# Supplementary material for: A minimal chemo-mechanical Markov model for rotary catalysis of F1-ATPase
Source: Nat Commun. 2026 Jun 15;17:5310. doi: 10.1038/s41467-026-73844-0 (PMC13272679; doi:10.1038/s41467-026-73844-0)
Supplement: Supplementary file 4 — Source Data [file 41467_2026_73844_MOESM4_ESM.zip]

Archive with 40,137 entries (9,960 files):
- SourceData/
- __MACOSX/._SourceData
- SourceData/.DS_Store
- __MACOSX/SourceData/._.DS_Store
- SourceData/MainFigures/
- SourceData/SupplementaryFigures/
- SourceData/MainFigures/.DS_Store
- __MACOSX/SourceData/MainFigures/._.DS_Store
- SourceData/MainFigures/Fig2/
- __MACOSX/SourceData/MainFigures/._Fig2
- SourceData/MainFigures/Fig3/
- SourceData/MainFigures/Fig4/
- SourceData/SupplementaryFigures/S-Fig11_trained-parameters.csv
- SourceData/SupplementaryFigures/.DS_Store
- __MACOSX/SourceData/SupplementaryFigures/._.DS_Store
- SourceData/SupplementaryFigures/S-Fig5/
- __MACOSX/SourceData/SupplementaryFigures/._S-Fig5
- SourceData/SupplementaryFigures/S-Fig12_trained-parameters.csv
- SourceData/SupplementaryFigures/S-Fig4/
- SourceData/SupplementaryFigures/S-Fig3/
- SourceData/SupplementaryFigures/S-Fig14_trained-parameters.csv
- SourceData/SupplementaryFigures/S-Fig13_trained-parameters.csv
- SourceData/SupplementaryFigures/S-Fig8/
- __MACOSX/SourceData/SupplementaryFigures/._S-Fig8
- SourceData/SupplementaryFigures/S-Fig6/
- SourceData/SupplementaryFigures/S-Fig1/
- __MACOSX/SourceData/SupplementaryFigures/._S-Fig1
- SourceData/SupplementaryFigures/S-Fig7/
- __MACOSX/SourceData/SupplementaryFigures/._S-Fig7
- SourceData/SupplementaryFigures/S-Fig10/
- SourceData/MainFigures/Fig2/binding-affinities_Fig2c.csv
- __MACOSX/SourceData/MainFigures/Fig2/._binding-affinities_Fig2c.csv
- SourceData/MainFigures/Fig2/.DS_Store
- __MACOSX/SourceData/MainFigures/Fig2/._.DS_Store
- SourceData/MainFigures/Fig2/Fig2e/
- __MACOSX/SourceData/MainFigures/Fig2/._Fig2e
- SourceData/MainFigures/Fig2/Fig2ab/
- __MACOSX/SourceData/MainFigures/Fig2/._Fig2ab
- SourceData/MainFigures/Fig2/Fig2d/
- __MACOSX/SourceData/MainFigures/Fig2/._Fig2d
- SourceData/MainFigures/Fig2/beta-energies_Fig2f.csv
- __MACOSX/SourceData/MainFigures/Fig2/._beta-energies_Fig2f.csv
- SourceData/MainFigures/Fig3/Fig3a/
- SourceData/MainFigures/Fig3/Fig3c/
- __MACOSX/SourceData/MainFigures/Fig3/._Fig3c
- SourceData/MainFigures/Fig3/Fig3b/
- SourceData/MainFigures/Fig4/.DS_Store
- __MACOSX/SourceData/MainFigures/Fig4/._.DS_Store
- SourceData/MainFigures/Fig4/KMC-lifetime_Fig4e.txt
- SourceData/MainFigures/Fig4/KMC-lifetime_Fig4f.txt
- SourceData/MainFigures/Fig4/KMC-lifetime_Fig4g.txt
- SourceData/MainFigures/Fig4/Fig4d/
- SourceData/MainFigures/Fig4/Fig4c/
- SourceData/MainFigures/Fig4/Fig4b/
- SourceData/SupplementaryFigures/S-Fig5/S-Fig5c/
- SourceData/SupplementaryFigures/S-Fig5/.DS_Store
- __MACOSX/SourceData/SupplementaryFigures/S-Fig5/._.DS_Store
- SourceData/SupplementaryFigures/S-Fig5/S-Fig5b/
- __MACOSX/SourceData/SupplementaryFigures/S-Fig5/._S-Fig5b
- SourceData/SupplementaryFigures/S-Fig5/S-Fig5a/
- __MACOSX/SourceData/SupplementaryFigures/S-Fig5/._S-Fig5a
- SourceData/SupplementaryFigures/S-Fig4/S-Fig4ab/
- SourceData/SupplementaryFigures/S-Fig4/S-Fig4h/
- SourceData/SupplementaryFigures/S-Fig4/S-Fig4ef/
- SourceData/SupplementaryFigures/S-Fig4/S-Fig4d/
- SourceData/SupplementaryFigures/S-Fig4/S-Fig4c_binding-affinities.csv
- SourceData/SupplementaryFigures/S-Fig4/S-Fig4g_binding-affinities.csv
- SourceData/SupplementaryFigures/S-Fig3/S-Fig3h/
- __MACOSX/SourceData/SupplementaryFigures/S-Fig3/._S-Fig3h
- SourceData/SupplementaryFigures/S-Fig3/S-Fig3ab/
- SourceData/SupplementaryFigures/S-Fig3/S-Fig3c_binding-affinities.csv
- SourceData/SupplementaryFigures/S-Fig3/S-Fig3ef/
- __MACOSX/SourceData/SupplementaryFigures/S-Fig3/._S-Fig3ef
- SourceData/SupplementaryFigures/S-Fig3/S-Fig3ij/
- __MACOSX/SourceData/SupplementaryFigures/S-Fig3/._S-Fig3ij
- SourceData/SupplementaryFigures/S-Fig3/S-Fig3l/
- __MACOSX/SourceData/SupplementaryFigures/S-Fig3/._S-Fig3l
- SourceData/SupplementaryFigures/S-Fig3/S-Fig3g_binding-affinities.csv
- __MACOSX/SourceData/SupplementaryFigures/S-Fig3/._S-Fig3g_binding-affinities.csv
- SourceData/SupplementaryFigures/S-Fig3/S-Fig3d/
- SourceData/SupplementaryFigures/S-Fig3/S-Fig3k_binding-affinities.csv
- __MACOSX/SourceData/SupplementaryFigures/S-Fig3/._S-Fig3k_binding-affinities.csv
- SourceData/SupplementaryFigures/S-Fig8/beta-energies_S-Fig8b.csv
- __MACOSX/SourceData/SupplementaryFigures/S-Fig8/._beta-energies_S-Fig8b.csv
- SourceData/SupplementaryFigures/S-Fig8/beta-energies_S-Fig8c.csv
- __MACOSX/SourceData/SupplementaryFigures/S-Fig8/._beta-energies_S-Fig8c.csv
- SourceData/SupplementaryFigures/S-Fig8/beta-energies_S-Fig8a.csv
- __MACOSX/SourceData/SupplementaryFigures/S-Fig8/._beta-energies_S-Fig8a.csv
- SourceData/SupplementaryFigures/S-Fig6/S-Fig6d.csv
- __MACOSX/SourceData/SupplementaryFigures/S-Fig6/._S-Fig6d.csv
- SourceData/SupplementaryFigures/S-Fig6/S-Fig6e.csv
- __MACOSX/SourceData/SupplementaryFigures/S-Fig6/._S-Fig6e.csv
- SourceData/SupplementaryFigures/S-Fig6/S-Fig6b.csv
- __MACOSX/SourceData/SupplementaryFigures/S-Fig6/._S-Fig6b.csv
- SourceData/SupplementaryFigures/S-Fig6/S-Fig6c.csv
- __MACOSX/SourceData/SupplementaryFigures/S-Fig6/._S-Fig6c.csv
- SourceData/SupplementaryFigures/S-Fig1/binding-affinities_S-Fig1f.csv
- __MACOSX/SourceData/SupplementaryFigures/S-Fig1/._binding-affinities_S-Fig1f.csv
- SourceData/SupplementaryFigures/S-Fig1/.DS_Store
- __MACOSX/SourceData/SupplementaryFigures/S-Fig1/._.DS_Store
- SourceData/SupplementaryFigures/S-Fig1/binding-affinities_S-Fig1c.csv
- __MACOSX/SourceData/SupplementaryFigures/S-Fig1/._binding-affinities_S-Fig1c.csv
- SourceData/SupplementaryFigures/S-Fig1/S-Fig1de/
- __MACOSX/SourceData/SupplementaryFigures/S-Fig1/._S-Fig1de
- SourceData/SupplementaryFigures/S-Fig1/.ipynb_checkpoints/
- __MACOSX/SourceData/SupplementaryFigures/S-Fig1/._.ipynb_checkpoints
- SourceData/SupplementaryFigures/S-Fig1/S-Fig1ab/
- __MACOSX/SourceData/SupplementaryFigures/S-Fig1/._S-Fig1ab
- SourceData/SupplementaryFigures/S-Fig7/scatter-plot_S-Fig7bcd.csv
- __MACOSX/SourceData/SupplementaryFigures/S-Fig7/._scatter-plot_S-Fig7bcd.csv
- SourceData/SupplementaryFigures/S-Fig7/scatter-plot_S-Fig7a.csv
- __MACOSX/SourceData/SupplementaryFigures/S-Fig7/._scatter-plot_S-Fig7a.csv
- SourceData/SupplementaryFigures/S-Fig10/state-populations_S-Fig10b.csv
- SourceData/SupplementaryFigures/S-Fig10/state-populations_S-Fig10a.csv
- SourceData/MainFigures/Fig2/Fig2e/angle-distribution_middle-right.csv
- __MACOSX/SourceData/MainFigures/Fig2/Fig2e/._angle-distribution_middle-right.csv
- SourceData/MainFigures/Fig2/Fig2e/angle-distribution_bottom-right.csv
- __MACOSX/SourceData/MainFigures/Fig2/Fig2e/._angle-distribution_bottom-right.csv
- SourceData/MainFigures/Fig2/Fig2e/angle-distribution_top-left.csv
- __MACOSX/SourceData/MainFigures/Fig2/Fig2e/._angle-distribution_top-left.csv
- SourceData/MainFigures/Fig2/Fig2e/angle-distribution_bottom-left.csv
- __MACOSX/SourceData/MainFigures/Fig2/Fig2e/._angle-distribution_bottom-left.csv
- SourceData/MainFigures/Fig2/Fig2e/angle-distribution_middle-left.csv
- __MACOSX/SourceData/MainFigures/Fig2/Fig2e/._angle-distribution_middle-left.csv
- SourceData/MainFigures/Fig2/Fig2e/.ipynb_checkpoints/
- __MACOSX/SourceData/MainFigures/Fig2/Fig2e/._.ipynb_checkpoints
- SourceData/MainFigures/Fig2/Fig2e/angle-distribution_top-right.csv
- __MACOSX/SourceData/MainFigures/Fig2/Fig2e/._angle-distribution_top-right.csv
- SourceData/MainFigures/Fig2/Fig2ab/predictions_set-2165.csv
- __MACOSX/SourceData/MainFigures/Fig2/Fig2ab/._predictions_set-2165.csv
- SourceData/MainFigures/Fig2/Fig2ab/predictions_set-4514.csv
- __MACOSX/SourceData/MainFigures/Fig2/Fig2ab/._predictions_set-4514.csv
- SourceData/MainFigures/Fig2/Fig2ab/predictions_set-4272.csv
- __MACOSX/SourceData/MainFigures/Fig2/Fig2ab/._predictions_set-4272.csv
- SourceData/MainFigures/Fig2/Fig2ab/predictions_set-2603.csv
- __MACOSX/SourceData/MainFigures/Fig2/Fig2ab/._predictions_set-2603.csv
- SourceData/MainFigures/Fig2/Fig2ab/predictions_set-3509.csv
- __MACOSX/SourceData/MainFigures/Fig2/Fig2ab/._predictions_set-3509.csv
- SourceData/MainFigures/Fig2/Fig2ab/predictions_set-4266.csv
- __MACOSX/SourceData/MainFigures/Fig2/Fig2ab/._predictions_set-4266.csv
- SourceData/MainFigures/Fig2/Fig2ab/predictions_set-5178.csv
- __MACOSX/SourceData/MainFigures/Fig2/Fig2ab/._predictions_set-5178.csv
- SourceData/MainFigures/Fig2/Fig2ab/predictions_set-2617.csv
- __MACOSX/SourceData/MainFigures/Fig2/Fig2ab/._predictions_set-2617.csv
- SourceData/MainFigures/Fig2/Fig2ab/predictions_set-2171.csv
- __MACOSX/SourceData/MainFigures/Fig2/Fig2ab/._predictions_set-2171.csv
- SourceData/MainFigures/Fig2/Fig2ab/predictions_set-4500.csv
- __MACOSX/SourceData/MainFigures/Fig2/Fig2ab/._predictions_set-4500.csv
- SourceData/MainFigures/Fig2/Fig2ab/predictions_set-1478.csv
- __MACOSX/SourceData/MainFigures/Fig2/Fig2ab/._predictions_set-1478.csv
- SourceData/MainFigures/Fig2/Fig2ab/predictions_set-2159.csv
- __MACOSX/SourceData/MainFigures/Fig2/Fig2ab/._predictions_set-2159.csv
- SourceData/MainFigures/Fig2/Fig2ab/predictions_set-5636.csv
- __MACOSX/SourceData/MainFigures/Fig2/Fig2ab/._predictions_set-5636.csv
- SourceData/MainFigures/Fig2/Fig2ab/predictions_set-4528.csv
- __MACOSX/SourceData/MainFigures/Fig2/Fig2ab/._predictions_set-4528.csv
- SourceData/MainFigures/Fig2/Fig2ab/predictions_set-3247.csv
- __MACOSX/SourceData/MainFigures/Fig2/Fig2ab/._predictions_set-3247.csv
- SourceData/MainFigures/Fig2/Fig2ab/predictions_set-1450.csv
- __MACOSX/SourceData/MainFigures/Fig2/Fig2ab/._predictions_set-1450.csv
- SourceData/MainFigures/Fig2/Fig2ab/predictions_set-837.csv
- __MACOSX/SourceData/MainFigures/Fig2/Fig2ab/._predictions_set-837.csv
- SourceData/MainFigures/Fig2/Fig2ab/predictions_set-1336.csv
- __MACOSX/SourceData/MainFigures/Fig2/Fig2ab/._predictions_set-1336.csv
- SourceData/MainFigures/Fig2/Fig2ab/predictions_set-189.csv
- __MACOSX/SourceData/MainFigures/Fig2/Fig2ab/._predictions_set-189.csv
- SourceData/MainFigures/Fig2/Fig2ab/predictions_set-3521.csv
- __MACOSX/SourceData/MainFigures/Fig2/Fig2ab/._predictions_set-3521.csv
- SourceData/MainFigures/Fig2/Fig2ab/predictions_set-5150.csv
- __MACOSX/SourceData/MainFigures/Fig2/Fig2ab/._predictions_set-5150.csv
- SourceData/MainFigures/Fig2/Fig2ab/predictions_set-3535.csv
- __MACOSX/SourceData/MainFigures/Fig2/Fig2ab/._predictions_set-3535.csv
- SourceData/MainFigures/Fig2/Fig2ab/predictions_set-5144.csv
- __MACOSX/SourceData/MainFigures/Fig2/Fig2ab/._predictions_set-5144.csv
- SourceData/MainFigures/Fig2/Fig2ab/predictions_set-1322.csv
- __MACOSX/SourceData/MainFigures/Fig2/Fig2ab/._predictions_set-1322.csv
- SourceData/MainFigures/Fig2/Fig2ab/predictions_set-1444.csv
- __MACOSX/SourceData/MainFigures/Fig2/Fig2ab/._predictions_set-1444.csv
- SourceData/MainFigures/Fig2/Fig2ab/predictions_set-823.csv
- __MACOSX/SourceData/MainFigures/Fig2/Fig2ab/._predictions_set-823.csv
- SourceData/MainFigures/Fig2/Fig2ab/predictions_set-5622.csv
- __MACOSX/SourceData/MainFigures/Fig2/Fig2ab/._predictions_set-5622.csv
- SourceData/MainFigures/Fig2/Fig2ab/predictions_set-3253.csv
- __MACOSX/SourceData/MainFigures/Fig2/Fig2ab/._predictions_set-3253.csv
- SourceData/MainFigures/Fig2/Fig2ab/predictions_set-5811.csv
- __MACOSX/SourceData/MainFigures/Fig2/Fig2ab/._predictions_set-5811.csv
- SourceData/MainFigures/Fig2/Fig2ab/predictions_set-610.csv
- __MACOSX/SourceData/MainFigures/Fig2/Fig2ab/._predictions_set-610.csv
- SourceData/MainFigures/Fig2/Fig2ab/predictions_set-176.csv
- __MACOSX/SourceData/MainFigures/Fig2/Fig2ab/._predictions_set-176.csv
- SourceData/MainFigures/Fig2/Fig2ab/predictions_set-2818.csv
- __MACOSX/SourceData/MainFigures/Fig2/Fig2ab/._predictions_set-2818.csv
- SourceData/MainFigures/Fig2/Fig2ab/predictions_set-162.csv
- __MACOSX/SourceData/MainFigures/Fig2/Fig2ab/._predictions_set-162.csv
- SourceData/MainFigures/Fig2/Fig2ab/predictions_set-604.csv
- __MACOSX/SourceData/MainFigures/Fig2/Fig2ab/._predictions_set-604.csv
- SourceData/MainFigures/Fig2/Fig2ab/predictions_set-5805.csv
- __MACOSX/SourceData/MainFigures/Fig2/Fig2ab/._predictions_set-5805.csv
- SourceData/MainFigures/Fig2/Fig2ab/predictions_set-1493.csv
- __MACOSX/SourceData/MainFigures/Fig2/Fig2ab/._predictions_set-1493.csv
- SourceData/MainFigures/Fig2/Fig2ab/predictions_set-3284.csv
- __MACOSX/SourceData/MainFigures/Fig2/Fig2ab/._predictions_set-3284.csv
- SourceData/MainFigures/Fig2/Fig2ab/predictions_set-5193.csv
- __MACOSX/SourceData/MainFigures/Fig2/Fig2ab/._predictions_set-5193.csv
- SourceData/MainFigures/Fig2/Fig2ab/predictions_set-2824.csv
- __MACOSX/SourceData/MainFigures/Fig2/Fig2ab/._predictions_set-2824.csv
- SourceData/MainFigures/Fig2/Fig2ab/predictions_set-5187.csv
- __MACOSX/SourceData/MainFigures/Fig2/Fig2ab/._predictions_set-5187.csv
- SourceData/MainFigures/Fig2/Fig2ab/predictions_set-4299.csv
- __MACOSX/SourceData/MainFigures/Fig2/Fig2ab/._predictions_set-4299.csv
- SourceData/MainFigures/Fig2/Fig2ab/predictions_set-2830.csv
- __MACOSX/SourceData/MainFigures/Fig2/Fig2ab/._predictions_set-2830.csv
- SourceData/MainFigures/Fig2/Fig2ab/predictions_set-5839.csv
- __MACOSX/SourceData/MainFigures/Fig2/Fig2ab/._predictions_set-5839.csv
- SourceData/MainFigures/Fig2/Fig2ab/predictions_set-3290.csv
- __MACOSX/SourceData/MainFigures/Fig2/Fig2ab/._predictions_set-3290.csv
- SourceData/MainFigures/Fig2/Fig2ab/predictions_set-1487.csv
- __MACOSX/SourceData/MainFigures/Fig2/Fig2ab/._predictions_set-1487.csv
- SourceData/MainFigures/Fig2/Fig2ab/predictions_set-638.csv
- __MACOSX/SourceData/MainFigures/Fig2/Fig2ab/._predictions_set-638.csv
- SourceData/MainFigures/Fig2/Fig2ab/predictions_set-1108.csv
- __MACOSX/SourceData/MainFigures/Fig2/Fig2ab/._predictions_set-1108.csv
- SourceData/MainFigures/Fig2/Fig2ab/predictions_set-2401.csv
- __MACOSX/SourceData/MainFigures/Fig2/Fig2ab/._predictions_set-2401.csv
- SourceData/MainFigures/Fig2/Fig2ab/predictions_set-4070.csv
- __MACOSX/SourceData/MainFigures/Fig2/Fig2ab/._predictions_set-4070.csv
- SourceData/MainFigures/Fig2/Fig2ab/predictions_set-3079.csv
- __MACOSX/SourceData/MainFigures/Fig2/Fig2ab/._predictions_set-3079.csv
- SourceData/MainFigures/Fig2/Fig2ab/predictions_set-4716.csv
- __MACOSX/SourceData/MainFigures/Fig2/Fig2ab/._predictions_set-4716.csv
- SourceData/MainFigures/Fig2/Fig2ab/predictions_set-5408.csv
- __MACOSX/SourceData/MainFigures/Fig2/Fig2ab/._predictions_set-5408.csv
- SourceData/MainFigures/Fig2/Fig2ab/predictions_set-2367.csv
- __MACOSX/SourceData/MainFigures/Fig2/Fig2ab/._predictions_set-2367.csv
- SourceData/MainFigures/Fig2/Fig2ab/predictions_set-4702.csv
- __MACOSX/SourceData/MainFigures/Fig2/Fig2ab/._predictions_set-4702.csv
- SourceData/MainFigures/Fig2/Fig2ab/predictions_set-2373.csv
- __MACOSX/SourceData/MainFigures/Fig2/Fig2ab/._predictions_set-2373.csv
- SourceData/MainFigures/Fig2/Fig2ab/predictions_set-2415.csv
- __MACOSX/SourceData/MainFigures/Fig2/Fig2ab/._predictions_set-2415.csv
- SourceData/MainFigures/Fig2/Fig2ab/predictions_set-4064.csv
- __MACOSX/SourceData/MainFigures/Fig2/Fig2ab/._predictions_set-4064.csv
- SourceData/MainFigures/Fig2/Fig2ab/predictions_set-5352.csv
- __MACOSX/SourceData/MainFigures/Fig2/Fig2ab/._predictions_set-5352.csv
- SourceData/MainFigures/Fig2/Fig2ab/predictions_set-3723.csv
- __MACOSX/SourceData/MainFigures/Fig2/Fig2ab/._predictions_set-3723.csv
- SourceData/MainFigures/Fig2/Fig2ab/predictions_set-1134.csv
- __MACOSX/SourceData/MainFigures/Fig2/Fig2ab/._predictions_set-1134.csv
- SourceData/MainFigures/Fig2/Fig2ab/predictions_set-1652.csv
- __MACOSX/SourceData/MainFigures/Fig2/Fig2ab/._predictions_set-1652.csv
- SourceData/MainFigures/Fig2/Fig2ab/predictions_set-3045.csv
- __MACOSX/SourceData/MainFigures/Fig2/Fig2ab/._predictions_set-3045.csv
- SourceData/MainFigures/Fig2/Fig2ab/predictions_set-5434.csv
- __MACOSX/SourceData/MainFigures/Fig2/Fig2ab/._predictions_set-5434.csv
- SourceData/MainFigures/Fig2/Fig2ab/predictions_set-3051.csv
- __MACOSX/SourceData/MainFigures/Fig2/Fig2ab/._predictions_set-3051.csv
- SourceData/MainFigures/Fig2/Fig2ab/predictions_set-5420.csv
- __MACOSX/SourceData/MainFigures/Fig2/Fig2ab/._predictions_set-5420.csv
- SourceData/MainFigures/Fig2/Fig2ab/predictions_set-1646.csv
- __MACOSX/SourceData/MainFigures/Fig2/Fig2ab/._predictions_set-1646.csv
- SourceData/MainFigures/Fig2/Fig2ab/predictions_set-1120.csv
- __MACOSX/SourceData/MainFigures/Fig2/Fig2ab/._predictions_set-1120.csv
- SourceData/MainFigures/Fig2/Fig2ab/predictions_set-2429.csv
- __MACOSX/SourceData/MainFigures/Fig2/Fig2ab/._predictions_set-2429.csv
- SourceData/MainFigures/Fig2/Fig2ab/predictions_set-5346.csv
- __MACOSX/SourceData/MainFigures/Fig2/Fig2ab/._predictions_set-5346.csv
- SourceData/MainFigures/Fig2/Fig2ab/predictions_set-4058.csv
- __MACOSX/SourceData/MainFigures/Fig2/Fig2ab/._predictions_set-4058.csv
- SourceData/MainFigures/Fig2/Fig2ab/predictions_set-3737.csv
- __MACOSX/SourceData/MainFigures/Fig2/Fig2ab/._predictions_set-3737.csv
- SourceData/MainFigures/Fig2/Fig2ab/predictions_set-3904.csv
- __MACOSX/SourceData/MainFigures/Fig2/Fig2ab/._predictions_set-3904.csv
- SourceData/MainFigures/Fig2/Fig2ab/predictions_set-374.csv
- __MACOSX/SourceData/MainFigures/Fig2/Fig2ab/._predictions_set-374.csv
- SourceData/MainFigures/Fig2/Fig2ab/predictions_set-1875.csv
- __MACOSX/SourceData/MainFigures/Fig2/Fig2ab/._predictions_set-1875.csv
- SourceData/MainFigures/Fig2/Fig2ab/predictions_set-412.csv
- __MACOSX/SourceData/MainFigures/Fig2/Fig2ab/._predictions_set-412.csv
- SourceData/MainFigures/Fig2/Fig2ab/predictions_set-4919.csv
- __MACOSX/SourceData/MainFigures/Fig2/Fig2ab/._predictions_set-4919.csv
- SourceData/MainFigures/Fig2/Fig2ab/predictions_set-1861.csv
- __MACOSX/SourceData/MainFigures/Fig2/Fig2ab/._predictions_set-1861.csv
- SourceData/MainFigures/Fig2/Fig2ab/predictions_set-406.csv
- __MACOSX/SourceData/MainFigures/Fig2/Fig2ab/._predictions_set-406.csv
- SourceData/MainFigures/Fig2/Fig2ab/predictions_set-360.csv
- __MACOSX/SourceData/MainFigures/Fig2/Fig2ab/._predictions_set-360.csv
- SourceData/MainFigures/Fig2/Fig2ab/predictions_set-3910.csv
- __MACOSX/SourceData/MainFigures/Fig2/Fig2ab/._predictions_set-3910.csv
- SourceData/MainFigures/Fig2/Fig2ab/predictions_set-348.csv
- __MACOSX/SourceData/MainFigures/Fig2/Fig2ab/._predictions_set-348.csv
- SourceData/MainFigures/Fig2/Fig2ab/predictions_set-3938.csv
- __MACOSX/SourceData/MainFigures/Fig2/Fig2ab/._predictions_set-3938.csv
- SourceData/MainFigures/Fig2/Fig2ab/predictions_set-5391.csv
- __MACOSX/SourceData/MainFigures/Fig2/Fig2ab/._predictions_set-5391.csv
- SourceData/MainFigures/Fig2/Fig2ab/predictions_set-2398.csv
- __MACOSX/SourceData/MainFigures/Fig2/Fig2ab/._predictions_set-2398.csv
- SourceData/MainFigures/Fig2/Fig2ab/predictions_set-4931.csv
- __MACOSX/SourceData/MainFigures/Fig2/Fig2ab/._predictions_set-4931.csv
- SourceData/MainFigures/Fig2/Fig2ab/predictions_set-3086.csv
- __MACOSX/SourceData/MainFigures/Fig2/Fig2ab/._predictions_set-3086.csv
[truncated: 9,700 more entries]
