# Supplementary material for: A minimal chemo-mechanical Markov model for rotary catalysis of F1-ATPase
Source: Nat Commun. 2026 Jun 15;17:5310. doi: 10.1038/s41467-026-73844-0 (PMC13272679; doi:10.1038/s41467-026-73844-0)
Supplement: Supplementary file 4 — Source Data [file 41467_2026_73844_MOESM4_ESM.zip › SourceData/SupplementaryFigures/S-Fig11_trained-parameters.csv]

SET	G_O	G_H	G_C	G_C*	GA_BETA	GA_GAMMA	GA_CHEM	GA_OT	GA_OD	GA_HT	GA_HD	GA_CT	GA_CD	GA_C*T	GA_C*D	BG_OT	BG_OD	BG_HT	BG_HD	BG_CT	BG_CD	BG_C*T	BG_C*D
1	7.6292	12.0986	0.0000	-1.7477	2.7694	0.4752	6.7086	6.3576	8.5382	2.3797	0.0968	13.8000	13.8000	13.8000	13.8000	-16.7126	-5.8566	-21.0118	-17.1236	-30.7045	-18.3734	-23.2191	-11.5555
2	7.7157	12.1868	0.0000	-1.8102	2.5649	0.5373	6.7744	6.2520	8.4233	2.3409	0.0027	13.8000	13.8000	13.8000	13.8000	-16.6757	-5.8560	-20.9120	-17.0322	-30.6319	-18.3008	-23.4126	-11.5220
3	11.2105	4.7502	0.0000	-1.3617	6.2767	5.2210	4.8035	12.0286	12.9210	5.7617	4.4760	13.8000	13.8000	13.8000	13.8000	-19.0665	-8.0168	-11.9566	-11.9139	-30.1901	-17.8590	-22.2716	-9.7949
4	9.2080	4.8715	0.0000	1.4380	1.6680	1.4088	9.6780	3.0089	15.6197	14.7520	6.6223	13.8000	13.8000	13.8000	13.8000	-11.6848	-6.6863	-1.6845	-10.4290	-28.8758	-16.5447	-24.1345	-9.6667
5	9.8199	9.0721	0.0000	1.2832	1.7371	0.4799	0.2816	4.5801	10.7795	6.6736	4.2509	13.8000	13.8000	13.8000	13.8000	-9.5789	-2.8729	-9.9738	-12.2430	-29.0531	-16.7220	-24.2473	-8.0067
6	9.1873	5.0943	0.0000	1.7011	1.6582	1.4330	9.8494	3.1757	15.6396	14.7181	6.4808	13.8000	13.8000	13.8000	13.8000	-11.7555	-6.5552	-1.7786	-10.4616	-28.9115	-16.5804	-24.1270	-10.0036
7	9.1741	5.1392	0.0000	1.7135	1.6135	1.4211	9.8238	3.1467	15.7130	14.7110	6.4848	13.8000	13.8000	13.8000	13.8000	-11.7745	-6.4639	-1.6305	-10.4558	-28.9427	-16.6116	-24.1517	-9.9777
8	7.8683	12.2467	0.0000	-1.7277	2.3223	0.2841	6.7302	6.2164	8.3859	2.2620	0.1719	13.8000	13.8000	13.8000	13.8000	-16.5482	-5.8657	-20.8857	-17.1092	-30.7067	-18.3756	-23.2885	-11.4261
9	9.2015	5.1408	0.0000	1.5222	1.8217	1.3257	9.7853	2.8982	15.7358	14.7507	6.4438	13.8000	13.8000	13.8000	13.8000	-11.8644	-6.5486	-1.6286	-10.5813	-28.9676	-16.6365	-24.0892	-9.9628
10	7.7248	12.1793	0.0000	-1.7742	2.5263	0.4137	6.5685	6.2764	8.3784	2.1557	0.1088	13.8000	13.8000	13.8000	13.8000	-16.7175	-5.8743	-21.0307	-16.9872	-30.6768	-18.3457	-23.3182	-11.5687
11	9.3342	5.0356	0.0000	1.7940	1.4861	1.2165	9.7570	3.0650	15.8347	14.6739	6.6166	13.8000	13.8000	13.8000	13.8000	-11.9259	-6.4112	-1.3803	-10.3728	-28.8571	-16.5260	-24.2090	-9.9759
12	7.9709	12.1608	0.0000	-1.7008	2.6987	0.3895	6.9972	6.2504	8.3664	2.1965	0.2291	13.8000	13.8000	13.8000	13.8000	-16.6087	-5.9494	-20.9758	-16.9724	-30.6702	-18.3391	-23.1280	-11.3850
13	9.1879	5.1195	0.0000	1.5649	1.7952	1.3965	9.9271	2.9442	15.8469	14.7945	6.4746	13.8000	13.8000	13.8000	13.8000	-11.7906	-6.3681	-1.6567	-10.4740	-28.8903	-16.5592	-24.2787	-9.9560
14	9.0078	4.6323	0.0000	1.6674	1.6696	1.6255	9.7635	2.9912	15.1525	14.4423	6.5658	13.8000	13.8000	13.8000	13.8000	-11.4035	-5.9172	-1.5398	-10.4373	-28.8836	-16.5525	-24.0649	-10.0756
15	9.7931	8.9508	0.0000	0.6491	1.7187	0.2407	0.6885	4.7294	10.5864	6.5228	4.5668	13.8000	13.8000	13.8000	13.8000	-9.3321	-2.7406	-10.4394	-11.9477	-29.0815	-16.7504	-24.3400	-7.8743
16	9.1525	4.9867	0.0000	1.5871	1.6383	1.4614	9.8213	3.2270	15.6963	14.6386	6.6473	13.8000	13.8000	13.8000	13.8000	-11.7569	-6.5130	-1.5846	-10.4163	-28.9062	-16.5751	-24.1832	-10.2607
17	9.1870	5.1706	0.0000	1.5605	1.6950	1.4091	9.8258	3.1475	15.6333	14.7874	6.4652	13.8000	13.8000	13.8000	13.8000	-11.6910	-6.4925	-1.7193	-10.5668	-29.0009	-16.6698	-24.1634	-9.8291
18	7.8303	12.2109	0.0000	-1.7546	2.7498	0.4523	6.6829	6.2056	8.4260	2.1162	0.0217	13.8000	13.8000	13.8000	13.8000	-17.2200	-5.8757	-20.9790	-17.0411	-30.6396	-18.3085	-23.4392	-11.3145
19	10.6969	2.3119	0.0000	1.4010	2.9717	4.5878	0.8690	12.1016	13.9303	5.3524	6.7721	13.8000	13.8000	13.8000	13.8000	-13.4333	-4.8958	-3.1644	-10.6037	-28.9336	-16.6025	-20.6489	-11.8500
20	9.1406	5.1554	0.0000	1.7476	1.5359	1.4280	9.8754	3.2670	15.6689	14.7577	6.4194	13.8000	13.8000	13.8000	13.8000	-11.7794	-6.4460	-1.7936	-10.4115	-28.9088	-16.5777	-24.2749	-9.9930
21	9.1526	5.2334	0.0000	1.7826	1.7940	1.3210	9.7715	3.2000	15.7426	14.7794	6.4076	13.8000	13.8000	13.8000	13.8000	-11.8716	-6.4075	-1.7144	-10.4962	-28.9238	-16.5927	-24.1679	-9.9756
22	9.1355	5.2176	0.0000	1.6354	1.6424	1.5434	10.0292	3.0688	15.4947	14.7221	6.4272	13.8000	13.8000	13.8000	13.8000	-11.6886	-6.5409	-1.6576	-10.5269	-28.9419	-16.6108	-24.1709	-10.1345
23	9.4264	5.2178	0.0000	1.6183	1.2551	1.5338	9.7106	3.0503	15.8846	14.6811	6.4446	13.8000	13.8000	13.8000	13.8000	-11.4486	-6.3977	-1.5956	-10.4118	-28.9869	-16.6558	-24.1499	-10.0182
24	7.8651	12.2130	0.0000	-1.8467	2.4722	0.0903	6.4699	6.2517	8.4126	1.9027	0.2168	13.8000	13.8000	13.8000	13.8000	-16.6053	-5.6555	-21.3333	-16.9759	-30.7680	-18.4369	-23.2418	-11.5564
25	7.7247	12.0650	0.0000	-1.7737	2.6289	0.5183	6.3821	6.1959	8.4181	2.2678	0.2098	13.8000	13.8000	13.8000	13.8000	-16.8242	-5.9653	-20.9813	-17.0049	-30.5692	-18.2381	-23.2252	-11.4101
26	9.0610	5.2116	0.0000	1.8158	1.5594	1.2718	9.8106	3.2417	15.7091	14.4730	6.3782	13.8000	13.8000	13.8000	13.8000	-11.6159	-6.5199	-1.6314	-10.5423	-28.8296	-16.4985	-24.1134	-9.9080
27	8.0394	12.0674	0.0000	-2.1411	2.1245	0.0398	6.7900	6.0094	8.1837	2.1356	0.1797	13.8000	13.8000	13.8000	13.8000	-16.7369	-5.6652	-21.0947	-16.9135	-31.0204	-18.6893	-22.9970	-11.4594
28	9.2384	5.2969	0.0000	1.9376	1.5962	1.3625	9.8972	3.1441	15.6166	14.8922	6.4213	13.8000	13.8000	13.8000	13.8000	-11.8412	-6.4067	-1.5743	-10.4299	-28.8745	-16.5434	-24.2475	-9.9888
29	9.1620	5.1318	0.0000	1.4745	1.6485	1.5808	9.9855	3.0536	15.6944	14.7079	6.5042	13.8000	13.8000	13.8000	13.8000	-11.6830	-6.7495	-1.4920	-10.5276	-28.9287	-16.5976	-24.2271	-10.1499
30	9.2727	4.9446	0.0000	1.4414	1.5592	1.5372	10.2242	3.0177	15.8053	14.6604	6.7087	13.8000	13.8000	13.8000	13.8000	-11.5984	-6.3865	-1.5495	-10.4340	-28.8352	-16.5041	-24.0502	-10.0691
31	9.3227	5.2882	0.0000	1.5672	1.6328	1.4032	9.8167	3.0764	15.5857	14.7570	6.4627	13.8000	13.8000	13.8000	13.8000	-11.7806	-6.5917	-1.5968	-10.5017	-28.9059	-16.5748	-24.2465	-9.8905
32	9.1842	5.1647	0.0000	1.7753	1.7676	1.3085	9.8624	3.1121	15.7499	14.7099	6.5662	13.8000	13.8000	13.8000	13.8000	-11.7695	-6.5532	-1.4366	-10.4757	-28.8496	-16.5185	-24.2629	-10.0443
33	9.2208	5.2979	0.0000	1.7113	1.7680	1.3474	9.5221	3.0318	15.7450	14.5125	6.3721	13.8000	13.8000	13.8000	13.8000	-11.6649	-6.3167	-1.6177	-10.5419	-28.9416	-16.6105	-24.0852	-10.0292
34	9.3653	5.2999	0.0000	1.6050	1.6729	1.2080	9.7057	3.1980	15.7570	14.5433	6.4539	13.8000	13.8000	13.8000	13.8000	-11.9651	-6.5801	-2.0129	-10.4316	-29.0038	-16.6727	-24.2627	-9.7432
35	9.0353	5.1212	0.0000	1.6343	1.5645	1.5107	9.7045	3.1352	15.9045	14.7215	6.3509	13.8000	13.8000	13.8000	13.8000	-11.8513	-6.4457	-1.5661	-10.4828	-28.9547	-16.6236	-24.1297	-9.7989
36	8.9595	5.2036	0.0000	1.6174	1.6070	1.2083	10.1381	3.2175	15.6185	14.8622	6.3437	13.8000	13.8000	13.8000	13.8000	-11.8424	-6.5402	-1.6951	-10.4559	-28.8811	-16.5500	-24.1752	-9.9018
37	7.8860	12.1454	0.0000	-1.7064	2.9091	0.2064	6.4133	6.2293	8.1718	2.3999	0.0814	13.8000	13.8000	13.8000	13.8000	-16.5905	-5.9257	-21.1417	-17.1147	-30.7639	-18.4328	-23.2629	-11.4781
38	10.8002	2.0940	0.0000	1.1922	3.2814	4.8237	1.2011	11.6093	13.3749	5.4947	7.1052	13.8000	13.8000	13.8000	13.8000	-13.6427	-4.9384	-2.9175	-10.2932	-28.8749	-16.5438	-20.8254	-12.3591
39	7.6043	12.1127	0.0000	-1.7340	2.7002	0.4764	6.5236	6.3397	8.2067	2.2689	0.1449	13.8000	13.8000	13.8000	13.8000	-16.6649	-5.9545	-21.2639	-17.1220	-30.5882	-18.2571	-23.2984	-11.4252
40	9.3088	5.1595	0.0000	1.6069	1.5734	1.2310	10.0534	3.3308	15.7118	14.6691	6.7181	13.8000	13.8000	13.8000	13.8000	-11.7952	-6.5521	-1.6268	-10.3818	-28.9803	-16.6492	-24.2437	-9.8535
41	9.9556	5.4073	0.0000	1.2351	1.2188	2.3673	10.2260	2.9115	15.5372	14.0690	6.7433	13.8000	13.8000	13.8000	13.8000	-11.4118	-6.6024	-2.2677	-10.3817	-28.8552	-16.5241	-24.0564	-9.8709
42	9.1742	5.2467	0.0000	1.7390	1.4574	1.3118	9.7279	3.2362	15.7255	14.6420	6.4022	13.8000	13.8000	13.8000	13.8000	-11.6703	-6.4156	-1.6359	-10.5283	-29.0046	-16.6735	-24.1954	-9.8303
43	9.3445	5.0110	0.0000	1.8948	1.6113	1.4375	9.5957	3.1258	15.6858	14.7223	6.5348	13.8000	13.8000	13.8000	13.8000	-11.7083	-6.2761	-1.5862	-10.4943	-28.8887	-16.5576	-24.2105	-9.7326
44	9.1820	5.1244	0.0000	1.3738	1.9810	1.3193	9.9084	2.8847	15.6942	14.9432	6.3516	13.8000	13.8000	13.8000	13.8000	-11.5742	-6.5095	-1.9840	-10.6197	-28.9967	-16.6656	-24.0209	-9.8851
45	9.2146	5.1907	0.0000	1.5592	1.6234	1.4497	9.9133	3.0492	15.5508	14.7684	6.3512	13.8000	13.8000	13.8000	13.8000	-11.7026	-6.5689	-1.7818	-10.4231	-28.8802	-16.5491	-24.2464	-10.0575
46	9.0308	4.7682	0.0000	1.5546	1.5556	1.2357	10.2590	3.2632	15.9518	14.8012	6.6614	13.8000	13.8000	13.8000	13.8000	-11.8030	-6.4019	-1.4635	-10.4370	-28.9380	-16.6069	-24.2386	-10.2012
47	9.1805	5.1976	0.0000	1.7070	1.7991	1.3370	9.8051	3.1406	15.6817	14.6884	6.4765	13.8000	13.8000	13.8000	13.8000	-11.7031	-6.6182	-1.8202	-10.4268	-28.8950	-16.5639	-24.0612	-9.9870
48	7.6642	11.9773	0.0000	-1.9433	2.5381	0.2428	6.6211	6.2351	8.3261	2.1470	0.0451	13.8000	13.8000	13.8000	13.8000	-16.7597	-5.5818	-20.9489	-16.8919	-30.7213	-18.3902	-23.3350	-11.5703
49	9.1266	5.2206	0.0000	1.8335	1.6048	1.3850	9.9607	3.0963	15.6938	14.6294	6.4032	13.8000	13.8000	13.8000	13.8000	-11.6877	-6.4501	-1.4587	-10.5325	-28.9117	-16.5806	-24.2535	-10.0827
50	9.3102	5.1479	0.0000	1.7039	1.4844	1.3465	9.8682	3.1546	15.8126	14.7119	6.4721	13.8000	13.8000	13.8000	13.8000	-11.8497	-6.5207	-1.7324	-10.5287	-28.9297	-16.5986	-24.1078	-9.9393
51	9.1424	5.0921	0.0000	1.6999	1.4422	1.1574	9.6991	3.2882	15.0687	14.9046	6.4868	13.8000	13.8000	13.8000	13.8000	-11.3149	-6.5246	-1.9550	-10.4283	-28.7860	-16.4549	-24.1876	-9.6944
52	9.2794	5.2053	0.0000	1.6694	1.5771	1.3643	9.8708	3.0844	15.6712	14.6813	6.4101	13.8000	13.8000	13.8000	13.8000	-11.7836	-6.4685	-1.6056	-10.4881	-28.9170	-16.5859	-24.3119	-10.0172
53	7.8368	12.3220	0.0000	-1.7945	2.4433	0.1463	6.4811	6.4086	8.2749	2.0842	0.3414	13.8000	13.8000	13.8000	13.8000	-16.5929	-5.7803	-21.3625	-17.0498	-30.7435	-18.4124	-23.6222	-11.3250
54	9.1257	5.0365	0.0000	1.6374	1.6974	1.3126	9.8921	3.0639	15.2844	14.7893	6.5497	13.8000	13.8000	13.8000	13.8000	-11.6640	-6.4503	-1.5717	-10.4561	-28.8116	-16.4805	-24.3154	-9.8975
55	9.1959	5.2647	0.0000	1.7218	1.8080	1.4893	9.8349	3.1307	15.7320	14.7470	6.4537	13.8000	13.8000	13.8000	13.8000	-11.7207	-6.5474	-1.5795	-10.5353	-28.8301	-16.4990	-24.2145	-9.9369
56	9.1627	5.0154	0.0000	1.7372	1.6165	1.5375	9.9313	3.1582	15.6722	14.7558	6.5737	13.8000	13.8000	13.8000	13.8000	-11.7026	-6.6106	-1.7220	-10.3802	-28.9068	-16.5757	-24.0844	-10.1344
57	9.2013	5.0099	0.0000	1.7012	1.5356	1.1833	9.6821	3.1642	15.8023	14.6427	6.5065	13.8000	13.8000	13.8000	13.8000	-11.8083	-6.6885	-1.6532	-10.4684	-28.8398	-16.5087	-24.2305	-9.9305
58	9.1178	5.0619	0.0000	1.8304	1.7496	1.4577	9.8679	3.1641	15.5833	14.8643	6.4920	13.8000	13.8000	13.8000	13.8000	-11.7437	-6.4915	-1.6557	-10.4891	-28.7922	-16.4611	-24.1135	-9.8584
59	9.0991	5.0892	0.0000	1.7486	1.7934	1.4681	9.6634	3.4762	15.7107	14.4150	6.7486	13.8000	13.8000	13.8000	13.8000	-11.6275	-6.6889	-1.4920	-10.4180	-28.9646	-16.6335	-24.1940	-10.0897
60	9.2384	5.1264	0.0000	1.6058	1.7008	1.1151	9.8778	3.2405	15.7250	14.8199	6.6100	13.8000	13.8000	13.8000	13.8000	-11.7773	-6.6473	-1.6487	-10.5522	-28.8996	-16.5685	-24.1847	-10.0272
61	10.3081	2.3204	0.0000	1.2394	2.8274	4.5193	0.8833	12.3827	13.3052	5.2121	6.6221	13.8000	13.8000	13.8000	13.8000	-13.2830	-4.5253	-4.0840	-10.5982	-29.0841	-16.7530	-21.2705	-11.8084
62	7.7683	11.9846	0.0000	-1.6061	2.4210	0.2736	6.4872	6.0041	8.5212	2.0548	0.0223	13.8000	13.8000	13.8000	13.8000	-16.9020	-6.1347	-21.2447	-16.8657	-30.6952	-18.3641	-23.2390	-11.5262
63	9.2148	5.2071	0.0000	1.6525	1.5371	1.3563	9.8935	3.1298	15.7674	14.7299	6.5603	13.8000	13.8000	13.8000	13.8000	-11.7207	-6.3768	-1.5736	-10.4291	-28.9373	-16.6062	-24.0871	-9.9274
64	9.2025	5.1935	0.0000	1.6220	1.6195	1.3617	9.6458	3.0344	15.6701	14.7398	6.4487	13.8000	13.8000	13.8000	13.8000	-11.7214	-6.3335	-1.6347	-10.3423	-28.9208	-16.5897	-24.2069	-10.2172
65	9.2300	5.1426	0.0000	1.8463	1.5937	1.5398	9.7137	3.0660	15.6409	14.6634	6.5133	13.8000	13.8000	13.8000	13.8000	-11.8075	-6.4105	-1.5994	-10.3163	-28.8195	-16.4884	-24.2887	-9.8838
66	7.9521	12.3360	0.0000	-1.5257	2.6278	0.3656	6.6381	6.2520	8.4388	2.3249	0.2118	13.8000	13.8000	13.8000	13.8000	-16.6157	-5.6336	-20.7545	-17.0237	-30.4435	-18.1124	-23.5767	-11.4893
67	9.2542	4.9199	0.0000	1.5137	1.3512	1.4935	9.7281	2.9239	15.5457	14.7090	6.5960	13.8000	13.8000	13.8000	13.8000	-11.7372	-6.7388	-1.3252	-10.4830	-28.9164	-16.5853	-23.9403	-10.2224
68	9.2913	5.0869	0.0000	1.4676	1.4941	1.4263	9.8975	3.0909	15.6443	14.5740	6.5769	13.8000	13.8000	13.8000	13.8000	-11.6789	-6.4685	-1.6753	-10.3985	-28.8438	-16.5127	-24.3663	-9.9116
69	7.8595	12.2432	0.0000	-1.7553	2.6790	0.2684	6.6996	6.4476	8.5941	2.2748	0.2180	13.8000	13.8000	13.8000	13.8000	-16.7084	-5.6178	-21.0909	-16.9554	-30.7700	-18.4389	-23.4682	-11.4809
70	9.1597	5.1358	0.0000	1.6930	1.5252	1.3556	9.9088	2.9281	15.7053	14.6949	6.3738	13.8000	13.8000	13.8000	13.8000	-11.7421	-6.2693	-1.5273	-10.5822	-28.8698	-16.5387	-23.9637	-9.9985
71	9.0827	5.2845	0.0000	1.6030	1.7518	1.5404	9.7807	2.9527	15.7523	14.7169	6.5352	13.8000	13.8000	13.8000	13.8000	-11.7027	-6.5185	-1.4523	-10.5466	-28.9011	-16.5700	-24.0533	-9.9825
72	9.2493	5.5020	0.0000	1.8332	1.5792	1.2750	9.8221	3.3709	15.9933	14.5298	6.4607	13.8000	13.8000	13.8000	13.8000	-11.8259	-6.1755	-1.6120	-10.5443	-28.8395	-16.5084	-24.2129	-10.0982
73	9.1544	5.1881	0.0000	1.7170	1.5698	1.2085	9.9147	3.1990	15.6828	14.8182	6.4222	13.8000	13.8000	13.8000	13.8000	-11.7952	-6.4362	-1.5814	-10.5351	-29.0216	-16.6905	-24.0802	-10.0447
74	9.2635	4.9694	0.0000	1.7686	1.5666	1.6794	9.7505	3.1831	15.6876	14.6247	6.6607	13.8000	13.8000	13.8000	13.8000	-11.6655	-6.5418	-1.7611	-10.4144	-28.8777	-16.5466	-24.0714	-10.1668
75	8.8585	4.9706	0.0000	1.4678	1.5905	1.4320	9.8432	3.4093	15.7863	14.7611	6.5908	13.8000	13.8000	13.8000	13.8000	-11.6534	-6.3733	-1.7567	-10.3303	-28.8811	-16.5500	-24.3004	-9.9763
76	9.1385	5.0888	0.0000	1.7358	1.5670	1.3424	9.8160	3.1221	15.4918	14.7971	6.2570	13.8000	13.8000	13.8000	13.8000	-11.7883	-6.3021	-1.8696	-10.4671	-28.9743	-16.6432	-24.1343	-9.8442
77	9.1729	5.0886	0.0000	1.7809	1.5106	1.4653	9.7488	3.1697	15.7203	14.7729	6.4168	13.8000	13.8000	13.8000	13.8000	-11.7271	-6.3861	-1.5377	-10.5889	-28.9586	-16.6275	-24.1500	-10.0963
78	8.2632	12.3191	0.0000	-2.0095	2.4888	0.4240	6.2526	6.1661	8.5785	2.3037	0.0691	13.8000	13.8000	13.8000	13.8000	-16.4822	-5.4641	-21.3881	-16.6618	-30.8199	-18.4888	-23.3871	-11.5286
79	8.1464	12.2939	0.0000	-1.9307	2.5314	0.3707	6.9556	6.0978	8.7362	1.9762	0.0656	13.8000	13.8000	13.8000	13.8000	-16.8839	-5.5327	-20.9757	-16.8123	-30.7305	-18.3994	-23.5504	-11.1992
80	9.0965	4.9578	0.0000	1.7057	1.5658	1.3975	9.8982	3.1028	15.8459	14.7888	6.4318	13.8000	13.8000	13.8000	13.8000	-11.8401	-6.4771	-1.5616	-10.5146	-28.9332	-16.6021	-24.2621	-10.1261
81	9.4002	5.2291	0.0000	1.6635	1.5729	1.7965	9.9210	2.3000	15.1788	14.8645	6.1612	13.8000	13.8000	13.8000	13.8000	-12.0522	-6.3024	-1.7894	-10.4039	-28.8415	-16.5104	-24.1066	-9.7326
82	9.1327	5.1165	0.0000	1.7920	1.6998	1.5164	9.8139	3.1305	15.7746	14.8367	6.5715	13.8000	13.8000	13.8000	13.8000	-11.6783	-6.5558	-1.6344	-10.4181	-28.7897	-16.4586	-24.1048	-9.9371
83	9.2481	5.1849	0.0000	1.4683	1.6403	1.7808	9.9215	3.2985	15.6952	14.3517	6.7900	13.8000	13.8000	13.8000	13.8000	-11.5727	-6.5472	-1.5142	-10.4354	-28.7749	-16.4438	-24.2029	-9.8314
84	9.3732	5.3614	0.0000	1.4220	1.1974	1.3063	9.9761	3.0522	15.4218	14.7401	6.6905	13.8000	13.8000	13.8000	13.8000	-11.6868	-6.4650	-1.2115	-10.4657	-28.9676	-16.6365	-24.1883	-9.8303
85	9.2822	5.1217	0.0000	1.7853	1.4800	1.3835	10.0778	3.1717	15.5877	14.6745	6.4652	13.8000	13.8000	13.8000	13.8000	-11.7524	-6.4050	-1.7343	-10.5679	-28.9156	-16.5845	-24.0612	-9.7873
86	11.0378	4.0235	0.0000	-1.5887	6.4884	5.1764	4.7568	12.8603	13.1722	5.9922	4.2308	13.8000	13.8000	13.8000	13.8000	-18.9228	-7.4363	-11.3207	-11.8628	-30.5492	-18.2181	-22.0457	-9.4323
87	7.8996	11.9755	0.0000	-1.8147	2.4650	0.5607	6.4791	6.1511	8.5254	2.1168	0.1720	13.8000	13.8000	13.8000	13.8000	-16.6688	-6.1451	-20.8547	-16.7336	-30.7623	-18.4312	-23.1702	-11.5216
88	9.0213	5.0467	0.0000	1.4295	1.6685	1.5420	9.7931	3.3564	15.7892	14.8282	6.5301	13.8000	13.8000	13.8000	13.8000	-11.6420	-6.4292	-1.7202	-10.5468	-28.9183	-16.5872	-24.0665	-9.9902
89	11.1784	4.9954	0.0000	-1.5587	6.0158	5.3971	4.5002	12.1648	13.1920	5.6540	3.9778	13.8000	13.8000	13.8000	13.8000	-19.2152	-8.0873	-11.6301	-11.9947	-30.4445	-18.1134	-21.7006	-9.5528
90	7.8993	12.0134	0.0000	-1.9924	2.6380	0.3765	6.5570	6.2957	8.4153	2.0414	0.1421	13.8000	13.8000	13.8000	13.8000	-16.6224	-5.9043	-21.4178	-16.9464	-30.9390	-18.6079	-23.1189	-11.5243
91	9.2184	5.1931	0.0000	1.5995	1.8585	1.3327	9.8418	3.2112	15.7525	14.7021	6.5399	13.8000	13.8000	13.8000	13.8000	-11.7012	-6.4961	-1.7394	-10.4321	-28.8909	-16.5598	-24.1426	-10.0881
92	9.1931	4.8697	0.0000	1.2915	1.5421	1.4684	9.7753	2.9859	15.6703	14.6321	6.7304	13.8000	13.8000	13.8000	13.8000	-11.9749	-6.1956	-1.5105	-10.4470	-28.8988	-16.5677	-24.2149	-9.7344
93	8.8941	5.1834	0.0000	1.4869	1.7157	1.8794	10.1745	3.6961	15.3098	14.5609	6.8192	13.8000	13.8000	13.8000	13.8000	-11.3070	-6.2020	-1.4685	-10.4499	-28.9225	-16.5914	-24.2655	-9.8381
94	9.1094	5.2271	0.0000	1.6272	1.6434	1.3599	9.6621	3.0870	15.6023	14.7511	6.4849	13.8000	13.8000	13.8000	13.8000	-11.8741	-6.4030	-1.6248	-10.4418	-28.8463	-16.5152	-24.2637	-9.9215
95	9.1616	5.2850	0.0000	1.7077	1.6939	1.3488	9.8632	3.2285	15.5814	14.7317	6.4922	13.8000	13.8000	13.8000	13.8000	-11.7136	-6.4654	-1.6510	-10.5763	-28.9725	-16.6414	-24.1646	-10.0465
96	9.6776	8.7273	0.0000	0.7391	1.6298	0.3077	0.1903	4.3814	10.2070	6.5193	4.3416	13.8000	13.8000	13.8000	13.8000	-9.7260	-2.8799	-10.2055	-12.1358	-29.1301	-16.7990	-24.1460	-7.6975
97	9.1602	5.1094	0.0000	1.5804	1.7076	1.2515	9.4694	3.2990	15.6986	14.8003	6.7059	13.8000	13.8000	13.8000	13.8000	-11.8187	-6.3018	-1.5811	-10.5047	-28.8178	-16.4867	-24.1601	-9.6772
98	9.2340	5.1940	0.0000	1.7608	1.7046	1.4223	9.8424	3.0091	15.5591	14.5758	6.4125	13.8000	13.8000	13.8000	13.8000	-11.7615	-6.3699	-1.4958	-10.4652	-28.8697	-16.5386	-24.0873	-9.8861
99	9.3842	5.0329	0.0000	1.5495	1.4475	1.4737	9.5862	3.0197	15.5378	14.7905	6.4801	13.8000	13.8000	13.8000	13.8000	-11.9511	-6.4273	-1.5224	-10.5249	-29.0466	-16.7155	-24.1951	-10.1486
100	9.1676	5.3051	0.0000	1.6728	1.7190	1.2718	9.6337	3.1767	15.7631	14.8379	6.5199	13.8000	13.8000	13.8000	13.8000	-11.8870	-6.3951	-1.4997	-10.4976	-28.9888	-16.6577	-24.0958	-9.9282
101	7.7214	12.0314	0.0000	-1.8433	2.6453	0.1105	6.1107	6.2424	8.4146	2.1846	0.1115	13.8000	13.8000	13.8000	13.8000	-16.8085	-6.1037	-20.9060	-17.0593	-30.9287	-18.5976	-23.1585	-11.5238
102	7.6768	12.1053	0.0000	-1.7068	2.7218	0.4025	6.8743	6.2579	8.3123	2.1653	0.1006	13.8000	13.8000	13.8000	13.8000	-16.7672	-5.7778	-21.1877	-16.9105	-30.4833	-18.1522	-23.3886	-11.6108
103	9.4040	5.3778	0.0000	2.4026	2.1637	2.1047	10.5329	2.8933	15.8055	15.0864	6.3074	13.8000	13.8000	13.8000	13.8000	-11.8598	-6.5574	-1.7599	-10.5719	-28.7425	-16.4114	-24.1962	-9.5860
104	9.3194	5.2352	0.0000	2.0111	1.6169	1.4794	9.6538	3.2692	15.5951	14.6042	6.5509	13.8000	13.8000	13.8000	13.8000	-11.6858	-6.7925	-1.7899	-10.5182	-28.8906	-16.5595	-24.1761	-9.7118
105	8.0607	12.1640	0.0000	-1.5665	2.3946	0.2302	6.6379	5.9517	8.0531	2.1213	0.1959	13.8000	13.8000	13.8000	13.8000	-16.6349	-5.4147	-21.5099	-16.9635	-30.4574	-18.1263	-22.7329	-11.5729
106	11.2357	4.9274	0.0000	-1.2753	5.0808	5.1828	4.8851	12.8549	12.5634	4.9630	3.4382	13.8000	13.8000	13.8000	13.8000	-19.2044	-8.0844	-11.1791	-11.7437	-30.2004	-17.8693	-22.1929	-9.9051
107	7.7574	12.1885	0.0000	-1.8301	2.5116	0.7342	6.6705	6.2976	8.2411	2.2106	0.0463	13.8000	13.8000	13.8000	13.8000	-16.5776	-5.8587	-21.0958	-17.0435	-30.8969	-18.5658	-23.4932	-11.4373
108	9.0020	5.1448	0.0000	1.5320	1.0097	1.1379	10.7785	2.9984	16.1350	14.2940	6.3679	13.8000	13.8000	13.8000	13.8000	-11.2683	-6.0001	-1.0544	-10.4389	-28.9787	-16.6476	-24.1488	-10.3313
109	9.1362	5.2095	0.0000	1.8196	1.5758	1.3391	10.1266	3.1932	15.3646	14.6065	6.5765	13.8000	13.8000	13.8000	13.8000	-11.7163	-6.5684	-1.5218	-10.3718	-28.8354	-16.5043	-24.1836	-9.8698
110	9.1393	5.0558	0.0000	1.7804	1.6074	1.3729	9.5984	3.1199	15.7224	14.8556	6.5059	13.8000	13.8000	13.8000	13.8000	-11.8047	-6.4944	-1.4759	-10.4965	-29.0011	-16.6700	-24.2207	-9.9170
111	9.2226	5.2726	0.0000	1.7942	1.6125	1.6428	9.7447	3.0898	15.7561	14.7487	6.3863	13.8000	13.8000	13.8000	13.8000	-12.0397	-6.4968	-1.5600	-10.5483	-28.9070	-16.5759	-24.2442	-9.8452
112	9.0450	5.1651	0.0000	1.7564	1.5318	1.4068	9.9467	3.1388	15.6689	14.7926	6.3554	13.8000	13.8000	13.8000	13.8000	-11.8810	-6.6590	-1.6705	-10.3048	-28.8960	-16.5649	-24.2777	-9.9350
113	9.0804	5.0443	0.0000	1.5652	1.7053	1.5564	9.9696	3.1447	15.6608	14.7365	6.5513	13.8000	13.8000	13.8000	13.8000	-11.6872	-6.4675	-1.7625	-10.5016	-29.0021	-16.6710	-24.0904	-9.8276
114	9.8915	8.7171	0.0000	0.3367	2.2477	0.8171	0.6456	4.2749	10.8455	6.4958	4.7142	13.8000	13.8000	13.8000	13.8000	-9.6647	-2.5353	-10.2717	-11.7840	-29.2177	-16.8866	-24.1194	-7.8585
115	9.6376	5.0381	0.0000	1.8689	1.7002	1.7364	10.0020	2.2550	15.6946	15.2089	6.0835	13.8000	13.8000	13.8000	13.8000	-11.5258	-5.9026	-1.7807	-10.6973	-28.9723	-16.6412	-23.9368	-10.4242
116	7.7469	12.1538	0.0000	-2.1516	2.4215	0.1850	6.6613	6.3857	8.4560	2.1134	0.1749	13.8000	13.8000	13.8000	13.8000	-16.4124	-5.7644	-21.3322	-17.0678	-30.8379	-18.5068	-22.9793	-11.5595
117	7.8965	12.4085	0.0000	-1.4866	2.3222	0.4268	6.6907	6.2697	8.6361	2.1468	0.0803	13.8000	13.8000	13.8000	13.8000	-16.9031	-5.7811	-20.9537	-17.1591	-30.6067	-18.2756	-23.5039	-11.3265
118	8.8928	5.1637	0.0000	1.6766	1.9033	1.5106	9.5995	2.9933	15.7540	14.9271	6.2774	13.8000	13.8000	13.8000	13.8000	-11.9821	-6.3931	-1.6051	-10.4720	-28.9377	-16.6066	-24.1187	-9.9724
119	9.0709	5.1653	0.0000	1.9423	1.7401	1.6484	9.8269	3.2078	15.8385	14.6908	6.5202	13.8000	13.8000	13.8000	13.8000	-11.7041	-6.5521	-1.6208	-10.4567	-28.8768	-16.5457	-24.1667	-9.9310
120	9.2644	5.1351	0.0000	1.7769	1.4044	1.4403	9.8353	3.0852	15.8275	14.7299	6.4618	13.8000	13.8000	13.8000	13.8000	-11.7324	-6.4362	-1.6463	-10.4146	-29.0132	-16.6821	-24.1181	-9.8353
121	9.2696	5.1325	0.0000	1.6175	1.6937	1.4320	9.8595	3.1211	15.7846	14.9237	6.5603	13.8000	13.8000	13.8000	13.8000	-11.5781	-6.3498	-1.7171	-10.3223	-28.9492	-16.6181	-24.2539	-9.8986
122	9.0545	5.0160	0.0000	1.6131	1.6603	1.3084	10.0157	3.0601	15.6221	14.6462	6.3800	13.8000	13.8000	13.8000	13.8000	-11.7987	-6.5184	-1.5851	-10.3602	-28.9746	-16.6435	-24.2345	-9.8379
123	8.9302	5.0774	0.0000	1.7247	1.6557	1.3873	9.8439	3.0459	15.7730	14.7392	6.4087	13.8000	13.8000	13.8000	13.8000	-11.7183	-6.6451	-1.5241	-10.4999	-28.9274	-16.5963	-24.1581	-10.1294
124	7.4683	12.0814	0.0000	-1.9012	2.1837	0.5068	6.6091	6.1453	8.4202	2.4461	0.1443	13.8000	13.8000	13.8000	13.8000	-16.7234	-5.8158	-21.0761	-17.2509	-30.8024	-18.4713	-23.2063	-11.4029
125	9.1090	5.0268	0.0000	1.5881	1.7324	1.3250	9.6185	3.1137	15.9441	14.8990	6.5701	13.8000	13.8000	13.8000	13.8000	-11.6784	-6.4947	-1.6315	-10.3853	-28.9847	-16.6536	-24.3357	-9.9518
126	9.1374	4.8679	0.0000	1.8062	1.5459	1.1764	9.9966	3.1001	15.4739	14.6136	6.4918	13.8000	13.8000	13.8000	13.8000	-11.9207	-6.4734	-1.5651	-10.2938	-29.0057	-16.6746	-24.2732	-10.1843
127	9.1918	5.1926	0.0000	1.5720	1.7501	1.5541	9.9938	3.0501	15.6026	14.8098	6.3349	13.8000	13.8000	13.8000	13.8000	-11.7698	-6.4046	-1.8017	-10.4003	-28.9594	-16.6283	-24.2419	-9.9688
128	7.7007	12.1532	0.0000	-1.9565	2.5291	0.2819	6.4352	6.3507	8.0723	1.9462	0.0232	13.8000	13.8000	13.8000	13.8000	-16.8998	-5.5871	-21.1626	-17.1131	-30.6929	-18.3618	-23.0330	-11.6899
129	9.1860	5.1824	0.0000	1.5227	1.5396	1.3399	9.8218	3.1175	15.5976	14.7259	6.4606	13.8000	13.8000	13.8000	13.8000	-11.8218	-6.4105	-1.6849	-10.4004	-29.0528	-16.7217	-24.1391	-9.8460
130	9.2755	5.0381	0.0000	1.5501	1.8056	1.3630	9.8272	2.9938	15.7742	14.7483	6.3884	13.8000	13.8000	13.8000	13.8000	-11.8768	-6.4826	-1.7703	-10.4843	-28.9629	-16.6318	-24.2389	-9.8655
131	9.1117	5.0725	0.0000	1.7059	1.3006	1.5561	9.7321	3.2234	15.8796	14.7509	6.5046	13.8000	13.8000	13.8000	13.8000	-11.5980	-6.4616	-1.5640	-10.4302	-28.7545	-16.4234	-24.1218	-9.9733
132	8.0304	12.2604	0.0000	-1.5291	2.3726	0.4901	6.7892	6.0098	7.8768	1.9478	0.1379	13.8000	13.8000	13.8000	13.8000	-16.7306	-6.0234	-21.0558	-17.0753	-30.5054	-18.1743	-23.3120	-11.4956
133	8.6579	4.3883	0.0000	1.4853	1.1158	1.2619	9.6329	3.4809	15.2452	13.4673	6.7659	13.8000	13.8000	13.8000	13.8000	-11.7629	-5.7897	-1.2121	-10.2708	-29.0186	-16.6875	-24.3651	-9.5152
134	9.1960	5.1313	0.0000	1.7140	1.8734	1.2315	9.9515	3.1743	15.6407	14.7332	6.5744	13.8000	13.8000	13.8000	13.8000	-11.7965	-6.4803	-1.7974	-10.5778	-28.9109	-16.5798	-24.1371	-9.9172
135	9.0103	4.8959	0.0000	1.4954	1.9138	1.2856	9.7919	3.3419	15.7838	15.0918	6.6538	13.8000	13.8000	13.8000	13.8000	-11.8079	-6.5848	-1.6996	-10.5340	-28.9548	-16.6237	-24.3204	-9.8477
136	9.1426	5.2711	0.0000	1.8347	1.6328	1.4037	9.9545	3.1347	15.8276	14.6396	6.5384	13.8000	13.8000	13.8000	13.8000	-11.7814	-6.5032	-1.4208	-10.4351	-28.9196	-16.5885	-24.1613	-10.0341
137	9.1601	5.1332	0.0000	1.7776	1.5754	1.3470	9.8007	3.2163	15.6623	14.8221	6.5077	13.8000	13.8000	13.8000	13.8000	-11.7645	-6.4693	-1.6678	-10.4850	-28.7669	-16.4358	-24.2351	-9.9709
138	9.0073	5.1554	0.0000	1.7036	1.7313	1.5327	9.8227	3.3162	15.8050	14.7064	6.4839	13.8000	13.8000	13.8000	13.8000	-11.7895	-6.3741	-1.5277	-10.3885	-28.9117	-16.5806	-24.1587	-10.0912
139	9.1924	5.0595	0.0000	1.4800	1.5826	1.2435	9.9731	3.1404	15.8667	14.5466	6.7037	13.8000	13.8000	13.8000	13.8000	-11.8281	-6.6829	-1.6213	-10.3700	-28.8214	-16.4903	-24.2559	-10.0752
140	9.0064	5.0711	0.0000	1.5551	1.6005	1.4579	9.9377	3.3455	15.8377	14.5991	6.5871	13.8000	13.8000	13.8000	13.8000	-11.7642	-6.4390	-1.5931	-10.4961	-28.8610	-16.5299	-24.0169	-9.8921
141	9.4844	5.2646	0.0000	1.9653	1.5681	1.0221	10.7544	3.0108	15.7161	15.1376	6.4846	13.8000	13.8000	13.8000	13.8000	-11.3774	-5.9839	-1.2289	-10.5961	-28.9629	-16.6318	-23.9178	-10.4964
142	9.0709	5.1022	0.0000	1.4385	1.5376	1.2853	9.8944	3.1601	15.7781	14.8026	6.5860	13.8000	13.8000	13.8000	13.8000	-11.9187	-6.3732	-1.5555	-10.4697	-28.9874	-16.6563	-24.1348	-9.8695
143	7.9009	12.1620	0.0000	-1.6256	2.5145	0.1675	6.0521	6.0435	8.3569	1.9561	0.2689	13.8000	13.8000	13.8000	13.8000	-16.7340	-6.0243	-21.4053	-16.9410	-30.5245	-18.1934	-23.3686	-11.1844
144	9.3130	5.0319	0.0000	1.6572	1.5819	1.4244	9.7900	2.9656	15.5141	14.8422	6.5060	13.8000	13.8000	13.8000	13.8000	-11.6884	-6.5896	-1.6035	-10.3211	-28.8084	-16.4773	-24.2122	-9.8893
145	10.1010	8.6948	0.0000	0.3772	2.5416	0.4594	0.4238	4.2450	11.6373	6.1173	4.8368	13.8000	13.8000	13.8000	13.8000	-9.6654	-2.6813	-9.4347	-11.7705	-29.3486	-17.0175	-24.1961	-8.1826
146	9.3018	5.2819	0.0000	1.5211	1.5961	1.5683	10.5188	3.2543	15.7483	14.3873	6.6675	13.8000	13.8000	13.8000	13.8000	-11.9011	-6.3043	-1.4981	-10.3606	-28.8362	-16.5051	-24.3013	-10.0990
147	9.2058	5.1234	0.0000	1.7659	1.5228	1.2359	9.7512	3.2414	15.7975	14.8125	6.5532	13.8000	13.8000	13.8000	13.8000	-11.6970	-6.5405	-1.5840	-10.5012	-28.9796	-16.6485	-23.9714	-10.1552
148	8.7295	5.1516	0.0000	2.0622	2.0112	1.9200	9.5630	3.3448	15.1812	14.6659	6.3227	13.8000	13.8000	13.8000	13.8000	-10.5889	-5.8754	-1.7478	-10.6673	-28.6600	-16.3289	-24.0812	-10.4742
149	9.2339	5.0712	0.0000	1.7519	1.7296	1.2657	9.7903	3.1091	15.8079	14.8291	6.6627	13.8000	13.8000	13.8000	13.8000	-11.6818	-6.5029	-1.5183	-10.3116	-28.8838	-16.5527	-24.1010	-10.0142
150	9.2719	4.9781	0.0000	1.5213	1.5371	1.3374	9.8108	3.1169	15.6951	14.7979	6.6059	13.8000	13.8000	13.8000	13.8000	-11.8013	-6.6069	-1.5333	-10.3476	-29.0571	-16.7260	-24.1797	-9.8742
151	9.2367	5.3407	0.0000	1.8184	1.7109	1.6453	9.7949	3.2848	15.4890	14.8711	6.5965	13.8000	13.8000	13.8000	13.8000	-11.8144	-6.4596	-1.5293	-10.5091	-28.9269	-16.5958	-24.2501	-10.0808
152	9.8247	8.6099	0.0000	0.3594	2.5884	0.4775	0.3444	4.4871	11.1789	6.2280	4.8265	13.8000	13.8000	13.8000	13.8000	-9.7361	-2.3976	-10.2125	-11.6343	-29.2886	-16.9575	-24.2392	-8.0087
153	11.0639	2.3606	0.0000	1.2640	2.8469	4.6613	0.2125	11.4978	13.9881	5.5652	7.1866	13.8000	13.8000	13.8000	13.8000	-13.1470	-4.5154	-3.2705	-10.4074	-28.8938	-16.5627	-21.4442	-12.0788
154	8.0581	12.1057	0.0000	-1.5878	2.8413	0.6272	6.4531	5.9312	8.6254	2.3262	0.1304	13.8000	13.8000	13.8000	13.8000	-16.8399	-5.9828	-20.9019	-16.7557	-30.3063	-17.9752	-23.3302	-11.3877
155	9.2782	4.9655	0.0000	1.5855	1.5260	1.4307	9.8114	3.1875	15.6841	14.6369	6.6938	13.8000	13.8000	13.8000	13.8000	-12.0036	-6.3799	-1.7673	-10.3438	-28.8109	-16.4798	-24.1825	-10.1392
156	8.9385	4.6929	0.0000	1.8620	1.6707	1.7108	9.5962	3.0435	16.1110	14.8532	6.4572	13.8000	13.8000	13.8000	13.8000	-11.9434	-6.8192	-1.5827	-10.4936	-28.9490	-16.6179	-24.1868	-9.8687
157	7.8051	12.1578	0.0000	-2.0404	2.4954	0.5034	6.4984	6.1888	8.1701	1.9747	0.0212	13.8000	13.8000	13.8000	13.8000	-16.7301	-5.7807	-21.5297	-16.9005	-30.6853	-18.3542	-23.2386	-11.4851
158	9.2020	5.1257	0.0000	1.8049	1.4093	1.5385	9.7486	3.1587	15.6132	14.5826	6.4067	13.8000	13.8000	13.8000	13.8000	-11.8232	-6.5209	-1.6506	-10.4611	-28.7581	-16.4270	-24.2253	-10.0511
159	11.2268	5.0596	0.0000	-1.5160	5.8667	5.3146	4.5795	12.5036	13.3446	5.3854	3.7705	13.8000	13.8000	13.8000	13.8000	-19.0340	-8.4945	-11.9691	-12.2400	-30.3638	-18.0327	-21.3799	-9.5548
160	9.3485	5.1827	0.0000	1.8604	1.9622	1.5715	9.7108	3.1499	15.8954	14.5140	6.6905	13.8000	13.8000	13.8000	13.8000	-11.8697	-6.5737	-1.7175	-10.5357	-28.8445	-16.5134	-24.1684	-9.8752
161	8.9641	5.1270	0.0000	1.4063	1.5419	2.0941	10.3086	3.0380	16.2034	14.3591	6.0174	13.8000	13.8000	13.8000	13.8000	-11.6358	-5.9058	-2.1577	-10.6652	-29.0854	-16.7543	-23.9399	-10.1203
162	9.0262	5.1691	0.0000	1.8092	1.7242	1.3821	9.7955	3.1746	15.7175	14.8747	6.4354	13.8000	13.8000	13.8000	13.8000	-11.8226	-6.3032	-1.7545	-10.4224	-28.7703	-16.4392	-24.2976	-9.8800
163	10.6649	2.6001	0.0000	1.2913	2.9087	4.7696	0.6603	12.4452	14.1663	5.1692	6.6424	13.8000	13.8000	13.8000	13.8000	-13.3904	-5.2248	-3.1694	-10.8266	-29.0770	-16.7459	-20.5819	-11.6297
164	9.2607	4.9809	0.0000	1.6115	1.7617	1.4760	9.7436	3.1168	15.7503	14.6096	6.5200	13.8000	13.8000	13.8000	13.8000	-11.9230	-6.5281	-1.7498	-10.3644	-29.0476	-16.7165	-24.3355	-9.9209
165	9.3235	5.2037	0.0000	1.6652	1.5143	1.3715	9.9188	3.1270	15.7383	14.7575	6.4097	13.8000	13.8000	13.8000	13.8000	-11.8344	-6.3549	-1.5015	-10.4618	-28.9152	-16.5841	-24.2976	-9.8733
166	9.9878	8.5293	0.0000	0.5871	2.6511	0.8426	0.8464	3.8705	10.9456	6.2035	4.6717	13.8000	13.8000	13.8000	13.8000	-9.6061	-1.9646	-10.1221	-11.7551	-29.0099	-16.6788	-24.1705	-8.4489
167	8.0559	12.3897	0.0000	-1.9431	2.8001	0.2570	6.1692	6.6081	8.6625	1.7492	0.3165	13.8000	13.8000	13.8000	13.8000	-16.6742	-5.3674	-21.4507	-16.9327	-30.7053	-18.3742	-23.2493	-11.6090
168	9.2927	5.5495	0.0000	1.7136	1.9307	1.3387	9.8932	3.0214	15.5815	14.7302	6.4736	13.8000	13.8000	13.8000	13.8000	-11.6961	-6.5476	-1.6699	-10.5535	-29.0107	-16.6796	-24.1255	-9.9314
169	9.0185	5.1285	0.0000	1.6563	1.4895	1.5084	9.9739	3.0767	15.7388	14.2356	6.3514	13.8000	13.8000	13.8000	13.8000	-11.5647	-6.6255	-1.7214	-10.5431	-28.9870	-16.6559	-24.1141	-10.0952
170	9.1170	5.2859	0.0000	1.7691	1.6020	1.3208	9.6736	3.3696	15.6646	14.5553	6.5523	13.8000	13.8000	13.8000	13.8000	-12.0157	-6.4648	-1.3495	-10.4187	-28.9563	-16.6252	-24.2853	-10.1065
171	9.1220	5.2854	0.0000	1.7083	1.6446	1.3979	9.8188	3.1712	15.6993	14.8758	6.5096	13.8000	13.8000	13.8000	13.8000	-11.7391	-6.4697	-1.5317	-10.5395	-28.9775	-16.6464	-24.1524	-10.0736
172	7.8832	12.0909	0.0000	-1.6459	2.5523	0.4704	6.6194	6.2429	8.5556	2.4342	0.3566	13.8000	13.8000	13.8000	13.8000	-16.6864	-5.7514	-21.0653	-16.9256	-30.7707	-18.4396	-23.1888	-11.4881
173	8.2132	12.4066	0.0000	-2.0829	2.5816	0.3537	6.6925	6.5127	8.3086	1.7935	0.3852	13.8000	13.8000	13.8000	13.8000	-16.4686	-6.2182	-21.5539	-16.9251	-30.7579	-18.4268	-22.9497	-11.6009
174	9.0635	5.4217	0.0000	1.6793	1.6876	1.5485	10.0028	3.2928	15.7883	14.6368	6.3510	13.8000	13.8000	13.8000	13.8000	-11.6619	-6.5250	-1.8773	-10.4418	-29.0196	-16.6885	-24.1897	-9.9744
175	7.5584	12.0209	0.0000	-1.7284	2.4706	0.2653	6.6851	6.2977	8.3061	2.2271	0.2544	13.8000	13.8000	13.8000	13.8000	-16.6400	-5.9970	-21.1270	-16.8983	-30.6205	-18.2894	-23.4386	-11.5578
176	9.2483	4.9435	0.0000	1.7727	1.5206	1.3915	9.7992	3.1567	15.5003	14.6768	6.5257	13.8000	13.8000	13.8000	13.8000	-11.8854	-6.5412	-1.3483	-10.4820	-29.0325	-16.7014	-24.3007	-9.9305
177	9.0850	5.1565	0.0000	1.7907	1.6689	1.4928	9.7706	3.2533	15.7758	14.8081	6.3636	13.8000	13.8000	13.8000	13.8000	-11.8459	-6.4905	-1.8421	-10.5015	-28.8049	-16.4738	-24.0602	-10.0890
178	8.8368	5.0467	0.0000	1.6990	1.6125	1.5788	10.1216	3.0318	15.8142	14.3217	6.1502	13.8000	13.8000	13.8000	13.8000	-11.9282	-6.7663	-1.5280	-10.4314	-28.9210	-16.5899	-24.1511	-9.7740
179	9.2966	5.1864	0.0000	1.7548	1.5805	1.4004	9.7524	3.2527	15.8545	14.7303	6.4777	13.8000	13.8000	13.8000	13.8000	-11.8140	-6.6373	-1.5296	-10.4301	-29.0183	-16.6872	-24.2619	-9.8072
180	9.3418	4.8585	0.0000	1.2556	1.7013	1.4805	10.5547	3.2987	16.0563	14.5416	6.8688	13.8000	13.8000	13.8000	13.8000	-11.5407	-6.4223	-1.6338	-10.5490	-29.0394	-16.7083	-24.0655	-9.6785
181	9.1989	5.0367	0.0000	1.6202	1.5991	1.4657	9.7490	3.3319	15.5969	14.3543	6.5247	13.8000	13.8000	13.8000	13.8000	-11.9527	-6.3010	-1.6625	-10.5160	-28.9809	-16.6498	-24.1429	-9.7299
182	9.2784	5.1548	0.0000	1.6431	2.0726	1.2246	9.5751	3.1814	15.9175	14.6873	6.6547	13.8000	13.8000	13.8000	13.8000	-11.6314	-6.4925	-1.9644	-10.4323	-28.7147	-16.3836	-24.2507	-10.0042
183	7.6663	12.0132	0.0000	-1.8821	2.6393	0.3302	6.3593	6.2941	8.4117	2.1741	0.2085	13.8000	13.8000	13.8000	13.8000	-16.6775	-5.7988	-20.9568	-17.1595	-30.8375	-18.5064	-23.4939	-11.4952
184	9.1618	5.2739	0.0000	1.5947	1.6721	1.3514	9.9624	3.1850	15.7474	14.7208	6.5249	13.8000	13.8000	13.8000	13.8000	-11.8799	-6.3946	-1.6762	-10.4726	-29.0233	-16.6922	-24.1212	-9.8683
185	7.7137	12.2842	0.0000	-1.9433	2.2576	0.2236	6.5935	6.3361	8.6001	2.1694	0.1800	13.8000	13.8000	13.8000	13.8000	-16.5893	-5.8655	-21.1363	-17.0917	-30.7045	-18.3734	-23.0604	-11.5065
186	7.6379	11.9216	0.0000	-2.0515	2.4945	0.3451	6.2106	6.3507	8.7131	1.8168	0.1932	13.8000	13.8000	13.8000	13.8000	-16.3757	-5.3647	-20.8926	-16.9784	-30.8234	-18.4923	-23.0251	-11.5237
187	7.5636	11.7652	0.0000	-2.1693	3.0695	0.0449	6.7175	6.5968	8.9257	1.6461	0.0771	13.8000	13.8000	13.8000	13.8000	-16.5485	-5.5090	-21.1301	-16.8859	-30.9843	-18.6532	-23.5460	-11.3012
188	10.0349	8.9572	0.0000	0.4732	2.5724	0.5149	0.4209	4.3765	10.8861	5.9736	4.5819	13.8000	13.8000	13.8000	13.8000	-9.8522	-2.3413	-10.4017	-11.8456	-29.0745	-16.7434	-24.2608	-8.3493
189	9.2814	4.9168	0.0000	1.1764	0.9046	1.4039	10.7296	2.7066	14.7990	14.6611	6.3212	13.8000	13.8000	13.8000	13.8000	-11.8520	-5.3484	-1.2742	-10.3792	-28.8773	-16.5462	-24.2289	-10.4766
190	9.3005	5.0708	0.0000	1.6751	1.5638	1.4842	9.9507	3.2772	15.6790	14.8908	6.5622	13.8000	13.8000	13.8000	13.8000	-11.7771	-6.6457	-1.6430	-10.5507	-28.9346	-16.6035	-24.0383	-9.9736
191	9.1405	5.0515	0.0000	1.6575	1.5214	1.3628	9.7045	3.1850	15.6499	14.8662	6.4358	13.8000	13.8000	13.8000	13.8000	-11.6971	-6.4806	-1.4092	-10.5376	-28.8778	-16.5467	-24.1320	-9.7784
192	11.0483	4.7203	0.0000	-1.5866	5.9827	4.5763	4.7263	11.9054	13.3571	5.3497	3.4685	13.8000	13.8000	13.8000	13.8000	-19.3620	-8.5866	-11.7880	-12.1871	-30.5516	-18.2205	-21.8488	-9.8571
193	8.7284	4.4036	0.0000	1.9038	1.6652	1.3156	9.5963	3.2248	15.5143	14.3937	6.5972	13.8000	13.8000	13.8000	13.8000	-11.7486	-6.4862	-1.7211	-10.2362	-28.9076	-16.5765	-24.3839	-10.0199
194	7.9003	12.1771	0.0000	-1.7875	2.4550	0.6371	6.5328	6.2729	8.1467	1.5420	0.0937	13.8000	13.8000	13.8000	13.8000	-16.3584	-5.9875	-21.1587	-16.7853	-30.6873	-18.3562	-23.2204	-11.5752
195	7.7919	12.3780	0.0000	-1.6035	2.5681	0.3230	6.9140	6.3604	8.3586	2.2745	0.0494	13.8000	13.8000	13.8000	13.8000	-16.4721	-5.8901	-20.8664	-17.0395	-30.6018	-18.2707	-23.2505	-11.6819
196	9.0477	5.0590	0.0000	1.6513	1.5148	1.4503	9.9599	3.0894	15.6715	14.7376	6.4799	13.8000	13.8000	13.8000	13.8000	-11.7365	-6.4536	-1.2651	-10.4533	-28.7654	-16.4343	-24.3143	-10.2417
197	7.9549	11.9441	0.0000	-1.7308	2.7704	0.5076	6.6399	6.3085	8.5423	1.8868	0.3013	13.8000	13.8000	13.8000	13.8000	-16.6633	-5.7182	-21.2011	-16.7376	-30.7999	-18.4688	-23.2143	-11.5294
198	9.1799	4.9962	0.0000	1.6318	1.6248	1.3888	9.7396	2.9489	15.9349	14.4919	6.4291	13.8000	13.8000	13.8000	13.8000	-11.8829	-6.7500	-1.5552	-10.5764	-29.0154	-16.6843	-24.1816	-10.1667
199	7.5013	12.0547	0.0000	-1.8196	3.3103	0.6178	5.6426	6.6828	8.8252	1.8991	0.1220	13.8000	13.8000	13.8000	13.8000	-16.4830	-6.3257	-20.6980	-17.2362	-30.8506	-18.5195	-23.1762	-11.4154
200	9.0065	5.0503	0.0000	1.6036	1.4382	1.3400	9.9126	3.2299	15.8317	14.6493	6.5735	13.8000	13.8000	13.8000	13.8000	-11.8656	-6.4766	-1.4149	-10.4864	-28.7855	-16.4544	-24.1702	-9.7842
201	9.0569	4.9023	0.0000	1.7639	1.7756	1.5086	9.6705	2.9916	15.4872	14.5779	6.5524	13.8000	13.8000	13.8000	13.8000	-11.8508	-6.6026	-1.4987	-10.3985	-28.9794	-16.6483	-24.0783	-9.8835
202	7.5213	12.0342	0.0000	-1.5213	2.9024	0.5443	6.7593	6.4234	8.5623	2.0386	0.0122	13.8000	13.8000	13.8000	13.8000	-16.5852	-5.7805	-20.9618	-17.0838	-30.5043	-18.1732	-23.1354	-11.7084
203	9.1373	4.9534	0.0000	1.7430	1.6919	1.3717	9.8938	2.8807	15.4740	15.1543	6.5614	13.8000	13.8000	13.8000	13.8000	-11.2816	-6.3907	-1.7982	-10.4278	-28.7688	-16.4377	-24.1289	-9.6427
204	8.8354	4.8140	0.0000	1.2585	1.2853	1.4471	10.3117	3.2787	15.6058	14.8320	6.5327	13.8000	13.8000	13.8000	13.8000	-11.4229	-6.9779	-1.7229	-10.3106	-28.9404	-16.6093	-24.4590	-9.8231
205	7.8761	12.1839	0.0000	-1.3842	2.6026	0.3156	6.3950	6.3129	8.0914	1.6895	0.2157	13.8000	13.8000	13.8000	13.8000	-16.4624	-5.6301	-21.3781	-16.9543	-30.4015	-18.0704	-23.6082	-11.3681
206	8.0305	12.0666	0.0000	-1.7969	2.6206	0.2169	6.4859	6.0758	8.2310	1.9094	0.0885	13.8000	13.8000	13.8000	13.8000	-16.5632	-5.8841	-21.4132	-16.7526	-30.6412	-18.3101	-23.5501	-11.6174
207	9.1617	5.1667	0.0000	1.7138	1.6795	1.3680	9.9757	3.3057	15.6662	14.8137	6.6249	13.8000	13.8000	13.8000	13.8000	-11.8546	-6.5743	-1.5808	-10.5261	-28.7734	-16.4423	-24.1797	-9.9533
208	9.0801	5.0182	0.0000	1.7965	1.6766	1.5935	9.9280	3.2110	15.7274	14.5714	6.5312	13.8000	13.8000	13.8000	13.8000	-11.6921	-6.5280	-1.6618	-10.4737	-29.0021	-16.6710	-24.2322	-10.1614
209	9.0904	5.2166	0.0000	1.6608	1.4733	1.5287	9.8034	3.2519	15.4300	14.6759	6.3906	13.8000	13.8000	13.8000	13.8000	-11.9376	-6.5573	-1.5189	-10.6299	-28.8602	-16.5291	-24.1570	-9.8144
210	7.6936	11.8582	0.0000	-1.7793	2.4902	0.2743	6.3941	6.0850	8.3750	2.0806	0.0635	13.8000	13.8000	13.8000	13.8000	-16.4917	-5.9454	-20.9284	-16.9099	-30.6585	-18.3274	-23.2466	-11.5897
211	11.3203	5.3406	0.0000	-1.3145	6.0691	5.5974	5.0725	11.9920	13.1412	5.3514	4.5113	13.8000	13.8000	13.8000	13.8000	-18.8249	-8.2673	-11.8382	-12.0552	-29.9859	-17.6548	-21.4478	-10.1690
212	9.1402	5.2074	0.0000	1.8822	1.6366	1.7139	9.7501	3.1084	15.9383	14.7517	6.4468	13.8000	13.8000	13.8000	13.8000	-11.6223	-6.3295	-1.5967	-10.4594	-28.9908	-16.6597	-24.0876	-9.7756
213	9.7381	8.8669	0.0000	0.9193	2.2772	0.6677	0.4033	4.1343	10.9437	6.0316	4.0722	13.8000	13.8000	13.8000	13.8000	-9.7113	-2.3342	-10.6474	-12.0577	-29.0574	-16.7263	-24.0886	-8.6584
214	7.9416	12.5219	0.0000	-1.9001	2.3881	0.2218	6.0468	6.3964	8.0963	1.9850	0.1188	13.8000	13.8000	13.8000	13.8000	-16.6673	-5.6184	-20.8801	-17.1015	-30.7581	-18.4270	-23.5040	-11.5221
215	9.2763	5.1858	0.0000	1.6133	1.4704	1.5262	9.7094	3.2176	15.6415	14.7840	6.5888	13.8000	13.8000	13.8000	13.8000	-11.7426	-6.4619	-1.7643	-10.4639	-29.0173	-16.6862	-24.1934	-9.9048
216	9.1035	5.2714	0.0000	1.6214	1.4872	1.3857	9.8637	3.1813	15.6410	14.9062	6.3354	13.8000	13.8000	13.8000	13.8000	-11.8111	-6.6581	-1.5112	-10.7062	-28.9149	-16.5838	-24.1588	-9.8056
217	8.8425	5.2060	0.0000	1.6873	1.7749	1.4706	9.7031	3.3261	15.8248	14.7308	6.3144	13.8000	13.8000	13.8000	13.8000	-12.0002	-6.5837	-1.7989	-10.5371	-28.9608	-16.6297	-24.1668	-10.0989
218	9.1851	4.9768	0.0000	1.4671	1.4569	1.3480	9.9369	3.1048	15.5697	14.9039	6.4566	13.8000	13.8000	13.8000	13.8000	-11.6855	-6.5068	-1.6221	-10.3760	-28.8534	-16.5223	-24.3061	-9.9079
219	9.0635	5.0731	0.0000	1.8838	1.6005	1.4335	9.7084	3.2774	15.7813	14.5498	6.4985	13.8000	13.8000	13.8000	13.8000	-11.8763	-6.3576	-1.6142	-10.2781	-28.9477	-16.6166	-24.2159	-10.0191
220	9.0971	5.2383	0.0000	1.5819	1.6510	1.3443	9.8628	3.1342	15.8457	14.8300	6.5766	13.8000	13.8000	13.8000	13.8000	-11.6448	-6.3873	-1.5608	-10.4138	-28.9734	-16.6423	-24.2430	-9.8590
221	9.1623	5.1980	0.0000	1.9343	1.5377	1.3545	9.7974	3.1499	15.6832	14.7080	6.3678	13.8000	13.8000	13.8000	13.8000	-11.7451	-6.4871	-1.8326	-10.3894	-28.7977	-16.4666	-24.0344	-9.9876
222	9.2953	5.1592	0.0000	2.0210	1.6934	1.7398	9.5848	3.0941	15.7390	14.7169	6.5615	13.8000	13.8000	13.8000	13.8000	-11.7842	-6.5325	-1.6150	-10.4396	-28.8252	-16.4941	-24.3270	-9.8228
223	9.1630	5.3420	0.0000	1.1672	1.7119	1.2159	9.4234	3.2809	15.2895	14.7805	6.6136	13.8000	13.8000	13.8000	13.8000	-11.4877	-6.2200	-1.6695	-10.6829	-29.1339	-16.8028	-24.1453	-9.6742
224	9.2297	5.0868	0.0000	1.5547	2.1181	1.4002	9.8139	3.2670	15.4930	14.8694	6.6904	13.8000	13.8000	13.8000	13.8000	-11.5187	-6.4913	-2.1393	-10.5149	-28.9999	-16.6688	-24.3208	-9.9150
225	9.1094	5.4008	0.0000	1.4947	1.7884	1.4127	9.8660	3.2663	15.3846	15.2110	6.4527	13.8000	13.8000	13.8000	13.8000	-11.7802	-6.4225	-1.8740	-10.6934	-28.9187	-16.5876	-24.0223	-10.2145
226	9.1487	4.8934	0.0000	1.7561	1.3955	1.8415	10.0289	3.0467	15.7174	14.6306	6.5915	13.8000	13.8000	13.8000	13.8000	-11.7952	-6.4111	-1.3693	-10.4806	-28.9521	-16.6210	-24.0092	-9.8097
227	9.3011	5.1890	0.0000	1.7371	1.6448	1.2794	9.9919	3.2896	15.7886	14.6352	6.5971	13.8000	13.8000	13.8000	13.8000	-11.7839	-6.4221	-1.7405	-10.3418	-28.7844	-16.4533	-24.1759	-9.8104
228	9.1899	5.0584	0.0000	1.7666	1.5993	1.4133	9.9486	3.1490	15.7358	14.7953	6.5451	13.8000	13.8000	13.8000	13.8000	-12.0262	-6.3970	-1.5498	-10.4793	-29.0090	-16.6779	-24.1711	-9.9736
229	9.0881	5.3030	0.0000	1.6925	1.5318	1.4330	9.8438	3.2191	15.8411	14.5602	6.4594	13.8000	13.8000	13.8000	13.8000	-11.5791	-6.4126	-1.8203	-10.5176	-28.8528	-16.5217	-24.0796	-9.8434
230	7.8800	12.2969	0.0000	-1.9527	2.6218	0.6766	6.6161	6.5395	8.3444	2.1162	0.2296	13.8000	13.8000	13.8000	13.8000	-16.2927	-5.9377	-21.0044	-16.9097	-30.7528	-18.4217	-23.7065	-11.3023
231	7.6724	12.2211	0.0000	-2.0267	2.7519	0.8299	6.7262	6.5563	8.6501	2.0423	0.1030	13.8000	13.8000	13.8000	13.8000	-16.8405	-6.0163	-20.7882	-17.0936	-30.8067	-18.4756	-23.2051	-11.7277
232	7.8605	12.3491	0.0000	-1.6484	2.6980	0.0847	6.3410	6.2869	8.6021	1.7282	0.1148	13.8000	13.8000	13.8000	13.8000	-16.9218	-5.6246	-21.2333	-17.0191	-30.4210	-18.0899	-23.1015	-11.5633
233	7.7110	12.2585	0.0000	-1.7520	2.3710	0.4272	6.6636	6.2616	8.1989	2.5705	0.0884	13.8000	13.8000	13.8000	13.8000	-16.8386	-5.7832	-21.1017	-17.1132	-30.6008	-18.2697	-23.0815	-11.4585
234	11.1869	2.1040	0.0000	1.2657	2.9383	4.6970	0.1691	11.4198	14.1657	5.8010	7.3704	13.8000	13.8000	13.8000	13.8000	-13.2005	-4.8127	-3.6425	-10.3618	-28.9136	-16.5825	-21.5678	-12.2490
235	7.8287	12.3397	0.0000	-1.8588	2.5842	0.4151	6.5506	6.4691	8.1929	2.0631	0.3364	13.8000	13.8000	13.8000	13.8000	-16.7827	-5.8485	-20.8439	-17.0086	-30.6635	-18.3324	-23.3226	-11.4642
236	9.1293	5.2606	0.0000	1.6144	1.4325	1.3323	9.7922	3.1538	15.9198	14.7847	6.3889	13.8000	13.8000	13.8000	13.8000	-11.8067	-6.5200	-1.6953	-10.5487	-28.8517	-16.5206	-24.2706	-9.9877
237	9.0798	5.0316	0.0000	1.7438	1.4432	1.4175	9.8302	3.1725	15.5703	14.8112	6.3918	13.8000	13.8000	13.8000	13.8000	-11.8794	-6.5023	-1.6503	-10.3752	-29.0530	-16.7219	-24.1402	-9.8076
238	8.9760	5.2117	0.0000	1.7285	1.6253	1.3627	9.9609	3.0044	15.7563	14.6477	6.3739	13.8000	13.8000	13.8000	13.8000	-11.5732	-6.4723	-1.4407	-10.5005	-28.9865	-16.6554	-23.9884	-10.0678
239	9.2165	5.0929	0.0000	1.6423	1.8405	1.3633	9.9833	2.8635	15.8658	14.6395	6.4981	13.8000	13.8000	13.8000	13.8000	-11.8508	-6.4807	-1.3883	-10.4840	-29.0582	-16.7271	-24.0418	-10.0820
240	8.8482	5.1000	0.0000	1.7199	1.7329	1.5252	9.8330	3.3403	15.6625	14.7818	6.4817	13.8000	13.8000	13.8000	13.8000	-11.8699	-6.1190	-1.3333	-10.5226	-28.8744	-16.5433	-24.0355	-9.8601
241	10.9128	2.0207	0.0000	1.3557	2.9362	4.7790	0.1721	11.5400	14.1799	5.7407	7.3701	13.8000	13.8000	13.8000	13.8000	-13.1780	-4.5186	-2.9951	-10.2835	-28.8366	-16.5055	-21.4194	-12.3187
242	10.0322	8.8093	0.0000	0.5349	2.6326	0.5657	0.4658	4.1245	10.8499	5.5403	4.6182	13.8000	13.8000	13.8000	13.8000	-9.5859	-2.5835	-10.6496	-11.8323	-29.0329	-16.7018	-24.2624	-8.0709
243	7.6916	12.0479	0.0000	-1.6830	2.1487	0.3512	6.5434	6.1347	8.2089	2.1091	0.3160	13.8000	13.8000	13.8000	13.8000	-16.9292	-5.9885	-21.0583	-16.9759	-30.7749	-18.4438	-23.2513	-11.4925
244	9.8434	8.5076	0.0000	0.6849	2.7886	0.5034	0.0990	4.1610	10.9882	5.4515	4.5766	13.8000	13.8000	13.8000	13.8000	-9.8547	-2.2469	-10.6529	-11.7721	-29.0470	-16.7159	-24.2914	-8.0237
245	9.0688	5.0633	0.0000	1.6424	1.7284	1.5463	9.7855	2.9920	15.7136	14.7040	6.5723	13.8000	13.8000	13.8000	13.8000	-11.7278	-6.4375	-1.5907	-10.3405	-28.9058	-16.5747	-24.1939	-10.0942
246	9.0853	4.9851	0.0000	2.3399	2.0405	0.8485	10.2695	3.6222	16.0714	14.2337	6.6979	13.8000	13.8000	13.8000	13.8000	-11.5870	-6.6997	-2.0084	-10.4855	-28.9161	-16.5850	-24.4057	-9.1612
247	7.6594	12.0397	0.0000	-1.6463	2.7781	0.2816	6.3623	6.3253	8.4561	1.9402	0.2594	13.8000	13.8000	13.8000	13.8000	-16.6835	-5.6101	-21.5907	-17.1031	-30.4034	-18.0723	-23.2644	-11.4980
248	9.4201	8.5689	0.0000	0.4687	1.5255	0.4159	0.7789	4.5397	10.5050	6.6027	4.4381	13.8000	13.8000	13.8000	13.8000	-9.2083	-2.7910	-10.6734	-11.8912	-29.3010	-16.9699	-24.2424	-8.1020
249	7.9720	12.3211	0.0000	-1.7425	2.5580	0.2479	6.7508	6.2075	8.2371	2.0506	0.2865	13.8000	13.8000	13.8000	13.8000	-16.7979	-6.0700	-21.0229	-16.9326	-30.6565	-18.3254	-23.2030	-11.4452
250	8.6439	4.9042	0.0000	1.5692	1.7360	1.4890	9.4790	3.3523	15.9048	14.4399	6.4709	13.8000	13.8000	13.8000	13.8000	-11.6867	-5.6734	-1.1538	-10.5724	-28.9355	-16.6044	-24.1396	-9.4886
251	9.2079	5.2506	0.0000	1.9958	1.8548	1.6116	9.9100	3.2464	15.8441	14.5961	6.4373	13.8000	13.8000	13.8000	13.8000	-12.0243	-6.3144	-1.6873	-10.4665	-28.8306	-16.4995	-23.9958	-10.1671
252	9.2030	5.1157	0.0000	1.7533	1.4988	1.6353	9.6917	3.2603	15.8528	14.5515	6.4197	13.8000	13.8000	13.8000	13.8000	-11.7108	-6.3159	-1.4691	-10.5377	-28.9465	-16.6154	-24.3527	-9.8098
253	9.0413	5.2651	0.0000	1.8585	1.6568	1.4435	9.6661	3.2571	16.0521	14.5310	6.2987	13.8000	13.8000	13.8000	13.8000	-11.9351	-6.2507	-1.7713	-10.4180	-28.9693	-16.6382	-24.0651	-10.0147
254	9.0813	5.0436	0.0000	1.8233	1.8481	1.3298	9.5724	3.2189	15.6341	14.6634	6.4137	13.8000	13.8000	13.8000	13.8000	-11.8505	-6.2628	-1.4701	-10.5668	-28.9980	-16.6669	-24.1259	-9.8789
255	9.6513	5.1191	0.0000	1.3067	1.7960	1.2417	10.4276	3.2047	15.6631	14.4223	6.9532	13.8000	13.8000	13.8000	13.8000	-11.5046	-6.2398	-1.6829	-10.4105	-28.9217	-16.5906	-24.2145	-9.7965
256	11.0596	2.1304	0.0000	1.3350	2.8365	4.7351	0.1787	11.4020	14.0970	5.7595	7.3982	13.8000	13.8000	13.8000	13.8000	-13.1248	-4.7161	-3.2611	-10.3491	-28.9008	-16.5697	-21.4362	-12.2433
257	9.2006	5.2387	0.0000	1.8451	1.8373	1.4240	9.6333	3.1927	15.6191	14.7419	6.4396	13.8000	13.8000	13.8000	13.8000	-11.9717	-6.4579	-1.6995	-10.6113	-28.8079	-16.4768	-24.0542	-10.1229
258	9.1041	5.2020	0.0000	1.9778	1.8292	1.4325	9.9171	3.0444	15.6492	14.5937	6.3293	13.8000	13.8000	13.8000	13.8000	-11.9405	-6.9326	-1.5675	-10.5936	-28.7826	-16.4515	-24.1592	-10.3121
259	10.9567	2.1057	0.0000	1.3366	2.8816	4.6203	0.1269	11.6783	14.0236	5.8320	7.3354	13.8000	13.8000	13.8000	13.8000	-13.2087	-4.7850	-3.5040	-10.4898	-28.8489	-16.5178	-21.6190	-12.1136
260	9.1939	5.1072	0.0000	1.7331	1.5234	1.5520	9.7750	3.2017	15.8845	14.7740	6.4629	13.8000	13.8000	13.8000	13.8000	-11.6699	-6.5314	-1.6979	-10.5122	-29.0058	-16.6747	-24.3155	-10.1412
261	7.8704	12.1875	0.0000	-1.8907	2.5278	0.3407	6.7144	6.3026	8.3178	2.4514	0.0920	13.8000	13.8000	13.8000	13.8000	-16.4833	-5.8860	-20.8080	-16.9174	-30.6138	-18.2827	-23.4415	-11.7162
262	7.7992	11.8742	0.0000	-1.8489	2.4776	0.5402	6.5291	6.0221	8.6085	2.1919	0.3329	13.8000	13.8000	13.8000	13.8000	-16.2324	-5.8246	-21.1945	-16.7760	-30.6960	-18.3649	-23.2249	-11.5987
263	9.2687	5.1860	0.0000	1.7248	1.7001	1.3457	9.8856	3.1505	15.8308	14.8099	6.4122	13.8000	13.8000	13.8000	13.8000	-11.6820	-6.4944	-1.6425	-10.5291	-28.8202	-16.4891	-24.2653	-10.0385
264	9.0071	5.1845	0.0000	1.6152	1.9018	1.5357	10.1241	3.1956	16.1445	14.6576	6.4846	13.8000	13.8000	13.8000	13.8000	-11.7714	-6.7655	-1.9795	-10.4488	-28.7837	-16.4526	-24.0183	-9.9316
265	8.0281	12.0396	0.0000	-1.7745	2.7158	0.4824	6.4004	6.1376	8.2233	1.8091	0.2182	13.8000	13.8000	13.8000	13.8000	-16.7470	-5.9047	-20.9889	-16.9852	-30.7417	-18.4106	-23.0679	-11.5031
266	9.1194	5.2819	0.0000	1.5985	1.5747	1.2475	9.7739	3.1296	15.7434	14.5653	6.5154	13.8000	13.8000	13.8000	13.8000	-11.8069	-6.5515	-1.5514	-10.3627	-28.9723	-16.6412	-24.1339	-10.0969
267	9.4351	5.1167	0.0000	1.3276	1.4821	1.4058	9.7588	3.1566	15.9700	14.8921	6.7921	13.8000	13.8000	13.8000	13.8000	-11.6642	-6.6085	-1.6572	-10.3860	-29.1257	-16.7946	-24.1396	-10.1442
268	9.1247	5.3290	0.0000	1.5886	1.6275	1.5221	9.8732	3.1194	15.5587	14.7063	6.4357	13.8000	13.8000	13.8000	13.8000	-11.7283	-6.4483	-1.8588	-10.5314	-28.7355	-16.4044	-24.1249	-9.9314
269	9.2199	5.1248	0.0000	1.7308	1.5710	1.1527	9.8587	3.0669	15.6433	14.5735	6.5230	13.8000	13.8000	13.8000	13.8000	-11.9580	-6.5123	-1.6428	-10.4664	-28.9495	-16.6184	-24.1542	-9.9890
270	9.0940	4.6795	0.0000	1.7532	1.5520	1.5137	9.7453	3.2257	15.6006	14.6873	6.5258	13.8000	13.8000	13.8000	13.8000	-11.5833	-6.6340	-1.7815	-10.3946	-28.9991	-16.6680	-24.3194	-10.0605
271	7.9008	12.2244	0.0000	-1.6254	2.1171	0.0065	7.0365	6.2535	7.9658	1.5048	0.5370	13.8000	13.8000	13.8000	13.8000	-17.0981	-5.4739	-21.6892	-17.0187	-30.6059	-18.2748	-23.3883	-11.1745
272	9.8493	8.7931	0.0000	0.0777	2.7699	0.5091	0.6267	5.0477	11.0228	6.7198	5.0075	13.8000	13.8000	13.8000	13.8000	-9.5801	-2.4700	-10.5985	-11.7822	-29.3996	-17.0685	-24.4351	-8.3245
273	9.2680	5.1888	0.0000	1.9314	1.7071	1.3927	9.9629	3.3341	15.6378	14.4908	6.3946	13.8000	13.8000	13.8000	13.8000	-11.8091	-6.4915	-1.8688	-10.4792	-28.9811	-16.6500	-24.1285	-9.9259
274	8.1922	12.4407	0.0000	-1.8891	2.6587	0.8272	6.7359	6.5504	8.3796	1.7805	0.1351	13.8000	13.8000	13.8000	13.8000	-16.5425	-5.9438	-21.1749	-16.8646	-30.8029	-18.4718	-23.5372	-11.2589
275	9.3679	5.1936	0.0000	1.7421	1.7004	1.5365	10.0332	3.2823	15.6485	14.4870	6.5266	13.8000	13.8000	13.8000	13.8000	-11.8049	-6.3717	-1.6090	-10.5228	-29.0143	-16.6832	-24.3057	-9.8892
276	9.4769	4.6521	0.0000	1.2886	2.0257	2.6097	10.7368	2.7164	15.9332	14.6356	6.7420	13.8000	13.8000	13.8000	13.8000	-11.9455	-7.4976	-1.7674	-10.4846	-28.8818	-16.5507	-24.1384	-9.6092
277	7.9648	12.1370	0.0000	-2.0191	2.3779	0.8620	6.9877	6.2664	8.4732	2.0345	0.0594	13.8000	13.8000	13.8000	13.8000	-16.7040	-6.0615	-21.0478	-16.8508	-30.7591	-18.4280	-23.4534	-11.4826
278	10.9030	4.3803	0.0000	-1.7133	6.2986	5.6264	4.9333	13.0579	12.8510	5.4549	3.4674	13.8000	13.8000	13.8000	13.8000	-18.9070	-8.5987	-11.7824	-12.0399	-30.4584	-18.1273	-21.4189	-9.7848
279	9.0661	5.0450	0.0000	1.8992	1.5746	1.4013	9.5845	3.0069	15.5417	14.9605	6.1840	13.8000	13.8000	13.8000	13.8000	-11.5309	-6.2434	-1.7616	-10.4983	-28.7903	-16.4592	-24.3959	-10.0755
280	9.5909	5.1042	0.0000	1.3862	1.8724	1.4127	10.4170	2.9089	16.6398	14.6921	6.8557	13.8000	13.8000	13.8000	13.8000	-11.3947	-6.5120	-1.6098	-10.5995	-28.7887	-16.4576	-24.2504	-9.7299
281	7.8220	12.3381	0.0000	-1.7760	2.3226	0.3559	6.6818	6.2103	8.3117	2.2292	0.0801	13.8000	13.8000	13.8000	13.8000	-16.6987	-5.8847	-20.9331	-16.9908	-30.7206	-18.3895	-23.4341	-11.5989
282	7.6569	12.1410	0.0000	-1.9098	2.5134	0.3249	6.3838	6.2038	8.4270	2.5990	0.0876	13.8000	13.8000	13.8000	13.8000	-16.7059	-5.9828	-20.6735	-16.9373	-30.6776	-18.3465	-23.3281	-11.4923
283	7.7419	12.3416	0.0000	-1.5732	2.4148	0.3892	6.7818	6.5298	8.3339	2.0881	0.2747	13.8000	13.8000	13.8000	13.8000	-16.4246	-5.8241	-20.8632	-17.2357	-30.6090	-18.2779	-23.2976	-11.5507
284	9.8497	8.4289	0.0000	0.1429	2.4057	0.4545	0.8875	4.4876	11.1482	6.1117	4.8032	13.8000	13.8000	13.8000	13.8000	-10.0117	-2.4418	-10.2277	-11.6414	-29.4452	-17.1141	-24.1583	-8.1320
285	9.2779	5.0958	0.0000	1.4479	1.8468	1.6012	10.1280	2.8424	15.6784	14.7282	6.6321	13.8000	13.8000	13.8000	13.8000	-11.6522	-6.4774	-1.5761	-10.3830	-28.9148	-16.5837	-24.0238	-9.8530
286	9.0464	5.0112	0.0000	1.7833	1.7844	1.1346	9.8725	2.9252	15.4746	14.7725	6.3941	13.8000	13.8000	13.8000	13.8000	-11.8006	-6.6076	-1.7226	-10.3396	-28.9226	-16.5915	-24.0678	-9.8585
287	7.6865	12.1476	0.0000	-1.8902	2.4654	0.4376	6.6449	6.3971	8.2242	2.2087	0.2799	13.8000	13.8000	13.8000	13.8000	-16.6729	-5.7906	-21.1709	-16.9191	-30.6781	-18.3470	-23.5228	-11.6714
288	7.3565	11.6930	0.0000	-1.8654	2.8620	0.1870	6.2654	6.3051	9.5855	2.3192	0.2413	13.8000	13.8000	13.8000	13.8000	-16.2417	-6.3093	-20.5843	-16.9046	-30.8166	-18.4855	-23.0731	-11.3911
289	9.0841	5.1858	0.0000	1.5219	1.6615	1.3013	10.0373	3.0191	15.8748	14.8778	6.3742	13.8000	13.8000	13.8000	13.8000	-11.6896	-6.6190	-1.7488	-10.3504	-29.0381	-16.7070	-24.1697	-10.1622
290	9.2214	4.8194	0.0000	1.7461	1.8149	2.1765	10.8885	2.8404	15.7103	14.8153	6.5745	13.8000	13.8000	13.8000	13.8000	-11.9562	-6.4563	-1.1915	-10.6235	-28.9443	-16.6132	-23.9062	-9.3792
291	7.5069	11.8970	0.0000	-2.3234	2.5802	0.2592	5.8838	6.1975	8.9034	2.3315	0.2001	13.8000	13.8000	13.8000	13.8000	-16.4238	-5.7570	-20.8300	-17.0788	-31.1224	-18.7913	-22.6936	-11.5050
292	9.0682	4.9354	0.0000	1.6626	1.6637	1.4762	9.8969	2.8191	15.7615	14.8682	6.5271	13.8000	13.8000	13.8000	13.8000	-11.5620	-6.5196	-1.6291	-10.4355	-28.8183	-16.4872	-24.1018	-10.0125
293	9.1564	5.0966	0.0000	1.7674	1.6672	1.4945	9.9583	3.3266	15.6749	14.6982	6.5353	13.8000	13.8000	13.8000	13.8000	-11.8090	-6.4953	-1.5750	-10.5979	-29.0357	-16.7046	-24.2278	-9.9588
294	9.0161	5.0128	0.0000	1.9954	1.5322	1.3271	9.7475	3.4709	15.7171	14.5065	6.4614	13.8000	13.8000	13.8000	13.8000	-12.0090	-6.5459	-1.4550	-10.5375	-28.9397	-16.6086	-24.2170	-9.9533
295	7.4401	12.0948	0.0000	-1.6640	2.3163	0.5381	6.6008	6.3737	8.5635	2.1314	0.2457	13.8000	13.8000	13.8000	13.8000	-16.6053	-5.6568	-21.2706	-17.2627	-30.7620	-18.4309	-23.3391	-11.5926
296	7.9225	12.0624	0.0000	-2.0557	2.4383	0.5386	6.5448	6.3589	8.9496	1.7668	0.4193	13.8000	13.8000	13.8000	13.8000	-17.0461	-5.0728	-21.7083	-16.8619	-30.9185	-18.5874	-23.1200	-11.1956
297	10.0208	9.1894	0.0000	0.7929	2.8689	0.7517	0.3659	4.3818	11.4841	6.4509	4.4027	13.8000	13.8000	13.8000	13.8000	-9.9526	-2.2579	-10.3740	-11.9735	-28.8971	-16.5660	-24.2218	-7.8168
298	11.0854	1.8777	0.0000	1.0597	2.6372	4.7101	0.2732	11.2511	14.0620	5.8441	7.4679	13.8000	13.8000	13.8000	13.8000	-13.1549	-4.7474	-2.9909	-10.3162	-28.8970	-16.5659	-21.7204	-12.2240
299	9.0741	5.0432	0.0000	1.8379	1.3733	1.4418	10.0011	3.2424	15.4046	14.6417	6.3173	13.8000	13.8000	13.8000	13.8000	-11.9250	-6.7161	-1.7027	-10.3523	-28.8117	-16.4806	-24.2256	-9.8707
300	9.4942	4.8759	0.0000	1.4517	1.4976	1.4903	9.2019	2.7622	15.5344	14.7294	6.5129	13.8000	13.8000	13.8000	13.8000	-11.6830	-6.6131	-1.7155	-10.3239	-28.9426	-16.6115	-24.2519	-10.8388
301	9.1302	5.1509	0.0000	1.6540	1.6024	1.4675	10.0961	3.1953	15.6649	14.7499	6.5033	13.8000	13.8000	13.8000	13.8000	-11.6844	-6.4465	-1.6710	-10.3981	-29.0441	-16.7130	-24.0563	-9.9584
302	9.1868	5.3365	0.0000	1.6901	1.7122	1.3433	10.0737	3.1577	15.5527	14.6800	6.6398	13.8000	13.8000	13.8000	13.8000	-11.7185	-6.6525	-1.6392	-10.4060	-28.8636	-16.5325	-24.1992	-10.0021
303	9.4027	5.4901	0.0000	1.8426	1.6039	1.7197	9.7181	3.0737	15.3575	14.7526	6.3517	13.8000	13.8000	13.8000	13.8000	-12.0382	-6.7007	-1.6938	-10.4546	-28.8733	-16.5422	-24.3663	-10.2997
304	8.7414	4.7399	0.0000	1.5137	1.4321	1.7907	9.9588	3.1288	15.8474	14.4318	6.3664	13.8000	13.8000	13.8000	13.8000	-12.1397	-5.9318	-1.6626	-10.3421	-28.9065	-16.5754	-24.3886	-9.6813
305	9.2379	5.2318	0.0000	1.7634	1.5564	1.4271	9.7596	3.2747	15.6275	14.7199	6.5849	13.8000	13.8000	13.8000	13.8000	-11.7819	-6.4818	-1.4666	-10.4181	-29.0785	-16.7474	-24.1971	-9.8772
306	9.5294	5.2959	0.0000	1.6352	1.1937	2.6223	10.5828	3.0827	16.5585	14.1525	6.5761	13.8000	13.8000	13.8000	13.8000	-11.2866	-6.3915	-1.4693	-10.5756	-28.8762	-16.5451	-23.7349	-10.1418
307	11.2931	5.1667	0.0000	-1.3256	4.7667	5.3201	3.9120	11.4462	12.7854	5.0995	4.1188	13.8000	13.8000	13.8000	13.8000	-18.1364	-7.4285	-12.2297	-11.7822	-30.2079	-17.8768	-21.1933	-9.8755
308	7.0144	11.6488	0.0000	-2.2337	2.2732	0.4661	6.6489	6.3319	8.7465	2.1025	0.1013	13.8000	13.8000	13.8000	13.8000	-16.4742	-5.1399	-20.4872	-17.2294	-31.0234	-18.6923	-23.0085	-11.5216
309	11.1041	2.1170	0.0000	1.3205	2.8564	4.6207	0.1213	11.3931	13.9357	5.9441	7.6290	13.8000	13.8000	13.8000	13.8000	-13.1471	-4.7527	-3.1613	-10.2836	-28.8730	-16.5419	-21.4619	-12.2960
310	9.4032	4.5489	0.0000	1.1399	1.1571	1.0974	9.6076	2.7865	15.2637	15.0865	6.6142	13.8000	13.8000	13.8000	13.8000	-11.4808	-6.3532	-1.7812	-10.2751	-29.0913	-16.7602	-24.0424	-10.3639
311	9.2792	4.9460	0.0000	1.7261	1.6649	1.3542	9.8686	3.2989	15.7909	14.8438	6.6051	13.8000	13.8000	13.8000	13.8000	-11.6451	-6.3139	-1.7335	-10.3764	-28.9803	-16.6492	-24.1913	-10.0020
312	8.9497	5.0597	0.0000	1.6858	1.6866	1.2823	9.9397	3.2349	15.7928	14.5671	6.3341	13.8000	13.8000	13.8000	13.8000	-11.6323	-6.5196	-1.5501	-10.5246	-28.8631	-16.5320	-24.3836	-10.0572
313	7.6590	5.6739	0.0000	0.0615	3.2222	3.9826	2.5569	3.6078	12.9765	10.7565	4.8435	13.8000	13.8000	13.8000	13.8000	-8.9248	-1.3995	-9.9329	-11.1791	-29.3399	-17.0088	-20.0208	-12.2285
314	8.9893	5.0858	0.0000	1.8655	1.7830	1.3332	9.7674	3.1720	15.8901	14.5098	6.5685	13.8000	13.8000	13.8000	13.8000	-11.7958	-6.2396	-1.5322	-10.4810	-28.8435	-16.5124	-24.2363	-9.7159
315	9.4047	5.1423	0.0000	1.7143	1.7075	1.3553	9.5001	3.0438	16.1556	14.7117	6.3731	13.8000	13.8000	13.8000	13.8000	-12.3716	-6.4965	-2.0557	-10.4227	-28.8393	-16.5082	-24.2519	-10.3029
316	9.2182	5.0762	0.0000	1.7039	1.5138	1.4953	9.7167	3.1882	15.5686	14.8014	6.4027	13.8000	13.8000	13.8000	13.8000	-11.8604	-6.5268	-1.7249	-10.3822	-29.0094	-16.6783	-24.0847	-9.9537
317	11.7936	5.0756	0.0000	-0.7207	4.2882	4.7461	3.8978	11.6575	14.1901	5.1653	4.5226	13.8000	13.8000	13.8000	13.8000	-18.0515	-8.0414	-11.9260	-11.5804	-30.0181	-17.6870	-21.3943	-10.2955
318	9.3258	5.4777	0.0000	1.4845	1.6745	1.3394	10.0894	3.0699	15.6377	14.7735	6.5518	13.8000	13.8000	13.8000	13.8000	-12.0300	-6.2841	-1.6833	-10.5004	-28.9894	-16.6583	-24.2669	-9.9629
319	9.1006	5.0768	0.0000	1.7342	1.6203	1.4527	9.7509	2.9331	15.7011	14.4800	6.4158	13.8000	13.8000	13.8000	13.8000	-11.6902	-6.1953	-1.6877	-10.5684	-28.8666	-16.5355	-24.0957	-9.9335
320	9.1648	5.3473	0.0000	1.5523	1.6519	1.2960	9.8073	3.0391	15.4025	14.8023	6.3028	13.8000	13.8000	13.8000	13.8000	-11.9766	-6.3268	-2.1335	-10.4884	-28.8806	-16.5495	-24.0049	-9.9180
321	9.0015	5.0613	0.0000	1.7018	1.5078	1.2890	9.9234	3.2182	15.8073	14.6865	6.5037	13.8000	13.8000	13.8000	13.8000	-11.7751	-6.6924	-1.5489	-10.4932	-28.9979	-16.6668	-24.1493	-10.1010
322	9.4740	4.4520	0.0000	2.1257	1.8801	1.7641	10.6617	2.6307	15.3020	15.2903	6.7989	13.8000	13.8000	13.8000	13.8000	-12.4077	-6.5203	-1.1591	-10.4167	-28.8006	-16.4695	-24.1639	-9.0549
323	9.0644	4.9348	0.0000	1.8036	1.8859	1.6081	10.5455	3.0445	15.7431	14.5198	6.6943	13.8000	13.8000	13.8000	13.8000	-11.1200	-6.0634	-1.3600	-10.5254	-29.0170	-16.6859	-24.1651	-9.9155
324	9.0357	4.8512	0.0000	1.8969	1.6553	1.5372	9.7455	3.0444	15.5996	14.9716	6.5181	13.8000	13.8000	13.8000	13.8000	-11.7269	-6.3634	-1.6538	-10.2233	-28.8658	-16.5347	-24.3986	-9.8820
325	8.0694	12.1433	0.0000	-2.3029	2.4840	0.6554	5.8705	6.3068	9.4895	2.2899	0.0378	13.8000	13.8000	13.8000	13.8000	-16.7433	-6.2106	-20.7411	-16.9612	-31.2689	-18.9378	-23.0465	-11.7164
326	8.9942	5.3046	0.0000	1.7397	1.7603	1.4524	9.7803	2.8468	15.4953	14.6487	6.2708	13.8000	13.8000	13.8000	13.8000	-11.6710	-6.4667	-1.5863	-10.7159	-28.9063	-16.5752	-23.9022	-9.5393
327	11.0179	2.2392	0.0000	1.3652	2.5147	4.5783	0.4584	11.4253	14.3013	5.5179	7.2982	13.8000	13.8000	13.8000	13.8000	-13.2588	-4.9382	-3.0865	-10.1560	-28.7767	-16.4456	-21.4740	-12.2298
328	7.9787	12.3202	0.0000	-1.5939	2.4670	0.8361	6.7497	6.2101	8.2931	2.2318	0.0656	13.8000	13.8000	13.8000	13.8000	-16.6215	-5.9630	-20.6427	-17.0959	-30.7318	-18.4007	-23.5766	-11.4856
329	9.1941	4.8792	0.0000	1.9865	1.5850	1.4531	9.8215	3.3663	15.9853	14.8699	6.6747	13.8000	13.8000	13.8000	13.8000	-11.5979	-6.2315	-1.5593	-10.5453	-29.0278	-16.6967	-24.0168	-9.9702
330	9.1372	5.1635	0.0000	1.5636	1.6190	1.4559	9.8894	3.0429	15.6944	14.7951	6.3620	13.8000	13.8000	13.8000	13.8000	-11.7341	-6.5794	-1.5342	-10.4991	-28.8113	-16.4802	-24.1129	-9.7781
331	10.7941	2.1288	0.0000	1.1273	2.8472	4.8435	0.0103	11.1697	13.9819	5.7939	7.4720	13.8000	13.8000	13.8000	13.8000	-13.1920	-4.7318	-3.1938	-10.2816	-28.9118	-16.5807	-21.3626	-12.2833
332	9.2192	5.0330	0.0000	1.7000	1.6230	1.4985	9.7310	3.0229	15.8180	14.5434	6.5631	13.8000	13.8000	13.8000	13.8000	-11.7747	-6.3973	-1.8172	-10.4613	-28.9243	-16.5932	-24.0889	-9.9427
333	9.8827	8.5445	0.0000	0.6467	1.1503	0.5158	0.8630	4.6398	10.4430	6.8185	4.8290	13.8000	13.8000	13.8000	13.8000	-8.8831	-3.1318	-11.0517	-11.7382	-29.2124	-16.8813	-24.2749	-7.5007
334	9.9074	8.7765	0.0000	0.2917	2.9189	0.2585	0.0550	4.7145	10.8854	6.1365	4.7481	13.8000	13.8000	13.8000	13.8000	-9.8968	-2.4763	-10.2844	-11.9385	-29.3080	-16.9769	-24.2440	-8.5127
335	9.5187	4.8969	0.0000	1.3753	1.1536	1.4188	9.6944	3.0634	16.2241	14.7025	6.7356	13.8000	13.8000	13.8000	13.8000	-11.8103	-6.7961	-1.9667	-10.3533	-28.9058	-16.5747	-24.0640	-10.5456
336	7.7118	12.0243	0.0000	-1.6764	2.4895	0.4987	6.4938	6.1617	8.2375	2.1630	0.4068	13.8000	13.8000	13.8000	13.8000	-16.8021	-5.9280	-21.0276	-16.9573	-30.4471	-18.1160	-23.3506	-11.4448
337	8.3651	12.2612	0.0000	-1.8164	1.8247	0.3760	6.8112	5.8635	8.5426	2.1538	0.2270	13.8000	13.8000	13.8000	13.8000	-16.6570	-5.7632	-21.7129	-16.6456	-30.5965	-18.2654	-23.0846	-11.5029
338	9.1718	4.8714	0.0000	1.7402	1.5670	1.5189	9.8812	3.2730	15.8044	14.7380	6.5532	13.8000	13.8000	13.8000	13.8000	-11.5928	-6.8718	-1.6427	-10.3986	-28.8568	-16.5257	-24.3490	-10.1277
339	10.8395	2.5672	0.0000	1.3631	2.7281	5.0616	0.6935	11.6512	13.6650	5.7892	7.1973	13.8000	13.8000	13.8000	13.8000	-13.6680	-4.8836	-2.9245	-10.4231	-29.0830	-16.7519	-20.9886	-12.1513
340	9.1132	5.0097	0.0000	1.7769	1.8111	1.3344	9.8906	3.1454	15.5959	14.5642	6.5080	13.8000	13.8000	13.8000	13.8000	-11.7413	-6.4282	-1.5400	-10.4339	-29.0854	-16.7543	-24.3241	-9.7884
341	9.0729	5.2676	0.0000	1.6619	1.7392	1.1916	9.9134	2.9737	15.7195	14.7382	6.4881	13.8000	13.8000	13.8000	13.8000	-11.7593	-6.5729	-1.5560	-10.4835	-28.8685	-16.5374	-24.3277	-9.9289
342	9.1888	5.0245	0.0000	1.9990	1.4108	1.1744	9.9820	3.2044	15.6020	14.6479	6.4862	13.8000	13.8000	13.8000	13.8000	-11.7719	-6.2959	-1.7139	-10.3661	-29.0057	-16.6746	-24.0248	-10.2455
343	9.2014	5.1858	0.0000	1.7334	1.4209	1.2704	9.9299	3.0490	15.5522	14.5468	6.3765	13.8000	13.8000	13.8000	13.8000	-11.8245	-6.4654	-1.7158	-10.5905	-28.8993	-16.5682	-23.9701	-9.9079
344	9.1494	4.7426	0.0000	1.5624	1.0080	1.3038	9.8531	3.2740	15.3901	14.9807	6.5409	13.8000	13.8000	13.8000	13.8000	-11.6243	-6.4896	-1.4776	-10.3969	-29.0243	-16.6932	-24.3800	-10.2179
345	8.3777	11.9662	0.0000	-2.1217	3.0141	0.0884	6.3512	5.9338	8.3236	2.2631	0.0575	13.8000	13.8000	13.8000	13.8000	-16.9649	-5.8858	-21.5374	-16.6457	-30.7087	-18.3776	-23.1733	-11.2188
346	7.6482	12.0189	0.0000	-1.3654	3.0181	0.5056	6.3880	6.2295	8.9209	2.0884	0.1795	13.8000	13.8000	13.8000	13.8000	-16.6244	-6.0161	-20.9566	-17.0841	-30.2609	-17.9298	-23.8026	-11.2981
347	11.0926	1.8384	0.0000	1.2586	2.9567	4.4750	0.3932	11.1850	14.0921	5.7879	7.2598	13.8000	13.8000	13.8000	13.8000	-13.3456	-4.5258	-2.9223	-10.2953	-28.9088	-16.5777	-21.5193	-12.2481
348	9.4939	4.8869	0.0000	1.3235	1.5413	1.6400	10.2613	3.0210	15.3858	15.2088	6.7069	13.8000	13.8000	13.8000	13.8000	-11.9883	-6.5917	-2.2549	-10.3125	-28.9181	-16.5870	-24.0162	-9.7824
349	9.3257	5.2052	0.0000	1.7575	1.5398	1.2871	9.8015	3.4081	15.5562	14.6116	6.5696	13.8000	13.8000	13.8000	13.8000	-11.7622	-6.3512	-1.8091	-10.4636	-28.9781	-16.6470	-24.0064	-9.7947
350	7.4062	11.9873	0.0000	-1.2036	2.7289	0.6765	6.4572	6.2818	7.9854	2.5329	0.3074	13.8000	13.8000	13.8000	13.8000	-16.9777	-5.8423	-21.2681	-17.1011	-30.3454	-18.0143	-23.5912	-11.6368
351	7.5998	11.9699	0.0000	-1.7707	2.1867	0.4365	6.7409	6.2570	8.4500	1.9982	0.3263	13.8000	13.8000	13.8000	13.8000	-16.7637	-5.5546	-21.2216	-17.0128	-30.6794	-18.3483	-23.1478	-11.8180
352	7.3938	11.9796	0.0000	-2.3049	2.4131	0.6544	5.8675	6.3000	8.8300	1.6210	0.0282	13.8000	13.8000	13.8000	13.8000	-16.4524	-5.0056	-21.0615	-17.1644	-30.9294	-18.5983	-23.3228	-11.1913
353	7.8668	12.0855	0.0000	-1.5590	2.2974	0.4572	6.3444	5.9782	8.3644	2.3728	0.2763	13.8000	13.8000	13.8000	13.8000	-16.6869	-6.0079	-20.8251	-17.0213	-30.6204	-18.2893	-23.3464	-11.3195
354	11.3792	2.2623	0.0000	1.2119	2.7709	4.7384	0.2267	11.1192	13.6870	5.4443	7.0924	13.8000	13.8000	13.8000	13.8000	-13.6870	-4.9878	-3.1383	-10.4492	-28.8240	-16.4929	-20.9441	-12.0519
355	7.5404	11.7625	0.0000	-2.2270	2.4494	0.1059	6.1916	6.0780	8.5985	2.4476	0.1502	13.8000	13.8000	13.8000	13.8000	-15.8126	-5.7849	-20.6020	-17.0381	-31.0335	-18.7024	-22.3808	-11.9119
356	7.6690	12.2466	0.0000	-1.7069	2.6618	0.0638	6.6147	6.4612	8.3936	2.1990	0.1099	13.8000	13.8000	13.8000	13.8000	-16.8622	-5.3897	-21.0812	-17.1974	-30.5346	-18.2035	-23.4010	-11.2808
357	11.2393	2.4239	0.0000	1.2217	2.9158	4.6358	0.1995	11.1181	14.2470	5.4782	7.2615	13.8000	13.8000	13.8000	13.8000	-13.0591	-4.9669	-3.6056	-10.3310	-28.7724	-16.4413	-21.3413	-12.1335
358	9.1481	5.2348	0.0000	1.6990	1.6276	1.5752	9.9423	2.9062	15.7375	14.7119	6.3639	13.8000	13.8000	13.8000	13.8000	-11.6776	-6.3692	-1.5379	-10.3476	-28.8225	-16.4914	-24.0358	-10.1581
359	7.7044	12.2130	0.0000	-1.9176	2.4569	0.7990	6.5050	6.4666	8.7322	2.3134	0.0165	13.8000	13.8000	13.8000	13.8000	-16.8679	-5.8441	-21.2460	-17.1617	-30.8128	-18.4817	-23.5650	-11.7312
360	7.8639	12.0099	0.0000	-1.7416	2.4576	0.5963	6.6894	6.2243	8.3630	2.0940	0.2945	13.8000	13.8000	13.8000	13.8000	-16.9916	-5.8879	-21.3559	-16.6893	-30.5239	-18.1928	-23.3779	-11.4992
361	11.1243	2.6065	0.0000	1.3609	2.8237	4.8518	0.4223	11.3931	14.0774	5.3997	7.1309	13.8000	13.8000	13.8000	13.8000	-13.0111	-4.7629	-3.3529	-10.5848	-28.8280	-16.4969	-21.5438	-11.9853
362	7.6991	12.0636	0.0000	-2.0444	2.1891	0.3205	6.8152	6.1672	8.7222	1.5543	0.0088	13.8000	13.8000	13.8000	13.8000	-15.8627	-6.1374	-20.3813	-16.8540	-30.9889	-18.6578	-22.8059	-11.9244
363	9.3060	5.3852	0.0000	1.6802	1.4854	1.3551	9.8596	3.1440	15.8197	14.8277	6.3852	13.8000	13.8000	13.8000	13.8000	-11.8635	-6.5218	-1.6936	-10.6140	-28.7538	-16.4227	-24.2002	-9.8614
364	7.8030	12.1696	0.0000	-2.0788	2.7000	0.4151	6.6637	6.3254	8.0937	2.0348	0.0701	13.8000	13.8000	13.8000	13.8000	-16.6389	-6.1188	-21.1435	-17.1278	-30.7943	-18.4632	-23.6391	-11.5420
365	9.1224	5.0458	0.0000	1.8768	1.6632	1.6274	9.7356	3.0935	15.5420	14.9035	6.4656	13.8000	13.8000	13.8000	13.8000	-11.9154	-6.5051	-1.6151	-10.2798	-28.9834	-16.6523	-24.1308	-10.1180
366	9.1939	5.2117	0.0000	1.8043	1.3996	1.2888	9.7004	3.2077	15.9028	14.7283	6.4406	13.8000	13.8000	13.8000	13.8000	-11.9760	-6.3812	-1.4889	-10.3559	-29.0616	-16.7305	-24.1211	-10.2101
367	9.2755	5.1658	0.0000	1.9136	1.7758	1.4988	9.9196	3.0700	15.7035	14.8412	6.5687	13.8000	13.8000	13.8000	13.8000	-11.9590	-6.6858	-1.4801	-10.5350	-28.6942	-16.3631	-24.1950	-9.8535
368	9.5416	8.3723	0.0000	-0.0974	1.7537	0.6173	0.7645	4.5201	11.4897	6.2871	4.7534	13.8000	13.8000	13.8000	13.8000	-9.5204	-1.9213	-10.6368	-11.7433	-29.4971	-17.1660	-24.4007	-7.8385
369	7.4793	11.9027	0.0000	-2.0860	2.3944	1.0511	5.7158	6.5340	8.8454	1.7245	0.3750	13.8000	13.8000	13.8000	13.8000	-16.8284	-5.3335	-21.0041	-16.8524	-30.8630	-18.5319	-23.1747	-11.7755
370	7.6773	11.8600	0.0000	-1.9794	2.8411	0.2410	6.4224	6.2122	8.5694	1.8436	0.2976	13.8000	13.8000	13.8000	13.8000	-16.9186	-5.8734	-20.7573	-16.8538	-30.6523	-18.3212	-22.8953	-11.4479
371	7.3951	11.4144	0.0000	-3.1627	2.9114	1.0572	6.4549	6.3018	8.0274	2.5574	0.2287	13.8000	13.8000	13.8000	13.8000	-15.8016	-5.5625	-20.8364	-17.0937	-31.7059	-19.3748	-21.8826	-11.7000
372	9.2950	5.2834	0.0000	1.8642	1.4978	1.2860	9.9937	3.0980	15.5650	14.7449	6.5033	13.8000	13.8000	13.8000	13.8000	-12.0034	-6.2419	-1.4984	-10.3959	-28.9750	-16.6439	-24.2645	-10.0677
373	9.2177	5.1871	0.0000	1.7374	1.6352	1.3091	9.7069	3.2883	15.8471	14.5164	6.5511	13.8000	13.8000	13.8000	13.8000	-11.6866	-6.4463	-1.6717	-10.3101	-29.0502	-16.7191	-24.1929	-10.0672
374	9.1941	5.1770	0.0000	1.5892	1.7767	1.1990	10.1786	3.1241	15.6668	14.4878	6.6656	13.8000	13.8000	13.8000	13.8000	-11.6558	-6.4216	-1.2783	-10.3832	-28.8572	-16.5261	-24.2499	-10.0508
375	7.5521	11.5113	0.0000	-2.2765	3.0914	0.5079	5.7123	6.1828	9.1767	2.0999	0.1472	13.8000	13.8000	13.8000	13.8000	-15.9551	-5.6735	-20.6832	-16.5911	-30.8608	-18.5297	-22.9717	-11.7411
376	9.1285	4.7831	0.0000	1.1563	2.0526	1.4945	9.2635	3.7839	15.7116	14.5860	7.2968	13.8000	13.8000	13.8000	13.8000	-11.6888	-6.8288	-1.9872	-10.3071	-28.9882	-16.6571	-24.3104	-10.2697
377	10.1483	8.7609	0.0000	0.6777	2.6709	0.4693	0.0853	4.0476	10.7484	5.6529	4.5150	13.8000	13.8000	13.8000	13.8000	-9.9903	-2.0295	-10.8064	-11.5367	-28.9709	-16.6398	-24.2701	-7.6622
378	9.0119	5.0709	0.0000	1.6715	1.7376	1.5122	9.8030	3.2156	15.6456	14.6534	6.4769	13.8000	13.8000	13.8000	13.8000	-11.5806	-6.5638	-1.7219	-10.4355	-29.0578	-16.7267	-24.3661	-9.8592
379	9.5198	5.3004	0.0000	1.4501	1.3892	1.7041	9.9082	3.3552	15.6726	14.8185	6.6313	13.8000	13.8000	13.8000	13.8000	-11.7198	-6.6671	-1.8600	-10.4045	-28.9859	-16.6548	-24.0132	-10.0461
380	7.7709	12.2383	0.0000	-1.5991	2.2619	0.3957	6.5468	6.2385	8.5140	2.2705	0.0798	13.8000	13.8000	13.8000	13.8000	-16.0342	-5.5947	-20.9049	-16.9034	-30.6936	-18.3625	-23.6232	-11.5146
381	9.0601	5.3357	0.0000	1.8290	1.6532	1.6203	9.7770	3.2601	15.5288	14.6364	6.4404	13.8000	13.8000	13.8000	13.8000	-11.8295	-6.3743	-1.4592	-10.4110	-28.9715	-16.6404	-24.0537	-9.9809
382	9.6597	4.9793	0.0000	1.6163	1.6702	1.0766	10.4010	3.1436	16.2347	15.0000	6.8804	13.8000	13.8000	13.8000	13.8000	-12.1425	-6.4168	-1.4885	-10.4842	-28.8254	-16.4943	-24.2078	-9.6183
383	10.2606	8.8181	0.0000	0.6460	2.7888	0.6680	0.4713	4.1548	10.1349	5.7474	4.8370	13.8000	13.8000	13.8000	13.8000	-9.6073	-2.5001	-10.4407	-11.8873	-29.0981	-16.7670	-24.0871	-8.2370
384	10.1980	8.8921	0.0000	0.7596	1.9965	1.1108	0.2876	4.5003	10.6709	6.1773	4.7709	13.8000	13.8000	13.8000	13.8000	-9.6192	-1.8946	-10.0113	-11.9564	-29.0274	-16.6963	-24.1049	-7.4236
385	9.3821	5.0471	0.0000	1.3602	1.6052	1.1412	9.5822	3.2636	15.4765	14.4979	6.8876	13.8000	13.8000	13.8000	13.8000	-11.4164	-6.3644	-1.4928	-10.6477	-28.9166	-16.5855	-24.1533	-9.9061
386	7.8672	12.4376	0.0000	-2.1558	2.4152	0.0371	6.5272	6.3748	8.5758	1.7173	0.2360	13.8000	13.8000	13.8000	13.8000	-17.1087	-5.4626	-22.0135	-17.3812	-30.9401	-18.6090	-22.9184	-11.3712
387	9.0468	5.1655	0.0000	1.7587	1.4255	1.4076	9.7107	3.3919	15.6013	14.9229	6.3972	13.8000	13.8000	13.8000	13.8000	-11.8735	-6.5763	-1.7284	-10.3447	-29.0150	-16.6839	-24.0882	-10.0287
388	9.2718	5.1634	0.0000	1.6958	1.2745	1.4692	9.5479	3.2857	15.7881	14.8611	6.4254	13.8000	13.8000	13.8000	13.8000	-11.8388	-6.5726	-1.7357	-10.3288	-28.7817	-16.4506	-24.3167	-9.9911
389	9.3113	4.8700	0.0000	1.9804	1.5287	1.1357	9.9481	2.9706	15.2175	14.5579	6.6397	13.8000	13.8000	13.8000	13.8000	-11.5238	-6.1020	-1.4613	-10.4557	-28.8800	-16.5489	-23.8551	-10.0750
390	9.1855	4.7521	0.0000	2.4029	1.4796	1.2183	10.0153	2.8131	15.5298	14.2125	6.3962	13.8000	13.8000	13.8000	13.8000	-11.7214	-6.7863	-1.8155	-10.3629	-28.7848	-16.4537	-24.2483	-10.1933
391	7.7159	12.6800	0.0000	-1.4653	2.6444	0.6738	6.6265	6.6897	8.4514	2.1628	0.1317	13.8000	13.8000	13.8000	13.8000	-16.8855	-5.7907	-21.0617	-17.7715	-30.5274	-18.1963	-23.0917	-11.3330
392	7.6220	11.9561	0.0000	-1.7140	2.3904	0.3407	6.6283	6.0166	8.3401	2.6317	0.1612	13.8000	13.8000	13.8000	13.8000	-16.7271	-5.4339	-21.4300	-17.0426	-30.8026	-18.4715	-23.4477	-11.5098
393	9.2392	5.0806	0.0000	1.5607	1.5682	1.5711	10.2478	3.1380	15.7549	14.8907	6.4402	13.8000	13.8000	13.8000	13.8000	-11.5653	-6.5614	-1.8845	-10.6744	-28.8316	-16.5005	-24.1655	-9.7760
394	9.7929	9.0205	0.0000	0.6645	2.6615	0.7726	0.5721	4.4213	10.8709	5.7860	4.1644	13.8000	13.8000	13.8000	13.8000	-10.1432	-2.5230	-10.0017	-11.9193	-29.2169	-16.8858	-24.5453	-8.1174
395	8.9605	4.8137	0.0000	1.7013	1.8638	1.2835	9.4695	3.3897	15.4766	14.6611	6.6098	13.8000	13.8000	13.8000	13.8000	-11.8941	-6.5597	-1.7540	-10.3474	-28.8438	-16.5127	-24.1829	-9.7003
396	10.0619	9.4893	0.0000	0.6365	2.2755	1.4511	0.7204	4.8844	10.8423	7.3324	4.6540	13.8000	13.8000	13.8000	13.8000	-9.4119	-2.3736	-10.7118	-12.3016	-29.1885	-16.8574	-24.4478	-8.2224
397	9.0711	5.0907	0.0000	1.6107	1.5715	1.3476	9.8820	3.2986	15.7402	14.7178	6.5831	13.8000	13.8000	13.8000	13.8000	-11.6978	-6.4290	-1.7974	-10.4739	-28.9795	-16.6484	-23.9540	-10.0118
398	9.4099	4.7457	0.0000	1.3856	1.4503	1.4708	10.1639	2.4432	15.9435	14.1379	6.7118	13.8000	13.8000	13.8000	13.8000	-11.2727	-6.2518	-1.0686	-10.3523	-28.7311	-16.4000	-24.2280	-10.3021
399	9.1999	5.0440	0.0000	1.5420	1.6410	1.3431	9.9952	2.9493	15.6686	14.7675	6.3386	13.8000	13.8000	13.8000	13.8000	-11.9023	-6.5425	-1.8457	-10.3755	-29.1194	-16.7883	-24.0806	-9.9680
400	8.9635	5.0506	0.0000	1.7658	1.5179	1.2862	9.3988	3.2211	15.7967	14.5303	6.4599	13.8000	13.8000	13.8000	13.8000	-11.6440	-6.7528	-1.4633	-10.5025	-28.9267	-16.5956	-23.8936	-9.9226
401	9.2663	5.1267	0.0000	1.7806	1.5708	1.6005	9.7354	3.2466	15.6095	14.8421	6.4209	13.8000	13.8000	13.8000	13.8000	-11.8040	-6.6994	-1.5295	-10.5015	-29.0372	-16.7061	-24.0962	-10.0167
402	9.3776	5.0491	0.0000	1.7230	1.6084	1.7217	9.6991	2.7287	15.9460	13.9755	6.4335	13.8000	13.8000	13.8000	13.8000	-11.3585	-6.8898	-1.6742	-10.6735	-28.8846	-16.5535	-24.0019	-10.2881
403	9.7113	8.5445	0.0000	0.6134	2.5668	0.5336	0.5751	4.3496	11.2316	6.1473	4.5255	13.8000	13.8000	13.8000	13.8000	-9.6641	-2.4539	-10.1243	-11.7656	-29.3119	-16.9808	-24.3002	-8.1177
404	9.8844	8.7812	0.0000	0.9086	1.8033	0.0960	0.8827	4.7162	10.4667	6.5641	4.6330	13.8000	13.8000	13.8000	13.8000	-9.5835	-2.5652	-10.7682	-11.9408	-29.0450	-16.7139	-24.2827	-8.3094
405	9.1047	5.1404	0.0000	1.7321	1.6462	1.3361	9.6901	3.0409	15.8373	14.5972	6.3280	13.8000	13.8000	13.8000	13.8000	-11.6620	-6.4938	-1.5138	-10.4999	-28.7270	-16.3959	-24.1439	-9.8818
406	9.1732	5.1312	0.0000	1.8909	1.5675	1.4562	9.6848	3.0982	15.4027	14.6325	6.4944	13.8000	13.8000	13.8000	13.8000	-11.8277	-6.6737	-1.6268	-10.3963	-28.9586	-16.6275	-24.0412	-9.8097
407	9.0168	5.2535	0.0000	1.5671	1.7055	1.4833	9.9706	3.2142	15.6736	14.7264	6.4898	13.8000	13.8000	13.8000	13.8000	-11.7853	-6.5139	-1.7487	-10.3922	-28.7843	-16.4532	-24.0405	-9.8162
408	7.6806	12.2141	0.0000	-1.8588	2.4798	0.1679	6.4768	6.2954	8.3869	2.2431	0.1003	13.8000	13.8000	13.8000	13.8000	-16.8510	-5.9812	-20.9847	-16.9693	-30.7695	-18.4384	-23.5075	-11.5879
409	9.9596	8.5838	0.0000	0.6948	2.9554	0.8070	0.3757	3.8138	11.4544	5.9423	4.1452	13.8000	13.8000	13.8000	13.8000	-10.2208	-2.3976	-10.7426	-11.7241	-29.0855	-16.7544	-24.1953	-8.1011
410	7.6572	12.0891	0.0000	-1.6346	2.1008	0.5689	6.6412	5.9259	8.4503	2.2612	0.1085	13.8000	13.8000	13.8000	13.8000	-16.3782	-6.1886	-20.9134	-16.8680	-30.5483	-18.2172	-23.4810	-11.2795
411	9.1580	4.9089	0.0000	1.7337	1.8196	1.4689	9.7479	3.1162	15.7762	14.5903	6.4212	13.8000	13.8000	13.8000	13.8000	-11.6542	-6.3911	-1.7545	-10.4963	-28.8157	-16.4846	-24.2177	-9.9605
412	9.0775	5.1176	0.0000	1.7016	1.4201	1.2388	9.8425	3.0058	15.3826	14.7696	6.3219	13.8000	13.8000	13.8000	13.8000	-11.4756	-6.3814	-1.6912	-10.6008	-28.7454	-16.4143	-24.2903	-9.6820
413	7.7322	12.1871	0.0000	-1.9209	2.6563	0.6380	6.0904	6.5676	8.4852	1.6760	0.2800	13.8000	13.8000	13.8000	13.8000	-16.8027	-5.9695	-21.1636	-17.2933	-30.9766	-18.6455	-23.4690	-11.4390
414	7.7368	11.9698	0.0000	-2.4674	2.3039	0.4461	6.0409	6.5105	8.4474	1.8782	0.4710	13.8000	13.8000	13.8000	13.8000	-16.8591	-5.3294	-21.3202	-16.7698	-31.1521	-18.8210	-23.4319	-11.2144
415	9.2457	4.9426	0.0000	1.4575	0.9609	1.4520	9.7918	3.4957	15.8346	14.9160	6.7595	13.8000	13.8000	13.8000	13.8000	-11.6199	-5.9736	-1.3767	-10.5033	-29.1711	-16.8400	-24.1578	-10.0606
416	9.0544	4.5307	0.0000	0.9134	1.3514	1.5360	10.4513	3.0708	15.8157	14.4639	6.7119	13.8000	13.8000	13.8000	13.8000	-11.4075	-6.1131	-1.7409	-10.5680	-29.1245	-16.7934	-23.7447	-10.4330
417	10.1266	8.8449	0.0000	0.9360	2.5576	0.7952	0.0980	3.8042	11.6910	5.5326	4.3257	13.8000	13.8000	13.8000	13.8000	-9.4459	-2.0157	-10.5226	-11.8617	-28.8770	-16.5459	-24.3202	-8.4396
418	9.1467	5.1653	0.0000	1.7320	1.8792	1.0185	9.9267	3.3723	15.8824	15.0133	6.5595	13.8000	13.8000	13.8000	13.8000	-11.7326	-6.2766	-1.4456	-10.4894	-28.9982	-16.6671	-24.1542	-10.1940
419	7.5762	11.9660	0.0000	-1.8412	2.3255	0.4678	6.6850	6.2556	8.0107	1.8246	0.1666	13.8000	13.8000	13.8000	13.8000	-16.5462	-5.8077	-20.7429	-16.9035	-30.6341	-18.3030	-23.2989	-11.6592
420	7.7554	12.1352	0.0000	-1.8471	2.9499	0.0524	6.4934	6.4042	8.2646	2.3682	0.3426	13.8000	13.8000	13.8000	13.8000	-16.5150	-5.5879	-21.0973	-17.0024	-30.4754	-18.1443	-23.2991	-11.6500
421	8.9717	4.9699	0.0000	1.3372	1.8377	1.5105	10.0484	3.1384	15.9556	14.7372	6.4378	13.8000	13.8000	13.8000	13.8000	-11.1963	-6.8569	-1.6468	-10.6930	-28.8986	-16.5675	-24.0400	-10.1394
422	9.1217	5.1783	0.0000	1.5367	1.5734	1.3033	9.8884	3.2704	15.7280	14.5218	6.5104	13.8000	13.8000	13.8000	13.8000	-11.6558	-6.7163	-1.5439	-10.6276	-28.7610	-16.4299	-24.0753	-9.6892
423	8.8782	5.2200	0.0000	2.0807	1.9795	2.1915	9.8960	3.6602	15.5932	14.0483	6.6580	13.8000	13.8000	13.8000	13.8000	-11.1108	-6.1416	-2.0020	-10.4792	-28.6389	-16.3078	-24.2065	-10.1407
424	8.7931	5.2601	0.0000	1.7403	1.9170	1.4236	9.9086	3.1506	15.4627	14.5912	6.1949	13.8000	13.8000	13.8000	13.8000	-11.6455	-6.5552	-1.5326	-10.5117	-28.9858	-16.6547	-24.2426	-10.1600
425	9.0650	5.3264	0.0000	1.6135	1.8739	1.4051	10.2611	3.3730	15.8071	14.5002	6.4437	13.8000	13.8000	13.8000	13.8000	-11.2579	-6.4870	-2.1677	-10.3533	-28.7250	-16.3939	-24.2535	-10.0785
426	7.6118	12.0773	0.0000	-1.8869	2.5311	0.1992	6.1968	6.3355	8.5836	2.1361	0.2185	13.8000	13.8000	13.8000	13.8000	-17.1082	-5.8004	-21.0608	-16.9425	-30.5941	-18.2630	-23.0546	-11.7645
427	9.8129	5.4757	0.0000	1.2111	1.5521	1.7227	9.8213	2.9912	15.7670	14.4224	6.9112	13.8000	13.8000	13.8000	13.8000	-11.3410	-6.3508	-1.3931	-10.5538	-28.9253	-16.5942	-23.9082	-10.2029
428	9.0322	5.1110	0.0000	1.6337	1.6453	1.4396	9.8963	3.0874	15.7163	14.6330	6.5000	13.8000	13.8000	13.8000	13.8000	-11.7249	-6.3874	-1.6881	-10.4148	-29.0076	-16.6765	-24.0849	-9.8782
429	9.6598	8.6335	0.0000	0.5306	1.8325	0.4671	0.9422	4.5844	11.1492	6.3346	4.6601	13.8000	13.8000	13.8000	13.8000	-9.1590	-2.3803	-10.5642	-12.2068	-29.0154	-16.6843	-24.0164	-7.7858
430	9.2958	5.2413	0.0000	1.9978	1.4325	1.3290	9.8146	3.2324	15.4660	14.9964	6.4636	13.8000	13.8000	13.8000	13.8000	-11.8272	-6.3829	-1.5963	-10.3822	-28.7084	-16.3773	-24.0521	-10.2155
431	9.2993	4.9780	0.0000	1.8051	1.6065	1.5496	9.7948	3.2691	15.8153	14.6900	6.5691	13.8000	13.8000	13.8000	13.8000	-11.8220	-6.2842	-1.4809	-10.4337	-28.8781	-16.5470	-24.2697	-10.0981
432	10.9118	1.9023	0.0000	1.3605	2.9204	4.9143	0.4778	11.4758	14.2449	5.7120	7.2404	13.8000	13.8000	13.8000	13.8000	-13.6084	-4.9128	-3.4154	-10.1406	-28.8383	-16.5072	-21.5898	-12.4913
433	7.9549	12.1335	0.0000	-1.7857	2.4575	0.9432	6.4104	6.2660	8.3031	2.2297	0.2461	13.8000	13.8000	13.8000	13.8000	-16.4895	-5.9481	-21.1183	-17.0676	-30.7678	-18.4367	-23.2668	-11.5490
434	7.9190	11.6626	0.0000	-2.3230	2.5215	0.5884	6.3000	6.0025	8.4178	2.5942	0.1842	13.8000	13.8000	13.8000	13.8000	-15.0312	-5.7272	-20.7979	-16.6648	-31.2407	-18.9096	-22.7288	-11.7864
435	9.7879	8.4875	0.0000	0.0220	2.9421	0.3739	0.0217	4.4156	11.2090	6.6446	5.0794	13.8000	13.8000	13.8000	13.8000	-9.4226	-2.5726	-11.0885	-11.8915	-29.2891	-16.9580	-24.1123	-7.9628
436	11.7133	5.5182	0.0000	-1.4200	4.7786	4.4577	5.4913	12.1704	13.1092	5.6690	4.7288	13.8000	13.8000	13.8000	13.8000	-19.0331	-8.5633	-11.9714	-11.5298	-30.3432	-18.0121	-22.3082	-9.4862
437	9.0898	5.1048	0.0000	1.7639	1.6513	1.3936	9.8238	3.3198	15.8408	14.6570	6.4969	13.8000	13.8000	13.8000	13.8000	-11.7634	-6.4628	-1.6603	-10.5629	-29.1088	-16.7777	-24.1298	-10.0894
438	9.0953	5.0851	0.0000	1.6148	1.6515	1.4287	9.7518	3.1007	15.9019	14.7884	6.4256	13.8000	13.8000	13.8000	13.8000	-11.6641	-6.4994	-1.7306	-10.5832	-29.0510	-16.7199	-24.2761	-9.9710
439	10.2144	8.9481	0.0000	0.6272	1.5846	1.0060	0.3705	4.7859	11.1995	6.4923	4.9129	13.8000	13.8000	13.8000	13.8000	-9.7444	-2.6918	-9.7068	-11.6850	-29.3552	-17.0241	-24.1753	-7.9475
440	7.7235	12.2329	0.0000	-1.6772	2.4989	0.4128	6.4045	6.3177	8.3737	2.4148	0.3412	13.8000	13.8000	13.8000	13.8000	-16.8030	-5.5586	-21.1811	-17.3329	-30.7077	-18.3766	-22.8891	-11.2451
441	7.5278	12.0393	0.0000	-1.6251	1.9964	1.0690	6.5753	6.0695	8.5398	2.6985	0.0405	13.8000	13.8000	13.8000	13.8000	-16.8716	-5.9827	-21.1065	-17.0021	-30.5491	-18.2180	-23.3583	-11.4020
442	9.1293	5.0624	0.0000	1.6900	1.6300	1.3192	9.6824	2.9553	16.0048	14.8129	6.2848	13.8000	13.8000	13.8000	13.8000	-11.8242	-6.7953	-1.6276	-10.3218	-28.8465	-16.5154	-24.1376	-10.1245
443	7.7125	11.9187	0.0000	-1.8106	2.2934	0.1765	6.8676	6.0951	8.5146	2.1709	0.3361	13.8000	13.8000	13.8000	13.8000	-16.7743	-5.9802	-21.0270	-17.0339	-30.6557	-18.3246	-23.3922	-11.1542
444	9.3378	5.2083	0.0000	1.7442	1.7725	1.4941	10.3506	2.9330	16.1504	14.8968	6.3782	13.8000	13.8000	13.8000	13.8000	-11.8395	-6.0154	-1.4435	-10.7586	-29.0780	-16.7469	-23.9683	-9.7485
445	8.9973	5.1230	0.0000	1.7474	1.2466	1.5104	9.7535	3.4184	15.5519	14.5841	6.5623	13.8000	13.8000	13.8000	13.8000	-11.5454	-6.4316	-1.7354	-10.2886	-28.9158	-16.5847	-24.1070	-10.1036
446	9.3132	5.1902	0.0000	1.5226	1.5907	1.3302	9.8303	3.2840	15.7997	14.9024	6.5196	13.8000	13.8000	13.8000	13.8000	-11.7175	-6.2519	-1.6803	-10.5299	-28.9292	-16.5981	-24.3642	-10.2748
447	8.9333	5.2463	0.0000	1.9765	1.6795	1.5344	9.7924	3.1408	15.2235	14.5967	6.5050	13.8000	13.8000	13.8000	13.8000	-11.4059	-6.8672	-1.2651	-10.6758	-28.7315	-16.4004	-23.9692	-9.9007
448	9.0595	4.8610	0.0000	1.4434	1.8407	1.4905	9.8500	3.0892	15.5415	15.0963	6.7255	13.8000	13.8000	13.8000	13.8000	-11.4190	-6.9099	-1.8124	-10.3371	-28.9345	-16.6034	-23.9579	-9.8783
449	9.2693	5.0380	0.0000	2.0369	1.8619	1.6267	9.7119	3.2102	15.6932	14.6893	6.5192	13.8000	13.8000	13.8000	13.8000	-11.7069	-6.3919	-1.6301	-10.3039	-28.9109	-16.5798	-24.2713	-10.1264
450	8.0986	12.3214	0.0000	-1.7002	2.4198	0.3455	6.9779	6.3780	8.6516	1.9816	0.2491	13.8000	13.8000	13.8000	13.8000	-16.7675	-6.0060	-20.7200	-17.0272	-30.6684	-18.3373	-23.4830	-11.5656
451	9.1936	5.0689	0.0000	1.9143	1.6327	1.2930	9.8356	3.1651	15.6653	14.6130	6.2672	13.8000	13.8000	13.8000	13.8000	-11.5991	-6.2442	-1.6317	-10.5734	-28.9479	-16.6168	-24.1671	-9.9809
452	9.3182	5.1797	0.0000	1.7085	1.6728	1.4890	9.8074	3.0329	15.5575	14.8761	6.4135	13.8000	13.8000	13.8000	13.8000	-11.7187	-6.3574	-1.6841	-10.7055	-28.9987	-16.6676	-24.1376	-10.1549
453	9.4920	5.2180	0.0000	1.6912	2.2716	1.4908	9.6245	2.9239	15.2034	14.8025	6.7903	13.8000	13.8000	13.8000	13.8000	-11.3910	-6.2861	-1.7782	-10.4712	-28.6497	-16.3186	-24.2435	-9.6713
454	9.2001	5.0242	0.0000	1.6115	1.5833	1.2489	9.7565	3.1160	15.9310	14.5245	6.4895	13.8000	13.8000	13.8000	13.8000	-11.8494	-6.5996	-1.6902	-10.3207	-29.1137	-16.7826	-24.1417	-10.0047
455	9.0975	5.2146	0.0000	1.8388	1.5434	1.1806	9.7814	3.3448	15.6893	14.8308	6.4096	13.8000	13.8000	13.8000	13.8000	-11.9076	-6.5255	-1.6939	-10.6402	-28.9114	-16.5803	-23.9411	-10.1422
456	9.1505	5.1713	0.0000	1.7178	1.3113	1.3508	9.9762	3.2486	15.8157	14.6011	6.4228	13.8000	13.8000	13.8000	13.8000	-11.6476	-6.6741	-1.7678	-10.5476	-28.9635	-16.6324	-24.2517	-10.1288
457	7.6355	11.7719	0.0000	-2.4188	2.3107	0.3469	6.7365	6.3171	9.3882	1.6316	0.0929	13.8000	13.8000	13.8000	13.8000	-15.4743	-4.7733	-21.5652	-16.9248	-31.3303	-18.9992	-22.6405	-11.5376
458	9.2817	5.1629	0.0000	1.7120	1.5416	1.4901	9.5598	3.0582	15.7813	14.7523	6.6402	13.8000	13.8000	13.8000	13.8000	-11.7617	-6.5284	-1.6526	-10.3376	-28.8682	-16.5371	-24.0103	-9.9396
459	10.0012	9.2338	0.0000	0.5801	2.4258	0.2336	0.2522	4.8787	10.8586	5.4655	4.5768	13.8000	13.8000	13.8000	13.8000	-9.9428	-2.7990	-10.4428	-12.0093	-29.1916	-16.8605	-24.1879	-8.2843
460	7.5990	12.3100	0.0000	-1.8233	2.6022	0.2631	6.4979	6.8442	8.4919	2.0021	0.6262	13.8000	13.8000	13.8000	13.8000	-17.0099	-5.4393	-20.9740	-17.2281	-30.7843	-18.4532	-23.6562	-11.3572
461	10.0396	8.9696	0.0000	0.8429	1.2616	1.4834	0.3846	4.5866	10.0330	5.6947	4.7449	13.8000	13.8000	13.8000	13.8000	-9.1861	-3.5775	-10.0457	-11.9305	-29.1617	-16.8306	-24.0996	-7.9939
462	7.6988	12.0982	0.0000	-1.6987	2.6742	0.5612	6.7701	6.2262	8.2495	2.0816	0.1919	13.8000	13.8000	13.8000	13.8000	-16.6747	-6.0997	-20.8928	-16.8634	-30.4780	-18.1469	-23.3639	-11.7343
463	10.9997	2.1308	0.0000	1.2942	2.9164	4.4376	0.2181	11.1118	14.3690	5.8333	7.3071	13.8000	13.8000	13.8000	13.8000	-13.1151	-4.6941	-3.3321	-10.4092	-28.9429	-16.6118	-21.2224	-12.0012
464	9.0251	5.1928	0.0000	1.7191	1.6606	1.3045	10.0290	3.0831	15.5381	14.7737	6.2434	13.8000	13.8000	13.8000	13.8000	-11.9482	-6.3849	-1.6151	-10.5727	-29.1229	-16.7918	-24.0550	-9.6978
465	9.0931	5.3038	0.0000	1.6510	1.5060	1.2343	9.9860	3.3301	15.9118	14.9535	6.3698	13.8000	13.8000	13.8000	13.8000	-11.6163	-6.3689	-1.7110	-10.3229	-28.7990	-16.4679	-24.2425	-10.0644
466	7.8175	12.1779	0.0000	-1.9912	2.5830	0.3635	6.2676	6.4279	8.5988	2.2650	0.4228	13.8000	13.8000	13.8000	13.8000	-16.6064	-5.7970	-21.0991	-17.0479	-30.8010	-18.4699	-23.3433	-11.6920
467	9.0184	5.0699	0.0000	1.6791	1.6350	1.4772	10.1317	3.2918	15.4284	14.6817	6.5503	13.8000	13.8000	13.8000	13.8000	-11.5068	-6.2955	-1.5038	-10.5472	-29.0492	-16.7181	-23.8597	-10.0554
468	9.5319	8.7686	0.0000	0.7960	1.7441	0.4954	0.7208	4.7616	10.3681	6.4830	4.4713	13.8000	13.8000	13.8000	13.8000	-9.1203	-2.8025	-10.6446	-12.1729	-28.9964	-16.6653	-24.4462	-8.2863
469	9.9411	8.5543	0.0000	0.3155	2.5396	0.2873	0.5195	4.1956	10.4124	5.6013	4.5801	13.8000	13.8000	13.8000	13.8000	-9.5345	-2.3610	-10.8640	-11.6963	-29.2463	-16.9152	-24.1941	-8.2120
470	11.0010	2.4267	0.0000	1.1748	2.8402	4.7664	0.2531	11.4561	14.0688	5.2459	7.1491	13.8000	13.8000	13.8000	13.8000	-13.0949	-5.0191	-3.2022	-10.4047	-28.9145	-16.5834	-21.5164	-12.1228
471	9.0961	5.0688	0.0000	1.6808	1.6720	1.3172	9.9395	3.0882	15.5681	14.8381	6.6156	13.8000	13.8000	13.8000	13.8000	-11.8566	-6.5064	-1.4721	-10.5338	-28.9593	-16.6282	-24.0463	-10.0458
472	9.3021	4.9736	0.0000	1.5361	1.5072	1.1825	9.9392	3.1712	15.6386	14.7155	6.4918	13.8000	13.8000	13.8000	13.8000	-11.6753	-6.2631	-1.6292	-10.4718	-28.8958	-16.5647	-24.2029	-10.2410
473	9.3108	5.1529	0.0000	1.6700	1.1141	2.0870	9.7403	2.9203	16.5703	14.2659	6.6494	13.8000	13.8000	13.8000	13.8000	-12.0319	-6.5176	-0.6521	-10.2488	-28.8452	-16.5141	-24.1678	-9.9585
474	8.2913	12.2942	0.0000	-2.3704	2.5100	0.2556	6.5887	6.2780	8.0244	2.1967	0.4268	13.8000	13.8000	13.8000	13.8000	-17.0537	-6.2621	-20.7048	-17.2194	-31.2282	-18.8971	-22.7816	-11.1762
475	9.9451	8.1600	0.0000	0.0268	2.1257	0.6669	1.1300	4.4089	10.3601	7.0123	5.2671	13.8000	13.8000	13.8000	13.8000	-9.5157	-2.3161	-9.9181	-11.7180	-29.2952	-16.9641	-23.9261	-7.7083
476	9.3395	5.2192	0.0000	1.7301	1.3107	1.6767	9.7320	3.2148	15.5836	14.7213	6.4575	13.8000	13.8000	13.8000	13.8000	-11.6316	-6.4029	-1.5643	-10.5950	-28.7546	-16.4235	-24.2251	-9.9681
477	8.9865	5.0585	0.0000	1.6848	1.7547	1.3752	9.9614	3.2376	15.8876	14.6894	6.5856	13.8000	13.8000	13.8000	13.8000	-12.0447	-6.5021	-1.6882	-10.4308	-28.8920	-16.5609	-24.0544	-9.6895
478	9.2056	5.0948	0.0000	1.7225	1.7344	1.3141	10.0538	2.9847	15.4591	14.6230	6.5512	13.8000	13.8000	13.8000	13.8000	-11.7281	-6.2053	-1.9609	-10.4344	-28.7607	-16.4296	-24.0981	-9.8609
479	11.1305	2.2722	0.0000	1.3700	2.8850	4.7863	0.3521	11.3878	14.0843	5.8370	7.6104	13.8000	13.8000	13.8000	13.8000	-12.9421	-4.4313	-3.3124	-10.2823	-28.7677	-16.4366	-21.2796	-12.3079
480	9.4099	5.4644	0.0000	1.7849	1.7352	1.3138	9.7988	3.1468	15.7088	14.6526	6.5469	13.8000	13.8000	13.8000	13.8000	-11.8599	-6.2999	-1.3197	-10.5084	-29.0862	-16.7551	-24.2219	-10.1217
481	7.9074	12.0916	0.0000	-1.6633	2.0610	0.6919	6.6492	5.8691	8.4385	1.9778	0.0299	13.8000	13.8000	13.8000	13.8000	-16.4817	-5.8919	-20.8255	-16.9157	-30.8125	-18.4814	-23.1979	-11.6345
482	7.3225	12.0620	0.0000	-2.0744	2.5250	0.0312	6.3520	6.6280	8.7024	1.4751	0.3673	13.8000	13.8000	13.8000	13.8000	-16.1755	-5.9484	-20.1675	-17.3490	-30.9519	-18.6208	-22.7764	-11.5834
483	9.2278	5.2715	0.0000	1.8116	1.6257	1.0067	9.6890	3.3609	15.2347	14.6150	6.7347	13.8000	13.8000	13.8000	13.8000	-11.6940	-6.6889	-1.4590	-10.5702	-28.9239	-16.5928	-24.0205	-10.0045
484	9.1790	4.9842	0.0000	1.9365	1.5395	1.5197	10.0430	3.0546	15.5760	14.5559	6.5105	13.8000	13.8000	13.8000	13.8000	-11.8301	-6.4837	-1.5124	-10.5954	-28.9079	-16.5768	-23.9368	-9.8765
485	7.2511	11.1653	0.0000	-1.8741	2.4467	1.1803	6.5197	5.9075	7.5814	1.7560	0.5672	13.8000	13.8000	13.8000	13.8000	-16.7163	-5.2928	-20.9656	-16.6840	-30.7871	-18.4560	-23.7865	-10.5711
486	9.2825	5.1445	0.0000	1.6752	1.7528	1.6046	9.6803	2.9001	15.6838	14.6534	6.3984	13.8000	13.8000	13.8000	13.8000	-11.7919	-6.9043	-1.8223	-10.4760	-29.1350	-16.8039	-24.0694	-10.2951
487	9.5020	5.1379	0.0000	1.9860	1.8063	1.3873	10.2225	3.2770	15.5473	14.7784	6.7029	13.8000	13.8000	13.8000	13.8000	-11.7171	-6.8230	-1.6646	-10.3949	-28.8418	-16.5107	-24.5008	-9.6753
488	7.9488	12.2506	0.0000	-1.8984	2.5739	0.4367	6.5780	6.4432	8.5423	2.3878	0.5796	13.8000	13.8000	13.8000	13.8000	-16.9448	-5.7230	-21.2264	-16.8115	-30.6442	-18.3131	-23.3042	-11.6418
489	5.2775	6.5992	0.0000	-2.3997	2.0652	3.1875	3.9026	4.3933	15.4226	8.1178	1.8002	13.8000	13.8000	13.8000	13.8000	-15.3650	-3.9624	-11.7606	-15.5060	-31.3394	-19.0083	-18.1025	-10.3653
490	5.3664	6.7989	0.0000	-2.5127	1.8832	3.1101	4.0513	4.4066	15.6137	7.9196	1.7166	13.8000	13.8000	13.8000	13.8000	-15.1526	-4.1044	-11.7047	-15.6583	-31.4121	-19.0810	-18.0016	-10.2647
491	9.0728	4.7332	0.0000	1.6807	2.0633	1.6262	10.1960	2.7110	15.4324	14.8114	6.6654	13.8000	13.8000	13.8000	13.8000	-11.5044	-7.3375	-1.6165	-10.2645	-28.7819	-16.4508	-24.0786	-9.9242
492	10.8579	2.2194	0.0000	1.5542	2.9365	4.7843	0.2499	11.5819	14.1392	5.5577	7.1913	13.8000	13.8000	13.8000	13.8000	-13.6373	-5.0154	-3.0830	-10.2520	-28.6920	-16.3609	-21.2474	-12.3651
493	7.6113	12.1888	0.0000	-1.8442	2.5769	0.3653	6.3671	6.3146	8.4844	2.0144	0.1264	13.8000	13.8000	13.8000	13.8000	-16.8826	-5.8201	-21.3132	-17.5402	-30.6604	-18.3293	-23.1452	-11.3137
494	7.7632	12.0819	0.0000	-1.9487	2.5016	0.3240	6.7035	6.3009	8.3194	2.0865	0.2663	13.8000	13.8000	13.8000	13.8000	-16.8886	-5.8226	-21.0464	-16.8188	-30.9823	-18.6512	-23.1426	-11.5427
495	9.2744	5.2786	0.0000	1.6626	2.0686	1.3152	9.7485	3.2778	15.6664	14.1351	6.7146	13.8000	13.8000	13.8000	13.8000	-11.8861	-6.1628	-1.8791	-10.6573	-28.9080	-16.5769	-23.9492	-9.7680
496	9.2254	5.2795	0.0000	1.7178	1.8209	1.4407	10.1446	2.9911	15.7762	14.4465	6.4773	13.8000	13.8000	13.8000	13.8000	-11.5066	-6.7094	-1.9021	-10.6027	-28.8489	-16.5178	-24.3155	-9.5016
497	7.7113	12.3768	0.0000	-1.7403	2.3785	0.2983	7.0042	6.4999	7.9830	2.3317	0.3640	13.8000	13.8000	13.8000	13.8000	-16.8229	-6.2699	-21.2587	-17.4487	-30.6739	-18.3428	-22.7784	-11.4824
498	8.9227	5.1675	0.0000	1.5736	1.6704	1.5769	10.2526	3.0305	15.3054	14.6969	6.2406	13.8000	13.8000	13.8000	13.8000	-11.7844	-6.7043	-1.6201	-10.6311	-28.7215	-16.3904	-24.2218	-10.1434
499	9.1115	5.1989	0.0000	1.7585	1.4808	1.2661	9.8059	3.1312	15.7242	14.6489	6.4396	13.8000	13.8000	13.8000	13.8000	-11.6974	-6.4140	-1.6021	-10.4073	-29.0602	-16.7291	-24.1336	-10.1609
500	9.0514	5.1366	0.0000	1.6686	1.6373	1.5429	9.8540	3.0131	15.8773	14.8134	6.4224	13.8000	13.8000	13.8000	13.8000	-11.8712	-6.6039	-1.5722	-10.5619	-28.9726	-16.6415	-24.2678	-9.8529
501	9.3899	5.3568	0.0000	1.7455	1.6258	0.9752	10.0108	3.3067	15.8582	14.5339	6.6269	13.8000	13.8000	13.8000	13.8000	-11.5813	-6.8254	-1.8095	-10.4732	-29.0686	-16.7375	-23.9790	-9.7411
502	8.9606	5.0490	0.0000	1.8238	1.3717	1.4072	9.8949	3.0149	15.7776	14.6431	6.3456	13.8000	13.8000	13.8000	13.8000	-11.7871	-6.3926	-1.5456	-10.2574	-28.8955	-16.5644	-24.1533	-9.9252
503	7.5966	12.0053	0.0000	-1.8845	2.6396	0.5055	6.5172	6.3121	8.5505	2.1022	0.2492	13.8000	13.8000	13.8000	13.8000	-16.6426	-5.8153	-21.0195	-17.0701	-30.6068	-18.2757	-23.4708	-11.6563
504	9.8031	8.7537	0.0000	0.3803	2.6140	0.7803	0.1382	4.8712	11.0458	6.5303	5.0754	13.8000	13.8000	13.8000	13.8000	-9.7657	-1.9736	-10.0519	-11.6406	-29.0550	-16.7239	-24.4422	-8.0753
505	7.8503	12.1031	0.0000	-1.7406	2.4979	0.2597	6.6178	6.3173	8.0595	1.8911	0.2818	13.8000	13.8000	13.8000	13.8000	-16.9247	-6.1371	-21.1033	-17.0093	-30.6219	-18.2908	-23.4720	-11.6286
506	7.7943	12.1249	0.0000	-1.7025	2.9130	0.1069	5.9048	6.6134	8.6578	1.5573	0.6325	13.8000	13.8000	13.8000	13.8000	-16.3700	-4.9745	-20.8276	-17.1178	-30.5274	-18.1963	-23.3123	-11.0094
507	10.8512	2.4184	0.0000	1.2527	3.1389	4.7588	0.4519	11.6273	14.2741	5.6238	7.3803	13.8000	13.8000	13.8000	13.8000	-13.0440	-5.2369	-3.4913	-10.4096	-28.8569	-16.5258	-21.5568	-12.1708
508	8.0649	11.9957	0.0000	-1.7480	2.3576	0.5297	6.7617	6.1354	8.6038	1.3268	0.0666	13.8000	13.8000	13.8000	13.8000	-16.7758	-5.3947	-20.8580	-16.7290	-30.8357	-18.5046	-23.1442	-11.5279
509	9.2761	5.1068	0.0000	1.5454	1.6565	1.3705	9.9652	3.1214	15.7508	14.7847	6.4843	13.8000	13.8000	13.8000	13.8000	-11.8305	-6.5448	-1.6363	-10.6758	-28.8271	-16.4960	-24.0237	-9.9058
510	9.0671	5.2113	0.0000	1.6796	1.4275	1.3455	10.0566	3.1009	15.8125	14.6582	6.4319	13.8000	13.8000	13.8000	13.8000	-11.8678	-6.5428	-1.5312	-10.5389	-28.9670	-16.6359	-24.0611	-10.1673
511	10.6203	2.3230	0.0000	1.0592	3.2100	4.3141	0.3554	11.8170	13.5952	5.0141	6.8434	13.8000	13.8000	13.8000	13.8000	-12.6999	-4.8609	-3.5281	-10.6411	-28.8967	-16.5656	-20.1545	-11.9910
512	9.3307	5.3376	0.0000	1.5793	1.3188	1.6119	10.1612	3.3963	15.8900	14.7050	6.7238	13.8000	13.8000	13.8000	13.8000	-11.9996	-6.2359	-1.7935	-10.3082	-28.7743	-16.4432	-24.1843	-9.9367
513	7.9534	12.1673	0.0000	-1.5889	2.0819	0.2599	6.3598	6.1134	8.4417	1.8895	0.3394	13.8000	13.8000	13.8000	13.8000	-17.0237	-5.8107	-21.2518	-17.0770	-30.6503	-18.3192	-23.5379	-11.0647
514	9.2695	5.2842	0.0000	1.7300	1.6682	1.5519	9.9352	3.0481	15.5892	14.6382	6.6440	13.8000	13.8000	13.8000	13.8000	-11.7309	-6.4777	-1.6120	-10.4827	-28.8976	-16.5665	-24.0466	-10.0556
515	9.0615	5.2714	0.0000	1.5584	1.5581	1.4777	9.6286	3.2053	15.7100	14.7908	6.5048	13.8000	13.8000	13.8000	13.8000	-11.7580	-6.4852	-1.6712	-10.2513	-28.9379	-16.6068	-24.1633	-10.2019
516	9.1451	5.1695	0.0000	1.6942	1.5987	1.1990	10.0548	3.0773	15.5294	14.7452	6.5153	13.8000	13.8000	13.8000	13.8000	-11.7416	-6.3802	-1.6272	-10.2416	-28.9693	-16.6382	-24.2372	-10.1595
517	9.1700	5.0948	0.0000	1.7987	1.5664	1.4712	9.8083	3.2529	15.5563	14.7595	6.4226	13.8000	13.8000	13.8000	13.8000	-11.7237	-6.3527	-1.7122	-10.5104	-29.1465	-16.8154	-24.0199	-9.9987
518	9.0062	5.0551	0.0000	1.5691	1.5640	1.4728	9.8016	3.2596	15.7233	14.6600	6.2702	13.8000	13.8000	13.8000	13.8000	-11.7204	-6.4689	-1.7420	-10.4190	-28.9412	-16.6101	-24.1884	-9.9822
519	7.8891	12.2254	0.0000	-1.8569	2.4569	0.1120	6.4628	6.3261	8.5493	1.4984	0.1930	13.8000	13.8000	13.8000	13.8000	-16.8700	-5.6281	-21.3941	-17.0936	-30.5100	-18.1789	-22.6497	-11.6867
520	9.3779	4.8975	0.0000	1.2667	1.1960	1.5502	9.5887	3.1367	15.6544	14.7759	6.5502	13.8000	13.8000	13.8000	13.8000	-11.8908	-6.6760	-1.5885	-10.5860	-29.1773	-16.8462	-23.9721	-10.2651
521	7.9836	12.0570	0.0000	-1.7373	2.7039	0.5808	6.5703	6.2779	8.3590	2.0104	0.3721	13.8000	13.8000	13.8000	13.8000	-16.5113	-6.3744	-20.4095	-16.8961	-30.6630	-18.3319	-23.2846	-11.6659
522	9.5896	5.2058	0.0000	1.9631	1.4045	1.3851	9.4956	3.3487	16.2209	14.4714	6.9853	13.8000	13.8000	13.8000	13.8000	-10.7999	-6.6903	-1.3393	-10.2604	-28.8003	-16.4692	-24.1297	-9.5985
523	9.2213	5.2903	0.0000	2.1242	1.5060	0.8607	9.8415	3.0507	16.0842	14.5895	6.0300	13.8000	13.8000	13.8000	13.8000	-11.7416	-6.5464	-1.8899	-10.7420	-28.9392	-16.6081	-23.8917	-9.9540
524	7.3692	12.0940	0.0000	-2.1354	2.4524	0.0660	6.1222	6.5959	8.8251	1.7910	0.0661	13.8000	13.8000	13.8000	13.8000	-16.9876	-5.1916	-20.8565	-17.2087	-30.8083	-18.4772	-23.3224	-11.7331
525	7.8063	12.2393	0.0000	-1.7898	2.5042	0.4287	6.4031	6.4560	8.4352	2.0985	0.0096	13.8000	13.8000	13.8000	13.8000	-16.6830	-5.6972	-21.2643	-17.1161	-30.8121	-18.4810	-23.2897	-11.6210
526	9.3954	5.2923	0.0000	1.0001	1.6073	0.9480	8.8043	3.5235	16.1225	14.9440	6.9118	13.8000	13.8000	13.8000	13.8000	-12.1143	-8.0749	-2.1563	-10.3209	-28.9259	-16.5948	-24.0941	-9.4013
527	9.1744	5.2036	0.0000	1.7898	1.4981	1.4996	9.8616	3.2352	15.7301	14.7557	6.5443	13.8000	13.8000	13.8000	13.8000	-11.5290	-6.6124	-1.5403	-10.4047	-28.8081	-16.4770	-23.9234	-9.8571
528	10.5147	2.1314	0.0000	1.6144	2.7172	4.3340	1.2061	12.3820	13.9064	5.5167	6.6467	13.8000	13.8000	13.8000	13.8000	-13.7712	-4.5396	-3.4738	-10.5017	-29.2137	-16.8826	-20.7675	-11.9371
529	9.3053	4.9746	0.0000	1.7476	1.8035	1.2320	9.9073	2.8902	15.2511	14.6815	6.4812	13.8000	13.8000	13.8000	13.8000	-11.9872	-6.4891	-1.8752	-10.3652	-28.6462	-16.3151	-24.1530	-10.1009
530	9.0252	5.0583	0.0000	1.6475	1.7781	1.5698	9.7063	2.9720	15.6101	14.5655	6.5120	13.8000	13.8000	13.8000	13.8000	-11.9386	-6.4505	-1.6980	-10.5045	-28.8169	-16.4858	-24.0260	-10.2470
531	9.4103	5.1784	0.0000	1.5824	1.5449	1.4673	9.6262	3.0046	15.8376	14.8011	6.4460	13.8000	13.8000	13.8000	13.8000	-11.6280	-6.5933	-1.4334	-10.5043	-28.8467	-16.5156	-24.2108	-9.9948
532	11.0710	2.2836	0.0000	1.5215	2.9435	4.4882	0.0735	11.3480	14.0016	5.6867	7.4617	13.8000	13.8000	13.8000	13.8000	-13.1151	-4.7183	-3.4333	-10.3904	-28.7578	-16.4267	-21.3507	-12.1485
533	9.5526	9.1738	0.0000	0.1944	1.7892	0.4324	0.3096	4.6919	10.5990	6.1518	4.2804	13.8000	13.8000	13.8000	13.8000	-9.3538	-2.9999	-10.1712	-12.0980	-29.1792	-16.8481	-24.4849	-7.6141
534	7.8321	12.1762	0.0000	-1.8335	2.6059	0.6276	6.3933	6.2550	8.4917	2.0571	0.0924	13.8000	13.8000	13.8000	13.8000	-16.5953	-5.7614	-21.0834	-16.8796	-30.5058	-18.1747	-23.6453	-11.6488
535	9.5764	4.4291	0.0000	1.6135	1.1043	2.9141	10.6468	2.9562	15.9742	14.9362	7.1263	13.8000	13.8000	13.8000	13.8000	-11.9569	-6.0930	-0.6592	-10.6094	-28.9377	-16.6066	-23.9317	-9.3804
536	8.6321	5.5460	0.0000	1.6790	1.4532	1.6383	9.4421	3.5558	15.9286	14.2935	6.1091	13.8000	13.8000	13.8000	13.8000	-11.6708	-6.7247	-1.8142	-10.6549	-28.7956	-16.4645	-24.2096	-10.5349
537	8.8306	5.2898	0.0000	1.8772	1.4742	1.7585	9.7584	3.5384	15.7246	14.7515	6.3371	13.8000	13.8000	13.8000	13.8000	-11.8680	-6.1926	-1.7593	-10.4209	-28.7176	-16.3865	-24.1656	-9.8528
538	9.0520	4.9373	0.0000	1.8666	1.6165	1.5428	9.8692	3.1187	15.7478	14.7331	6.4841	13.8000	13.8000	13.8000	13.8000	-11.8429	-6.4502	-1.6681	-10.5007	-28.9783	-16.6472	-24.2318	-10.0769
539	7.9415	12.4034	0.0000	-1.5463	2.5026	0.6109	6.5293	6.4218	8.2993	2.1475	0.1985	13.8000	13.8000	13.8000	13.8000	-16.8309	-5.6204	-20.8887	-16.9977	-30.7302	-18.3991	-23.4017	-11.5235
540	11.3228	2.3905	0.0000	1.1726	2.5687	4.3755	0.5600	11.5001	13.9089	5.5678	7.1892	13.8000	13.8000	13.8000	13.8000	-13.1215	-4.7659	-3.4642	-10.4153	-28.9823	-16.6512	-21.6880	-12.2564
541	10.1343	9.2062	0.0000	0.4959	2.6813	0.3482	0.7696	4.3269	10.8273	5.9145	4.5938	13.8000	13.8000	13.8000	13.8000	-9.6692	-2.3791	-10.5764	-11.8923	-29.1338	-16.8027	-24.1478	-7.6782
542	8.6130	4.9543	0.0000	1.2677	2.2837	1.3929	9.9092	3.1546	15.8269	14.9968	6.2935	13.8000	13.8000	13.8000	13.8000	-11.6539	-6.9465	-1.9660	-10.5011	-28.9591	-16.6280	-24.2598	-9.8677
543	10.8851	2.0217	0.0000	1.4926	2.9990	4.9301	0.1237	11.3239	14.2162	5.8317	7.5002	13.8000	13.8000	13.8000	13.8000	-13.1993	-4.7070	-3.3022	-10.2738	-28.7916	-16.4605	-21.3372	-12.4149
544	11.0487	2.6284	0.0000	1.2962	3.3138	4.5873	0.2520	11.9420	13.8951	5.4885	6.8974	13.8000	13.8000	13.8000	13.8000	-13.5888	-4.9232	-3.9151	-10.5152	-29.1882	-16.8571	-19.9474	-11.8947
545	9.0623	5.3525	0.0000	1.6418	1.5673	1.4159	9.6124	3.1213	15.8936	14.5680	6.4711	13.8000	13.8000	13.8000	13.8000	-11.9157	-6.4249	-1.5762	-10.4301	-28.8196	-16.4885	-23.9975	-9.7727
546	9.1469	5.2820	0.0000	1.5698	1.7434	1.4029	9.5019	2.9349	15.8659	14.7890	6.4017	13.8000	13.8000	13.8000	13.8000	-11.8266	-6.4311	-1.5081	-10.6665	-28.7204	-16.3893	-23.9778	-9.9676
547	5.1631	6.8352	0.0000	-2.2910	1.8967	2.7749	3.8914	4.5227	15.5480	7.9212	1.5261	13.8000	13.8000	13.8000	13.8000	-15.3492	-4.0457	-11.6283	-15.7096	-31.2835	-18.9524	-18.3409	-10.4416
548	9.2120	5.0286	0.0000	1.5212	1.5945	1.6035	9.8753	3.1943	15.7781	14.4277	6.4205	13.8000	13.8000	13.8000	13.8000	-11.7201	-6.6613	-1.7061	-10.3769	-28.9857	-16.6546	-24.2501	-10.0149
549	7.8928	12.2106	0.0000	-1.5563	2.4892	0.2317	6.5684	6.0779	8.1600	2.2210	0.2038	13.8000	13.8000	13.8000	13.8000	-16.6192	-5.9801	-20.3539	-17.1858	-30.6963	-18.3652	-22.9594	-11.4966
550	8.9147	5.1987	0.0000	1.5664	2.0544	1.3015	9.6046	3.3155	15.8647	14.4756	6.4705	13.8000	13.8000	13.8000	13.8000	-11.9187	-6.6094	-1.6791	-10.3586	-29.0430	-16.7119	-24.2444	-10.0587
551	9.4235	5.0044	0.0000	1.8260	1.5335	1.4613	9.7591	3.1891	15.5535	14.8049	6.5128	13.8000	13.8000	13.8000	13.8000	-11.8324	-6.2858	-1.6013	-10.4561	-28.9957	-16.6646	-24.1041	-10.0708
552	9.1691	5.0631	0.0000	1.4898	2.1094	1.7864	10.1321	3.2120	15.4197	14.6800	6.3300	13.8000	13.8000	13.8000	13.8000	-11.9347	-6.2190	-2.2469	-10.5014	-28.9492	-16.6181	-24.2700	-9.7501
553	9.1845	5.3872	0.0000	1.7698	1.4243	1.2662	10.0314	2.9209	15.7051	14.8823	6.3592	13.8000	13.8000	13.8000	13.8000	-11.9186	-6.6290	-1.4015	-10.2160	-28.8271	-16.4960	-24.2621	-10.1734
554	9.1772	4.9619	0.0000	1.7239	1.7304	1.5258	9.9109	3.3056	15.3392	14.3715	6.5763	13.8000	13.8000	13.8000	13.8000	-11.9856	-6.2890	-1.5636	-10.6401	-29.0654	-16.7343	-23.9235	-9.8639
555	9.1120	5.1507	0.0000	1.6104	1.7102	1.4095	10.0711	3.2257	15.7811	14.5836	6.5934	13.8000	13.8000	13.8000	13.8000	-11.6870	-6.3623	-1.5868	-10.4159	-29.1270	-16.7959	-24.2013	-9.9037
556	11.3219	2.4341	0.0000	1.4130	2.7787	4.6100	0.1690	11.2644	14.3908	5.5836	7.1914	13.8000	13.8000	13.8000	13.8000	-13.1804	-4.8773	-3.6893	-10.5911	-28.7472	-16.4161	-21.3652	-12.1314
557	9.1054	5.0030	0.0000	1.5339	1.7284	1.5457	9.7144	3.1292	15.7424	14.4173	6.7522	13.8000	13.8000	13.8000	13.8000	-11.7841	-6.3823	-1.3869	-10.6344	-28.8413	-16.5102	-24.0564	-9.9802
558	9.0963	5.1302	0.0000	1.6428	1.5341	1.3664	9.7161	3.1594	15.6345	14.6798	6.6179	13.8000	13.8000	13.8000	13.8000	-11.9280	-6.3922	-1.5242	-10.3309	-28.9689	-16.6378	-24.2301	-9.9293
559	11.1874	2.4144	0.0000	1.3719	2.7197	4.7068	0.2716	11.3836	13.9975	5.7100	7.3566	13.8000	13.8000	13.8000	13.8000	-12.9527	-4.8404	-3.2822	-10.4341	-28.7431	-16.4120	-21.4974	-12.0905
560	7.9881	12.2153	0.0000	-1.4567	2.5081	0.4285	6.6507	6.1298	8.4855	2.1597	0.0719	13.8000	13.8000	13.8000	13.8000	-16.6027	-5.8392	-20.9300	-16.8150	-30.6756	-18.3445	-23.5086	-11.6400
561	8.9259	5.0185	0.0000	1.3371	1.8214	1.5241	9.9125	3.1948	15.4291	14.6044	6.4630	13.8000	13.8000	13.8000	13.8000	-11.9455	-6.6675	-1.6262	-10.7048	-28.9526	-16.6215	-24.3163	-9.5848
562	9.2492	5.1487	0.0000	1.8915	1.6934	1.5379	9.8379	3.2522	15.6154	14.7873	6.4537	13.8000	13.8000	13.8000	13.8000	-11.6930	-6.4345	-1.6314	-10.4290	-28.8775	-16.5464	-24.0283	-9.9702
563	9.0883	5.1155	0.0000	1.7397	1.6433	1.3873	9.9216	3.0870	15.5309	14.8270	6.5058	13.8000	13.8000	13.8000	13.8000	-11.5649	-6.5519	-1.6291	-10.6046	-28.9343	-16.6032	-24.1677	-10.0044
564	10.0787	5.6578	0.0000	2.3219	1.5363	1.2439	9.4903	2.5162	15.4375	14.7616	6.3709	13.8000	13.8000	13.8000	13.8000	-11.9156	-6.2820	-1.8132	-10.3756	-28.9661	-16.6350	-24.1581	-9.7907
565	9.7487	8.7890	0.0000	0.6706	2.8376	0.7913	0.3307	4.4754	11.2093	6.0754	4.6015	13.8000	13.8000	13.8000	13.8000	-9.6931	-2.4223	-10.1391	-12.0132	-29.3073	-16.9762	-24.2296	-7.9503
566	7.4690	11.9507	0.0000	-1.5471	2.1001	0.4525	6.4247	5.8690	7.9811	1.8594	0.1646	13.8000	13.8000	13.8000	13.8000	-16.4744	-5.9766	-21.3932	-17.1139	-30.5720	-18.2409	-23.0817	-11.3081
567	10.2985	8.9012	0.0000	0.8002	1.8906	0.2204	1.1281	3.9363	10.1603	7.0023	4.6355	13.8000	13.8000	13.8000	13.8000	-9.0523	-2.9574	-10.3340	-11.6992	-28.8416	-16.5105	-24.4584	-7.8660
568	7.8479	12.3480	0.0000	-1.7736	2.4088	0.3490	6.5686	6.3155	8.5797	1.9287	0.3451	13.8000	13.8000	13.8000	13.8000	-16.4458	-5.5876	-20.8542	-17.0454	-30.6850	-18.3539	-23.3299	-11.1720
569	9.2188	5.1955	0.0000	1.7192	1.5684	1.3875	9.8295	3.1681	15.8024	14.6558	6.5669	13.8000	13.8000	13.8000	13.8000	-11.7177	-6.4288	-1.6458	-10.4909	-29.0639	-16.7328	-24.1914	-9.8987
570	9.0989	5.1485	0.0000	1.6273	2.0133	1.7179	9.8769	2.9059	15.6803	14.4026	6.5362	13.8000	13.8000	13.8000	13.8000	-11.7278	-6.7122	-1.7450	-10.3240	-28.8376	-16.5065	-24.0574	-9.6023
571	11.0413	2.0793	0.0000	1.0972	2.9940	4.7198	0.1987	11.5283	14.1650	5.6278	7.2630	13.8000	13.8000	13.8000	13.8000	-13.2037	-4.8057	-3.3335	-10.4007	-29.0638	-16.7327	-21.6919	-12.3727
572	9.2590	5.4203	0.0000	1.6364	1.4427	1.6502	9.8047	3.4174	15.6537	14.5777	6.2976	13.8000	13.8000	13.8000	13.8000	-11.6258	-6.5674	-2.0491	-10.4608	-28.8216	-16.4905	-24.4147	-10.3272
573	7.1495	11.7624	0.0000	-2.4412	2.7325	0.3180	6.4790	6.5476	8.6047	2.0452	0.4491	13.8000	13.8000	13.8000	13.8000	-15.1365	-5.5948	-19.9871	-17.1618	-31.0461	-18.7150	-22.9860	-11.4974
574	8.4822	4.7619	0.0000	2.0814	1.5927	1.1712	10.2374	3.6202	15.4277	14.0327	6.2627	13.8000	13.8000	13.8000	13.8000	-11.3181	-6.3680	-1.7734	-10.6599	-28.9323	-16.6012	-23.9708	-10.5363
575	9.1637	5.1519	0.0000	1.5160	1.7107	1.8126	9.6318	3.0774	15.8542	14.6889	6.3071	13.8000	13.8000	13.8000	13.8000	-12.1200	-6.5324	-1.8987	-10.3916	-28.7990	-16.4679	-24.1058	-10.0050
576	9.8294	8.2349	0.0000	0.1130	2.7638	1.0182	0.2997	4.4847	11.3642	7.0038	5.2516	13.8000	13.8000	13.8000	13.8000	-9.5893	-2.3670	-9.6545	-11.8764	-29.3429	-17.0118	-23.8530	-8.2713
577	10.9485	2.6511	0.0000	1.4675	2.8040	4.7864	0.1541	10.9447	14.2199	5.4562	7.1023	13.8000	13.8000	13.8000	13.8000	-13.3930	-5.1227	-3.7466	-10.2515	-28.7198	-16.3887	-21.5306	-11.9669
578	9.2099	5.3482	0.0000	1.7093	1.7041	1.4741	9.7879	3.0625	15.8619	14.6612	6.2432	13.8000	13.8000	13.8000	13.8000	-11.7266	-6.4514	-1.7491	-10.4802	-28.7718	-16.4407	-24.0891	-10.0126
579	9.0644	4.8821	0.0000	1.7697	1.5092	1.5529	9.8511	3.2330	15.7949	14.7632	6.4252	13.8000	13.8000	13.8000	13.8000	-11.8978	-6.3643	-1.6778	-10.5160	-29.1323	-16.8012	-23.9541	-10.1257
580	11.2995	2.5575	0.0000	1.2795	2.7882	4.1363	0.1793	10.9522	14.1574	5.1923	7.0242	13.8000	13.8000	13.8000	13.8000	-12.9266	-4.6883	-3.5971	-10.4366	-28.8426	-16.5115	-21.1041	-12.2863
581	9.3579	5.2125	0.0000	1.7520	1.6849	1.5453	9.4969	3.5393	15.8060	14.3467	6.6576	13.8000	13.8000	13.8000	13.8000	-12.0296	-6.3943	-1.9470	-10.5677	-28.9052	-16.5741	-23.9881	-9.8566
582	11.1708	2.0381	0.0000	1.0626	2.9594	4.4841	0.2130	11.1740	13.9143	5.7146	7.3399	13.8000	13.8000	13.8000	13.8000	-13.1954	-4.9027	-3.1487	-10.2997	-28.7876	-16.4565	-21.4537	-12.2667
583	9.3285	5.1946	0.0000	1.3893	1.6076	1.4943	9.7300	2.3237	15.7936	14.8179	6.3800	13.8000	13.8000	13.8000	13.8000	-11.7971	-6.6381	-1.5003	-10.4414	-28.6278	-16.2967	-24.1268	-10.0007
584	7.8113	11.9854	0.0000	-1.8054	2.6819	0.3752	6.4984	6.1721	8.3054	2.2584	0.3462	13.8000	13.8000	13.8000	13.8000	-16.6696	-5.5570	-21.2183	-17.0633	-30.9422	-18.6111	-22.9875	-11.4735
585	9.2265	5.3548	0.0000	1.8528	1.3869	1.8087	11.1416	3.1735	16.1658	15.3604	6.6318	13.8000	13.8000	13.8000	13.8000	-11.3371	-5.9495	-1.0611	-10.3734	-28.7068	-16.3757	-24.2938	-9.2341
586	7.9246	12.2772	0.0000	-1.8684	2.6524	0.4148	6.5847	6.4946	8.3677	2.1136	0.4508	13.8000	13.8000	13.8000	13.8000	-16.5745	-5.7198	-20.7797	-16.7831	-30.7291	-18.3980	-23.4815	-11.5592
587	9.2767	5.1427	0.0000	2.0645	1.6839	1.6416	9.7835	3.1522	15.8287	15.0057	6.2777	13.8000	13.8000	13.8000	13.8000	-11.7880	-6.4440	-1.7202	-10.7405	-28.9355	-16.6044	-24.0855	-10.0305
588	9.9782	8.8268	0.0000	0.8210	2.6159	0.7291	0.4747	4.1267	10.3693	5.9204	4.6049	13.8000	13.8000	13.8000	13.8000	-9.3891	-2.8254	-10.8413	-11.6673	-28.9501	-16.6190	-24.2297	-8.0531
589	9.2103	4.9311	0.0000	1.1521	1.4710	1.7191	10.4525	2.8688	15.7944	14.6060	6.5836	13.8000	13.8000	13.8000	13.8000	-11.7005	-6.4911	-1.7181	-10.3059	-29.0882	-16.7571	-24.0481	-9.4996
590	7.9521	12.4333	0.0000	-1.8223	2.5890	0.3409	6.6332	6.4990	8.4600	1.9785	0.0762	13.8000	13.8000	13.8000	13.8000	-16.9804	-6.0632	-21.0075	-16.9932	-30.8953	-18.5642	-23.4310	-11.5226
591	9.7844	9.0647	0.0000	0.4935	1.7341	0.8957	1.1345	4.9547	11.2141	7.1978	4.7922	13.8000	13.8000	13.8000	13.8000	-9.4873	-3.0756	-9.9221	-12.0323	-29.3039	-16.9728	-24.4916	-7.6155
592	8.0083	5.5754	0.0000	0.1265	3.0764	4.2231	2.3556	3.4878	13.0090	10.6407	5.0201	13.8000	13.8000	13.8000	13.8000	-9.2117	-0.8389	-10.0487	-10.8490	-29.2654	-16.9343	-19.8993	-12.1951
593	7.7974	12.0397	0.0000	-1.7696	2.6265	0.6361	6.7420	6.0643	8.2315	2.5845	0.0495	13.8000	13.8000	13.8000	13.8000	-16.5615	-5.6683	-21.0699	-16.9770	-30.6631	-18.3320	-22.8705	-12.0038
594	9.2167	5.3287	0.0000	1.7450	1.7524	1.2152	9.7494	3.1638	15.7756	14.7912	6.3318	13.8000	13.8000	13.8000	13.8000	-11.7582	-6.4896	-1.7632	-10.4169	-29.0221	-16.6910	-24.0297	-9.9711
595	7.5165	11.7566	0.0000	-1.8293	2.2359	0.2940	6.5501	6.2794	8.2032	2.4313	0.3949	13.8000	13.8000	13.8000	13.8000	-16.5485	-5.3186	-21.0905	-16.8816	-30.8405	-18.5094	-23.0839	-11.6160
596	10.3122	8.9865	0.0000	0.7935	2.5395	1.0707	0.2997	4.0721	10.7905	5.4773	4.4526	13.8000	13.8000	13.8000	13.8000	-10.1221	-2.1238	-10.7621	-11.8450	-29.0750	-16.7439	-24.2393	-8.2876
597	9.2155	5.2162	0.0000	1.7788	1.6350	1.4742	9.9358	3.1394	15.6602	14.7282	6.3584	13.8000	13.8000	13.8000	13.8000	-11.7043	-6.6265	-1.6894	-10.2887	-29.0459	-16.7148	-24.2750	-10.0925
598	11.4861	2.4269	0.0000	1.2507	3.0173	4.6729	0.3506	11.4102	14.3001	5.9124	7.4221	13.8000	13.8000	13.8000	13.8000	-13.3336	-4.7310	-3.2882	-10.5713	-28.9455	-16.6144	-21.2895	-12.1110
599	8.7684	5.4213	0.0000	1.9430	1.3047	1.6580	10.2531	3.5695	15.3226	14.9710	6.3013	13.8000	13.8000	13.8000	13.8000	-11.1857	-6.2270	-2.0528	-10.4064	-28.8212	-16.4901	-24.2393	-9.9387
600	10.9236	2.8113	0.0000	1.3551	1.5071	5.2666	0.1535	11.6252	14.3177	5.6517	7.2452	13.8000	13.8000	13.8000	13.8000	-13.1854	-4.4993	-3.5527	-10.5669	-28.8988	-16.5677	-20.9196	-11.9362
601	9.4423	5.1581	0.0000	1.5223	1.5187	1.2388	10.0031	3.0793	15.7381	14.6261	6.5063	13.8000	13.8000	13.8000	13.8000	-11.7484	-6.4557	-1.7329	-10.5915	-29.1107	-16.7796	-24.3267	-10.0142
602	9.3545	5.2915	0.0000	1.8866	1.5101	1.7212	9.8453	3.1372	15.8894	14.6213	6.5334	13.8000	13.8000	13.8000	13.8000	-11.9643	-6.3035	-1.7327	-10.2595	-28.9966	-16.6655	-24.1911	-9.9298
603	10.9579	2.0771	0.0000	1.5346	2.8554	4.8404	0.0825	11.4056	13.7397	5.7626	7.1644	13.8000	13.8000	13.8000	13.8000	-13.3072	-4.7377	-3.4217	-10.4756	-28.8096	-16.4785	-21.6055	-12.3180
604	7.5933	11.9757	0.0000	-1.9856	2.6089	0.7949	5.9931	6.3068	8.9414	1.7477	0.3588	13.8000	13.8000	13.8000	13.8000	-16.5132	-5.6780	-20.9606	-17.0164	-30.7922	-18.4611	-23.6394	-11.2168
605	11.3078	2.5302	0.0000	1.2805	2.8596	4.6708	0.1222	11.0766	14.5406	5.3261	7.1042	13.8000	13.8000	13.8000	13.8000	-13.0601	-4.9492	-3.7002	-10.3104	-28.6687	-16.3376	-21.7065	-12.1607
606	9.7320	8.6331	0.0000	0.6507	2.4674	0.4011	0.7187	4.2862	10.6982	5.8861	4.5719	13.8000	13.8000	13.8000	13.8000	-9.8674	-2.6261	-10.6992	-11.7870	-29.1571	-16.8260	-24.0756	-7.9551
607	11.2303	2.3789	0.0000	1.4353	2.8829	4.5669	0.0184	11.1066	14.4851	5.9121	7.4958	13.8000	13.8000	13.8000	13.8000	-13.2390	-4.4587	-2.9178	-10.4181	-29.0555	-16.7244	-21.6009	-12.2357
608	7.8008	5.7596	0.0000	0.2765	3.2058	4.3760	2.4525	3.4125	13.2107	10.7150	4.8517	13.8000	13.8000	13.8000	13.8000	-9.1054	-0.9364	-10.3826	-10.9585	-29.2503	-16.9192	-20.0601	-12.1736
609	8.0359	12.4252	0.0000	-2.0912	2.6787	0.0081	6.4254	6.5384	8.2501	1.8067	0.1618	13.8000	13.8000	13.8000	13.8000	-16.2040	-5.9192	-21.3198	-16.9350	-30.7637	-18.4326	-23.5594	-11.5438
610	9.0279	5.1588	0.0000	1.5802	1.5161	1.8583	9.8184	3.2418	15.8054	14.8972	6.3218	13.8000	13.8000	13.8000	13.8000	-11.7679	-6.1346	-1.9070	-10.5242	-28.7590	-16.4279	-23.9371	-10.0748
611	9.2515	5.4881	0.0000	1.6535	1.5437	1.4184	9.7458	3.3531	15.5209	15.1301	6.3240	13.8000	13.8000	13.8000	13.8000	-11.5952	-6.4349	-1.8554	-10.8265	-28.8630	-16.5319	-24.0081	-9.7102
612	10.4812	1.9451	0.0000	1.2512	3.0720	4.3772	0.4073	10.7774	14.8543	5.3263	7.2386	13.8000	13.8000	13.8000	13.8000	-12.5907	-5.3932	-3.6768	-10.3854	-28.8999	-16.5688	-21.6355	-12.2827
613	11.2393	2.4221	0.0000	1.1264	2.9336	4.4012	0.2093	11.0044	13.9743	5.4346	7.1859	13.8000	13.8000	13.8000	13.8000	-13.3537	-4.9528	-3.4692	-10.3667	-29.0855	-16.7544	-21.2404	-12.1084
614	7.6243	5.8206	0.0000	0.4963	3.3629	4.3176	2.9643	3.9122	13.6160	10.9147	4.6897	13.8000	13.8000	13.8000	13.8000	-9.4291	-1.3988	-10.2234	-11.1880	-29.3806	-17.0495	-19.6061	-12.1736
615	9.2730	5.1171	0.0000	1.6126	1.4560	1.5208	9.5827	2.9916	15.6526	15.1048	6.4110	13.8000	13.8000	13.8000	13.8000	-11.6426	-6.5113	-1.6159	-10.6408	-29.1514	-16.8203	-23.9926	-10.1338
616	9.1887	5.2338	0.0000	1.6704	1.6240	1.5031	9.7946	3.1192	15.6096	14.6803	6.6155	13.8000	13.8000	13.8000	13.8000	-11.9122	-6.4678	-1.6376	-10.4565	-28.8524	-16.5213	-24.2442	-9.9939
617	9.0513	5.2623	0.0000	1.3563	1.6344	1.6950	9.5827	3.3172	15.2298	14.7624	6.5746	13.8000	13.8000	13.8000	13.8000	-11.9852	-6.5982	-1.6229	-10.6286	-29.1092	-16.7781	-23.9592	-9.7207
618	9.4848	7.8930	0.0000	0.6754	2.4060	0.8150	0.0501	4.1160	11.7566	6.4233	4.8094	13.8000	13.8000	13.8000	13.8000	-9.7056	-2.9698	-10.6316	-11.9495	-29.1579	-16.8268	-23.7015	-7.5737
619	9.4221	8.4795	0.0000	1.7275	1.6235	0.2785	1.1443	4.5995	11.3457	6.1577	4.3122	13.8000	13.8000	13.8000	13.8000	-8.9497	-1.9125	-10.6498	-12.0485	-29.0346	-16.7035	-24.4221	-8.6368
620	9.2758	5.1302	0.0000	1.6278	1.6631	1.3011	9.6511	3.2377	15.5539	14.7243	6.4280	13.8000	13.8000	13.8000	13.8000	-11.9281	-6.4890	-1.7008	-10.3490	-29.0449	-16.7138	-24.2562	-9.8344
621	7.6364	12.1308	0.0000	-1.8703	2.9052	0.6203	6.6026	6.3019	8.5212	2.4770	0.1069	13.8000	13.8000	13.8000	13.8000	-16.4183	-5.7336	-21.2525	-17.4956	-30.5650	-18.2339	-23.2271	-11.3282
622	8.0810	12.2846	0.0000	-1.8225	2.5601	0.3376	6.4723	6.3432	8.4667	2.4871	0.0501	13.8000	13.8000	13.8000	13.8000	-16.6696	-5.9995	-21.0651	-16.9984	-30.8063	-18.4752	-23.0474	-11.4951
623	9.1416	5.2242	0.0000	1.7574	1.5140	1.4898	9.9220	3.1233	15.6310	14.8835	6.4244	13.8000	13.8000	13.8000	13.8000	-11.7106	-6.7004	-1.6306	-10.2977	-28.8998	-16.5687	-24.0065	-9.9717
624	7.7442	12.2511	0.0000	-1.9494	2.6368	0.3467	6.7062	6.2197	8.3217	2.2912	0.0901	13.8000	13.8000	13.8000	13.8000	-16.7530	-5.5125	-20.8285	-17.1686	-30.5194	-18.1883	-23.1855	-11.5300
625	10.9569	5.3368	0.0000	-1.9022	5.8466	5.3665	3.9929	11.6413	13.4545	5.0555	3.8405	13.8000	13.8000	13.8000	13.8000	-19.1910	-8.3947	-11.9767	-12.4352	-30.4863	-18.1552	-21.0702	-9.8284
626	8.9521	5.0752	0.0000	1.6461	1.9427	1.4513	9.7569	2.9358	15.5945	14.8014	6.2900	13.8000	13.8000	13.8000	13.8000	-11.4867	-6.5441	-1.6646	-10.3900	-28.9213	-16.5902	-24.3422	-10.4180
627	9.0842	5.1314	0.0000	1.7214	1.3142	1.4159	9.5257	3.0998	15.3867	14.8481	6.4499	13.8000	13.8000	13.8000	13.8000	-12.0468	-6.6429	-1.4692	-10.4160	-28.9429	-16.6118	-24.2439	-10.1509
628	9.0624	5.5120	0.0000	1.4912	1.8113	1.1892	9.7024	3.1955	15.6081	14.5782	6.6240	13.8000	13.8000	13.8000	13.8000	-11.8901	-6.5016	-1.6948	-10.3855	-28.8037	-16.4726	-24.2280	-10.0728
629	8.0630	12.1315	0.0000	-1.8689	2.1446	0.1653	6.7720	6.0137	8.2421	1.9248	0.2200	13.8000	13.8000	13.8000	13.8000	-16.2724	-5.5205	-21.1773	-16.6936	-30.6443	-18.3132	-23.5184	-11.7495
630	7.7582	11.9364	0.0000	-1.5631	2.4148	0.6217	6.7029	6.2270	8.3556	2.0964	0.2676	13.8000	13.8000	13.8000	13.8000	-16.6788	-5.7418	-20.8969	-16.8595	-30.5569	-18.2258	-23.3387	-11.4873
631	9.1150	5.4097	0.0000	1.7605	1.3007	1.4361	9.8089	3.2210	15.5276	14.5086	6.3065	13.8000	13.8000	13.8000	13.8000	-11.8298	-6.3389	-1.4974	-10.6988	-28.7983	-16.4672	-24.1953	-9.8581
632	9.4678	8.5225	0.0000	0.5505	2.5807	0.7277	0.0397	4.3568	10.4260	5.3747	4.5118	13.8000	13.8000	13.8000	13.8000	-9.6466	-2.4595	-10.0097	-12.0879	-29.2877	-16.9566	-24.0921	-8.1748
633	9.3990	5.2297	0.0000	1.8028	1.5957	1.1217	9.7434	3.3654	15.8229	14.6627	6.7067	13.8000	13.8000	13.8000	13.8000	-11.6141	-6.1927	-1.7229	-10.4164	-29.0475	-16.7164	-23.9038	-10.0407
634	9.3915	5.1097	0.0000	1.6405	1.5337	1.2592	9.8811	3.1766	15.9041	14.5779	6.5816	13.8000	13.8000	13.8000	13.8000	-11.8196	-6.6589	-1.6033	-10.5028	-29.0779	-16.7468	-24.4328	-9.8832
635	9.8967	9.3038	0.0000	0.5018	1.8979	0.2456	0.3431	4.7140	10.8280	6.3515	4.5895	13.8000	13.8000	13.8000	13.8000	-8.8847	-2.8636	-9.4475	-12.4832	-29.3285	-16.9974	-24.1873	-8.1885
636	10.0939	8.5565	0.0000	0.8988	2.6839	0.3346	0.4368	3.8912	10.5244	5.7620	4.6356	13.8000	13.8000	13.8000	13.8000	-9.6035	-2.0023	-11.2093	-11.6308	-28.8473	-16.5162	-24.3065	-8.1210
637	11.0560	2.1499	0.0000	1.6985	3.0724	4.6497	0.1375	11.2888	13.7045	6.0877	7.4774	13.8000	13.8000	13.8000	13.8000	-13.2444	-4.6755	-3.4695	-10.3898	-29.0037	-16.6726	-21.3120	-12.5293
638	9.9764	8.6052	0.0000	0.6734	3.0292	0.3316	0.2291	4.1447	11.1470	5.7213	4.8209	13.8000	13.8000	13.8000	13.8000	-9.5597	-1.7959	-10.4535	-11.8461	-29.0507	-16.7196	-24.3193	-7.9799
639	9.7756	8.0191	0.0000	0.6823	3.4692	0.5286	0.3027	3.3985	11.2999	5.6212	4.2114	13.8000	13.8000	13.8000	13.8000	-10.5442	-2.7879	-11.0242	-11.4501	-29.0407	-16.7096	-24.0776	-7.7766
640	9.1807	5.0568	0.0000	1.8831	1.4719	1.3648	9.7233	2.8902	15.5841	14.6360	6.2555	13.8000	13.8000	13.8000	13.8000	-11.6914	-6.3131	-1.6882	-10.4252	-28.7116	-16.3805	-23.9189	-10.1419
641	9.1732	4.8295	0.0000	1.4907	2.0756	1.5200	9.7168	3.2112	15.6824	15.3619	6.6286	13.8000	13.8000	13.8000	13.8000	-11.9208	-6.5544	-1.6330	-10.4799	-29.1170	-16.7859	-24.2436	-9.7760
642	9.2832	5.1473	0.0000	1.9188	1.9530	1.2277	9.8247	3.3576	15.6881	14.5959	6.6758	13.8000	13.8000	13.8000	13.8000	-11.5071	-6.3576	-1.7892	-10.5958	-29.0361	-16.7050	-24.2766	-10.1078
643	9.0468	4.9095	0.0000	1.6705	1.6049	1.5127	10.1591	2.9576	15.4193	14.4795	6.3584	13.8000	13.8000	13.8000	13.8000	-10.7091	-6.4992	-1.8766	-10.6866	-28.9555	-16.6244	-23.7000	-9.5113
644	6.8053	7.7309	0.0000	-0.7288	1.1836	3.8662	2.5625	4.6786	11.2553	4.1906	2.9106	13.8000	13.8000	13.8000	13.8000	-8.8114	-0.8273	-11.6177	-13.3447	-29.8352	-17.5041	-22.2191	-12.0898
645	9.0989	4.9859	0.0000	1.7464	1.6349	1.2393	9.5869	3.1532	15.5641	14.6439	6.4537	13.8000	13.8000	13.8000	13.8000	-11.9103	-6.3089	-1.5029	-10.5862	-29.1543	-16.8232	-23.9828	-9.9986
646	11.1507	5.3043	0.0000	-1.6746	5.1264	4.6325	4.2903	10.8202	12.3270	4.8744	4.3601	13.8000	13.8000	13.8000	13.8000	-17.8154	-7.0022	-12.5932	-11.9875	-30.2155	-17.8844	-21.4328	-9.9976
647	11.4455	2.1177	0.0000	1.1544	2.8781	4.7615	0.1546	11.7956	14.0407	5.7681	7.3569	13.8000	13.8000	13.8000	13.8000	-13.4438	-4.6620	-3.3026	-10.4160	-28.9976	-16.6665	-21.4000	-12.1412
648	9.3594	5.1057	0.0000	1.8523	1.7142	1.4393	9.7371	2.9614	15.6091	14.6799	6.4938	13.8000	13.8000	13.8000	13.8000	-11.7737	-6.5232	-1.3750	-10.3261	-28.9283	-16.5972	-24.1284	-9.8340
649	9.0617	5.2627	0.0000	1.7235	2.0569	1.1459	9.5185	2.8722	15.6104	14.3935	6.5707	13.8000	13.8000	13.8000	13.8000	-11.9825	-6.7254	-1.6312	-10.2941	-28.7922	-16.4611	-24.2716	-9.7778
650	7.4898	12.1456	0.0000	-2.6356	2.0806	0.5551	6.0870	6.3814	8.7211	2.8276	0.0151	13.8000	13.8000	13.8000	13.8000	-15.1735	-5.5610	-20.8182	-17.1630	-31.1159	-18.7848	-21.5907	-11.9378
651	9.8783	8.5709	0.0000	0.8551	1.5367	0.4185	0.8887	4.7031	10.8865	5.8898	4.7272	13.8000	13.8000	13.8000	13.8000	-9.6644	-2.3147	-10.4495	-11.5523	-28.9898	-16.6587	-24.4632	-7.5893
652	9.3592	5.3045	0.0000	1.8451	1.7881	2.0526	9.8330	3.2374	15.8760	14.6873	6.4325	13.8000	13.8000	13.8000	13.8000	-11.9071	-6.4314	-1.6369	-10.6313	-29.1483	-16.8172	-23.9848	-9.9282
653	9.1869	5.1011	0.0000	1.7461	1.3592	1.3263	9.5650	2.9757	15.6748	14.8204	6.2891	13.8000	13.8000	13.8000	13.8000	-12.1671	-6.4675	-1.9629	-10.3547	-29.0413	-16.7102	-24.1682	-9.7854
654	8.8783	4.9074	0.0000	1.7904	1.2986	1.6246	9.9128	3.2120	15.8601	14.7937	6.3146	13.8000	13.8000	13.8000	13.8000	-12.1290	-6.6789	-1.2313	-10.6483	-28.8557	-16.5246	-23.9679	-9.8978
655	11.2221	2.4134	0.0000	1.2118	2.7762	4.4565	0.1427	11.2321	14.2395	5.6567	7.2329	13.8000	13.8000	13.8000	13.8000	-13.0736	-5.1519	-3.7480	-10.7262	-29.0182	-16.6871	-20.9511	-11.8790
656	10.1480	8.9985	0.0000	0.9286	1.5375	0.5712	0.7359	4.6805	10.6464	6.8536	4.7663	13.8000	13.8000	13.8000	13.8000	-9.3690	-3.2970	-10.0391	-11.7185	-29.0427	-16.7116	-24.2940	-7.2999
657	9.3603	5.0551	0.0000	1.9249	1.6671	1.0533	9.3608	2.4169	15.3192	14.9070	6.1812	13.8000	13.8000	13.8000	13.8000	-11.4489	-6.2696	-1.7469	-10.2572	-28.8785	-16.5474	-24.3465	-9.8826
658	11.1836	2.2128	0.0000	1.2632	2.7267	4.6369	0.3384	11.3983	13.9308	5.8750	7.4575	13.8000	13.8000	13.8000	13.8000	-13.4071	-4.9828	-3.4046	-10.0638	-28.9927	-16.6616	-21.4833	-12.4236
659	7.6338	11.9033	0.0000	-1.6246	2.3246	0.0710	6.1346	6.3197	8.6754	2.2709	0.2939	13.8000	13.8000	13.8000	13.8000	-16.3112	-5.5740	-21.6887	-16.8936	-30.7786	-18.4475	-23.5353	-11.5663
660	9.2884	5.0159	0.0000	1.6996	1.6749	1.4747	9.8784	3.0875	15.7116	14.6348	6.5872	13.8000	13.8000	13.8000	13.8000	-11.8485	-6.4928	-1.8260	-10.5416	-28.9781	-16.6470	-24.2215	-10.2078
661	9.5246	4.7403	0.0000	1.7377	2.2194	1.3047	10.0772	3.1593	15.8024	15.1636	6.9943	13.8000	13.8000	13.8000	13.8000	-11.8992	-6.4390	-1.5111	-10.4937	-28.8678	-16.5367	-24.3415	-10.1510
662	10.0371	8.4603	0.0000	0.7195	2.5744	0.3621	0.4184	4.3451	11.3320	6.6261	4.7511	13.8000	13.8000	13.8000	13.8000	-10.0418	-2.2914	-9.9392	-11.8656	-29.3007	-16.9696	-24.0309	-8.2520
663	10.9978	2.1111	0.0000	1.1926	2.3830	4.5000	0.3314	11.7390	13.8823	5.7527	7.5785	13.8000	13.8000	13.8000	13.8000	-13.0164	-4.7684	-3.2921	-10.2295	-28.9079	-16.5768	-21.3541	-12.1370
664	6.6538	7.6009	0.0000	-0.8069	1.1649	3.9992	2.5610	4.7216	11.2378	4.1526	2.9645	13.8000	13.8000	13.8000	13.8000	-8.8407	-0.6221	-11.5528	-13.3920	-29.7991	-17.4680	-22.1448	-12.1804
665	9.1310	4.9968	0.0000	1.7831	1.8174	1.4438	9.6365	3.2701	15.7030	14.4641	6.7111	13.8000	13.8000	13.8000	13.8000	-11.6348	-6.4651	-1.7157	-10.5462	-28.9692	-16.6381	-24.1446	-10.1685
666	9.0082	5.0476	0.0000	1.9142	1.5020	1.3529	9.8568	3.2638	15.7065	14.8801	6.2073	13.8000	13.8000	13.8000	13.8000	-11.9187	-6.4457	-1.5727	-10.4574	-29.0586	-16.7275	-24.0877	-10.0130
667	11.2913	5.0056	0.0000	-1.7654	5.8516	4.8327	4.1749	12.1123	13.2751	5.5782	4.1259	13.8000	13.8000	13.8000	13.8000	-19.5591	-7.7170	-12.0808	-11.8743	-30.3631	-18.0320	-22.2141	-9.1285
668	8.9871	5.0722	0.0000	1.6399	1.5598	1.2280	9.8182	3.0122	15.5993	14.7647	6.1394	13.8000	13.8000	13.8000	13.8000	-11.7736	-6.3431	-1.9828	-10.4765	-28.7610	-16.4299	-23.9305	-10.1360
669	10.0986	8.7063	0.0000	0.5935	2.6517	0.6203	0.1205	4.2024	10.8273	6.0987	4.6280	13.8000	13.8000	13.8000	13.8000	-9.7373	-2.3603	-10.5057	-11.8758	-29.3369	-17.0058	-24.2035	-7.8883
670	7.2608	11.8554	0.0000	-1.8889	1.8680	0.0005	5.5801	6.1833	8.0849	2.2778	0.1395	13.8000	13.8000	13.8000	13.8000	-15.9115	-6.0293	-20.4913	-17.0340	-30.8423	-18.5112	-21.7199	-11.9200
671	11.0433	2.2646	0.0000	1.2253	2.8546	4.7782	0.2742	11.2441	14.2196	5.8583	7.4556	13.8000	13.8000	13.8000	13.8000	-13.3980	-4.4862	-3.4609	-10.5392	-29.0721	-16.7410	-21.2166	-12.0239
672	8.4963	4.6668	0.0000	1.7790	2.0034	2.6983	8.6465	2.8319	15.8715	14.5108	6.1040	13.8000	13.8000	13.8000	13.8000	-11.6784	-6.0273	-1.6239	-10.4474	-28.9910	-16.6599	-24.4565	-9.9015
673	8.9772	5.2369	0.0000	1.4975	1.6240	1.6573	10.0801	3.2644	15.5556	14.7758	6.5861	13.8000	13.8000	13.8000	13.8000	-11.8928	-6.4045	-1.6724	-10.3607	-28.9944	-16.6633	-24.1835	-9.8539
674	6.7308	7.5394	0.0000	-0.5244	1.4245	4.1178	2.5822	4.6701	11.4937	4.3717	2.8517	13.8000	13.8000	13.8000	13.8000	-8.9741	-0.5403	-11.5541	-13.3520	-29.7502	-17.4191	-22.0810	-12.1810
675	10.2448	9.4873	0.0000	0.5665	2.7235	0.5626	0.7173	4.7667	11.6092	5.7341	4.5113	13.8000	13.8000	13.8000	13.8000	-10.0854	-2.1691	-10.8611	-11.7894	-29.2640	-16.9329	-24.4512	-8.6569
676	7.5369	12.1558	0.0000	-1.7780	2.4156	0.4200	6.7716	6.1296	8.3699	1.9645	0.0036	13.8000	13.8000	13.8000	13.8000	-17.0533	-5.7264	-20.9564	-17.2535	-30.4229	-18.0918	-23.3330	-11.3451
677	9.2421	5.4328	0.0000	1.7721	2.3032	1.4224	9.9257	2.9680	15.2897	14.7017	6.3866	13.8000	13.8000	13.8000	13.8000	-12.2436	-7.0245	-1.9518	-10.4405	-29.0955	-16.7644	-24.1260	-10.2114
678	7.7353	11.9626	0.0000	-1.8004	2.6655	0.3921	6.6966	5.9107	8.6577	2.6080	0.0775	13.8000	13.8000	13.8000	13.8000	-16.7033	-5.7824	-21.0924	-16.8737	-30.8309	-18.4998	-23.1841	-11.2926
679	8.0835	12.3562	0.0000	-1.6719	2.6618	0.5297	6.3470	6.4407	8.2918	2.1509	0.0966	13.8000	13.8000	13.8000	13.8000	-16.8384	-5.8605	-20.8049	-17.0634	-30.7405	-18.4094	-23.4760	-11.7148
680	7.7201	11.8758	0.0000	-2.1097	2.6934	0.2353	6.1169	6.4966	8.4588	1.1352	0.1544	13.8000	13.8000	13.8000	13.8000	-16.3062	-5.1587	-21.0489	-16.8036	-31.0375	-18.7064	-23.1117	-11.3237
681	6.0478	6.7406	0.0000	-0.7027	1.2016	0.4183	1.8978	4.4027	9.6448	5.2106	2.3254	13.8000	13.8000	13.8000	13.8000	-16.6290	-2.5914	-10.4653	-14.8359	-30.0526	-17.7215	-22.3231	-9.3650
682	9.4737	5.0184	0.0000	1.7030	1.8242	1.3664	9.7412	3.1664	15.4504	14.3960	6.7170	13.8000	13.8000	13.8000	13.8000	-11.7596	-6.4323	-1.6965	-10.3277	-28.7642	-16.4331	-24.2279	-9.9226
683	6.0969	6.6374	0.0000	-0.7664	1.1694	0.5261	1.9992	4.1699	9.6578	5.2437	2.2920	13.8000	13.8000	13.8000	13.8000	-16.5151	-2.6525	-10.4574	-14.6976	-30.0626	-17.7315	-22.4215	-9.2298
684	8.3671	11.9215	0.0000	-1.4129	3.4433	0.2131	6.9309	6.0760	9.0454	3.3732	0.2952	13.8000	13.8000	13.8000	13.8000	-16.0442	-6.2674	-20.0919	-16.6459	-30.5526	-18.2215	-23.3171	-11.1961
685	7.7416	11.7669	0.0000	-2.0492	2.6600	0.0151	6.5062	6.4562	8.4093	2.6813	0.7773	13.8000	13.8000	13.8000	13.8000	-16.4928	-6.0804	-20.7915	-16.7202	-31.0723	-18.7412	-23.5391	-11.6403
686	7.9576	12.2568	0.0000	-2.1205	2.4791	0.2903	5.6422	6.2392	8.5646	2.0951	0.3877	13.8000	13.8000	13.8000	13.8000	-16.7050	-5.7112	-20.9959	-17.0057	-30.8647	-18.5336	-23.1969	-11.3693
687	9.0411	5.0831	0.0000	1.5746	1.4615	1.3820	9.9329	3.2922	15.6138	14.6903	6.5430	13.8000	13.8000	13.8000	13.8000	-11.9196	-6.2555	-1.8241	-10.5064	-28.9873	-16.6562	-24.0539	-10.0256
688	7.9351	12.2044	0.0000	-1.8388	2.5420	0.3815	6.3732	6.2422	8.6714	1.9343	0.2988	13.8000	13.8000	13.8000	13.8000	-16.4927	-5.8514	-21.0402	-17.0105	-30.7029	-18.3718	-23.3351	-11.6504
689	7.7463	11.5760	0.0000	-2.2471	2.5548	0.3865	6.7057	6.0379	9.1420	2.0635	0.0993	13.8000	13.8000	13.8000	13.8000	-16.3428	-5.6830	-20.7000	-16.6764	-30.9051	-18.5740	-23.1146	-11.5817
690	9.1629	4.8919	0.0000	1.7369	1.6277	1.4886	9.8747	3.1569	15.7436	14.7279	6.4663	13.8000	13.8000	13.8000	13.8000	-11.6488	-6.5643	-1.5763	-10.5419	-28.9382	-16.6071	-23.9132	-9.8716
691	5.3174	6.9180	0.0000	-2.4154	1.9228	3.0289	3.9917	4.6531	15.4164	8.0494	1.6426	13.8000	13.8000	13.8000	13.8000	-15.3797	-4.2943	-11.6285	-15.7107	-31.3317	-19.0006	-17.9979	-10.5160
692	9.3119	5.3055	0.0000	1.5773	1.6691	1.3125	10.0593	3.2172	15.7150	14.7152	6.4634	13.8000	13.8000	13.8000	13.8000	-11.7567	-6.4920	-1.5834	-10.4440	-28.9001	-16.5690	-24.1311	-9.8691
693	9.2147	4.7918	0.0000	0.7433	1.4394	2.0114	10.2541	2.7274	15.8114	14.5709	6.7936	13.8000	13.8000	13.8000	13.8000	-11.5251	-5.5846	-1.6172	-10.5239	-28.7830	-16.4519	-23.9688	-10.2420
694	5.8900	6.7391	0.0000	-1.0779	0.9831	0.3274	2.0424	4.3405	9.8316	4.8878	2.0740	13.8000	13.8000	13.8000	13.8000	-16.4808	-2.6709	-10.5632	-14.9251	-30.2756	-17.9445	-22.4547	-9.3679
695	9.0322	5.4236	0.0000	1.5978	1.7714	1.4414	9.7677	3.3256	15.3982	14.5700	6.5683	13.8000	13.8000	13.8000	13.8000	-11.7102	-6.2985	-1.6264	-10.3378	-28.8534	-16.5223	-24.0634	-10.0089
696	8.3397	12.0880	0.0000	-1.9116	2.6002	0.3066	6.2199	6.1173	8.8069	2.0264	0.3024	13.8000	13.8000	13.8000	13.8000	-16.9175	-6.0792	-21.2343	-16.6473	-30.7788	-18.4477	-23.0859	-11.0098
697	9.3184	5.0584	0.0000	2.2713	1.7025	1.1083	10.1437	3.2162	15.6601	14.7765	6.5919	13.8000	13.8000	13.8000	13.8000	-12.0894	-6.7227	-1.6396	-10.3346	-29.0144	-16.6833	-24.0562	-9.8014
698	9.3224	5.0679	0.0000	1.5732	1.5418	1.2433	9.8783	3.1427	15.6336	14.5479	6.6637	13.8000	13.8000	13.8000	13.8000	-11.8929	-6.1858	-1.9457	-10.4268	-29.0140	-16.6829	-24.2123	-10.0884
699	9.2196	4.9950	0.0000	1.8917	1.9071	1.6014	9.8630	2.9701	15.9443	14.9937	6.5200	13.8000	13.8000	13.8000	13.8000	-11.8975	-6.3850	-1.5412	-10.3791	-29.1075	-16.7764	-24.3254	-9.8186
700	7.6688	11.8230	0.0000	-1.8708	2.6937	0.3076	6.3737	6.2220	8.4502	1.9881	0.0764	13.8000	13.8000	13.8000	13.8000	-16.3113	-5.9234	-20.8343	-16.8693	-30.8063	-18.4752	-23.5652	-11.8099
701	9.0637	4.5462	0.0000	1.7803	1.7884	1.7933	10.2507	3.0166	15.9408	14.7454	6.6898	13.8000	13.8000	13.8000	13.8000	-11.9240	-6.1605	-2.0131	-10.3549	-28.8106	-16.4795	-23.9148	-10.1718
702	9.8137	8.7917	0.0000	0.6081	1.9179	0.0413	0.6040	4.9043	10.7626	6.1238	4.7746	13.8000	13.8000	13.8000	13.8000	-9.0304	-2.7844	-10.1840	-12.1659	-29.1468	-16.8157	-24.3764	-7.7284
703	9.6038	8.6977	0.0000	0.6892	2.5291	0.8123	0.0234	4.9460	10.9037	5.1525	4.6821	13.8000	13.8000	13.8000	13.8000	-9.6030	-2.8145	-10.7859	-11.8124	-29.0222	-16.6911	-24.4913	-8.0903
704	9.2214	5.2101	0.0000	1.8358	1.5344	1.3602	9.7768	3.3828	15.7692	14.6221	6.4578	13.8000	13.8000	13.8000	13.8000	-11.8300	-6.6076	-1.6146	-10.4926	-28.7350	-16.4039	-24.1522	-10.0018
705	9.0683	5.2002	0.0000	1.7562	1.6039	1.4925	9.8113	3.2051	15.4858	14.6051	6.4887	13.8000	13.8000	13.8000	13.8000	-11.8755	-6.3762	-1.6425	-10.2501	-29.0013	-16.6702	-24.3268	-9.9746
706	9.5755	8.4703	0.0000	0.3790	2.7860	0.0159	0.1502	4.2360	10.6066	5.9488	4.6011	13.8000	13.8000	13.8000	13.8000	-9.2469	-2.3076	-10.5025	-12.2142	-29.2482	-16.9171	-24.1262	-7.7567
707	7.5566	12.0167	0.0000	-1.8604	2.8495	0.5607	6.3337	6.3804	8.7182	2.1445	0.0418	13.8000	13.8000	13.8000	13.8000	-16.1043	-5.2947	-21.1769	-17.0815	-30.5069	-18.1758	-22.9609	-11.4953
708	9.5465	4.9490	0.0000	1.7273	1.6488	1.7327	9.6213	3.2236	16.4724	15.0039	6.9766	13.8000	13.8000	13.8000	13.8000	-11.5250	-6.9787	-1.3519	-10.5573	-29.0755	-16.7444	-24.0029	-8.3673
709	9.1410	5.0088	0.0000	1.7132	1.4339	1.3873	9.8711	3.1347	15.5855	14.7508	6.4865	13.8000	13.8000	13.8000	13.8000	-11.5726	-6.3512	-1.5953	-10.2792	-28.9372	-16.6061	-24.0257	-9.8566
710	11.1904	4.7640	0.0000	-1.0100	6.1948	5.0525	4.6230	12.3699	13.3910	5.6512	3.5387	13.8000	13.8000	13.8000	13.8000	-19.3047	-8.7121	-12.5286	-11.9148	-30.0891	-17.7580	-21.7442	-9.6396
711	7.4600	12.0626	0.0000	-1.4060	2.9110	0.6099	5.7190	6.6380	8.4358	2.0495	0.5174	13.8000	13.8000	13.8000	13.8000	-16.5890	-5.3658	-21.4409	-17.0096	-30.5391	-18.2080	-22.8129	-11.7860
712	11.1893	2.3828	0.0000	1.3728	2.8658	4.5263	0.0744	10.9189	14.2888	5.3714	7.1814	13.8000	13.8000	13.8000	13.8000	-13.2704	-5.0986	-3.3092	-10.3914	-28.7500	-16.4189	-21.3348	-12.3458
713	10.0319	8.8157	0.0000	1.2873	2.8824	0.5582	0.4047	4.6104	11.2776	6.4347	4.6074	13.8000	13.8000	13.8000	13.8000	-10.3848	-2.1002	-10.9601	-11.9184	-28.9901	-16.6590	-24.1903	-8.7359
714	10.0169	8.7869	0.0000	0.4646	1.9535	0.9771	0.6014	4.6742	11.0586	6.8528	4.8926	13.8000	13.8000	13.8000	13.8000	-9.1257	-3.0601	-10.6614	-11.7687	-29.4368	-17.1057	-24.4215	-8.2285
715	7.6088	11.8334	0.0000	-1.4361	2.8318	0.8443	6.4162	6.0676	8.0328	1.8168	0.1930	13.8000	13.8000	13.8000	13.8000	-16.9606	-5.7594	-21.4611	-17.1502	-30.5093	-18.1782	-23.0887	-11.6382
716	9.0157	5.2146	0.0000	1.4291	1.5023	1.3093	9.7388	3.3802	15.8554	14.7431	6.4675	13.8000	13.8000	13.8000	13.8000	-11.8257	-6.3838	-1.5228	-10.3203	-28.8577	-16.5266	-24.2033	-10.0302
717	9.0252	5.0502	0.0000	1.3670	1.3942	1.2410	9.7882	3.1417	15.2270	14.4710	6.6238	13.8000	13.8000	13.8000	13.8000	-11.3635	-6.5567	-1.6860	-10.2857	-28.9365	-16.6054	-23.9861	-9.9959
718	8.8767	5.0376	0.0000	1.4479	1.6093	1.6515	10.0264	2.8696	15.5758	14.8838	6.3284	13.8000	13.8000	13.8000	13.8000	-11.9900	-6.6263	-1.5573	-10.3133	-28.8841	-16.5530	-23.9677	-10.1076
719	8.8837	5.2310	0.0000	1.6108	1.6313	1.4925	9.6197	3.0660	15.6351	14.8168	6.4436	13.8000	13.8000	13.8000	13.8000	-11.8184	-6.4730	-1.4998	-10.4273	-28.9710	-16.6399	-23.9895	-10.0893
720	6.1049	6.8059	0.0000	-0.9880	1.2795	0.5130	1.7588	4.3596	9.7413	5.2478	2.2866	13.8000	13.8000	13.8000	13.8000	-16.4336	-2.5674	-10.7181	-14.8864	-30.1120	-17.7809	-22.4626	-9.2904
721	5.2671	6.6999	0.0000	-2.4664	2.0798	3.1691	4.4111	4.5992	15.3162	7.9099	1.8868	13.8000	13.8000	13.8000	13.8000	-15.1778	-4.2418	-11.6309	-15.6014	-31.2792	-18.9481	-17.9967	-10.2890
722	9.0760	5.3403	0.0000	1.7936	1.5790	1.2824	9.6233	3.2509	15.7392	14.8482	6.5041	13.8000	13.8000	13.8000	13.8000	-11.7512	-6.3668	-1.5373	-10.6028	-28.9129	-16.5818	-23.8519	-10.0366
723	5.9545	6.5900	0.0000	-0.8300	1.2296	0.3490	1.8349	4.3276	9.7054	5.3574	2.3832	13.8000	13.8000	13.8000	13.8000	-16.6051	-2.7497	-10.3721	-14.8304	-29.9712	-17.6401	-22.2099	-9.4425
724	9.7241	8.8364	0.0000	0.3752	2.4211	0.9119	0.9835	4.4355	10.4589	6.4328	4.6140	13.8000	13.8000	13.8000	13.8000	-9.7109	-2.0023	-10.1732	-12.0930	-29.3975	-17.0664	-24.0878	-7.9112
725	7.8051	12.1146	0.0000	-2.0350	2.7153	0.8000	6.6804	6.2251	8.2870	2.6018	0.2784	13.8000	13.8000	13.8000	13.8000	-16.3646	-6.1715	-20.4974	-17.0242	-30.5639	-18.2328	-23.4996	-11.0377
726	9.2108	5.1178	0.0000	1.5852	1.7444	1.5627	9.9483	3.1916	15.8108	14.7720	6.5939	13.8000	13.8000	13.8000	13.8000	-11.9001	-6.5715	-1.4909	-10.6193	-28.7293	-16.3982	-24.1721	-10.1380
727	7.5239	11.8135	0.0000	-1.4530	2.4195	0.4142	6.8571	6.3136	7.6990	1.9147	0.8278	13.8000	13.8000	13.8000	13.8000	-16.3838	-6.1985	-21.2013	-17.0006	-30.4320	-18.1009	-23.1654	-11.3684
728	9.2181	5.1330	0.0000	1.7413	1.9076	1.4958	9.7934	3.1253	15.5258	14.7829	6.5485	13.8000	13.8000	13.8000	13.8000	-11.8591	-6.6099	-1.5542	-10.5154	-28.8864	-16.5553	-23.8191	-10.0119
729	10.0059	8.7355	0.0000	0.5762	1.7671	0.1004	1.0215	4.6044	10.7208	6.3600	4.8381	13.8000	13.8000	13.8000	13.8000	-8.6255	-2.5640	-10.4144	-12.0408	-29.0742	-16.7431	-24.1405	-7.9630
730	7.9778	12.4187	0.0000	-2.0141	2.0772	0.0899	6.3942	6.4743	8.6042	2.0839	0.2266	13.8000	13.8000	13.8000	13.8000	-16.7664	-5.8281	-21.2265	-17.2522	-30.8011	-18.4700	-23.2187	-11.4995
731	9.2038	5.3052	0.0000	1.8020	1.3675	1.4415	9.7176	3.2279	15.6603	14.7118	6.3837	13.8000	13.8000	13.8000	13.8000	-11.7411	-6.4593	-1.4813	-10.2549	-29.0619	-16.7308	-24.3173	-10.1495
732	11.2445	2.1794	0.0000	1.4008	3.0412	4.6906	0.0585	11.2593	13.9680	5.8445	7.3014	13.8000	13.8000	13.8000	13.8000	-13.0846	-4.9642	-3.5661	-10.4397	-28.8581	-16.5270	-21.3708	-12.2922
733	7.6190	12.0693	0.0000	-1.6524	2.5073	0.6282	6.5148	6.4399	8.4097	2.3606	0.2982	13.8000	13.8000	13.8000	13.8000	-16.6907	-5.7372	-20.8917	-17.0517	-30.8318	-18.5007	-23.4000	-11.7806
734	7.4121	11.7417	0.0000	-1.8805	2.7021	0.6521	6.3751	6.3204	8.5799	2.2375	0.4305	13.8000	13.8000	13.8000	13.8000	-16.9012	-6.0199	-21.3289	-16.8464	-30.9874	-18.6563	-23.2846	-11.5944
735	8.2016	12.2328	0.0000	-1.8781	3.2171	0.5698	6.7113	6.1736	8.8258	2.1247	0.0565	13.8000	13.8000	13.8000	13.8000	-16.8112	-5.2313	-21.5109	-16.9297	-30.7684	-18.4373	-23.2071	-10.8050
736	10.9367	2.1738	0.0000	1.5502	3.3170	4.7423	0.3356	11.1549	14.4570	5.8501	7.3744	13.8000	13.8000	13.8000	13.8000	-13.2539	-5.0807	-2.9009	-10.5412	-28.9930	-16.6619	-21.6287	-12.2501
737	9.0364	5.1021	0.0000	1.5812	1.7695	1.3963	9.7911	3.3901	15.6308	14.7205	6.4522	13.8000	13.8000	13.8000	13.8000	-11.8577	-6.4278	-1.6280	-10.3472	-29.0835	-16.7524	-24.2940	-9.7978
738	7.9025	12.1964	0.0000	-1.6457	2.7480	0.2331	6.4534	6.1302	8.3938	2.0461	0.1497	13.8000	13.8000	13.8000	13.8000	-16.7242	-5.8643	-20.9753	-17.1230	-30.7469	-18.4158	-23.2872	-11.4830
739	5.3026	6.7501	0.0000	-2.5050	1.8708	2.9046	4.1239	4.4629	15.5667	7.9148	1.7813	13.8000	13.8000	13.8000	13.8000	-15.2160	-3.8463	-11.8007	-15.6686	-31.4146	-19.0835	-17.9382	-10.3716
740	9.5280	8.7097	0.0000	0.5086	1.5564	0.2075	0.6808	4.7651	10.9073	6.9098	4.4171	13.8000	13.8000	13.8000	13.8000	-9.4024	-2.8564	-9.3564	-11.9452	-29.2233	-16.8922	-24.2491	-7.7822
741	11.1044	2.2166	0.0000	1.3520	2.7951	4.8075	0.1911	11.7956	14.0722	5.7630	7.2555	13.8000	13.8000	13.8000	13.8000	-13.1947	-4.5962	-3.2835	-10.4144	-29.0439	-16.7128	-21.2979	-12.2550
742	6.9656	11.5826	0.0000	-1.6075	1.7240	0.1379	5.6699	6.2713	8.0905	2.1031	0.4457	13.8000	13.8000	13.8000	13.8000	-15.9680	-6.3717	-20.5160	-17.1208	-30.6992	-18.3681	-21.6051	-12.0354
743	11.1362	2.6899	0.0000	1.4133	2.8620	4.8256	0.1555	11.2494	14.2064	5.2955	7.1135	13.8000	13.8000	13.8000	13.8000	-13.2474	-4.9892	-3.8281	-10.2276	-28.7152	-16.3841	-21.4936	-12.0006
744	10.9984	2.4647	0.0000	1.3790	2.7912	4.6713	0.1843	11.2349	14.5735	5.7693	7.4271	13.8000	13.8000	13.8000	13.8000	-12.9958	-4.5130	-3.3758	-10.5797	-28.8191	-16.4880	-21.7206	-12.0009
745	9.4921	4.9956	0.0000	1.5112	1.8441	1.6787	10.6258	2.5103	15.7997	15.1366	6.8216	13.8000	13.8000	13.8000	13.8000	-11.6828	-6.7139	-1.1393	-10.4115	-29.0533	-16.7222	-24.2375	-9.5040
746	11.3668	2.2259	0.0000	1.1788	2.6782	4.8290	0.0466	11.4009	13.8394	5.6754	7.2002	13.8000	13.8000	13.8000	13.8000	-13.3195	-4.7218	-3.0776	-10.3254	-28.9417	-16.6106	-21.5348	-12.4361
747	9.7132	8.7287	0.0000	0.0013	2.2674	0.0926	0.2324	4.0312	11.4816	5.9184	4.3518	13.8000	13.8000	13.8000	13.8000	-9.2597	-2.3236	-9.9563	-12.2594	-29.3168	-16.9857	-24.3359	-7.7625
748	5.9842	6.5488	0.0000	-0.7849	1.6478	0.3276	1.7365	4.5040	9.8315	5.0122	2.5460	13.8000	13.8000	13.8000	13.8000	-16.5047	-2.5162	-10.4184	-14.7307	-30.0730	-17.7419	-22.3331	-9.2940
749	9.1457	5.0839	0.0000	1.6412	1.5573	1.5595	10.0935	3.0607	15.9364	14.6110	6.6607	13.8000	13.8000	13.8000	13.8000	-11.6649	-6.1008	-1.6401	-10.3435	-28.9037	-16.5726	-24.2977	-9.8250
750	6.1711	6.9122	0.0000	-0.5924	1.2699	0.3627	1.8803	4.4219	9.6810	5.3124	2.3999	13.8000	13.8000	13.8000	13.8000	-16.5770	-2.5819	-10.3944	-14.9088	-29.8858	-17.5547	-22.3289	-9.1298
751	9.3201	4.6574	0.0000	1.7450	2.2802	2.3559	11.2076	3.0747	15.8274	14.8460	7.2748	13.8000	13.8000	13.8000	13.8000	-11.7029	-6.4664	-0.5814	-10.6674	-29.0626	-16.7315	-23.9862	-9.7727
752	9.2579	4.6116	0.0000	0.7082	1.6128	1.7967	10.5145	2.3112	16.1423	14.9675	6.6747	13.8000	13.8000	13.8000	13.8000	-11.5571	-6.3151	-1.6995	-10.4778	-28.7593	-16.4282	-23.9672	-10.1684
753	9.6064	8.1674	0.0000	0.7398	2.9327	0.6655	0.0422	3.9017	10.9926	5.6333	4.3839	13.8000	13.8000	13.8000	13.8000	-9.7389	-1.8585	-10.5295	-11.6635	-28.9297	-16.5986	-24.1810	-8.1333
754	7.3003	11.6661	0.0000	-2.5900	2.9057	0.1943	6.6643	6.2251	8.4325	2.7073	0.1737	13.8000	13.8000	13.8000	13.8000	-15.6260	-6.3240	-20.5042	-16.9779	-31.1221	-18.7910	-22.3611	-11.7142
755	6.1470	6.5594	0.0000	-0.6497	1.6165	0.5436	1.6258	4.4407	9.8056	5.1119	2.6732	13.8000	13.8000	13.8000	13.8000	-16.6474	-2.6297	-10.5794	-14.6330	-29.9293	-17.5982	-22.3641	-9.3031
756	9.3301	5.2131	0.0000	1.5730	1.6953	1.1839	9.9565	3.1182	15.7127	14.8911	6.4460	13.8000	13.8000	13.8000	13.8000	-11.5497	-6.4796	-1.5537	-10.5733	-28.8276	-16.4965	-24.2033	-9.7637
757	9.2621	4.9707	0.0000	1.6328	1.7547	1.4724	9.7448	2.9532	15.6384	14.7379	6.4293	13.8000	13.8000	13.8000	13.8000	-11.7182	-6.3046	-1.5386	-10.3966	-29.0018	-16.6707	-24.4547	-10.0481
758	11.1544	2.8026	0.0000	1.5647	2.3644	4.8024	0.5819	11.4996	13.4258	5.7237	7.1394	13.8000	13.8000	13.8000	13.8000	-13.2153	-4.5199	-3.5274	-10.7929	-28.8465	-16.5154	-21.5060	-11.7357
759	7.7627	12.3455	0.0000	-1.8135	2.4180	0.4044	6.8141	6.3726	8.4852	2.0741	0.3662	13.8000	13.8000	13.8000	13.8000	-16.6499	-5.9026	-21.0158	-17.0022	-30.5781	-18.2470	-23.3392	-11.4344
760	9.1802	4.9670	0.0000	2.0637	1.9548	1.7390	9.7480	3.1883	15.6031	14.8824	6.5648	13.8000	13.8000	13.8000	13.8000	-11.9294	-6.0872	-1.3440	-10.6443	-28.8808	-16.5497	-24.3292	-10.0346
761	4.9231	6.3173	0.0000	-2.5268	2.0472	3.0488	4.0813	4.4793	15.9269	7.8903	1.7322	13.8000	13.8000	13.8000	13.8000	-15.3161	-4.2238	-11.8497	-15.7270	-31.3475	-19.0164	-17.8595	-10.2434
762	9.0430	5.1121	0.0000	1.6051	1.6204	1.2557	9.7560	3.3314	15.6312	14.8546	6.4232	13.8000	13.8000	13.8000	13.8000	-11.9396	-6.3691	-1.6031	-10.3413	-28.8835	-16.5524	-24.1371	-9.8477
763	9.3392	5.2587	0.0000	1.6610	1.5033	1.4249	9.9003	3.2897	15.6617	14.7821	6.3759	13.8000	13.8000	13.8000	13.8000	-11.8153	-6.2863	-1.7191	-10.3994	-28.8753	-16.5442	-24.2555	-10.1932
764	9.1649	4.7039	0.0000	1.4778	1.5963	1.4905	10.0689	3.1518	15.7993	14.6875	6.5110	13.8000	13.8000	13.8000	13.8000	-11.6827	-6.4118	-1.7446	-10.5946	-29.2317	-16.9006	-24.1999	-9.9106
765	9.0874	4.9954	0.0000	1.7182	1.5295	1.1810	9.4977	3.2823	15.3869	14.5831	6.3478	13.8000	13.8000	13.8000	13.8000	-11.6873	-6.7533	-1.5392	-10.4305	-29.0829	-16.7518	-24.4441	-9.8841
766	9.4466	5.2542	0.0000	1.1298	1.5377	1.5708	10.3342	2.8182	15.6074	14.3574	6.6160	13.8000	13.8000	13.8000	13.8000	-11.5536	-6.0084	-1.8823	-10.2673	-29.0881	-16.7570	-24.1611	-10.0061
767	9.7731	8.5964	0.0000	0.0971	3.0627	0.8396	0.1283	4.4012	11.2961	6.1786	5.0052	13.8000	13.8000	13.8000	13.8000	-9.9813	-2.4198	-10.1236	-11.7575	-29.3049	-16.9738	-24.2749	-8.1211
768	9.1119	5.0803	0.0000	1.5971	1.5564	1.3073	9.9794	3.1121	15.6666	14.6198	6.4154	13.8000	13.8000	13.8000	13.8000	-11.7617	-6.3798	-1.6785	-10.4910	-28.7185	-16.3874	-23.9439	-10.0220
769	10.1155	8.9817	0.0000	0.5117	2.5132	0.4694	0.5933	4.1852	10.6782	5.9290	4.5752	13.8000	13.8000	13.8000	13.8000	-9.6947	-2.4789	-10.5608	-11.7570	-29.2899	-16.9588	-24.4391	-7.8187
770	8.1444	12.1858	0.0000	-1.9072	2.5146	0.3808	6.8478	6.0313	8.3218	1.5058	0.1825	13.8000	13.8000	13.8000	13.8000	-16.5611	-5.9666	-21.3836	-16.7863	-30.8982	-18.5671	-23.2536	-11.2614
771	9.1397	5.1040	0.0000	1.6164	1.4743	1.4314	9.8869	3.3771	15.9891	14.7466	6.6548	13.8000	13.8000	13.8000	13.8000	-11.9503	-6.4856	-1.8500	-10.4881	-28.7980	-16.4669	-24.0392	-10.0507
772	10.4717	2.4077	0.0000	1.4314	3.1679	4.7199	0.7404	12.3491	14.3355	5.2300	6.5098	13.8000	13.8000	13.8000	13.8000	-13.3598	-5.1141	-3.0450	-10.6353	-29.1464	-16.8153	-20.4629	-12.2333
773	9.0465	5.2568	0.0000	1.6879	1.7022	1.3758	9.9377	3.1243	15.9458	14.7652	6.6062	13.8000	13.8000	13.8000	13.8000	-11.6412	-6.5187	-1.5773	-10.5107	-28.7674	-16.4363	-24.2734	-10.0936
774	9.2999	5.0418	0.0000	1.7082	1.6826	1.3886	10.0592	3.2296	15.4018	14.7424	6.5493	13.8000	13.8000	13.8000	13.8000	-11.7141	-6.3044	-1.9742	-10.4946	-28.7168	-16.3857	-24.0550	-9.9128
775	6.1227	6.6577	0.0000	-0.6732	1.4792	0.6902	1.3956	4.4943	9.7659	5.2407	2.6018	13.8000	13.8000	13.8000	13.8000	-16.6913	-2.6871	-10.6538	-14.5978	-29.9105	-17.5794	-22.3778	-9.4709
776	7.5859	12.2354	0.0000	-1.6546	2.4052	0.7332	6.3749	6.2755	8.3546	2.0173	0.0963	13.8000	13.8000	13.8000	13.8000	-16.7936	-5.6906	-21.1845	-17.2013	-30.7881	-18.4570	-23.3006	-11.7118
777	9.4124	5.0768	0.0000	1.7402	1.6797	1.4969	9.7731	3.3526	15.7729	14.4672	6.6452	13.8000	13.8000	13.8000	13.8000	-11.7714	-6.5755	-1.4399	-10.5145	-28.9624	-16.6313	-24.1860	-9.7559
778	7.8915	12.2083	0.0000	-1.7250	2.4709	0.3780	6.4744	6.3637	8.1511	2.1382	0.1511	13.8000	13.8000	13.8000	13.8000	-16.6831	-5.9168	-20.8877	-16.9326	-30.5252	-18.1941	-23.6533	-11.3801
779	5.2234	6.6778	0.0000	-2.4377	1.5247	3.2114	4.0526	4.2276	15.7264	7.5874	1.5678	13.8000	13.8000	13.8000	13.8000	-15.0037	-3.6318	-11.4077	-15.5877	-31.3364	-19.0053	-17.8262	-10.3716
780	11.2088	2.2037	0.0000	1.2609	3.0042	4.5121	0.1697	11.5271	14.2500	5.7728	7.4006	13.8000	13.8000	13.8000	13.8000	-13.0610	-5.0172	-3.3398	-10.5502	-28.9719	-16.6408	-21.7044	-12.2517
781	11.0368	2.3349	0.0000	1.3930	2.6458	4.6420	0.1756	11.6688	13.9475	5.6718	7.2960	13.8000	13.8000	13.8000	13.8000	-12.8762	-4.6192	-3.1960	-10.3851	-28.8829	-16.5518	-21.4285	-12.0620
782	9.3422	4.9705	0.0000	1.1763	1.5377	1.7069	10.1746	2.7703	16.2820	14.8679	6.8002	13.8000	13.8000	13.8000	13.8000	-11.3295	-5.9274	-1.7388	-10.3386	-28.6607	-16.3296	-24.0565	-9.9950
783	6.1274	6.5438	0.0000	-0.7750	1.1276	0.4125	1.9564	4.2195	9.4885	5.3345	2.3731	13.8000	13.8000	13.8000	13.8000	-16.7698	-2.8097	-10.4204	-14.6780	-30.0107	-17.6796	-22.3601	-9.1895
784	6.8387	7.7154	0.0000	-0.8945	1.3336	3.5781	2.6146	4.6694	11.2201	4.1098	2.8694	13.8000	13.8000	13.8000	13.8000	-8.8613	-0.6382	-11.4646	-13.3791	-30.0654	-17.7343	-22.1794	-12.1362
785	9.7149	5.4349	0.0000	1.8063	1.3019	1.4204	10.1281	2.8521	15.6386	14.9556	6.4043	13.8000	13.8000	13.8000	13.8000	-11.4214	-6.2114	-1.7487	-10.3156	-28.6638	-16.3327	-23.9966	-10.4075
786	7.4396	12.0291	0.0000	-1.1799	2.8683	0.1293	6.4471	6.0075	7.7361	1.7569	0.0614	13.8000	13.8000	13.8000	13.8000	-16.5896	-5.6357	-20.6541	-17.0790	-29.9608	-17.6297	-23.2339	-11.4212
787	8.0460	12.3871	0.0000	-1.6792	2.4104	0.4628	6.6605	6.4764	8.4702	2.0346	0.1092	13.8000	13.8000	13.8000	13.8000	-16.5439	-5.9048	-21.1933	-17.0147	-30.6790	-18.3479	-23.4126	-11.5447
788	8.9415	5.1675	0.0000	1.5953	1.6911	1.5606	9.9135	3.3586	15.5083	14.8719	6.4193	13.8000	13.8000	13.8000	13.8000	-11.8220	-6.2389	-1.3674	-10.6174	-29.0990	-16.7679	-24.3917	-9.9688
789	7.8719	12.0275	0.0000	-1.5427	2.4759	0.3363	6.6073	6.0687	8.3500	2.5680	0.3555	13.8000	13.8000	13.8000	13.8000	-16.7291	-5.6706	-20.9479	-17.0900	-30.4179	-18.0868	-23.2320	-11.3308
790	9.1235	5.2774	0.0000	1.4981	1.7932	1.8256	9.8412	3.1973	15.7602	14.6709	6.5499	13.8000	13.8000	13.8000	13.8000	-12.2469	-6.7505	-1.8415	-10.3897	-28.9280	-16.5969	-23.9654	-9.9123
791	7.7731	12.2545	0.0000	-1.7988	2.4988	0.3855	6.4800	6.1119	8.1056	2.0638	0.0989	13.8000	13.8000	13.8000	13.8000	-16.9057	-5.9392	-20.7675	-17.0198	-30.4450	-18.1139	-23.1171	-11.5818
792	7.4443	12.0402	0.0000	-1.6841	2.5856	0.0150	6.4219	6.3088	8.2251	2.2731	0.5122	13.8000	13.8000	13.8000	13.8000	-16.3807	-5.7461	-21.2655	-17.1460	-30.4123	-18.0812	-23.3575	-11.3414
793	7.8005	12.2726	0.0000	-1.7689	2.5857	0.4532	6.3683	6.4840	9.0196	1.9705	0.0552	13.8000	13.8000	13.8000	13.8000	-16.4918	-5.4966	-21.2725	-17.3472	-30.9096	-18.5785	-23.0677	-11.3927
794	8.5708	4.9241	0.0000	1.9550	2.1974	1.8257	9.9197	3.5518	16.4290	15.1696	6.2833	13.8000	13.8000	13.8000	13.8000	-10.7665	-7.0439	-2.0878	-10.6233	-29.0455	-16.7144	-23.7273	-10.6652
795	9.3806	5.3148	0.0000	1.9834	1.5667	1.0465	9.9618	2.8615	15.5737	14.7783	6.3549	13.8000	13.8000	13.8000	13.8000	-11.8083	-6.7606	-1.5675	-10.2904	-28.7526	-16.4215	-23.9907	-9.9158
796	11.2831	1.9334	0.0000	1.2943	2.7983	4.5239	0.1931	11.4606	13.9451	5.9307	7.4392	13.8000	13.8000	13.8000	13.8000	-13.1349	-4.6857	-3.0903	-10.5285	-29.0215	-16.6904	-21.5687	-12.2779
797	10.8437	2.1535	0.0000	1.3693	3.0202	4.9915	0.2723	11.2996	13.8660	5.9141	7.4887	13.8000	13.8000	13.8000	13.8000	-13.1691	-4.6842	-3.3397	-10.4550	-28.7284	-16.3973	-21.7100	-12.2227
798	7.1226	11.5731	0.0000	-1.5533	1.8991	0.2454	5.7253	6.0768	8.1957	2.1796	0.2161	13.8000	13.8000	13.8000	13.8000	-16.1945	-5.9729	-20.5140	-17.1184	-30.5734	-18.2423	-21.7040	-11.8792
799	9.2873	5.3473	0.0000	1.6015	1.6461	1.2854	9.8778	3.2752	15.4666	14.4577	6.5664	13.8000	13.8000	13.8000	13.8000	-11.2990	-6.5347	-2.1261	-10.4278	-28.6478	-16.3167	-23.9829	-9.8417
800	10.3029	8.5520	0.0000	1.6981	2.3818	1.0536	1.4756	3.3525	11.5952	5.6805	3.9802	13.8000	13.8000	13.8000	13.8000	-9.8523	-2.3728	-11.5038	-11.4540	-29.0549	-16.7238	-24.1969	-8.2559
801	9.2327	5.4152	0.0000	1.5761	1.4538	1.1871	9.8454	3.0688	15.7442	14.4905	6.4376	13.8000	13.8000	13.8000	13.8000	-11.7400	-6.3778	-1.6864	-10.3225	-28.9397	-16.6086	-23.9481	-10.0852
802	6.7913	11.4978	0.0000	-1.7673	1.6366	0.0746	5.5400	6.1469	8.4020	2.1699	0.3119	13.8000	13.8000	13.8000	13.8000	-15.8843	-6.4262	-20.6230	-17.1718	-30.6538	-18.3227	-21.4490	-11.9556
803	10.2507	8.8762	0.0000	1.1030	2.7957	1.2043	0.8674	3.9112	11.2701	5.7629	4.0707	13.8000	13.8000	13.8000	13.8000	-10.1847	-2.1418	-11.1004	-11.5922	-28.9762	-16.6451	-24.4680	-8.3190
804	10.0123	8.7668	0.0000	0.6983	2.5327	1.0421	0.5382	3.9872	11.2731	5.3372	4.5961	13.8000	13.8000	13.8000	13.8000	-9.5553	-2.3378	-10.4205	-11.7800	-28.8308	-16.4997	-24.3172	-8.0382
805	8.0599	12.2613	0.0000	-1.8691	2.5928	0.5199	6.7114	6.3101	8.5870	2.2011	0.1071	13.8000	13.8000	13.8000	13.8000	-16.8409	-5.8566	-20.8386	-16.8450	-30.8026	-18.4715	-23.4969	-11.8272
806	9.0132	4.7877	0.0000	2.0024	0.8634	1.5425	10.3095	2.9091	15.6029	15.2553	6.0039	13.8000	13.8000	13.8000	13.8000	-11.4911	-5.8651	-1.6721	-10.5934	-28.7805	-16.4494	-24.3003	-9.4216
807	9.2315	5.0258	0.0000	1.7263	1.4677	1.6181	9.9700	3.1826	15.9427	14.5496	6.6111	13.8000	13.8000	13.8000	13.8000	-11.6884	-6.4278	-1.6395	-10.5412	-29.0557	-16.7246	-24.2114	-10.0559
808	9.3646	4.9578	0.0000	1.7548	1.8246	1.5821	9.9607	3.2865	15.5100	14.8892	6.6651	13.8000	13.8000	13.8000	13.8000	-12.0957	-6.1216	-1.7872	-10.2725	-29.1247	-16.7936	-24.2134	-10.0126
809	8.9296	5.1840	0.0000	1.5795	1.3444	1.2975	9.6955	3.5290	15.5071	14.3427	6.3631	13.8000	13.8000	13.8000	13.8000	-11.8160	-6.8529	-1.7711	-10.6211	-29.0663	-16.7352	-23.8441	-9.9979
810	9.2564	4.9668	0.0000	1.5150	1.2968	1.6638	10.3444	3.2108	15.6993	14.6224	6.5569	13.8000	13.8000	13.8000	13.8000	-11.9806	-5.8037	-1.5411	-10.4146	-29.2412	-16.9101	-24.0650	-10.0696
811	9.1125	5.2826	0.0000	1.8441	1.6453	1.2922	10.1935	3.2860	15.6881	14.8041	6.4368	13.8000	13.8000	13.8000	13.8000	-11.7182	-6.2729	-1.8325	-10.4325	-29.0323	-16.7012	-23.9034	-10.0845
812	11.5487	5.0454	0.0000	-0.5350	6.5001	5.0863	5.1070	12.1314	12.8051	5.8521	4.3458	13.8000	13.8000	13.8000	13.8000	-18.6433	-8.2019	-11.4176	-11.9395	-29.8066	-17.4755	-21.5018	-9.7956
813	8.0033	12.1306	0.0000	-1.6729	2.6727	0.3498	6.5267	6.3232	8.4276	2.0194	0.1594	13.8000	13.8000	13.8000	13.8000	-16.5152	-5.6878	-20.8082	-17.0415	-30.6387	-18.3076	-23.3916	-11.4901
814	8.9156	5.3338	0.0000	1.4673	1.7097	1.5357	9.9534	3.2022	15.5157	14.4811	6.5818	13.8000	13.8000	13.8000	13.8000	-11.6118	-6.7360	-1.3476	-10.3653	-28.7995	-16.4684	-24.1891	-9.7881
815	8.2890	5.8764	0.0000	0.4488	3.4056	4.7519	2.1036	3.5809	13.1086	10.6605	5.1025	13.8000	13.8000	13.8000	13.8000	-9.5540	-0.6635	-9.8682	-10.9282	-29.1300	-16.7989	-20.1018	-12.2802
816	9.1258	5.1526	0.0000	1.5278	1.4416	1.3273	9.3436	2.9567	15.7795	14.7550	6.3910	13.8000	13.8000	13.8000	13.8000	-11.9840	-6.4925	-1.4617	-10.4192	-28.9121	-16.5810	-23.7864	-10.2462
817	10.3931	9.2585	0.0000	0.8194	1.7792	0.2080	0.1062	4.8122	10.3631	6.7738	4.9489	13.8000	13.8000	13.8000	13.8000	-9.3196	-2.8064	-10.6712	-11.7320	-28.9522	-16.6211	-24.0754	-8.3130
818	11.2879	2.3474	0.0000	1.3346	3.1914	4.5382	0.4879	11.1634	13.9283	5.4121	7.2026	13.8000	13.8000	13.8000	13.8000	-12.9288	-5.1769	-3.6720	-10.4326	-28.6877	-16.3566	-21.6291	-12.0343
819	9.2505	5.4018	0.0000	1.8557	1.4473	1.4747	9.8205	3.2230	15.6769	14.8326	6.2921	13.8000	13.8000	13.8000	13.8000	-11.7967	-6.5056	-1.8947	-10.3548	-28.7440	-16.4129	-23.9610	-10.1910
820	9.2967	4.6084	0.0000	1.8257	1.5541	1.5693	9.9403	3.2084	15.2236	14.8895	6.7315	13.8000	13.8000	13.8000	13.8000	-11.7495	-6.6435	-1.8129	-10.4822	-28.8878	-16.5567	-24.0016	-10.5919
821	4.8773	6.5155	0.0000	-2.2469	1.7778	3.0052	3.9509	4.5027	15.7038	7.6802	1.4461	13.8000	13.8000	13.8000	13.8000	-15.5134	-3.9725	-11.9612	-15.8147	-31.3305	-18.9994	-17.9508	-10.4162
822	6.2924	6.4335	0.0000	-0.9260	1.5186	0.4560	1.5391	4.2524	9.5055	5.0585	2.6414	13.8000	13.8000	13.8000	13.8000	-16.4759	-2.3405	-10.6474	-14.3818	-30.1707	-17.8396	-22.3451	-9.4513
823	8.8745	5.2671	0.0000	1.4379	1.4784	1.2465	9.6653	3.2250	15.8017	14.7051	6.1394	13.8000	13.8000	13.8000	13.8000	-11.6957	-6.5734	-1.5674	-10.7113	-28.8171	-16.4860	-24.1831	-10.0729
824	9.5324	4.8299	0.0000	1.6443	1.3617	0.9090	9.4422	3.0679	15.8999	15.0244	6.6216	13.8000	13.8000	13.8000	13.8000	-11.6660	-6.6233	-2.0060	-10.2941	-28.8312	-16.5001	-24.4902	-10.0344
825	9.0527	5.1505	0.0000	1.8307	1.7046	1.6549	9.8662	3.0971	15.7216	14.8275	6.4237	13.8000	13.8000	13.8000	13.8000	-11.3645	-6.4381	-1.6821	-10.5578	-29.0755	-16.7444	-24.1916	-10.2708
826	9.2926	5.2584	0.0000	1.3436	1.5199	1.3551	9.9501	3.3061	15.6951	14.7621	6.7555	13.8000	13.8000	13.8000	13.8000	-11.7484	-6.6461	-1.5821	-10.4806	-28.7239	-16.3928	-23.9407	-9.9881
827	9.7620	8.8795	0.0000	0.9509	1.2356	0.2286	0.3390	4.8331	11.0340	6.4745	4.6008	13.8000	13.8000	13.8000	13.8000	-10.0039	-2.8188	-9.9862	-11.7400	-28.9766	-16.6455	-24.2920	-7.9749
828	7.1817	11.9705	0.0000	-1.7951	1.5751	0.4855	5.5905	6.3505	7.9613	2.3739	0.4799	13.8000	13.8000	13.8000	13.8000	-16.1862	-6.4917	-20.6494	-17.2579	-30.8869	-18.5558	-21.6172	-12.0548
829	10.3605	8.7718	0.0000	-0.6918	1.5567	1.2223	1.4821	4.7284	11.0969	6.9411	5.5414	13.8000	13.8000	13.8000	13.8000	-9.4953	-3.4354	-10.3247	-11.4192	-29.5435	-17.2124	-24.4932	-7.9825
830	10.5788	2.4514	0.0000	1.1236	2.9584	4.9275	0.8477	11.7569	14.1016	5.2565	6.7951	13.8000	13.8000	13.8000	13.8000	-13.3820	-5.0360	-3.4098	-10.7096	-29.0623	-16.7312	-20.8150	-12.0505
831	9.1268	5.2014	0.0000	1.4755	1.2554	1.3407	9.6946	3.2799	15.4583	14.9280	6.4448	13.8000	13.8000	13.8000	13.8000	-11.9635	-6.6533	-1.6351	-10.4017	-28.9809	-16.6498	-23.8565	-10.1188
832	9.2166	5.4822	0.0000	1.4287	1.8697	1.2739	9.8220	3.1545	15.6652	14.7985	6.7692	13.8000	13.8000	13.8000	13.8000	-11.7641	-6.7054	-1.3898	-10.3769	-28.9831	-16.6520	-24.1958	-9.7283
833	10.7662	2.6864	0.0000	1.4755	3.0401	4.7534	0.0761	11.6128	13.9500	5.4349	7.2291	13.8000	13.8000	13.8000	13.8000	-13.1602	-4.9500	-3.3646	-10.2843	-28.8143	-16.4832	-21.6343	-11.8856
834	7.2117	11.7502	0.0000	-1.9814	2.5823	0.9419	6.0208	6.5899	9.1446	2.2453	0.5211	13.8000	13.8000	13.8000	13.8000	-16.2137	-5.2450	-20.9613	-17.2181	-30.9563	-18.6252	-22.1767	-11.5659
835	8.0500	12.4702	0.0000	-1.6847	2.6473	0.2314	6.7105	6.3214	8.5570	1.8697	0.1141	13.8000	13.8000	13.8000	13.8000	-16.5574	-5.8025	-21.7721	-16.9903	-30.7143	-18.3832	-23.0797	-11.7393
836	9.0951	4.8273	0.0000	1.6590	1.2537	1.0989	9.9258	2.9017	15.1810	14.9752	6.2544	13.8000	13.8000	13.8000	13.8000	-11.4893	-6.6486	-1.7713	-10.7092	-28.9578	-16.6267	-24.0783	-10.0929
837	6.0593	6.6895	0.0000	-0.7394	1.2338	0.4209	1.9052	4.5366	9.5108	5.2426	2.5106	13.8000	13.8000	13.8000	13.8000	-16.7418	-2.4486	-10.3569	-14.8445	-29.9455	-17.6144	-22.2830	-9.3125
838	9.3371	5.1151	0.0000	1.4888	1.6449	1.1928	10.3263	3.3410	15.9275	14.7047	6.6921	13.8000	13.8000	13.8000	13.8000	-11.8474	-6.6057	-1.6468	-10.2796	-28.8952	-16.5641	-24.1302	-10.1931
839	9.7487	8.7068	0.0000	0.1738	2.5364	0.3447	0.3671	4.2360	10.7097	5.9039	4.4712	13.8000	13.8000	13.8000	13.8000	-10.0593	-2.7678	-10.4891	-11.8071	-29.1844	-16.8533	-24.2768	-8.4809
840	9.5029	5.3289	0.0000	1.2197	1.8712	1.3238	10.3362	3.0508	15.8407	14.4239	6.7986	13.8000	13.8000	13.8000	13.8000	-11.9766	-5.9637	-1.6823	-10.4346	-29.1260	-16.7949	-24.0027	-9.4261
841	8.0250	12.2893	0.0000	-1.7828	2.9878	0.3728	6.7113	6.1617	8.1556	2.2894	0.0291	13.8000	13.8000	13.8000	13.8000	-16.8510	-6.0473	-20.4443	-17.0686	-30.3455	-18.0144	-23.3833	-11.3030
842	8.7570	5.7768	0.0000	1.1940	3.5497	5.6928	2.3568	4.3441	16.2012	8.5584	5.9614	13.8000	13.8000	13.8000	13.8000	-17.5921	-2.0795	-14.8316	-10.8274	-29.1193	-16.7882	-22.0208	-11.6690
843	9.2927	5.1782	0.0000	1.6802	1.6102	1.4360	9.6888	3.2904	15.7734	14.5501	6.3710	13.8000	13.8000	13.8000	13.8000	-11.8284	-6.6975	-1.5727	-10.5701	-29.0856	-16.7545	-24.2451	-10.1304
844	9.0808	5.3341	0.0000	1.7616	1.6690	1.1021	9.9225	2.8563	15.1741	14.7538	6.1463	13.8000	13.8000	13.8000	13.8000	-12.0273	-6.4504	-1.5826	-10.3007	-28.6865	-16.3554	-24.3452	-9.9399
845	9.9076	7.9994	0.0000	0.7568	2.1827	1.1073	0.6773	3.7696	11.2168	6.3401	4.5777	13.8000	13.8000	13.8000	13.8000	-9.7370	-2.4623	-10.2842	-11.7863	-29.1697	-16.8386	-24.0143	-8.0494
846	11.0655	5.0849	0.0000	-1.6089	5.8367	5.6904	4.4256	12.9893	12.9544	5.5705	3.2552	13.8000	13.8000	13.8000	13.8000	-18.4775	-7.9523	-11.8299	-11.6164	-30.3535	-18.0224	-22.4369	-9.3869
847	10.8930	1.8455	0.0000	1.2832	2.8957	4.9056	0.3614	11.9097	14.2568	5.8001	7.4254	13.8000	13.8000	13.8000	13.8000	-13.1111	-4.9003	-3.0652	-10.3938	-28.8667	-16.5356	-21.6038	-12.4981
848	9.0205	5.0844	0.0000	1.6442	1.7346	1.3657	9.7077	2.9854	15.7873	15.0479	6.3443	13.8000	13.8000	13.8000	13.8000	-11.8587	-6.3982	-1.8157	-10.2728	-29.0330	-16.7019	-24.4293	-10.0490
849	9.0743	5.0258	0.0000	1.3445	1.5619	1.6719	10.1367	3.2914	15.6255	14.3441	6.4387	13.8000	13.8000	13.8000	13.8000	-12.3002	-6.9571	-1.9550	-10.6776	-28.9780	-16.6469	-24.1627	-9.5249
850	9.3203	7.8651	0.0000	1.9290	0.6170	0.5664	2.7361	4.1407	11.4391	9.5575	4.1257	13.8000	13.8000	13.8000	13.8000	-21.4990	-1.1123	-12.1585	-13.0720	-29.0593	-16.7282	-21.8792	-9.8032
851	9.0822	5.1429	0.0000	1.8420	1.7771	1.2912	9.7736	3.2308	15.7400	14.8263	6.5284	13.8000	13.8000	13.8000	13.8000	-11.7274	-6.6969	-1.9191	-10.4615	-29.0146	-16.6835	-24.2368	-9.8476
852	9.1825	4.9610	0.0000	1.9608	1.7742	1.4587	9.9287	3.4783	15.8270	14.4832	6.4922	13.8000	13.8000	13.8000	13.8000	-11.7395	-6.4657	-1.9224	-10.5949	-29.0422	-16.7111	-24.2875	-9.9764
853	9.3833	8.2837	0.0000	1.5514	3.5235	1.4485	0.9108	4.3002	11.5594	6.4410	4.5494	13.8000	13.8000	13.8000	13.8000	-10.3257	-1.2844	-10.9287	-11.8141	-28.9472	-16.6161	-24.0953	-8.9584
854	9.7120	8.7630	0.0000	0.3665	2.6785	0.8034	0.4716	4.1597	10.7553	5.6561	4.1418	13.8000	13.8000	13.8000	13.8000	-9.8751	-2.9549	-11.0504	-11.6606	-29.1732	-16.8421	-24.4174	-8.0980
855	7.4419	12.0995	0.0000	-1.6932	2.4777	0.2673	6.4518	6.2980	8.3726	2.5368	0.2655	13.8000	13.8000	13.8000	13.8000	-16.5560	-5.6335	-20.8322	-17.0207	-30.6811	-18.3500	-23.3375	-11.4488
856	8.0922	12.3702	0.0000	-1.8933	2.6119	0.0691	6.2892	6.4060	8.3386	2.1415	0.0954	13.8000	13.8000	13.8000	13.8000	-16.7021	-5.5871	-21.1997	-17.0206	-30.4920	-18.1609	-23.3676	-11.4610
857	10.1158	9.4331	0.0000	0.5446	2.7331	0.9239	1.0112	4.0878	10.7662	5.7091	4.3153	13.8000	13.8000	13.8000	13.8000	-9.6817	-2.9787	-10.3799	-12.3868	-29.0957	-16.7646	-24.0728	-8.4996
858	11.4241	2.3103	0.0000	1.2886	2.8410	4.3081	0.4474	11.3081	14.1250	5.2811	7.0755	13.8000	13.8000	13.8000	13.8000	-13.1448	-5.0441	-3.3945	-10.2725	-28.9061	-16.5750	-21.3592	-12.2071
859	9.2864	4.8895	0.0000	1.7515	1.4495	1.1861	9.9964	3.1910	15.6834	14.6628	6.5085	13.8000	13.8000	13.8000	13.8000	-11.7436	-6.3901	-1.6769	-10.5653	-28.8189	-16.4878	-24.3190	-9.8748
860	10.2346	8.3587	0.0000	0.2934	2.4958	0.4735	0.1406	4.1451	11.1403	6.3865	5.0342	13.8000	13.8000	13.8000	13.8000	-10.0083	-2.3068	-10.1534	-11.6380	-29.3931	-17.0620	-23.8159	-7.8178
861	6.0716	6.6785	0.0000	-0.6030	1.8695	0.1169	2.0848	4.4983	9.2088	5.4635	2.5373	13.8000	13.8000	13.8000	13.8000	-16.2311	-2.5392	-10.6561	-14.6856	-30.0025	-17.6714	-22.3544	-9.3747
862	9.3061	4.8040	0.0000	1.2765	1.7081	1.4379	10.1108	3.1843	15.8083	14.8557	6.9441	13.8000	13.8000	13.8000	13.8000	-11.7024	-6.4343	-1.6034	-10.3307	-29.1376	-16.8065	-24.4430	-9.9524
863	7.4568	11.8949	0.0000	-1.6425	2.8876	0.3433	7.4643	6.2466	8.5686	2.6096	0.0244	13.8000	13.8000	13.8000	13.8000	-16.0974	-5.8911	-20.7181	-17.0244	-30.3937	-18.0626	-23.4970	-11.1705
864	11.5204	2.5568	0.0000	1.0498	2.8766	4.5972	0.3505	11.3534	14.2242	5.2916	7.2590	13.8000	13.8000	13.8000	13.8000	-13.1984	-4.7686	-3.7861	-10.4097	-28.9100	-16.5789	-20.9604	-12.0329
865	5.3574	7.0614	0.0000	-2.6767	1.4315	3.1289	4.0316	4.3641	15.3147	7.7051	1.4197	13.8000	13.8000	13.8000	13.8000	-15.0350	-4.2340	-11.6161	-15.9969	-31.6110	-19.2799	-17.8895	-10.3776
866	9.0704	5.0842	0.0000	1.7170	1.7933	1.2296	9.8019	3.2462	15.6613	14.8226	6.5074	13.8000	13.8000	13.8000	13.8000	-11.7961	-6.6254	-1.5805	-10.7944	-28.9112	-16.5801	-24.0027	-9.8943
867	8.9417	5.2239	0.0000	1.5877	1.5411	1.4779	9.7413	2.9646	16.3082	14.2461	6.4445	13.8000	13.8000	13.8000	13.8000	-11.6800	-6.5748	-1.6159	-10.2827	-28.8344	-16.5033	-24.0769	-10.2637
868	9.3528	5.2169	0.0000	1.5937	1.5044	1.4118	9.6223	2.7675	15.5330	14.5137	6.5461	13.8000	13.8000	13.8000	13.8000	-11.8366	-6.1594	-1.5899	-10.3466	-28.5828	-16.2517	-24.1010	-9.8916
869	9.2791	5.0788	0.0000	1.5747	1.7514	1.7744	9.6525	3.2446	15.7653	14.7169	6.6597	13.8000	13.8000	13.8000	13.8000	-11.9218	-6.5660	-1.7204	-10.6365	-28.7478	-16.4167	-24.1095	-9.8529
870	10.8218	2.2153	0.0000	1.4881	2.8756	4.9361	0.3122	11.3789	14.0360	5.8229	7.4957	13.8000	13.8000	13.8000	13.8000	-13.2559	-4.7366	-3.4386	-10.2296	-29.0217	-16.6906	-21.4836	-12.3198
871	9.1152	5.1321	0.0000	1.9669	1.5981	1.4207	10.1869	3.1610	15.6263	14.3369	6.4620	13.8000	13.8000	13.8000	13.8000	-11.6904	-6.5676	-1.6935	-10.4722	-28.8877	-16.5566	-23.8023	-9.9634
872	10.9907	2.1662	0.0000	1.6199	2.8190	4.4219	0.0070	11.2879	14.1366	5.7794	7.3495	13.8000	13.8000	13.8000	13.8000	-13.1729	-4.7828	-2.9248	-10.3901	-28.9983	-16.6672	-21.2489	-12.0740
873	8.5333	5.7665	0.0000	1.1508	3.8283	5.5978	2.3069	4.5287	16.2445	8.7496	5.8945	13.8000	13.8000	13.8000	13.8000	-17.7370	-2.1102	-15.0861	-10.7436	-29.1771	-16.8460	-21.9447	-11.8701
874	11.2604	4.6251	0.0000	-1.3668	6.1463	5.4814	4.4257	12.0103	13.7096	5.4045	4.6418	13.8000	13.8000	13.8000	13.8000	-19.4489	-8.0290	-11.7295	-11.7993	-29.9365	-17.6054	-21.0278	-10.4696
875	8.9639	4.9441	0.0000	1.5886	1.4799	1.6242	10.1387	2.5868	15.9355	14.7323	6.5118	13.8000	13.8000	13.8000	13.8000	-11.4534	-6.2704	-1.1553	-10.5909	-28.8642	-16.5331	-23.8234	-10.0425
876	5.3962	6.6979	0.0000	-2.2016	2.3400	2.9790	3.2006	4.9942	15.3567	7.9926	2.3265	13.8000	13.8000	13.8000	13.8000	-14.4204	-3.7159	-10.2836	-15.4704	-31.0824	-18.7513	-18.0164	-10.4641
877	9.7634	8.9952	0.0000	1.6158	3.1951	1.3555	0.7814	4.0754	11.1061	5.8124	3.6096	13.8000	13.8000	13.8000	13.8000	-10.1449	-2.5208	-11.2679	-12.3049	-29.0111	-16.6800	-24.3846	-8.6192
878	9.5678	5.1206	0.0000	1.9806	1.3794	1.2416	10.0030	2.8626	16.0028	14.3662	6.5498	13.8000	13.8000	13.8000	13.8000	-11.3879	-6.0791	-1.4838	-10.5951	-28.6288	-16.2977	-23.9609	-10.0659
879	5.3169	6.9928	0.0000	-2.3803	1.8010	2.9971	3.8690	4.6144	15.3789	8.1010	1.6424	13.8000	13.8000	13.8000	13.8000	-15.7160	-4.2403	-11.7746	-15.5699	-31.3444	-19.0133	-18.4177	-10.6199
880	6.0118	6.5824	0.0000	-0.7424	1.1719	0.2570	2.3974	4.2692	9.7406	5.2463	2.3065	13.8000	13.8000	13.8000	13.8000	-16.5872	-2.7267	-10.5614	-14.8603	-29.9806	-17.6495	-22.0438	-9.2216
881	9.8077	4.9747	0.0000	1.3597	2.0174	1.9760	10.1930	3.4427	15.8130	14.1089	7.3051	13.8000	13.8000	13.8000	13.8000	-11.5710	-6.5660	-1.8647	-10.5732	-28.9337	-16.6026	-24.1747	-10.2367
882	9.0729	5.1943	0.0000	1.6975	1.6763	1.3252	9.9325	3.1083	15.5952	14.8084	6.5692	13.8000	13.8000	13.8000	13.8000	-11.8078	-6.4344	-1.5761	-10.5876	-28.9413	-16.6102	-24.0780	-9.7653
883	8.1462	12.1521	0.0000	-1.7627	2.4395	0.5204	6.6194	6.0176	9.0310	1.9673	0.4090	13.8000	13.8000	13.8000	13.8000	-16.4196	-4.8307	-20.4885	-16.7597	-30.6472	-18.3161	-22.7829	-11.1859
884	10.0714	9.0887	0.0000	0.5514	2.2626	0.5378	0.4527	4.2242	10.7386	5.3433	4.6604	13.8000	13.8000	13.8000	13.8000	-9.1734	-2.7031	-10.5529	-11.7971	-29.0530	-16.7219	-24.2841	-8.0306
885	5.9565	6.6349	0.0000	-0.5529	1.2572	0.6131	1.7118	4.3549	9.6066	5.2272	2.3106	13.8000	13.8000	13.8000	13.8000	-16.6219	-2.5929	-10.4122	-14.8220	-30.0196	-17.6885	-22.3127	-9.3015
886	10.1496	9.0548	0.0000	0.0016	2.8639	0.2805	0.9097	4.0224	11.2413	6.3041	4.9936	13.8000	13.8000	13.8000	13.8000	-9.5191	-2.9621	-9.7793	-11.7828	-29.2681	-16.9370	-24.2478	-7.6139
887	6.5438	7.4487	0.0000	-0.9121	1.0683	4.1499	2.4656	4.6029	11.2951	3.9065	2.9556	13.8000	13.8000	13.8000	13.8000	-8.8073	-0.9640	-11.5839	-13.3322	-29.8693	-17.5382	-22.0657	-12.0316
888	9.2229	4.9073	0.0000	1.4989	1.5882	2.0066	9.9486	2.8645	15.6550	14.7303	6.5372	13.8000	13.8000	13.8000	13.8000	-11.6285	-6.3439	-1.4576	-10.3069	-28.7136	-16.3825	-24.0682	-10.3620
889	9.8453	8.5535	0.0000	1.4034	2.5469	0.3858	0.4079	4.5595	11.1376	5.5289	4.4926	13.8000	13.8000	13.8000	13.8000	-10.1570	-2.2668	-11.1737	-11.9955	-29.0898	-16.7587	-24.1137	-7.7816
890	5.7571	7.2285	0.0000	-2.1856	2.1709	3.1120	4.2455	4.4696	16.0011	8.3513	1.6660	13.8000	13.8000	13.8000	13.8000	-15.4514	-3.8491	-11.9895	-15.3800	-31.1746	-18.8435	-19.2488	-10.5121
891	9.0524	5.1568	0.0000	1.4587	1.7579	1.3216	10.1513	3.0393	15.5148	14.7417	6.4597	13.8000	13.8000	13.8000	13.8000	-11.8538	-6.4485	-1.5962	-10.6119	-29.1484	-16.8173	-24.2686	-10.0109
892	7.8974	12.1708	0.0000	-1.8296	2.9337	0.3119	6.1902	6.3522	8.4063	2.1606	0.2619	13.8000	13.8000	13.8000	13.8000	-16.6134	-6.1109	-20.9473	-16.8766	-30.8184	-18.4873	-23.2372	-11.6992
893	7.5986	12.3119	0.0000	-1.4120	2.7876	0.2172	5.6549	6.6427	8.2030	1.5708	0.5809	13.8000	13.8000	13.8000	13.8000	-16.4403	-5.0570	-20.5816	-17.2742	-30.5601	-18.2290	-23.6566	-11.0866
894	11.1903	2.2972	0.0000	1.1714	2.8717	4.8972	0.4884	11.0082	14.2880	5.2644	7.0031	13.8000	13.8000	13.8000	13.8000	-13.5572	-5.0993	-3.6700	-10.4747	-28.7473	-16.4162	-21.0888	-12.2590
895	7.4337	11.9237	0.0000	-2.0093	2.9261	0.5979	6.4402	6.3006	8.3321	2.3304	0.2437	13.8000	13.8000	13.8000	13.8000	-16.5220	-5.8798	-20.9251	-17.2201	-30.5622	-18.2311	-23.2806	-11.5121
896	7.5908	12.3180	0.0000	-1.8555	2.3187	0.1312	6.1307	6.3228	8.2866	1.9812	0.2218	13.8000	13.8000	13.8000	13.8000	-16.5977	-5.8862	-21.3161	-17.1585	-30.5330	-18.2019	-23.2233	-11.3877
897	7.1851	12.0679	0.0000	-1.2677	3.6044	0.8322	6.6157	6.9449	8.7059	1.1808	0.3950	13.8000	13.8000	13.8000	13.8000	-16.1788	-5.7587	-21.4917	-17.3753	-30.4309	-18.0998	-23.7915	-11.2396
898	9.0644	5.2033	0.0000	1.6654	1.7599	1.5259	10.0228	3.2980	15.7244	14.8161	6.3030	13.8000	13.8000	13.8000	13.8000	-11.6307	-6.4253	-1.5276	-10.6614	-29.0691	-16.7380	-24.0702	-9.9368
899	9.2872	8.2779	0.0000	0.9668	3.1729	0.6598	0.4846	4.6932	10.7674	5.5523	4.8708	13.8000	13.8000	13.8000	13.8000	-9.6554	-2.1699	-10.7065	-11.8135	-28.9726	-16.6415	-24.2006	-7.7074
900	7.3059	11.2791	0.0000	-1.9427	2.6317	0.8493	6.7002	5.9202	8.1616	2.0099	0.3981	13.8000	13.8000	13.8000	13.8000	-15.9647	-5.5632	-20.6446	-16.6245	-30.6181	-18.2870	-22.8647	-11.4654
901	9.5782	8.5038	0.0000	0.1383	2.0609	0.8203	1.5314	3.9152	10.2708	6.4050	4.5039	13.8000	13.8000	13.8000	13.8000	-8.8434	-2.2814	-10.9158	-12.0510	-28.9679	-16.6368	-24.1926	-7.5873
902	8.9738	4.9340	0.0000	1.8174	1.4457	1.2120	9.9459	3.3328	15.8101	14.4085	6.6270	13.8000	13.8000	13.8000	13.8000	-11.6640	-6.5788	-1.5285	-10.5153	-29.0376	-16.7065	-24.0339	-9.8477
903	10.8439	2.2087	0.0000	1.4276	2.8021	4.8321	0.0674	11.4719	13.9167	5.7996	7.4028	13.8000	13.8000	13.8000	13.8000	-13.4505	-4.5223	-3.2301	-10.5035	-28.9763	-16.6452	-21.4637	-12.1645
904	11.0042	2.7109	0.0000	1.7447	2.9847	4.4929	1.6095	12.0665	14.0038	5.1131	6.8972	13.8000	13.8000	13.8000	13.8000	-13.3156	-5.5770	-3.0835	-10.4466	-28.5236	-16.1925	-20.2825	-11.9731
905	11.1037	1.8518	0.0000	0.6130	3.1807	4.8488	0.3151	11.0122	14.3452	5.7026	7.3249	13.8000	13.8000	13.8000	13.8000	-13.2623	-5.4663	-3.7488	-10.2662	-28.9514	-16.6203	-21.0389	-12.2686
906	11.3909	2.4417	0.0000	1.3962	2.9930	4.5212	0.0964	11.1607	14.2106	5.3775	7.3429	13.8000	13.8000	13.8000	13.8000	-12.9073	-4.8641	-3.3249	-10.3202	-28.6819	-16.3508	-21.1810	-12.3793
907	8.3692	5.7203	0.0000	1.0695	3.8106	5.6091	2.3780	4.5521	16.2391	8.7661	5.8336	13.8000	13.8000	13.8000	13.8000	-17.7305	-2.1480	-15.1648	-10.7911	-29.1467	-16.8156	-21.8423	-11.8630
908	8.9518	4.7949	0.0000	1.8324	1.2030	1.5862	10.2798	3.0606	15.5415	14.6705	6.4730	13.8000	13.8000	13.8000	13.8000	-11.6691	-6.3109	-1.7038	-10.3168	-28.9389	-16.6078	-23.9710	-10.0792
909	10.9690	2.0059	0.0000	0.8992	2.8829	4.7122	0.4952	11.1749	14.4834	5.3917	7.2158	13.8000	13.8000	13.8000	13.8000	-12.9621	-5.0334	-3.5945	-10.5389	-28.9181	-16.5870	-21.1229	-11.8148
910	7.6084	12.0419	0.0000	-2.0358	2.6124	0.2967	6.6053	6.3155	8.6651	2.2600	0.3945	13.8000	13.8000	13.8000	13.8000	-17.1018	-5.7885	-21.2584	-17.0957	-30.6620	-18.3309	-23.2243	-11.4807
911	6.8494	11.5040	0.0000	-2.4494	1.7455	0.1160	6.0194	6.1740	9.2540	3.2810	0.0343	13.8000	13.8000	13.8000	13.8000	-16.1510	-6.5400	-20.5158	-16.9229	-31.3907	-19.0596	-21.8959	-12.1236
912	10.5468	8.8494	0.0000	0.5237	2.7246	0.5515	0.0871	3.6875	10.4223	5.4545	4.2782	13.8000	13.8000	13.8000	13.8000	-10.3183	-2.1860	-10.7266	-11.5063	-29.1596	-16.8285	-24.3103	-7.9074
913	8.8310	4.9178	0.0000	1.6687	2.1256	1.1340	9.9815	2.9610	15.7991	14.4512	6.7440	13.8000	13.8000	13.8000	13.8000	-11.6266	-6.6927	-1.0691	-10.4632	-28.8147	-16.4836	-23.8040	-10.3870
914	8.7016	5.7656	0.0000	1.2145	3.6941	5.4770	2.2514	4.4489	16.2034	8.6688	6.0692	13.8000	13.8000	13.8000	13.8000	-17.5759	-1.7212	-14.9578	-10.6782	-29.0567	-16.7256	-22.0746	-11.7585
915	9.1824	5.2428	0.0000	1.5521	1.6059	1.3682	9.8540	3.1052	15.4403	14.7869	6.5701	13.8000	13.8000	13.8000	13.8000	-11.5205	-6.4093	-1.7285	-10.2537	-28.9033	-16.5722	-23.9833	-10.1615
916	9.1620	5.0628	0.0000	1.7621	1.8949	1.5494	9.6163	3.2248	15.8392	14.9982	6.8487	13.8000	13.8000	13.8000	13.8000	-11.7358	-6.5607	-1.2759	-10.3546	-28.8211	-16.4900	-23.9205	-9.7851
917	9.3823	7.9801	0.0000	1.8965	0.6803	0.5703	2.8135	4.1206	11.2913	9.4803	4.1179	13.8000	13.8000	13.8000	13.8000	-21.4999	-0.9849	-12.1140	-13.0302	-29.0074	-16.6763	-21.9868	-9.7429
918	9.5279	8.7359	0.0000	0.6851	3.0716	0.2313	0.3916	4.3845	10.8047	5.5353	4.6487	13.8000	13.8000	13.8000	13.8000	-9.4100	-2.2125	-10.5647	-12.3068	-29.0690	-16.7379	-24.0159	-7.7256
919	5.9463	6.7488	0.0000	-0.8335	1.1931	0.7642	1.9904	4.5232	9.7518	5.1021	2.2964	13.8000	13.8000	13.8000	13.8000	-16.6696	-2.5802	-10.6792	-14.9037	-30.1578	-17.8267	-22.5738	-9.4119
920	8.4452	5.7125	0.0000	1.0400	3.7263	5.5155	2.3852	4.5635	16.1850	8.6773	5.8779	13.8000	13.8000	13.8000	13.8000	-17.6657	-2.1243	-15.1911	-10.8036	-29.1965	-16.8654	-21.9321	-11.8293
921	9.2853	8.0476	0.0000	2.1618	0.6612	0.5033	2.8485	4.2453	11.4170	9.6861	4.0732	13.8000	13.8000	13.8000	13.8000	-21.4992	-0.8022	-12.0851	-13.0771	-29.0235	-16.6924	-21.6774	-9.9823
922	10.6028	1.9911	0.0000	1.3396	2.8778	4.3441	0.1662	11.3692	13.9406	5.4346	7.1861	13.8000	13.8000	13.8000	13.8000	-13.1051	-4.7186	-3.0661	-10.4238	-28.7626	-16.4315	-21.6383	-12.2233
923	6.2379	6.5664	0.0000	-0.8904	1.7153	0.6734	1.3490	4.2099	9.8943	5.1559	2.5893	13.8000	13.8000	13.8000	13.8000	-16.5345	-2.2630	-10.6722	-14.5520	-30.0295	-17.6984	-22.2483	-9.2621
924	7.5432	12.1884	0.0000	-1.8570	2.7356	0.0325	6.6450	6.3462	8.2558	1.7995	0.0847	13.8000	13.8000	13.8000	13.8000	-16.4082	-5.3298	-21.4838	-17.2365	-30.4795	-18.1484	-23.5146	-11.6825
925	10.0814	9.1698	0.0000	0.8013	2.4793	0.4047	0.2711	4.1158	11.1471	5.7164	4.3598	13.8000	13.8000	13.8000	13.8000	-9.5172	-2.7291	-10.6842	-11.8022	-29.0038	-16.6727	-24.2152	-7.9282
926	11.0462	2.0544	0.0000	1.2287	2.9207	4.7179	0.2041	11.3018	14.1288	5.7408	7.5152	13.8000	13.8000	13.8000	13.8000	-12.9271	-4.7665	-3.2275	-10.4417	-28.6991	-16.3680	-21.5007	-12.2032
927	10.9751	2.2758	0.0000	1.3268	3.1551	4.6410	0.1077	11.1885	14.0147	5.7868	7.3449	13.8000	13.8000	13.8000	13.8000	-13.2333	-4.5043	-3.3545	-10.3146	-28.7389	-16.4078	-21.3018	-12.3559
928	9.4208	7.8949	0.0000	1.9917	0.4006	0.6683	2.8429	3.9236	11.2851	9.5032	4.0211	13.8000	13.8000	13.8000	13.8000	-21.5954	-1.0329	-12.1627	-12.9728	-28.9542	-16.6231	-22.0124	-9.5871
929	6.6087	7.5278	0.0000	-0.7705	1.3901	3.8496	2.4388	4.7442	11.3122	4.1839	2.9836	13.8000	13.8000	13.8000	13.8000	-8.8456	-0.3035	-11.2969	-13.2911	-29.8247	-17.4936	-22.0645	-12.2184
930	9.8066	8.2219	0.0000	0.7418	2.7650	0.4410	0.4876	3.7608	10.5187	5.6355	4.2008	13.8000	13.8000	13.8000	13.8000	-9.9675	-2.1694	-10.7173	-11.4926	-29.2875	-16.9564	-24.2831	-8.2665
931	9.3011	7.7941	0.0000	1.9823	0.5878	0.5412	2.5615	3.9948	11.2918	9.4582	4.0465	13.8000	13.8000	13.8000	13.8000	-21.4928	-0.8254	-11.9826	-12.9776	-28.9814	-16.6503	-22.0032	-9.7539
932	9.2254	7.8699	0.0000	1.9787	0.7310	0.6036	2.6590	4.1718	11.2802	9.5538	4.1456	13.8000	13.8000	13.8000	13.8000	-21.3194	-0.7002	-12.1722	-13.1113	-28.9265	-16.5954	-21.8127	-9.7644
933	8.9464	4.4931	0.0000	1.3817	1.3720	1.0804	10.3097	3.2931	15.5960	14.4970	6.7117	13.8000	13.8000	13.8000	13.8000	-12.0435	-6.3239	-2.0139	-10.1596	-29.0938	-16.7627	-24.1529	-9.6497
934	9.8034	8.4298	0.0000	0.6451	2.7430	0.8273	0.7199	4.0945	10.5902	5.0751	4.6710	13.8000	13.8000	13.8000	13.8000	-9.6037	-2.9697	-10.4574	-11.7016	-28.9635	-16.6324	-24.3613	-8.2751
935	8.3961	5.6540	0.0000	1.0972	3.7928	5.4967	2.3238	4.4801	16.2625	8.8259	5.8819	13.8000	13.8000	13.8000	13.8000	-17.7488	-2.0583	-15.2180	-10.8144	-29.2087	-16.8776	-21.7387	-11.7891
936	9.8565	8.5430	0.0000	0.5010	2.7183	0.5827	0.3678	4.0249	10.9987	5.3918	4.3961	13.8000	13.8000	13.8000	13.8000	-9.7245	-2.2784	-11.3851	-11.8273	-29.0826	-16.7515	-24.4041	-8.0084
937	11.0666	2.2188	0.0000	1.5356	2.9248	4.6411	0.1308	11.3326	14.1241	5.8561	7.3268	13.8000	13.8000	13.8000	13.8000	-13.4582	-4.9183	-3.3260	-10.5962	-28.7797	-16.4486	-21.4802	-11.9222
938	10.9016	2.6619	0.0000	1.5920	3.0008	4.9334	0.5067	11.2463	13.6205	5.8686	7.4095	13.8000	13.8000	13.8000	13.8000	-12.9952	-4.7236	-3.2684	-10.3417	-28.9131	-16.5820	-21.1449	-12.2967
939	9.2750	5.6940	0.0000	1.7043	1.7641	1.5780	9.6187	3.0556	15.7476	14.5367	6.4118	13.8000	13.8000	13.8000	13.8000	-11.9887	-6.1866	-1.6768	-10.4768	-28.8982	-16.5671	-24.4526	-9.9608
940	7.4331	12.2227	0.0000	-1.6709	2.1624	0.4285	6.6875	6.6384	8.3440	2.3646	0.5495	13.8000	13.8000	13.8000	13.8000	-16.5536	-5.9975	-20.8733	-17.2229	-30.6756	-18.3445	-23.2114	-11.5022
941	5.6507	6.8995	0.0000	-2.5112	1.9604	2.8503	4.3899	4.3050	15.6332	8.1052	1.6446	13.8000	13.8000	13.8000	13.8000	-15.1455	-4.0940	-11.7330	-15.2812	-31.3795	-19.0484	-17.7447	-10.7119
942	5.4962	7.1630	0.0000	-2.3910	2.0133	3.4137	3.8375	4.5287	15.8366	7.9129	1.6794	13.8000	13.8000	13.8000	13.8000	-15.0567	-4.1475	-11.7939	-15.6996	-31.3130	-18.9819	-17.8890	-10.3258
943	7.7893	12.5005	0.0000	-1.7887	2.2079	1.2605	6.5506	6.5096	8.1050	1.6629	0.2771	13.8000	13.8000	13.8000	13.8000	-16.3835	-5.1110	-20.8038	-17.4952	-30.9573	-18.6262	-21.9315	-11.9079
944	9.3321	4.6557	0.0000	1.8799	1.8428	1.2639	10.9807	2.9908	15.4097	14.9780	6.6467	13.8000	13.8000	13.8000	13.8000	-12.3538	-6.8095	-1.6031	-10.1448	-29.0311	-16.7000	-24.4682	-9.8609
945	6.6849	7.4867	0.0000	-0.8871	1.4038	3.8383	2.5082	4.8588	11.1359	4.0523	2.9355	13.8000	13.8000	13.8000	13.8000	-9.0823	-0.3778	-11.5649	-13.2795	-29.9566	-17.6255	-22.0488	-12.1455
946	9.6255	4.8014	0.0000	1.5751	1.7159	1.4925	9.9848	2.7663	15.0811	14.8590	6.8915	13.8000	13.8000	13.8000	13.8000	-11.7571	-6.8933	-2.0749	-10.3228	-28.9112	-16.5801	-23.8952	-9.7500
947	8.3664	5.7113	0.0000	1.1814	3.7557	5.6464	2.3988	4.6024	16.2768	8.6307	5.8658	13.8000	13.8000	13.8000	13.8000	-17.8526	-2.2231	-15.1770	-10.8056	-29.2177	-16.8866	-21.9176	-11.8469
948	8.4126	5.7258	0.0000	1.2040	3.8290	5.7363	2.2657	4.5480	16.1756	8.7421	5.8505	13.8000	13.8000	13.8000	13.8000	-17.7078	-2.0435	-15.2255	-10.7962	-29.1295	-16.7984	-21.9133	-11.9220
949	9.2465	5.2327	0.0000	1.9762	1.6743	1.4221	9.7643	3.2128	15.6531	15.0187	6.6190	13.8000	13.8000	13.8000	13.8000	-11.7216	-6.6837	-1.8192	-10.4802	-28.7915	-16.4604	-23.9439	-10.0751
950	9.1127	5.1556	0.0000	1.6149	1.6885	1.3726	9.8838	3.0441	15.7283	14.7770	6.6120	13.8000	13.8000	13.8000	13.8000	-11.7715	-6.5120	-1.7759	-10.4651	-28.8270	-16.4959	-24.1434	-9.9576
951	7.5946	12.2438	0.0000	-1.7194	2.4318	0.3065	6.6789	6.2272	8.3073	2.3793	0.0707	13.8000	13.8000	13.8000	13.8000	-16.5118	-5.9645	-21.2345	-16.9800	-30.6779	-18.3468	-23.2553	-11.7269
952	9.1403	5.2446	0.0000	1.6894	1.2556	1.3203	9.6768	3.3870	15.6335	14.8340	6.4107	13.8000	13.8000	13.8000	13.8000	-11.8211	-6.3453	-1.6994	-10.6121	-29.0235	-16.6924	-24.3163	-10.0118
953	6.0625	6.5261	0.0000	-0.6896	1.2268	0.5565	1.4344	4.2844	9.7200	5.6564	2.3420	13.8000	13.8000	13.8000	13.8000	-16.3978	-2.5289	-10.4021	-14.8178	-30.0199	-17.6888	-22.2160	-9.4422
954	8.4025	5.6459	0.0000	1.0495	3.8722	5.6788	2.4366	4.6222	16.2951	8.7126	5.9878	13.8000	13.8000	13.8000	13.8000	-17.7796	-2.0434	-15.1263	-10.8133	-29.2564	-16.9253	-21.7945	-11.8165
955	10.9484	5.4736	0.0000	-1.7488	6.4978	5.6299	4.7489	12.7801	13.2748	5.3856	3.8596	13.8000	13.8000	13.8000	13.8000	-18.7951	-8.6793	-12.3205	-12.3153	-30.4611	-18.1300	-21.5699	-9.9608
956	9.9221	8.6711	0.0000	0.4427	2.7880	0.3695	0.1205	4.4494	11.1819	6.4473	4.8557	13.8000	13.8000	13.8000	13.8000	-9.6028	-2.6674	-10.3760	-11.4675	-29.2835	-16.9524	-24.5191	-8.1163
957	8.3993	5.6693	0.0000	1.0413	3.9039	5.6669	2.4737	4.5518	16.2219	8.8881	5.8647	13.8000	13.8000	13.8000	13.8000	-17.6436	-2.1883	-15.0226	-10.7762	-29.1669	-16.8358	-21.6976	-11.8782
958	10.9756	2.1791	0.0000	0.8919	2.5055	4.7017	0.2788	10.9063	14.0831	5.4244	7.1823	13.8000	13.8000	13.8000	13.8000	-13.0735	-4.6954	-3.8219	-10.3391	-28.7673	-16.4362	-21.2744	-12.1534
959	8.4235	5.7745	0.0000	1.2198	3.7831	5.5873	2.4971	4.4339	15.9976	8.7360	5.7541	13.8000	13.8000	13.8000	13.8000	-17.6022	-2.1022	-15.1190	-10.8056	-29.1557	-16.8246	-21.9525	-11.8531
960	10.0356	8.9472	0.0000	0.8498	2.5217	0.7150	0.2282	4.4967	11.0263	5.0650	4.4493	13.8000	13.8000	13.8000	13.8000	-9.9962	-2.3131	-11.1168	-12.0089	-29.0494	-16.7183	-24.2921	-8.1298
961	6.1681	6.7816	0.0000	-0.6069	1.0289	0.4275	1.8748	4.3023	9.5869	5.5180	2.3507	13.8000	13.8000	13.8000	13.8000	-16.4413	-2.7618	-10.2806	-14.6440	-29.9970	-17.6659	-22.3876	-9.2220
962	10.8263	1.8177	0.0000	1.1710	3.0617	4.8890	0.2851	11.4903	14.0809	5.7726	7.1818	13.8000	13.8000	13.8000	13.8000	-13.2210	-4.6982	-2.9665	-10.5972	-29.0345	-16.7034	-21.3635	-12.1075
963	9.7080	8.0545	0.0000	1.9214	0.8580	0.6166	2.6305	4.0295	11.4170	9.3491	4.2327	13.8000	13.8000	13.8000	13.8000	-21.5422	-0.8495	-12.3059	-12.9745	-29.0168	-16.6857	-21.7080	-9.8261
964	9.9257	8.9289	0.0000	0.5034	1.7947	0.3668	0.7436	4.9651	10.3395	6.1629	4.7637	13.8000	13.8000	13.8000	13.8000	-9.1417	-2.6428	-10.2373	-12.2672	-29.3822	-17.0511	-24.1883	-7.8122
965	9.1345	5.0679	0.0000	1.7603	1.4919	1.3209	9.8106	3.1151	15.3352	14.8613	6.5921	13.8000	13.8000	13.8000	13.8000	-11.4559	-6.8520	-1.6181	-10.4099	-29.0635	-16.7324	-24.0837	-9.7980
966	10.0819	9.4722	0.0000	0.6906	2.5486	0.0582	1.0443	4.1190	10.5337	6.3552	3.7674	13.8000	13.8000	13.8000	13.8000	-10.1049	-1.9412	-10.1021	-12.2053	-28.9293	-16.5982	-24.3847	-8.2225
967	9.0567	5.0430	0.0000	1.9215	1.4637	1.1988	9.7775	3.2570	15.8654	14.5316	6.3765	13.8000	13.8000	13.8000	13.8000	-11.7036	-6.4617	-1.6352	-10.6823	-28.8726	-16.5415	-24.2369	-9.9600
968	11.0932	1.9932	0.0000	1.1461	2.7741	4.9051	0.6945	11.4981	13.7818	5.9702	7.4189	13.8000	13.8000	13.8000	13.8000	-13.4292	-4.4882	-3.2041	-10.6781	-29.0224	-16.6913	-21.2395	-12.0310
969	7.5546	12.0716	0.0000	-1.5956	2.4547	0.4077	6.8082	6.2411	8.2875	2.0200	0.1399	13.8000	13.8000	13.8000	13.8000	-16.7748	-5.9003	-21.1866	-17.0753	-30.8257	-18.4946	-23.6889	-11.4760
970	8.4481	5.7539	0.0000	1.0904	3.9002	5.6761	2.3086	4.4955	16.3641	8.7831	5.7663	13.8000	13.8000	13.8000	13.8000	-17.8770	-2.2180	-15.0976	-10.8485	-29.1574	-16.8263	-21.9125	-11.8255
971	5.4283	6.8001	0.0000	-2.3931	2.0998	3.3494	3.7237	4.2544	15.6671	8.0813	1.5565	13.8000	13.8000	13.8000	13.8000	-14.9596	-4.0876	-11.5347	-15.7026	-31.1508	-18.8197	-17.9390	-10.3428
972	4.9655	6.5634	0.0000	-2.3596	1.7870	2.6405	4.1296	4.3840	15.5580	8.0953	1.5683	13.8000	13.8000	13.8000	13.8000	-15.3798	-4.0008	-11.8615	-15.8350	-31.3044	-18.9733	-18.2532	-10.3025
973	6.0105	6.5379	0.0000	-0.7181	1.0569	0.1433	1.8693	4.2005	9.7876	5.2906	2.3682	13.8000	13.8000	13.8000	13.8000	-16.6466	-2.5881	-10.3101	-14.7415	-30.0764	-17.7453	-22.3651	-9.2262
974	9.7046	4.9573	0.0000	1.3717	1.8166	1.5203	10.0374	2.9168	15.4370	14.3258	6.9501	13.8000	13.8000	13.8000	13.8000	-11.3514	-6.2252	-1.2730	-10.6696	-29.2414	-16.9103	-24.0682	-9.7663
975	6.3355	6.4900	0.0000	-0.7325	1.7248	0.7372	1.4047	4.2748	10.0235	4.9982	2.6921	13.8000	13.8000	13.8000	13.8000	-16.5876	-2.7361	-10.5782	-14.3937	-30.0126	-17.6815	-22.2348	-9.1880
976	6.0015	6.7059	0.0000	-0.6553	1.1949	0.3878	1.8636	4.5123	9.6985	5.4180	2.4926	13.8000	13.8000	13.8000	13.8000	-16.5564	-2.4455	-10.4674	-14.8697	-29.9609	-17.6298	-22.3972	-9.3905
977	9.3038	7.9625	0.0000	2.1035	0.6919	0.5660	2.8487	4.0992	11.4519	9.5195	4.0164	13.8000	13.8000	13.8000	13.8000	-21.5525	-1.0109	-12.0859	-12.9934	-29.0282	-16.6971	-21.8398	-9.8706
978	9.2295	5.2204	0.0000	1.8199	1.6585	1.3878	9.8970	3.2568	15.8093	14.8672	6.2613	13.8000	13.8000	13.8000	13.8000	-11.7756	-6.4106	-1.8486	-10.4061	-28.9375	-16.6064	-24.1061	-10.1165
979	11.1877	2.2777	0.0000	1.4751	2.9271	4.6671	0.2330	11.2697	14.3851	5.7764	7.2301	13.8000	13.8000	13.8000	13.8000	-13.1472	-4.7015	-3.1269	-10.3016	-28.7787	-16.4476	-21.5835	-12.3592
980	6.1072	6.5880	0.0000	-0.8421	1.5249	0.6233	1.7352	4.5590	10.1037	5.2567	2.6668	13.8000	13.8000	13.8000	13.8000	-16.6785	-2.7897	-10.5045	-14.7124	-29.9890	-17.6579	-22.3165	-9.1982
981	9.1813	7.8148	0.0000	2.2506	0.6191	0.5672	3.2120	4.0900	11.4509	9.5346	4.0277	13.8000	13.8000	13.8000	13.8000	-21.7201	-1.0821	-12.0563	-12.9449	-29.0088	-16.6777	-21.9131	-9.8339
982	11.1755	2.4581	0.0000	0.9945	2.8838	4.5494	0.2273	10.9252	14.1976	5.3016	7.0344	13.8000	13.8000	13.8000	13.8000	-13.0130	-5.1119	-3.5262	-10.4147	-28.9156	-16.5845	-21.4659	-12.1764
983	8.8944	4.8910	0.0000	2.2406	2.5638	2.4007	9.9290	3.0936	14.4548	14.4648	6.9071	13.8000	13.8000	13.8000	13.8000	-11.5759	-6.4615	-0.8008	-10.6542	-28.6866	-16.3555	-24.1271	-8.5575
984	9.5769	13.1085	0.0000	-2.5994	1.3930	0.7343	6.6732	6.3266	7.8268	3.1071	0.4113	13.8000	13.8000	13.8000	13.8000	-16.7952	-4.8893	-20.0001	-16.4988	-31.2833	-18.9522	-23.9498	-11.0131
985	9.4152	7.7972	0.0000	2.0227	0.5877	0.5057	2.7700	3.9919	11.2768	9.4933	4.1980	13.8000	13.8000	13.8000	13.8000	-21.5086	-1.1326	-11.9362	-12.9364	-29.0652	-16.7341	-21.8071	-9.8822
986	9.1677	4.9999	0.0000	1.7183	1.3634	1.5931	9.8669	3.2449	15.4530	14.6471	6.3435	13.8000	13.8000	13.8000	13.8000	-11.7653	-6.2041	-1.2408	-10.5801	-29.0519	-16.7208	-24.1687	-10.0223
987	5.7862	6.4767	0.0000	-0.5485	1.2114	0.2569	2.0595	4.5023	9.6197	5.3035	2.4048	13.8000	13.8000	13.8000	13.8000	-16.6842	-2.3136	-10.3632	-15.0068	-29.8142	-17.4831	-22.1897	-9.2806
988	8.4154	5.6825	0.0000	1.0239	3.8930	5.7899	2.3368	4.4154	16.3144	8.7652	5.7679	13.8000	13.8000	13.8000	13.8000	-17.7329	-2.1106	-15.0191	-10.7937	-29.2078	-16.8767	-21.8957	-11.7459
989	11.2213	2.3442	0.0000	0.9512	2.7373	4.7048	0.3795	11.5402	14.0466	5.4711	6.8304	13.8000	13.8000	13.8000	13.8000	-13.4309	-4.8700	-3.6703	-10.9803	-29.0295	-16.6984	-21.6668	-11.5983
990	6.1536	6.7685	0.0000	-0.7275	1.0795	0.6395	1.9617	4.3603	9.3224	5.4389	2.3741	13.8000	13.8000	13.8000	13.8000	-16.7369	-2.4964	-10.4976	-14.6518	-30.0532	-17.7221	-22.3190	-9.3876
991	9.5033	4.8039	0.0000	1.7297	1.4331	1.2878	9.7952	2.8841	15.5741	14.7673	6.5469	13.8000	13.8000	13.8000	13.8000	-11.7295	-6.2145	-1.9360	-10.5158	-28.9000	-16.5689	-24.3946	-10.1471
992	9.2906	7.7363	0.0000	1.7899	0.5057	0.4253	2.9636	4.1426	11.2039	9.4167	4.2063	13.8000	13.8000	13.8000	13.8000	-21.6449	-0.7715	-12.0446	-12.9576	-29.1609	-16.8298	-21.8889	-9.8143
993	5.9227	6.7753	0.0000	-0.6670	1.2477	0.5644	1.9275	4.5487	9.4822	5.3049	2.4562	13.8000	13.8000	13.8000	13.8000	-16.4813	-2.5918	-10.4678	-14.9492	-29.8728	-17.5417	-22.1937	-9.3366
994	9.2985	7.9293	0.0000	2.0389	0.4454	0.4591	2.9545	4.1846	11.6102	9.6394	4.1204	13.8000	13.8000	13.8000	13.8000	-21.6634	-1.0259	-11.9908	-13.0023	-29.1193	-16.7882	-22.0203	-9.6604
995	9.4036	5.3336	0.0000	1.8490	1.8177	1.6325	9.7198	3.5418	15.6604	14.6055	6.5993	13.8000	13.8000	13.8000	13.8000	-11.6519	-6.3692	-1.6402	-10.4522	-28.9541	-16.6230	-24.2750	-10.0072
996	8.4982	5.8103	0.0000	1.1342	3.8589	5.6105	2.3503	4.5348	16.2240	8.8311	5.8579	13.8000	13.8000	13.8000	13.8000	-17.6807	-2.0359	-15.1877	-10.7469	-29.1105	-16.7794	-21.7636	-11.8375
997	6.6396	7.6238	0.0000	-0.7409	1.2025	3.8887	2.3783	4.8311	11.4067	4.0084	2.9141	13.8000	13.8000	13.8000	13.8000	-8.6745	-0.7753	-11.9181	-13.4202	-29.7271	-17.3960	-22.2149	-11.9940
998	9.2731	5.2201	0.0000	1.4248	1.6011	1.2770	9.8375	2.7543	16.0546	14.4229	6.2718	13.8000	13.8000	13.8000	13.8000	-11.6429	-6.4330	-1.4541	-10.7863	-28.8215	-16.4904	-23.9931	-9.8155
999	7.4164	12.1505	0.0000	-1.8131	2.6554	0.1995	6.6663	6.3381	8.3243	2.0352	0.0355	13.8000	13.8000	13.8000	13.8000	-16.7742	-6.0515	-21.1017	-17.0824	-30.6854	-18.3543	-23.1606	-11.4943
1000	10.2267	2.1746	0.0000	1.7823	2.7377	4.6364	0.3255	11.7562	14.5534	5.2646	6.4237	13.8000	13.8000	13.8000	13.8000	-13.7643	-5.3843	-3.4510	-10.6523	-28.8731	-16.5420	-21.0933	-12.0604
1001	9.3804	5.0107	0.0000	1.9303	1.5566	1.4082	9.9149	3.1862	15.3977	14.6059	6.4757	13.8000	13.8000	13.8000	13.8000	-11.9111	-6.7853	-2.1031	-10.2616	-29.0853	-16.7542	-24.5712	-9.5873
1002	9.8758	8.4213	0.0000	0.1524	2.5152	0.4777	0.0713	4.5020	11.2913	6.1433	5.1715	13.8000	13.8000	13.8000	13.8000	-9.7799	-1.7093	-10.1980	-11.2595	-29.1085	-16.7774	-24.4179	-7.6741
1003	8.2442	5.5892	0.0000	0.9828	3.7968	5.6777	2.3804	4.6355	16.1981	9.0541	5.9522	13.8000	13.8000	13.8000	13.8000	-17.6508	-2.1074	-15.0692	-10.7721	-29.2339	-16.9028	-21.9824	-11.7805
1004	8.3956	5.6690	0.0000	1.0301	3.8241	5.7259	2.3365	4.5618	16.3312	8.6913	5.8424	13.8000	13.8000	13.8000	13.8000	-17.7556	-2.2567	-15.2789	-10.8408	-29.2049	-16.8738	-21.8437	-11.8339
1005	5.9741	6.7822	0.0000	-0.5334	1.3387	0.3865	1.9270	4.4259	9.7320	5.1237	2.1454	13.8000	13.8000	13.8000	13.8000	-16.3835	-2.6273	-10.3356	-14.9328	-30.0111	-17.6800	-22.4796	-9.3884
1006	6.9241	7.7344	0.0000	-0.8797	1.1580	3.7845	2.3352	4.7352	11.2455	4.6180	3.1769	13.8000	13.8000	13.8000	13.8000	-8.9032	-0.6432	-11.7830	-13.3620	-29.7499	-17.4188	-22.4074	-12.0127
1007	8.3967	5.6113	0.0000	0.9431	3.8678	5.4678	2.4183	4.4323	16.2624	8.8099	5.8722	13.8000	13.8000	13.8000	13.8000	-17.8140	-2.1366	-15.2882	-10.6833	-29.2042	-16.8731	-21.7933	-11.8952
1008	9.1655	7.9966	0.0000	2.1283	0.5041	0.5639	2.9453	4.2215	11.4545	9.6048	4.0338	13.8000	13.8000	13.8000	13.8000	-21.5150	-1.1478	-12.2835	-13.1596	-28.9127	-16.5816	-22.0726	-9.5624
1009	5.8688	6.7818	0.0000	-0.6836	1.0345	0.2819	1.9772	4.4719	9.9683	5.2415	2.1774	13.8000	13.8000	13.8000	13.8000	-16.9436	-2.0223	-10.3904	-14.9154	-29.9613	-17.6302	-22.4511	-9.3475
1010	8.2107	12.4135	0.0000	-2.2255	1.8758	0.5429	6.4930	6.3667	7.6805	1.1197	0.1185	13.8000	13.8000	13.8000	13.8000	-16.6704	-5.6829	-21.0605	-16.7148	-30.9549	-18.6238	-23.2298	-11.4295
1011	9.3274	5.4069	0.0000	1.3407	1.9391	1.9993	10.7681	2.6982	16.1125	14.7189	6.5809	13.8000	13.8000	13.8000	13.8000	-11.5378	-6.3195	-1.4138	-10.6785	-28.9395	-16.6084	-24.1349	-9.5907
1012	7.1762	11.9512	0.0000	-2.2068	1.9438	0.2965	5.2939	6.3107	7.9343	1.2770	0.2865	13.8000	13.8000	13.8000	13.8000	-15.4600	-5.0743	-21.3679	-17.7078	-31.0758	-18.7447	-21.4651	-11.5573
1013	9.3224	7.9032	0.0000	1.8798	0.7176	0.5850	2.7326	4.1823	11.2512	9.5603	4.2298	13.8000	13.8000	13.8000	13.8000	-21.4974	-1.0537	-12.0960	-13.0488	-29.0476	-16.7165	-22.0141	-9.7148
1014	7.8562	12.2082	0.0000	-1.8035	2.4514	0.3841	6.5967	6.2831	8.7012	2.0567	0.1105	13.8000	13.8000	13.8000	13.8000	-16.6500	-5.6609	-21.1053	-16.9506	-30.4362	-18.1051	-23.6520	-11.6693
1015	5.9169	6.5778	0.0000	-0.4678	1.1117	0.2748	1.6961	4.4064	9.6403	5.2713	2.3525	13.8000	13.8000	13.8000	13.8000	-16.6825	-2.3986	-10.4345	-14.7609	-29.9058	-17.5747	-22.3616	-9.1835
1016	9.3756	7.7639	0.0000	2.0641	0.6559	0.4762	2.8340	3.9222	11.4396	9.3619	4.1119	13.8000	13.8000	13.8000	13.8000	-21.5572	-0.9575	-12.0871	-12.8104	-28.9823	-16.6512	-21.8203	-9.8302
1017	6.6259	7.6623	0.0000	-0.7088	1.1037	3.8245	2.3373	4.6794	11.1950	4.0174	2.8292	13.8000	13.8000	13.8000	13.8000	-8.7366	-0.6650	-11.7592	-13.5041	-29.8647	-17.5336	-22.0613	-12.0820
1018	9.3002	5.0036	0.0000	1.7076	1.6180	1.3478	9.7920	3.1124	15.7124	14.7054	6.4653	13.8000	13.8000	13.8000	13.8000	-11.8466	-6.3694	-1.4525	-10.4748	-29.0497	-16.7186	-23.9708	-9.9642
1019	7.4175	11.6988	0.0000	-2.2604	2.4570	0.6724	6.1371	6.1293	8.7216	2.5384	0.1480	13.8000	13.8000	13.8000	13.8000	-16.2925	-5.6460	-20.9272	-16.6020	-30.9465	-18.6154	-22.4097	-11.9948
1020	6.1285	6.7615	0.0000	-0.9529	0.8704	0.4880	1.3132	4.3085	9.8997	4.8424	2.2857	13.8000	13.8000	13.8000	13.8000	-16.6001	-2.4946	-10.3365	-14.6911	-30.2747	-17.9436	-22.3748	-9.4113
1021	9.2980	5.2982	0.0000	2.1076	1.4553	1.4996	9.7866	3.1215	15.6866	14.8306	6.3438	13.8000	13.8000	13.8000	13.8000	-11.7406	-6.3354	-1.8469	-10.5935	-28.7323	-16.4012	-24.2277	-9.9749
1022	9.1417	7.9430	0.0000	1.8982	0.6839	0.7283	2.8117	4.0280	11.2546	9.6798	3.8645	13.8000	13.8000	13.8000	13.8000	-21.4161	-1.1219	-12.2678	-13.1666	-28.9774	-16.6463	-21.8673	-9.7388
1023	11.2522	2.7312	0.0000	1.5295	2.9246	3.9704	1.2944	12.7890	13.7133	5.3861	6.6031	13.8000	13.8000	13.8000	13.8000	-13.6850	-5.3246	-3.6103	-10.4806	-29.1174	-16.7863	-21.1492	-12.1741
1024	6.9602	7.4594	0.0000	-0.2718	1.2558	3.9494	2.7995	4.7539	11.1689	3.8868	3.2491	13.8000	13.8000	13.8000	13.8000	-8.5320	-0.4178	-11.2652	-13.1562	-29.5920	-17.2609	-21.7447	-12.1197
1025	8.4817	5.7534	0.0000	1.1849	3.8204	5.5111	2.3704	4.5931	16.2235	8.8382	5.9699	13.8000	13.8000	13.8000	13.8000	-17.6815	-2.2299	-15.2554	-10.7141	-29.2132	-16.8821	-21.8944	-11.8716
1026	8.0479	12.5238	0.0000	-1.5415	2.3365	0.2982	6.2444	6.4395	8.8630	1.3108	0.0069	13.8000	13.8000	13.8000	13.8000	-16.7004	-6.0097	-21.3399	-17.0475	-30.3903	-18.0592	-24.3705	-10.8608
1027	8.3691	5.4831	0.0000	1.1096	3.9369	5.5343	2.3201	4.4757	16.2001	8.8165	5.9789	13.8000	13.8000	13.8000	13.8000	-17.5605	-2.1925	-15.2664	-10.6715	-29.1963	-16.8652	-21.6410	-11.8543
1028	7.9476	-1.5420	0.0000	0.6888	1.8079	1.9900	3.3476	11.6432	15.4065	5.7010	6.6835	13.8000	13.8000	13.8000	13.8000	-20.0020	-12.6961	-9.8326	-10.1582	-30.7324	-18.4013	-26.0123	-13.0624
1029	7.2635	11.6472	0.0000	-1.4350	1.4853	0.1441	5.8400	6.0280	8.5179	2.1450	0.4339	13.8000	13.8000	13.8000	13.8000	-16.1440	-6.1852	-20.3070	-16.8727	-30.4397	-18.1086	-21.7417	-12.0602
1030	5.1284	6.7967	0.0000	-2.4043	1.8071	3.0491	4.0339	4.5501	15.4592	8.0953	1.4466	13.8000	13.8000	13.8000	13.8000	-15.6527	-4.3432	-11.7240	-15.7461	-31.3185	-18.9874	-18.2060	-10.4904
1031	9.3551	7.9813	0.0000	2.2282	0.8292	0.5406	3.0846	4.1563	11.8362	9.1108	4.1310	13.8000	13.8000	13.8000	13.8000	-21.3860	-1.0136	-12.1518	-13.1149	-28.9812	-16.6501	-21.9269	-9.7919
1032	11.3928	2.5170	0.0000	1.3491	2.4452	4.6904	0.1374	11.4432	14.4320	5.4260	7.1837	13.8000	13.8000	13.8000	13.8000	-12.9955	-5.0233	-3.7781	-10.1898	-28.7292	-16.3981	-21.7924	-12.4554
1033	6.1816	6.7531	0.0000	-0.8543	0.8675	0.6097	1.8873	4.4421	9.5755	5.3690	2.4920	13.8000	13.8000	13.8000	13.8000	-16.4478	-2.7081	-10.4953	-14.7530	-29.9853	-17.6542	-22.3255	-9.2944
1034	8.4580	5.7188	0.0000	1.0226	3.8482	5.5927	2.3241	4.4674	16.2551	8.7678	5.7918	13.8000	13.8000	13.8000	13.8000	-17.6866	-2.1387	-15.3127	-10.7416	-29.2441	-16.9130	-21.7245	-11.8781
1035	8.9035	5.2038	0.0000	1.9973	1.6238	1.1386	9.8772	3.4741	15.5796	15.1027	6.4202	13.8000	13.8000	13.8000	13.8000	-12.0167	-6.7912	-1.2234	-10.6145	-28.8832	-16.5521	-24.3765	-10.2442
1036	9.2663	5.1143	0.0000	1.3724	1.6294	1.1276	9.8082	3.1358	15.7974	14.7418	6.5373	13.8000	13.8000	13.8000	13.8000	-11.7878	-6.5586	-1.5693	-10.8393	-29.0396	-16.7085	-24.0330	-9.8604
1037	7.2997	11.3158	0.0000	-1.4755	2.0354	0.3864	5.4682	5.6569	7.8589	2.7097	0.3660	13.8000	13.8000	13.8000	13.8000	-16.0916	-6.1512	-20.7246	-16.6126	-30.6079	-18.2768	-21.5333	-12.0777
1038	9.2518	7.9947	0.0000	2.1767	0.7425	0.5615	2.7963	4.1669	11.2938	9.5329	3.9952	13.8000	13.8000	13.8000	13.8000	-21.5374	-1.1534	-12.2034	-13.0253	-29.0200	-16.6889	-21.7123	-9.9429
1039	10.9528	2.1339	0.0000	1.0769	3.1860	4.7609	0.0072	11.1292	14.1786	5.8477	7.4432	13.8000	13.8000	13.8000	13.8000	-13.0376	-4.8355	-3.2316	-10.4168	-28.8695	-16.5384	-21.5566	-12.2915
1040	11.0119	2.1088	0.0000	1.2649	2.8680	4.8525	0.0039	11.3960	14.2242	5.8213	7.2592	13.8000	13.8000	13.8000	13.8000	-13.1909	-4.7622	-3.3269	-10.3312	-28.7896	-16.4585	-21.3424	-12.3254
1041	8.0214	-1.4156	0.0000	0.8286	1.9883	2.0216	3.1629	11.6139	15.3657	5.7156	6.6319	13.8000	13.8000	13.8000	13.8000	-20.0337	-12.5842	-9.7507	-10.1465	-30.6570	-18.3259	-26.0878	-13.0301
1042	8.3501	5.5720	0.0000	0.9366	4.1471	5.3012	2.2274	4.5659	16.0501	8.7297	5.9538	13.8000	13.8000	13.8000	13.8000	-17.7471	-2.1637	-15.4121	-10.8227	-29.2344	-16.9033	-21.7657	-11.8382
1043	8.3159	5.6562	0.0000	0.9316	4.0459	5.5757	2.3547	4.7141	16.3622	8.6911	5.9941	13.8000	13.8000	13.8000	13.8000	-17.7347	-2.3168	-15.3641	-10.8050	-29.1876	-16.8565	-21.7975	-11.8776
1044	6.9767	11.4093	0.0000	-1.8093	1.9571	0.4119	5.7258	6.1653	8.3642	1.7357	0.4041	13.8000	13.8000	13.8000	13.8000	-15.6188	-6.4515	-20.3314	-17.1921	-30.7939	-18.4628	-21.5055	-11.7984
1045	9.1140	5.0012	0.0000	1.9343	1.5971	1.3670	9.8473	3.0283	15.7411	14.7610	6.5071	13.8000	13.8000	13.8000	13.8000	-11.7210	-6.4041	-1.6788	-10.3730	-28.9662	-16.6351	-23.9213	-9.9756
1046	6.7042	7.5614	0.0000	-0.5229	0.9981	3.9538	2.4257	4.7960	10.9813	4.1841	2.9265	13.8000	13.8000	13.8000	13.8000	-8.7891	-0.5838	-11.2272	-13.5259	-29.8204	-17.4893	-22.1632	-11.9406
1047	9.7946	8.8192	0.0000	0.3996	2.9839	0.2354	0.3738	4.7813	11.1533	6.5118	4.9492	13.8000	13.8000	13.8000	13.8000	-9.7762	-2.0734	-10.7908	-11.9114	-29.3664	-17.0353	-24.3466	-8.2551
1048	5.8084	6.5249	0.0000	-0.7527	1.5231	0.2577	1.5806	4.6239	9.7067	4.6179	2.4358	13.8000	13.8000	13.8000	13.8000	-16.5044	-2.6409	-10.3679	-14.9705	-30.0518	-17.7207	-22.4798	-9.0773
1049	8.6492	6.1284	0.0000	1.6654	3.9354	5.6108	2.4531	4.6742	15.8857	8.6250	5.8429	13.8000	13.8000	13.8000	13.8000	-17.8309	-2.1394	-15.4108	-10.8726	-29.0661	-16.7350	-21.7053	-11.7565
1050	8.9935	5.0698	0.0000	1.6247	1.5579	1.3351	9.4925	3.3367	15.9605	14.8376	6.6247	13.8000	13.8000	13.8000	13.8000	-11.9280	-6.5077	-1.6654	-10.2518	-28.9085	-16.5774	-24.0259	-9.8189
1051	9.1751	5.0180	0.0000	1.6298	1.3633	1.4555	9.9964	3.1647	15.7721	14.5114	6.2022	13.8000	13.8000	13.8000	13.8000	-11.7658	-6.3382	-2.0016	-10.5774	-28.8282	-16.4971	-24.2228	-10.0025
1052	9.3196	7.9448	0.0000	1.9855	0.6650	0.5967	2.8930	4.2496	11.2332	9.3435	4.1966	13.8000	13.8000	13.8000	13.8000	-21.3729	-0.8818	-12.2518	-12.9619	-28.9951	-16.6640	-22.0284	-9.7825
1053	8.4735	5.7253	0.0000	0.9919	3.6349	5.5224	2.4167	4.6691	16.3463	8.7887	6.0693	13.8000	13.8000	13.8000	13.8000	-17.7271	-2.1881	-15.2322	-10.7967	-29.1602	-16.8291	-21.7298	-11.8532
1054	9.3282	5.1672	0.0000	1.7560	1.2961	1.1337	10.1292	2.8598	15.6286	14.8390	6.3398	13.8000	13.8000	13.8000	13.8000	-11.7105	-6.3065	-1.1829	-10.6328	-29.1049	-16.7738	-24.4035	-9.3943
1055	6.2348	6.8342	0.0000	-0.5114	1.6594	0.5261	1.4989	4.6868	9.9286	4.9809	2.6228	13.8000	13.8000	13.8000	13.8000	-16.5332	-2.6342	-10.4858	-14.7240	-29.9087	-17.5776	-22.3762	-9.3012
1056	8.4571	5.7352	0.0000	1.4088	3.8388	5.5676	2.5362	4.4604	16.0579	8.9196	5.8861	13.8000	13.8000	13.8000	13.8000	-17.7599	-2.1031	-15.2935	-10.8209	-29.1244	-16.7933	-21.9681	-11.6870
1057	11.1588	2.1252	0.0000	1.4919	2.8671	4.6503	0.1670	11.3541	14.0356	5.8217	7.5810	13.8000	13.8000	13.8000	13.8000	-13.1049	-4.8690	-3.3247	-10.3517	-28.8357	-16.5046	-21.3060	-12.4174
1058	8.5433	6.0499	0.0000	1.0368	3.7087	5.7104	2.4505	4.6831	16.2775	8.9024	5.7963	13.8000	13.8000	13.8000	13.8000	-17.9429	-2.1188	-15.1524	-10.9308	-29.1907	-16.8596	-22.0643	-11.7682
1059	8.4054	5.6544	0.0000	1.0238	3.8103	5.4998	2.3759	4.5003	16.1412	8.7077	5.8432	13.8000	13.8000	13.8000	13.8000	-17.5946	-2.4311	-15.2293	-10.7591	-29.2583	-16.9272	-21.9299	-11.9329
1060	10.8600	1.8115	0.0000	1.2935	3.0024	4.8395	0.2007	11.3663	14.1055	5.8544	7.3722	13.8000	13.8000	13.8000	13.8000	-13.2589	-4.6213	-3.1673	-10.2008	-28.8390	-16.5079	-21.3305	-12.3173
1061	10.7187	4.9179	0.0000	-1.7098	5.8956	4.8758	4.0019	12.4212	13.7194	5.5093	4.0173	13.8000	13.8000	13.8000	13.8000	-18.7997	-7.9626	-12.0940	-12.2196	-30.6409	-18.3098	-21.5502	-9.7269
1062	10.6971	10.0523	0.0000	0.4763	2.0748	0.4219	1.4503	3.9606	10.8939	7.5257	4.6594	13.8000	13.8000	13.8000	13.8000	-8.9222	-2.4084	-10.1362	-12.0942	-29.0308	-16.6997	-24.2209	-8.7168
1063	9.3490	7.9462	0.0000	2.2619	0.6897	0.5014	3.0743	4.2427	11.1808	9.5666	4.2320	13.8000	13.8000	13.8000	13.8000	-21.6285	-0.6667	-12.3764	-13.1263	-29.0482	-16.7171	-21.8620	-9.6616
1064	8.4681	5.6882	0.0000	1.0397	3.7990	5.5994	2.3052	4.3900	16.1550	8.7577	5.7697	13.8000	13.8000	13.8000	13.8000	-17.7937	-2.0292	-15.2255	-10.7807	-29.1224	-16.7913	-21.7484	-11.8242
1065	9.4250	5.1170	0.0000	1.5214	1.5492	1.2570	9.9493	3.1838	15.6586	14.5632	6.4413	13.8000	13.8000	13.8000	13.8000	-11.9132	-6.1348	-1.5872	-10.5629	-29.0394	-16.7083	-24.1003	-10.0815
1066	9.3974	7.9540	0.0000	2.2174	0.9843	0.5672	3.2980	4.3567	11.4842	8.9253	4.3180	13.8000	13.8000	13.8000	13.8000	-21.2380	-0.9884	-11.9633	-12.9822	-29.0833	-16.7522	-22.0516	-9.7795
1067	11.1232	9.9285	0.0000	1.4960	2.4071	0.4283	0.8382	3.6540	11.5085	5.5340	4.0534	13.8000	13.8000	13.8000	13.8000	-10.2126	-1.8785	-10.8733	-11.6202	-28.6829	-16.3518	-24.4480	-8.3953
1068	9.1202	7.9245	0.0000	2.1323	0.7393	0.5890	2.8643	4.1362	11.4722	9.3754	3.9665	13.8000	13.8000	13.8000	13.8000	-21.4248	-1.1313	-12.1575	-13.0527	-29.0432	-16.7121	-22.0228	-9.6792
1069	5.0704	6.5296	0.0000	-2.4748	1.9883	3.0677	3.9680	4.6450	15.7191	7.3274	1.9601	13.8000	13.8000	13.8000	13.8000	-15.4904	-4.1574	-11.6480	-15.4565	-31.3940	-19.0629	-19.0151	-10.5268
1070	9.2240	5.0846	0.0000	1.7763	1.6808	1.5191	9.6831	3.2356	15.7750	14.7617	6.6403	13.8000	13.8000	13.8000	13.8000	-11.7233	-6.2388	-1.5529	-10.2325	-28.8687	-16.5376	-24.0302	-10.0406
1071	8.4820	5.5660	0.0000	1.1086	3.5272	5.5213	2.3017	4.7566	16.2512	8.8000	6.2768	13.8000	13.8000	13.8000	13.8000	-17.5968	-1.7909	-14.9726	-10.6542	-29.2137	-16.8826	-22.0062	-11.9864
1072	6.0553	6.7138	0.0000	-0.8483	1.1985	0.3150	1.9497	4.4298	9.6847	5.3368	2.3392	13.8000	13.8000	13.8000	13.8000	-16.5307	-2.6193	-10.8110	-14.9311	-30.1462	-17.8151	-22.1381	-9.1452
1073	9.4452	5.1492	0.0000	1.5838	1.6187	1.4161	10.0016	2.9750	15.7676	14.8804	6.3727	13.8000	13.8000	13.8000	13.8000	-12.1137	-6.5551	-1.9532	-10.5481	-28.8950	-16.5639	-24.4080	-10.3232
1074	9.2151	5.0114	0.0000	1.7816	1.7697	1.4235	9.6809	3.1592	16.0391	14.8338	6.7742	13.8000	13.8000	13.8000	13.8000	-11.6061	-6.2651	-1.9255	-10.1904	-28.8912	-16.5601	-24.3487	-9.8636
1075	7.5716	11.9789	0.0000	-2.0394	2.8823	0.4383	6.3290	6.3596	8.2128	2.1509	0.0242	13.8000	13.8000	13.8000	13.8000	-17.0850	-5.8647	-21.0072	-17.1298	-30.5672	-18.2361	-23.5964	-11.3578
1076	8.4357	5.7128	0.0000	1.0838	3.9132	5.7109	2.4661	4.4684	16.3332	8.7099	5.8488	13.8000	13.8000	13.8000	13.8000	-17.5611	-2.1251	-15.1858	-10.7354	-29.1038	-16.7727	-21.8102	-11.9158
1077	9.2101	5.2713	0.0000	1.5680	1.0983	0.9854	9.7664	3.7305	15.8999	14.7366	6.8757	13.8000	13.8000	13.8000	13.8000	-11.8659	-6.4669	-1.5297	-10.4670	-28.8903	-16.5592	-24.2499	-10.0433
1078	8.0344	-1.5075	0.0000	0.7588	1.9464	2.0794	3.2424	11.5548	15.3520	5.7248	6.6309	13.8000	13.8000	13.8000	13.8000	-20.0735	-12.5410	-9.7708	-10.1993	-30.6919	-18.3608	-26.0833	-12.9571
1079	8.5499	5.6852	0.0000	1.1408	3.9461	5.5093	2.3832	4.4885	16.1767	8.8805	5.9298	13.8000	13.8000	13.8000	13.8000	-17.8133	-2.2257	-15.2687	-10.7277	-29.1056	-16.7745	-21.9837	-11.8741
1080	9.3093	7.8729	0.0000	1.9860	0.6881	0.8032	2.8068	4.0745	11.4713	9.6884	4.0287	13.8000	13.8000	13.8000	13.8000	-21.4690	-1.0173	-12.0166	-13.1265	-29.0439	-16.7128	-21.8999	-9.7700
1081	9.2693	5.2434	0.0000	1.6434	1.7749	1.3058	9.7080	3.2115	15.5290	14.7382	6.4845	13.8000	13.8000	13.8000	13.8000	-11.9091	-6.4768	-1.7990	-10.1782	-29.0064	-16.6753	-24.2878	-9.9186
1082	9.4807	8.1956	0.0000	2.0369	0.7218	0.5195	2.6855	4.2021	11.2184	9.5304	4.0006	13.8000	13.8000	13.8000	13.8000	-21.3434	-0.9797	-12.1709	-13.1201	-29.0045	-16.6734	-22.0837	-9.7057
1083	9.2039	4.6790	0.0000	1.0791	1.7044	1.4043	9.9744	2.8648	16.0138	14.5797	7.0438	13.8000	13.8000	13.8000	13.8000	-11.7725	-6.5121	-1.3545	-10.3813	-28.7398	-16.4087	-23.9098	-10.0776
1084	9.1267	7.8994	0.0000	2.0268	0.6620	0.2213	2.7646	4.1254	11.3981	9.3713	3.9978	13.8000	13.8000	13.8000	13.8000	-21.4362	-1.1986	-12.1575	-13.0751	-28.9446	-16.6135	-21.9977	-9.8416
1085	9.5587	5.4727	0.0000	1.8589	1.6634	1.6411	9.1401	2.9063	15.8661	14.7131	6.6698	13.8000	13.8000	13.8000	13.8000	-11.9308	-6.6571	-1.7717	-10.2711	-28.6631	-16.3320	-24.0922	-10.2529
1086	8.3413	5.6807	0.0000	1.4443	4.6456	6.0342	2.2538	4.8823	16.2586	8.8875	6.2134	13.8000	13.8000	13.8000	13.8000	-17.5222	-2.2399	-14.8995	-10.8801	-29.0177	-16.6866	-22.0406	-11.7876
1087	8.4328	5.4606	0.0000	1.3789	4.2227	5.7262	1.8761	4.5866	16.5408	8.4499	6.1518	13.8000	13.8000	13.8000	13.8000	-17.5467	-2.5383	-14.9218	-10.7398	-29.1488	-16.8177	-21.6218	-11.7784
1088	8.2722	5.6402	0.0000	1.0130	4.1747	5.4519	2.2227	4.7153	16.5566	8.8119	5.9756	13.8000	13.8000	13.8000	13.8000	-17.9143	-2.2823	-15.3034	-10.7427	-29.1450	-16.8139	-22.0326	-11.9083
1089	11.4989	4.8333	0.0000	-1.2505	5.8087	5.6087	4.3410	12.4796	13.2405	5.5230	3.1456	13.8000	13.8000	13.8000	13.8000	-18.8018	-8.1979	-11.4758	-12.2772	-30.3164	-17.9853	-21.4410	-9.4819
1090	9.1239	5.2691	0.0000	1.4968	1.6520	1.6142	9.9117	3.0955	15.6870	14.9321	6.3306	13.8000	13.8000	13.8000	13.8000	-11.8582	-6.3949	-1.6522	-10.3525	-29.1731	-16.8420	-24.2041	-9.9931
1091	8.4123	5.6176	0.0000	1.0689	3.9824	5.5369	2.4429	4.4806	16.2604	8.7405	5.8774	13.8000	13.8000	13.8000	13.8000	-17.6291	-2.2086	-15.0800	-10.7538	-29.1233	-16.7922	-21.6678	-11.8239
1092	9.7242	8.9264	0.0000	0.9436	1.2057	0.5625	0.8821	4.8358	10.7159	6.2209	4.7212	13.8000	13.8000	13.8000	13.8000	-9.4011	-2.7955	-10.5503	-11.8058	-29.1226	-16.7915	-24.3958	-7.8478
1093	9.1716	5.2918	0.0000	1.9758	1.6066	1.4445	9.5885	2.9457	15.8701	14.8263	6.4056	13.8000	13.8000	13.8000	13.8000	-11.6346	-6.4589	-1.2617	-10.4013	-29.0946	-16.7635	-24.1464	-9.9563
1094	8.5737	5.8147	0.0000	1.1486	3.8805	5.5802	2.3800	4.4847	16.1821	8.7310	5.7910	13.8000	13.8000	13.8000	13.8000	-17.7617	-1.9330	-15.1983	-10.8053	-29.1793	-16.8482	-22.0258	-11.8076
1095	7.5727	12.1595	0.0000	-1.5470	2.4172	0.2275	6.6775	6.3836	8.3326	2.1757	0.1626	13.8000	13.8000	13.8000	13.8000	-16.6731	-5.8345	-21.2028	-17.0107	-30.6748	-18.3437	-23.2136	-11.5560
1096	9.3121	7.9168	0.0000	1.9180	0.6904	0.7241	2.6370	4.1750	11.3202	9.4824	4.0842	13.8000	13.8000	13.8000	13.8000	-21.4326	-1.0869	-12.0566	-13.1185	-29.0543	-16.7232	-21.9541	-9.8502
1097	9.2945	5.1709	0.0000	1.4577	1.5965	1.4565	9.7971	2.9929	15.9388	14.7809	6.3224	13.8000	13.8000	13.8000	13.8000	-11.7739	-6.4305	-1.6243	-10.3596	-29.0773	-16.7462	-24.3197	-10.1255
1098	9.3107	7.7889	0.0000	2.1792	0.6978	0.5024	2.7895	4.0457	11.5442	9.5795	4.1016	13.8000	13.8000	13.8000	13.8000	-21.6653	-1.0170	-12.0523	-13.0208	-29.0179	-16.6868	-21.6373	-9.9730
1099	9.1541	5.0618	0.0000	1.8106	1.6687	1.4698	9.7550	3.2196	15.8344	14.8085	6.6833	13.8000	13.8000	13.8000	13.8000	-11.7446	-6.5102	-1.5811	-10.5518	-28.9798	-16.6487	-24.1833	-9.7876
1100	5.4355	6.8535	0.0000	-2.3574	1.5701	3.1615	3.6645	4.2392	15.6045	8.0369	1.4943	13.8000	13.8000	13.8000	13.8000	-15.0700	-3.7775	-11.7428	-15.8930	-31.4321	-19.1010	-18.0790	-10.1645
1101	9.7227	7.9587	0.0000	1.7185	0.4689	0.2603	3.0314	3.8783	11.1351	9.8399	4.1904	13.8000	13.8000	13.8000	13.8000	-21.4163	-1.1853	-11.8907	-12.7805	-29.0392	-16.7081	-21.7131	-10.0874
1102	6.1105	6.4903	0.0000	-0.5853	1.4591	0.6724	1.8210	4.4214	10.0024	4.8207	2.6696	13.8000	13.8000	13.8000	13.8000	-16.7316	-2.9244	-10.6302	-14.6992	-29.9550	-17.6239	-21.9296	-9.2286
1103	9.2935	7.8705	0.0000	2.0173	0.6320	0.4727	3.0034	3.9902	11.4474	9.7716	3.9789	13.8000	13.8000	13.8000	13.8000	-21.5979	-0.8368	-12.1558	-13.0711	-29.1274	-16.7963	-21.8072	-9.8095
1104	8.6227	5.8438	0.0000	1.1561	4.0222	5.3662	2.2978	4.6546	16.6767	8.8161	6.0115	13.8000	13.8000	13.8000	13.8000	-17.8227	-2.6344	-15.4203	-10.8744	-29.2161	-16.8850	-22.3468	-11.6939
1105	10.1912	8.5877	0.0000	0.8060	2.5818	0.5786	0.0526	4.2434	10.3832	5.6024	4.6691	13.8000	13.8000	13.8000	13.8000	-9.8493	-2.5598	-10.6422	-11.6783	-29.0751	-16.7440	-24.4120	-7.9571
1106	9.1121	4.9338	0.0000	1.7165	1.5872	1.2529	9.7674	3.2850	15.5448	14.7423	6.4513	13.8000	13.8000	13.8000	13.8000	-12.0372	-6.6355	-1.8375	-10.6866	-29.1231	-16.7920	-24.0252	-9.9832
1107	8.0945	12.5227	0.0000	-1.3199	2.8113	0.4472	6.3607	6.1363	8.6886	2.4174	0.2325	13.8000	13.8000	13.8000	13.8000	-16.5057	-5.7957	-21.5460	-17.2297	-30.1411	-17.8100	-23.4557	-11.3021
1108	9.8831	8.6270	0.0000	1.1037	2.6936	0.5363	0.5009	4.6867	11.2544	6.5305	4.7298	13.8000	13.8000	13.8000	13.8000	-9.6755	-2.2429	-10.8107	-11.5160	-28.9573	-16.6262	-24.2801	-8.7959
1109	8.0696	-1.4616	0.0000	0.8282	1.8797	1.9370	3.3371	11.6520	15.1829	5.6587	6.5872	13.8000	13.8000	13.8000	13.8000	-19.9349	-12.5107	-9.7522	-10.1033	-30.6159	-18.2848	-26.2396	-12.9514
1110	9.6112	8.8479	0.0000	1.8226	3.1178	1.0543	0.9799	4.2846	11.2864	5.3194	3.7030	13.8000	13.8000	13.8000	13.8000	-10.4099	-2.5004	-11.1088	-12.0592	-28.9607	-16.6296	-24.5140	-8.0435
1111	9.9358	8.8648	0.0000	0.6671	2.9568	1.5237	1.2833	3.7796	10.5557	5.2371	4.1230	13.8000	13.8000	13.8000	13.8000	-10.2880	-1.7025	-11.1263	-11.8405	-29.1478	-16.8167	-24.1189	-8.4858
1112	9.8217	8.7145	0.0000	0.3958	2.7341	0.8904	0.5044	4.4992	10.8961	5.5133	4.9674	13.8000	13.8000	13.8000	13.8000	-9.3134	-2.6619	-10.4332	-12.0374	-29.1699	-16.8388	-24.0759	-8.3067
1113	5.5042	6.8410	0.0000	-2.6051	1.5148	2.7185	4.2015	4.2817	15.7585	8.5624	1.5042	13.8000	13.8000	13.8000	13.8000	-15.0221	-3.8162	-12.0332	-15.8504	-31.6674	-19.3363	-18.2240	-10.1875
1114	10.3307	8.9759	0.0000	0.6998	2.8083	0.2596	0.7218	4.5035	10.5027	5.4796	5.2749	13.8000	13.8000	13.8000	13.8000	-9.6330	-2.5141	-9.7117	-11.6706	-29.0386	-16.7075	-24.1418	-7.8190
1115	8.5088	5.8506	0.0000	1.1560	3.7615	5.6463	2.5406	4.6147	16.1723	8.8233	5.9683	13.8000	13.8000	13.8000	13.8000	-17.7932	-2.1640	-15.0246	-10.8905	-29.1184	-16.7873	-21.8561	-11.6992
1116	10.2478	2.0422	0.0000	-0.1945	1.3534	0.5923	3.5651	14.2705	12.8750	5.6342	6.7395	13.8000	13.8000	13.8000	13.8000	-17.5670	-3.7480	-9.8010	-9.9814	-29.6915	-17.3604	-24.1154	-11.4252
1117	9.1018	5.1084	0.0000	2.0258	1.7176	1.3837	9.7772	3.0460	15.6588	14.7017	6.3716	13.8000	13.8000	13.8000	13.8000	-12.1511	-6.5841	-1.6040	-10.3386	-29.0317	-16.7006	-23.9648	-10.1772
1118	8.3015	5.4777	0.0000	0.9095	4.2783	5.3626	2.2637	4.5810	16.4128	8.9638	5.9794	13.8000	13.8000	13.8000	13.8000	-17.9435	-2.1460	-15.1914	-10.7880	-29.3072	-16.9761	-21.9907	-11.8571
1119	8.3239	5.7852	0.0000	1.0253	3.8974	5.6437	2.2903	4.7215	16.3168	8.6507	5.9061	13.8000	13.8000	13.8000	13.8000	-17.6115	-2.0646	-15.1123	-10.8102	-29.1678	-16.8367	-21.9902	-11.7701
1120	9.4523	7.9047	0.0000	1.8710	0.6699	0.5003	2.6708	4.0274	10.9880	9.6388	4.0832	13.8000	13.8000	13.8000	13.8000	-21.3614	-0.8318	-12.4379	-13.0631	-29.0197	-16.6886	-21.7256	-9.8186
1121	9.4523	8.3565	0.0000	0.4900	2.2386	0.4057	0.3757	4.1629	11.0192	6.8083	4.4996	13.8000	13.8000	13.8000	13.8000	-9.3923	-2.1766	-10.6836	-11.7617	-29.2557	-16.9246	-24.0987	-7.6402
1122	11.4484	1.9186	0.0000	1.2576	2.4487	4.4388	0.0472	10.9450	13.8474	5.8493	7.2425	13.8000	13.8000	13.8000	13.8000	-13.2679	-4.5957	-3.5671	-10.2657	-29.0183	-16.6872	-21.3888	-12.5555
1123	10.0970	1.9306	0.0000	-0.1349	1.5318	0.5771	3.6048	13.9574	12.9194	5.8166	6.8755	13.8000	13.8000	13.8000	13.8000	-17.5606	-3.7348	-9.8185	-10.0616	-29.6725	-17.3414	-24.0313	-11.4939
1124	9.5210	8.4826	0.0000	0.1453	2.6561	0.8797	0.5953	4.4879	10.9160	6.1007	4.9267	13.8000	13.8000	13.8000	13.8000	-9.8551	-2.0128	-9.4251	-11.7546	-29.3502	-17.0191	-24.1403	-7.9129
1125	10.4362	2.1124	0.0000	1.3579	3.0618	4.6846	1.0670	11.7416	14.1522	5.1078	6.7357	13.8000	13.8000	13.8000	13.8000	-13.5157	-4.4801	-2.7929	-10.5795	-29.0591	-16.7280	-20.5508	-11.9806
1126	8.6769	5.6695	0.0000	1.0641	3.9583	5.7937	2.4829	4.2464	16.1341	8.2831	5.8583	13.8000	13.8000	13.8000	13.8000	-17.5068	-1.8870	-14.9675	-10.6001	-29.1839	-16.8528	-21.8096	-11.8700
1127	8.3648	5.7413	0.0000	1.1755	3.8524	5.8233	2.4453	4.6019	16.4266	8.7901	5.9382	13.8000	13.8000	13.8000	13.8000	-17.8246	-2.1564	-15.2940	-10.8327	-29.1029	-16.7718	-21.8934	-11.7160
1128	8.4639	5.7321	0.0000	1.1183	4.1232	5.4740	2.4778	4.5779	16.1917	8.8421	5.9226	13.8000	13.8000	13.8000	13.8000	-17.7502	-2.2177	-15.4268	-10.6572	-29.1232	-16.7921	-21.8879	-11.9487
1129	8.4008	5.7562	0.0000	1.0083	3.9506	5.6490	2.3315	4.8195	16.3943	8.6099	6.0827	13.8000	13.8000	13.8000	13.8000	-17.6666	-2.4393	-15.0440	-10.7527	-29.1990	-16.8679	-21.8440	-11.9588
1130	9.3598	8.0582	0.0000	2.1377	0.7050	0.6548	2.9687	4.1542	11.6745	9.6808	4.0698	13.8000	13.8000	13.8000	13.8000	-21.3059	-1.0230	-12.1446	-12.9878	-29.0655	-16.7344	-21.7613	-9.8470
1131	6.7897	7.2596	0.0000	-0.4688	1.0835	3.9716	2.7094	5.1975	10.9535	4.8007	3.5083	13.8000	13.8000	13.8000	13.8000	-8.4362	-0.0084	-11.5453	-13.1699	-29.6970	-17.3659	-21.8133	-12.1316
1132	6.7947	7.3672	0.0000	-0.5481	1.1527	4.0749	2.4160	4.7744	11.2625	4.2285	3.3090	13.8000	13.8000	13.8000	13.8000	-8.7009	-0.5114	-11.5164	-13.1424	-29.7355	-17.4044	-21.9478	-12.2236
1133	8.3673	5.7613	0.0000	1.0202	3.8615	5.6394	2.4121	4.5763	16.2400	8.7678	5.8481	13.8000	13.8000	13.8000	13.8000	-17.7499	-2.0565	-15.2019	-10.8893	-29.1757	-16.8446	-21.9691	-11.8061
1134	9.2438	5.1106	0.0000	1.9062	1.8729	1.5368	10.2119	2.9981	15.8309	15.2049	6.4669	13.8000	13.8000	13.8000	13.8000	-12.1216	-6.8518	-1.4564	-10.3503	-29.1278	-16.7967	-24.1038	-9.7626
1135	8.3646	5.7101	0.0000	0.9968	4.0136	5.7607	2.6222	4.7710	16.3832	8.6982	6.0722	13.8000	13.8000	13.8000	13.8000	-17.6058	-2.3801	-15.4825	-10.8197	-29.1564	-16.8253	-21.8166	-11.7435
1136	7.8385	12.0669	0.0000	-1.6053	2.5157	0.3468	6.1229	6.2257	8.5932	1.9975	0.1730	13.8000	13.8000	13.8000	13.8000	-16.8196	-5.4891	-21.3337	-16.8139	-30.3977	-18.0666	-23.0508	-11.4791
1137	9.3693	7.9911	0.0000	1.8381	0.5260	0.8353	3.0070	4.1180	11.3106	9.6171	4.1915	13.8000	13.8000	13.8000	13.8000	-21.3282	-1.1041	-12.1954	-13.1780	-28.9686	-16.6375	-21.8839	-9.5629
1138	8.1520	-1.3898	0.0000	0.8423	1.8570	1.8431	3.4026	11.8187	14.9174	5.6999	6.6590	13.8000	13.8000	13.8000	13.8000	-19.9663	-12.4960	-9.6192	-10.0843	-30.6070	-18.2759	-26.3055	-13.0328
1139	11.2597	1.8299	0.0000	1.2993	3.5412	4.2964	0.5344	11.4735	13.8985	5.7942	7.3768	13.8000	13.8000	13.8000	13.8000	-13.0600	-4.5850	-3.0046	-10.4528	-28.7517	-16.4206	-21.6229	-12.2734
1140	5.2889	6.7315	0.0000	-2.6205	1.9537	3.2383	3.9799	4.3447	15.7496	7.8012	1.5482	13.8000	13.8000	13.8000	13.8000	-14.8966	-4.0142	-11.6694	-15.5048	-31.4607	-19.1296	-18.4586	-10.3558
1141	7.6653	12.2619	0.0000	-1.5744	2.5090	0.4885	6.6660	6.6632	8.9112	1.8288	0.2291	13.8000	13.8000	13.8000	13.8000	-16.9690	-5.1265	-21.0819	-17.1858	-30.6799	-18.3488	-23.0864	-11.5473
1142	10.3216	2.0149	0.0000	0.0418	1.4202	0.4729	3.7308	14.1071	13.0247	5.7200	6.7663	13.8000	13.8000	13.8000	13.8000	-17.4388	-3.8697	-9.8808	-10.1040	-29.6044	-17.2733	-24.0863	-11.3504
1143	8.5600	6.0103	0.0000	1.0160	3.8701	5.6671	2.5007	4.6483	16.2433	8.7828	5.8156	13.8000	13.8000	13.8000	13.8000	-17.8337	-2.1087	-15.2092	-10.7855	-29.1689	-16.8378	-21.9265	-11.8288
1144	5.9540	6.6831	0.0000	-0.8610	0.9702	0.4542	1.7516	4.3280	9.3233	5.2548	2.1543	13.8000	13.8000	13.8000	13.8000	-16.4962	-2.5542	-10.6392	-14.7545	-30.1544	-17.8233	-22.4680	-9.5914
1145	7.7850	11.9882	0.0000	-1.8374	2.4129	0.5215	6.4970	6.4254	8.7548	1.8429	0.4903	13.8000	13.8000	13.8000	13.8000	-16.6038	-5.1094	-20.6756	-17.0297	-30.6786	-18.3475	-22.8309	-11.8203
1146	10.8426	2.3565	0.0000	1.2730	2.4694	4.4835	0.3938	11.5272	14.0930	5.6109	7.4607	13.8000	13.8000	13.8000	13.8000	-13.0172	-4.9612	-3.2964	-10.2393	-28.7913	-16.4602	-21.1174	-12.1095
1147	6.0484	6.5518	0.0000	-0.6034	1.4219	0.2225	1.9290	4.4869	9.6282	5.1830	2.6038	13.8000	13.8000	13.8000	13.8000	-16.4706	-2.5565	-10.4280	-14.8634	-29.9126	-17.5815	-22.3395	-9.1343
1148	6.1114	6.7384	0.0000	-0.4975	1.5169	0.3083	2.2878	4.3661	9.8760	5.1269	2.4440	13.8000	13.8000	13.8000	13.8000	-16.7241	-2.5356	-10.5259	-14.8773	-29.9184	-17.5873	-22.1494	-9.4204
1149	9.1423	5.0637	0.0000	2.0243	1.7226	1.6402	10.3573	3.3658	15.2954	14.3718	6.5716	13.8000	13.8000	13.8000	13.8000	-11.6304	-6.2129	-1.8389	-10.5809	-28.6759	-16.3448	-23.9272	-9.9831
1150	8.3164	-1.4126	0.0000	0.8032	1.6244	2.0250	3.3337	11.5977	15.7591	5.6333	6.4942	13.8000	13.8000	13.8000	13.8000	-19.9756	-12.6597	-9.7079	-10.1437	-30.6944	-18.3633	-26.1566	-12.9751
1151	8.1420	-1.3414	0.0000	0.9388	1.9022	2.0269	3.3399	11.6235	15.3317	5.7994	6.7131	13.8000	13.8000	13.8000	13.8000	-20.0126	-12.5422	-9.9638	-10.0812	-30.5968	-18.2657	-26.1363	-13.1936
1152	9.3622	7.8787	0.0000	2.1082	1.0800	0.7645	3.5794	4.4132	11.4608	9.1591	4.4755	13.8000	13.8000	13.8000	13.8000	-21.2154	-0.9246	-12.0142	-13.0321	-29.0075	-16.6764	-22.1946	-9.5226
1153	9.2570	5.3157	0.0000	1.6842	1.4680	1.6538	9.9107	3.0040	15.6692	14.8729	6.5960	13.8000	13.8000	13.8000	13.8000	-11.5571	-6.5178	-1.5057	-10.3173	-28.9612	-16.6301	-24.3325	-9.9073
1154	8.0194	5.7754	0.0000	0.3186	3.2552	4.7530	2.4137	3.0361	13.1420	10.5234	4.9942	13.8000	13.8000	13.8000	13.8000	-8.9918	-1.1081	-10.3011	-11.2817	-29.1224	-16.7913	-19.9190	-11.6975
1155	9.4509	8.0947	0.0000	2.3897	1.0259	0.6148	3.6634	4.3578	11.4976	8.9890	4.2719	13.8000	13.8000	13.8000	13.8000	-21.4270	-0.8936	-12.1071	-12.9388	-29.0523	-16.7212	-22.0240	-9.7466
1156	11.2752	2.2795	0.0000	1.0347	3.3793	4.7107	0.1573	11.5110	13.9199	5.4278	7.3847	13.8000	13.8000	13.8000	13.8000	-12.8229	-4.7575	-3.3373	-10.3935	-28.7024	-16.3713	-21.2953	-12.2627
1157	9.4352	8.0583	0.0000	1.9890	0.6347	0.7184	2.9385	4.0475	11.5153	9.2561	4.0713	13.8000	13.8000	13.8000	13.8000	-21.4836	-1.0900	-12.2691	-12.9795	-29.0784	-16.7473	-21.7629	-9.8621
1158	9.9175	8.4286	0.0000	0.4008	2.3592	1.0784	0.4154	4.6886	10.9491	6.2576	4.9455	13.8000	13.8000	13.8000	13.8000	-9.9542	-2.1236	-10.1801	-11.4828	-29.1040	-16.7729	-24.5481	-7.9553
1159	7.2617	11.4643	0.0000	-2.0986	2.2104	0.3850	6.3480	6.4001	8.9771	1.7723	0.4339	13.8000	13.8000	13.8000	13.8000	-16.1205	-5.5638	-20.4455	-16.8413	-30.9448	-18.6137	-22.9373	-11.9581
1160	9.2255	8.0345	0.0000	1.7878	0.4657	0.3005	2.7682	4.2332	11.4479	9.6127	4.0316	13.8000	13.8000	13.8000	13.8000	-21.5895	-1.1511	-12.1451	-13.1504	-29.0769	-16.7458	-22.0957	-9.5852
1161	9.4718	8.1055	0.0000	2.0579	0.7572	0.6319	2.7950	4.0628	11.3403	9.5364	4.1047	13.8000	13.8000	13.8000	13.8000	-21.2999	-0.9090	-12.1327	-12.9480	-28.9602	-16.6291	-21.9497	-9.7285
1162	9.1244	4.9697	0.0000	1.8122	1.7798	1.2235	10.0797	3.1091	15.8903	14.5559	6.6519	13.8000	13.8000	13.8000	13.8000	-11.6641	-6.3363	-1.5655	-10.2033	-29.0027	-16.6716	-24.3990	-9.8090
1163	10.0910	8.9687	0.0000	0.4989	2.7760	0.6949	0.5792	4.2756	11.2086	5.8160	4.7683	13.8000	13.8000	13.8000	13.8000	-9.6617	-2.3822	-10.8349	-11.5334	-28.9672	-16.6361	-24.3153	-8.1308
1164	8.8858	5.9369	0.0000	1.0032	3.9198	5.8623	2.4401	4.5062	16.1420	8.6245	6.0561	13.8000	13.8000	13.8000	13.8000	-17.6092	-2.0719	-14.8680	-10.8054	-29.1603	-16.8292	-21.9668	-11.8461
1165	8.2929	5.5985	0.0000	1.1951	3.6863	5.4860	2.4383	4.5448	16.3683	8.9176	5.9326	13.8000	13.8000	13.8000	13.8000	-17.5497	-2.1088	-15.2261	-10.7239	-29.1868	-16.8557	-21.8525	-11.9250
1166	9.4161	7.9289	0.0000	1.9138	0.3521	0.7293	2.7241	4.0856	11.1604	9.3657	4.1414	13.8000	13.8000	13.8000	13.8000	-21.3953	-1.0328	-12.0848	-13.0001	-29.0159	-16.6848	-21.9282	-9.9010
1167	9.3369	5.2286	0.0000	1.9440	1.5698	1.4953	9.8212	3.0312	15.6710	14.8148	6.6212	13.8000	13.8000	13.8000	13.8000	-11.6906	-6.4698	-1.7916	-10.2875	-28.8656	-16.5345	-24.2454	-10.0079
1168	10.1661	8.9924	0.0000	0.9175	2.4620	0.2353	0.1374	4.5236	11.0431	5.8043	4.6023	13.8000	13.8000	13.8000	13.8000	-9.9706	-1.9844	-10.1826	-11.8472	-28.9485	-16.6174	-24.0156	-8.5893
1169	5.2972	6.5930	0.0000	-2.4600	2.0492	2.9362	4.0222	4.3484	15.2795	7.8530	1.8706	13.8000	13.8000	13.8000	13.8000	-15.0821	-3.7200	-11.4886	-15.4540	-31.3161	-18.9850	-17.7186	-10.4486
1170	10.9137	2.3167	0.0000	1.3183	2.7739	4.6022	0.4536	11.7731	14.1969	5.7069	7.3406	13.8000	13.8000	13.8000	13.8000	-12.8133	-4.6675	-3.2885	-10.3450	-29.0149	-16.6838	-21.6565	-12.4049
1171	5.2591	6.9583	0.0000	-2.6190	1.9673	3.2974	4.2162	4.5014	15.4366	7.9995	1.6136	13.8000	13.8000	13.8000	13.8000	-15.3666	-4.0690	-11.8521	-15.9710	-31.4227	-19.0916	-18.1558	-10.2096
1172	9.3996	7.9056	0.0000	1.7692	0.8098	0.5081	2.8803	4.2505	11.1467	9.4920	4.3973	13.8000	13.8000	13.8000	13.8000	-21.3302	-0.9625	-11.9260	-12.9225	-29.0578	-16.7267	-22.0376	-9.7687
1173	6.1505	6.8404	0.0000	-0.7753	1.1988	0.2025	1.9121	4.3842	9.7562	5.3060	2.4488	13.8000	13.8000	13.8000	13.8000	-16.5702	-2.6140	-10.4946	-14.8628	-30.0267	-17.6956	-22.4093	-9.2146
1174	7.5937	12.1686	0.0000	-2.1448	2.3279	0.2096	6.0289	6.4787	9.2607	1.8603	0.2906	13.8000	13.8000	13.8000	13.8000	-16.2221	-5.7014	-20.8062	-17.1152	-31.1557	-18.8246	-22.8457	-11.4550
1175	8.5458	5.6868	0.0000	1.0352	3.8288	5.6300	2.0883	4.4985	16.0872	8.6481	5.9125	13.8000	13.8000	13.8000	13.8000	-17.6107	-2.1186	-14.9766	-10.7013	-29.2869	-16.9558	-21.8870	-11.9227
1176	9.1113	5.1646	0.0000	1.6489	1.5752	1.5639	9.6910	3.0839	16.0043	14.6334	6.3976	13.8000	13.8000	13.8000	13.8000	-11.7261	-6.5315	-1.8038	-10.7339	-28.8667	-16.5356	-23.8818	-9.9580
1177	9.0104	5.1117	0.0000	1.8148	1.7819	1.6215	9.5488	2.9908	15.4005	14.5380	6.4010	13.8000	13.8000	13.8000	13.8000	-11.5470	-6.4579	-1.6608	-10.2311	-28.8872	-16.5561	-24.0806	-10.0136
1178	6.1562	7.1728	0.0000	0.5380	0.9028	0.5551	1.9291	4.4346	10.0115	5.2151	2.1714	13.8000	13.8000	13.8000	13.8000	-17.1757	-2.7097	-10.0383	-15.2326	-29.2363	-16.9052	-21.9009	-9.1144
1179	11.5426	2.4282	0.0000	1.2656	2.5598	4.3460	0.1926	11.5956	14.4075	5.1523	7.0970	13.8000	13.8000	13.8000	13.8000	-13.0563	-5.0040	-3.7070	-10.2302	-28.6217	-16.2906	-21.3553	-12.1216
1180	8.4445	5.7730	0.0000	0.9676	3.7887	5.6604	2.4651	4.5189	16.2948	8.7471	5.8318	13.8000	13.8000	13.8000	13.8000	-17.7632	-2.1575	-15.1245	-10.8327	-29.1526	-16.8215	-21.8201	-11.8781
1181	7.9458	-1.6877	0.0000	0.7062	1.8739	1.9302	3.3031	11.6696	14.8970	5.7248	6.6314	13.8000	13.8000	13.8000	13.8000	-19.8574	-12.6258	-9.8082	-10.1611	-30.8972	-18.5661	-26.1985	-12.9895
1182	8.4237	5.6329	0.0000	1.0542	3.9387	5.4279	2.4069	4.5296	16.2110	8.6637	5.8834	13.8000	13.8000	13.8000	13.8000	-17.8564	-2.0609	-15.2602	-10.8692	-29.1954	-16.8643	-21.7309	-11.8580
1183	9.6720	9.0365	0.0000	0.9986	1.7851	0.0063	0.6971	4.8090	10.3757	6.2585	4.5733	13.8000	13.8000	13.8000	13.8000	-9.4452	-2.4916	-9.9445	-12.0822	-29.1963	-16.8652	-24.3749	-7.9617
1184	11.6067	2.2851	0.0000	0.9221	2.9049	4.6378	0.0254	11.1721	14.0920	5.4479	7.4114	13.8000	13.8000	13.8000	13.8000	-13.0809	-4.8287	-3.7850	-10.2085	-28.7363	-16.4052	-21.0540	-12.3527
1185	11.3575	2.8333	0.0000	1.7579	2.8973	4.6757	0.3896	11.0868	14.1663	5.5676	7.3388	13.8000	13.8000	13.8000	13.8000	-12.9996	-5.1282	-3.3238	-10.5922	-28.7446	-16.4135	-21.4239	-12.1994
1186	7.9673	-1.5794	0.0000	0.7216	2.0419	1.8584	3.4404	11.5965	15.2758	5.7781	6.7532	13.8000	13.8000	13.8000	13.8000	-20.0838	-12.6122	-9.7114	-10.1494	-30.7964	-18.4653	-26.0504	-13.0882
1187	6.1879	6.6078	0.0000	-0.4945	1.1867	0.3376	1.3490	4.5462	9.9134	5.0371	2.6940	13.8000	13.8000	13.8000	13.8000	-16.5186	-2.8300	-10.4978	-14.7982	-29.9006	-17.5695	-22.1118	-9.0515
1188	7.9742	-1.6026	0.0000	0.7266	1.9123	2.1204	3.1402	11.7081	15.2807	5.7501	6.6442	13.8000	13.8000	13.8000	13.8000	-20.2752	-12.6709	-9.6830	-10.2042	-30.7336	-18.4025	-26.1514	-12.9484
1189	8.4755	5.6863	0.0000	1.0162	3.8556	5.7885	2.3277	4.3865	16.3476	9.0035	5.8741	13.8000	13.8000	13.8000	13.8000	-17.8745	-2.2029	-15.1811	-10.8008	-29.1992	-16.8681	-21.7872	-11.8027
1190	8.2086	-1.3376	0.0000	0.6871	1.7807	1.9950	2.8691	11.4045	15.3296	5.7878	6.7691	13.8000	13.8000	13.8000	13.8000	-20.2297	-12.6749	-9.6625	-10.0318	-30.5409	-18.2098	-26.0211	-12.7294
1191	6.8200	7.3405	0.0000	-0.5863	1.3088	3.7978	2.4692	4.6449	11.0553	4.2574	3.0200	13.8000	13.8000	13.8000	13.8000	-8.7915	-0.3808	-11.6540	-13.1840	-29.9056	-17.5745	-22.0716	-12.0475
1192	10.2555	8.8537	0.0000	0.3714	2.4503	0.3222	0.6236	3.5662	11.2923	6.0114	4.3009	13.8000	13.8000	13.8000	13.8000	-9.8202	-2.9444	-10.7581	-11.8542	-28.9975	-16.6664	-24.0438	-8.2350
1193	11.5132	2.3514	0.0000	1.1639	2.5892	4.8691	0.0806	11.8850	14.0097	5.9273	7.5349	13.8000	13.8000	13.8000	13.8000	-13.0502	-4.7484	-3.1010	-10.4894	-28.9153	-16.5842	-21.5370	-12.0872
1194	8.0794	-1.3632	0.0000	0.8614	2.0237	1.8973	3.1906	11.6854	15.2455	5.6736	6.5491	13.8000	13.8000	13.8000	13.8000	-19.9953	-12.3344	-9.6901	-10.1586	-30.6382	-18.3071	-26.2314	-12.9308
1195	9.4596	8.0295	0.0000	2.0606	0.7393	0.5209	2.7719	4.0365	11.6121	9.8686	4.0910	13.8000	13.8000	13.8000	13.8000	-21.2936	-1.2014	-12.0674	-13.0678	-28.8808	-16.5497	-21.7771	-9.8364
1196	9.3188	5.0694	0.0000	1.7250	1.2160	1.7465	10.3134	3.0457	15.9066	14.4401	6.2962	13.8000	13.8000	13.8000	13.8000	-11.8377	-6.6833	-1.3503	-10.3349	-28.8827	-16.5516	-24.2506	-10.1862
1197	8.2750	5.6546	0.0000	1.0963	3.7981	5.6252	2.5237	4.5434	16.1012	8.7348	5.7973	13.8000	13.8000	13.8000	13.8000	-17.7279	-2.1415	-14.9640	-10.9320	-29.1934	-16.8623	-21.8780	-11.8406
1198	8.9909	5.2763	0.0000	1.4104	1.6259	1.5901	9.6925	3.1635	15.5762	14.2264	6.4176	13.8000	13.8000	13.8000	13.8000	-11.6810	-6.7134	-1.5826	-10.5079	-29.1826	-16.8515	-23.9384	-10.1002
1199	8.4723	5.7444	0.0000	1.2572	3.7147	5.4636	2.5021	4.5249	16.4212	8.7130	5.9289	13.8000	13.8000	13.8000	13.8000	-17.7506	-2.2415	-15.3200	-10.8271	-29.2181	-16.8870	-21.8084	-11.7870
1200	9.2048	4.9720	0.0000	1.9327	1.5952	1.4288	9.6463	3.5755	15.6346	14.9775	6.8843	13.8000	13.8000	13.8000	13.8000	-11.9725	-6.2700	-1.7718	-10.3516	-29.1066	-16.7755	-24.1760	-10.1384
1201	11.1420	1.9898	0.0000	1.4217	2.5881	4.5702	0.0023	11.2389	13.9221	5.8686	7.1467	13.8000	13.8000	13.8000	13.8000	-13.2744	-4.7325	-3.2302	-10.3086	-28.9733	-16.6422	-21.4812	-12.5652
1202	9.3400	5.2622	0.0000	2.2434	2.1252	2.7097	10.6305	2.7751	15.1989	14.6253	6.7155	13.8000	13.8000	13.8000	13.8000	-11.7837	-6.6574	-0.9209	-10.7616	-28.7612	-16.4301	-23.7366	-8.7342
1203	8.2887	5.8184	0.0000	1.1298	3.5990	5.6881	2.2724	4.5583	16.2540	8.8051	5.7051	13.8000	13.8000	13.8000	13.8000	-17.8670	-2.2338	-15.3248	-10.7891	-29.1470	-16.8159	-21.9260	-11.8466
1204	9.3708	7.8793	0.0000	1.9678	0.8672	0.6781	2.9156	4.1244	11.3686	9.3931	4.2365	13.8000	13.8000	13.8000	13.8000	-21.3340	-1.1239	-12.2174	-12.9369	-28.9086	-16.5775	-21.8906	-9.8295
1205	8.5262	5.8445	0.0000	1.0509	3.8638	5.6725	2.4952	4.5486	16.2705	8.8342	5.9255	13.8000	13.8000	13.8000	13.8000	-17.6044	-2.1189	-15.0323	-10.7985	-29.0857	-16.7546	-21.9194	-11.8105
1206	10.2200	9.1507	0.0000	1.3585	2.9726	0.5273	0.7430	3.9841	11.2778	5.6766	3.9558	13.8000	13.8000	13.8000	13.8000	-10.3021	-2.1979	-10.7379	-11.6364	-28.8466	-16.5155	-24.5983	-8.2907
1207	9.9604	8.2559	0.0000	1.5190	3.0071	0.9220	0.0710	3.9813	11.5573	4.8376	4.5330	13.8000	13.8000	13.8000	13.8000	-10.0127	-1.9013	-10.2938	-11.7267	-28.8388	-16.5077	-24.1196	-8.6512
1208	9.2200	5.0347	0.0000	1.9813	1.8200	1.3422	10.3151	3.0795	15.5145	14.7385	6.5469	13.8000	13.8000	13.8000	13.8000	-11.6809	-6.5716	-1.4575	-10.1984	-28.8956	-16.5645	-24.1362	-10.2564
1209	8.2554	5.7351	0.0000	0.9407	4.1197	5.4620	2.1782	4.8347	16.5208	8.8588	5.9547	13.8000	13.8000	13.8000	13.8000	-17.6808	-2.0305	-15.2467	-10.8935	-29.2210	-16.8899	-21.9099	-11.8924
1210	9.2233	5.1882	0.0000	1.7706	1.4968	1.4264	9.8237	3.1625	15.5928	14.6910	6.6052	13.8000	13.8000	13.8000	13.8000	-11.7695	-6.5538	-1.6837	-10.4798	-28.9364	-16.6053	-24.2376	-9.9633
1211	9.2774	7.7638	0.0000	1.8362	0.6469	0.4539	3.0549	4.2471	11.2925	8.9613	4.3358	13.8000	13.8000	13.8000	13.8000	-21.3713	-0.7609	-12.2254	-12.8760	-29.1031	-16.7720	-21.9472	-9.7606
1212	11.0248	2.2133	0.0000	1.2740	2.7071	4.7337	0.2087	11.2989	14.1262	5.5759	7.4098	13.8000	13.8000	13.8000	13.8000	-13.0460	-4.6529	-3.3549	-10.2421	-28.9604	-16.6293	-21.4573	-12.4788
1213	8.3915	5.6023	0.0000	0.8789	3.8158	5.6824	2.3353	4.6886	16.3922	8.6134	6.1018	13.8000	13.8000	13.8000	13.8000	-17.6910	-2.2781	-15.2375	-10.7402	-29.1813	-16.8502	-21.7299	-11.9423
1214	10.1562	1.8139	0.0000	-0.0396	1.5030	0.4711	3.5626	13.8910	13.0495	5.7859	6.9564	13.8000	13.8000	13.8000	13.8000	-17.6876	-3.5129	-9.7895	-10.0024	-29.6230	-17.2919	-23.8861	-11.5523
1215	8.4970	5.6933	0.0000	0.9626	3.7308	5.5135	2.4972	4.5164	16.2936	8.7493	5.8626	13.8000	13.8000	13.8000	13.8000	-17.7214	-2.3662	-15.2070	-10.7888	-29.2053	-16.8742	-21.9879	-11.8079
1216	7.5847	12.0784	0.0000	-2.1818	2.3131	0.4980	6.6702	6.4768	8.6946	1.8728	0.1087	13.8000	13.8000	13.8000	13.8000	-16.7817	-5.8255	-20.8546	-17.0003	-30.7727	-18.4416	-23.1366	-11.7295
1217	9.3717	7.9226	0.0000	1.8016	0.5312	0.7710	2.8509	4.0170	11.2601	9.2575	4.0864	13.8000	13.8000	13.8000	13.8000	-21.5282	-0.9658	-12.2026	-12.9976	-28.9136	-16.5825	-21.8236	-9.7977
1218	10.7225	4.6649	0.0000	-1.8229	5.9942	5.6813	4.5029	11.7893	13.3810	5.6156	3.9957	13.8000	13.8000	13.8000	13.8000	-18.9984	-8.3213	-11.3290	-11.8801	-30.4882	-18.1571	-21.6261	-9.4201
1219	9.2654	7.9222	0.0000	2.0405	0.5596	0.5353	2.7828	3.9957	11.3316	9.4916	4.0265	13.8000	13.8000	13.8000	13.8000	-21.5111	-1.2893	-12.1797	-12.9919	-28.9436	-16.6125	-21.7330	-9.8385
1220	10.3394	9.0567	0.0000	1.0773	2.7421	1.3584	0.6919	3.5242	11.4795	5.7591	4.1389	13.8000	13.8000	13.8000	13.8000	-9.8889	-2.3096	-11.1378	-11.4966	-28.7563	-16.4252	-24.4286	-7.8635
1221	9.2256	7.8006	0.0000	2.0080	0.6126	0.5743	2.8599	4.1100	11.3927	9.6778	4.0292	13.8000	13.8000	13.8000	13.8000	-21.6820	-0.9077	-12.0982	-12.9747	-29.0352	-16.7041	-22.0041	-9.9289
1222	8.4648	5.8537	0.0000	1.0120	3.8565	5.8303	2.3954	4.5724	16.4781	8.9899	5.8554	13.8000	13.8000	13.8000	13.8000	-17.8134	-2.3978	-15.0596	-10.8298	-29.2337	-16.9026	-22.1675	-11.6791
1223	10.2968	8.9342	0.0000	0.2468	2.2289	0.3821	0.7078	4.7309	11.0562	5.3578	5.2075	13.8000	13.8000	13.8000	13.8000	-9.4370	-2.4593	-10.6260	-11.7579	-29.1780	-16.8469	-24.1366	-7.7222
1224	9.3424	8.0039	0.0000	2.2282	0.5382	0.3727	2.6645	4.2348	11.5483	9.1674	4.0963	13.8000	13.8000	13.8000	13.8000	-21.4481	-1.0291	-12.1488	-13.1843	-29.1270	-16.7959	-21.8939	-9.7357
1225	8.4114	5.6049	0.0000	1.3442	3.8647	5.6187	2.6113	4.2795	16.1901	8.6761	5.6484	13.8000	13.8000	13.8000	13.8000	-17.8731	-1.9545	-15.4570	-10.8764	-29.1865	-16.8554	-21.8822	-11.7835
1226	9.4602	4.7780	0.0000	1.7641	1.4515	1.0071	10.6118	2.3342	15.5171	14.5910	6.3846	13.8000	13.8000	13.8000	13.8000	-11.8503	-6.5919	-1.5092	-10.4334	-29.0470	-16.7159	-23.8179	-9.6520
1227	10.0581	2.0724	0.0000	-0.1943	1.3162	0.4188	3.7343	13.8455	12.7903	5.6909	6.7202	13.8000	13.8000	13.8000	13.8000	-18.1301	-3.7270	-9.9039	-10.1091	-29.6727	-17.3416	-23.9415	-11.5005
1228	8.9834	5.0662	0.0000	1.7245	1.5649	1.3574	9.9739	3.2251	15.7337	14.7123	6.5515	13.8000	13.8000	13.8000	13.8000	-11.8276	-6.3688	-1.6303	-10.4288	-29.0578	-16.7267	-24.0647	-9.9598
1229	9.5544	7.9496	0.0000	1.9037	0.7978	0.2254	2.7192	4.1365	11.5937	9.3922	4.2019	13.8000	13.8000	13.8000	13.8000	-21.4085	-1.0337	-12.1358	-12.9497	-29.0645	-16.7334	-22.0498	-9.7653
1230	8.5064	5.7231	0.0000	1.0654	3.7796	5.6560	2.4958	4.5491	16.1157	9.0290	5.8700	13.8000	13.8000	13.8000	13.8000	-17.7987	-2.2498	-15.0648	-10.7654	-29.1736	-16.8425	-21.8527	-11.9572
1231	9.2762	7.8206	0.0000	1.9492	0.6211	0.6749	2.7035	4.0255	11.4932	9.4803	4.1462	13.8000	13.8000	13.8000	13.8000	-21.3184	-1.0212	-12.2089	-12.9066	-29.0600	-16.7289	-21.9320	-9.7019
1232	8.7947	7.8624	0.0000	1.8586	0.8511	1.1802	3.5398	4.4340	11.4232	8.5341	3.9821	13.8000	13.8000	13.8000	13.8000	-20.9914	-1.3096	-11.7329	-13.4327	-29.0162	-16.6851	-22.0320	-9.6234
1233	9.2857	7.9159	0.0000	1.9222	0.6240	0.6308	2.8314	4.1928	11.0275	9.6964	4.1483	13.8000	13.8000	13.8000	13.8000	-21.4695	-1.0761	-12.1829	-13.1831	-29.1532	-16.8221	-21.8555	-9.5096
1234	9.3229	5.1211	0.0000	1.8025	1.5418	1.3222	9.5987	3.1331	15.7551	14.6498	6.7884	13.8000	13.8000	13.8000	13.8000	-11.9555	-6.4599	-1.4869	-10.1023	-28.8608	-16.5297	-24.2280	-10.0382
1235	10.0865	1.6765	0.0000	0.1107	1.4650	0.5415	3.5551	13.8236	13.0103	5.8577	6.9993	13.8000	13.8000	13.8000	13.8000	-17.4143	-3.6716	-9.7486	-9.9915	-29.5396	-17.2085	-23.6950	-11.8751
1236	8.2841	5.6863	0.0000	1.0426	3.7342	5.5488	2.3959	4.6194	16.1707	8.7669	5.7776	13.8000	13.8000	13.8000	13.8000	-17.6332	-2.1510	-15.0283	-10.7570	-29.1715	-16.8404	-21.7856	-11.9905
1237	9.7302	5.3528	0.0000	1.6154	1.5745	1.5365	9.8534	3.0477	15.6807	14.7443	6.7897	13.8000	13.8000	13.8000	13.8000	-11.6407	-6.2404	-1.9782	-10.2792	-29.0945	-16.7634	-24.2365	-10.2278
1238	5.7507	6.3456	0.0000	-0.6011	1.3198	0.0746	1.7424	4.4674	9.7194	5.1272	2.4482	13.8000	13.8000	13.8000	13.8000	-16.5162	-2.4512	-10.4408	-14.7402	-29.9905	-17.6594	-22.1055	-9.5581
1239	8.4024	5.7686	0.0000	1.0878	3.7159	5.5865	2.2495	4.5677	16.1839	8.6637	5.7500	13.8000	13.8000	13.8000	13.8000	-17.7713	-2.0367	-15.1387	-10.8065	-29.2754	-16.9443	-21.8245	-11.9019
1240	9.9149	8.7928	0.0000	0.9574	2.3040	0.4380	0.7903	4.4292	10.5175	6.2165	4.8322	13.8000	13.8000	13.8000	13.8000	-9.5761	-2.9809	-10.3573	-11.6665	-29.0224	-16.6913	-24.1882	-8.4301
1241	8.2975	5.5577	0.0000	1.0197	3.5721	5.8287	2.3696	4.2756	16.4274	8.7000	5.6589	13.8000	13.8000	13.8000	13.8000	-17.5191	-2.2228	-15.1428	-10.8494	-29.0833	-16.7522	-21.9761	-11.6996
1242	6.3569	6.9323	0.0000	-0.6662	1.2472	0.4713	2.0088	4.5092	9.1733	5.5817	2.5436	13.8000	13.8000	13.8000	13.8000	-16.5594	-2.6962	-10.5753	-14.7534	-30.1121	-17.7810	-22.2351	-9.2613
1243	7.7544	12.1292	0.0000	-1.6321	2.7221	0.3079	6.6466	6.4258	8.3126	2.1511	0.1136	13.8000	13.8000	13.8000	13.8000	-16.7977	-6.1455	-20.9910	-16.9359	-30.4448	-18.1137	-23.2035	-11.6431
1244	8.4600	5.7770	0.0000	1.0123	3.4281	5.4217	2.3666	4.5410	16.1894	8.8136	5.9199	13.8000	13.8000	13.8000	13.8000	-17.8076	-1.9772	-15.0845	-10.8041	-29.1985	-16.8674	-21.8723	-11.7054
1245	9.4239	7.9381	0.0000	2.1386	0.6546	0.5192	2.8112	4.0476	11.4465	9.6723	4.1307	13.8000	13.8000	13.8000	13.8000	-21.6038	-1.0569	-11.9303	-12.9355	-29.1034	-16.7723	-21.8560	-9.7891
1246	8.4105	5.7682	0.0000	1.1333	3.7964	5.6286	2.2539	4.5153	16.3364	8.8226	5.7503	13.8000	13.8000	13.8000	13.8000	-17.8190	-2.1283	-15.2178	-10.7985	-29.2233	-16.8922	-21.7130	-11.8035
1247	9.2263	8.0191	0.0000	1.7354	0.4972	0.5537	2.6221	4.2687	11.1999	9.3772	4.0300	13.8000	13.8000	13.8000	13.8000	-21.3391	-0.7722	-11.8883	-13.1116	-29.0936	-16.7625	-22.1369	-9.7243
1248	8.9963	5.2604	0.0000	1.9171	1.8930	1.0945	9.8306	3.2477	15.9903	14.6841	6.5438	13.8000	13.8000	13.8000	13.8000	-11.9820	-6.3696	-1.7079	-10.3375	-28.8429	-16.5118	-24.4014	-9.7110
1249	7.9731	-1.5683	0.0000	0.9134	1.8751	1.7473	3.5470	11.6014	15.1264	5.6998	6.6744	13.8000	13.8000	13.8000	13.8000	-19.7098	-12.7128	-9.5052	-10.1736	-30.6749	-18.3438	-26.4813	-13.1332
1250	10.9737	1.9429	0.0000	1.1896	3.1907	4.9038	0.2898	11.6623	13.7046	5.6602	7.4473	13.8000	13.8000	13.8000	13.8000	-12.9535	-4.8585	-3.3823	-10.4501	-28.8077	-16.4766	-21.5340	-12.2553
1251	8.6908	5.6759	0.0000	0.9403	3.2953	5.5365	2.2727	4.3893	16.4519	8.9912	5.9584	13.8000	13.8000	13.8000	13.8000	-17.9465	-2.2348	-15.5704	-10.7718	-29.2951	-16.9640	-21.6699	-11.7630
1252	8.4745	5.8159	0.0000	1.2786	3.9618	5.4892	2.4202	4.6324	16.3310	8.8260	5.9183	13.8000	13.8000	13.8000	13.8000	-17.5531	-2.1944	-15.2055	-10.8008	-29.0495	-16.7184	-21.7975	-11.7817
1253	7.8430	11.9473	0.0000	-1.7487	2.8100	0.8550	6.2391	6.0728	8.6617	2.1724	0.4158	13.8000	13.8000	13.8000	13.8000	-16.9639	-5.9242	-21.0655	-16.8101	-30.6844	-18.3533	-23.5244	-11.2445
1254	8.2857	5.5095	0.0000	1.1517	4.0622	5.7258	2.3513	4.7751	16.2616	8.8381	6.1239	13.8000	13.8000	13.8000	13.8000	-17.7032	-2.2844	-15.3296	-10.7734	-29.1130	-16.7819	-22.0266	-11.9516
1255	8.3640	5.6464	0.0000	0.9445	4.0414	5.5318	2.3768	4.8924	16.3410	8.7508	6.2167	13.8000	13.8000	13.8000	13.8000	-17.7282	-2.2443	-15.2324	-10.7444	-29.1407	-16.8096	-21.8558	-11.9071
1256	5.6963	6.3152	0.0000	-0.6572	1.3607	0.3491	1.8743	4.4795	9.0835	5.0010	2.4766	13.8000	13.8000	13.8000	13.8000	-16.6676	-2.5523	-10.5492	-14.8439	-30.0633	-17.7322	-22.3707	-9.1499
1257	8.4650	5.5472	0.0000	0.9539	4.0629	5.6285	2.2393	4.6163	16.3461	8.3944	6.2024	13.8000	13.8000	13.8000	13.8000	-18.0428	-2.2040	-15.4296	-10.5556	-29.2006	-16.8695	-22.3420	-11.8090
1258	9.9718	9.1257	0.0000	0.7922	2.0094	0.1647	0.7761	4.8310	10.4864	6.3289	4.8150	13.8000	13.8000	13.8000	13.8000	-9.1530	-2.5938	-11.0367	-11.7242	-29.1569	-16.8258	-24.3887	-7.7460
1259	8.1773	5.5144	0.0000	1.0761	4.0105	5.3882	1.8363	4.7093	16.5217	8.7696	5.9747	13.8000	13.8000	13.8000	13.8000	-18.0304	-2.4256	-15.4662	-10.8390	-29.2114	-16.8803	-22.1801	-11.9063
1260	9.2990	8.0090	0.0000	1.9155	0.5281	0.5578	2.7298	4.0926	11.4180	9.4607	4.0207	13.8000	13.8000	13.8000	13.8000	-21.5202	-0.8301	-12.1071	-13.0062	-28.9762	-16.6451	-21.7839	-9.8335
1261	7.7622	-1.6211	0.0000	0.9201	1.8836	1.7325	3.6843	11.7261	15.1764	5.6925	6.6763	13.8000	13.8000	13.8000	13.8000	-19.7702	-12.5673	-9.3480	-10.1908	-30.7199	-18.3888	-26.4322	-13.1166
1262	9.3092	5.1877	0.0000	1.8338	1.6940	1.3965	9.7006	3.0790	15.7100	14.5633	6.2987	13.8000	13.8000	13.8000	13.8000	-11.5864	-6.4660	-1.5814	-10.6370	-29.1160	-16.7849	-23.8560	-10.0978
1263	8.1007	-1.3406	0.0000	0.7556	2.1156	2.0384	3.3130	11.4766	15.3684	5.7183	6.5867	13.8000	13.8000	13.8000	13.8000	-20.1562	-12.5581	-9.7578	-10.2314	-30.6538	-18.3227	-25.9937	-12.8371
1264	10.2780	8.4469	0.0000	0.6422	2.2288	1.9426	1.0320	3.8369	11.1235	6.2837	4.7945	13.8000	13.8000	13.8000	13.8000	-9.7623	-2.7621	-10.7358	-11.7137	-28.9979	-16.6668	-24.2656	-7.6048
1265	10.0317	1.6380	0.0000	-0.0334	1.5519	0.5244	3.6131	13.7245	12.9705	5.8054	6.9239	13.8000	13.8000	13.8000	13.8000	-17.7091	-3.5729	-9.6360	-10.0504	-29.6117	-17.2806	-23.8853	-11.6731
1266	10.1230	9.0130	0.0000	0.4189	2.7947	0.6494	0.5974	4.0099	10.7678	5.7563	4.6946	13.8000	13.8000	13.8000	13.8000	-9.3836	-2.7275	-10.5258	-12.0688	-29.0818	-16.7507	-24.3312	-8.1214
1267	9.3109	7.9788	0.0000	2.2293	0.8532	0.5564	3.0603	3.9954	11.2500	9.5835	3.9533	13.8000	13.8000	13.8000	13.8000	-21.4965	-1.1433	-12.2471	-13.0993	-28.8790	-16.5479	-21.7434	-9.7369
1268	7.6700	11.8304	0.0000	-1.7251	2.4559	0.7177	6.4435	6.3441	8.3441	2.4024	0.4436	13.8000	13.8000	13.8000	13.8000	-16.9436	-5.7838	-20.9790	-16.6349	-30.8732	-18.5421	-23.1383	-11.6264
1269	11.2263	2.2416	0.0000	1.3509	2.8834	5.0101	0.0001	11.5896	13.7910	5.8721	7.3310	13.8000	13.8000	13.8000	13.8000	-13.3285	-4.7624	-3.2965	-10.4563	-29.0304	-16.6993	-21.4768	-12.3166
1270	10.9100	2.1119	0.0000	1.4542	2.9069	4.8124	0.1327	11.5426	14.1298	5.8703	7.2849	13.8000	13.8000	13.8000	13.8000	-12.9700	-4.4899	-3.2765	-10.3678	-28.8763	-16.5452	-21.5642	-12.3493
1271	8.9096	5.2206	0.0000	1.8284	1.4167	1.2431	9.7746	3.4541	15.5785	14.6076	6.4131	13.8000	13.8000	13.8000	13.8000	-12.0292	-6.0129	-1.5141	-10.4698	-29.1149	-16.7838	-24.0898	-9.8711
1272	10.0245	14.4251	0.0000	4.1929	1.7552	6.0929	9.3104	5.1993	16.7109	1.0737	0.1015	13.8000	13.8000	13.8000	13.8000	-9.0738	-1.9915	-14.2012	-16.8231	-28.7108	-16.3797	-21.9776	-12.0177
1273	6.3147	6.6220	0.0000	-0.4927	1.1467	0.3819	2.2430	4.4955	9.5870	5.2609	2.7616	13.8000	13.8000	13.8000	13.8000	-16.8736	-3.4150	-10.9884	-14.7133	-29.8940	-17.5629	-21.8450	-9.4389
1274	9.3737	8.0227	0.0000	1.7698	0.4444	0.5618	2.6290	4.0981	11.4948	9.3353	4.0556	13.8000	13.8000	13.8000	13.8000	-21.4367	-1.2363	-11.9790	-13.1302	-28.9543	-16.6232	-21.9400	-9.7300
1275	9.8078	8.2810	0.0000	0.1519	1.8237	1.1234	0.5694	3.8840	10.5606	6.4883	4.3964	13.8000	13.8000	13.8000	13.8000	-9.7330	-2.9401	-10.6034	-12.0267	-29.2412	-16.9101	-23.9954	-7.7343
1276	8.3069	5.6031	0.0000	1.2341	4.3954	5.4341	2.0469	4.5212	16.6838	8.6272	5.8831	13.8000	13.8000	13.8000	13.8000	-17.8201	-2.2682	-15.2623	-10.7352	-29.2301	-16.8990	-22.2731	-11.8410
1277	5.6054	6.8466	0.0000	-0.6767	1.2637	0.4152	1.7720	4.8309	9.4581	5.1020	2.2531	13.8000	13.8000	13.8000	13.8000	-16.6526	-2.2447	-10.7010	-15.2166	-30.0396	-17.7085	-22.4251	-9.5020
1278	9.2781	8.0126	0.0000	1.8368	0.7920	0.5311	2.7182	4.3080	11.6048	9.3685	4.0671	13.8000	13.8000	13.8000	13.8000	-21.3938	-1.1250	-12.1870	-13.1310	-29.1036	-16.7725	-21.9284	-9.9912
1279	8.3790	5.6521	0.0000	0.9303	3.8823	5.6062	2.3396	4.5365	16.2313	8.7884	5.8261	13.8000	13.8000	13.8000	13.8000	-17.7625	-2.2040	-15.1310	-10.7574	-29.1717	-16.8406	-21.8561	-11.9684
1280	9.3508	8.0087	0.0000	2.0942	0.5932	0.4755	2.8334	4.0724	11.3766	9.4543	4.0071	13.8000	13.8000	13.8000	13.8000	-21.6047	-1.0427	-11.9959	-13.0156	-29.0613	-16.7302	-22.0061	-9.6596
1281	9.3264	7.6726	0.0000	2.2955	4.3032	1.6194	0.7639	4.5941	12.7571	7.4844	5.0399	13.8000	13.8000	13.8000	13.8000	-10.1679	-1.3106	-10.9492	-11.7277	-28.9341	-16.6030	-24.2235	-8.8482
1282	6.7759	7.4973	0.0000	-0.6881	0.9228	4.1253	2.6693	4.6038	11.1630	4.5464	2.9354	13.8000	13.8000	13.8000	13.8000	-8.8869	-0.6019	-12.0611	-13.1760	-29.7945	-17.4634	-22.1958	-12.0922
1283	8.3116	5.8009	0.0000	0.7289	3.9692	5.5663	2.2233	4.7629	16.4938	8.6258	5.8828	13.8000	13.8000	13.8000	13.8000	-17.6977	-2.3001	-15.5680	-10.8571	-29.2788	-16.9477	-21.8489	-11.8658
1284	8.6364	5.8652	0.0000	1.0556	3.8262	5.6649	2.3425	4.5943	16.3165	8.9100	5.9711	13.8000	13.8000	13.8000	13.8000	-17.7895	-2.0338	-15.2100	-10.9132	-29.1368	-16.8057	-21.8416	-11.8019
1285	7.1342	5.1775	0.0000	-0.7212	2.5881	4.3456	2.6172	3.4168	12.8980	11.2166	4.6821	13.8000	13.8000	13.8000	13.8000	-9.7196	-0.7397	-10.3365	-10.9402	-29.5750	-17.2439	-20.0641	-12.0621
1286	10.9187	2.1173	0.0000	1.3074	2.8049	4.6962	0.1960	11.3170	14.0203	5.8674	7.3773	13.8000	13.8000	13.8000	13.8000	-13.0750	-4.4786	-3.0345	-10.2160	-28.8712	-16.5401	-21.5315	-12.2285
1287	5.8885	6.4057	0.0000	-0.9091	1.4717	0.5547	1.6386	4.4920	10.0781	5.1638	2.5112	13.8000	13.8000	13.8000	13.8000	-16.5913	-2.5363	-10.4408	-14.5833	-30.0601	-17.7290	-22.6024	-9.3176
1288	8.1313	-1.5067	0.0000	0.6038	1.9399	2.0804	3.1794	11.5090	15.2548	5.7177	6.6004	13.8000	13.8000	13.8000	13.8000	-19.8699	-12.3991	-9.5745	-10.1257	-30.7158	-18.3847	-26.0836	-12.8897
1289	8.3728	5.8057	0.0000	1.0321	3.8321	5.6592	2.4396	4.5307	16.2815	8.6732	5.7448	13.8000	13.8000	13.8000	13.8000	-17.7930	-2.0631	-15.2104	-10.7172	-29.1774	-16.8463	-21.7821	-11.9097
1290	9.2223	5.0382	0.0000	1.8142	1.7319	1.3131	9.7634	3.0484	15.7522	14.6147	6.6640	13.8000	13.8000	13.8000	13.8000	-11.9161	-6.9105	-1.8479	-10.2466	-28.8806	-16.5495	-23.9950	-10.1130
1291	8.2029	5.7208	0.0000	1.0469	3.7627	5.6437	2.3238	4.6316	16.3390	8.8379	5.7729	13.8000	13.8000	13.8000	13.8000	-17.7668	-2.1391	-15.0699	-10.7655	-29.1173	-16.7862	-21.8897	-11.9225
1292	5.4207	6.7851	0.0000	-2.3602	1.8157	3.0734	4.2136	4.3631	15.5198	7.8705	1.8070	13.8000	13.8000	13.8000	13.8000	-15.2583	-4.0876	-11.6299	-15.7700	-31.2211	-18.8900	-17.7722	-10.1805
1293	9.3503	8.0797	0.0000	2.2275	0.5753	0.7772	2.7425	4.1506	11.5185	9.5051	3.9662	13.8000	13.8000	13.8000	13.8000	-21.5400	-1.0292	-12.1792	-13.1154	-29.1291	-16.7980	-21.9216	-9.9060
1294	8.2415	5.7654	0.0000	0.9216	3.7900	5.6620	2.4407	4.6779	16.2755	8.6134	5.8034	13.8000	13.8000	13.8000	13.8000	-17.6271	-1.9045	-15.0453	-10.7606	-29.2376	-16.9065	-22.0237	-11.8834
1295	9.3317	7.9381	0.0000	1.7976	0.6796	0.8038	2.7581	4.1293	11.2814	9.4785	3.9758	13.8000	13.8000	13.8000	13.8000	-21.3593	-0.9612	-12.3726	-13.1072	-29.1103	-16.7792	-21.8606	-9.8694
1296	9.4275	7.9476	0.0000	2.1780	0.7986	0.6989	2.6806	4.1407	11.3006	9.7218	4.1492	13.8000	13.8000	13.8000	13.8000	-21.6856	-0.8327	-12.1244	-12.8751	-28.9811	-16.6500	-21.8359	-9.8955
1297	8.3914	5.7875	0.0000	1.1459	3.7506	5.5501	2.4042	4.5742	16.2425	8.7666	5.8536	13.8000	13.8000	13.8000	13.8000	-17.6673	-2.0671	-15.1648	-10.8448	-29.0706	-16.7395	-21.8046	-11.8770
1298	11.5107	2.2381	0.0000	1.1042	2.3107	4.3020	0.0221	10.9797	14.2721	5.4474	7.2207	13.8000	13.8000	13.8000	13.8000	-13.1928	-4.7813	-3.6566	-10.2492	-28.7976	-16.4665	-21.5956	-11.9364
1299	10.0430	1.8550	0.0000	-0.0207	1.4285	0.6074	3.6656	14.0278	13.1606	5.7718	6.8522	13.8000	13.8000	13.8000	13.8000	-17.4796	-3.6423	-9.5890	-10.0559	-29.6438	-17.3127	-23.8819	-11.4648
1300	8.1961	5.4577	0.0000	1.2283	3.8044	5.5802	2.5331	4.3832	16.1261	8.7745	5.8365	13.8000	13.8000	13.8000	13.8000	-17.6901	-2.3319	-15.4885	-10.8113	-29.1068	-16.7757	-22.0005	-11.8492
1301	5.7294	6.5412	0.0000	-0.6078	1.3297	0.5619	1.5751	4.6982	9.9250	5.0256	2.5494	13.8000	13.8000	13.8000	13.8000	-16.7453	-2.6769	-10.1569	-15.1438	-29.9209	-17.5898	-22.1467	-8.6679
1302	9.3251	7.9145	0.0000	1.8537	0.7259	0.3551	2.8747	4.0958	11.2844	9.5742	4.0942	13.8000	13.8000	13.8000	13.8000	-21.6498	-0.8655	-12.2387	-13.0537	-28.9899	-16.6588	-21.8575	-9.8892
1303	9.2292	7.8510	0.0000	2.1075	0.7630	0.6383	2.9330	4.1326	11.2713	9.3504	4.1338	13.8000	13.8000	13.8000	13.8000	-21.6678	-1.0036	-12.0982	-12.9296	-29.0202	-16.6891	-22.0377	-9.8511
1304	8.4654	5.7351	0.0000	1.0573	3.8289	5.7198	2.4106	4.5374	16.1943	8.9030	5.8498	13.8000	13.8000	13.8000	13.8000	-17.6218	-2.2490	-15.1702	-10.9451	-29.1555	-16.8244	-21.8176	-11.8249
1305	7.4161	11.8751	0.0000	-1.9735	1.8034	0.1928	5.4138	6.2060	7.8485	2.7888	0.6427	13.8000	13.8000	13.8000	13.8000	-16.8799	-5.8209	-20.9272	-16.7979	-30.8521	-18.5210	-21.9824	-12.0789
1306	9.3431	5.1275	0.0000	1.6888	1.7893	1.3255	9.5519	3.2768	15.7547	14.6396	6.5157	13.8000	13.8000	13.8000	13.8000	-11.5965	-6.6488	-1.6174	-10.4803	-29.0814	-16.7503	-24.1117	-9.9936
1307	9.2991	7.9726	0.0000	1.7555	0.7401	0.6885	2.3462	4.2228	11.1403	9.2275	4.0330	13.8000	13.8000	13.8000	13.8000	-21.3961	-0.7823	-12.3548	-12.9601	-29.1102	-16.7791	-21.9675	-10.1042
1308	5.4443	6.7040	0.0000	-2.6434	1.9180	3.4755	4.0005	3.9738	15.7230	7.9905	1.3295	13.8000	13.8000	13.8000	13.8000	-15.3020	-3.9562	-11.9829	-15.7446	-31.5812	-19.2501	-18.0584	-10.2781
1309	10.3126	9.5866	0.0000	-0.8084	2.1010	0.8318	0.2569	5.0284	9.0951	6.7359	4.9079	13.8000	13.8000	13.8000	13.8000	-10.2164	-1.0101	-9.2984	-12.0802	-30.0970	-17.7659	-24.4624	-7.4260
1310	11.4601	1.9795	0.0000	0.9369	2.8302	4.5568	0.4227	11.2957	14.0986	5.7691	7.2825	13.8000	13.8000	13.8000	13.8000	-13.4389	-4.5878	-2.9604	-10.6556	-28.8500	-16.5189	-20.6777	-11.9852
1311	7.9804	-1.4378	0.0000	0.7011	1.8641	1.8664	3.3770	11.7220	15.2982	5.6284	6.5491	13.8000	13.8000	13.8000	13.8000	-19.8354	-12.4177	-9.8595	-10.1482	-30.7029	-18.3718	-26.2076	-12.9327
1312	9.1549	5.4011	0.0000	1.5663	1.7776	1.2141	9.4719	3.3188	15.6301	14.5152	6.6870	13.8000	13.8000	13.8000	13.8000	-12.0717	-6.6401	-1.7419	-10.3632	-29.0092	-16.6781	-24.1751	-9.7932
1313	6.1584	6.6175	0.0000	-0.9675	1.6123	0.6138	1.5666	4.2915	9.7066	5.1682	2.4749	13.8000	13.8000	13.8000	13.8000	-16.6141	-2.6730	-10.8497	-14.5167	-30.0290	-17.6979	-22.4724	-9.2130
1314	7.9021	12.3058	0.0000	-1.8284	2.6709	0.8390	6.6682	6.5694	8.5027	2.0982	0.3584	13.8000	13.8000	13.8000	13.8000	-16.7078	-5.8002	-20.8983	-16.9206	-30.9169	-18.5858	-23.2367	-11.8066
1315	6.2112	6.5302	0.0000	-0.6310	1.1584	0.5780	1.6634	4.2570	9.9042	5.3475	2.4867	13.8000	13.8000	13.8000	13.8000	-16.8877	-2.8219	-10.3454	-14.7718	-29.9909	-17.6598	-21.9481	-9.3687
1316	8.4247	5.6276	0.0000	1.1087	3.6967	5.7910	2.4665	4.5948	16.2807	8.7100	5.9095	13.8000	13.8000	13.8000	13.8000	-17.7433	-2.1652	-15.3059	-10.8222	-29.2583	-16.9272	-21.6960	-11.9048
1317	9.2633	8.0529	0.0000	2.2102	0.4701	0.7413	3.0055	4.0864	11.2402	9.4992	3.9294	13.8000	13.8000	13.8000	13.8000	-21.2571	-0.6128	-12.1531	-13.1380	-29.0739	-16.7428	-21.8012	-9.9040
1318	8.4061	5.6551	0.0000	1.0307	3.8312	5.6735	2.4715	4.4693	16.1095	8.7761	5.8111	13.8000	13.8000	13.8000	13.8000	-17.7283	-2.1121	-15.1681	-10.8003	-29.0876	-16.7565	-21.8650	-11.8305
1319	6.1845	6.5613	0.0000	-0.6226	1.6114	0.5035	1.2755	4.2837	9.8171	5.0317	2.5687	13.8000	13.8000	13.8000	13.8000	-16.5201	-2.5317	-10.6921	-14.7478	-29.8685	-17.5374	-22.3013	-9.1652
1320	10.0165	14.2649	0.0000	4.2414	1.7271	5.9774	9.3562	5.0663	16.9532	1.0621	0.0301	13.8000	13.8000	13.8000	13.8000	-9.1729	-2.3457	-14.6235	-16.8146	-28.7958	-16.4647	-22.2319	-11.7824
1321	8.4822	5.6596	0.0000	1.0426	4.0839	5.7554	2.5126	4.7833	16.5176	8.6317	6.1821	13.8000	13.8000	13.8000	13.8000	-17.9961	-2.2216	-15.2439	-10.7656	-29.2885	-16.9574	-21.6457	-11.8097
1322	6.1384	7.1288	0.0000	-0.6591	0.9760	0.5519	1.9494	4.6749	9.7228	5.2605	2.4436	13.8000	13.8000	13.8000	13.8000	-16.8111	-2.5843	-10.4961	-15.0348	-29.8129	-17.4818	-22.3802	-9.4259
1323	9.2153	7.9530	0.0000	2.1507	0.6840	0.5142	2.7977	4.1612	11.3611	9.5491	4.0066	13.8000	13.8000	13.8000	13.8000	-21.5794	-1.1118	-11.9457	-13.0020	-29.0327	-16.7016	-21.8991	-9.8708
1324	9.3274	7.9811	0.0000	2.2015	0.9073	0.5349	2.7636	4.1501	11.6164	9.4604	4.0311	13.8000	13.8000	13.8000	13.8000	-21.4582	-1.1817	-12.1643	-12.9647	-29.1138	-16.7827	-21.7732	-9.9300
1325	11.3293	2.4231	0.0000	1.4453	2.8180	4.7648	0.5432	10.9589	14.4287	5.7037	7.4728	13.8000	13.8000	13.8000	13.8000	-13.0435	-4.7888	-3.5382	-10.3488	-28.6126	-16.2815	-21.3430	-12.4210
1326	5.2278	6.8061	0.0000	-2.4963	1.6593	3.2175	3.9222	4.3316	15.5793	7.8304	1.5172	13.8000	13.8000	13.8000	13.8000	-14.8755	-4.3373	-11.9899	-15.7248	-31.4929	-19.1618	-18.0688	-10.3137
1327	10.9839	2.6514	0.0000	1.5607	2.5634	5.1784	0.6569	11.9767	13.5814	5.7089	7.5512	13.8000	13.8000	13.8000	13.8000	-13.0180	-3.7067	-2.9771	-10.2745	-28.5319	-16.2008	-21.2570	-12.2273
1328	7.8083	11.9023	0.0000	-1.7927	2.6760	0.2308	6.6871	6.3531	8.3360	2.2883	0.1640	13.8000	13.8000	13.8000	13.8000	-17.0020	-6.0568	-21.0867	-16.7559	-30.7208	-18.3897	-23.2922	-11.8955
1329	8.3272	5.8117	0.0000	1.1627	4.1619	5.3598	2.3058	4.8139	16.6252	8.8531	5.9375	13.8000	13.8000	13.8000	13.8000	-18.0148	-2.1069	-15.2308	-10.7695	-29.1216	-16.7905	-22.1941	-11.8424
1330	9.2504	5.1904	0.0000	1.4958	1.7964	1.8783	10.1802	3.4699	16.0380	14.3121	6.7083	13.8000	13.8000	13.8000	13.8000	-11.6763	-6.9068	-2.3016	-10.1398	-28.7707	-16.4396	-24.2595	-9.6221
1331	9.3731	7.8866	0.0000	2.0154	0.5821	0.8347	2.4932	3.8057	11.2050	9.4375	3.8032	13.8000	13.8000	13.8000	13.8000	-21.0926	-0.4303	-12.1933	-12.9942	-29.0903	-16.7592	-21.8522	-9.9608
1332	9.3958	7.8383	0.0000	2.5754	1.1198	0.6057	3.4289	4.1420	11.7110	8.9317	4.2413	13.8000	13.8000	13.8000	13.8000	-21.4810	-1.3089	-11.6750	-13.0293	-28.9243	-16.5932	-21.7900	-9.6915
1333	8.1528	12.2307	0.0000	-1.7862	2.6354	0.5568	6.7773	6.2649	8.7286	2.1208	0.0342	13.8000	13.8000	13.8000	13.8000	-16.5597	-5.9430	-21.0660	-17.0223	-30.5904	-18.2593	-23.0048	-11.5254
1334	10.9851	2.5653	0.0000	1.4235	2.9547	4.7653	0.1223	10.8986	14.0357	5.6772	7.3633	13.8000	13.8000	13.8000	13.8000	-13.0234	-4.5899	-3.0944	-10.5846	-28.8664	-16.5353	-21.0256	-11.6169
1335	7.8115	-1.5331	0.0000	0.5838	2.0722	2.0531	3.2710	11.4933	15.4104	5.7600	6.6408	13.8000	13.8000	13.8000	13.8000	-20.1085	-12.3805	-9.8711	-10.2233	-30.7241	-18.3930	-26.0046	-12.8808
1336	7.9089	-1.4761	0.0000	0.7189	1.8714	2.0425	3.3607	11.4307	15.3252	5.7924	6.6845	13.8000	13.8000	13.8000	13.8000	-20.4058	-12.4789	-9.8243	-10.2257	-30.7117	-18.3806	-26.1106	-13.0030
1337	5.9123	6.2116	0.0000	-0.6606	1.3269	0.3920	1.7868	4.3599	9.7778	5.0929	2.5971	13.8000	13.8000	13.8000	13.8000	-16.8671	-2.4244	-10.2074	-14.6212	-29.9107	-17.5796	-22.3375	-9.4136
1338	11.2661	5.5451	0.0000	-1.2891	5.7230	5.1056	4.7331	13.0793	13.2092	5.4672	4.5303	13.8000	13.8000	13.8000	13.8000	-18.5174	-8.6770	-12.0439	-12.1979	-30.2029	-17.8718	-21.9202	-9.8235
1339	6.7552	7.7529	0.0000	-0.9012	0.8196	4.0970	2.6108	4.8794	11.2809	3.9450	3.2275	13.8000	13.8000	13.8000	13.8000	-8.5656	-0.2756	-11.4329	-13.5456	-29.9463	-17.6152	-22.3439	-12.0933
1340	8.2703	5.4862	0.0000	0.9427	4.0688	5.6598	2.1733	4.5030	16.3899	8.6064	5.8711	13.8000	13.8000	13.8000	13.8000	-17.7107	-2.4151	-15.2815	-10.7146	-29.1581	-16.8270	-21.8362	-11.9996
1341	9.4274	7.7861	0.0000	2.1038	0.7755	0.4647	2.7863	3.9752	11.4384	9.5389	4.0804	13.8000	13.8000	13.8000	13.8000	-21.5698	-0.9259	-11.9765	-12.9631	-29.0468	-16.7157	-21.9016	-9.7961
1342	8.3610	5.8191	0.0000	1.0187	3.6078	5.6090	2.3496	4.6154	16.1381	8.6841	5.8249	13.8000	13.8000	13.8000	13.8000	-17.7300	-2.2041	-15.1746	-10.8264	-29.2503	-16.9192	-21.7418	-11.8708
1343	9.6082	7.8288	0.0000	2.0090	0.5952	0.3160	2.8815	3.8640	11.3287	9.2800	4.1518	13.8000	13.8000	13.8000	13.8000	-21.3501	-0.8402	-12.0794	-12.8350	-28.9916	-16.6605	-21.7884	-9.8741
1344	9.1540	5.3065	0.0000	1.7762	1.7505	1.3682	9.8091	3.2425	15.6890	14.7216	6.6513	13.8000	13.8000	13.8000	13.8000	-11.8254	-6.5518	-1.9270	-10.2957	-28.8120	-16.4809	-24.1129	-9.9192
1345	9.0411	5.0992	0.0000	1.5802	1.4709	1.3759	9.8872	3.1464	15.7270	14.6522	6.5303	13.8000	13.8000	13.8000	13.8000	-11.6867	-6.4143	-1.6164	-10.5060	-29.0903	-16.7592	-24.1598	-10.0686
1346	8.0978	-1.4349	0.0000	0.8676	1.8335	1.9990	3.2402	11.4911	15.4562	5.8041	6.7835	13.8000	13.8000	13.8000	13.8000	-20.1850	-12.4824	-10.0319	-10.1183	-30.7235	-18.3924	-26.1612	-13.1118
1347	9.2234	5.0700	0.0000	1.7506	1.8113	1.4360	9.8788	3.1226	15.6911	14.8406	6.3077	13.8000	13.8000	13.8000	13.8000	-11.8064	-6.4680	-1.5877	-10.5622	-28.9122	-16.5811	-24.1432	-10.1373
1348	7.9274	6.2503	0.0000	0.5485	2.5470	4.2161	2.6144	3.9940	12.9591	10.5113	4.8380	13.8000	13.8000	13.8000	13.8000	-9.2584	-0.8747	-10.5156	-11.3475	-29.2477	-16.9166	-20.0002	-11.8747
1349	5.4281	7.2103	0.0000	-2.5514	1.3087	2.4548	3.9776	4.4611	15.2334	7.7163	1.4762	13.8000	13.8000	13.8000	13.8000	-15.3981	-4.0252	-11.9838	-16.0547	-31.5277	-19.1966	-18.2391	-10.0992
1350	8.4792	5.7619	0.0000	0.9978	3.7042	5.5953	2.2285	4.5821	16.1260	8.8189	5.8171	13.8000	13.8000	13.8000	13.8000	-17.8046	-2.1894	-15.1002	-10.8694	-29.2315	-16.9004	-21.9462	-11.8184
1351	9.3344	8.0338	0.0000	1.9629	1.0462	0.8828	3.3822	4.3874	11.5428	8.8679	4.1645	13.8000	13.8000	13.8000	13.8000	-21.0516	-1.1006	-11.9869	-13.1283	-29.1243	-16.7932	-22.1499	-9.8148
1352	9.2779	4.3835	0.0000	1.3787	1.6993	1.8345	10.1792	3.3149	16.0431	14.5967	7.1199	13.8000	13.8000	13.8000	13.8000	-12.2791	-6.7780	-1.4750	-10.5086	-28.9642	-16.6331	-23.9277	-10.2080
1353	8.1367	-1.5347	0.0000	0.7313	1.9981	2.1739	3.2997	11.5136	15.2669	5.7515	6.7236	13.8000	13.8000	13.8000	13.8000	-20.1873	-12.5042	-9.7689	-10.0591	-30.6835	-18.3524	-26.1814	-12.8888
1354	8.3304	5.5658	0.0000	1.1614	3.8560	5.6456	2.2975	4.4723	16.2390	8.8022	5.8203	13.8000	13.8000	13.8000	13.8000	-17.8093	-1.9029	-15.2196	-10.8389	-29.0688	-16.7377	-21.8154	-11.8258
1355	9.3357	5.1332	0.0000	1.5241	1.4158	1.4188	9.7811	3.2068	15.4902	14.9194	6.7375	13.8000	13.8000	13.8000	13.8000	-11.8480	-6.5880	-1.5432	-10.6069	-28.9497	-16.6186	-24.0481	-10.3147
1356	8.3443	5.7309	0.0000	1.1294	3.8600	5.6708	2.4387	4.6515	16.0866	8.9403	5.9757	13.8000	13.8000	13.8000	13.8000	-17.8383	-2.1605	-15.0942	-10.8535	-29.0556	-16.7245	-21.9375	-11.7451
1357	9.2098	5.1430	0.0000	1.7732	1.3073	1.2683	9.5888	3.2061	15.5807	14.8502	6.6183	13.8000	13.8000	13.8000	13.8000	-11.4379	-6.5525	-1.7421	-10.4203	-28.9938	-16.6627	-24.2052	-9.9487
1358	8.6184	5.6410	0.0000	0.7548	4.2387	5.7243	2.2941	4.5980	16.6310	8.7205	6.1975	13.8000	13.8000	13.8000	13.8000	-17.9852	-1.8316	-15.2814	-10.6847	-29.3126	-16.9815	-21.7279	-11.7177
1359	9.4615	4.9036	0.0000	1.0564	1.7213	1.3138	10.1212	3.0663	16.1944	14.9360	7.0176	13.8000	13.8000	13.8000	13.8000	-11.7829	-6.6405	-1.5861	-10.3700	-29.2805	-16.9494	-24.1756	-10.3108
1360	9.1177	4.9936	0.0000	2.7198	2.6144	2.0543	10.6940	2.5025	14.9321	14.3155	6.8382	13.8000	13.8000	13.8000	13.8000	-11.7104	-7.6012	-0.4877	-10.7278	-28.6990	-16.3679	-23.8597	-9.3457
1361	8.4188	5.5427	0.0000	1.0742	3.9013	5.7928	2.6568	4.5310	16.1474	8.5815	5.9867	13.8000	13.8000	13.8000	13.8000	-17.8407	-1.8649	-14.8081	-10.6572	-29.0989	-16.7678	-21.5959	-12.0023
1362	8.6027	5.6484	0.0000	0.9538	3.6172	5.7838	2.0348	4.4894	16.0921	9.1192	6.0202	13.8000	13.8000	13.8000	13.8000	-17.4959	-2.0333	-14.9610	-10.7467	-29.2087	-16.8776	-22.2158	-11.9443
1363	6.1409	6.5451	0.0000	-0.8767	1.1064	0.4714	1.9174	4.3096	9.6108	5.2009	2.4758	13.8000	13.8000	13.8000	13.8000	-16.8467	-2.3582	-10.3973	-14.7384	-30.0293	-17.6982	-22.1948	-9.2053
1364	9.4107	4.9037	0.0000	1.9976	1.3291	1.2987	10.1439	3.2891	15.5117	14.7704	6.5983	13.8000	13.8000	13.8000	13.8000	-11.5878	-6.4499	-2.1966	-10.2633	-28.9654	-16.6343	-24.5440	-10.6284
1365	9.6969	8.9043	0.0000	0.6067	1.8679	0.3315	1.1726	4.5923	10.4250	6.3259	4.6052	13.8000	13.8000	13.8000	13.8000	-9.3006	-2.9122	-10.1737	-11.8885	-29.2240	-16.8929	-24.1118	-7.9394
1366	11.2568	2.0961	0.0000	1.2442	3.0243	4.1399	0.0112	11.0807	14.4678	5.7034	7.5621	13.8000	13.8000	13.8000	13.8000	-13.0869	-4.5433	-3.4626	-10.3788	-28.9433	-16.6122	-21.2410	-12.1551
1367	7.6277	12.1877	0.0000	-1.9607	2.3885	0.4952	6.7257	6.4450	8.6872	2.1493	0.3291	13.8000	13.8000	13.8000	13.8000	-16.5905	-6.0362	-21.0451	-16.9033	-30.9125	-18.5814	-23.3265	-11.4301
1368	7.1017	11.9152	0.0000	-1.7581	2.8156	0.6151	6.9378	6.5125	8.3986	2.3860	0.2070	13.8000	13.8000	13.8000	13.8000	-16.9135	-5.9281	-20.7503	-17.3315	-30.9415	-18.6104	-23.3108	-11.3601
1369	8.8234	5.0616	0.0000	1.2556	1.8464	1.4686	9.4751	3.3728	15.7330	14.8939	6.3310	13.8000	13.8000	13.8000	13.8000	-11.4795	-6.1672	-1.7400	-10.6688	-29.0401	-16.7090	-24.0409	-9.9741
1370	9.4275	5.1409	0.0000	1.4355	1.5803	1.5164	10.3882	3.0117	15.8288	14.5687	6.4711	13.8000	13.8000	13.8000	13.8000	-11.5843	-6.8125	-1.7370	-10.6284	-28.9538	-16.6227	-24.3820	-10.4326
1371	9.1258	4.9413	0.0000	1.7698	1.8228	1.3716	9.8155	3.3038	15.5280	14.6722	6.4921	13.8000	13.8000	13.8000	13.8000	-11.8509	-6.6116	-1.9865	-10.5814	-29.2223	-16.8912	-23.9292	-10.2304
1372	9.2248	7.7923	0.0000	2.0090	0.7401	0.6256	2.8074	4.0962	11.3646	9.5810	4.0050	13.8000	13.8000	13.8000	13.8000	-21.6719	-1.0340	-12.0940	-13.0097	-29.0817	-16.7506	-21.9021	-9.9322
1373	9.1561	5.1814	0.0000	1.5083	1.6570	1.5563	9.7671	3.0078	15.5505	14.4355	6.5437	13.8000	13.8000	13.8000	13.8000	-11.4665	-6.6598	-2.0565	-10.3438	-28.8787	-16.5476	-23.8212	-10.2801
1374	8.2207	5.8097	0.0000	0.9581	3.7305	5.4311	2.4149	4.6484	16.3736	8.8340	5.6238	13.8000	13.8000	13.8000	13.8000	-17.6054	-2.3374	-15.2329	-10.9482	-29.3105	-16.9794	-21.8229	-11.8634
1375	9.4939	8.0203	0.0000	2.3931	0.9724	0.5269	3.7184	4.3808	11.5243	9.0646	4.3626	13.8000	13.8000	13.8000	13.8000	-21.4775	-0.8897	-12.1242	-13.0421	-28.9606	-16.6295	-21.8692	-9.7822
1376	8.4116	5.6436	0.0000	0.8222	4.3633	5.5471	2.1706	4.6881	16.5698	8.8432	6.0545	13.8000	13.8000	13.8000	13.8000	-17.8047	-2.1788	-15.5344	-10.6524	-29.2736	-16.9425	-22.1970	-11.9782
1377	8.3759	-1.5652	0.0000	0.6630	2.0677	2.1600	3.2137	11.5236	15.3237	5.9090	6.6955	13.8000	13.8000	13.8000	13.8000	-20.0798	-12.9249	-9.9422	-10.2530	-30.8690	-18.5379	-26.0872	-12.9743
1378	5.5217	6.2549	0.0000	-2.9892	1.6554	2.4413	4.0664	4.6853	14.5501	8.3371	2.6424	13.8000	13.8000	13.8000	13.8000	-15.6456	-2.6897	-11.8876	-15.1332	-31.8088	-19.4777	-17.9371	-10.3398
1379	5.6955	6.3149	0.0000	-0.9094	1.6406	0.1687	1.6673	4.1472	10.0653	5.0633	2.1548	13.8000	13.8000	13.8000	13.8000	-16.3780	-2.5891	-10.3538	-14.6492	-30.0798	-17.7487	-22.5730	-9.6419
1380	9.1374	5.0416	0.0000	1.5068	1.7126	1.6723	10.0289	3.2185	16.0098	14.7197	6.6167	13.8000	13.8000	13.8000	13.8000	-12.1590	-6.4225	-1.4300	-10.2646	-28.9538	-16.6227	-24.0215	-10.0570
1381	6.1260	6.4859	0.0000	-0.7768	1.8846	0.5968	1.6317	4.5338	9.7421	5.1372	2.7357	13.8000	13.8000	13.8000	13.8000	-16.6756	-2.6377	-10.4247	-14.6217	-30.0338	-17.7027	-22.4356	-9.2607
1382	10.6476	2.2458	0.0000	1.4875	2.8968	4.5484	1.2498	11.8045	14.3851	5.5458	7.0060	13.8000	13.8000	13.8000	13.8000	-13.1312	-5.0024	-3.3316	-10.6037	-28.6913	-16.3602	-20.5029	-11.8984
1383	6.0198	6.9375	0.0000	-0.6784	1.1828	0.2518	2.0618	4.6966	10.2006	5.2381	2.2819	13.8000	13.8000	13.8000	13.8000	-16.5862	-2.5809	-10.4713	-15.0601	-29.9991	-17.6680	-22.3233	-9.4148
1384	10.0415	1.9369	0.0000	-0.1061	1.8919	0.4671	3.3551	13.6968	13.0027	5.7448	6.9030	13.8000	13.8000	13.8000	13.8000	-17.8173	-3.3868	-10.0220	-10.0008	-29.6156	-17.2845	-23.6687	-11.6665
1385	9.3484	5.0491	0.0000	1.7025	1.6271	1.1606	10.0047	3.2120	15.7326	14.7149	6.5106	13.8000	13.8000	13.8000	13.8000	-11.6001	-6.3278	-1.4114	-10.5012	-29.0178	-16.6867	-24.4214	-10.0860
1386	8.2503	-1.3151	0.0000	1.1130	2.0842	2.1097	3.3133	11.4487	15.1872	5.6237	6.5339	13.8000	13.8000	13.8000	13.8000	-20.0019	-12.5046	-9.7271	-10.1716	-30.5401	-18.2090	-26.1204	-13.1325
1387	8.1250	-1.4308	0.0000	1.0651	1.6110	1.7823	3.4305	11.7819	15.1099	5.7241	6.6774	13.8000	13.8000	13.8000	13.8000	-20.0817	-12.5401	-9.9372	-10.1680	-30.5958	-18.2647	-26.2605	-13.0050
1388	6.6111	6.8817	0.0000	-0.4080	1.4756	4.1038	3.2740	4.7743	11.2799	4.4142	3.3838	13.8000	13.8000	13.8000	13.8000	-8.5069	-0.2146	-11.7084	-12.8423	-29.5279	-17.1968	-22.5170	-12.0956
1389	7.9317	-1.3426	0.0000	0.7646	1.9883	2.0560	3.2898	11.6321	15.1850	5.7038	6.6735	13.8000	13.8000	13.8000	13.8000	-20.0343	-12.3947	-9.7577	-10.2052	-30.5942	-18.2631	-25.9458	-12.9490
1390	5.5146	6.1846	0.0000	-2.2735	2.6533	2.4390	3.7232	4.5126	15.3098	8.1014	2.6688	13.8000	13.8000	13.8000	13.8000	-14.5454	-3.4583	-10.2100	-15.1129	-31.0255	-18.6944	-17.9708	-10.2467
1391	10.0761	1.7594	0.0000	-0.2598	1.2943	0.2121	3.6299	14.1933	12.8799	5.8607	6.9907	13.8000	13.8000	13.8000	13.8000	-18.1308	-3.3307	-9.5520	-9.9896	-29.7651	-17.4340	-23.9829	-11.3493
1392	8.4267	5.7189	0.0000	1.2354	3.6997	5.3950	2.4642	4.5502	16.2959	8.8715	5.9022	13.8000	13.8000	13.8000	13.8000	-18.0123	-2.1429	-15.1811	-10.7066	-29.0225	-16.6914	-21.7867	-11.9092
1393	9.5738	8.5146	0.0000	0.4507	2.8645	0.6333	0.1561	4.8412	11.2968	6.1708	4.7708	13.8000	13.8000	13.8000	13.8000	-10.0095	-2.2949	-10.1360	-11.5314	-29.1372	-16.8061	-24.3993	-8.0082
1394	9.7817	8.7593	0.0000	-0.0596	2.1967	0.7650	0.5468	4.8489	11.1823	6.4431	4.8978	13.8000	13.8000	13.8000	13.8000	-9.9088	-2.0880	-10.9579	-12.0919	-29.3069	-16.9758	-23.9701	-7.4004
1395	9.2919	7.9731	0.0000	1.9128	0.7107	0.5614	3.0370	4.2111	11.3048	9.6048	4.1544	13.8000	13.8000	13.8000	13.8000	-21.4980	-0.9697	-12.1280	-12.9274	-28.9457	-16.6146	-22.0407	-9.7441
1396	9.2658	7.9725	0.0000	1.9894	0.5102	0.5890	2.8122	4.2120	11.3506	9.6025	4.0364	13.8000	13.8000	13.8000	13.8000	-21.4720	-1.2068	-12.0789	-13.0481	-28.9953	-16.6642	-21.7818	-9.8229
1397	5.3905	6.9196	0.0000	-2.3202	1.8765	2.4424	3.8480	4.6481	15.6661	7.7675	1.8263	13.8000	13.8000	13.8000	13.8000	-15.5125	-4.1075	-11.4272	-15.7131	-31.3701	-19.0390	-18.4889	-10.2950
1398	8.3377	5.6921	0.0000	0.9888	3.7579	5.5971	2.1961	4.3587	16.2318	8.8415	5.6959	13.8000	13.8000	13.8000	13.8000	-17.7917	-2.0879	-15.0018	-10.7781	-29.2044	-16.8733	-21.6080	-11.7525
1399	9.3507	4.8699	0.0000	1.4932	2.1793	1.1841	9.7620	3.0266	15.7230	14.9594	6.6485	13.8000	13.8000	13.8000	13.8000	-11.6172	-6.9578	-1.9339	-10.2855	-28.9693	-16.6382	-24.3331	-10.0203
1400	7.7124	12.2791	0.0000	-1.6969	2.5443	0.3825	6.4839	6.2782	8.3450	2.1827	0.0848	13.8000	13.8000	13.8000	13.8000	-16.5875	-6.1000	-21.0340	-16.9171	-30.7116	-18.3805	-23.0991	-11.5708
1401	8.3461	5.6930	0.0000	1.0549	4.0975	5.5410	2.2729	4.6900	16.3280	8.8314	5.9932	13.8000	13.8000	13.8000	13.8000	-17.7024	-2.3843	-15.1918	-10.7396	-29.2703	-16.9392	-21.7895	-11.9290
1402	9.3960	7.9524	0.0000	1.8785	0.6224	0.6645	2.9085	4.1266	11.2224	9.5280	4.1061	13.8000	13.8000	13.8000	13.8000	-21.3094	-1.0221	-12.1350	-12.9698	-28.9487	-16.6176	-21.9738	-9.7307
1403	8.2709	13.1666	0.0000	-1.8889	2.4899	0.5942	6.1626	7.1992	8.3908	3.0794	0.8469	13.8000	13.8000	13.8000	13.8000	-15.4909	-6.0141	-21.8623	-17.3747	-30.7892	-18.4581	-23.9070	-11.0061
1404	8.4907	5.6071	0.0000	0.9257	4.0999	5.5391	2.4427	4.8420	16.1532	8.7462	6.2948	13.8000	13.8000	13.8000	13.8000	-17.8250	-2.5244	-15.3145	-10.8337	-29.2241	-16.8930	-21.9265	-11.8202
1405	9.3528	5.2133	0.0000	1.5764	1.6232	1.3352	9.8429	3.1209	15.6826	15.0292	6.7238	13.8000	13.8000	13.8000	13.8000	-11.6535	-6.4057	-1.4775	-10.1867	-29.0079	-16.6768	-24.2716	-10.1408
1406	9.3019	8.0033	0.0000	2.3950	0.6590	0.4469	2.9892	4.3446	11.3428	9.6765	4.1897	13.8000	13.8000	13.8000	13.8000	-21.4588	-1.2378	-11.8995	-13.1057	-29.1288	-16.7977	-21.9548	-9.8233
1407	5.3749	6.6639	0.0000	-2.5171	1.9905	3.0648	4.2116	4.5701	15.8377	8.1683	1.8974	13.8000	13.8000	13.8000	13.8000	-15.2034	-4.2382	-11.5041	-15.7114	-31.6340	-19.3029	-18.1144	-10.2121
1408	7.7446	-1.6160	0.0000	0.6826	1.9409	1.9853	3.3328	11.6458	15.1742	5.7142	6.7365	13.8000	13.8000	13.8000	13.8000	-19.9416	-12.4818	-9.7151	-10.0414	-30.6637	-18.3326	-26.3097	-12.9936
1409	5.8590	6.7381	0.0000	-0.9508	1.4353	0.3442	2.1581	4.3008	9.6206	5.7013	2.1390	13.8000	13.8000	13.8000	13.8000	-16.6391	-2.1024	-10.9202	-14.7404	-30.2253	-17.8942	-22.5390	-9.5882
1410	11.4554	2.6395	0.0000	1.3521	2.9781	4.4666	0.0608	11.0490	14.3495	5.3627	7.0644	13.8000	13.8000	13.8000	13.8000	-13.2884	-5.0237	-3.2092	-10.1832	-28.9043	-16.5732	-21.3209	-12.2103
1411	9.3039	5.0930	0.0000	1.8249	1.4288	1.4897	9.7796	3.1489	15.7392	14.7035	6.8509	13.8000	13.8000	13.8000	13.8000	-11.6223	-6.2650	-1.4184	-10.3136	-28.8016	-16.4705	-23.9648	-9.9067
1412	9.2759	7.9243	0.0000	2.1983	0.7096	0.5539	3.0741	4.2287	11.5508	9.6293	4.0859	13.8000	13.8000	13.8000	13.8000	-21.3863	-0.9805	-12.2514	-13.0455	-29.0932	-16.7621	-21.6919	-9.9204
1413	10.6405	8.7807	0.0000	4.1760	1.5201	2.1110	3.6736	5.0777	10.2114	7.5871	5.5382	13.8000	13.8000	13.8000	13.8000	-15.2921	-4.3196	-13.4916	-11.0891	-28.9439	-16.6128	-21.3220	-12.0105
1414	10.0332	8.6929	0.0000	0.3805	2.5991	0.8021	0.2269	4.2334	11.1506	5.8272	4.8643	13.8000	13.8000	13.8000	13.8000	-9.6065	-2.3222	-10.6349	-11.9117	-29.1918	-16.8607	-24.2600	-8.0188
1415	8.2964	5.5788	0.0000	1.1456	3.8811	5.7082	2.3363	4.4804	16.3152	8.8674	5.7356	13.8000	13.8000	13.8000	13.8000	-17.5550	-2.0471	-14.9049	-10.8621	-29.1290	-16.7979	-21.9344	-11.8404
1416	9.2961	7.9406	0.0000	2.3256	0.6724	0.3947	2.9500	4.1206	11.5430	9.4033	3.9728	13.8000	13.8000	13.8000	13.8000	-21.5695	-0.8553	-11.9917	-13.1346	-29.1326	-16.8015	-21.6707	-9.8463
1417	8.3645	5.7843	0.0000	0.9410	3.7521	5.6609	2.5545	4.4412	16.2253	8.8660	5.6277	13.8000	13.8000	13.8000	13.8000	-17.7028	-2.3300	-15.1316	-10.7914	-29.1461	-16.8150	-21.8409	-11.8123
1418	9.2329	7.8535	0.0000	2.0508	0.6347	0.6067	2.8163	4.1169	11.4221	9.2934	4.1589	13.8000	13.8000	13.8000	13.8000	-21.3390	-0.9378	-12.2323	-13.0716	-28.9073	-16.5762	-21.5323	-9.9093
1419	8.2060	-1.3966	0.0000	1.0124	1.5762	2.1737	3.4015	11.4529	15.4620	5.7714	6.7433	13.8000	13.8000	13.8000	13.8000	-20.1416	-12.5551	-9.7362	-10.2016	-30.5841	-18.2530	-26.2065	-12.8418
1420	7.9350	-1.4999	0.0000	0.8120	1.7985	2.0700	3.0172	11.5762	15.2355	5.8258	6.7142	13.8000	13.8000	13.8000	13.8000	-20.3613	-12.3839	-9.7782	-10.2550	-30.7341	-18.4030	-26.0523	-13.0204
1421	9.7766	8.6957	0.0000	0.2686	2.4789	0.5954	0.0612	4.2038	11.0443	5.3153	4.3887	13.8000	13.8000	13.8000	13.8000	-9.7705	-2.8395	-11.0034	-11.7297	-29.0364	-16.7053	-24.2095	-7.6933
1422	8.2609	5.6997	0.0000	1.0113	4.0247	5.4976	2.3047	4.8111	16.2772	8.6811	5.9642	13.8000	13.8000	13.8000	13.8000	-17.6736	-2.1986	-15.3682	-10.7981	-29.1656	-16.8345	-21.6673	-11.8443
1423	7.4806	11.6242	0.0000	-2.3578	2.4124	0.3382	6.1329	6.1723	8.8203	2.7783	0.4984	13.8000	13.8000	13.8000	13.8000	-15.6351	-5.5042	-20.7435	-16.8046	-30.8863	-18.5552	-22.4463	-11.8150
1424	8.9850	5.0948	0.0000	1.7779	2.0527	1.1064	9.7181	3.1507	15.6418	14.6783	6.6030	13.8000	13.8000	13.8000	13.8000	-11.9165	-6.4703	-1.7022	-10.5140	-28.8898	-16.5587	-23.8055	-9.7826
1425	10.6077	8.6892	0.0000	4.1402	1.3251	1.6742	3.3793	4.8072	10.4171	7.4917	5.3223	13.8000	13.8000	13.8000	13.8000	-15.0783	-4.2902	-13.7942	-11.1118	-28.9002	-16.5691	-21.1705	-12.0700
1426	9.3357	7.7154	0.0000	2.2244	0.5877	0.3422	3.0130	4.1095	11.4552	9.4987	4.3884	13.8000	13.8000	13.8000	13.8000	-21.7209	-1.0155	-11.8439	-12.9238	-29.0696	-16.7385	-21.6032	-9.6681
1427	10.0190	1.9083	0.0000	-0.0545	1.5677	0.6118	3.4982	13.7274	13.0928	5.8261	6.9818	13.8000	13.8000	13.8000	13.8000	-17.6781	-3.6031	-9.8271	-10.0335	-29.5181	-17.1870	-23.9996	-11.3177
1428	8.1057	-1.4482	0.0000	0.7615	1.7600	1.9976	3.3269	11.5205	15.2676	5.7307	6.5885	13.8000	13.8000	13.8000	13.8000	-20.1902	-12.5403	-10.0044	-10.1452	-30.6769	-18.3458	-26.0488	-13.0136
1429	9.3070	7.9544	0.0000	2.1815	0.6674	0.5932	2.6816	3.9352	11.3568	9.5051	3.8729	13.8000	13.8000	13.8000	13.8000	-21.6676	-1.2224	-12.2783	-12.9683	-29.0171	-16.6860	-21.9274	-10.0021
1430	9.2205	7.9208	0.0000	2.0803	0.4949	0.6079	2.9400	4.3346	11.2735	9.4089	4.1642	13.8000	13.8000	13.8000	13.8000	-21.5607	-0.9035	-12.2832	-13.1765	-29.1675	-16.8364	-21.9660	-9.5717
1431	7.8238	12.2963	0.0000	-1.6823	2.4677	0.5152	6.6775	6.2649	8.3307	2.1192	0.3995	13.8000	13.8000	13.8000	13.8000	-16.4813	-5.8220	-21.0643	-17.1180	-30.8122	-18.4811	-23.0052	-11.4988
1432	6.0754	6.6921	0.0000	-0.8018	1.1162	0.4509	2.0528	4.5614	9.6553	5.2870	2.4215	13.8000	13.8000	13.8000	13.8000	-16.6791	-2.8591	-10.4187	-14.9106	-30.1286	-17.7975	-22.2908	-9.6341
1433	7.5926	11.9330	0.0000	-1.7212	2.9393	0.4157	6.4800	6.2287	8.3915	2.5799	0.6302	13.8000	13.8000	13.8000	13.8000	-16.4001	-6.4420	-21.1337	-17.0402	-30.5517	-18.2206	-23.1963	-10.9906
1434	8.0106	-1.5686	0.0000	0.8929	1.8921	1.8062	3.3750	11.8055	15.1964	5.7693	6.6657	13.8000	13.8000	13.8000	13.8000	-19.9782	-12.5069	-9.6734	-10.2861	-30.7182	-18.3871	-26.3168	-13.0143
1435	9.4302	7.8302	0.0000	1.9954	1.0078	0.4431	3.3622	4.1344	11.8815	8.5672	4.3301	13.8000	13.8000	13.8000	13.8000	-21.1715	-0.7572	-12.3875	-13.0378	-28.9424	-16.6113	-21.7437	-9.8052
1436	8.3886	5.6998	0.0000	1.0973	3.8426	5.5488	2.4464	4.5346	16.2515	8.8894	5.7843	13.8000	13.8000	13.8000	13.8000	-17.7675	-2.2381	-15.0874	-10.8827	-29.1265	-16.7954	-21.9520	-11.9005
1437	8.4175	5.8177	0.0000	0.7540	4.2567	5.2920	2.0809	4.4422	16.3103	8.9221	5.6539	13.8000	13.8000	13.8000	13.8000	-17.2205	-1.9771	-15.5282	-10.9718	-29.3022	-16.9711	-21.5833	-11.7354
1438	9.9847	1.7605	0.0000	-0.2369	1.5965	0.6156	3.4009	13.8004	13.2587	5.9400	7.0300	13.8000	13.8000	13.8000	13.8000	-17.8606	-3.3232	-9.8255	-10.0553	-29.8166	-17.4855	-23.8765	-11.5989
1439	9.1122	7.8842	0.0000	1.9878	0.5276	0.7940	2.8093	4.3540	11.2144	9.2929	4.2179	13.8000	13.8000	13.8000	13.8000	-21.4363	-0.9497	-11.9316	-13.0434	-28.9238	-16.5927	-21.9160	-9.9320
1440	9.9139	8.6153	0.0000	0.3661	2.6175	0.5052	0.4383	4.1477	10.6497	5.9432	4.7735	13.8000	13.8000	13.8000	13.8000	-9.2488	-2.4990	-10.6143	-11.9066	-28.9551	-16.6240	-24.3902	-7.8263
1441	8.2916	5.5403	0.0000	0.8684	4.0415	5.5290	2.4392	4.6072	16.3035	8.8603	6.0272	13.8000	13.8000	13.8000	13.8000	-17.8278	-2.2459	-15.2649	-10.7022	-29.1110	-16.7799	-21.9273	-11.8906
1442	8.7905	5.1479	0.0000	1.5132	1.6024	1.5588	10.1968	3.4281	15.6600	14.7261	6.2265	13.8000	13.8000	13.8000	13.8000	-11.5056	-6.8451	-1.7928	-10.8485	-28.9508	-16.6197	-24.1530	-10.3684
1443	7.7955	12.1120	0.0000	-1.8188	1.7337	0.0986	6.2849	5.8257	8.5416	2.2183	0.0006	13.8000	13.8000	13.8000	13.8000	-16.6808	-5.6407	-20.2735	-17.3229	-30.8748	-18.5437	-21.7767	-11.4905
1444	9.5463	8.6501	0.0000	0.7290	1.9136	0.4261	0.7768	4.2357	10.7964	6.5020	3.9894	13.8000	13.8000	13.8000	13.8000	-10.3337	-2.3565	-10.8864	-11.8490	-29.3229	-16.9918	-24.2143	-8.5683
1445	5.9300	6.4453	0.0000	-0.6494	1.2940	0.6434	1.8992	4.4075	9.7814	5.1277	2.4939	13.8000	13.8000	13.8000	13.8000	-16.3464	-2.5341	-10.6285	-14.6642	-29.9955	-17.6644	-22.2067	-9.5223
1446	9.4039	7.7530	0.0000	1.9336	0.7558	0.6001	2.6887	4.1310	11.3594	9.3100	4.2442	13.8000	13.8000	13.8000	13.8000	-21.4578	-1.0909	-12.0815	-12.9718	-29.0402	-16.7091	-21.9539	-9.7048
1447	8.1493	-1.5875	0.0000	0.7312	1.8477	2.0548	3.2582	11.4921	15.3689	5.6486	6.5144	13.8000	13.8000	13.8000	13.8000	-20.1866	-12.6324	-9.8728	-10.2725	-30.7782	-18.4471	-26.1338	-12.9497
1448	9.1778	5.0906	0.0000	1.6575	1.6347	1.3691	9.8512	3.0640	15.9242	14.7152	6.3832	13.8000	13.8000	13.8000	13.8000	-11.7713	-6.3340	-1.6424	-10.3115	-28.7740	-16.4429	-24.1146	-9.8384
1449	10.6344	2.0784	0.0000	1.6118	2.8659	4.5329	0.0219	11.3432	14.2168	5.9449	7.5994	13.8000	13.8000	13.8000	13.8000	-13.3898	-4.5321	-3.2351	-10.2408	-28.9893	-16.6582	-21.3819	-12.3690
1450	9.9187	14.1967	0.0000	3.9914	1.8504	6.0849	8.8873	5.1738	16.6779	0.7720	0.1335	13.8000	13.8000	13.8000	13.8000	-9.0321	-2.3929	-14.1659	-16.8346	-28.8338	-16.5027	-22.0073	-12.0630
1451	9.2984	8.0014	0.0000	1.9842	0.4998	0.3829	2.6780	4.2554	11.1955	9.4579	4.1926	13.8000	13.8000	13.8000	13.8000	-21.4263	-0.8535	-11.9948	-13.1874	-28.8613	-16.5302	-21.9846	-9.6294
1452	8.2769	5.7189	0.0000	1.0757	4.2237	5.4304	2.2730	4.7959	16.2696	8.8976	5.9524	13.8000	13.8000	13.8000	13.8000	-17.8604	-2.4603	-15.4186	-10.7578	-29.2313	-16.9002	-21.8168	-11.8549
1453	8.0644	11.9951	0.0000	-1.8986	2.4470	0.2769	6.3420	6.2064	8.4387	1.8436	0.2489	13.8000	13.8000	13.8000	13.8000	-16.9220	-5.3221	-21.2645	-16.8683	-30.7056	-18.3745	-23.2570	-11.5289
1454	8.0619	-1.4403	0.0000	0.6911	1.7905	2.1552	3.1413	11.4552	15.4081	5.5055	6.4587	13.8000	13.8000	13.8000	13.8000	-20.1751	-12.5444	-9.8644	-10.1320	-30.6658	-18.3347	-26.1002	-12.9263
1455	7.5645	12.0986	0.0000	-2.1208	2.4383	0.2439	6.4500	6.2172	8.2353	2.0055	0.1804	13.8000	13.8000	13.8000	13.8000	-16.3793	-6.0265	-21.3825	-16.9322	-30.9100	-18.5789	-22.9682	-11.4897
1456	11.1268	2.0012	0.0000	1.5468	2.5992	4.5238	0.2100	11.1370	14.2844	5.7630	7.3415	13.8000	13.8000	13.8000	13.8000	-13.3209	-5.0529	-3.2252	-10.4871	-28.9041	-16.5730	-21.0617	-12.1774
1457	9.1256	4.8724	0.0000	1.6101	1.6524	1.3288	9.8358	3.0772	15.6837	14.5766	6.2915	13.8000	13.8000	13.8000	13.8000	-11.7335	-6.5073	-1.5964	-10.4841	-28.9487	-16.6176	-24.2017	-9.9890
1458	10.1747	1.6557	0.0000	0.0058	1.5217	0.3685	3.4749	13.9398	13.0922	5.7753	6.8405	13.8000	13.8000	13.8000	13.8000	-17.5298	-3.5835	-9.8828	-10.0465	-29.6499	-17.3188	-24.0172	-11.7144
1459	10.3395	1.9903	0.0000	-0.0837	1.5978	0.3885	3.7701	13.7003	13.0177	6.0730	7.1756	13.8000	13.8000	13.8000	13.8000	-17.8485	-3.4866	-9.7088	-10.0528	-29.6742	-17.3431	-23.8563	-11.5857
1460	10.1052	2.2041	0.0000	1.8086	2.9986	4.2831	0.4727	11.8894	13.5719	5.2975	6.8746	13.8000	13.8000	13.8000	13.8000	-13.0918	-4.8503	-3.2269	-10.5612	-29.0265	-16.6954	-20.9486	-11.8737
1461	11.3968	5.7131	0.0000	-1.5402	4.9789	4.8474	4.7001	12.4692	13.5460	5.6168	4.6177	13.8000	13.8000	13.8000	13.8000	-19.4755	-7.2120	-12.4232	-12.0142	-30.4506	-18.1195	-21.6524	-9.5095
1462	5.9933	6.8524	0.0000	-0.7002	1.0297	0.4354	1.9434	4.4573	9.6149	5.2645	2.2863	13.8000	13.8000	13.8000	13.8000	-16.4095	-2.6627	-10.7942	-14.8662	-29.9505	-17.6194	-22.3592	-9.4516
1463	8.8326	5.0793	0.0000	1.3622	1.2923	1.3326	9.6275	3.5657	16.1422	14.1603	6.2009	13.8000	13.8000	13.8000	13.8000	-11.4665	-6.7238	-2.0452	-10.4508	-28.9641	-16.6330	-24.1459	-10.0757
1464	9.7313	9.0132	0.0000	0.6097	1.7913	0.5401	0.6728	5.1727	10.7286	6.5353	4.7076	13.8000	13.8000	13.8000	13.8000	-9.4431	-2.5732	-10.5248	-11.9734	-28.9914	-16.6603	-24.3017	-7.7947
1465	9.0594	5.1102	0.0000	1.8956	1.6072	1.3505	9.6929	2.9593	15.6584	14.7282	6.5615	13.8000	13.8000	13.8000	13.8000	-11.8881	-6.5312	-1.5024	-10.3149	-28.7276	-16.3965	-24.0908	-9.9903
1466	7.9427	-1.5063	0.0000	0.7831	2.1837	2.1932	3.1282	11.5781	15.4316	5.6578	6.5392	13.8000	13.8000	13.8000	13.8000	-20.0507	-12.5270	-10.0264	-10.2443	-30.6929	-18.3618	-26.0767	-12.8366
1467	5.9910	6.6956	0.0000	-0.6837	0.9913	0.3867	1.8912	4.4521	9.8172	5.0697	2.2313	13.8000	13.8000	13.8000	13.8000	-16.8355	-2.6651	-10.5391	-14.9851	-30.0924	-17.7613	-22.4028	-9.4709
1468	7.9922	-1.4094	0.0000	0.8392	1.8102	2.2688	3.2834	11.7115	15.3981	5.6543	6.5946	13.8000	13.8000	13.8000	13.8000	-20.0760	-12.5106	-9.8434	-10.2282	-30.6397	-18.3086	-26.1426	-12.9764
1469	8.2528	-1.5285	0.0000	0.8012	1.9432	2.0410	3.1816	11.5632	15.4865	5.7953	6.7029	13.8000	13.8000	13.8000	13.8000	-20.2202	-12.6665	-9.8258	-10.2814	-30.6961	-18.3650	-26.1047	-12.9202
1470	8.0206	-1.4507	0.0000	0.8027	1.9394	2.1362	3.1853	11.7305	15.3179	5.8632	6.7010	13.8000	13.8000	13.8000	13.8000	-20.0538	-12.4926	-9.6953	-10.2449	-30.7082	-18.3771	-25.9980	-12.9323
1471	9.4586	4.8447	0.0000	0.9177	1.9174	1.1723	10.8227	2.7232	15.6643	14.7142	6.6954	13.8000	13.8000	13.8000	13.8000	-11.7394	-6.6704	-1.7044	-10.5355	-28.9753	-16.6442	-23.9735	-9.9921
1472	9.0090	5.2033	0.0000	1.5072	1.7353	1.4495	10.0046	3.1560	16.0362	14.7492	6.3815	13.8000	13.8000	13.8000	13.8000	-11.6147	-6.2321	-1.4079	-10.4093	-28.9376	-16.6065	-24.2453	-10.1940
1473	8.4202	5.8689	0.0000	1.0172	3.8441	5.5296	2.4662	4.6105	16.2860	8.6060	5.8154	13.8000	13.8000	13.8000	13.8000	-17.6227	-2.2236	-15.3944	-10.6828	-29.1960	-16.8649	-21.8905	-11.9115
1474	9.9163	8.5574	0.0000	0.5269	2.4253	0.5850	0.2849	4.6625	11.1865	6.0128	5.0433	13.8000	13.8000	13.8000	13.8000	-9.9031	-2.2473	-10.4199	-11.2495	-29.1436	-16.8125	-24.3197	-8.0615
1475	9.4113	7.8885	0.0000	1.8461	0.7736	0.4311	2.7216	4.1712	11.4577	9.4333	4.2315	13.8000	13.8000	13.8000	13.8000	-21.3711	-0.8696	-12.1785	-12.9069	-29.0310	-16.6999	-21.8916	-9.6483
1476	8.4340	5.7104	0.0000	0.9599	4.2291	5.6192	2.3255	4.6634	16.5548	8.9036	6.0514	13.8000	13.8000	13.8000	13.8000	-17.9941	-2.7529	-15.2760	-10.9120	-29.1873	-16.8562	-22.0589	-11.5784
1477	8.1191	-1.4466	0.0000	0.9419	1.9716	1.9210	3.4329	11.6649	15.1770	5.7379	6.6389	13.8000	13.8000	13.8000	13.8000	-20.0396	-12.4388	-9.8165	-10.2065	-30.5846	-18.2535	-26.2027	-12.8389
1478	10.9033	2.4637	0.0000	1.2519	3.2100	4.2406	0.8034	11.6783	14.0353	5.3420	6.4899	13.8000	13.8000	13.8000	13.8000	-13.6709	-4.6485	-3.0797	-10.9114	-28.9671	-16.6360	-21.0898	-11.4592
1479	8.6816	5.2594	0.0000	2.1194	2.1332	1.4918	9.3257	3.2875	15.8056	14.5083	6.0844	13.8000	13.8000	13.8000	13.8000	-11.7054	-6.6701	-1.7411	-10.8741	-29.1129	-16.7818	-23.9702	-9.7706
1480	8.6407	5.6634	0.0000	1.2023	4.0529	5.4939	2.2261	4.4855	16.2938	8.7345	6.0590	13.8000	13.8000	13.8000	13.8000	-17.7606	-2.0348	-15.0641	-10.9148	-29.2654	-16.9343	-21.8826	-11.6860
1481	8.3523	5.5224	0.0000	1.0179	3.7467	5.7296	2.3359	4.5572	16.1278	9.0101	5.9724	13.8000	13.8000	13.8000	13.8000	-17.9648	-2.1992	-15.0686	-10.7701	-29.0927	-16.7616	-21.9971	-11.7979
1482	5.4176	6.7271	0.0000	-2.6788	1.8955	3.1955	4.2256	4.5775	15.5893	8.0596	1.9023	13.8000	13.8000	13.8000	13.8000	-15.1925	-4.3716	-12.0812	-15.8719	-31.5251	-19.1940	-18.2873	-10.1350
1483	11.1532	2.2464	0.0000	1.5485	2.9261	4.7327	0.0414	11.4582	14.1225	5.8977	7.3891	13.8000	13.8000	13.8000	13.8000	-12.9741	-5.0061	-3.2997	-10.3784	-28.9217	-16.5906	-21.6229	-12.3220
1484	10.2970	9.1849	0.0000	0.5255	2.4991	1.1514	0.6702	4.0264	10.6736	5.4545	4.4970	13.8000	13.8000	13.8000	13.8000	-9.4304	-3.1235	-10.7740	-12.0157	-28.9826	-16.6515	-24.4312	-7.9171
1485	8.0099	-1.4974	0.0000	0.7385	1.8674	2.1057	3.2689	11.5313	15.2969	5.7672	6.6027	13.8000	13.8000	13.8000	13.8000	-20.0970	-12.6414	-9.8484	-10.1984	-30.7595	-18.4284	-26.1461	-12.8228
1486	7.0592	11.5388	0.0000	-2.0002	1.7027	0.2164	5.3238	6.5006	8.0143	2.2956	0.9493	13.8000	13.8000	13.8000	13.8000	-15.8925	-6.6625	-20.1252	-16.9570	-31.0887	-18.7576	-21.7147	-12.0026
1487	8.7878	6.0410	0.0000	1.1502	4.1099	6.2502	2.1497	5.0400	16.4723	9.0050	6.3199	13.8000	13.8000	13.8000	13.8000	-17.8165	-2.0651	-15.4106	-10.7386	-29.2009	-16.8698	-21.8233	-11.8505
1488	6.0610	6.7559	0.0000	-0.6789	1.7504	0.1949	1.3972	4.7447	9.2649	4.9693	2.6640	13.8000	13.8000	13.8000	13.8000	-16.4303	-2.3587	-10.3268	-14.6966	-30.1037	-17.7726	-22.5696	-9.3790
1489	6.3125	6.6359	0.0000	-0.5561	1.1615	0.2948	1.6969	4.0624	9.5316	5.2241	2.2271	13.8000	13.8000	13.8000	13.8000	-16.7003	-2.6183	-10.5209	-14.6927	-29.9320	-17.6009	-22.3249	-9.4330
1490	9.1011	5.2928	0.0000	1.8284	1.4672	1.4370	9.6821	3.2596	15.7345	14.6129	6.3629	13.8000	13.8000	13.8000	13.8000	-11.9699	-6.9495	-1.7091	-10.2926	-28.8931	-16.5620	-23.9364	-10.0346
1491	9.4679	4.7129	0.0000	1.8369	1.4764	0.8038	9.9738	2.9508	15.9162	14.3814	6.7066	13.8000	13.8000	13.8000	13.8000	-11.9252	-6.3728	-1.9296	-10.5589	-28.9581	-16.6270	-24.0903	-10.2355
1492	6.7596	11.5247	0.0000	-1.5311	1.9888	0.2341	5.5632	6.3527	8.1081	2.0688	0.3902	13.8000	13.8000	13.8000	13.8000	-16.1541	-6.4185	-20.4371	-17.1956	-30.4889	-18.1578	-21.6794	-12.0670
1493	9.6932	4.9719	0.0000	1.5755	1.7230	2.4655	10.7333	2.2914	15.5534	15.2911	6.4508	13.8000	13.8000	13.8000	13.8000	-11.5936	-6.7017	-1.1494	-10.7836	-28.9472	-16.6161	-23.8437	-9.0328
1494	9.2745	5.1479	0.0000	1.7944	1.7162	1.5327	9.9002	3.2912	15.7732	14.7589	6.4961	13.8000	13.8000	13.8000	13.8000	-11.7576	-6.5435	-1.5199	-10.3192	-29.0823	-16.7512	-24.2636	-10.0123
1495	7.6862	12.4110	0.0000	-2.1966	2.4881	0.4145	6.4567	6.6094	8.6564	2.1956	0.3981	13.8000	13.8000	13.8000	13.8000	-16.5411	-5.8332	-20.8761	-17.5419	-30.7735	-18.4424	-22.9801	-11.2718
1496	8.5146	5.8209	0.0000	1.2441	4.0276	5.9173	2.7675	4.5832	16.1428	8.9129	5.9372	13.8000	13.8000	13.8000	13.8000	-17.8243	-2.2741	-15.0296	-10.7279	-29.1335	-16.8024	-21.7936	-11.7442
1497	8.4774	5.8392	0.0000	1.1150	3.8767	5.5411	2.3399	4.3738	16.2817	8.5511	5.6844	13.8000	13.8000	13.8000	13.8000	-17.7269	-2.0713	-15.1464	-10.8223	-29.2597	-16.9286	-21.9656	-11.7453
1498	10.7056	8.6497	0.0000	4.1964	1.2601	1.6557	3.3885	4.7737	10.2393	7.2465	5.4190	13.8000	13.8000	13.8000	13.8000	-15.1879	-4.2173	-13.4749	-10.9672	-28.8976	-16.5665	-21.1824	-12.1118
1499	9.9965	8.3288	0.0000	1.0434	2.8673	0.8216	0.1918	4.2849	11.5004	5.1758	4.6333	13.8000	13.8000	13.8000	13.8000	-10.3492	-2.3760	-10.8190	-11.6436	-29.0765	-16.7454	-24.2675	-8.2683
1500	6.3485	6.8084	0.0000	-0.9687	1.2822	0.4687	1.6965	4.3284	9.8237	5.2054	2.4658	13.8000	13.8000	13.8000	13.8000	-16.6458	-2.6343	-10.5262	-14.7909	-30.2385	-17.9074	-22.1817	-9.4099
1501	10.7762	5.1953	0.0000	-1.5558	6.1497	5.5057	4.3261	12.4593	13.1730	4.9124	2.9995	13.8000	13.8000	13.8000	13.8000	-18.5991	-8.1771	-12.0221	-12.3678	-30.4609	-18.1298	-20.6136	-9.7325
1502	8.0392	-1.4226	0.0000	0.9002	2.0396	1.8084	3.4958	11.7531	15.2474	5.5948	6.6233	13.8000	13.8000	13.8000	13.8000	-19.9767	-12.6292	-9.5197	-10.1186	-30.5344	-18.2033	-26.1591	-13.0407
1503	10.0381	1.9486	0.0000	-0.1918	1.5987	0.4932	3.3331	13.7747	12.8831	5.7202	6.9001	13.8000	13.8000	13.8000	13.8000	-17.5870	-3.6682	-9.6489	-10.0088	-29.6759	-17.3448	-23.7050	-11.4690
1504	9.2021	5.3150	0.0000	1.6736	1.6195	1.4448	9.7780	3.0463	15.6236	14.6625	6.3582	13.8000	13.8000	13.8000	13.8000	-11.8379	-6.5701	-1.7215	-10.2769	-29.0679	-16.7368	-24.0720	-9.8992
1505	8.3235	5.5440	0.0000	0.9612	4.0775	5.5722	2.4822	4.5884	16.1857	8.7762	5.9254	13.8000	13.8000	13.8000	13.8000	-17.6897	-1.8943	-15.3790	-10.6630	-29.1533	-16.8222	-21.8722	-11.9336
1506	9.2755	5.2015	0.0000	1.4581	1.3880	1.2547	9.8923	3.5505	15.6153	14.3802	6.7228	13.8000	13.8000	13.8000	13.8000	-11.3486	-6.2347	-1.4085	-10.5550	-29.0319	-16.7008	-24.5318	-9.8529
1507	5.2455	6.7304	0.0000	-2.3417	1.7255	2.9835	3.8114	4.4507	15.6716	7.7457	1.4633	13.8000	13.8000	13.8000	13.8000	-15.4964	-4.1312	-11.4327	-15.8175	-31.3848	-19.0537	-18.0706	-10.3788
1508	8.4298	5.6683	0.0000	1.2924	3.8519	5.5961	2.2661	4.4838	16.2775	8.9177	5.9546	13.8000	13.8000	13.8000	13.8000	-17.7703	-2.3344	-15.3784	-10.9016	-29.0716	-16.7405	-21.7268	-11.7839
1509	8.3160	5.6038	0.0000	1.0669	4.6497	5.9103	2.3152	4.7262	16.6298	8.7906	6.1384	13.8000	13.8000	13.8000	13.8000	-18.2221	-2.3834	-15.4397	-10.6725	-29.1722	-16.8411	-22.1583	-11.8202
1510	9.1488	5.1498	0.0000	1.4955	1.3657	1.2164	10.0496	3.0926	15.5608	14.6980	6.2771	13.8000	13.8000	13.8000	13.8000	-11.6737	-6.4705	-1.6483	-10.2428	-28.9313	-16.6002	-24.1770	-10.2727
1511	8.6453	5.7514	0.0000	1.0617	3.6072	5.5211	2.5081	4.5049	16.1073	8.8178	5.9501	13.8000	13.8000	13.8000	13.8000	-17.5117	-2.2398	-15.0987	-10.6859	-29.1391	-16.8080	-22.0013	-11.8252
1512	9.3228	4.6214	0.0000	2.0818	2.0082	2.6124	11.3932	2.8583	14.9418	14.1828	7.2473	13.8000	13.8000	13.8000	13.8000	-12.0775	-7.6208	-0.3832	-10.4291	-28.8332	-16.5021	-24.1057	-8.5797
1513	11.2295	2.3573	0.0000	1.1869	3.0258	4.8113	0.0517	11.0006	14.0416	5.4975	7.4823	13.8000	13.8000	13.8000	13.8000	-13.0981	-4.9649	-3.2840	-10.3074	-28.6122	-16.2811	-21.9910	-12.1321
1514	5.3872	6.6825	0.0000	-2.3650	1.8432	2.9870	3.7838	4.2219	15.4327	7.5661	1.6226	13.8000	13.8000	13.8000	13.8000	-15.2918	-3.8428	-11.4389	-15.6109	-31.4960	-19.1649	-17.8377	-10.3141
1515	8.4465	5.4679	0.0000	0.9417	3.4945	5.6783	2.2834	4.6251	16.1420	8.5283	6.3183	13.8000	13.8000	13.8000	13.8000	-17.5903	-1.9450	-15.3680	-10.6432	-29.1620	-16.8309	-21.8776	-11.6873
1516	8.4422	5.6272	0.0000	1.1230	3.8306	5.5305	2.3245	4.5029	16.2663	8.5745	5.9169	13.8000	13.8000	13.8000	13.8000	-17.8224	-2.1642	-15.1763	-10.8543	-29.3059	-16.9748	-21.8701	-11.7005
1517	10.0099	1.8939	0.0000	-0.0648	1.5677	0.5616	3.3975	13.9061	13.1135	5.6889	6.7388	13.8000	13.8000	13.8000	13.8000	-17.5984	-3.4878	-9.8393	-10.0778	-29.6072	-17.2761	-23.4823	-11.8574
1518	9.9481	9.0306	0.0000	0.7027	2.7828	0.6851	0.5627	4.1730	10.7315	5.7155	4.5576	13.8000	13.8000	13.8000	13.8000	-9.6990	-2.1868	-10.7613	-11.8718	-29.0934	-16.7623	-24.2056	-8.3152
1519	9.0539	5.0913	0.0000	1.7133	1.5552	1.3981	9.7338	3.3239	15.6559	14.8136	6.4283	13.8000	13.8000	13.8000	13.8000	-11.8899	-6.4341	-1.4974	-10.3692	-29.0937	-16.7626	-23.9977	-9.9873
1520	7.5915	5.3939	0.0000	-0.0022	3.6041	4.2264	2.5745	3.5075	13.0783	10.8764	4.7733	13.8000	13.8000	13.8000	13.8000	-8.9974	-1.1306	-10.3952	-11.3827	-29.5121	-17.1810	-20.2466	-12.0375
1521	9.4445	8.1573	0.0000	2.3466	1.0061	0.5958	3.9328	4.3206	11.6604	9.0214	4.1843	13.8000	13.8000	13.8000	13.8000	-21.5484	-1.0157	-12.0274	-12.9945	-29.0272	-16.6961	-21.9749	-9.9042
1522	9.3318	5.0644	0.0000	1.6872	1.6381	1.6105	9.7914	3.2091	15.7148	14.5307	6.6530	13.8000	13.8000	13.8000	13.8000	-11.6651	-6.5467	-1.6655	-10.5911	-28.7933	-16.4622	-24.4268	-9.8399
1523	8.4705	5.5507	0.0000	0.9577	4.0072	5.7733	2.5847	4.6740	16.5978	8.5536	6.0941	13.8000	13.8000	13.8000	13.8000	-17.6469	-2.3338	-15.3150	-10.7240	-29.1794	-16.8483	-21.9213	-11.9503
1524	8.1089	12.0239	0.0000	-1.9047	2.5642	0.1890	6.6494	6.2683	8.6265	2.6053	0.2047	13.8000	13.8000	13.8000	13.8000	-16.4675	-5.6810	-21.0295	-16.6597	-31.1190	-18.7879	-23.1125	-11.7028
1525	8.2401	6.0249	0.0000	0.2055	2.4043	5.0394	2.5622	3.4075	12.8595	10.1255	5.2351	13.8000	13.8000	13.8000	13.8000	-8.9000	-0.0046	-10.6765	-11.1476	-29.0488	-16.7177	-20.1512	-12.1146
1526	11.1113	2.5973	0.0000	0.9844	2.0003	5.0018	0.4452	11.3074	15.1056	4.7955	6.7188	13.8000	13.8000	13.8000	13.8000	-13.1537	-5.9397	-2.8752	-10.7297	-28.7580	-16.4269	-19.9086	-12.0173
1527	10.3410	1.9045	0.0000	-0.2060	1.6559	0.5761	3.4937	13.9797	13.0084	5.7537	6.9307	13.8000	13.8000	13.8000	13.8000	-17.4022	-3.8455	-9.9423	-9.9520	-29.5682	-17.2371	-24.0249	-11.4647
1528	9.5173	7.9832	0.0000	1.8790	0.6522	0.5942	2.6883	4.1562	11.4457	9.5735	4.1768	13.8000	13.8000	13.8000	13.8000	-21.4343	-0.8103	-12.1196	-12.8830	-29.1598	-16.8287	-21.9880	-9.7155
1529	7.8636	12.1209	0.0000	-1.6653	2.6127	0.4011	6.3624	6.3992	8.6610	2.0660	0.3235	13.8000	13.8000	13.8000	13.8000	-17.0976	-5.8943	-21.3690	-17.2451	-30.6836	-18.3525	-23.0201	-11.3175
1530	5.2559	8.4827	0.0000	-2.1695	0.1917	1.5949	3.7341	5.6963	9.5854	3.4698	1.1523	13.8000	13.8000	13.8000	13.8000	-21.0550	-6.2349	-22.4576	-15.3654	-31.1328	-18.8017	-23.7517	-11.3688
1531	9.8945	8.9437	0.0000	0.8860	1.4091	0.3375	0.8227	4.9719	10.5360	6.0708	4.7900	13.8000	13.8000	13.8000	13.8000	-8.7874	-2.8286	-10.7416	-11.7698	-28.8987	-16.5676	-24.5636	-7.6122
1532	8.4478	5.6902	0.0000	1.3114	3.6763	5.4608	2.5186	4.5979	16.4855	8.6679	6.0095	13.8000	13.8000	13.8000	13.8000	-17.8943	-2.0252	-15.0989	-10.9326	-29.1239	-16.7928	-21.9416	-11.7876
1533	10.1076	1.5337	0.0000	0.0813	1.4662	0.3690	3.6611	13.8437	12.9672	5.7639	6.9459	13.8000	13.8000	13.8000	13.8000	-17.6558	-3.4973	-9.9337	-10.0567	-29.5176	-17.1865	-23.9444	-11.6429
1534	9.4486	8.2188	0.0000	2.2698	0.7457	0.2056	3.5806	4.4897	11.5986	8.8828	4.4007	13.8000	13.8000	13.8000	13.8000	-21.5683	-0.9788	-12.3823	-13.0215	-28.9517	-16.6206	-21.9274	-9.7560
1535	11.8093	2.4120	0.0000	1.4491	2.5979	4.5608	0.0257	11.1446	13.6957	5.6315	6.9653	13.8000	13.8000	13.8000	13.8000	-13.5685	-4.3763	-2.5703	-10.5104	-28.8821	-16.5510	-20.6673	-12.3116
1536	7.9312	-1.4902	0.0000	0.6581	1.8357	1.8868	3.2540	11.6890	15.0719	5.5605	6.5452	13.8000	13.8000	13.8000	13.8000	-20.0339	-12.6702	-9.4625	-10.1523	-30.6083	-18.2772	-26.1450	-12.9611
1537	8.4618	5.8576	0.0000	1.0564	4.0690	5.5631	2.3501	4.8236	16.1874	8.6073	5.9732	13.8000	13.8000	13.8000	13.8000	-17.7435	-2.1984	-15.2893	-10.9584	-29.1933	-16.8622	-21.7811	-11.8489
1538	5.8214	6.9549	0.0000	-0.8348	1.2418	0.2977	2.5893	4.6920	9.8578	4.8651	2.2632	13.8000	13.8000	13.8000	13.8000	-16.7993	-2.5118	-10.9885	-15.0898	-30.1798	-17.8487	-22.3828	-9.3717
1539	5.6933	6.3441	0.0000	-2.1717	2.4770	2.3238	4.5775	4.7465	15.1597	8.0930	2.7450	13.8000	13.8000	13.8000	13.8000	-14.7580	-3.8773	-10.8069	-15.1651	-31.1431	-18.8120	-17.4782	-10.3047
1540	10.1522	2.1241	0.0000	-0.3253	1.5974	0.6179	3.4084	13.9426	12.9111	5.6597	6.7713	13.8000	13.8000	13.8000	13.8000	-17.5158	-3.6615	-9.7262	-9.9048	-29.7465	-17.4154	-24.1276	-11.3822
1541	9.2716	5.4303	0.0000	1.5197	1.4026	1.4331	9.9754	3.1873	15.8147	14.8413	6.3245	13.8000	13.8000	13.8000	13.8000	-11.6783	-6.6738	-1.5369	-10.3789	-28.8300	-16.4989	-24.1819	-10.1812
1542	9.0808	8.2508	0.0000	2.1436	0.7063	1.1289	2.3786	4.5796	11.3305	9.4924	3.9429	13.8000	13.8000	13.8000	13.8000	-21.1026	-1.3588	-11.8874	-13.3191	-29.0672	-16.7361	-21.3010	-10.2755
1543	7.7528	-1.5418	0.0000	1.0546	1.8916	1.8095	3.6191	11.3903	14.9763	5.8486	6.7650	13.8000	13.8000	13.8000	13.8000	-20.0960	-12.4501	-9.8737	-10.2017	-30.7316	-18.4005	-26.3568	-13.2064
1544	6.3496	7.0030	0.0000	-0.8293	1.1802	0.5589	1.9446	4.4905	9.6683	5.0015	2.3354	13.8000	13.8000	13.8000	13.8000	-16.5481	-2.4680	-10.7638	-15.0300	-30.0224	-17.6913	-22.2836	-9.2960
1545	10.9059	2.2858	0.0000	1.4445	2.7332	4.5695	0.2763	11.0660	13.8281	5.8728	7.3624	13.8000	13.8000	13.8000	13.8000	-12.9573	-4.9198	-3.5890	-10.4936	-29.1649	-16.8338	-21.5895	-12.2405
1546	8.3715	5.5821	0.0000	1.0600	3.7966	5.6290	2.3246	4.3481	16.2421	8.8185	5.6884	13.8000	13.8000	13.8000	13.8000	-17.8375	-2.2292	-15.1482	-10.7653	-29.1103	-16.7792	-21.7168	-11.9342
1547	9.6286	8.4426	0.0000	0.2327	2.3690	0.4970	0.4250	4.5862	10.9428	6.5910	4.9982	13.8000	13.8000	13.8000	13.8000	-9.9662	-2.1581	-9.7210	-11.5105	-29.1683	-16.8372	-24.1283	-7.6221
1548	10.1248	1.8937	0.0000	-0.1142	1.4818	0.5725	3.6211	13.9736	13.0555	5.8028	6.9052	13.8000	13.8000	13.8000	13.8000	-17.5329	-3.6881	-9.6967	-10.1504	-29.6619	-17.3308	-24.0745	-11.3296
1549	10.3291	1.9066	0.0000	-0.0760	1.1621	0.5172	3.6863	13.9788	13.1951	5.7953	6.9780	13.8000	13.8000	13.8000	13.8000	-17.7257	-3.4030	-9.7082	-9.9089	-29.5909	-17.2598	-24.0018	-11.6016
1550	9.3436	7.9395	0.0000	1.5866	0.6787	0.7021	2.5371	4.2960	11.3547	9.7208	4.3381	13.8000	13.8000	13.8000	13.8000	-21.4499	-1.0846	-12.0287	-12.9392	-28.9993	-16.6682	-21.9072	-9.7833
1551	8.2155	5.7150	0.0000	0.9726	3.7488	5.8216	2.3488	4.3946	16.4216	8.8789	5.5947	13.8000	13.8000	13.8000	13.8000	-17.8674	-2.0324	-15.0584	-10.8769	-29.0987	-16.7676	-21.9889	-11.7326
1552	9.0164	7.9030	0.0000	2.0034	0.6184	0.5833	2.9538	4.2368	11.6351	9.4863	3.9224	13.8000	13.8000	13.8000	13.8000	-21.4256	-1.0188	-11.8657	-13.2446	-29.0944	-16.7633	-21.7234	-9.8396
1553	7.8878	12.2051	0.0000	-2.6778	2.4575	0.1100	5.8996	6.3343	8.9439	2.4070	0.1302	13.8000	13.8000	13.8000	13.8000	-15.8810	-6.5593	-20.3737	-16.8703	-31.2973	-18.9662	-22.2511	-11.5692
1554	8.2611	5.6573	0.0000	1.0716	3.8781	5.4782	2.4250	4.4725	16.1617	8.8595	5.6961	13.8000	13.8000	13.8000	13.8000	-17.6942	-2.0956	-15.3571	-10.7514	-29.2607	-16.9296	-21.8318	-11.8234
1555	5.4142	7.1040	0.0000	-2.5012	2.0420	3.2634	4.1098	4.6701	15.7636	7.9394	1.8450	13.8000	13.8000	13.8000	13.8000	-15.0548	-3.9404	-11.4885	-15.6714	-31.3025	-18.9714	-17.8243	-10.3960
1556	9.2446	7.7170	0.0000	1.9328	0.4722	0.5994	2.5306	4.2460	11.7265	9.4768	4.3327	13.8000	13.8000	13.8000	13.8000	-21.5626	-1.1959	-11.8575	-12.7948	-29.0267	-16.6956	-22.0245	-9.6574
1557	11.1242	2.4900	0.0000	1.6122	2.6309	4.5374	0.2910	11.5102	14.0172	5.6754	7.1566	13.8000	13.8000	13.8000	13.8000	-12.7869	-5.2170	-4.0632	-10.6775	-28.8627	-16.5316	-21.0790	-11.8202
1558	9.3920	8.0056	0.0000	1.9502	0.7677	0.4843	2.8714	4.0384	11.5513	9.5809	3.9673	13.8000	13.8000	13.8000	13.8000	-21.2717	-0.9155	-12.1029	-12.8153	-29.1328	-16.8017	-21.8735	-10.0638
1559	9.0762	8.0296	0.0000	2.2282	0.6442	0.4640	2.8779	4.2584	11.4683	9.4690	3.9823	13.8000	13.8000	13.8000	13.8000	-21.6021	-1.0548	-12.2380	-13.1521	-29.0334	-16.7023	-21.9620	-9.8360
1560	8.3218	5.6706	0.0000	1.2659	3.8606	5.5648	2.3464	4.7381	16.0089	9.1323	5.9115	13.8000	13.8000	13.8000	13.8000	-17.9692	-2.5077	-14.9989	-10.8185	-29.2083	-16.8772	-21.7145	-11.9820
1561	5.9677	6.5363	0.0000	-0.7720	1.3362	0.3386	1.7062	4.3183	9.5208	5.2562	2.3333	13.8000	13.8000	13.8000	13.8000	-16.5845	-2.7544	-10.5762	-14.6801	-30.1860	-17.8549	-22.2927	-9.2512
1562	8.4074	5.6270	0.0000	0.9493	4.0072	5.5112	2.3235	4.4965	16.2045	8.7168	5.7952	13.8000	13.8000	13.8000	13.8000	-17.7567	-2.2071	-15.1690	-10.8346	-29.1834	-16.8523	-21.6968	-11.8855
1563	5.7155	6.6912	0.0000	-1.8249	2.4344	3.1110	3.3406	5.0046	14.9944	7.6594	2.7216	13.8000	13.8000	13.8000	13.8000	-14.5231	-4.8989	-10.3949	-15.1315	-30.9271	-18.5960	-18.0835	-10.3930
1564	9.1319	5.7076	0.0000	2.2141	1.9380	0.9147	9.5030	3.1346	15.3461	14.9317	6.4652	13.8000	13.8000	13.8000	13.8000	-11.7913	-6.8079	-1.0366	-10.4894	-28.8458	-16.5147	-24.4660	-10.1315
1565	8.3484	5.7400	0.0000	1.0715	3.8891	5.6313	2.3384	4.5956	16.3319	8.7633	5.7760	13.8000	13.8000	13.8000	13.8000	-17.7729	-2.2211	-15.2247	-10.6825	-29.1644	-16.8333	-21.8034	-11.9464
1566	9.2596	4.9417	0.0000	1.3601	1.4425	1.9839	10.6076	2.9065	16.1424	14.4407	6.3198	13.8000	13.8000	13.8000	13.8000	-12.2005	-6.4312	-1.5219	-10.8280	-29.0712	-16.7401	-23.6592	-10.1447
1567	9.4179	5.0143	0.0000	1.8738	1.4974	1.4784	9.8639	3.2066	15.6986	14.7088	6.5090	13.8000	13.8000	13.8000	13.8000	-11.7372	-6.3460	-1.4169	-10.3913	-28.9831	-16.6520	-24.1876	-9.9500
1568	8.3930	5.4201	0.0000	1.0808	4.2907	5.4345	2.3697	4.4633	16.2905	8.6327	6.0161	13.8000	13.8000	13.8000	13.8000	-17.5199	-2.4071	-15.1912	-10.9089	-29.1363	-16.8052	-21.6614	-11.7667
1569	8.1601	-1.3954	0.0000	0.8895	1.4742	2.1449	3.1407	11.6678	15.2995	5.6883	6.6724	13.8000	13.8000	13.8000	13.8000	-20.2547	-12.4378	-10.0297	-10.2033	-30.6486	-18.3175	-26.0902	-12.8879
1570	9.2259	8.5676	0.0000	1.2693	2.6222	0.8791	0.3078	4.3274	11.3960	5.6310	4.2385	13.8000	13.8000	13.8000	13.8000	-10.0808	-2.0364	-10.4177	-12.2582	-28.9936	-16.6625	-24.0135	-8.0855
1571	10.2046	2.1388	0.0000	-0.2417	1.4717	0.5691	3.4471	13.9682	12.6977	5.8250	6.9958	13.8000	13.8000	13.8000	13.8000	-17.4191	-3.7437	-9.9483	-9.9107	-29.6639	-17.3328	-23.9128	-11.6120
1572	9.3713	7.8924	0.0000	1.8818	0.6582	0.6181	2.8449	4.1308	11.2438	9.3990	4.2254	13.8000	13.8000	13.8000	13.8000	-21.7083	-1.0493	-12.2289	-12.9974	-29.0098	-16.6787	-21.8746	-9.9329
1573	8.0219	-1.4945	0.0000	0.6790	1.9408	2.0166	3.3054	11.6594	15.4879	5.6921	6.5172	13.8000	13.8000	13.8000	13.8000	-19.8817	-12.7062	-9.8317	-10.2454	-30.7546	-18.4235	-26.1351	-12.8483
1574	8.3133	5.7059	0.0000	1.0474	3.7348	5.4646	2.3344	4.5274	16.2485	8.6748	5.8682	13.8000	13.8000	13.8000	13.8000	-17.6841	-2.0777	-15.2614	-10.7792	-29.1853	-16.8542	-21.5806	-11.8021
1575	8.9754	5.0765	0.0000	1.7319	1.7114	1.4078	9.8652	2.9162	15.5418	14.7467	6.3156	13.8000	13.8000	13.8000	13.8000	-11.8346	-6.6298	-1.7546	-10.5467	-29.0645	-16.7334	-24.1911	-10.0213
1576	7.8088	-1.5393	0.0000	0.7201	1.8840	2.1575	3.0873	11.4497	15.3199	5.7695	6.6421	13.8000	13.8000	13.8000	13.8000	-19.8443	-12.3729	-9.7072	-10.2905	-30.7990	-18.4679	-26.1034	-13.0060
1577	10.6310	2.4034	0.0000	1.6925	2.7448	4.3253	0.7878	12.5081	13.6714	5.6303	7.0242	13.8000	13.8000	13.8000	13.8000	-13.4603	-5.3206	-2.7340	-10.6250	-29.1156	-16.7845	-20.4914	-12.1537
1578	8.4225	5.7152	0.0000	1.0800	3.7665	5.5775	2.3805	4.5233	16.3174	8.8810	5.8338	13.8000	13.8000	13.8000	13.8000	-17.6506	-2.2008	-15.2343	-10.8015	-29.2503	-16.9192	-21.8313	-11.7157
1579	9.2117	5.0172	0.0000	1.5826	1.7451	1.3172	9.8230	3.1067	15.5761	14.6973	6.5209	13.8000	13.8000	13.8000	13.8000	-11.5911	-6.5974	-1.5617	-10.2701	-28.8892	-16.5581	-24.2309	-10.1051
1580	8.4659	5.7621	0.0000	1.1976	3.7638	5.7431	2.2835	4.4805	16.1023	8.8217	5.8131	13.8000	13.8000	13.8000	13.8000	-17.8901	-2.0456	-15.1899	-10.9305	-29.1505	-16.8194	-21.6101	-11.8817
1581	8.3634	5.6974	0.0000	1.1562	3.8152	5.6947	2.3674	4.5059	16.1278	8.5763	5.6653	13.8000	13.8000	13.8000	13.8000	-17.7161	-2.2218	-15.0371	-10.8484	-29.2135	-16.8824	-21.8515	-11.9112
1582	6.4234	7.0424	0.0000	-0.7158	1.2901	0.2736	1.4074	4.4409	9.3991	5.1264	2.5695	13.8000	13.8000	13.8000	13.8000	-16.4733	-2.3384	-10.4568	-14.7679	-29.9035	-17.5724	-22.4407	-9.3867
1583	7.9022	5.5661	0.0000	1.2074	3.8036	5.6611	2.4832	4.5842	16.4596	8.8949	5.5677	13.8000	13.8000	13.8000	13.8000	-17.7968	-2.1434	-14.8184	-10.9746	-29.0371	-16.7060	-21.7965	-11.8599
1584	8.6692	8.1414	0.0000	2.1999	2.9858	0.8255	1.4837	4.6472	11.7642	5.5963	4.3571	13.8000	13.8000	13.8000	13.8000	-9.7761	-1.5331	-11.6832	-12.4008	-28.7681	-16.4370	-23.9386	-8.8149
1585	6.8464	7.3722	0.0000	-0.7813	1.1921	4.1602	2.6679	4.2422	11.0277	4.3882	2.8869	13.8000	13.8000	13.8000	13.8000	-9.1586	-1.1044	-12.0929	-13.1545	-29.9823	-17.6512	-22.0997	-12.1363
1586	11.3473	2.1212	0.0000	1.3172	2.7883	4.7518	0.3634	11.4917	14.2006	5.8434	7.1439	13.8000	13.8000	13.8000	13.8000	-13.3458	-4.8520	-3.2943	-10.6010	-28.9213	-16.5902	-21.7534	-12.1668
1587	8.7245	5.8426	0.0000	1.0868	3.8602	5.4811	2.4070	4.5383	16.4722	9.0472	5.9559	13.8000	13.8000	13.8000	13.8000	-17.7723	-2.0298	-15.1724	-10.8459	-29.1409	-16.8098	-21.6650	-11.9005
1588	9.2082	4.9358	0.0000	1.6369	1.8222	1.3746	9.9168	3.1393	15.7048	14.9662	6.4865	13.8000	13.8000	13.8000	13.8000	-11.6882	-6.4720	-1.7445	-10.5187	-28.7159	-16.3848	-24.1673	-9.8326
1589	10.7089	8.7068	0.0000	4.3024	1.1116	1.6992	3.4819	4.8129	10.3906	6.9656	5.4658	13.8000	13.8000	13.8000	13.8000	-15.3129	-4.1851	-13.2880	-10.9554	-28.8863	-16.5552	-21.2980	-12.0618
1590	7.6049	11.9139	0.0000	-2.2487	2.5772	1.3219	5.9332	6.2899	8.8134	2.3167	0.5343	13.8000	13.8000	13.8000	13.8000	-15.9733	-4.9293	-20.7657	-17.0744	-31.1380	-18.8069	-23.1297	-11.1278
1591	10.1859	2.0356	0.0000	-0.2137	1.4649	0.6264	3.5788	13.8566	13.0194	5.9191	7.0077	13.8000	13.8000	13.8000	13.8000	-17.4669	-3.8324	-9.6046	-10.1042	-29.7485	-17.4174	-23.7368	-11.3857
1592	11.0443	5.3626	0.0000	-1.4144	4.8103	3.6125	4.3492	11.5143	11.7883	4.5498	4.4073	13.8000	13.8000	13.8000	13.8000	-18.0979	-6.4773	-12.8799	-11.7773	-30.1206	-17.7895	-22.1262	-10.1704
1593	6.0819	6.7734	0.0000	-0.6257	0.9350	0.2458	1.7043	4.3181	9.9074	5.5461	2.2530	13.8000	13.8000	13.8000	13.8000	-16.3558	-2.2169	-10.5237	-14.7690	-30.0477	-17.7166	-22.3816	-9.0665
1594	8.3934	5.6672	0.0000	0.9868	3.8148	5.7667	2.3673	4.5237	16.2381	8.8235	5.9028	13.8000	13.8000	13.8000	13.8000	-17.6038	-2.2598	-15.2144	-10.8111	-29.0423	-16.7112	-21.9207	-11.8001
1595	10.6645	2.6311	0.0000	1.4834	2.7345	4.8012	0.4278	12.7471	14.4141	5.0833	6.8913	13.8000	13.8000	13.8000	13.8000	-13.7677	-4.8992	-3.0398	-10.3972	-28.7780	-16.4469	-20.4308	-11.9596
1596	8.1644	5.6176	0.0000	0.7109	4.1491	5.5375	2.0718	4.8905	16.6200	9.0178	6.0559	13.8000	13.8000	13.8000	13.8000	-17.8064	-1.9600	-15.5556	-10.6980	-29.3287	-16.9976	-21.8313	-11.9280
1597	8.3632	5.7134	0.0000	1.0469	3.8983	5.5940	2.2817	4.7940	16.2900	8.8181	5.9747	13.8000	13.8000	13.8000	13.8000	-17.6353	-2.0819	-15.3753	-10.8339	-29.3087	-16.9776	-21.9395	-11.8357
1598	8.0036	-1.4828	0.0000	0.6953	1.8595	2.0290	3.2541	11.6498	15.2368	5.5858	6.5157	13.8000	13.8000	13.8000	13.8000	-19.9541	-12.4392	-9.7465	-10.1879	-30.6138	-18.2827	-26.2067	-12.8435
1599	8.1224	-1.4874	0.0000	0.7049	1.9043	2.1068	3.0735	11.6309	15.3625	5.7892	6.6031	13.8000	13.8000	13.8000	13.8000	-20.0278	-12.6121	-9.8852	-10.2173	-30.7607	-18.4296	-26.0954	-13.0901
1600	8.3168	5.6044	0.0000	1.0208	3.9799	5.6854	2.3984	4.6529	16.1930	8.3609	6.0675	13.8000	13.8000	13.8000	13.8000	-17.5757	-2.1467	-15.2772	-10.6663	-29.0880	-16.7569	-21.5412	-11.8406
1601	9.0631	5.2580	0.0000	1.7714	1.8072	1.2061	9.7351	3.1190	15.4269	14.6773	6.2213	13.8000	13.8000	13.8000	13.8000	-11.9039	-6.5734	-1.5894	-10.3401	-29.0843	-16.7532	-24.1320	-10.2731
1602	7.9198	7.1368	0.0000	0.9343	4.5581	2.1591	1.5046	4.9103	12.4110	7.1101	4.7627	13.8000	13.8000	13.8000	13.8000	-10.1353	-1.1957	-10.3771	-11.9802	-29.1237	-16.7926	-24.5277	-8.3887
1603	9.2202	7.8533	0.0000	2.0825	0.7120	0.7055	2.6769	4.0848	11.4103	9.4360	4.1213	13.8000	13.8000	13.8000	13.8000	-21.4704	-0.9020	-12.3899	-13.0739	-28.9473	-16.6162	-21.8527	-9.8196
1604	5.3106	8.5525	0.0000	-2.0975	0.1261	1.6755	3.7514	5.7266	9.5709	3.3829	1.1677	13.8000	13.8000	13.8000	13.8000	-21.0843	-6.0992	-22.4550	-15.3531	-31.0952	-18.7641	-23.8346	-11.3324
1605	6.1199	6.7019	0.0000	-0.7711	1.0152	0.5180	2.0160	4.3209	9.7482	5.3039	2.2991	13.8000	13.8000	13.8000	13.8000	-16.6326	-2.6795	-10.6656	-14.9729	-29.9087	-17.5776	-22.1189	-9.4982
1606	10.0471	1.8999	0.0000	-0.2944	1.4456	0.5638	3.6619	13.9225	12.9739	5.8924	6.9466	13.8000	13.8000	13.8000	13.8000	-17.4969	-4.0768	-9.9278	-9.9413	-29.7032	-17.3721	-23.8759	-11.6610
1607	8.4281	5.9471	0.0000	1.1564	3.8456	5.7387	2.2146	4.6363	16.4909	8.8967	5.6899	13.8000	13.8000	13.8000	13.8000	-17.6338	-2.1737	-15.1888	-10.9409	-29.2996	-16.9685	-21.7023	-11.7702
1608	8.4321	5.6733	0.0000	0.9711	3.7498	5.4400	2.5412	4.5871	16.1566	8.8194	5.8607	13.8000	13.8000	13.8000	13.8000	-17.7458	-2.2123	-15.2710	-10.6992	-29.3050	-16.9739	-21.9521	-11.9784
1609	9.0974	5.0476	0.0000	1.8643	1.7938	1.6324	9.8130	3.4040	15.5783	14.7870	6.4724	13.8000	13.8000	13.8000	13.8000	-11.7184	-6.4725	-1.5384	-10.3402	-29.0304	-16.6993	-24.2227	-9.9760
1610	9.2395	7.7404	0.0000	1.7113	0.7055	0.5594	2.9143	3.9126	11.4172	9.4904	3.8703	13.8000	13.8000	13.8000	13.8000	-21.9066	-0.3247	-12.9791	-12.8577	-29.0990	-16.7679	-22.1997	-9.6998
1611	9.3250	7.8844	0.0000	2.0474	0.7585	0.5229	2.9019	3.9475	11.4197	9.6245	3.9732	13.8000	13.8000	13.8000	13.8000	-21.4980	-1.1369	-12.0603	-12.9927	-29.1404	-16.8093	-21.8889	-9.8723
1612	9.1730	4.8124	0.0000	1.1241	1.2196	1.4056	10.2414	2.7276	15.1125	14.9224	6.6663	13.8000	13.8000	13.8000	13.8000	-11.3632	-6.0378	-1.5909	-10.3871	-28.9199	-16.5888	-23.6728	-10.7214
1613	5.2520	8.5394	0.0000	-2.2260	0.1380	1.6519	3.8056	5.7374	9.6141	3.4971	1.1624	13.8000	13.8000	13.8000	13.8000	-21.0455	-6.2113	-22.4785	-15.4002	-31.1369	-18.8058	-23.7537	-11.3487
1614	9.3286	8.0650	0.0000	2.3951	1.0153	0.5211	3.5480	4.4886	11.4882	9.2276	4.2699	13.8000	13.8000	13.8000	13.8000	-21.4964	-0.8356	-12.0774	-12.9797	-28.9514	-16.6203	-22.0955	-9.9150
1615	5.9920	6.5882	0.0000	-0.7278	1.2351	0.6409	1.7288	4.3205	9.4841	5.1776	2.2236	13.8000	13.8000	13.8000	13.8000	-16.5539	-2.6247	-10.2949	-14.7322	-30.1549	-17.8238	-22.4686	-9.2300
1616	8.1567	5.6467	0.0000	1.1884	4.0104	5.5602	2.4108	4.7541	16.1449	8.7717	5.8428	13.8000	13.8000	13.8000	13.8000	-17.8056	-2.2708	-15.2463	-10.8539	-29.3056	-16.9745	-21.9457	-11.8837
1617	9.7508	8.1639	0.0000	2.4102	0.9768	0.6211	3.6296	3.9905	11.6861	9.0088	4.0598	13.8000	13.8000	13.8000	13.8000	-21.5322	-0.8153	-12.0808	-12.9039	-29.0233	-16.6922	-22.1185	-9.8435
1618	9.2546	8.0284	0.0000	2.0754	0.6565	0.2076	2.6872	4.0693	11.1634	9.5037	3.7655	13.8000	13.8000	13.8000	13.8000	-21.3196	-1.0354	-12.0586	-13.0509	-29.0275	-16.6964	-22.0930	-10.0231
1619	10.4926	8.5091	0.0000	4.2596	1.4151	1.9008	3.3974	4.9231	10.1540	7.3151	5.4938	13.8000	13.8000	13.8000	13.8000	-15.2147	-4.3355	-13.4992	-11.0414	-28.8608	-16.5297	-21.2867	-12.0330
1620	9.7586	8.8473	0.0000	0.2556	2.3623	1.1623	0.9046	4.2201	11.0948	6.2192	4.4126	13.8000	13.8000	13.8000	13.8000	-9.7648	-2.1625	-10.2110	-12.0726	-29.3253	-16.9942	-24.3574	-8.6194
1621	8.0364	-1.3882	0.0000	0.8392	1.9420	1.9179	3.3212	11.8043	15.1777	5.6098	6.5574	13.8000	13.8000	13.8000	13.8000	-20.1146	-12.5202	-9.4690	-10.1466	-30.5667	-18.2356	-26.2380	-13.1107
1622	6.0608	6.9041	0.0000	-0.6917	0.9871	0.2902	1.7025	4.4505	9.5543	5.1724	2.2336	13.8000	13.8000	13.8000	13.8000	-16.7498	-2.4137	-10.5655	-14.8435	-29.9184	-17.5873	-22.4178	-9.1093
1623	7.5835	12.2109	0.0000	-1.6154	2.5378	0.2532	6.6979	6.2064	8.1380	2.1333	0.0181	13.8000	13.8000	13.8000	13.8000	-16.8440	-6.0027	-21.0117	-17.1691	-30.8490	-18.5179	-23.3310	-11.3340
1624	5.1819	8.4946	0.0000	-2.1297	0.1150	1.5178	3.5893	5.7512	9.5136	3.4106	1.1133	13.8000	13.8000	13.8000	13.8000	-21.0213	-6.2310	-22.5438	-15.4475	-31.0800	-18.7489	-23.7993	-11.3879
1625	8.0724	12.3713	0.0000	-2.2697	2.6424	0.6776	6.1168	6.5976	8.4099	2.2000	0.2286	13.8000	13.8000	13.8000	13.8000	-16.8694	-5.4441	-20.7863	-17.0417	-30.7392	-18.4081	-22.8390	-11.5039
1626	10.2266	1.9555	0.0000	-0.0877	1.4352	0.4873	3.8201	13.9589	12.8736	5.8240	6.8508	13.8000	13.8000	13.8000	13.8000	-17.4798	-3.8912	-9.7709	-10.1728	-29.7058	-17.3747	-23.8229	-11.4483
1627	9.5314	7.8337	0.0000	2.2259	1.0578	0.3113	3.3844	4.2865	11.5096	8.5500	4.4601	13.8000	13.8000	13.8000	13.8000	-21.2819	-1.1744	-12.0292	-12.9212	-29.0325	-16.7014	-21.8971	-9.7146
1628	8.4090	5.7207	0.0000	0.9143	3.8729	5.8724	2.5175	4.4855	16.3171	8.5751	5.7663	13.8000	13.8000	13.8000	13.8000	-17.5320	-2.3213	-14.8852	-10.6340	-29.1934	-16.8623	-21.8717	-12.0099
1629	8.0047	-1.3013	0.0000	0.8780	1.8154	1.8177	3.2052	11.5458	15.1706	5.5511	6.5272	13.8000	13.8000	13.8000	13.8000	-19.8294	-12.5432	-9.7075	-10.0087	-30.5192	-18.1881	-26.2825	-13.0072
1630	7.9499	-1.4913	0.0000	0.7595	2.0206	2.1916	3.2075	11.5329	15.3611	5.8535	6.8466	13.8000	13.8000	13.8000	13.8000	-20.1277	-12.6796	-9.7267	-10.2408	-30.6184	-18.2873	-26.0989	-13.0027
1631	10.9200	2.3982	0.0000	1.2118	3.1370	4.6250	0.1513	11.6966	13.9981	5.5408	7.4989	13.8000	13.8000	13.8000	13.8000	-12.9948	-4.5667	-3.3837	-10.2595	-28.7160	-16.3849	-21.2793	-12.0693
1632	7.9723	-1.4000	0.0000	0.8339	1.9609	2.0737	3.3015	11.5390	15.3124	5.8081	6.7494	13.8000	13.8000	13.8000	13.8000	-20.0099	-12.4845	-9.9734	-10.2145	-30.6595	-18.3284	-26.2175	-13.0859
1633	9.3255	7.7386	0.0000	2.2174	0.8957	0.7461	2.7302	3.9877	11.5625	9.3833	4.0407	13.8000	13.8000	13.8000	13.8000	-21.3374	-1.0580	-12.2382	-13.0166	-29.0634	-16.7323	-21.8540	-9.6704
1634	6.6935	7.7802	0.0000	-0.9254	1.4368	4.0425	2.7812	4.7344	11.0742	4.2196	2.7729	13.8000	13.8000	13.8000	13.8000	-9.0339	-0.6489	-11.7667	-13.4675	-29.8313	-17.5002	-21.7634	-12.2988
1635	8.0997	-1.3612	0.0000	0.8925	1.7906	1.8924	3.2103	11.5681	15.2906	5.7114	6.5697	13.8000	13.8000	13.8000	13.8000	-19.9615	-12.4173	-9.8894	-10.0566	-30.6146	-18.2835	-26.3249	-13.1285
1636	5.2661	8.5971	0.0000	-2.1568	0.1698	1.5588	3.6953	5.6519	9.6426	3.4947	1.0442	13.8000	13.8000	13.8000	13.8000	-21.0561	-6.2392	-22.4229	-15.3814	-31.1288	-18.7977	-23.7574	-11.4115
1637	6.8881	7.3719	0.0000	-0.5266	1.4237	4.2311	3.0796	4.9562	11.0940	4.2756	3.4789	13.8000	13.8000	13.8000	13.8000	-8.4919	-0.1843	-11.5840	-13.0427	-29.7221	-17.3910	-22.1875	-12.2140
1638	9.2948	7.8536	0.0000	1.6127	0.9155	1.1243	2.6156	4.2381	11.2243	9.1779	4.3313	13.8000	13.8000	13.8000	13.8000	-20.9083	-0.6430	-11.8810	-13.0242	-29.1829	-16.8518	-21.7817	-9.6562
1639	9.3929	8.0337	0.0000	1.7241	0.5698	0.6100	2.8913	4.1183	11.3210	9.3829	4.0505	13.8000	13.8000	13.8000	13.8000	-21.2181	-0.9377	-11.9984	-12.9899	-29.2224	-16.8913	-22.1830	-9.7012
1640	8.3896	5.7169	0.0000	1.2307	3.5924	5.5483	2.5332	4.2968	16.6217	8.9637	5.6007	13.8000	13.8000	13.8000	13.8000	-17.7896	-2.0530	-15.1765	-11.0177	-29.2163	-16.8852	-21.5877	-11.5736
1641	11.2400	4.8870	0.0000	-2.0532	5.5817	5.1725	4.4644	12.6354	14.2023	5.2798	3.6385	13.8000	13.8000	13.8000	13.8000	-19.3021	-8.4749	-11.7158	-12.1098	-30.6130	-18.2819	-21.6299	-9.1829
1642	6.4725	6.7313	0.0000	-0.5444	1.7649	0.5229	1.4491	4.3825	9.8694	5.0842	2.6300	13.8000	13.8000	13.8000	13.8000	-16.8772	-2.9282	-10.6591	-14.5497	-29.9362	-17.6051	-22.4117	-9.1949
1643	9.7485	8.2947	0.0000	0.5765	2.5972	0.9312	0.3176	4.3440	10.8234	5.4108	4.7797	13.8000	13.8000	13.8000	13.8000	-9.6427	-2.4658	-10.6751	-11.4412	-29.0714	-16.7403	-24.1307	-8.0925
1644	8.3639	5.6903	0.0000	1.0732	3.8518	5.5842	2.4512	4.4789	16.2240	8.7536	5.8710	13.8000	13.8000	13.8000	13.8000	-17.7771	-2.1993	-15.1018	-10.7975	-29.1520	-16.8209	-21.8398	-11.8759
1645	7.6749	12.2047	0.0000	-1.7144	2.6039	0.0364	6.5671	6.5378	8.1063	2.1316	0.5391	13.8000	13.8000	13.8000	13.8000	-16.0519	-5.0079	-20.4703	-16.8858	-30.5036	-18.1725	-23.3447	-11.3844
1646	6.0753	6.5994	0.0000	-0.6966	1.5109	0.5716	1.7949	4.5843	9.6968	5.1252	2.7088	13.8000	13.8000	13.8000	13.8000	-16.6216	-2.5584	-10.3648	-14.4443	-29.8967	-17.5656	-22.3703	-9.5402
1647	7.9301	5.4703	0.0000	1.1637	3.9699	5.5844	2.1332	4.6752	16.4516	8.8747	5.7414	13.8000	13.8000	13.8000	13.8000	-17.5475	-1.9730	-15.3207	-10.8844	-29.2605	-16.9294	-21.4384	-12.0098
1648	6.1278	6.5973	0.0000	-0.7108	1.3116	0.3620	1.6997	4.3091	9.8274	5.2804	2.3184	13.8000	13.8000	13.8000	13.8000	-16.4594	-2.5655	-10.5588	-14.8027	-30.0117	-17.6806	-22.3996	-9.3871
1649	5.2521	8.3766	0.0000	-2.2836	0.2381	1.5934	3.7111	5.6455	9.6617	3.3661	1.2009	13.8000	13.8000	13.8000	13.8000	-20.9964	-6.1980	-22.4708	-15.2455	-31.1989	-18.8678	-23.7581	-11.4921
1650	9.4087	7.9700	0.0000	-0.0417	2.7238	0.0850	0.0514	4.3381	11.3603	6.1005	4.7724	13.8000	13.8000	13.8000	13.8000	-10.2006	-2.3098	-10.6005	-11.5354	-29.2202	-16.8891	-24.1532	-8.1888
1651	10.1449	1.7519	0.0000	0.1456	1.2889	0.4816	3.4706	14.0870	13.1219	5.8641	7.0350	13.8000	13.8000	13.8000	13.8000	-17.8246	-3.3973	-9.6973	-10.0362	-29.6066	-17.2755	-23.9410	-11.5018
1652	8.2981	5.0338	0.0000	1.7957	0.9977	1.8329	9.7599	3.3952	16.1014	14.6289	5.6319	13.8000	13.8000	13.8000	13.8000	-11.9252	-5.9647	-1.9251	-10.7377	-29.0866	-16.7555	-23.9482	-9.4924
1653	10.1806	1.7577	0.0000	-0.0210	1.6888	0.5546	3.5304	13.4834	13.0316	5.9106	7.0181	13.8000	13.8000	13.8000	13.8000	-17.8127	-3.7089	-9.7453	-9.9981	-29.7236	-17.3925	-23.9213	-11.6634
1654	5.3705	8.5289	0.0000	-2.0955	0.0473	1.5521	3.7485	5.6365	9.5544	3.6431	1.1413	13.8000	13.8000	13.8000	13.8000	-21.0989	-6.1467	-22.4537	-15.3311	-31.0570	-18.7259	-23.7011	-11.3922
1655	9.1900	5.0859	0.0000	1.7028	1.7502	1.0997	9.3217	3.0038	16.2500	14.4011	6.3045	13.8000	13.8000	13.8000	13.8000	-12.3670	-6.8340	-1.6787	-10.1553	-28.8863	-16.5552	-24.1938	-10.0130
1656	7.6913	12.1931	0.0000	-1.4325	2.5038	0.1807	6.8633	6.3717	8.3853	1.9471	0.4333	13.8000	13.8000	13.8000	13.8000	-16.5555	-5.8620	-20.8313	-16.8855	-30.5876	-18.2565	-23.4366	-11.3297
1657	9.1420	5.1221	0.0000	1.8751	1.2919	1.5326	9.8703	3.2583	15.7774	14.5974	6.5206	13.8000	13.8000	13.8000	13.8000	-11.6482	-6.6699	-1.7637	-10.6010	-28.8120	-16.4809	-23.9964	-9.8848
1658	10.0754	1.9176	0.0000	-0.0154	1.5233	0.3605	3.4852	13.8108	13.1205	5.8109	6.9922	13.8000	13.8000	13.8000	13.8000	-17.6964	-3.3597	-9.6474	-10.0585	-29.6289	-17.2978	-23.8138	-11.3727
1659	8.2810	5.5954	0.0000	0.9856	3.8352	5.7486	2.4293	4.4615	16.2916	8.8313	5.8896	13.8000	13.8000	13.8000	13.8000	-17.5859	-2.1902	-15.2833	-10.7010	-29.0892	-16.7581	-21.7750	-11.8459
1660	10.5736	8.5194	0.0000	4.2103	1.3143	1.7222	3.4594	4.9957	10.2480	7.2786	5.6668	13.8000	13.8000	13.8000	13.8000	-15.0803	-4.1957	-13.4115	-10.9374	-28.9235	-16.5924	-21.3211	-12.1395
1661	6.6115	7.4934	0.0000	-0.6812	1.0800	4.0253	2.5435	4.6355	11.2802	4.6683	2.7769	13.8000	13.8000	13.8000	13.8000	-8.9927	-0.6855	-11.4208	-13.3237	-29.9582	-17.6271	-21.8454	-12.3058
1662	9.8909	8.8693	0.0000	0.8221	2.5006	0.5215	0.9071	4.3850	11.3965	5.7676	4.1032	13.8000	13.8000	13.8000	13.8000	-10.8691	-2.3477	-10.4562	-11.6750	-29.1775	-16.8464	-24.5505	-8.3088
1663	6.0901	6.4126	0.0000	-0.2808	1.7765	0.5248	1.3389	4.0668	10.1208	4.8439	2.4665	13.8000	13.8000	13.8000	13.8000	-16.5459	-2.3652	-10.0827	-14.5056	-29.5751	-17.2440	-21.9750	-9.5338
1664	10.1180	1.9035	0.0000	0.1643	1.3027	0.7222	3.5334	13.7490	13.0493	5.8218	6.9433	13.8000	13.8000	13.8000	13.8000	-17.8568	-3.5607	-9.6841	-9.9198	-29.4418	-17.1107	-23.8187	-11.8360
1665	5.2771	8.4827	0.0000	-2.2039	0.2608	1.6143	3.7828	5.6456	9.5966	3.3959	1.1562	13.8000	13.8000	13.8000	13.8000	-21.2103	-6.2835	-22.5594	-15.2532	-31.1346	-18.8035	-23.6658	-11.4861
1666	6.8169	11.3332	0.0000	-1.5321	2.1174	0.3212	5.6941	6.0353	7.9384	2.2189	0.4938	13.8000	13.8000	13.8000	13.8000	-16.2603	-6.6931	-20.5386	-17.0258	-30.7222	-18.3911	-21.7028	-11.8588
1667	8.3324	5.8101	0.0000	1.0817	3.5935	5.6821	2.1315	4.8308	16.3675	8.8442	6.0003	13.8000	13.8000	13.8000	13.8000	-17.7199	-2.3579	-15.1437	-10.6670	-29.1171	-16.7860	-21.8577	-11.9132
1668	8.3482	5.6543	0.0000	1.0019	3.7200	5.6007	2.3949	4.6108	16.1816	8.7396	5.8924	13.8000	13.8000	13.8000	13.8000	-17.8119	-2.1224	-15.1201	-10.6396	-29.1167	-16.7856	-21.8425	-11.9571
1669	9.5431	13.7258	0.0000	3.8561	1.8996	6.0164	9.2610	5.4625	15.9980	1.1153	0.3808	13.8000	13.8000	13.8000	13.8000	-8.8066	-2.3338	-13.7610	-16.8635	-28.9064	-16.5753	-22.7114	-11.8600
1670	8.4775	5.6796	0.0000	1.0944	3.8377	5.7575	2.5993	4.4791	16.2583	8.6592	5.8350	13.8000	13.8000	13.8000	13.8000	-17.7792	-1.9958	-15.1417	-10.7691	-29.2860	-16.9549	-21.7657	-11.7796
1671	7.9105	11.9928	0.0000	-2.0918	2.3574	0.4874	6.3230	6.2855	8.7076	2.2903	0.0206	13.8000	13.8000	13.8000	13.8000	-16.6822	-5.4534	-20.7418	-16.3997	-30.8628	-18.5317	-23.7805	-11.4083
1672	5.1826	8.4418	0.0000	-2.2381	0.1393	1.4566	3.6789	5.7317	9.5946	3.3542	1.1797	13.8000	13.8000	13.8000	13.8000	-21.0501	-6.2804	-22.3093	-15.3805	-31.1886	-18.8575	-23.7358	-11.3084
1673	9.3364	7.9913	0.0000	2.1694	1.2097	0.2893	3.5312	4.3215	11.6379	9.0725	4.2591	13.8000	13.8000	13.8000	13.8000	-21.0644	-1.2415	-11.9333	-12.8305	-29.1000	-16.7689	-22.0787	-9.9683
1674	9.2251	5.1227	0.0000	1.6155	1.4856	1.9446	10.2428	2.3444	15.5817	15.0948	6.2447	13.8000	13.8000	13.8000	13.8000	-11.6371	-6.7800	-1.8579	-10.2030	-28.7721	-16.4410	-24.1108	-10.1132
1675	8.0450	-1.4627	0.0000	0.6901	2.0352	2.0467	3.3051	11.3778	15.3042	5.6750	6.5978	13.8000	13.8000	13.8000	13.8000	-20.0554	-12.6378	-9.8267	-10.1499	-30.5642	-18.2331	-26.0398	-13.0049
1676	8.5368	5.7227	0.0000	1.1392	3.6579	5.7378	2.4842	4.6661	16.2015	8.7383	5.9771	13.8000	13.8000	13.8000	13.8000	-17.7502	-1.9565	-14.9054	-10.7505	-29.1540	-16.8229	-21.7188	-11.9949
1677	8.2233	5.6789	0.0000	1.2246	3.7597	5.6033	2.5163	4.4962	16.2195	8.9782	5.7508	13.8000	13.8000	13.8000	13.8000	-17.8069	-1.9730	-15.1724	-10.8856	-29.1856	-16.8545	-21.7875	-11.8654
1678	11.5107	5.1661	0.0000	-1.3993	5.1325	5.7031	4.7464	12.5184	12.8595	5.3493	3.8407	13.8000	13.8000	13.8000	13.8000	-18.5163	-8.6302	-11.5352	-11.9856	-30.0405	-17.7094	-21.6452	-9.6465
1679	9.3434	8.0853	0.0000	2.5152	1.1370	0.4567	3.8004	4.4762	11.2302	8.9156	4.3900	13.8000	13.8000	13.8000	13.8000	-21.3961	-1.1069	-12.2412	-13.0078	-28.9771	-16.6460	-22.1123	-9.6584
1680	9.2720	4.9362	0.0000	1.6458	1.5422	1.4496	10.0219	2.8704	15.8596	14.9640	6.4873	13.8000	13.8000	13.8000	13.8000	-11.8503	-6.7103	-1.6912	-10.3025	-29.0263	-16.6952	-23.8115	-10.2012
1681	6.1956	6.4664	0.0000	-0.6048	1.2845	0.5814	1.4653	4.5607	9.7773	5.2626	2.8414	13.8000	13.8000	13.8000	13.8000	-16.6876	-2.4469	-10.4910	-14.5134	-29.8986	-17.5675	-22.3818	-9.4664
1682	8.2862	5.4013	0.0000	1.0727	4.0792	5.5872	2.4799	4.2671	16.6308	8.7090	5.7456	13.8000	13.8000	13.8000	13.8000	-18.1570	-2.1950	-15.2107	-10.7463	-29.0544	-16.7233	-22.0879	-11.8599
1683	9.3701	7.9653	0.0000	1.9785	0.5461	0.4965	2.5983	4.0826	11.3742	9.5175	4.0115	13.8000	13.8000	13.8000	13.8000	-21.6376	-1.0024	-12.0840	-13.0847	-28.9527	-16.6216	-21.8605	-9.9397
1684	9.6544	5.1157	0.0000	1.6167	1.3720	1.5010	9.4964	3.3086	15.6741	14.7358	6.6853	13.8000	13.8000	13.8000	13.8000	-11.5112	-6.1859	-1.5459	-10.4678	-29.1486	-16.8175	-24.1738	-9.8346
1685	7.9306	-1.5012	0.0000	0.8803	1.9089	2.2394	3.2562	11.5538	15.3533	5.8213	6.8264	13.8000	13.8000	13.8000	13.8000	-20.0120	-12.5352	-9.7753	-10.1695	-30.6566	-18.3255	-26.1295	-12.8955
1686	7.9186	-1.6106	0.0000	0.5250	1.6219	2.2947	3.1348	11.9358	14.6610	5.7512	6.7773	13.8000	13.8000	13.8000	13.8000	-19.9601	-12.2971	-9.8101	-10.0329	-30.7170	-18.3859	-26.2100	-12.9161
1687	7.3614	6.0358	0.0000	0.4401	3.7641	4.6135	3.4402	4.3036	13.7267	10.2650	4.6820	13.8000	13.8000	13.8000	13.8000	-9.2387	-1.4684	-10.7068	-11.4643	-29.5019	-17.1708	-21.2536	-12.0710
1688	5.2689	8.4833	0.0000	-2.2310	0.1820	1.6854	3.6028	5.6907	9.5617	3.4278	1.1770	13.8000	13.8000	13.8000	13.8000	-21.1233	-6.2051	-22.5132	-15.3234	-31.1846	-18.8535	-23.8241	-11.3950
1689	9.1731	4.9655	0.0000	1.8175	1.3473	0.8798	9.7236	3.1098	15.9292	15.0189	6.6159	13.8000	13.8000	13.8000	13.8000	-11.0750	-7.0177	-1.5410	-10.6061	-28.7897	-16.4586	-23.8949	-10.3032
1690	7.3689	11.8707	0.0000	-1.7789	2.2503	0.9652	8.0044	6.6167	8.3487	1.8788	0.8437	13.8000	13.8000	13.8000	13.8000	-16.5573	-5.8727	-20.9194	-16.9656	-30.9430	-18.6119	-23.0287	-11.6982
1691	10.7252	8.7129	0.0000	4.1249	1.3999	1.6031	3.4507	4.8181	10.0712	7.4411	5.4600	13.8000	13.8000	13.8000	13.8000	-15.1724	-4.1828	-13.6822	-10.9084	-28.9199	-16.5888	-21.2578	-12.1503
1692	10.2522	1.8861	0.0000	-0.3225	1.6714	0.5149	3.6369	13.8654	12.8880	5.5652	6.7711	13.8000	13.8000	13.8000	13.8000	-17.6742	-3.8064	-9.7101	-9.9787	-29.6720	-17.3409	-23.8750	-11.5067
1693	11.1924	2.1354	0.0000	0.9809	3.0393	5.0646	0.5935	11.2285	14.0528	5.8152	7.4462	13.8000	13.8000	13.8000	13.8000	-13.1820	-5.1577	-3.4885	-10.6736	-29.0173	-16.6862	-21.3016	-11.8122
1694	9.1609	5.2431	0.0000	1.8229	1.4677	1.4905	9.8674	3.2788	15.9750	14.6432	6.4774	13.8000	13.8000	13.8000	13.8000	-11.6078	-6.3142	-1.5670	-10.5829	-29.0959	-16.7648	-24.3237	-10.0167
1695	5.3892	8.5184	0.0000	-2.1925	0.3237	1.4557	3.8152	5.7163	9.4532	3.3610	1.2341	13.8000	13.8000	13.8000	13.8000	-21.0627	-6.1271	-22.5907	-15.2719	-31.1565	-18.8254	-23.8291	-11.2609
1696	6.5881	7.4177	0.0000	-0.8336	1.0558	3.8281	2.7493	4.6549	11.2560	4.2898	2.8968	13.8000	13.8000	13.8000	13.8000	-8.4021	-0.4746	-11.6213	-13.4988	-29.7417	-17.4106	-21.9449	-12.1130
1697	10.8408	8.7452	0.0000	3.8767	1.2087	1.4715	3.3377	4.8119	10.0005	7.1300	5.5799	13.8000	13.8000	13.8000	13.8000	-15.4116	-4.3058	-13.3994	-10.9270	-28.8994	-16.5683	-21.0539	-11.9923
1698	8.2643	5.4562	0.0000	1.0802	3.8042	5.6608	2.2846	4.5490	15.9280	8.7133	5.8716	13.8000	13.8000	13.8000	13.8000	-17.5664	-2.2063	-15.3621	-10.7751	-29.2942	-16.9631	-21.9278	-11.8726
1699	9.3824	7.9335	0.0000	1.8445	0.4560	0.4361	2.7337	4.1449	11.3089	9.6035	4.2542	13.8000	13.8000	13.8000	13.8000	-21.4001	-1.5289	-12.1640	-12.9705	-28.8956	-16.5645	-21.9206	-9.8372
1700	6.1499	6.5665	0.0000	-0.8959	1.6211	0.4275	1.6376	4.3734	9.8622	5.0959	2.6757	13.8000	13.8000	13.8000	13.8000	-16.3988	-2.6864	-10.6341	-14.7088	-30.0018	-17.6707	-22.3919	-9.1499
1701	9.5603	8.1082	0.0000	2.1214	0.9128	0.3833	3.7721	4.4353	11.5089	8.9704	4.5053	13.8000	13.8000	13.8000	13.8000	-21.4208	-1.0372	-12.2270	-13.1766	-28.9103	-16.5792	-22.0430	-9.4972
1702	8.4011	5.6541	0.0000	1.2131	3.8762	5.6829	2.3677	4.5240	16.3397	8.7576	6.0248	13.8000	13.8000	13.8000	13.8000	-17.8193	-2.1940	-15.2373	-10.7279	-29.0665	-16.7354	-21.9357	-11.8635
1703	9.5392	8.1342	0.0000	2.2038	1.0889	0.5182	3.3388	4.4554	11.6156	9.0915	4.3653	13.8000	13.8000	13.8000	13.8000	-21.4296	-1.2388	-12.1699	-12.8897	-29.1604	-16.8293	-22.2797	-9.7084
1704	9.3467	5.3184	0.0000	1.7262	1.2732	1.7904	10.4583	3.3990	15.8701	14.7662	6.5442	13.8000	13.8000	13.8000	13.8000	-12.1505	-6.4056	-1.7086	-10.1295	-28.9428	-16.6117	-24.0904	-10.2172
1705	9.9379	1.9424	0.0000	-0.2842	1.4903	0.7856	3.8274	13.6035	13.0579	5.6953	6.7585	13.8000	13.8000	13.8000	13.8000	-17.5492	-3.6526	-9.7254	-10.1067	-29.8781	-17.5470	-23.8648	-11.4506
1706	5.3077	8.5377	0.0000	-2.1372	0.2780	1.8163	3.6960	5.7449	9.6516	3.3053	1.1442	13.8000	13.8000	13.8000	13.8000	-21.0854	-6.2539	-22.5820	-15.3501	-31.1084	-18.7773	-23.8246	-11.3509
1707	8.2720	5.5762	0.0000	1.1887	3.8558	5.7492	2.3825	4.4708	16.5314	8.6618	5.6720	13.8000	13.8000	13.8000	13.8000	-17.9595	-1.9755	-15.1497	-10.9186	-29.2276	-16.8965	-21.8603	-11.9023
1708	8.0756	5.6474	0.0000	0.5226	3.9149	5.7679	2.6184	4.6377	16.2717	9.0050	5.6047	13.8000	13.8000	13.8000	13.8000	-17.7036	-1.8152	-15.5782	-10.9893	-29.3381	-17.0070	-21.8013	-11.8407
1709	9.7527	4.5640	0.0000	2.6710	2.2271	1.2935	10.0687	2.1076	14.8837	14.7235	6.8769	13.8000	13.8000	13.8000	13.8000	-11.5769	-7.7236	-0.7732	-10.6099	-28.8298	-16.4987	-23.9678	-9.3714
1710	9.3534	4.9844	0.0000	1.7947	1.5390	1.3743	9.9827	3.2118	15.6089	14.8115	6.5479	13.8000	13.8000	13.8000	13.8000	-11.8110	-6.3622	-1.5289	-10.3924	-28.7926	-16.4615	-24.1043	-10.0751
1711	6.1920	6.8739	0.0000	-0.7662	1.0067	0.3607	2.1627	4.4117	9.5354	5.1598	2.3046	13.8000	13.8000	13.8000	13.8000	-16.4325	-2.6287	-10.3660	-14.9645	-29.9509	-17.6198	-22.4415	-9.4720
1712	6.3454	7.0669	0.0000	-0.7061	1.7897	0.2267	1.4579	4.8087	9.0514	5.4756	2.8258	13.8000	13.8000	13.8000	13.8000	-16.3464	-2.4575	-10.6655	-14.8725	-30.0687	-17.7376	-22.3595	-9.2771
1713	6.9111	11.1314	0.0000	-1.9696	1.5498	0.1974	6.3086	5.9024	8.9649	3.2982	0.2737	13.8000	13.8000	13.8000	13.8000	-15.5548	-6.7908	-20.4188	-16.8236	-31.1663	-18.8352	-21.9438	-11.8803
1714	8.3583	5.8121	0.0000	1.0299	3.4688	5.4318	2.3347	4.5094	16.0513	8.8242	5.7738	13.8000	13.8000	13.8000	13.8000	-17.6066	-2.2365	-15.2222	-10.7369	-29.1860	-16.8549	-21.9443	-11.9148
1715	5.3366	8.4649	0.0000	-2.1333	0.2365	1.6078	3.7606	5.6543	9.6144	3.5028	1.1779	13.8000	13.8000	13.8000	13.8000	-20.9828	-6.2276	-22.4438	-15.3715	-31.0909	-18.7598	-23.7730	-11.3575
1716	10.3340	1.5756	0.0000	0.1849	1.3456	0.5909	3.6796	14.0395	13.0619	5.9410	7.1080	13.8000	13.8000	13.8000	13.8000	-17.4741	-3.7673	-9.7727	-9.9743	-29.5734	-17.2423	-23.9368	-11.7825
1717	5.4740	6.6617	0.0000	-2.4214	1.4818	2.7592	4.0242	4.1217	15.1408	7.7166	1.5411	13.8000	13.8000	13.8000	13.8000	-14.9974	-3.8552	-11.7539	-15.4909	-31.5702	-19.2391	-17.8764	-10.1971
1718	5.3037	8.5179	0.0000	-2.0993	0.1386	1.5834	3.7139	5.6235	9.5166	3.4339	1.0993	13.8000	13.8000	13.8000	13.8000	-21.0104	-6.3077	-22.3969	-15.3333	-31.0338	-18.7027	-23.7520	-11.5005
1719	8.2483	5.5284	0.0000	0.8570	3.9259	5.6069	2.0503	4.6422	16.3197	8.7031	5.9897	13.8000	13.8000	13.8000	13.8000	-17.8168	-2.1073	-15.0037	-10.8284	-29.3852	-17.0541	-22.0510	-11.7595
1720	8.3153	5.6828	0.0000	0.9731	3.6561	5.5482	2.3549	4.5694	16.3052	8.7110	5.8882	13.8000	13.8000	13.8000	13.8000	-17.6543	-2.0792	-15.2570	-10.7522	-29.1174	-16.7863	-21.9443	-11.9516
1721	9.5131	5.1967	0.0000	1.7260	1.3816	1.7154	10.5445	2.9636	16.1329	14.5447	6.5404	13.8000	13.8000	13.8000	13.8000	-11.9564	-6.3059	-1.2657	-10.1590	-29.0095	-16.6784	-24.2865	-10.2558
1722	10.2902	1.8182	0.0000	0.1103	1.5646	0.3345	3.1900	14.0515	12.8667	5.5239	6.6139	13.8000	13.8000	13.8000	13.8000	-17.7939	-3.6268	-9.9717	-10.0009	-29.6354	-17.3043	-24.0836	-11.5900
1723	9.3093	7.9623	0.0000	2.3078	0.8025	0.5686	2.8461	4.1322	11.4622	9.6743	4.0771	13.8000	13.8000	13.8000	13.8000	-21.6435	-1.1168	-12.2166	-13.0069	-28.8557	-16.5246	-21.9081	-9.8614
1724	10.7364	8.7445	0.0000	4.0305	1.2394	1.5906	3.1929	4.9295	10.2652	7.2014	5.5599	13.8000	13.8000	13.8000	13.8000	-14.7797	-4.3114	-13.7291	-10.9266	-28.9356	-16.6045	-20.8970	-12.0536
1725	6.0377	6.7280	0.0000	-0.8418	1.0625	0.5940	2.1429	4.0646	9.9448	5.0794	2.0412	13.8000	13.8000	13.8000	13.8000	-16.4835	-2.6268	-10.4276	-15.0207	-29.9563	-17.6252	-21.7592	-9.4758
1726	9.3525	7.9333	0.0000	1.8661	0.6139	0.4312	2.8709	4.0762	11.1350	9.6448	4.0477	13.8000	13.8000	13.8000	13.8000	-21.4814	-1.1312	-11.8993	-12.9828	-28.9586	-16.6275	-22.1398	-9.7714
1727	8.8627	7.4829	0.0000	1.8486	0.8516	0.4164	3.5776	4.3901	11.8259	9.0608	4.2788	13.8000	13.8000	13.8000	13.8000	-21.1895	-0.9160	-11.5468	-13.0379	-29.1966	-16.8655	-21.8065	-9.7876
1728	10.3444	9.1700	0.0000	0.2620	2.1716	1.0873	0.0546	4.0744	11.1088	6.6593	4.7125	13.8000	13.8000	13.8000	13.8000	-9.4416	-2.6888	-10.4157	-11.6438	-29.4379	-17.1068	-24.3023	-8.3091
1729	8.5101	5.7301	0.0000	0.9919	3.7967	5.7493	2.2759	4.5205	16.3107	8.8715	5.8067	13.8000	13.8000	13.8000	13.8000	-17.8714	-2.1201	-15.2076	-10.7588	-29.1619	-16.8308	-21.8473	-11.9107
1730	6.5965	7.5195	0.0000	-0.8646	1.2383	3.9556	2.5540	4.6106	11.3236	4.4347	2.8265	13.8000	13.8000	13.8000	13.8000	-9.0286	-0.3715	-11.2563	-13.2975	-29.8561	-17.5250	-22.0097	-11.9802
1731	8.2219	5.5439	0.0000	0.9337	3.8134	5.4169	2.1898	4.4251	16.3183	8.5672	5.8326	13.8000	13.8000	13.8000	13.8000	-17.8367	-1.8917	-15.0894	-10.6763	-29.1540	-16.8229	-21.7906	-11.8789
1732	8.0181	-1.3766	0.0000	0.8286	2.1587	2.0311	3.3107	11.4985	15.3633	5.6850	6.5448	13.8000	13.8000	13.8000	13.8000	-20.2100	-12.7720	-9.7482	-10.2122	-30.6577	-18.3266	-25.9788	-12.9183
1733	5.8076	6.6722	0.0000	-0.7775	1.2040	0.3500	1.9842	4.4473	9.5690	5.0704	2.2974	13.8000	13.8000	13.8000	13.8000	-16.6746	-2.6230	-10.4226	-14.8641	-30.1558	-17.8247	-22.2970	-9.4188
1734	8.0249	12.0258	0.0000	-1.9778	2.3910	0.5491	6.3336	6.0510	8.4303	2.4669	0.0691	13.8000	13.8000	13.8000	13.8000	-16.2242	-6.0937	-21.0914	-16.3354	-30.6296	-18.2985	-23.3395	-11.8639
1735	5.9938	6.6108	0.0000	-0.6462	1.2386	0.5738	2.1383	4.4741	9.6159	5.0220	2.5194	13.8000	13.8000	13.8000	13.8000	-16.5714	-2.5711	-10.3661	-14.8209	-30.1262	-17.7951	-22.2143	-9.2835
1736	8.5209	5.7269	0.0000	0.9695	3.6772	5.6699	2.3562	4.6666	16.2993	8.9615	5.9782	13.8000	13.8000	13.8000	13.8000	-17.5776	-2.1159	-15.1342	-10.7596	-29.1538	-16.8227	-21.9050	-11.9816
1737	9.1458	5.0780	0.0000	1.5374	1.6795	1.5973	9.9657	3.0066	15.6939	14.6384	6.7851	13.8000	13.8000	13.8000	13.8000	-11.5988	-6.4975	-1.5035	-10.4085	-28.6881	-16.3570	-24.3983	-9.7988
1738	7.9129	12.2112	0.0000	-1.8946	2.4674	0.2432	6.7641	6.3719	8.5598	2.1845	0.2840	13.8000	13.8000	13.8000	13.8000	-16.7454	-5.4784	-20.5347	-17.1884	-30.5979	-18.2668	-23.0626	-11.6292
1739	5.8203	6.6766	0.0000	-0.8838	1.8394	0.4209	1.5276	4.8977	9.4977	5.3301	2.5639	13.8000	13.8000	13.8000	13.8000	-16.2652	-2.2966	-10.4028	-14.7839	-30.1197	-17.7886	-22.7463	-9.3819
1740	9.9163	1.9019	0.0000	-0.1648	1.6853	0.4883	3.3255	13.9105	12.9066	5.8031	6.9667	13.8000	13.8000	13.8000	13.8000	-18.2485	-3.4531	-9.8382	-9.9994	-29.5686	-17.2375	-23.8861	-11.7028
1741	8.3013	5.4708	0.0000	0.9459	3.6688	5.3128	2.4704	4.5025	16.2715	8.8846	5.9719	13.8000	13.8000	13.8000	13.8000	-17.7421	-2.6504	-15.2389	-10.8730	-29.1787	-16.8476	-21.6665	-11.8598
1742	6.9190	11.0564	0.0000	-1.9780	2.6847	1.0450	5.2104	5.7654	8.0542	3.0793	0.1819	13.8000	13.8000	13.8000	13.8000	-15.7050	-6.5390	-20.2408	-16.6959	-30.6150	-18.2839	-21.5859	-12.1025
1743	9.1335	5.1403	0.0000	1.6378	1.7465	1.3953	9.7624	3.2050	15.8263	14.7380	6.4805	13.8000	13.8000	13.8000	13.8000	-11.6158	-6.4973	-1.9619	-10.3279	-29.1983	-16.8672	-24.2586	-9.8810
1744	7.2335	5.8528	0.0000	0.9300	3.1465	4.1033	3.5693	4.4209	13.9528	10.4480	4.5904	13.8000	13.8000	13.8000	13.8000	-9.6038	-1.6047	-10.7291	-11.5996	-29.1595	-16.8284	-21.6306	-11.7919
1745	10.9992	1.9914	0.0000	1.1971	2.7072	4.6747	0.0265	11.3839	13.9741	5.7099	7.4553	13.8000	13.8000	13.8000	13.8000	-13.2011	-4.6134	-3.4704	-10.4941	-28.8297	-16.4986	-21.5183	-12.1909
1746	9.5182	8.2226	0.0000	2.4741	0.8008	0.6698	3.7819	4.3159	11.3461	8.9541	4.2345	13.8000	13.8000	13.8000	13.8000	-21.2862	-1.0984	-11.9292	-13.1256	-28.8186	-16.4875	-22.1255	-9.4049
1747	9.0186	5.3345	0.0000	1.5237	1.4739	1.4975	9.7066	3.2358	15.7303	14.6968	6.6164	13.8000	13.8000	13.8000	13.8000	-11.9834	-6.2434	-1.5032	-10.4636	-28.7748	-16.4437	-23.9403	-9.8449
1748	7.1673	6.0831	0.0000	1.0616	3.1137	4.3851	3.6924	4.3689	13.9960	11.0337	4.2598	13.8000	13.8000	13.8000	13.8000	-9.6018	-1.1534	-10.9618	-11.7268	-29.2362	-16.9051	-21.5561	-12.0049
1749	10.7752	8.3353	0.0000	4.4873	1.3619	1.9815	3.3462	4.4051	10.2169	7.2847	5.4340	13.8000	13.8000	13.8000	13.8000	-15.3654	-4.5368	-13.3705	-10.8141	-28.9202	-16.5891	-21.5614	-12.0926
1750	8.1554	-1.4933	0.0000	0.7420	1.8833	2.0653	3.1925	11.4588	15.3440	5.7893	6.6338	13.8000	13.8000	13.8000	13.8000	-20.0038	-12.5192	-9.7321	-10.1562	-30.6686	-18.3375	-26.0829	-12.8835
1751	7.9818	-1.5915	0.0000	0.7765	2.1635	2.3833	3.2580	11.6814	15.3964	5.9168	6.8199	13.8000	13.8000	13.8000	13.8000	-20.1319	-12.5131	-9.6943	-10.1132	-30.8467	-18.5156	-26.1762	-12.9059
1752	9.2483	5.3207	0.0000	1.6626	1.4321	1.1078	9.6448	3.1991	15.4094	14.8364	6.3858	13.8000	13.8000	13.8000	13.8000	-11.7404	-6.5471	-1.4905	-10.2322	-29.0544	-16.7233	-24.2329	-10.1351
1753	10.6964	8.6274	0.0000	4.2184	1.3879	1.4595	3.3656	4.7847	10.3750	7.4656	5.5126	13.8000	13.8000	13.8000	13.8000	-15.2835	-4.2222	-13.5615	-11.0040	-28.9673	-16.6362	-21.2346	-11.9278
1754	8.4104	5.6825	0.0000	1.1251	3.8110	5.5414	2.3700	4.4972	16.4005	8.7001	5.7727	13.8000	13.8000	13.8000	13.8000	-17.7159	-2.1052	-15.2464	-10.8179	-29.1193	-16.7882	-21.7883	-11.7994
1755	7.7114	12.0133	0.0000	-2.0759	2.8745	0.8092	5.8188	6.5910	8.8085	1.6931	0.4332	13.8000	13.8000	13.8000	13.8000	-15.7359	-5.0866	-20.9266	-16.9638	-30.8074	-18.4763	-23.1858	-10.9742
1756	10.8998	2.8215	0.0000	1.6970	2.5215	4.9004	0.5867	10.9174	14.4328	5.5622	7.1624	13.8000	13.8000	13.8000	13.8000	-13.0794	-5.1169	-3.9997	-10.5024	-28.6242	-16.2931	-21.3466	-11.7144
1757	9.3183	7.9353	0.0000	1.8234	0.6789	0.6660	2.8454	4.1347	11.2817	9.4987	4.1761	13.8000	13.8000	13.8000	13.8000	-21.3395	-0.9686	-11.9953	-13.0835	-28.9958	-16.6647	-22.1553	-9.6705
1758	9.3938	8.2410	0.0000	2.3351	0.4734	0.2937	2.8396	4.3602	11.2798	9.6687	4.0325	13.8000	13.8000	13.8000	13.8000	-21.3737	-0.7538	-12.1021	-13.2321	-29.1728	-16.8417	-22.0288	-9.8106
1759	9.1918	4.9002	0.0000	1.7248	1.6486	1.5137	9.4866	3.1880	15.7903	14.7116	6.5617	13.8000	13.8000	13.8000	13.8000	-11.5738	-6.3444	-1.4143	-10.2685	-28.9520	-16.6209	-24.2307	-9.9469
1760	5.3231	8.5528	0.0000	-2.1704	0.1137	1.6743	3.7300	5.6966	9.7298	3.5135	1.0746	13.8000	13.8000	13.8000	13.8000	-20.9834	-6.3099	-22.4100	-15.4070	-31.1577	-18.8266	-23.8066	-11.4378
1761	8.2710	5.6300	0.0000	0.9989	3.9318	5.7018	2.3767	4.5226	16.1125	8.6780	5.8448	13.8000	13.8000	13.8000	13.8000	-17.6594	-2.1684	-15.2190	-10.8007	-29.0972	-16.7661	-21.7560	-11.9280
1762	10.3203	1.9856	0.0000	-0.0851	1.6784	0.6562	3.4802	13.9732	13.1048	5.8710	6.9262	13.8000	13.8000	13.8000	13.8000	-17.7002	-3.5930	-9.6518	-10.0551	-29.7530	-17.4219	-23.8029	-11.7035
1763	11.1631	2.4270	0.0000	1.3199	3.1740	4.7791	0.2490	11.1332	14.3284	5.3653	7.2404	13.8000	13.8000	13.8000	13.8000	-13.3027	-4.8334	-3.3829	-10.4704	-28.7059	-16.3748	-21.5601	-11.7945
1764	9.8259	14.3412	0.0000	4.0999	1.7486	6.2310	9.1121	5.5338	16.1197	1.0412	0.0081	13.8000	13.8000	13.8000	13.8000	-9.0932	-2.4320	-14.0780	-17.0501	-28.9099	-16.5788	-21.9792	-12.0975
1765	11.2971	4.9340	0.0000	-1.7383	6.1450	5.3230	4.5246	11.6338	13.6455	5.9186	3.5516	13.8000	13.8000	13.8000	13.8000	-19.4600	-8.4390	-12.0074	-11.8919	-30.6367	-18.3056	-21.9174	-9.2015
1766	11.1034	2.4058	0.0000	1.1598	2.8003	4.5324	0.5615	10.9530	14.1523	5.4192	7.1373	13.8000	13.8000	13.8000	13.8000	-13.0889	-4.8034	-3.7606	-10.2279	-28.7690	-16.4379	-21.5739	-12.0393
1767	10.4922	8.6261	0.0000	0.1111	1.8923	0.9381	1.6028	4.0887	11.1620	6.6162	5.1426	13.8000	13.8000	13.8000	13.8000	-9.7150	-2.3982	-10.4132	-11.6621	-29.3854	-17.0543	-23.7502	-8.0307
1768	6.5977	7.0240	0.0000	-0.4533	1.8543	0.1432	1.4188	4.8428	9.8217	4.8768	2.9099	13.8000	13.8000	13.8000	13.8000	-16.6027	-2.5074	-10.7432	-14.6631	-29.8205	-17.4894	-22.4263	-8.9500
1769	7.0153	5.6866	0.0000	1.1325	3.1607	4.2014	3.6603	4.6203	14.0687	10.4843	4.7352	13.8000	13.8000	13.8000	13.8000	-9.9472	-1.4151	-10.6966	-11.5638	-29.1007	-16.7696	-21.6030	-11.8904
1770	5.1636	8.4910	0.0000	-2.1090	0.2082	1.5151	3.6262	5.7552	9.6150	3.3765	1.1115	13.8000	13.8000	13.8000	13.8000	-20.9961	-6.1498	-22.4237	-15.4128	-31.1210	-18.7899	-23.8014	-11.4328
1771	6.0510	6.6437	0.0000	-0.6254	2.1447	0.2363	1.5352	4.3376	9.4113	5.4015	2.4327	13.8000	13.8000	13.8000	13.8000	-16.3155	-2.7191	-10.9123	-14.9164	-29.8090	-17.4779	-22.2665	-9.3828
1772	8.0929	12.3801	0.0000	-2.3262	1.7386	0.3216	6.7595	6.0079	8.6190	1.8649	0.2029	13.8000	13.8000	13.8000	13.8000	-16.8327	-5.3333	-21.0967	-17.0913	-31.2734	-18.9423	-22.6989	-11.1908
1773	9.6000	7.9848	0.0000	1.0852	3.1874	0.7402	0.0901	3.9192	11.6279	5.7071	4.1839	13.8000	13.8000	13.8000	13.8000	-10.2821	-1.9380	-11.0908	-11.6936	-29.0427	-16.7116	-24.3194	-7.7839
1774	9.1857	5.1785	0.0000	1.7181	1.8189	1.1970	9.7733	2.9574	16.1288	14.5637	6.4717	13.8000	13.8000	13.8000	13.8000	-11.8174	-6.6714	-1.3526	-10.4371	-28.8310	-16.4999	-23.8946	-9.9529
1775	9.0204	6.1441	0.0000	1.0588	3.7932	5.4359	2.1067	4.3784	16.0939	8.4205	5.8088	13.8000	13.8000	13.8000	13.8000	-18.2250	-2.1158	-14.6151	-10.7411	-29.2686	-16.9375	-21.7248	-11.7261
1776	10.8261	2.3208	0.0000	1.3644	2.8479	4.6848	0.1470	11.4283	14.0034	5.4342	7.3271	13.8000	13.8000	13.8000	13.8000	-13.2886	-4.8519	-3.5279	-10.2269	-28.8280	-16.4969	-21.2731	-12.4168
1777	9.0803	5.0972	0.0000	1.7629	1.6745	1.3918	9.7790	3.1632	15.7314	14.7200	6.5924	13.8000	13.8000	13.8000	13.8000	-11.8285	-6.4784	-1.5558	-10.1828	-29.0278	-16.6967	-24.2040	-9.9836
1778	5.2617	8.5229	0.0000	-2.1421	0.3524	1.6329	3.8017	5.6767	9.6337	3.4502	1.0935	13.8000	13.8000	13.8000	13.8000	-20.9913	-6.2294	-22.5102	-15.4456	-31.0502	-18.7191	-23.7664	-11.3341
1779	8.5807	5.7068	0.0000	1.3189	4.0065	5.6817	1.8834	4.4931	16.1832	8.9547	6.0453	13.8000	13.8000	13.8000	13.8000	-17.9015	-2.0871	-15.2536	-10.7504	-29.1941	-16.8630	-21.7499	-11.9195
1780	9.6172	4.9512	0.0000	1.6107	1.6045	1.7692	10.3101	3.3593	15.7039	13.7941	7.0245	13.8000	13.8000	13.8000	13.8000	-11.5870	-6.5197	-1.7691	-10.6885	-28.9292	-16.5981	-23.7447	-10.1216
1781	8.4385	5.7671	0.0000	1.0942	3.9436	5.6848	2.3279	4.3498	16.2321	9.0651	5.7306	13.8000	13.8000	13.8000	13.8000	-17.7555	-2.1298	-15.1230	-10.7816	-29.1941	-16.8630	-21.8024	-11.8838
1782	9.0637	5.2557	0.0000	1.8254	1.7160	1.2791	9.6995	3.1348	15.6701	14.8651	6.5535	13.8000	13.8000	13.8000	13.8000	-11.7683	-6.4442	-1.7922	-10.3827	-28.8722	-16.5411	-24.2037	-10.0108
1783	11.2836	2.0063	0.0000	1.0279	2.2781	4.6364	0.1231	11.3521	14.2415	5.6121	7.4500	13.8000	13.8000	13.8000	13.8000	-12.9638	-4.5013	-2.9535	-10.2938	-28.8667	-16.5356	-21.6007	-12.5597
1784	5.2865	6.3492	0.0000	-2.6159	1.7068	2.5223	4.8144	4.1651	15.5248	7.2375	1.5964	13.8000	13.8000	13.8000	13.8000	-15.4156	-4.1924	-11.6363	-15.0925	-31.6325	-19.3014	-17.7734	-10.5515
1785	8.1070	-1.2971	0.0000	1.1439	1.8428	1.7212	3.4468	11.6634	15.9596	5.8605	6.7345	13.8000	13.8000	13.8000	13.8000	-19.6315	-12.2576	-9.6081	-10.2193	-30.4964	-18.1653	-26.5702	-12.9073
1786	10.1309	1.5831	0.0000	-0.4009	1.4986	0.4584	3.0942	13.9475	13.2078	5.7707	6.9894	13.8000	13.8000	13.8000	13.8000	-17.7110	-3.3826	-9.8021	-9.9711	-29.7239	-17.3928	-23.6400	-11.7935
1787	10.0017	8.7107	0.0000	0.8643	2.6186	0.2888	0.4612	4.2939	10.6726	5.8341	4.6592	13.8000	13.8000	13.8000	13.8000	-9.7321	-2.7552	-10.0734	-12.0010	-28.9741	-16.6430	-24.3496	-8.1467
1788	8.2889	5.7095	0.0000	1.0232	3.7533	5.4417	2.2122	4.6775	16.2898	8.5230	5.9146	13.8000	13.8000	13.8000	13.8000	-17.6441	-2.3973	-15.4939	-10.7121	-29.1634	-16.8323	-21.6623	-11.8127
1789	9.3127	7.9105	0.0000	1.9257	0.7116	0.5913	2.8779	4.1959	11.2368	9.5878	4.2030	13.8000	13.8000	13.8000	13.8000	-21.5220	-0.9023	-11.9929	-12.9727	-29.1667	-16.8356	-21.9416	-9.7228
1790	9.2806	4.8721	0.0000	1.6664	1.7566	1.2162	10.9584	2.8680	15.9682	14.0991	6.5606	13.8000	13.8000	13.8000	13.8000	-11.5394	-6.4650	-1.8422	-10.5931	-28.7892	-16.4581	-24.3316	-10.2855
1791	8.0438	-1.3784	0.0000	0.8779	1.7590	2.0053	3.2659	11.3521	15.0611	5.6024	6.5078	13.8000	13.8000	13.8000	13.8000	-19.8420	-12.8234	-9.7616	-10.0938	-30.5755	-18.2444	-26.0707	-13.0840
1792	8.3282	12.2832	0.0000	-1.5784	2.6775	0.0841	6.3742	6.2352	8.2586	1.5710	0.4796	13.8000	13.8000	13.8000	13.8000	-16.4653	-5.7316	-20.8410	-16.6827	-30.7584	-18.4273	-23.0437	-11.2693
1793	11.2369	2.4488	0.0000	1.5500	2.9198	4.6767	0.0791	11.0286	14.3984	5.6427	7.1004	13.8000	13.8000	13.8000	13.8000	-13.3143	-5.0084	-3.7092	-10.2325	-28.7141	-16.3830	-21.3724	-12.2043
1794	6.1486	6.6089	0.0000	-0.5836	1.3233	0.5381	1.9177	4.2131	9.6907	5.2531	2.3316	13.8000	13.8000	13.8000	13.8000	-16.7364	-2.5353	-10.1377	-14.6796	-29.9273	-17.5962	-22.1809	-9.4879
1795	6.0487	6.9247	0.0000	-0.6077	1.1105	0.8878	1.9289	4.3354	9.6648	5.3942	2.2359	13.8000	13.8000	13.8000	13.8000	-16.3657	-2.5637	-10.6674	-15.0399	-30.0028	-17.6717	-22.1056	-9.3014
1796	9.3675	7.8546	0.0000	1.8714	0.5275	0.7629	2.9609	4.1300	11.2469	9.2909	4.1938	13.8000	13.8000	13.8000	13.8000	-21.5528	-0.9425	-12.5278	-13.0019	-29.0464	-16.7153	-21.8190	-9.9682
1797	12.1684	5.8759	0.0000	-1.0567	5.9588	5.0176	5.7073	12.8902	13.1417	5.7723	4.4059	13.8000	13.8000	13.8000	13.8000	-18.8384	-7.6540	-11.6399	-12.1796	-30.2035	-17.8724	-21.7041	-9.9519
1798	11.2225	2.2677	0.0000	1.1910	2.8237	4.4400	0.1284	11.1792	13.8557	5.5164	7.4746	13.8000	13.8000	13.8000	13.8000	-12.9345	-5.3494	-3.1246	-10.4277	-28.7281	-16.3970	-20.9858	-11.8874
1799	9.5501	7.9684	0.0000	2.0830	0.5702	0.4441	3.0987	3.9401	11.3027	9.5549	4.1767	13.8000	13.8000	13.8000	13.8000	-21.5680	-0.9512	-12.4690	-12.9941	-29.0773	-16.7462	-21.8451	-9.7245
1800	9.6383	5.0440	0.0000	1.5092	1.5162	1.2785	10.1452	2.7344	15.1907	14.9247	6.9675	13.8000	13.8000	13.8000	13.8000	-12.0287	-6.3479	-1.3364	-10.2777	-28.8911	-16.5600	-24.0541	-10.8376
1801	8.5743	5.8543	0.0000	1.2112	4.0181	5.3147	2.1859	4.4712	16.3284	8.8682	5.9312	13.8000	13.8000	13.8000	13.8000	-17.8299	-2.0903	-15.0863	-10.8111	-29.1986	-16.8675	-22.1186	-11.6808
1802	9.2447	5.0645	0.0000	1.2759	1.4514	1.7658	9.8979	3.0676	15.7747	14.4925	6.2729	13.8000	13.8000	13.8000	13.8000	-11.5573	-6.0239	-1.7948	-10.6635	-28.9212	-16.5901	-24.3164	-10.0448
1803	5.1369	8.4431	0.0000	-2.1829	0.2330	1.6703	3.6812	5.8369	9.6051	3.3916	1.2305	13.8000	13.8000	13.8000	13.8000	-21.2416	-6.2712	-22.4787	-15.4125	-31.1442	-18.8131	-23.6688	-11.4220
1804	9.3352	8.0045	0.0000	2.1198	0.5354	0.4871	2.8211	3.9852	11.3777	9.1967	3.9282	13.8000	13.8000	13.8000	13.8000	-21.8342	-1.0199	-12.2327	-12.9986	-29.0861	-16.7550	-21.7391	-9.8641
1805	7.8611	-1.6906	0.0000	0.8310	1.4510	1.5725	3.5593	11.5714	15.3449	5.4189	6.3892	13.8000	13.8000	13.8000	13.8000	-19.6757	-12.7527	-9.4424	-10.2571	-30.8340	-18.5029	-26.3350	-13.0695
1806	8.0770	-1.5286	0.0000	0.7497	1.8452	1.9813	3.4386	11.5393	15.4416	5.7750	6.7056	13.8000	13.8000	13.8000	13.8000	-20.0444	-12.4770	-9.7981	-10.1802	-30.7557	-18.4246	-26.0012	-13.1846
1807	5.2955	8.4919	0.0000	-2.2148	0.1781	1.6364	3.8475	5.6514	9.6670	3.4524	1.0940	13.8000	13.8000	13.8000	13.8000	-21.0525	-6.1560	-22.3801	-15.4000	-31.1674	-18.8363	-23.7197	-11.3395
1808	10.6545	8.6371	0.0000	4.3036	1.5126	1.5639	3.5080	4.5926	10.2552	7.3752	5.3403	13.8000	13.8000	13.8000	13.8000	-14.9971	-4.1367	-13.4616	-11.0135	-28.8109	-16.4798	-21.2153	-11.9889
1809	8.4377	5.6519	0.0000	1.3681	3.9044	5.5660	2.0888	4.5453	16.0560	8.7543	5.8299	13.8000	13.8000	13.8000	13.8000	-17.5146	-2.0447	-14.8484	-10.8713	-29.1591	-16.8280	-21.7931	-11.9213
1810	6.2312	6.5333	0.0000	-0.5974	1.8153	0.3115	1.7823	4.6367	9.8534	4.8885	2.8759	13.8000	13.8000	13.8000	13.8000	-16.4401	-2.7282	-10.8519	-14.6234	-29.8860	-17.5549	-22.3303	-9.2190
1811	11.1244	2.2419	0.0000	1.9558	2.6799	3.7737	1.0429	12.1926	13.4122	5.5748	6.9470	13.8000	13.8000	13.8000	13.8000	-13.3832	-4.9417	-2.8645	-10.2469	-29.0861	-16.7550	-20.6223	-12.3058
1812	8.1844	-1.3175	0.0000	1.0164	2.0749	1.5561	3.1430	11.5294	15.2108	5.5267	6.4750	13.8000	13.8000	13.8000	13.8000	-20.4002	-12.5084	-9.6492	-10.1545	-30.6138	-18.2827	-26.1649	-13.0136
1813	9.8827	14.5472	0.0000	3.8039	1.7246	6.2607	9.0653	5.5948	15.9743	1.2441	0.2786	13.8000	13.8000	13.8000	13.8000	-8.9777	-3.0061	-13.9624	-17.0841	-28.7460	-16.4149	-21.9620	-12.0212
1814	9.3119	7.7676	0.0000	2.0108	0.6629	0.7174	2.8342	3.9596	11.3906	9.6149	3.9868	13.8000	13.8000	13.8000	13.8000	-21.5793	-1.0857	-12.0133	-13.0401	-29.0523	-16.7212	-21.9695	-9.8967
1815	9.2908	4.9736	0.0000	1.6232	1.7148	1.4444	9.6099	3.0382	15.6911	14.5857	6.6190	13.8000	13.8000	13.8000	13.8000	-11.7437	-6.4367	-1.8378	-10.6072	-28.7193	-16.3882	-24.2082	-9.9096
1816	5.0511	6.7918	0.0000	-2.2659	1.9890	3.0545	3.5661	4.4757	15.7982	7.8461	1.4972	13.8000	13.8000	13.8000	13.8000	-14.9688	-3.7462	-11.5299	-15.6836	-31.3627	-19.0316	-18.5027	-10.5413
1817	10.1869	8.7271	0.0000	0.6524	2.0630	0.6431	0.2791	4.1588	11.5461	6.4113	4.6853	13.8000	13.8000	13.8000	13.8000	-10.2047	-2.1444	-10.2136	-11.6545	-28.9430	-16.6119	-24.4052	-7.5201
1818	6.7869	6.6870	0.0000	0.8541	0.4754	0.6072	8.9080	5.7102	20.1540	6.8282	4.4742	13.8000	13.8000	13.8000	13.8000	-15.8266	-4.1438	-13.1145	-12.4994	-29.1977	-16.8666	-24.3154	-9.8030
1819	8.4210	5.6029	0.0000	0.9377	3.9301	5.4300	2.3093	4.6102	16.4456	8.6198	6.0332	13.8000	13.8000	13.8000	13.8000	-17.8434	-2.6639	-15.2980	-10.8971	-29.2683	-16.9372	-21.6912	-11.8425
1820	8.2126	-1.5025	0.0000	0.7712	1.8124	2.0759	3.3058	11.3765	15.3892	5.6717	6.5836	13.8000	13.8000	13.8000	13.8000	-20.1578	-12.6621	-9.7553	-10.0136	-30.7182	-18.3871	-26.2259	-12.9147
1821	10.7412	8.6409	0.0000	4.1644	1.0390	1.6056	3.3793	4.6409	10.3338	7.3330	5.4514	13.8000	13.8000	13.8000	13.8000	-15.1896	-4.3353	-13.3735	-10.9415	-28.9072	-16.5761	-21.1873	-12.0362
1822	7.8372	12.2027	0.0000	-1.7541	2.7477	0.6308	6.4969	6.2482	8.2444	2.0833	0.2834	13.8000	13.8000	13.8000	13.8000	-16.3283	-6.2778	-20.8254	-17.2750	-30.3981	-18.0670	-23.4304	-11.2850
1823	8.2553	-1.4346	0.0000	0.7134	1.9146	2.1337	3.3895	11.4923	15.6425	5.6815	6.6920	13.8000	13.8000	13.8000	13.8000	-20.2678	-12.5888	-9.7482	-10.0459	-30.6464	-18.3153	-26.0778	-12.9794
1824	9.2537	7.9165	0.0000	2.1316	0.9703	0.6210	2.7675	4.3061	11.3295	9.4253	4.1605	13.8000	13.8000	13.8000	13.8000	-21.4470	-0.9682	-12.2004	-12.9445	-28.9594	-16.6283	-21.9317	-9.8625
1825	9.9118	8.3493	0.0000	0.5295	2.4881	0.9811	0.0905	4.0229	11.2385	5.7702	4.9171	13.8000	13.8000	13.8000	13.8000	-9.6382	-2.2637	-9.8753	-11.4571	-29.2330	-16.9019	-24.3568	-7.7829
1826	9.3570	7.9167	0.0000	2.1001	1.0348	0.4758	3.0245	3.9623	11.4250	9.6251	3.9388	13.8000	13.8000	13.8000	13.8000	-21.5436	-1.1195	-12.2283	-13.0760	-29.0824	-16.7513	-21.8025	-9.8475
1827	11.1595	2.3035	0.0000	1.3209	3.0424	4.5488	0.0662	11.2571	14.8161	5.6587	7.1124	13.8000	13.8000	13.8000	13.8000	-13.4575	-4.7903	-3.6090	-10.3792	-28.7043	-16.3732	-21.2281	-12.3327
1828	9.3012	7.9874	0.0000	2.1090	0.4899	0.5643	3.1255	4.1965	11.4746	9.5389	4.2160	13.8000	13.8000	13.8000	13.8000	-21.4866	-1.1014	-12.1438	-13.0214	-28.8814	-16.5503	-21.6733	-9.8487
1829	5.1985	8.5741	0.0000	-2.1140	0.2841	1.4879	3.6709	5.7943	9.7672	3.3920	1.1629	13.8000	13.8000	13.8000	13.8000	-21.0044	-6.1778	-22.4934	-15.4290	-31.0461	-18.7150	-23.7907	-11.3384
1830	5.2492	8.4875	0.0000	-2.1032	0.3074	1.6350	3.7465	5.6743	9.5920	3.4630	1.0819	13.8000	13.8000	13.8000	13.8000	-21.1444	-6.2638	-22.4502	-15.4095	-31.1082	-18.7771	-23.7425	-11.3157
1831	11.3989	2.4013	0.0000	0.9429	2.5896	4.6878	0.2432	11.0095	14.5524	5.2296	7.3377	13.8000	13.8000	13.8000	13.8000	-12.8396	-5.0491	-3.3831	-10.3089	-28.7838	-16.4527	-21.6733	-12.2227
1832	8.3871	5.7221	0.0000	1.0169	3.7583	5.5039	2.2596	4.6194	16.2775	8.6753	5.8228	13.8000	13.8000	13.8000	13.8000	-17.7647	-2.1428	-15.2742	-10.8456	-29.1261	-16.7950	-21.9470	-11.9403
1833	8.2324	5.7956	0.0000	1.0744	4.0419	5.8106	2.5796	4.6976	16.2792	8.5514	5.7232	13.8000	13.8000	13.8000	13.8000	-17.9005	-2.3391	-15.4143	-10.7598	-29.2357	-16.9046	-21.5392	-12.0093
1834	6.7414	11.3396	0.0000	-2.0364	1.8157	1.8523	5.5326	6.2184	9.0021	3.6570	0.3616	13.8000	13.8000	13.8000	13.8000	-15.7444	-7.6359	-20.9115	-17.1845	-31.1072	-18.7761	-21.5637	-11.8205
1835	5.2918	8.5915	0.0000	-2.0392	0.2891	1.6841	3.6445	5.6346	9.6664	3.5025	1.0319	13.8000	13.8000	13.8000	13.8000	-21.1450	-6.1328	-22.5176	-15.3251	-31.0365	-18.7054	-23.8301	-11.4572
1836	8.9978	4.9341	0.0000	1.8985	1.3148	1.3467	10.0462	3.2585	15.9227	14.7140	6.1425	13.8000	13.8000	13.8000	13.8000	-11.8718	-5.9455	-1.7240	-10.3168	-28.9747	-16.6436	-24.2744	-10.0112
1837	10.8856	1.8257	0.0000	1.0914	2.8666	4.9295	0.1551	10.9497	13.9236	5.5613	7.4326	13.8000	13.8000	13.8000	13.8000	-13.0289	-4.7037	-3.2770	-10.3568	-28.7783	-16.4472	-21.4465	-12.3513
1838	10.6228	8.4728	0.0000	4.0656	1.3688	1.8233	3.5370	4.7434	10.1973	7.0555	5.5580	13.8000	13.8000	13.8000	13.8000	-15.4484	-4.1039	-13.6413	-10.8921	-28.8020	-16.4709	-21.2873	-12.0594
1839	7.7251	12.1608	0.0000	-1.3993	2.5490	0.4626	6.3915	6.1945	8.3582	2.2286	0.1158	13.8000	13.8000	13.8000	13.8000	-16.5425	-5.9582	-21.0640	-17.0872	-30.7135	-18.3824	-23.3672	-11.7238
1840	8.9701	4.7962	0.0000	2.7001	1.8130	2.0088	9.7482	3.7890	15.4880	14.6041	7.0540	13.8000	13.8000	13.8000	13.8000	-11.8895	-6.7150	-1.9836	-10.1617	-28.8442	-16.5131	-24.2599	-9.8609
1841	9.3567	7.9774	0.0000	1.8129	0.4495	0.4080	2.5987	4.1003	11.2853	9.5342	4.1648	13.8000	13.8000	13.8000	13.8000	-21.5437	-0.8233	-12.3873	-12.9977	-29.1472	-16.8161	-21.9650	-9.6957
1842	10.1820	8.4141	0.0000	0.4460	2.0038	0.5790	0.2374	4.0211	11.5393	6.6184	4.5895	13.8000	13.8000	13.8000	13.8000	-9.9707	-1.7346	-9.7982	-11.6463	-29.1533	-16.8222	-24.3253	-7.7567
1843	7.9822	-1.3432	0.0000	0.9064	2.0196	2.0230	3.3842	11.6032	15.2967	5.6614	6.7078	13.8000	13.8000	13.8000	13.8000	-20.0042	-12.5027	-9.8473	-10.1799	-30.4956	-18.1645	-26.0703	-13.0087
1844	8.3782	5.7270	0.0000	0.7892	4.1719	5.6286	2.2851	4.5307	16.2341	8.7675	5.8698	13.8000	13.8000	13.8000	13.8000	-17.7885	-2.3310	-15.5231	-10.7378	-29.2337	-16.9026	-21.6264	-11.7506
1845	8.4789	5.5885	0.0000	1.2033	4.2616	5.6435	2.4436	4.5722	16.1150	8.6740	6.1034	13.8000	13.8000	13.8000	13.8000	-17.3959	-1.9149	-15.2720	-10.8124	-28.9877	-16.6566	-22.2450	-11.7627
1846	5.3071	8.4516	0.0000	-2.1749	0.3335	1.4922	3.7354	5.6748	9.6559	3.5571	1.1645	13.8000	13.8000	13.8000	13.8000	-21.1126	-6.3477	-22.6443	-15.3565	-31.1208	-18.7897	-23.6876	-11.4983
1847	7.8422	12.2467	0.0000	-1.6154	2.2362	0.3875	5.8298	6.4787	8.5999	2.1026	0.3550	13.8000	13.8000	13.8000	13.8000	-16.5179	-6.0372	-20.7069	-16.9298	-30.5005	-18.1694	-22.9692	-11.6616
1848	7.9065	5.5695	0.0000	1.3487	5.1860	5.5272	2.2044	4.7871	15.6842	9.2774	5.7446	13.8000	13.8000	13.8000	13.8000	-16.5070	-1.7290	-14.4889	-10.8429	-29.2494	-16.9183	-22.1052	-11.9060
1849	9.2331	8.1010	0.0000	2.1167	0.7305	0.7220	2.8141	4.2989	11.5140	9.3921	4.0324	13.8000	13.8000	13.8000	13.8000	-21.6434	-1.0620	-12.1590	-13.2181	-29.0641	-16.7330	-21.6965	-9.8679
1850	9.6466	5.4270	0.0000	2.0589	1.8682	1.1519	10.4502	2.8812	15.4640	14.6864	6.6022	13.8000	13.8000	13.8000	13.8000	-11.4291	-6.0537	-1.4750	-10.3566	-29.0307	-16.6996	-24.3275	-10.0854
1851	6.0084	6.6775	0.0000	-0.7342	1.1064	0.2533	1.8241	4.5814	9.5517	5.2781	2.4052	13.8000	13.8000	13.8000	13.8000	-16.9079	-2.7571	-10.4317	-15.0472	-30.1409	-17.8098	-22.2571	-9.2976
1852	10.7770	8.6042	0.0000	4.1871	1.1604	1.5999	3.3230	4.6520	10.2248	7.2787	5.4862	13.8000	13.8000	13.8000	13.8000	-15.2212	-4.1495	-13.6343	-10.8082	-28.8159	-16.4848	-21.1554	-12.1267
1853	8.7127	5.9393	0.0000	1.4056	3.9165	5.7239	2.3388	4.7884	16.2015	8.7935	6.0754	13.8000	13.8000	13.8000	13.8000	-17.7435	-2.1031	-15.1211	-10.8535	-29.2535	-16.9224	-21.9815	-11.8143
1854	9.4064	8.0040	0.0000	1.8977	0.7352	0.4703	2.9346	4.1688	11.2480	9.3764	4.1549	13.8000	13.8000	13.8000	13.8000	-21.4796	-0.9557	-12.1378	-12.8784	-29.0448	-16.7137	-22.1295	-9.4898
1855	9.0116	5.2429	0.0000	1.6586	1.4132	1.3705	9.8813	3.1230	15.6845	14.6485	6.3701	13.8000	13.8000	13.8000	13.8000	-11.7749	-6.7085	-1.8517	-10.1891	-28.6657	-16.3346	-24.1683	-9.8153
1856	8.4308	5.7042	0.0000	1.0857	3.8269	5.6732	2.3091	4.5379	16.1393	8.7136	5.7424	13.8000	13.8000	13.8000	13.8000	-17.6010	-2.2082	-15.1545	-10.8190	-29.2481	-16.9170	-21.7588	-11.9328
1857	6.0216	6.8441	0.0000	-0.6426	1.1324	0.3814	1.8686	4.4906	9.6438	5.2969	2.3889	13.8000	13.8000	13.8000	13.8000	-16.6483	-2.8426	-10.5643	-15.0138	-29.9695	-17.6384	-22.3797	-9.4544
1858	5.2953	8.5105	0.0000	-2.1789	0.2021	1.5841	3.5937	5.6321	9.6550	3.4215	1.0705	13.8000	13.8000	13.8000	13.8000	-21.1223	-6.2579	-22.4901	-15.3098	-31.2292	-18.8981	-23.7419	-11.4023
1859	5.2677	8.4837	0.0000	-2.1549	0.2209	1.5801	3.6859	5.7127	9.5470	3.5503	1.1693	13.8000	13.8000	13.8000	13.8000	-21.0844	-6.2621	-22.4609	-15.4466	-31.1468	-18.8157	-23.7102	-11.4142
1860	10.6130	8.6827	0.0000	4.2567	1.3627	1.6976	3.2430	4.9066	10.1609	7.2574	5.4406	13.8000	13.8000	13.8000	13.8000	-15.3891	-4.2333	-13.5812	-11.0168	-28.9709	-16.6398	-21.2635	-12.1210
1861	10.1628	1.5947	0.0000	-0.0218	1.4483	0.2986	3.4032	13.7974	13.1213	5.8434	6.9373	13.8000	13.8000	13.8000	13.8000	-17.8571	-3.5368	-9.7350	-10.0165	-29.5948	-17.2637	-23.7973	-11.7608
1862	10.5293	8.6537	0.0000	4.1136	1.2887	1.9884	3.2371	4.5817	10.1547	7.7791	5.0946	13.8000	13.8000	13.8000	13.8000	-15.4237	-4.1650	-13.5694	-11.0165	-28.9202	-16.5891	-21.2586	-12.0824
1863	5.2860	8.4926	0.0000	-2.2903	0.2098	1.6303	3.8011	5.7877	9.5827	3.5321	1.2986	13.8000	13.8000	13.8000	13.8000	-21.0628	-6.2534	-22.4251	-15.4202	-31.1979	-18.8668	-23.7535	-11.2935
1864	8.7080	5.8323	0.0000	1.0405	3.8035	5.4444	2.3947	4.4163	16.1185	8.7750	6.0042	13.8000	13.8000	13.8000	13.8000	-17.6116	-2.0629	-15.3167	-10.6072	-29.0291	-16.6980	-21.9705	-11.8908
1865	7.9191	-1.4558	0.0000	0.8691	1.9459	2.2571	3.1379	11.5633	15.5014	5.6630	6.6027	13.8000	13.8000	13.8000	13.8000	-20.1900	-12.6128	-9.6971	-10.1702	-30.7181	-18.3870	-26.2066	-12.9543
1866	9.0514	5.1364	0.0000	1.8756	1.4849	1.3087	9.7745	2.9581	15.6204	14.5747	6.5036	13.8000	13.8000	13.8000	13.8000	-11.6746	-6.5418	-1.4940	-10.4163	-28.8923	-16.5612	-24.1280	-9.8158
1867	9.9798	1.7967	0.0000	-0.0268	1.5281	0.5001	3.5590	14.1100	13.2252	5.7461	6.8689	13.8000	13.8000	13.8000	13.8000	-17.5621	-3.6002	-9.5979	-10.1563	-29.6565	-17.3254	-24.0555	-11.4186
1868	10.2256	8.5782	0.0000	0.6636	2.2357	0.4348	0.2825	3.8475	10.6640	5.5764	4.4446	13.8000	13.8000	13.8000	13.8000	-9.8916	-2.8155	-10.3305	-11.7543	-29.1340	-16.8029	-24.3734	-7.9916
1869	7.8490	-1.6688	0.0000	1.1136	1.8902	1.8021	3.7120	11.3209	15.3921	5.7277	6.7053	13.8000	13.8000	13.8000	13.8000	-19.6589	-12.1904	-9.7042	-10.1259	-30.9161	-18.5850	-26.6837	-13.4684
1870	10.1922	2.0459	0.0000	0.0850	1.3308	0.5632	3.5336	13.6117	12.8731	5.6379	6.8579	13.8000	13.8000	13.8000	13.8000	-17.3521	-3.3660	-9.7697	-10.0244	-29.4173	-17.0862	-24.0618	-11.3521
1871	6.9509	6.8192	0.0000	0.7462	0.4397	0.7643	8.9955	5.5878	20.0656	6.7961	4.3388	13.8000	13.8000	13.8000	13.8000	-15.9108	-4.2200	-12.7490	-12.4791	-29.3329	-17.0018	-24.2722	-9.9406
1872	8.2117	-1.3408	0.0000	0.9153	2.0242	1.8497	3.4939	11.6969	15.1992	5.5876	6.3816	13.8000	13.8000	13.8000	13.8000	-19.9251	-12.5659	-9.8761	-10.2072	-30.7169	-18.3858	-26.1170	-13.0912
1873	5.2742	8.4838	0.0000	-2.1689	0.1122	1.6155	3.7233	5.6704	9.5009	3.2524	1.1416	13.8000	13.8000	13.8000	13.8000	-20.9997	-6.2497	-22.5417	-15.3696	-31.0636	-18.7325	-23.7870	-11.3276
1874	9.1321	5.2403	0.0000	1.3707	1.3975	1.6295	9.9598	3.1771	15.7392	14.8402	6.5300	13.8000	13.8000	13.8000	13.8000	-11.5848	-6.3823	-1.5471	-10.1901	-28.9731	-16.6420	-24.4415	-9.9589
1875	7.1009	11.7242	0.0000	-2.1099	2.3192	0.7618	6.6274	6.5643	9.1049	2.3921	0.5280	13.8000	13.8000	13.8000	13.8000	-15.4397	-6.4650	-20.3762	-17.4554	-31.1408	-18.8097	-21.4791	-11.6548
1876	5.2531	8.5314	0.0000	-2.1507	0.1979	1.6004	3.8435	5.8196	9.6205	3.4524	1.1922	13.8000	13.8000	13.8000	13.8000	-21.0464	-6.2757	-22.5586	-15.3536	-31.1682	-18.8371	-23.7818	-11.3815
1877	9.3995	8.3790	0.0000	2.2445	0.9743	0.8330	3.6051	4.6436	11.4122	9.3622	4.2093	13.8000	13.8000	13.8000	13.8000	-21.3648	-0.8481	-12.2732	-13.1470	-29.0437	-16.7126	-22.0741	-9.7108
1878	8.2798	5.7925	0.0000	0.9423	3.5765	5.7229	2.3399	4.7651	16.3492	8.5296	5.8373	13.8000	13.8000	13.8000	13.8000	-17.7390	-1.9152	-14.9160	-10.9243	-29.3377	-17.0066	-21.5916	-11.7531
1879	8.2079	-1.4462	0.0000	0.5782	1.9105	2.0327	3.1491	11.5114	15.5291	5.8853	6.8083	13.8000	13.8000	13.8000	13.8000	-20.0167	-12.5196	-9.9881	-10.2251	-30.7185	-18.3874	-26.0188	-12.8761
1880	8.3324	5.8150	0.0000	1.0757	3.8700	5.6868	2.4493	4.6158	16.1701	8.7746	5.8308	13.8000	13.8000	13.8000	13.8000	-17.7503	-2.1888	-15.1240	-10.8362	-29.0947	-16.7636	-21.8546	-11.9147
1881	10.4505	2.6432	0.0000	2.3288	2.4800	4.9193	0.7492	11.3653	14.1913	5.9667	7.1711	13.8000	13.8000	13.8000	13.8000	-13.1596	-4.4174	-4.0444	-10.3050	-29.0348	-16.7037	-21.1048	-12.6625
1882	7.5500	11.7236	0.0000	-1.7988	2.2539	0.5017	6.1873	5.9653	8.4700	1.9869	0.1158	13.8000	13.8000	13.8000	13.8000	-16.8689	-5.9477	-20.8751	-16.6884	-30.4404	-18.1093	-23.2566	-11.5953
1883	9.0834	7.7093	0.0000	1.7812	0.6095	0.6120	2.9249	4.0384	11.4126	9.5986	4.0206	13.8000	13.8000	13.8000	13.8000	-21.7660	-0.6814	-12.1603	-13.2162	-29.0233	-16.6922	-21.8026	-9.6859
1884	8.0556	-1.5189	0.0000	0.6778	2.0423	2.0614	3.2024	11.3850	15.1339	5.6855	6.6345	13.8000	13.8000	13.8000	13.8000	-20.1982	-12.4559	-9.8848	-10.0684	-30.7121	-18.3810	-26.0732	-13.1768
1885	9.3869	7.7931	0.0000	2.0745	0.6476	0.7999	2.7610	4.1816	11.1641	9.5913	4.2886	13.8000	13.8000	13.8000	13.8000	-21.7188	-1.0303	-11.9575	-13.0643	-28.9569	-16.6258	-21.5410	-9.7347
1886	6.2695	6.8917	0.0000	-0.6096	1.3012	0.6467	1.8876	4.7742	10.0617	5.7970	2.8792	13.8000	13.8000	13.8000	13.8000	-16.6262	-2.9869	-10.4279	-15.0605	-29.8532	-17.5221	-22.1377	-9.0811
1887	8.9726	5.0869	0.0000	1.8955	1.5660	1.5469	9.9460	3.1934	15.8052	14.8708	6.5592	13.8000	13.8000	13.8000	13.8000	-11.8626	-6.4425	-1.6679	-10.3530	-28.7838	-16.4527	-24.3058	-9.9069
1888	6.0471	6.7498	0.0000	-0.8041	0.9971	0.3412	1.8475	4.4232	9.7259	5.2228	2.3542	13.8000	13.8000	13.8000	13.8000	-16.9562	-3.0028	-10.6489	-14.9084	-29.8537	-17.5226	-22.3607	-9.0268
1889	9.5240	8.0895	0.0000	2.3757	0.9816	0.6366	3.3709	4.4387	11.4581	9.0167	4.4156	13.8000	13.8000	13.8000	13.8000	-21.2724	-0.7873	-11.9904	-12.8259	-29.0785	-16.7474	-21.8649	-10.0435
1890	5.2914	8.4927	0.0000	-2.1437	0.1826	1.5399	3.8500	5.7018	9.6605	3.5925	1.1647	13.8000	13.8000	13.8000	13.8000	-21.2128	-6.2823	-22.4316	-15.3100	-31.1920	-18.8609	-23.8552	-11.3511
1891	5.2886	8.4721	0.0000	-2.1401	0.1977	1.5773	3.7362	5.6997	9.6696	3.4286	1.1844	13.8000	13.8000	13.8000	13.8000	-21.1217	-6.2402	-22.4663	-15.4091	-31.1420	-18.8109	-23.7483	-11.3469
1892	7.9617	-1.4751	0.0000	0.9204	1.9310	2.1208	3.2800	11.7401	15.3453	5.6764	6.6263	13.8000	13.8000	13.8000	13.8000	-20.0715	-12.4487	-9.6771	-10.0570	-30.6667	-18.3356	-26.1621	-13.1265
1893	9.2987	4.8345	0.0000	1.8129	1.4683	1.3570	10.0034	3.1041	15.1327	14.5033	6.5111	13.8000	13.8000	13.8000	13.8000	-11.6488	-6.2803	-1.8580	-10.5350	-28.7903	-16.4592	-24.4211	-10.0950
1894	5.1838	8.5137	0.0000	-2.1502	0.2877	1.5876	3.7133	5.7740	9.6634	3.4495	1.1408	13.8000	13.8000	13.8000	13.8000	-21.1076	-6.3231	-22.5400	-15.3372	-31.1714	-18.8403	-23.7530	-11.4029
1895	8.1619	-1.3887	0.0000	0.6737	1.6852	2.0750	3.2424	11.5428	15.3402	5.7133	6.6661	13.8000	13.8000	13.8000	13.8000	-20.0557	-12.5397	-9.8306	-10.1289	-30.7357	-18.4046	-26.0479	-12.9765
1896	9.3561	8.0756	0.0000	2.0860	0.6429	0.5534	2.9581	4.2183	11.4267	9.6656	4.1628	13.8000	13.8000	13.8000	13.8000	-21.5312	-1.0405	-12.1284	-12.9629	-28.8690	-16.5379	-21.8891	-9.8231
1897	9.4201	8.2365	0.0000	2.2978	1.0864	0.6773	3.3541	4.4301	11.3051	9.1697	4.2674	13.8000	13.8000	13.8000	13.8000	-21.3404	-0.7879	-12.1154	-12.9901	-28.9071	-16.5760	-22.1823	-9.6435
1898	5.4522	6.2899	0.0000	-0.3435	1.4188	0.7804	1.5930	4.0846	9.3608	5.2149	2.0212	13.8000	13.8000	13.8000	13.8000	-16.9654	-3.0404	-10.5246	-14.9718	-29.7859	-17.4548	-22.2097	-8.6989
1899	5.1097	6.4548	0.0000	-2.3077	2.0300	2.6414	3.6807	4.2689	15.7722	8.0885	1.7478	13.8000	13.8000	13.8000	13.8000	-15.4416	-4.3085	-11.7526	-15.7848	-31.1161	-18.7850	-18.3175	-10.0584
1900	8.0787	-1.3782	0.0000	0.7103	1.8553	2.1340	3.3026	11.4518	15.3009	5.7148	6.6572	13.8000	13.8000	13.8000	13.8000	-19.9101	-12.5351	-9.7711	-10.1925	-30.7163	-18.3852	-26.0249	-12.9697
1901	9.4189	7.9667	0.0000	2.0469	0.6051	0.6798	3.0283	4.2091	11.5047	9.4683	4.1334	13.8000	13.8000	13.8000	13.8000	-21.5413	-1.1608	-12.2746	-13.1025	-29.1148	-16.7837	-21.7431	-10.0254
1902	9.3294	8.0351	0.0000	1.7439	0.4946	0.6150	2.6707	4.0950	11.3617	9.6343	4.0657	13.8000	13.8000	13.8000	13.8000	-21.5122	-0.9657	-12.1473	-12.9431	-29.0517	-16.7206	-21.9920	-9.8611
1903	10.6272	8.7609	0.0000	4.3397	1.0716	1.5925	3.4101	4.8742	10.2238	7.1839	5.3596	13.8000	13.8000	13.8000	13.8000	-15.0531	-4.3831	-13.6251	-11.1103	-28.8114	-16.4803	-21.2272	-12.0912
1904	8.0540	-1.5022	0.0000	0.8589	1.8344	1.9467	3.2209	11.6029	15.4371	5.6938	6.5621	13.8000	13.8000	13.8000	13.8000	-20.0878	-12.5198	-9.6936	-10.2464	-30.7096	-18.3785	-25.9806	-12.9343
1905	10.1659	1.6223	0.0000	-0.0996	1.6471	0.2646	3.6687	14.0224	12.8803	5.9959	7.1264	13.8000	13.8000	13.8000	13.8000	-17.6068	-3.4757	-9.8082	-10.0433	-29.7601	-17.4290	-23.8434	-11.5307
1906	5.3170	8.5262	0.0000	-2.1574	0.2295	1.6698	3.7571	5.7110	9.5329	3.6243	1.1375	13.8000	13.8000	13.8000	13.8000	-21.0672	-6.3156	-22.4809	-15.3974	-31.0962	-18.7651	-23.8774	-11.3511
1907	8.3470	5.8963	0.0000	0.9590	3.9805	5.7867	2.4869	5.0492	16.1974	8.6509	6.1627	13.8000	13.8000	13.8000	13.8000	-17.8342	-2.3325	-15.4919	-10.7339	-29.1291	-16.7980	-21.9394	-11.8988
1908	11.0182	2.3227	0.0000	1.2832	3.1719	4.6442	0.5861	11.6074	14.1072	5.9011	7.4723	13.8000	13.8000	13.8000	13.8000	-13.5201	-4.4216	-3.0957	-10.2142	-28.7903	-16.4592	-21.3552	-12.0784
1909	8.6299	5.4423	0.0000	0.9996	3.7434	5.1909	2.1215	4.1949	15.7257	8.6771	5.9108	13.8000	13.8000	13.8000	13.8000	-17.6313	-1.8034	-15.0229	-10.7858	-29.1729	-16.8418	-21.8293	-11.8934
1910	8.0220	-1.4895	0.0000	0.7251	1.9363	2.2091	3.3593	11.6740	15.1085	5.7783	6.5799	13.8000	13.8000	13.8000	13.8000	-20.2484	-12.4704	-9.7055	-10.2851	-30.7003	-18.3692	-26.0516	-12.8367
1911	9.0541	6.0366	0.0000	1.5079	4.6528	5.4383	2.7571	4.6069	15.7667	9.2302	6.3610	13.8000	13.8000	13.8000	13.8000	-17.9252	-2.2921	-15.3264	-10.5976	-28.9345	-16.6034	-21.8162	-11.7459
1912	5.3021	8.4207	0.0000	-2.1230	0.2176	1.4742	3.6183	5.6491	9.4373	3.3784	1.2093	13.8000	13.8000	13.8000	13.8000	-20.9939	-6.2547	-22.4202	-15.2619	-31.1572	-18.8261	-23.7058	-11.3813
1913	10.1369	9.1012	0.0000	0.3113	2.4383	0.5859	0.5193	4.2913	10.7904	5.7190	4.6972	13.8000	13.8000	13.8000	13.8000	-9.4981	-2.3918	-10.5514	-11.6789	-28.8998	-16.5687	-24.3557	-7.9802
1914	10.1237	1.7523	0.0000	-0.2327	1.7315	0.5825	3.6823	13.8987	12.9760	5.7078	6.9290	13.8000	13.8000	13.8000	13.8000	-17.6462	-3.7157	-9.9021	-10.0363	-29.7384	-17.4073	-23.8185	-11.4383
1915	8.3946	5.8177	0.0000	1.0144	3.7203	5.7065	2.2853	4.5689	16.2619	8.8849	5.6337	13.8000	13.8000	13.8000	13.8000	-17.4843	-1.8759	-14.8339	-10.9382	-29.2764	-16.9453	-22.1347	-11.7750
1916	10.0589	8.6365	0.0000	1.0578	1.8453	0.7044	0.0654	4.4987	10.6866	6.5601	4.9515	13.8000	13.8000	13.8000	13.8000	-9.2820	-2.9778	-10.7340	-12.0351	-29.2582	-16.9271	-24.0048	-7.9286
1917	8.5782	5.7336	0.0000	1.2209	3.7974	5.5170	2.3964	4.5539	16.0929	8.7189	6.1227	13.8000	13.8000	13.8000	13.8000	-17.9073	-2.2332	-15.0794	-10.6845	-29.0848	-16.7537	-21.7825	-11.9437
1918	10.8992	2.0456	0.0000	1.0059	3.1308	5.0404	0.2444	11.6491	13.9706	5.8877	7.4173	13.8000	13.8000	13.8000	13.8000	-13.1555	-4.6165	-2.9376	-10.2766	-29.0618	-16.7307	-21.3797	-12.4624
1919	6.2366	6.7284	0.0000	-0.9136	1.2458	0.5242	1.6732	4.2232	9.7567	5.1608	2.4326	13.8000	13.8000	13.8000	13.8000	-16.7242	-2.3353	-10.4140	-14.7752	-30.0594	-17.7283	-22.2436	-9.3424
1920	9.2429	5.2655	0.0000	1.7738	1.4816	1.4078	9.8734	3.1971	15.6626	14.7455	6.6015	13.8000	13.8000	13.8000	13.8000	-11.7871	-6.2687	-1.5599	-10.5682	-29.0390	-16.7079	-23.9232	-10.0025
1921	9.7036	9.1091	0.0000	0.5250	1.8326	0.4764	1.3463	4.0592	10.0605	6.4403	4.1739	13.8000	13.8000	13.8000	13.8000	-9.1873	-2.1612	-10.1809	-12.3293	-29.2939	-16.9628	-24.0900	-7.8102
1922	8.0368	11.7862	0.0000	-2.5787	3.2267	0.7921	5.9542	6.9298	9.3831	1.2219	0.5113	13.8000	13.8000	13.8000	13.8000	-16.1004	-5.3587	-21.0541	-16.9190	-31.3045	-18.9734	-23.0693	-11.1042
1923	5.2776	8.5089	0.0000	-2.1105	0.0205	1.5766	3.6730	5.6758	9.6932	3.4425	1.0998	13.8000	13.8000	13.8000	13.8000	-20.9845	-6.3152	-22.3265	-15.3030	-31.0838	-18.7527	-23.7313	-11.4126
1924	7.7537	12.2577	0.0000	-1.5730	2.3918	0.2300	6.6674	6.2620	8.4172	1.7361	0.0919	13.8000	13.8000	13.8000	13.8000	-16.3342	-5.6596	-20.8027	-17.2333	-30.8336	-18.5025	-23.3218	-11.6827
1925	8.6829	5.5265	0.0000	1.0659	3.6468	5.6028	2.4062	4.2404	15.8090	8.7368	6.0942	13.8000	13.8000	13.8000	13.8000	-17.8846	-1.7590	-15.1680	-10.6312	-29.2081	-16.8770	-22.0266	-11.9168
1926	9.5701	8.0598	0.0000	2.3516	0.9978	0.5524	3.7850	4.4892	11.5190	8.8979	4.5431	13.8000	13.8000	13.8000	13.8000	-21.3738	-0.9702	-12.2343	-12.8770	-29.0023	-16.6712	-22.1159	-9.6978
1927	6.7535	6.8337	0.0000	1.0075	0.4944	0.3980	8.6109	5.6320	19.9643	6.8491	4.2156	13.8000	13.8000	13.8000	13.8000	-16.0603	-4.0769	-13.0534	-12.5898	-29.1437	-16.8126	-24.3569	-10.0340
1928	9.0508	5.1308	0.0000	1.7960	1.6823	1.5062	9.8513	2.9018	15.8969	15.1020	6.3867	13.8000	13.8000	13.8000	13.8000	-11.7387	-6.5751	-1.6400	-10.5117	-29.0237	-16.6926	-24.2718	-10.0327
1929	10.0894	8.7631	0.0000	0.6721	2.7017	0.5498	1.0245	4.2371	11.2068	5.6114	4.1715	13.8000	13.8000	13.8000	13.8000	-10.3116	-1.8008	-10.8521	-11.7014	-29.3222	-16.9911	-24.3663	-8.3744
1930	5.2329	8.5148	0.0000	-2.0338	0.1857	1.6540	3.6623	5.5928	9.5470	3.4594	1.0105	13.8000	13.8000	13.8000	13.8000	-21.0273	-6.3224	-22.4393	-15.4220	-31.0773	-18.7462	-23.7990	-11.3145
1931	9.1109	5.9884	0.0000	1.0366	2.8024	6.0224	1.2359	4.4908	16.2542	9.0268	6.1085	13.8000	13.8000	13.8000	13.8000	-17.8882	-1.6197	-15.1124	-10.6069	-29.2081	-16.8770	-22.3903	-11.9817
1932	9.6286	8.0218	0.0000	2.5751	0.9824	0.6888	3.9249	4.1040	11.6587	9.0945	4.3549	13.8000	13.8000	13.8000	13.8000	-21.3656	-0.7285	-12.0984	-12.8341	-29.0065	-16.6754	-21.9766	-9.6705
1933	8.3304	5.9273	0.0000	1.2455	3.9235	5.7771	2.5458	4.7954	16.4392	8.7667	5.7811	13.8000	13.8000	13.8000	13.8000	-17.7179	-2.1104	-15.2385	-10.8350	-29.2720	-16.9409	-21.6326	-11.8925
1934	5.2950	8.4836	0.0000	-2.1305	0.2448	1.4503	3.6965	5.7217	9.5555	3.6009	1.1655	13.8000	13.8000	13.8000	13.8000	-21.0411	-6.1937	-22.5269	-15.3143	-31.1824	-18.8513	-23.7247	-11.4676
1935	8.1616	-1.4083	0.0000	0.6368	1.9984	2.1214	3.1365	11.4577	15.5486	5.7477	6.6509	13.8000	13.8000	13.8000	13.8000	-20.0023	-12.5243	-9.7983	-10.0303	-30.5671	-18.2360	-26.0342	-12.9170
1936	9.6776	8.2052	0.0000	2.2183	0.8868	0.6477	3.4751	4.2801	11.4864	9.1488	4.4270	13.8000	13.8000	13.8000	13.8000	-21.5251	-0.8971	-12.0774	-12.9320	-29.0017	-16.6706	-21.9475	-9.8320
1937	9.4790	7.9653	0.0000	2.2129	0.5215	0.6301	2.7121	4.0617	11.1676	9.4226	4.0783	13.8000	13.8000	13.8000	13.8000	-21.4112	-1.0653	-12.0789	-12.9021	-29.0848	-16.7537	-22.0322	-9.5561
1938	8.3637	5.7593	0.0000	0.9599	3.8787	5.7102	2.5455	4.6117	16.1419	8.6171	5.7345	13.8000	13.8000	13.8000	13.8000	-17.8102	-2.2871	-15.3627	-10.7345	-29.1957	-16.8646	-21.8237	-11.9218
1939	5.2766	8.5140	0.0000	-2.2274	0.1338	1.5955	3.6941	5.6097	9.5817	3.4701	1.0853	13.8000	13.8000	13.8000	13.8000	-20.9388	-6.2709	-22.4715	-15.4962	-31.1374	-18.8063	-23.6805	-11.3958
1940	10.7660	8.7819	0.0000	4.0110	1.1871	1.7908	3.6080	4.7976	10.2325	7.2637	5.4360	13.8000	13.8000	13.8000	13.8000	-15.3691	-4.5047	-13.4353	-10.8939	-28.8921	-16.5610	-21.4004	-12.0271
1941	7.7100	11.9852	0.0000	-2.0674	2.5956	0.5397	6.4540	6.4429	8.3625	2.2741	0.1970	13.8000	13.8000	13.8000	13.8000	-16.3615	-6.2507	-21.1277	-17.0700	-30.7943	-18.4632	-23.4887	-11.4350
1942	9.2157	7.8469	0.0000	1.7606	0.6694	0.5915	2.8030	4.1900	11.2160	9.4116	4.1760	13.8000	13.8000	13.8000	13.8000	-21.4700	-1.0909	-11.8728	-13.0071	-29.0599	-16.7288	-22.1339	-9.8231
1943	8.5118	5.5952	0.0000	0.9775	3.7063	5.5885	2.3491	4.5660	16.5084	8.7650	5.9890	13.8000	13.8000	13.8000	13.8000	-17.6071	-2.2690	-15.4424	-10.7553	-29.3147	-16.9836	-21.9182	-11.9977
1944	5.2991	8.5615	0.0000	-2.1860	0.1389	1.6519	3.8589	5.7562	9.5089	3.5238	1.2486	13.8000	13.8000	13.8000	13.8000	-21.0810	-6.2878	-22.4573	-15.3879	-31.0856	-18.7545	-23.7864	-11.3331
1945	10.8575	2.1745	0.0000	1.2745	2.8950	4.7810	0.0818	11.5873	14.1005	5.9273	7.3156	13.8000	13.8000	13.8000	13.8000	-13.1308	-4.8474	-3.4826	-10.5046	-28.8586	-16.5275	-21.3770	-12.2593
1946	10.6655	8.5079	0.0000	4.1967	1.1422	1.7773	3.3712	4.8713	10.6767	7.4263	5.7528	13.8000	13.8000	13.8000	13.8000	-15.1879	-4.6386	-13.4237	-10.8432	-28.8349	-16.5038	-21.1011	-12.1058
1947	9.8281	8.0557	0.0000	1.6132	3.2958	0.7465	0.9184	4.0687	10.8605	5.9221	4.4522	13.8000	13.8000	13.8000	13.8000	-10.5422	-1.7913	-10.7425	-11.2416	-29.0972	-16.7661	-24.1597	-8.7711
1948	9.3083	5.1516	0.0000	1.6389	1.5839	1.3409	10.2247	3.1184	15.8320	14.6689	6.2871	13.8000	13.8000	13.8000	13.8000	-11.9780	-6.3861	-1.8675	-10.3178	-28.8862	-16.5551	-24.1406	-10.0196
1949	6.7396	7.8932	0.0000	-0.6603	1.4464	4.0610	2.5279	4.8800	11.1346	4.2231	2.8395	13.8000	13.8000	13.8000	13.8000	-8.8506	-0.7638	-11.4626	-13.5702	-29.7541	-17.4230	-22.3646	-12.3493
1950	8.0614	-1.4315	0.0000	0.5789	2.0368	1.9292	3.4403	11.5864	15.3896	5.7250	6.5718	13.8000	13.8000	13.8000	13.8000	-20.0182	-12.5670	-9.9526	-10.1010	-30.8042	-18.4731	-25.8967	-12.9291
1951	8.3120	5.6545	0.0000	1.0024	3.9696	5.6408	2.3498	4.7532	16.3201	8.7442	6.1640	13.8000	13.8000	13.8000	13.8000	-17.7728	-2.4734	-15.0952	-10.7828	-29.1161	-16.7850	-21.7980	-11.7309
1952	9.5049	7.9719	0.0000	2.2004	0.8805	0.9223	2.9396	4.2304	11.1690	9.3455	4.3163	13.8000	13.8000	13.8000	13.8000	-21.5405	-0.7118	-12.3112	-12.9096	-29.1726	-16.8415	-21.6961	-9.8403
1953	11.0959	2.3543	0.0000	1.0757	2.8952	4.4901	0.1136	11.6115	14.5454	5.5080	7.0813	13.8000	13.8000	13.8000	13.8000	-13.1356	-5.0676	-3.5589	-10.4377	-28.8349	-16.5038	-21.4570	-12.2179
1954	5.3491	8.5046	0.0000	-2.1670	0.1291	1.5503	3.6253	5.6848	9.6479	3.5767	1.1487	13.8000	13.8000	13.8000	13.8000	-21.0869	-6.2481	-22.4638	-15.3793	-31.1161	-18.7850	-23.7187	-11.4029
1955	5.2808	8.4534	0.0000	-2.3018	0.1652	1.5777	3.6682	5.6247	9.6190	3.2853	1.1535	13.8000	13.8000	13.8000	13.8000	-21.0974	-6.3755	-22.5713	-15.2200	-31.1665	-18.8354	-23.8486	-11.3925
1956	8.2407	5.8354	0.0000	1.0903	3.2698	5.8064	2.6243	4.6393	16.4697	8.7723	5.6725	13.8000	13.8000	13.8000	13.8000	-17.8417	-1.9475	-15.3183	-10.7567	-29.2401	-16.9090	-21.7276	-11.9991
1957	9.9925	1.8955	0.0000	0.0259	1.3785	0.5358	3.5009	13.9471	13.0235	5.7661	6.8669	13.8000	13.8000	13.8000	13.8000	-17.8084	-3.4671	-9.8380	-10.1373	-29.7090	-17.3779	-23.9097	-11.4860
1958	9.0643	5.2763	0.0000	2.0015	1.8441	1.7038	9.9939	2.8879	15.5464	14.9616	6.4418	13.8000	13.8000	13.8000	13.8000	-11.4655	-6.7272	-1.5052	-10.6966	-28.9411	-16.6100	-24.0629	-9.8953
1959	5.2365	8.4257	0.0000	-2.2616	0.2475	1.6619	3.6858	5.6792	9.4989	3.4117	1.1456	13.8000	13.8000	13.8000	13.8000	-20.8739	-6.2692	-22.3942	-15.3330	-31.1943	-18.8632	-23.7988	-11.3156
1960	5.3012	8.3822	0.0000	-2.3021	0.2465	1.4460	3.6409	5.7039	9.6609	3.6950	1.2354	13.8000	13.8000	13.8000	13.8000	-21.1242	-6.2783	-22.3165	-15.3444	-31.2778	-18.9467	-23.8240	-11.2159
1961	8.3692	5.6469	0.0000	1.1265	3.7667	5.6124	2.3383	4.5512	16.1267	8.6879	5.8546	13.8000	13.8000	13.8000	13.8000	-17.7501	-2.2453	-15.2121	-10.9181	-29.1148	-16.7837	-21.8216	-11.9105
1962	6.4093	7.1352	0.0000	-0.4016	1.7844	0.2398	1.1693	4.6329	9.3976	4.8163	2.4959	13.8000	13.8000	13.8000	13.8000	-16.2145	-2.6411	-10.9770	-15.0421	-29.9614	-17.6303	-22.0778	-9.1796
1963	10.6254	1.9140	0.0000	-0.2817	1.6401	0.4114	3.6540	13.6602	12.8087	5.5288	6.6802	13.8000	13.8000	13.8000	13.8000	-17.8001	-3.3916	-9.9299	-9.9441	-29.7171	-17.3860	-23.7021	-11.7418
1964	10.3300	2.0206	0.0000	-0.0114	1.3817	0.8005	3.6706	13.7068	13.0520	5.8082	6.9211	13.8000	13.8000	13.8000	13.8000	-17.8866	-3.8903	-9.9685	-9.9182	-29.6191	-17.2880	-24.2647	-11.4684
1965	6.6301	7.6759	0.0000	-0.9595	1.1475	3.9050	2.3728	4.8533	10.9717	4.1532	3.1465	13.8000	13.8000	13.8000	13.8000	-8.6378	-0.3753	-11.6491	-13.3666	-29.7682	-17.4371	-22.3163	-12.1784
1966	7.9663	-1.5469	0.0000	1.0894	1.8970	1.4114	3.4678	11.3031	14.8253	5.9855	7.0748	13.8000	13.8000	13.8000	13.8000	-19.9952	-12.3385	-9.8126	-10.1192	-30.5417	-18.2106	-26.5137	-13.1268
1967	8.3659	5.6388	0.0000	1.1842	3.8487	5.6729	2.3033	4.5339	16.1691	8.9492	5.9973	13.8000	13.8000	13.8000	13.8000	-17.9929	-2.0852	-15.1614	-10.9096	-29.1929	-16.8618	-21.8245	-11.6899
1968	9.7800	8.4172	0.0000	0.3370	2.0916	0.1720	0.3888	4.8096	10.9282	6.1758	4.9458	13.8000	13.8000	13.8000	13.8000	-9.6067	-2.1738	-10.2191	-11.6252	-29.6095	-17.2784	-24.3421	-7.8937
1969	10.2098	14.3623	0.0000	4.2537	1.7352	5.7427	9.1217	5.0337	16.9295	1.1143	0.1132	13.8000	13.8000	13.8000	13.8000	-8.9944	-2.3878	-14.7310	-16.8104	-28.8183	-16.4872	-22.2649	-11.6446
1970	8.4483	5.9156	0.0000	1.0641	3.8293	5.7354	2.3803	4.6904	16.1996	8.6918	5.7792	13.8000	13.8000	13.8000	13.8000	-17.6121	-2.1321	-15.2805	-10.8122	-29.1680	-16.8369	-21.8245	-11.7944
1971	10.3135	8.9561	0.0000	1.0123	2.6036	1.4209	0.5540	3.6727	11.0475	5.5601	4.3017	13.8000	13.8000	13.8000	13.8000	-10.0231	-1.8311	-11.1942	-11.6884	-29.1095	-16.7784	-24.1066	-8.7712
1972	9.1417	5.0974	0.0000	1.5832	1.6645	1.5388	9.8510	3.1916	15.8420	14.7362	6.4623	13.8000	13.8000	13.8000	13.8000	-11.6630	-6.3580	-1.6601	-10.3297	-28.7876	-16.4565	-24.0629	-9.9964
1973	9.3518	7.9059	0.0000	2.0508	0.6551	0.7160	2.9019	3.9265	11.4683	9.6165	3.9818	13.8000	13.8000	13.8000	13.8000	-21.6733	-1.1251	-11.9901	-13.0159	-29.0471	-16.7160	-21.7080	-9.8657
1974	9.0965	7.9236	0.0000	1.2712	2.8282	1.6671	0.8865	4.2821	11.1142	6.8547	4.2485	13.8000	13.8000	13.8000	13.8000	-10.1019	-0.5662	-11.0444	-11.6670	-29.2996	-16.9685	-24.1658	-9.2994
1975	9.0383	5.1336	0.0000	1.5830	1.6797	0.9461	9.3363	2.8501	15.5502	14.7495	6.4167	13.8000	13.8000	13.8000	13.8000	-11.7459	-6.5276	-1.0726	-10.4743	-29.0927	-16.7616	-24.4434	-10.1003
1976	5.9632	6.7867	0.0000	-0.7174	1.2465	0.6166	2.0324	4.3830	9.7031	5.2545	2.2942	13.8000	13.8000	13.8000	13.8000	-16.4829	-2.3923	-10.4151	-14.9532	-30.1216	-17.7905	-22.1525	-9.2729
1977	8.3552	5.6830	0.0000	1.0807	4.0075	5.3351	1.9005	4.5491	16.3745	8.6056	5.7984	13.8000	13.8000	13.8000	13.8000	-17.5040	-2.0828	-15.2250	-10.7612	-29.3440	-17.0129	-22.2838	-11.8166
1978	8.1581	-1.7186	0.0000	0.4706	1.4900	2.3154	3.1393	11.6987	15.8695	5.9281	6.8272	13.8000	13.8000	13.8000	13.8000	-20.8906	-12.7547	-10.3118	-10.2342	-30.8910	-18.5599	-25.8241	-12.6086
1979	5.2306	6.5119	0.0000	-1.9472	1.8977	3.1398	3.9889	4.6023	15.7575	7.9361	1.9954	13.8000	13.8000	13.8000	13.8000	-15.3732	-4.0888	-11.7210	-15.3930	-30.8619	-18.5308	-18.4226	-10.4656
1980	9.0022	4.8610	0.0000	1.4916	1.8107	1.4706	9.9683	3.5799	15.5846	14.4896	6.6900	13.8000	13.8000	13.8000	13.8000	-11.8860	-6.7882	-1.5661	-10.3591	-29.1915	-16.8604	-24.5008	-9.6833
1981	5.0210	8.5206	0.0000	-2.2315	0.0523	1.2925	4.1751	5.9135	9.6292	3.5939	1.1420	13.8000	13.8000	13.8000	13.8000	-21.0705	-6.4280	-22.2706	-15.5155	-31.1589	-18.8278	-23.8524	-11.2228
1982	8.4092	5.8649	0.0000	1.2289	4.0247	5.6410	2.3663	4.6610	16.1699	8.8138	5.7872	13.8000	13.8000	13.8000	13.8000	-17.9853	-2.4414	-14.9909	-10.9832	-29.0779	-16.7468	-21.7474	-11.8800
1983	5.2076	8.5048	0.0000	-2.2084	0.1727	1.5561	3.7012	5.6473	9.6281	3.4302	1.1123	13.8000	13.8000	13.8000	13.8000	-20.9837	-6.1572	-22.4753	-15.3483	-31.1286	-18.7975	-23.6836	-11.4336
1984	10.2551	1.8967	0.0000	0.0971	1.5902	0.4048	3.7036	13.8835	12.9133	5.6130	6.8518	13.8000	13.8000	13.8000	13.8000	-17.5907	-3.6446	-9.8285	-10.0104	-29.4738	-17.1427	-23.6383	-11.6203
1985	8.2335	-1.5070	0.0000	0.7467	1.9634	2.0191	3.2934	11.4538	15.3750	5.6453	6.6206	13.8000	13.8000	13.8000	13.8000	-20.1225	-12.5396	-9.7339	-10.1834	-30.7325	-18.4014	-26.0537	-12.7778
1986	8.0658	-1.1463	0.0000	0.8738	1.9419	1.9565	3.3897	11.6904	15.0063	5.7760	6.6524	13.8000	13.8000	13.8000	13.8000	-19.8893	-12.4383	-9.7169	-10.1632	-30.4592	-18.1281	-26.1748	-12.8688
1987	7.6767	12.2576	0.0000	-1.8313	2.3266	0.1702	6.4095	6.1469	8.8829	1.8446	0.1831	13.8000	13.8000	13.8000	13.8000	-16.5611	-5.5643	-21.0933	-17.1423	-30.7340	-18.4029	-23.0414	-11.3748
1988	5.2394	8.4286	0.0000	-2.1871	0.2252	1.6033	3.6976	5.6589	9.5309	3.4286	1.1842	13.8000	13.8000	13.8000	13.8000	-21.0533	-6.2863	-22.3696	-15.3959	-31.1823	-18.8512	-23.6676	-11.3631
1989	9.0852	4.7787	0.0000	1.4723	1.7718	1.0859	10.5303	3.1693	15.8531	14.9699	6.7767	13.8000	13.8000	13.8000	13.8000	-11.7016	-6.1935	-1.8378	-10.1758	-28.9586	-16.6275	-23.9822	-9.9170
1990	9.3916	8.0536	0.0000	2.1734	0.8871	0.4631	3.1887	4.3040	11.6319	8.7413	4.3074	13.8000	13.8000	13.8000	13.8000	-21.2078	-0.9686	-11.7375	-12.9694	-29.0895	-16.7584	-21.9136	-9.8521
1991	5.1120	8.2940	0.0000	-2.2105	0.2362	1.6021	3.7287	5.6160	9.6529	3.5002	1.1443	13.8000	13.8000	13.8000	13.8000	-21.0305	-6.2675	-22.5794	-15.2232	-31.0858	-18.7547	-23.8359	-11.4396
1992	7.8257	12.3977	0.0000	-1.7156	2.4744	0.4753	6.5782	6.3191	8.1779	2.0886	0.1486	13.8000	13.8000	13.8000	13.8000	-16.8335	-5.9305	-21.1215	-17.1843	-30.2933	-17.9622	-23.5156	-11.5815
1993	8.5190	5.7031	0.0000	1.1975	3.6862	5.6459	2.3395	4.5774	15.9752	8.9140	5.8895	13.8000	13.8000	13.8000	13.8000	-17.5930	-2.1653	-15.0725	-10.7488	-29.2600	-16.9289	-21.9243	-11.9339
1994	10.4247	1.8911	0.0000	0.1891	1.6602	0.6539	3.3552	14.2652	13.1240	6.2316	7.3818	13.8000	13.8000	13.8000	13.8000	-17.5749	-3.5913	-9.9963	-10.0773	-29.5578	-17.2267	-23.9332	-11.4626
1995	9.1554	7.9556	0.0000	2.1261	0.7502	0.6426	2.6893	4.1114	11.5518	9.4236	3.9936	13.8000	13.8000	13.8000	13.8000	-21.3512	-0.9372	-12.1560	-12.9208	-28.9654	-16.6343	-21.9805	-9.8526
1996	10.7924	2.1277	0.0000	1.1656	3.4613	4.6352	0.0378	11.8105	14.1706	5.8674	7.1948	13.8000	13.8000	13.8000	13.8000	-13.4669	-4.5855	-3.1288	-10.3548	-28.9765	-16.6454	-21.5911	-12.2759
1997	10.0208	1.8727	0.0000	-0.2592	1.4015	0.8241	3.6155	14.1846	12.5721	5.9000	7.0081	13.8000	13.8000	13.8000	13.8000	-17.6138	-3.7668	-9.9169	-10.0951	-29.8692	-17.5381	-23.7486	-11.6196
1998	8.1288	5.5778	0.0000	1.0640	4.2598	5.2798	1.9496	4.7674	16.6463	8.9569	6.0399	13.8000	13.8000	13.8000	13.8000	-17.8860	-2.2724	-15.2767	-10.7914	-29.2267	-16.8956	-21.8240	-11.7546
1999	7.9953	-1.4912	0.0000	0.8590	2.0671	2.1180	3.4116	11.6026	15.5114	5.6700	6.6082	13.8000	13.8000	13.8000	13.8000	-20.1137	-12.7058	-9.7675	-10.3216	-30.6254	-18.2943	-25.9672	-12.9395
[truncated: 36,538 more rows]
