# Supplementary material for: A minimal chemo-mechanical Markov model for rotary catalysis of F1-ATPase
Source: Nat Commun. 2026 Jun 15;17:5310. doi: 10.1038/s41467-026-73844-0 (PMC13272679; doi:10.1038/s41467-026-73844-0)
Supplement: Supplementary file 4 — Source Data [file 41467_2026_73844_MOESM4_ESM.zip › SourceData/SupplementaryFigures/S-Fig12_trained-parameters.csv]

SET	G_O	G_H	G_C	G_C*	GA_BETA	GA_GAMMA	GA_CHEM	GA_OT	GA_OD	GA_HT	GA_HD	GA_CT	GA_CD	GA_C*T	GA_C*D	BG_OT	BG_OD	BG_HT	BG_HD	BG_CT	BG_CD	BG_C*T	BG_C*D
1	6.1250	6.4520	0.0000	0.6018	2.2252	2.4611	1.5826	6.1180	9.4938	2.2853	3.7824	13.8000	13.8000	13.8000	13.8000	-14.4254	-5.0418	-7.3241	-12.6344	-28.9640	-16.6329	-22.2808	-9.9497
2	6.5981	10.6706	0.0000	0.4174	0.0564	0.2688	3.8252	4.1120	16.2525	9.9640	1.2719	13.8000	13.8000	13.8000	13.8000	-13.8741	-0.2597	-10.3673	-15.0238	-29.3445	-17.0134	-22.9027	-10.5716
3	6.2478	9.0121	0.0000	1.0516	0.2826	1.5613	2.9011	7.8469	14.1738	1.2163	2.4419	13.8000	13.8000	13.8000	13.8000	-13.6572	-1.6167	-9.1219	-13.5275	-29.2452	-16.9141	-23.5475	-11.2164
4	6.2377	7.1086	0.0000	0.8424	2.2162	1.8219	5.8975	6.7088	15.1537	2.7914	4.0794	13.8000	13.8000	13.8000	13.8000	-14.2771	-2.3490	-9.3691	-12.0257	-29.0142	-16.6831	-22.9121	-10.5810
5	3.4847	6.6789	0.0000	-2.4129	0.9745	1.6791	4.8588	4.0286	19.5568	0.3534	1.2983	13.8000	13.8000	13.8000	13.8000	-13.9322	-8.1790	-8.7595	-15.1091	-31.2390	-18.9079	-22.2200	-9.8889
6	7.0182	7.8685	0.0000	1.8489	2.3400	1.9742	4.0368	7.7641	15.7199	3.1255	4.1377	13.8000	13.8000	13.8000	13.8000	-14.1781	-0.8550	-9.6729	-11.8936	-28.9840	-16.6529	-23.4039	-11.0728
7	5.8295	7.2712	0.0000	1.3542	2.5790	2.2258	5.9401	6.3149	14.4777	3.0261	3.8034	13.8000	13.8000	13.8000	13.8000	-14.0925	-2.1090	-8.9960	-12.2880	-29.1220	-16.7909	-23.2132	-10.8821
8	6.3310	6.3473	0.0000	1.2434	2.2432	2.4699	1.4596	5.7633	10.0846	2.7766	3.7501	13.8000	13.8000	13.8000	13.8000	-14.2315	-4.9185	-7.0330	-12.6391	-29.0492	-16.7181	-22.2508	-9.9197
9	3.5977	6.5283	0.0000	-2.4038	1.5259	1.6399	5.2952	4.1883	19.5086	0.1740	1.2236	13.8000	13.8000	13.8000	13.8000	-14.0598	-8.2807	-8.9084	-14.9539	-31.2567	-18.9256	-22.0730	-9.7419
10	7.2813	8.0801	0.0000	1.5029	2.2714	1.8571	3.9896	7.7875	15.7638	3.0491	4.1631	13.8000	13.8000	13.8000	13.8000	-13.8939	-0.5768	-9.9402	-11.7053	-29.0314	-16.7003	-23.5041	-11.1730
11	3.5981	6.6758	0.0000	-2.3019	1.2536	1.8107	4.8385	4.2457	19.3536	0.1088	1.1622	13.8000	13.8000	13.8000	13.8000	-13.9040	-8.2786	-8.5903	-15.0289	-31.1899	-18.8588	-22.3704	-10.0393
12	3.6122	5.9961	0.0000	6.9766	1.1120	2.6023	6.8772	9.0313	12.6750	2.7822	3.8078	13.8000	13.8000	13.8000	13.8000	-13.6712	-1.4557	-6.5935	-12.7534	-28.9478	-16.6167	-29.1877	-16.8566
13	5.3085	6.2395	0.0000	0.6739	1.5555	3.3455	1.7946	5.8583	10.0693	2.7173	3.5977	13.8000	13.8000	13.8000	13.8000	-14.0986	-5.0556	-6.8279	-12.3500	-29.1991	-16.8680	-22.8093	-10.4782
14	3.3516	6.8925	0.0000	-1.9341	1.8421	1.6607	5.1046	4.2235	19.8723	0.1084	0.7478	13.8000	13.8000	13.8000	13.8000	-13.6830	-8.4350	-8.7684	-15.3894	-31.1139	-18.7828	-22.2062	-9.8751
15	7.1917	8.0569	0.0000	1.4386	2.3454	1.5691	4.1566	7.9595	15.4815	2.8365	4.2339	13.8000	13.8000	13.8000	13.8000	-13.8196	-0.5244	-9.7305	-12.0572	-28.7880	-16.4569	-23.1046	-10.7735
16	7.1296	7.7259	0.0000	1.8000	2.1138	1.3852	4.1462	7.9666	16.1318	3.0742	4.3722	13.8000	13.8000	13.8000	13.8000	-13.6739	-0.1799	-9.2607	-11.6414	-28.8966	-16.5655	-23.4057	-11.0746
17	4.5192	6.7216	0.0000	-1.2749	2.2856	3.0289	4.6458	3.7553	14.1636	7.0019	2.5222	13.8000	13.8000	13.8000	13.8000	-13.8908	-2.5703	-9.7656	-13.8813	-30.4484	-18.1173	-22.2311	-9.9000
18	6.4106	10.5334	0.0000	0.4550	0.1456	0.0188	3.6775	4.3853	16.4586	9.4755	1.6487	13.8000	13.8000	13.8000	13.8000	-13.9529	-0.2076	-10.7068	-14.8657	-29.2607	-16.9296	-22.8685	-10.5374
19	6.5475	6.1929	0.0000	0.7115	2.1334	2.6317	1.3210	6.3586	9.9240	2.7150	3.9479	13.8000	13.8000	13.8000	13.8000	-14.4198	-5.4172	-6.7387	-12.1243	-29.1718	-16.8407	-22.2057	-9.8746
20	6.0854	9.0165	0.0000	1.6157	0.6045	1.8185	3.2163	8.2675	14.1523	1.3988	2.5444	13.8000	13.8000	13.8000	13.8000	-13.2517	-1.9632	-9.2718	-13.3974	-29.0385	-16.7074	-23.6217	-11.2906
21	6.4125	6.6267	0.0000	1.6916	2.2062	2.3484	1.8774	5.3621	9.6945	2.9605	3.8852	13.8000	13.8000	13.8000	13.8000	-14.6165	-4.7184	-6.8709	-12.7530	-28.8713	-16.5402	-22.0185	-9.6874
22	4.9375	9.4208	0.0000	6.4512	0.7997	0.0802	3.3093	7.1725	17.2724	1.5037	1.9361	13.8000	13.8000	13.8000	13.8000	-15.0475	-0.1673	-10.4658	-14.6655	-28.9934	-16.6623	-27.5909	-15.2598
23	5.0433	8.2902	0.0000	10.3549	1.1604	0.5566	4.9077	6.0313	15.7787	6.5721	3.3616	13.8000	13.8000	13.8000	13.8000	-12.4802	-1.9064	-8.0643	-13.3633	-28.8457	-16.5146	-31.4620	-19.1309
24	6.7904	10.2293	0.0000	0.2631	0.1523	0.2359	3.4825	4.2576	16.5455	9.3659	1.8613	13.8000	13.8000	13.8000	13.8000	-13.8776	-0.2874	-10.6605	-14.5823	-29.3357	-17.0046	-22.8036	-10.4725
25	6.1279	6.2165	0.0000	0.6976	1.4474	2.3542	1.0753	5.3894	9.8189	2.9045	3.7717	13.8000	13.8000	13.8000	13.8000	-14.3916	-4.8869	-7.5485	-12.5216	-29.2310	-16.8999	-22.3129	-9.9818
26	5.5548	9.9083	0.0000	12.6272	1.3201	1.4158	6.7700	5.9887	16.9274	7.3681	2.1607	13.8000	13.8000	13.8000	13.8000	-12.4981	-3.8852	-9.3094	-14.4370	-28.8524	-16.5213	-33.2535	-20.9224
27	5.1525	8.3170	0.0000	10.4412	1.0119	0.5482	4.7665	5.9520	15.6846	6.6075	3.4204	13.8000	13.8000	13.8000	13.8000	-12.1707	-1.9922	-7.9624	-13.1918	-28.7799	-16.4488	-31.4745	-19.1434
28	5.0645	8.2702	0.0000	10.3585	1.0519	0.5308	4.8304	6.0047	15.6941	6.6320	3.4321	13.8000	13.8000	13.8000	13.8000	-12.1310	-1.8244	-8.0160	-13.2181	-28.7563	-16.4252	-31.5355	-19.2044
29	4.7688	7.6987	0.0000	5.8110	0.9277	0.3839	3.1347	5.7094	10.3041	7.8901	3.7161	13.8000	13.8000	13.8000	13.8000	-8.4051	-1.1354	-6.2936	-13.0371	-28.6904	-16.3593	-27.2719	-14.9408
30	5.9608	11.8193	0.0000	9.4368	0.9076	1.0701	4.9671	6.5877	14.1967	0.5915	0.5975	13.8000	13.8000	13.8000	13.8000	-13.4485	-0.8404	-11.8157	-16.0547	-28.9050	-16.5739	-29.5379	-17.2068
31	5.1446	8.3332	0.0000	10.4036	0.7832	0.3878	4.7128	6.1155	15.8969	6.6123	3.4744	13.8000	13.8000	13.8000	13.8000	-12.0996	-1.7122	-8.1221	-13.2813	-28.7950	-16.4639	-31.4331	-19.1020
32	4.9291	8.2248	0.0000	10.3426	1.0545	0.4647	4.6111	6.0814	15.7649	6.7923	3.3962	13.8000	13.8000	13.8000	13.8000	-12.2044	-1.9369	-8.0594	-13.3558	-28.7510	-16.4199	-31.5520	-19.2209
33	4.7903	7.7862	0.0000	5.8877	0.9666	0.5574	3.0821	5.7156	10.2676	8.0204	3.6788	13.8000	13.8000	13.8000	13.8000	-8.2766	-1.0147	-6.2497	-13.1140	-28.7252	-16.3941	-27.3762	-15.0451
34	5.1431	7.8933	0.0000	5.5255	0.2202	1.0893	0.7818	6.1740	12.7254	4.8500	3.8945	13.8000	13.8000	13.8000	13.8000	-12.5087	-0.4950	-7.2551	-12.8470	-28.7879	-16.4568	-26.7002	-14.3691
35	5.3755	7.4321	0.0000	-0.2680	0.0035	2.6541	3.5906	5.2481	9.1438	2.7284	3.3563	13.8000	13.8000	13.8000	13.8000	-13.9248	-3.8494	-8.4908	-12.8029	-29.8862	-17.5551	-23.0175	-10.6864
36	4.2565	6.7202	0.0000	-1.3576	2.4348	2.9035	5.2482	3.9288	14.4656	7.0950	2.2432	13.8000	13.8000	13.8000	13.8000	-14.0000	-2.9249	-9.5513	-14.1801	-30.5004	-18.1693	-22.3114	-9.9803
37	5.7051	9.0375	0.0000	1.5490	0.5272	1.5885	3.0876	8.4433	14.2086	1.2813	2.7521	13.8000	13.8000	13.8000	13.8000	-13.6024	-1.7698	-9.3654	-13.5147	-29.0464	-16.7153	-23.6816	-11.3505
38	5.5621	5.9589	0.0000	0.5006	1.2389	2.8679	2.0643	6.3119	9.9178	2.8362	4.0096	13.8000	13.8000	13.8000	13.8000	-13.9544	-5.3991	-7.1495	-12.1452	-29.2901	-16.9590	-22.9705	-10.6394
39	4.7973	8.0076	0.0000	6.0842	0.9419	0.6804	3.0589	5.8081	10.1018	8.0178	3.5710	13.8000	13.8000	13.8000	13.8000	-8.3077	-1.0932	-6.2833	-13.2668	-28.6310	-16.2999	-27.5812	-15.2501
40	4.7597	7.7122	0.0000	5.9810	0.9288	0.6091	2.9693	5.6407	10.3283	8.0112	3.6823	13.8000	13.8000	13.8000	13.8000	-8.0979	-1.0388	-6.1440	-13.0855	-28.7055	-16.3744	-27.4388	-15.1077
41	4.6534	7.8500	0.0000	5.8674	0.9747	0.5711	3.0601	5.7625	10.2831	7.9569	3.5638	13.8000	13.8000	13.8000	13.8000	-8.4632	-1.2133	-6.3057	-13.2003	-28.6483	-16.3172	-27.5111	-15.1800
42	4.9540	7.3850	0.0000	0.0666	0.0624	2.3320	3.8686	5.5233	9.5242	2.5871	3.2545	13.8000	13.8000	13.8000	13.8000	-13.8105	-4.0042	-8.2639	-13.4428	-29.5330	-17.2019	-22.7325	-10.4014
43	4.6209	5.5840	0.0000	9.7729	0.8339	2.0731	1.8152	7.7994	13.4127	3.9755	4.6614	13.8000	13.8000	13.8000	13.8000	-14.1243	-3.7486	-5.3414	-11.5724	-29.0252	-16.6941	-31.1838	-18.8527
44	4.6142	5.6257	0.0000	9.6428	0.8411	1.8616	1.9069	7.7597	13.2658	4.0654	4.8456	13.8000	13.8000	13.8000	13.8000	-14.0140	-3.6323	-5.1078	-11.5691	-28.8204	-16.4893	-30.8968	-18.5657
45	4.9035	9.3424	0.0000	6.6105	0.9689	0.2031	3.1066	7.2113	17.0622	1.4189	1.9391	13.8000	13.8000	13.8000	13.8000	-15.0929	-0.1618	-10.6034	-14.6467	-29.0412	-16.7101	-27.6299	-15.2988
46	4.9374	9.3313	0.0000	6.6302	0.8057	0.1832	2.9492	7.0637	17.1164	1.4772	1.8973	13.8000	13.8000	13.8000	13.8000	-15.0083	-0.2122	-10.4851	-14.6678	-28.8804	-16.5493	-27.6138	-15.2827
47	4.8206	7.8683	0.0000	5.9142	0.9640	0.6068	3.0817	5.7689	10.3357	8.0620	3.6522	13.8000	13.8000	13.8000	13.8000	-8.3731	-0.9943	-6.4198	-13.1322	-28.7151	-16.3840	-27.3019	-14.9708
48	5.5268	9.7794	0.0000	4.2292	0.0233	1.6040	7.8547	5.9118	13.1838	6.7317	2.2403	13.8000	13.8000	13.8000	13.8000	-13.0128	-0.6288	-8.3524	-14.3027	-28.8475	-16.5164	-25.1812	-12.8501
49	6.0531	6.8928	0.0000	-1.1917	0.9220	2.2476	3.1152	4.9456	9.2396	2.1418	3.7064	13.8000	13.8000	13.8000	13.8000	-13.7379	-2.9421	-8.3011	-12.5633	-30.0354	-17.7043	-22.9016	-10.5705
50	4.8406	7.8365	0.0000	5.9164	1.0618	0.4043	2.9756	5.8377	10.1732	8.1824	3.7488	13.8000	13.8000	13.8000	13.8000	-8.4998	-0.8893	-6.4183	-13.1406	-28.6552	-16.3241	-27.3160	-14.9849
51	3.7498	6.5249	0.0000	-2.3828	1.5841	1.7964	4.7360	3.5335	19.3339	0.0808	1.3764	13.8000	13.8000	13.8000	13.8000	-13.9707	-8.2626	-8.6155	-14.5573	-31.0939	-18.7628	-21.9253	-9.5942
52	5.6647	11.4575	0.0000	7.9029	1.3335	0.8539	4.4203	6.3027	13.9787	0.8770	0.6018	13.8000	13.8000	13.8000	13.8000	-13.4382	-0.6191	-11.2253	-15.8578	-28.8421	-16.5110	-28.3040	-15.9729
53	7.3521	8.5266	0.0000	1.3657	1.7768	1.3868	4.0417	8.1798	15.9329	2.8475	3.8648	13.8000	13.8000	13.8000	13.8000	-13.7847	-0.7199	-10.1553	-11.8050	-29.0561	-16.7250	-23.4758	-11.1447
54	4.7757	7.6515	0.0000	5.8959	0.9905	0.3647	3.1569	5.6529	10.1136	8.0991	3.6599	13.8000	13.8000	13.8000	13.8000	-8.4698	-0.9605	-6.2089	-13.0330	-28.7528	-16.4217	-27.3869	-15.0558
55	4.8332	7.7366	0.0000	5.9265	0.9196	0.4799	3.1085	5.6476	10.3299	8.0358	3.6774	13.8000	13.8000	13.8000	13.8000	-8.3284	-0.9823	-6.2746	-13.0130	-28.5932	-16.2621	-27.4305	-15.0994
56	4.8200	9.2540	0.0000	6.4933	0.9720	0.0537	2.8691	7.2157	17.0359	1.4222	1.8670	13.8000	13.8000	13.8000	13.8000	-15.1301	-0.0433	-10.5048	-14.6984	-29.0618	-16.7307	-27.5372	-15.2061
57	5.4468	6.3397	0.0000	0.6291	1.4964	3.1776	1.5822	6.0809	10.1410	2.6326	3.9436	13.8000	13.8000	13.8000	13.8000	-13.9204	-5.1803	-6.6420	-12.1132	-29.2195	-16.8884	-23.0937	-10.7626
58	5.6966	11.4270	0.0000	7.9987	1.6796	0.8323	4.3352	6.3388	13.9647	0.8478	0.7564	13.8000	13.8000	13.8000	13.8000	-13.2538	-0.5222	-11.3275	-15.7556	-28.7915	-16.4604	-28.4156	-16.0845
59	4.7050	5.7055	0.0000	9.9222	0.7472	1.8546	1.8833	7.9036	13.1491	3.8651	4.6383	13.8000	13.8000	13.8000	13.8000	-14.0711	-3.7274	-5.2004	-11.5509	-28.9005	-16.5694	-31.1956	-18.8645
60	4.8738	8.0594	0.0000	7.2243	0.4606	0.5528	2.5072	6.0493	10.6933	9.1506	3.3996	13.8000	13.8000	13.8000	13.8000	-13.7875	-1.8374	-8.8139	-13.3015	-28.8993	-16.5682	-28.5196	-16.1885
61	4.9790	9.2817	0.0000	6.7923	1.2029	0.1118	3.2521	7.2186	17.1754	1.3291	1.8854	13.8000	13.8000	13.8000	13.8000	-14.7985	-0.2421	-10.4918	-14.5466	-29.0785	-16.7474	-27.7240	-15.3929
62	5.1936	8.0279	0.0000	5.7205	0.4729	1.0105	0.8763	6.1639	13.0003	4.7091	3.7738	13.8000	13.8000	13.8000	13.8000	-12.5017	-0.6047	-7.1723	-12.8430	-28.9051	-16.5740	-26.8137	-14.4826
63	5.5927	11.2510	0.0000	7.9644	1.6006	0.6732	4.1167	6.4002	13.9247	0.7312	0.7874	13.8000	13.8000	13.8000	13.8000	-13.3576	-0.5963	-11.1804	-15.8081	-28.7633	-16.4322	-28.4431	-16.1120
64	5.2234	8.3598	0.0000	10.4072	0.9995	0.6552	4.6986	6.0814	15.7301	6.5788	3.4547	13.8000	13.8000	13.8000	13.8000	-12.3560	-1.7522	-7.9387	-13.2513	-28.7270	-16.3959	-31.4659	-19.1348
65	4.6166	5.2724	0.0000	7.7954	1.2940	0.9473	6.5548	8.4821	14.4476	4.5359	5.4313	13.8000	13.8000	13.8000	13.8000	-15.3673	-0.3297	-7.8991	-11.2482	-28.8840	-16.5529	-29.1913	-16.8602
66	4.7741	8.0169	0.0000	6.8653	0.5086	0.3526	2.3468	6.0862	10.6557	9.1539	3.3755	13.8000	13.8000	13.8000	13.8000	-13.7974	-2.0067	-8.7935	-13.3924	-28.8779	-16.5468	-28.2855	-15.9544
67	4.5544	5.5998	0.0000	9.9949	0.5450	1.7921	1.8785	7.7754	13.4970	3.9403	4.8816	13.8000	13.8000	13.8000	13.8000	-14.1338	-3.7556	-5.3061	-11.5792	-28.9338	-16.6027	-31.2413	-18.9102
68	4.8110	9.4161	0.0000	6.5364	0.7171	0.2292	3.0311	7.1609	16.7952	1.4951	1.9802	13.8000	13.8000	13.8000	13.8000	-14.8014	-0.2565	-10.4461	-14.6653	-28.8196	-16.4885	-27.7098	-15.3787
69	4.7794	9.1835	0.0000	6.5494	1.0214	0.2564	3.1349	7.1175	16.9247	1.4872	2.0308	13.8000	13.8000	13.8000	13.8000	-14.9721	-0.0524	-10.6011	-14.6439	-28.9382	-16.6071	-27.5619	-15.2308
70	7.2715	7.7296	0.0000	1.2807	1.9226	1.7132	4.3977	8.2333	15.7928	3.1911	4.2311	13.8000	13.8000	13.8000	13.8000	-14.1472	-0.9305	-9.7080	-11.3325	-29.3015	-16.9704	-23.4562	-11.1251
71	4.3073	4.2754	0.0000	9.1885	0.5428	1.6037	4.3002	9.7529	11.1605	4.6135	5.4313	13.8000	13.8000	13.8000	13.8000	-14.1678	-0.3065	-3.3289	-11.0332	-28.9743	-16.6432	-30.8746	-18.5435
72	5.1583	7.8719	0.0000	5.6422	0.3544	1.2414	0.8647	6.1615	13.0322	4.7902	3.9591	13.8000	13.8000	13.8000	13.8000	-12.4616	-0.4775	-7.1814	-12.8187	-28.8394	-16.5083	-26.6635	-14.3324
73	5.8555	11.5489	0.0000	9.3641	0.9702	0.9158	4.7059	6.5939	14.4616	0.7427	0.7881	13.8000	13.8000	13.8000	13.8000	-13.6716	-0.9241	-11.8641	-15.9601	-28.8270	-16.4959	-29.5360	-17.2049
74	4.6514	7.4498	0.0000	4.4064	0.8442	2.5266	4.0580	5.5045	16.8875	9.0388	3.6297	13.8000	13.8000	13.8000	13.8000	-10.2468	-2.8259	-5.4118	-12.9057	-28.6127	-16.2816	-26.1299	-13.7988
75	5.7508	11.6977	0.0000	9.3905	1.0295	0.6981	4.8284	6.5432	14.3488	0.6532	0.6628	13.8000	13.8000	13.8000	13.8000	-13.6874	-1.1957	-11.6467	-16.1797	-28.8684	-16.5373	-29.6370	-17.3059
76	5.1065	7.7951	0.0000	5.5504	0.3035	1.2796	0.8290	6.1071	12.9170	4.7790	3.7845	13.8000	13.8000	13.8000	13.8000	-12.5703	-0.6167	-7.1673	-12.8641	-28.8348	-16.5037	-26.7382	-14.4071
77	4.5047	6.2928	0.0000	9.5997	0.8718	1.1523	1.9498	7.8397	12.7715	3.7210	4.5092	13.8000	13.8000	13.8000	13.8000	-13.7375	-4.4999	-5.8071	-12.0406	-28.9966	-16.6655	-31.2343	-18.9032
78	4.5809	7.4950	0.0000	5.9000	0.7759	0.8095	3.2745	5.5871	10.3868	7.9850	3.6989	13.8000	13.8000	13.8000	13.8000	-8.1336	-1.0905	-5.6415	-13.0794	-28.7238	-16.3927	-27.5632	-15.2321
79	5.0087	7.7557	0.0000	5.5133	0.1793	1.0644	0.7615	6.0539	12.7217	5.0031	3.8044	13.8000	13.8000	13.8000	13.8000	-12.3235	-0.6176	-7.2947	-12.8034	-28.7523	-16.4212	-26.7390	-14.4079
80	5.0750	8.1585	0.0000	10.4655	1.3030	0.3900	4.8055	5.9148	15.5696	6.5709	3.4074	13.8000	13.8000	13.8000	13.8000	-12.0940	-1.6663	-7.7855	-13.2403	-28.7177	-16.3866	-31.6445	-19.3134
81	4.3643	4.3225	0.0000	9.2810	0.7520	1.7190	4.1643	9.6224	11.1223	4.4422	5.3483	13.8000	13.8000	13.8000	13.8000	-14.3899	-0.0266	-3.5862	-10.9210	-29.0472	-16.7161	-30.9166	-18.5855
82	5.8874	11.7610	0.0000	8.1468	1.6338	0.8240	4.3875	6.4107	13.9487	0.8735	0.5357	13.8000	13.8000	13.8000	13.8000	-13.5659	-0.5646	-11.2658	-15.9390	-28.9829	-16.6518	-28.3559	-16.0248
83	5.2626	7.9751	0.0000	5.8181	0.1848	1.1592	0.8532	6.0940	13.1846	4.7868	3.8917	13.8000	13.8000	13.8000	13.8000	-12.6341	-0.4685	-7.1709	-12.7357	-28.8459	-16.5148	-26.7612	-14.4301
84	5.1988	8.3357	0.0000	10.4137	1.2924	0.6621	4.8992	5.9611	15.8900	6.5522	3.5138	13.8000	13.8000	13.8000	13.8000	-12.3496	-1.8758	-7.7593	-13.1345	-28.7780	-16.4469	-31.3536	-19.0225
85	5.8385	11.6227	0.0000	9.2319	1.0957	1.0134	4.6486	6.6195	14.1185	0.6871	0.7439	13.8000	13.8000	13.8000	13.8000	-13.5430	-1.0359	-11.5027	-15.9315	-29.0490	-16.7179	-29.3791	-17.0480
86	4.7335	5.7378	0.0000	10.0793	0.7157	1.7102	1.8505	8.0047	13.2503	3.9417	4.7447	13.8000	13.8000	13.8000	13.8000	-14.1521	-3.8711	-5.2376	-11.5154	-28.8578	-16.5267	-31.4769	-19.1458
87	4.8995	6.9669	0.0000	5.3241	2.3178	1.0584	5.7041	6.6125	16.9746	3.9637	4.2077	13.8000	13.8000	13.8000	13.8000	-14.2764	-2.4062	-8.5779	-12.4001	-28.9278	-16.5967	-26.4654	-14.1343
88	4.9442	6.0974	0.0000	0.2394	1.4045	2.9581	1.8149	6.1444	10.3486	2.5381	3.5389	13.8000	13.8000	13.8000	13.8000	-14.0418	-5.6665	-6.6765	-12.3460	-29.1513	-16.8202	-23.0945	-10.7634
89	5.1558	8.1243	0.0000	5.7225	0.3803	1.0842	0.5866	6.2218	12.9521	4.4224	3.7901	13.8000	13.8000	13.8000	13.8000	-12.6552	-0.5432	-7.4584	-12.9578	-28.7552	-16.4241	-26.7889	-14.4578
90	5.8410	11.6560	0.0000	8.9991	0.8509	1.3972	4.9786	6.7092	13.7230	0.7932	0.8101	13.8000	13.8000	13.8000	13.8000	-13.7857	-0.9893	-11.6373	-15.8183	-28.8275	-16.4964	-29.2322	-16.9011
91	4.9505	9.4985	0.0000	6.4891	0.9131	0.1361	3.1497	7.2097	17.0551	1.5498	1.9654	13.8000	13.8000	13.8000	13.8000	-14.7754	-0.3609	-10.2094	-14.6316	-28.8960	-16.5649	-27.6966	-15.3655
92	5.7655	8.5282	0.0000	10.3229	1.4192	0.6745	4.7620	6.0449	15.2394	7.5472	3.7568	13.8000	13.8000	13.8000	13.8000	-13.8335	-1.1635	-8.5092	-12.9094	-28.8695	-16.5384	-30.6241	-18.2930
93	5.1863	7.8326	0.0000	5.6929	0.3891	1.2416	0.9750	6.1043	13.2627	4.7801	3.8272	13.8000	13.8000	13.8000	13.8000	-12.6432	-0.2012	-7.0456	-12.8407	-28.7905	-16.4594	-26.7913	-14.4602
94	4.2962	5.5417	0.0000	5.8127	0.6359	0.2954	0.9634	5.4466	10.0235	7.1869	5.1091	13.8000	13.8000	13.8000	13.8000	-9.4928	-8.1640	-2.0852	-11.4991	-28.6831	-16.3520	-27.8348	-15.5037
95	4.8695	9.3385	0.0000	6.5495	0.9266	0.0655	3.2236	7.0387	17.0938	1.5069	1.9535	13.8000	13.8000	13.8000	13.8000	-14.9498	-0.4265	-10.6331	-14.5871	-28.9176	-16.5865	-27.5454	-15.2143
96	4.6400	5.7860	0.0000	10.1002	0.4896	1.9528	1.7168	7.7818	13.2571	4.2149	5.0326	13.8000	13.8000	13.8000	13.8000	-14.2863	-3.9183	-5.3791	-11.5633	-28.8142	-16.4831	-31.3897	-19.0586
97	5.1954	8.0147	0.0000	5.5671	0.3638	1.4037	0.7204	6.1776	12.8786	4.9094	3.8963	13.8000	13.8000	13.8000	13.8000	-12.4513	-0.5003	-7.3191	-12.8609	-28.8377	-16.5066	-26.6951	-14.3640
98	4.8632	9.1683	0.0000	6.4138	0.9217	0.0933	3.2197	7.2372	16.8767	1.5889	2.0136	13.8000	13.8000	13.8000	13.8000	-15.0808	-0.1294	-10.7497	-14.5712	-29.1517	-16.8206	-27.5443	-15.2132
99	4.7149	7.7865	0.0000	5.8306	1.0308	0.7957	3.0040	5.8010	10.4364	8.2359	3.7448	13.8000	13.8000	13.8000	13.8000	-8.4618	-1.1663	-6.2323	-13.0475	-28.6196	-16.2885	-27.4592	-15.1281
100	5.3610	8.0066	0.0000	5.4855	0.4272	1.2855	0.4988	6.0709	12.7634	4.6859	3.8687	13.8000	13.8000	13.8000	13.8000	-12.4058	-0.4689	-7.4929	-12.7940	-28.8054	-16.4743	-26.3867	-14.0556
101	5.4139	6.2799	0.0000	0.7372	1.3656	3.0772	1.2967	5.8350	10.0163	2.7665	3.7799	13.8000	13.8000	13.8000	13.8000	-14.0190	-5.0758	-6.3951	-11.9424	-29.3130	-16.9819	-23.1968	-10.8657
102	4.8992	7.8890	0.0000	5.9108	0.9939	0.4149	3.0868	5.7510	10.3343	8.0781	3.5916	13.8000	13.8000	13.8000	13.8000	-8.5558	-0.9745	-6.3155	-13.1035	-28.7159	-16.3848	-27.4511	-15.1200
103	4.8358	7.8912	0.0000	5.8131	0.9168	0.7020	3.0993	5.7745	10.2675	7.8836	3.6144	13.8000	13.8000	13.8000	13.8000	-8.4756	-1.0205	-6.5111	-13.0940	-28.6198	-16.2887	-27.3870	-15.0559
104	4.4142	7.3806	0.0000	4.2001	0.0204	1.3381	3.1905	6.0505	15.5668	4.9469	3.4865	13.8000	13.8000	13.8000	13.8000	-14.2703	-2.5777	-7.7686	-13.2053	-28.9267	-16.5956	-25.9848	-13.6537
105	5.8322	8.5093	0.0000	10.2943	1.4428	0.6763	4.8395	6.0110	15.3262	7.4917	3.7866	13.8000	13.8000	13.8000	13.8000	-13.9819	-1.2180	-8.5129	-12.8413	-28.8168	-16.4857	-30.5461	-18.2150
106	4.2886	4.3015	0.0000	9.2940	0.6986	1.8812	4.2177	9.7627	11.1122	4.4208	5.3097	13.8000	13.8000	13.8000	13.8000	-14.3574	-0.1097	-3.3771	-11.0892	-28.8959	-16.5648	-30.7497	-18.4186
107	6.2746	10.2999	0.0000	0.3686	0.2049	0.0211	3.7244	4.3227	15.9215	9.3845	1.2381	13.8000	13.8000	13.8000	13.8000	-14.1262	-1.4588	-10.4863	-14.8400	-29.1559	-16.8248	-23.1068	-10.7757
108	5.0941	7.9311	0.0000	5.5012	0.3922	1.0489	0.8318	6.1080	12.7024	4.9171	3.7769	13.8000	13.8000	13.8000	13.8000	-12.4811	-0.5805	-7.2366	-12.8690	-28.7831	-16.4520	-26.5697	-14.2386
109	4.8148	7.8213	0.0000	5.9711	0.9304	0.5734	3.0064	5.6097	10.2875	7.9094	3.5595	13.8000	13.8000	13.8000	13.8000	-8.3042	-0.9706	-6.3484	-13.2041	-28.7416	-16.4105	-27.3205	-14.9894
110	4.9938	7.7046	0.0000	5.4402	0.3833	1.0541	0.8753	6.0541	12.6917	4.9117	3.9004	13.8000	13.8000	13.8000	13.8000	-12.6727	-0.4731	-7.0282	-12.7726	-28.6650	-16.3339	-26.6448	-14.3137
111	4.8456	7.7849	0.0000	5.8459	0.9855	0.4587	3.1099	5.7987	10.1301	8.1085	3.7097	13.8000	13.8000	13.8000	13.8000	-8.2969	-0.9119	-6.4009	-13.1063	-28.7376	-16.4065	-27.3645	-15.0334
112	5.1552	8.3043	0.0000	10.3966	1.1391	0.5936	4.8813	5.9994	15.6292	6.8235	3.4555	13.8000	13.8000	13.8000	13.8000	-12.1115	-1.8090	-8.0290	-13.1714	-28.6654	-16.3343	-31.5502	-19.2191
113	4.9291	8.3504	0.0000	7.2013	0.7274	0.7197	2.2215	6.0291	10.9471	9.0201	3.1797	13.8000	13.8000	13.8000	13.8000	-13.5494	-2.0993	-8.7817	-13.4938	-28.7659	-16.4348	-28.5379	-16.2068
114	5.2682	7.9533	0.0000	7.0466	1.8568	0.4362	1.2293	6.0316	10.4140	8.9670	3.8294	13.8000	13.8000	13.8000	13.8000	-13.5455	-1.6632	-9.0290	-12.8690	-28.8774	-16.5463	-27.8987	-15.5676
115	4.0982	6.5847	0.0000	-1.0887	2.8013	2.7882	4.9843	4.0088	14.9687	7.3088	2.2411	13.8000	13.8000	13.8000	13.8000	-13.7396	-2.8271	-9.4779	-14.1686	-30.3380	-18.0069	-22.2222	-9.8911
116	5.0004	9.7789	0.0000	5.6374	0.1418	0.6675	2.2841	6.1019	16.2070	2.4767	1.8681	13.8000	13.8000	13.8000	13.8000	-11.8118	-1.5217	-8.0415	-14.6618	-28.6563	-16.3252	-26.9752	-14.6441
117	5.2998	8.1999	0.0000	5.7719	0.2943	1.2791	0.5224	6.0977	12.6800	4.7886	3.7234	13.8000	13.8000	13.8000	13.8000	-12.4194	-0.5103	-7.1209	-12.8252	-28.7478	-16.4167	-26.8205	-14.4894
118	5.1043	7.6866	0.0000	5.5518	0.2922	1.0478	0.6456	6.0682	12.9595	4.6574	3.9730	13.8000	13.8000	13.8000	13.8000	-12.3386	-0.2128	-7.1075	-12.7531	-28.7979	-16.4668	-26.7342	-14.4031
119	6.9516	7.9565	0.0000	1.3759	2.5127	1.7193	3.6685	7.2309	16.4915	3.2522	4.4816	13.8000	13.8000	13.8000	13.8000	-13.8738	-1.1944	-9.7888	-12.0709	-28.9361	-16.6050	-23.3615	-11.0304
120	5.0676	9.3715	0.0000	6.6018	0.9907	0.2181	3.0814	7.2770	17.3490	1.2970	1.8474	13.8000	13.8000	13.8000	13.8000	-14.9784	-0.1982	-10.6202	-14.5153	-29.0045	-16.6734	-27.6319	-15.3008
121	4.8998	6.9714	0.0000	5.2865	2.3572	1.1665	5.8692	6.6315	17.0436	4.0838	4.1867	13.8000	13.8000	13.8000	13.8000	-14.4401	-2.5042	-8.7949	-12.4187	-28.9050	-16.5739	-26.4556	-14.1245
122	5.7045	11.4131	0.0000	7.9213	1.7875	0.8425	4.2704	6.4692	14.0853	0.7520	0.6132	13.8000	13.8000	13.8000	13.8000	-13.4010	-0.3503	-11.2689	-15.8832	-28.9507	-16.6196	-28.3866	-16.0555
123	4.8524	9.3095	0.0000	6.5646	0.9000	0.2682	2.9827	7.1185	16.8382	1.5003	2.0412	13.8000	13.8000	13.8000	13.8000	-14.8769	-0.4048	-10.4684	-14.6379	-29.0131	-16.6820	-27.5876	-15.2565
124	5.0668	8.0210	0.0000	5.5128	0.2434	1.2048	0.7095	6.1570	12.5973	4.8067	3.8045	13.8000	13.8000	13.8000	13.8000	-12.3966	-0.6502	-7.2130	-12.9858	-28.7425	-16.4114	-26.6039	-14.2728
125	4.8754	6.9026	0.0000	5.2584	2.1581	1.1484	5.8731	6.6740	17.1584	4.1879	4.3399	13.8000	13.8000	13.8000	13.8000	-14.2731	-2.5783	-8.7091	-12.3639	-29.0187	-16.6876	-26.4758	-14.1447
126	5.1719	7.9917	0.0000	5.8293	0.4540	1.2078	0.9960	6.0042	13.1189	4.7713	3.6383	13.8000	13.8000	13.8000	13.8000	-12.4316	-0.3055	-7.0764	-12.9912	-28.9297	-16.5986	-26.9024	-14.5713
127	4.7207	7.7079	0.0000	6.0273	0.9064	0.6496	3.1035	5.5954	10.1367	8.1161	3.5690	13.8000	13.8000	13.8000	13.8000	-8.1206	-1.0974	-6.0190	-13.1123	-28.7692	-16.4381	-27.5564	-15.2253
128	4.6952	7.8621	0.0000	5.7643	1.0540	0.6409	3.1613	5.8064	10.3994	7.9327	3.6416	13.8000	13.8000	13.8000	13.8000	-8.2303	-0.9767	-6.2734	-13.2739	-28.5676	-16.2365	-27.3069	-14.9758
129	5.7839	11.5467	0.0000	8.1198	1.7529	0.9757	4.2759	6.3184	14.0249	1.0413	0.7601	13.8000	13.8000	13.8000	13.8000	-13.4291	-0.5262	-11.3795	-15.8127	-28.8870	-16.5559	-28.3461	-16.0150
130	5.8525	8.3195	0.0000	11.4121	1.6684	0.8265	4.2745	5.9726	15.1971	7.1535	4.0030	13.8000	13.8000	13.8000	13.8000	-13.1844	-1.6436	-8.5631	-12.6121	-28.8797	-16.5486	-31.7488	-19.4177
131	5.7351	11.3914	0.0000	8.1278	1.8554	1.0047	4.2883	6.2902	13.8697	0.9073	0.7321	13.8000	13.8000	13.8000	13.8000	-13.1139	-0.6048	-11.2494	-15.8574	-28.8156	-16.4845	-28.4443	-16.1132
132	4.4512	4.3303	0.0000	9.3807	0.3630	1.9492	4.2244	9.4476	11.1084	4.5109	5.4069	13.8000	13.8000	13.8000	13.8000	-14.5000	-0.0729	-3.3822	-10.9156	-28.8773	-16.5462	-30.7278	-18.3967
133	5.1764	7.3274	0.0000	5.6382	1.9235	0.9113	5.5797	6.6247	16.8300	4.0074	4.1813	13.8000	13.8000	13.8000	13.8000	-14.0652	-2.4649	-8.4801	-12.2942	-29.0261	-16.6950	-26.5340	-14.2029
134	5.2409	8.0423	0.0000	6.8942	1.9095	0.3471	1.1416	6.0275	10.5654	8.8992	3.6977	13.8000	13.8000	13.8000	13.8000	-13.6502	-1.5500	-9.1702	-12.9499	-28.9079	-16.5768	-27.8012	-15.4701
135	4.9325	9.3530	0.0000	6.7831	1.0197	0.2720	3.0972	7.2388	17.2828	1.3259	1.8145	13.8000	13.8000	13.8000	13.8000	-15.0973	-0.0963	-10.5154	-14.7547	-29.0540	-16.7229	-27.6711	-15.3400
136	4.8535	7.7220	0.0000	5.9792	1.2166	0.9006	3.0709	5.6123	10.2914	8.0026	3.6903	13.8000	13.8000	13.8000	13.8000	-8.2817	-1.1373	-6.5822	-13.0102	-28.7512	-16.4201	-27.3794	-15.0483
137	5.8307	8.4330	0.0000	10.2290	1.4271	0.6925	4.9208	5.9745	15.3139	7.5076	3.8092	13.8000	13.8000	13.8000	13.8000	-13.8685	-1.1955	-8.6229	-12.8454	-28.8096	-16.4785	-30.4856	-18.1545
138	4.3117	5.3531	0.0000	5.5430	0.4424	0.6207	1.0255	5.5041	10.0964	7.3755	5.2731	13.8000	13.8000	13.8000	13.8000	-9.3913	-8.1899	-2.1923	-11.2364	-28.6693	-16.3382	-27.6421	-15.3110
139	3.7560	7.6737	0.0000	6.2990	2.9317	3.9595	9.4447	8.6860	13.5909	1.1663	1.9690	13.8000	13.8000	13.8000	13.8000	-14.1800	-0.7224	-10.2391	-14.3715	-28.8766	-16.5455	-28.1318	-15.8007
140	4.7406	7.7900	0.0000	5.8582	1.0935	0.5526	3.1145	5.6659	10.2211	8.0390	3.6996	13.8000	13.8000	13.8000	13.8000	-8.1057	-0.8839	-6.1841	-13.1205	-28.7037	-16.3726	-27.3483	-15.0172
141	3.4482	7.2481	0.0000	-1.9088	1.7731	0.8486	5.6784	4.4571	19.6606	0.2797	0.8364	13.8000	13.8000	13.8000	13.8000	-13.7404	-8.3487	-9.2979	-15.3233	-30.9476	-18.6165	-22.2605	-9.9294
142	4.4475	5.8753	0.0000	10.6746	0.8488	1.8187	2.4301	6.1888	14.0188	4.9253	4.9367	13.8000	13.8000	13.8000	13.8000	-12.4178	-2.3571	-5.6268	-11.7362	-28.7832	-16.4521	-32.2922	-19.9611
143	5.0997	7.8189	0.0000	5.5875	0.4517	0.8303	0.7983	6.1794	12.9335	4.6073	3.8454	13.8000	13.8000	13.8000	13.8000	-12.4840	-0.6015	-7.3074	-12.9186	-28.7640	-16.4329	-26.6388	-14.3077
144	4.8254	7.7612	0.0000	5.8313	0.8657	0.6195	3.1691	5.7797	10.3436	7.8818	3.7804	13.8000	13.8000	13.8000	13.8000	-8.3999	-0.8101	-6.1407	-13.0392	-28.8087	-16.4776	-27.2941	-14.9630
145	5.1197	7.2026	0.0000	6.6913	1.8099	0.5215	2.1176	5.9112	12.1187	9.5998	4.3833	13.8000	13.8000	13.8000	13.8000	-12.6151	-3.1685	-7.5519	-12.1649	-28.7400	-16.4089	-27.8620	-15.5309
146	5.7340	11.4113	0.0000	7.8056	1.5675	0.5247	4.3743	6.4055	13.8682	0.7741	0.7542	13.8000	13.8000	13.8000	13.8000	-13.2237	-0.4505	-11.2932	-15.8421	-28.9206	-16.5895	-28.2839	-15.9528
147	5.2526	7.9431	0.0000	7.1226	1.7507	0.7557	0.9813	5.9936	10.2906	8.7724	3.8250	13.8000	13.8000	13.8000	13.8000	-13.5479	-1.4323	-9.0378	-12.8387	-28.7762	-16.4451	-28.0118	-15.6807
148	4.3916	7.2803	0.0000	4.1729	0.0653	1.5598	3.1948	6.1336	15.8998	4.7912	3.5610	13.8000	13.8000	13.8000	13.8000	-14.1278	-2.4544	-7.8135	-13.1687	-28.9743	-16.6432	-26.0059	-13.6748
149	5.0230	7.0306	0.0000	5.3502	2.2560	1.1462	6.0314	6.5450	17.0084	4.1119	4.2730	13.8000	13.8000	13.8000	13.8000	-14.3437	-2.4710	-8.5210	-12.3452	-28.9000	-16.5689	-26.3979	-14.0668
150	5.9287	10.4035	0.0000	0.4890	0.2656	0.2051	3.4228	4.3702	15.8785	9.5402	1.0750	13.8000	13.8000	13.8000	13.8000	-13.5585	-0.4531	-10.7209	-15.6182	-29.2145	-16.8834	-22.8253	-10.4942
151	3.8463	4.4290	0.0000	8.8558	0.9972	1.8540	3.8351	9.7336	11.6186	4.2822	5.2768	13.8000	13.8000	13.8000	13.8000	-14.2139	-0.4822	-4.7847	-11.4263	-29.0876	-16.7565	-30.8592	-18.5281
152	4.7855	7.7440	0.0000	5.8164	0.8838	0.5792	2.9364	5.6909	10.2021	8.0865	3.6199	13.8000	13.8000	13.8000	13.8000	-8.3241	-1.0346	-6.1489	-13.0901	-28.7287	-16.3976	-27.4666	-15.1355
153	5.6871	2.1010	0.0000	-0.3021	0.7712	3.2293	6.1124	2.4393	9.6317	7.1819	6.8098	13.8000	13.8000	13.8000	13.8000	-12.0830	-1.8757	-5.6793	-10.0498	-29.6189	-17.2878	-23.9376	-11.6065
154	5.7287	8.0527	0.0000	11.3033	1.7109	0.7608	4.2582	5.9386	15.0414	6.8547	4.0678	13.8000	13.8000	13.8000	13.8000	-13.0746	-1.7260	-8.5273	-12.5394	-28.7798	-16.4487	-31.7503	-19.4192
155	5.7464	11.4328	0.0000	8.1866	1.3312	0.9284	4.1357	6.4784	13.7996	0.6996	0.7027	13.8000	13.8000	13.8000	13.8000	-13.2085	-0.3991	-11.4009	-15.7270	-28.9146	-16.5835	-28.5710	-16.2399
156	5.7935	8.5697	0.0000	10.3827	1.4305	0.5921	4.5681	6.0616	15.0580	7.7290	3.7540	13.8000	13.8000	13.8000	13.8000	-13.8529	-1.3988	-8.4383	-12.8951	-28.8692	-16.5381	-30.6186	-18.2875
157	5.8336	8.4241	0.0000	10.1755	1.5139	0.4615	4.8765	6.0033	15.2217	7.4126	3.7983	13.8000	13.8000	13.8000	13.8000	-14.0590	-1.1881	-8.5123	-12.7992	-28.9078	-16.5767	-30.4932	-18.1621
158	5.2636	7.9704	0.0000	7.1427	1.8735	0.4002	1.3222	6.0273	10.3060	8.9310	3.8915	13.8000	13.8000	13.8000	13.8000	-13.5151	-1.7304	-9.1256	-12.8921	-28.8572	-16.5261	-28.0191	-15.6880
159	4.9894	7.7642	0.0000	5.5835	0.2215	1.2951	0.8457	6.0806	12.7080	4.5465	3.8014	13.8000	13.8000	13.8000	13.8000	-12.6132	-0.3186	-7.1722	-12.7578	-28.8171	-16.4860	-26.8019	-14.4708
160	4.8571	7.7771	0.0000	5.8635	1.1711	0.5465	3.1982	5.6747	10.3350	7.9944	3.6212	13.8000	13.8000	13.8000	13.8000	-8.2629	-1.0915	-6.1928	-13.0304	-28.7154	-16.3843	-27.4086	-15.0775
161	5.0877	9.4643	0.0000	6.4941	0.9872	0.2044	3.2464	7.1756	17.1323	1.5164	2.0847	13.8000	13.8000	13.8000	13.8000	-14.9889	-0.2197	-10.9621	-14.5769	-29.0181	-16.6870	-27.5310	-15.1999
162	5.2329	8.0468	0.0000	7.0518	1.8403	0.4026	1.2977	6.0849	10.4285	8.9108	3.7853	13.8000	13.8000	13.8000	13.8000	-13.6808	-1.6865	-8.9787	-12.9509	-28.7904	-16.4593	-27.9328	-15.6017
163	4.8166	7.4438	0.0000	4.5390	1.1683	2.3770	4.2242	5.5496	16.8946	9.2029	3.7155	13.8000	13.8000	13.8000	13.8000	-10.6967	-2.5041	-5.5689	-12.7370	-28.7123	-16.3812	-26.0771	-13.7460
164	5.6739	11.3493	0.0000	7.9845	1.6044	0.9739	4.4319	6.3737	13.9335	0.7511	0.7066	13.8000	13.8000	13.8000	13.8000	-13.4327	-0.3869	-11.2928	-15.6979	-28.9465	-16.6154	-28.3395	-16.0084
165	3.1487	7.3811	0.0000	-1.3138	1.8442	1.4958	5.2680	4.8494	19.9413	0.0806	0.4918	13.8000	13.8000	13.8000	13.8000	-13.5665	-8.4954	-9.0497	-16.0036	-30.6563	-18.3252	-22.1848	-9.8537
166	5.5050	11.2301	0.0000	8.8226	0.9422	1.2589	4.5460	6.8412	14.0495	0.6819	0.7716	13.8000	13.8000	13.8000	13.8000	-13.6338	-0.9559	-11.2911	-15.7815	-29.0008	-16.6697	-29.4341	-17.1030
167	5.3540	9.4872	0.0000	5.5658	0.3556	0.1177	2.5020	6.2968	16.6827	2.4610	2.5395	13.8000	13.8000	13.8000	13.8000	-11.6535	-1.5754	-8.7276	-14.1063	-28.8131	-16.4820	-26.5697	-14.2386
168	5.6268	9.8640	0.0000	12.7699	1.2522	1.2559	6.8304	5.8908	16.9975	7.2813	2.1498	13.8000	13.8000	13.8000	13.8000	-12.4469	-3.9011	-9.2834	-14.4815	-28.9006	-16.5695	-33.1913	-20.8602
169	4.8557	8.0697	0.0000	7.0951	0.4257	0.6359	2.3775	6.0919	11.0516	9.0721	3.4466	13.8000	13.8000	13.8000	13.8000	-14.1906	-2.0432	-9.2079	-13.2326	-28.8818	-16.5507	-28.4690	-16.1379
170	6.0540	8.6790	0.0000	10.4538	1.5734	0.4245	4.8080	6.0376	15.4087	7.5000	3.8622	13.8000	13.8000	13.8000	13.8000	-13.9574	-1.2697	-8.5613	-12.7765	-28.8584	-16.5273	-30.4777	-18.1466
171	5.2686	7.9238	0.0000	5.4688	0.3790	1.2895	0.8448	6.1172	12.9557	4.6737	3.9514	13.8000	13.8000	13.8000	13.8000	-12.4314	-0.5224	-7.1587	-12.7031	-28.8340	-16.5029	-26.6152	-14.2841
172	5.3965	9.6217	0.0000	5.3141	0.3089	0.3242	2.7367	6.3194	16.4741	2.6990	2.4864	13.8000	13.8000	13.8000	13.8000	-11.6882	-1.4897	-8.7649	-14.1931	-28.8776	-16.5465	-26.3850	-14.0539
173	6.0307	9.3375	0.0000	8.1242	1.1772	1.5814	5.8839	5.9293	11.8115	8.4628	3.3576	13.8000	13.8000	13.8000	13.8000	-10.8089	-0.5973	-7.4219	-13.3755	-28.6624	-16.3313	-28.3802	-16.0491
174	5.1776	7.7693	0.0000	7.1192	1.8619	0.2226	1.2486	6.0188	10.4089	8.9405	3.9912	13.8000	13.8000	13.8000	13.8000	-13.3383	-1.6762	-8.9558	-12.7545	-28.8801	-16.5490	-28.0180	-15.6869
175	4.8348	9.2639	0.0000	6.7462	0.8616	0.3483	3.0397	7.2136	17.0333	1.3043	1.7675	13.8000	13.8000	13.8000	13.8000	-15.2827	-0.1967	-10.9553	-14.6358	-29.0195	-16.6884	-27.8014	-15.4703
176	5.8777	8.5609	0.0000	10.2902	1.4037	0.5621	4.8118	6.0603	15.3995	7.5236	3.7434	13.8000	13.8000	13.8000	13.8000	-14.0570	-1.1120	-8.6282	-12.8463	-28.8529	-16.5218	-30.6109	-18.2798
177	4.8680	8.4346	0.0000	5.0339	0.7837	1.7502	0.9272	6.1535	15.0672	5.3776	3.0205	13.8000	13.8000	13.8000	13.8000	-14.4800	-0.7995	-9.7657	-13.6921	-28.7932	-16.4621	-26.4000	-14.0689
178	5.2868	9.8170	0.0000	12.4876	1.7216	1.0633	6.8510	6.1293	16.7806	7.7021	2.1054	13.8000	13.8000	13.8000	13.8000	-12.6032	-4.4874	-9.4309	-14.6762	-28.8469	-16.5158	-33.3613	-21.0302
179	4.9681	9.3201	0.0000	6.5288	0.9640	0.1591	3.1609	7.2216	17.1913	1.4717	1.9075	13.8000	13.8000	13.8000	13.8000	-14.7661	-0.2001	-10.4080	-14.4922	-29.1222	-16.7911	-27.5060	-15.1749
180	4.7364	7.8602	0.0000	6.0496	1.2372	0.2545	3.0613	5.6216	10.4732	8.1563	3.4889	13.8000	13.8000	13.8000	13.8000	-8.0117	-1.1932	-6.5870	-13.2784	-28.7635	-16.4324	-27.5587	-15.2276
181	5.8479	11.4143	0.0000	8.1276	1.6779	1.1287	4.3017	6.2806	14.0559	1.1207	0.7793	13.8000	13.8000	13.8000	13.8000	-13.6691	-0.4530	-11.2668	-15.6895	-28.8284	-16.4973	-28.2439	-15.9128
182	4.9187	7.8458	0.0000	5.9716	0.9379	0.6126	2.8834	5.6132	10.3674	8.1926	3.6496	13.8000	13.8000	13.8000	13.8000	-8.1825	-1.1255	-6.1159	-12.9993	-28.6994	-16.3683	-27.4779	-15.1468
183	4.7852	7.8687	0.0000	5.9173	0.9248	0.6046	2.9981	5.7618	10.1909	7.9355	3.6051	13.8000	13.8000	13.8000	13.8000	-8.2084	-0.9280	-5.9117	-13.0833	-28.6029	-16.2718	-27.4994	-15.1683
184	5.0420	7.7934	0.0000	5.4774	0.2286	1.2557	0.9084	6.1382	13.1236	4.9558	3.8491	13.8000	13.8000	13.8000	13.8000	-12.3845	-0.4420	-7.2520	-12.9690	-28.7685	-16.4374	-26.6173	-14.2862
185	4.9349	9.2281	0.0000	6.6246	0.9438	0.2101	3.0490	7.3063	16.8196	1.7153	2.0576	13.8000	13.8000	13.8000	13.8000	-15.0637	-0.3843	-10.4595	-14.4999	-28.9199	-16.5888	-27.8132	-15.4821
186	5.1583	6.3833	0.0000	3.2475	3.0187	1.1027	1.2228	7.0741	9.0575	3.9422	4.6098	13.8000	13.8000	13.8000	13.8000	-14.6984	-6.5444	-8.7997	-11.8614	-29.0017	-16.6706	-24.2928	-11.9617
187	5.6672	7.6859	0.0000	9.8952	1.6264	1.0168	2.5923	7.1425	13.4244	3.7948	4.2655	13.8000	13.8000	13.8000	13.8000	-14.7707	-0.7353	-8.9581	-12.1720	-28.8565	-16.5254	-30.3825	-18.0514
188	5.9278	11.5505	0.0000	8.3642	1.5594	0.9862	4.1079	6.3332	13.9703	1.2720	0.8302	13.8000	13.8000	13.8000	13.8000	-13.8583	-0.3086	-11.4384	-15.8136	-28.9033	-16.5722	-28.2974	-15.9663
189	4.8164	9.1497	0.0000	6.5718	1.1105	0.2926	2.9916	7.2487	17.0663	1.3777	2.0088	13.8000	13.8000	13.8000	13.8000	-15.0587	-0.0385	-10.5469	-14.5296	-28.9042	-16.5731	-27.8126	-15.4815
190	4.9427	7.3731	0.0000	0.0014	0.3094	2.7830	3.2664	5.5529	9.0574	2.4694	3.1239	13.8000	13.8000	13.8000	13.8000	-14.0247	-3.3095	-7.8742	-13.2105	-29.3533	-17.0222	-22.9748	-10.6437
191	5.2501	7.9370	0.0000	5.5553	0.3607	1.0405	0.8027	6.2415	12.8268	4.9178	3.9907	13.8000	13.8000	13.8000	13.8000	-12.4577	-0.4480	-7.3234	-12.8422	-28.7932	-16.4621	-26.6398	-14.3087
192	4.6546	5.7468	0.0000	9.9039	0.7723	2.0085	2.0376	7.8614	13.3938	3.7986	4.5655	13.8000	13.8000	13.8000	13.8000	-13.9825	-3.7765	-5.0281	-11.4577	-29.0209	-16.6898	-31.3610	-19.0299
193	5.6531	11.4669	0.0000	9.0770	1.1848	1.2053	4.4664	6.5848	14.0911	0.8725	0.6637	13.8000	13.8000	13.8000	13.8000	-13.9912	-1.0628	-11.7636	-15.8588	-29.0614	-16.7303	-29.6217	-17.2906
194	5.8278	11.3917	0.0000	8.1927	1.8502	0.9932	4.2602	6.3727	14.0309	1.0731	0.8517	13.8000	13.8000	13.8000	13.8000	-13.6679	-0.5545	-11.4966	-15.6594	-28.8814	-16.5503	-28.2863	-15.9552
195	5.5698	9.8159	0.0000	4.1731	0.0611	1.6385	7.7185	5.8863	13.2397	6.8384	2.3232	13.8000	13.8000	13.8000	13.8000	-13.0936	-0.6303	-8.3658	-14.2534	-28.8491	-16.5180	-25.1630	-12.8319
196	5.2148	7.9174	0.0000	7.0378	1.7628	0.3926	1.3061	5.9833	10.4020	8.9953	3.8154	13.8000	13.8000	13.8000	13.8000	-13.4652	-1.8068	-9.0138	-12.8656	-28.8703	-16.5392	-28.0619	-15.7308
197	4.8832	7.7841	0.0000	5.8950	1.2083	0.5723	2.9939	5.6558	10.3572	7.9999	3.6731	13.8000	13.8000	13.8000	13.8000	-8.1438	-1.0728	-6.1418	-13.2156	-28.7190	-16.3879	-27.1888	-14.8577
198	4.6951	7.7031	0.0000	5.9091	1.1689	0.6917	3.3021	5.6597	10.2624	7.9273	3.6758	13.8000	13.8000	13.8000	13.8000	-8.0454	-1.0404	-6.1528	-13.0910	-28.5545	-16.2234	-27.3658	-15.0347
199	5.9874	9.3462	0.0000	8.0352	0.9071	1.8350	5.6631	5.8066	11.5299	8.2653	3.2579	13.8000	13.8000	13.8000	13.8000	-11.0491	-0.5662	-7.3050	-13.3261	-28.6618	-16.3307	-28.3098	-15.9787
200	4.2865	4.1942	0.0000	9.0666	0.6833	1.8566	3.9248	9.5064	11.2765	4.6409	5.3294	13.8000	13.8000	13.8000	13.8000	-14.4937	-0.2861	-3.6250	-11.0479	-28.9950	-16.6639	-30.7815	-18.4504
201	6.0223	11.2431	0.0000	8.3766	1.7123	1.1673	4.1470	6.3887	13.9814	1.0322	0.9651	13.8000	13.8000	13.8000	13.8000	-13.6223	-0.4078	-11.2099	-15.3932	-28.9785	-16.6474	-28.3928	-16.0617
202	5.1648	9.1808	0.0000	7.7084	1.8836	1.2675	3.2515	6.2616	18.3254	2.4724	2.6014	13.8000	13.8000	13.8000	13.8000	-11.3373	-2.3502	-8.5628	-14.0006	-28.7721	-16.4410	-28.8108	-16.4797
203	5.8521	8.1411	0.0000	11.3511	1.7015	0.7144	4.2450	5.9543	15.0507	7.0592	4.1057	13.8000	13.8000	13.8000	13.8000	-13.1480	-1.6461	-8.5542	-12.4389	-28.8483	-16.5172	-31.6494	-19.3183
204	5.7941	11.5167	0.0000	8.0347	1.4610	0.9166	4.3024	6.4661	13.9805	0.9378	0.7651	13.8000	13.8000	13.8000	13.8000	-13.5017	-0.4472	-11.4400	-15.8439	-28.7452	-16.4141	-28.4069	-16.0758
205	4.6025	6.9906	0.0000	5.1335	2.3726	1.2972	6.1086	6.4109	16.9194	3.9971	3.8612	13.8000	13.8000	13.8000	13.8000	-13.9738	-2.3347	-8.6811	-12.6487	-29.0103	-16.6792	-26.5939	-14.2628
206	4.8825	9.8980	0.0000	5.2871	0.9572	0.1035	6.2235	7.4292	13.9425	0.9344	1.4956	13.8000	13.8000	13.8000	13.8000	-17.2933	-1.8437	-14.1855	-15.2358	-28.9931	-16.6620	-26.3724	-14.0413
207	5.8480	8.1257	0.0000	11.2367	1.7696	0.6323	4.4251	6.0300	15.2190	7.2837	4.2868	13.8000	13.8000	13.8000	13.8000	-13.0561	-1.5784	-8.6264	-12.3366	-28.8483	-16.5172	-31.6252	-19.2941
208	5.2842	7.9737	0.0000	6.9557	1.7597	0.4924	1.2111	5.9633	10.4379	8.9585	3.7986	13.8000	13.8000	13.8000	13.8000	-13.6112	-1.6523	-9.0805	-12.8915	-28.8764	-16.5453	-27.8785	-15.5474
209	4.7652	7.6752	0.0000	5.8441	0.8522	0.6577	2.9525	5.8072	10.0365	7.8465	3.8555	13.8000	13.8000	13.8000	13.8000	-8.2857	-1.1573	-6.2230	-13.0799	-28.7165	-16.3854	-27.3438	-15.0127
210	4.4990	5.4312	0.0000	5.3469	0.2019	0.9583	0.8663	5.5604	10.2029	7.1442	5.5357	13.8000	13.8000	13.8000	13.8000	-9.2805	-7.9575	-1.9951	-11.1397	-28.7533	-16.4222	-27.1874	-14.8563
211	5.1861	8.2842	0.0000	10.5026	1.0367	0.6593	4.7917	5.8613	15.5007	6.7680	3.3538	13.8000	13.8000	13.8000	13.8000	-12.0289	-1.7680	-8.1101	-13.3482	-28.8285	-16.4974	-31.4741	-19.1430
212	3.8700	7.7200	0.0000	6.1948	3.4548	3.5410	9.5447	8.7650	13.3995	0.9788	1.7296	13.8000	13.8000	13.8000	13.8000	-14.0806	-1.0800	-10.1373	-14.5858	-28.9288	-16.5977	-27.8257	-15.4946
213	5.4967	9.7211	0.0000	4.1073	0.0387	1.7548	7.7782	5.9824	13.3243	6.7744	2.4347	13.8000	13.8000	13.8000	13.8000	-13.2062	-0.7227	-8.5261	-14.2504	-28.8225	-16.4914	-24.9896	-12.6585
214	5.3161	8.0061	0.0000	6.9554	1.8990	0.3070	1.1776	6.0626	10.3509	9.0296	3.8530	13.8000	13.8000	13.8000	13.8000	-13.5651	-1.6628	-9.1480	-12.8874	-28.8737	-16.5426	-27.8575	-15.5264
215	5.7674	8.4725	0.0000	10.3385	1.3366	0.7040	4.8366	6.0127	15.3779	7.5107	3.8313	13.8000	13.8000	13.8000	13.8000	-13.9374	-1.1753	-8.4344	-12.7751	-28.7756	-16.4445	-30.6779	-18.3468
216	5.4801	9.6912	0.0000	3.9343	0.1134	1.8573	7.6991	5.8232	13.3416	6.8096	2.2652	13.8000	13.8000	13.8000	13.8000	-12.9397	-0.5271	-8.3778	-14.2819	-28.8506	-16.5195	-25.0788	-12.7477
217	5.8422	9.3309	0.0000	8.0440	1.2151	2.0404	5.5965	5.7664	11.7143	8.2192	3.0173	13.8000	13.8000	13.8000	13.8000	-10.8686	-0.4304	-7.1308	-13.5343	-28.6496	-16.3185	-28.4645	-16.1334
218	5.8724	8.4534	0.0000	10.3702	1.5627	0.7064	4.9356	5.9805	15.3005	7.6307	3.8521	13.8000	13.8000	13.8000	13.8000	-14.0275	-1.4128	-8.7067	-12.8268	-28.8565	-16.5254	-30.5070	-18.1759
219	4.6500	7.7818	0.0000	5.7852	0.7710	0.2697	2.9386	5.9864	10.5268	7.9815	3.6772	13.8000	13.8000	13.8000	13.8000	-8.6797	-0.9638	-6.3061	-13.1112	-28.6756	-16.3445	-27.4817	-15.1506
220	5.5448	9.7881	0.0000	4.1642	0.0723	1.4513	7.8237	5.9518	13.3321	6.6884	2.3645	13.8000	13.8000	13.8000	13.8000	-13.1910	-0.6360	-8.3344	-14.3770	-28.9229	-16.5918	-25.0263	-12.6952
221	5.2293	7.7235	0.0000	5.6693	0.2207	1.0323	1.0393	6.2384	13.0689	4.6489	4.1226	13.8000	13.8000	13.8000	13.8000	-12.5181	-0.2263	-6.9766	-12.5555	-28.9124	-16.5813	-26.8423	-14.5112
222	5.8858	11.5349	0.0000	8.3916	1.5650	1.1243	4.3760	6.4298	14.0027	1.0209	0.8480	13.8000	13.8000	13.8000	13.8000	-13.6385	-0.3246	-11.3936	-15.8124	-28.7327	-16.4016	-28.5877	-16.2566
223	4.9632	9.1793	0.0000	6.3975	1.0000	0.1756	3.3775	7.2245	17.1824	1.4690	1.9794	13.8000	13.8000	13.8000	13.8000	-14.9896	-0.0842	-10.8484	-14.4238	-29.0629	-16.7318	-27.5456	-15.2145
224	5.0705	7.5595	0.0000	4.2043	0.0917	1.2460	0.6865	5.9264	18.6255	6.2756	3.9439	13.8000	13.8000	13.8000	13.8000	-14.8855	-2.0616	-9.2031	-12.6985	-28.8454	-16.5143	-25.4750	-13.1439
225	5.8248	8.5185	0.0000	10.2286	1.4558	0.7481	4.8322	6.1023	15.1631	7.4242	3.8362	13.8000	13.8000	13.8000	13.8000	-13.9588	-1.4435	-8.4687	-12.9019	-28.8813	-16.5502	-30.4464	-18.1153
226	4.2407	5.2774	0.0000	5.6756	0.2540	0.7707	0.6366	5.5770	10.3643	7.6162	5.3703	13.8000	13.8000	13.8000	13.8000	-9.5003	-8.1795	-2.1481	-11.4078	-28.7451	-16.4140	-27.6501	-15.3190
227	5.6212	9.3454	0.0000	5.4601	1.6151	0.2201	0.3928	6.0424	18.6732	3.3004	2.5890	13.8000	13.8000	13.8000	13.8000	-12.8484	-2.8262	-8.1912	-13.8900	-28.8303	-16.4992	-26.0214	-13.6903
228	5.2677	7.8894	0.0000	6.9521	1.9587	0.4682	1.4791	5.9332	10.4103	9.1335	3.8783	13.8000	13.8000	13.8000	13.8000	-13.7654	-1.6630	-9.1621	-12.7983	-28.8630	-16.5319	-27.7656	-15.4345
229	5.2158	8.3524	0.0000	10.2896	1.2497	0.5205	4.8001	5.9967	15.7352	6.7641	3.5079	13.8000	13.8000	13.8000	13.8000	-12.1041	-1.8533	-7.8167	-13.1615	-28.8219	-16.4908	-31.4208	-19.0897
230	5.6567	11.3581	0.0000	7.8062	1.4558	0.6530	4.3424	6.5213	13.9697	0.6031	0.6927	13.8000	13.8000	13.8000	13.8000	-13.2993	-0.6748	-11.2553	-15.7453	-28.9483	-16.6172	-28.1645	-15.8334
231	5.0007	9.2801	0.0000	6.6809	1.1592	0.3776	2.8645	7.2405	16.9098	1.4693	1.9023	13.8000	13.8000	13.8000	13.8000	-14.9147	-0.4354	-10.5016	-14.5767	-28.9302	-16.5991	-27.5022	-15.1711
232	5.2562	7.9867	0.0000	7.0015	1.6799	0.4254	1.2244	6.1010	10.5110	9.0784	3.8905	13.8000	13.8000	13.8000	13.8000	-13.5483	-1.6757	-9.1514	-12.9603	-28.8254	-16.4943	-27.8938	-15.5627
233	5.0084	7.7723	0.0000	5.5054	0.5436	1.0423	1.0827	6.0839	12.8604	5.1471	3.6918	13.8000	13.8000	13.8000	13.8000	-12.6220	-0.1819	-7.2298	-12.9877	-28.8161	-16.4850	-26.7157	-14.3846
234	4.1720	5.3135	0.0000	5.6731	0.2030	0.7063	0.6713	5.4473	10.1276	7.1447	5.2522	13.8000	13.8000	13.8000	13.8000	-9.2586	-7.9541	-2.3541	-11.3607	-28.7166	-16.3855	-27.7361	-15.4050
235	4.4124	7.1747	0.0000	4.1788	0.0559	1.4488	3.5080	6.1919	16.3109	4.6042	3.7542	13.8000	13.8000	13.8000	13.8000	-14.4767	-1.8778	-8.1178	-12.9012	-28.8572	-16.5261	-26.1263	-13.7952
236	5.0169	8.0839	0.0000	10.4022	1.1420	0.4029	4.8515	5.9962	15.5787	6.6701	3.4215	13.8000	13.8000	13.8000	13.8000	-12.0532	-1.7750	-7.8843	-13.3553	-28.7828	-16.4517	-31.4724	-19.1413
237	5.0322	7.9549	0.0000	5.6513	0.3109	1.2160	0.9070	6.0357	12.7261	4.9797	3.4722	13.8000	13.8000	13.8000	13.8000	-12.8247	-1.3019	-7.1208	-13.1600	-28.9733	-16.6422	-26.8776	-14.5465
238	4.3052	4.3935	0.0000	9.2232	0.5435	1.9552	4.2835	9.7581	11.1431	4.4575	5.4783	13.8000	13.8000	13.8000	13.8000	-14.0187	-0.0323	-3.4772	-10.9216	-28.9993	-16.6682	-31.0616	-18.7305
239	5.2977	7.8520	0.0000	7.1154	1.8252	0.3381	1.2821	5.9828	10.3118	9.0110	3.8746	13.8000	13.8000	13.8000	13.8000	-13.6177	-1.6839	-9.0788	-12.8275	-28.8970	-16.5659	-27.9544	-15.6233
240	5.7749	8.4769	0.0000	10.3266	1.5017	0.8524	4.8545	5.9550	15.2869	7.4933	3.7595	13.8000	13.8000	13.8000	13.8000	-13.8242	-1.3879	-8.5080	-12.8395	-28.8156	-16.4845	-30.5617	-18.2306
241	5.1669	7.8572	0.0000	7.0007	1.8429	0.3577	1.1369	6.0184	10.5362	8.9176	3.7927	13.8000	13.8000	13.8000	13.8000	-13.5344	-1.4972	-9.0560	-12.8108	-28.8594	-16.5283	-28.0168	-15.6857
242	4.9625	7.5741	0.0000	4.2091	0.3499	1.2630	0.5102	5.9899	18.3868	6.0836	3.8831	13.8000	13.8000	13.8000	13.8000	-15.0772	-1.9845	-9.4347	-12.7456	-28.9642	-16.6331	-25.4843	-13.1532
243	4.7945	9.3398	0.0000	6.6581	0.9686	0.1244	3.1633	7.4260	17.1980	1.5234	1.9447	13.8000	13.8000	13.8000	13.8000	-15.0623	-0.1770	-10.7422	-14.7220	-28.9451	-16.6140	-27.7831	-15.4520
244	5.7353	8.5681	0.0000	10.3979	1.5095	0.8678	4.8622	6.0476	15.4141	7.5041	3.6962	13.8000	13.8000	13.8000	13.8000	-13.8439	-1.3444	-8.5711	-12.8838	-28.8339	-16.5028	-30.7275	-18.3964
245	4.7523	7.7402	0.0000	5.8541	1.1624	0.5327	3.0081	5.6742	10.1700	8.0997	3.7102	13.8000	13.8000	13.8000	13.8000	-8.1026	-1.1232	-6.3051	-13.1615	-28.7358	-16.4047	-27.2321	-14.9010
246	5.0884	8.2969	0.0000	10.4447	0.9600	0.4398	4.9384	6.0774	15.6630	6.6108	3.5022	13.8000	13.8000	13.8000	13.8000	-12.0361	-1.9580	-8.1761	-13.1138	-28.7496	-16.4185	-31.5864	-19.2553
247	5.5263	9.7496	0.0000	4.4244	0.0001	1.4876	7.7213	5.8925	13.1441	7.0024	2.2309	13.8000	13.8000	13.8000	13.8000	-13.2866	-0.8219	-8.4082	-14.1656	-28.8972	-16.5661	-25.4132	-13.0821
248	5.3324	9.4932	0.0000	5.5009	0.2043	0.2331	2.6724	6.3261	16.5782	2.4381	2.5074	13.8000	13.8000	13.8000	13.8000	-11.6602	-1.5621	-8.6757	-14.2395	-28.8141	-16.4830	-26.3595	-14.0284
249	4.8531	7.8607	0.0000	5.8839	0.8755	0.5870	2.9328	5.7953	10.3090	7.9545	3.6695	13.8000	13.8000	13.8000	13.8000	-8.1615	-1.0005	-6.2174	-13.1283	-28.8136	-16.4825	-27.3617	-15.0306
250	5.1205	7.8791	0.0000	6.0384	0.9128	0.6788	3.2736	5.6221	10.0724	8.3107	3.6993	13.8000	13.8000	13.8000	13.8000	-8.7481	-0.9907	-6.4819	-13.0522	-28.7905	-16.4594	-27.1677	-14.8366
251	5.3165	8.0028	0.0000	5.5615	0.3439	1.0369	0.8834	6.1937	12.7109	4.9863	3.8534	13.8000	13.8000	13.8000	13.8000	-12.5760	-0.6597	-7.1819	-12.7803	-28.8517	-16.5206	-26.5473	-14.2162
252	6.6991	6.3624	0.0000	0.3568	1.5521	2.1361	0.7489	5.0675	9.6872	2.4623	3.6944	13.8000	13.8000	13.8000	13.8000	-14.2301	-4.8941	-6.6656	-12.7399	-29.3647	-17.0336	-21.7906	-9.4595
253	5.2556	7.9831	0.0000	7.1353	1.8140	0.4423	1.3138	6.0098	10.3723	8.8310	3.8622	13.8000	13.8000	13.8000	13.8000	-13.5642	-1.7238	-8.9641	-12.8864	-28.8867	-16.5556	-27.8942	-15.5631
254	5.8046	8.4769	0.0000	10.2845	1.3850	0.5842	4.8068	5.9502	15.3454	7.4606	3.6956	13.8000	13.8000	13.8000	13.8000	-13.9604	-1.2685	-8.5465	-12.7770	-28.8640	-16.5329	-30.5491	-18.2180
255	5.0785	8.0170	0.0000	6.8315	0.4788	2.1037	2.8180	6.0674	11.9698	12.3916	3.6862	13.8000	13.8000	13.8000	13.8000	-14.0038	-0.5212	-8.0759	-13.0085	-28.7796	-16.4485	-27.8603	-15.5292
256	5.6908	10.0111	0.0000	12.8631	1.3275	1.2742	6.8765	6.0023	17.2638	7.2637	2.2647	13.8000	13.8000	13.8000	13.8000	-12.3935	-3.9932	-9.3246	-14.3647	-28.9433	-16.6122	-33.2480	-20.9169
257	4.5501	5.9489	0.0000	10.5371	0.4507	1.7872	2.4692	6.1914	14.1657	4.9118	4.9269	13.8000	13.8000	13.8000	13.8000	-12.1407	-2.4949	-5.7390	-11.7214	-28.7293	-16.3982	-32.2434	-19.9123
258	5.8910	8.4163	0.0000	10.0950	1.4419	0.7439	4.7940	6.0493	15.1956	7.4529	3.8869	13.8000	13.8000	13.8000	13.8000	-14.0494	-1.3273	-8.8573	-12.6785	-28.8407	-16.5096	-30.3437	-18.0126
259	4.9479	6.9719	0.0000	5.2358	2.3106	1.1003	5.9563	6.6577	17.0886	4.1824	4.3083	13.8000	13.8000	13.8000	13.8000	-14.5466	-2.5596	-8.6719	-12.3778	-28.9163	-16.5852	-26.2170	-13.8859
260	5.9048	8.5367	0.0000	10.3356	1.3524	0.6899	4.8397	5.9484	15.4117	7.4896	3.7561	13.8000	13.8000	13.8000	13.8000	-13.9819	-1.1582	-8.5053	-12.8100	-28.7595	-16.4284	-30.4897	-18.1586
261	5.1706	8.1942	0.0000	10.4704	0.9548	0.4991	4.7535	5.8167	15.6358	6.5970	3.4440	13.8000	13.8000	13.8000	13.8000	-12.0928	-1.9472	-8.1241	-13.2062	-28.7704	-16.4393	-31.3689	-19.0378
262	5.8075	8.5545	0.0000	10.2905	1.5429	0.5964	4.8286	5.9756	15.4071	7.4086	3.7749	13.8000	13.8000	13.8000	13.8000	-13.7460	-1.2328	-8.5958	-12.9097	-28.8465	-16.5154	-30.5224	-18.1913
263	5.5400	2.5468	0.0000	-0.2515	0.7030	3.1584	6.1951	2.8462	9.9825	7.4088	6.5547	13.8000	13.8000	13.8000	13.8000	-12.0411	-2.0431	-5.9401	-10.1731	-29.4760	-17.1449	-23.9841	-11.6530
264	4.9168	7.8511	0.0000	5.3938	0.0492	1.0687	1.0059	6.1540	12.6757	4.8524	3.7294	13.8000	13.8000	13.8000	13.8000	-12.6704	-0.2970	-7.2992	-12.8928	-28.7069	-16.3758	-26.7012	-14.3701
265	6.1018	10.3051	0.0000	6.6926	1.0687	0.5769	1.2703	5.9290	14.5123	5.6030	2.2792	13.8000	13.8000	13.8000	13.8000	-11.8497	-1.1536	-9.9097	-14.3598	-28.8370	-16.5059	-26.8347	-14.5036
266	5.2907	7.9889	0.0000	7.0041	1.9285	0.3707	1.2554	5.9851	10.3368	9.0714	3.7771	13.8000	13.8000	13.8000	13.8000	-13.5001	-1.7549	-8.8287	-12.9156	-28.8085	-16.4774	-27.9403	-15.6092
267	5.0829	9.3010	0.0000	5.6994	0.1391	0.1779	2.9390	6.3957	16.3488	2.4166	2.4267	13.8000	13.8000	13.8000	13.8000	-11.6867	-1.5159	-8.8576	-14.3182	-28.7741	-16.4430	-26.7271	-14.3960
268	5.9657	11.4412	0.0000	8.1478	1.4966	0.9282	4.4480	6.1291	14.0017	1.4304	0.8459	13.8000	13.8000	13.8000	13.8000	-13.8441	-0.2031	-11.0631	-15.5942	-28.8099	-16.4788	-28.2128	-15.8817
269	4.2533	4.5273	0.0000	9.3360	0.5119	1.8022	4.0386	9.7917	11.1373	4.4355	5.1835	13.8000	13.8000	13.8000	13.8000	-14.3473	-0.0909	-3.5142	-11.0488	-29.1360	-16.8049	-30.9496	-18.6185
270	5.5735	9.7728	0.0000	4.2232	0.0373	1.8808	7.6095	5.9189	13.0278	6.8309	2.2652	13.8000	13.8000	13.8000	13.8000	-13.0592	-0.5800	-8.3537	-14.2855	-28.7993	-16.4682	-25.1199	-12.7888
271	5.3491	7.9302	0.0000	7.1338	1.8828	0.3248	1.2004	5.9076	10.4360	8.8765	3.8464	13.8000	13.8000	13.8000	13.8000	-13.6631	-1.6388	-9.0629	-12.8490	-28.7885	-16.4574	-27.8801	-15.5490
272	5.3047	7.9382	0.0000	7.2667	1.8045	0.4256	1.1598	5.9342	10.4488	8.9533	3.8967	13.8000	13.8000	13.8000	13.8000	-13.4916	-1.4564	-9.1108	-12.8569	-28.8607	-16.5296	-28.0353	-15.7042
273	5.6150	10.2719	0.0000	12.5333	1.2253	0.9650	6.8070	6.0745	16.9752	7.4185	2.0799	13.8000	13.8000	13.8000	13.8000	-12.2504	-3.9952	-9.0354	-14.5527	-28.7498	-16.4187	-33.0425	-20.7114
274	5.8062	9.5169	0.0000	5.1281	0.3887	0.7655	1.4836	5.7740	14.1307	8.6616	2.6403	13.8000	13.8000	13.8000	13.8000	-13.5230	-0.5716	-8.1687	-13.8911	-28.8921	-16.5610	-25.5196	-13.1885
275	5.7844	8.5803	0.0000	10.3014	1.2947	0.7167	4.7909	6.0642	15.4125	7.5150	3.7215	13.8000	13.8000	13.8000	13.8000	-14.0747	-1.2211	-8.5354	-12.9162	-28.9089	-16.5778	-30.5155	-18.1844
276	4.4638	5.8479	0.0000	10.5702	0.2648	1.9202	2.2558	6.2786	14.2372	4.9522	4.9870	13.8000	13.8000	13.8000	13.8000	-12.2338	-2.6431	-6.0564	-11.6528	-28.7885	-16.4574	-32.4158	-20.0847
277	5.3835	9.8115	0.0000	5.3761	0.2275	0.0379	0.3456	6.3822	10.6223	3.1003	2.3478	13.8000	13.8000	13.8000	13.8000	-13.5612	-1.6277	-12.1378	-14.5090	-28.7936	-16.4625	-26.2987	-13.9676
278	4.9094	8.1508	0.0000	7.4761	0.3808	0.7860	2.6258	6.0894	10.5407	9.2366	3.3264	13.8000	13.8000	13.8000	13.8000	-13.8383	-1.5980	-8.7581	-13.4175	-28.7902	-16.4591	-28.6350	-16.3039
279	4.9344	9.6506	0.0000	8.1585	0.5835	2.5161	2.6300	5.5745	16.7476	7.3431	1.9185	13.8000	13.8000	13.8000	13.8000	-9.7461	-2.0275	-6.8785	-14.6811	-28.5136	-16.1825	-29.3765	-17.0454
280	5.9755	8.5635	0.0000	10.2534	1.4089	0.7091	4.8909	6.0004	15.2650	7.5691	3.8354	13.8000	13.8000	13.8000	13.8000	-14.0716	-1.2022	-8.5653	-12.6663	-28.8873	-16.5562	-30.4670	-18.1359
281	5.0188	6.9570	0.0000	5.4593	2.5159	1.1664	5.7793	6.5614	16.9460	3.9743	4.2052	13.8000	13.8000	13.8000	13.8000	-14.4812	-2.7158	-8.8531	-12.2138	-28.9148	-16.5837	-26.4983	-14.1672
282	5.3499	9.6892	0.0000	12.8149	1.1590	1.3805	6.9751	6.0497	17.0747	7.0278	2.2884	13.8000	13.8000	13.8000	13.8000	-12.4425	-3.7156	-9.3936	-14.4258	-28.9359	-16.6048	-33.4796	-21.1485
283	5.0822	7.9368	0.0000	6.8999	1.9687	0.4274	1.1438	6.0454	10.0010	8.9119	3.6760	13.8000	13.8000	13.8000	13.8000	-13.5640	-1.5949	-8.6691	-13.0553	-28.7998	-16.4687	-27.9138	-15.5827
284	5.1090	7.6277	0.0000	5.9047	0.3057	1.4017	0.8300	6.0908	13.0468	4.6573	3.9703	13.8000	13.8000	13.8000	13.8000	-12.3181	-0.5836	-7.3292	-12.6138	-28.7501	-16.4190	-26.9926	-14.6615
285	5.2153	9.6625	0.0000	5.1922	0.1484	0.6508	2.6813	6.2527	16.5344	2.3187	2.2015	13.8000	13.8000	13.8000	13.8000	-11.8666	-1.8580	-8.3459	-14.5432	-28.8628	-16.5317	-26.1275	-13.7964
286	5.0255	9.4121	0.0000	6.6929	0.9210	0.2314	3.0000	7.1562	16.8826	1.3956	1.8633	13.8000	13.8000	13.8000	13.8000	-15.0460	-0.1444	-10.5920	-14.5345	-29.1119	-16.7808	-27.7578	-15.4267
287	5.2729	8.0173	0.0000	6.9439	1.8410	0.2619	1.3360	6.1099	10.4658	8.9905	3.8799	13.8000	13.8000	13.8000	13.8000	-13.4504	-1.5895	-9.0794	-12.8400	-28.9302	-16.5991	-27.8603	-15.5292
288	5.1960	9.5394	0.0000	5.5272	0.5372	0.0832	2.6647	6.4398	16.5660	2.3592	2.4269	13.8000	13.8000	13.8000	13.8000	-11.9493	-1.7903	-8.7298	-14.4430	-28.7976	-16.4665	-26.4692	-14.1381
289	5.3155	6.6889	0.0000	3.3194	2.6952	0.9009	1.3286	7.2184	9.3699	3.9589	4.6722	13.8000	13.8000	13.8000	13.8000	-14.6713	-6.4708	-8.8924	-11.6784	-28.8495	-16.5184	-24.4306	-12.0995
290	5.2300	9.5522	0.0000	5.6808	0.3232	0.2624	2.7576	6.1586	16.2617	2.6004	2.3016	13.8000	13.8000	13.8000	13.8000	-11.6665	-1.5826	-8.3389	-14.4208	-28.8088	-16.4777	-26.5329	-14.2018
291	5.0263	8.3545	0.0000	7.3827	0.4487	0.5158	2.3704	6.0193	10.6939	9.0821	3.3232	13.8000	13.8000	13.8000	13.8000	-13.4954	-1.7076	-8.8214	-13.3725	-28.8563	-16.5252	-28.3865	-16.0554
292	5.2232	7.9997	0.0000	5.6013	0.2819	1.2193	0.7198	6.1353	12.8377	4.8184	3.7751	13.8000	13.8000	13.8000	13.8000	-12.2857	-0.1611	-7.3272	-12.8232	-28.7167	-16.3856	-26.7479	-14.4168
293	5.0185	7.4355	0.0000	2.3852	1.3314	2.2006	1.5544	5.7346	12.0423	10.2363	3.9929	13.8000	13.8000	13.8000	13.8000	-13.9896	-1.1111	-9.2883	-12.6148	-29.0001	-16.6690	-24.2123	-11.8812
294	5.1115	9.0899	0.0000	7.5806	1.8204	1.3098	3.2923	6.3815	18.2121	2.3799	2.7122	13.8000	13.8000	13.8000	13.8000	-11.3091	-2.2281	-8.5521	-13.9838	-28.7485	-16.4174	-28.7280	-16.3969
295	5.7036	8.4975	0.0000	10.3595	1.4374	0.4650	4.7636	6.0409	15.2295	7.3780	3.7584	13.8000	13.8000	13.8000	13.8000	-13.9506	-1.0810	-8.5264	-12.9226	-28.9047	-16.5736	-30.6960	-18.3649
296	5.9441	11.1245	0.0000	9.2978	1.0937	1.0104	4.8910	6.3006	13.2784	1.7868	1.3653	13.8000	13.8000	13.8000	13.8000	-13.7469	-0.3006	-10.2243	-15.3302	-28.7596	-16.4285	-29.4377	-17.1066
297	5.0534	7.8741	0.0000	6.9482	1.9687	0.3206	1.1756	6.0082	10.0611	8.9427	3.6938	13.8000	13.8000	13.8000	13.8000	-13.5408	-1.6968	-8.5803	-13.0923	-28.8497	-16.5186	-27.8891	-15.5580
298	4.6663	9.1474	0.0000	6.6660	0.8326	0.2068	2.6851	6.8193	16.8525	1.8366	2.1390	13.8000	13.8000	13.8000	13.8000	-14.9365	-0.4759	-10.3671	-14.5017	-28.8806	-16.5495	-27.9799	-15.6488
299	5.8934	8.5544	0.0000	10.4437	1.4013	0.6671	4.8834	6.0183	15.4528	7.4641	3.8526	13.8000	13.8000	13.8000	13.8000	-13.9685	-1.2449	-8.4096	-12.8142	-28.8808	-16.5497	-30.5602	-18.2291
300	5.8442	8.1308	0.0000	11.2977	1.5070	0.4870	4.0156	6.1030	14.9863	7.2138	4.2155	13.8000	13.8000	13.8000	13.8000	-13.3583	-1.5321	-8.5129	-12.4901	-28.7940	-16.4629	-31.6715	-19.3404
301	5.8166	8.5220	0.0000	10.2880	1.4308	0.7296	4.8413	6.0963	15.2879	7.5601	3.8725	13.8000	13.8000	13.8000	13.8000	-13.7880	-1.2466	-8.6347	-12.7607	-28.8629	-16.5318	-30.5308	-18.1997
302	5.0988	7.6815	0.0000	6.0678	1.1723	0.4736	3.3878	5.4944	10.2592	8.1383	3.8262	13.8000	13.8000	13.8000	13.8000	-8.0624	-0.8254	-6.5593	-12.8760	-28.6800	-16.3489	-27.2309	-14.8998
303	5.2342	7.9975	0.0000	5.6832	0.6795	1.2546	0.6538	6.1056	13.0231	4.8932	3.8889	13.8000	13.8000	13.8000	13.8000	-12.5106	-0.6413	-7.2709	-12.8568	-28.7827	-16.4516	-26.5130	-14.1819
304	4.4901	6.9823	0.0000	4.6318	1.5028	1.7539	2.9569	6.4415	12.6420	3.9142	3.8573	13.8000	13.8000	13.8000	13.8000	-13.3666	-0.4213	-7.8241	-12.7734	-28.9741	-16.6430	-26.2228	-13.8917
305	5.1764	7.9200	0.0000	7.0974	1.7413	0.3918	1.2755	5.9377	10.3920	8.8885	3.7760	13.8000	13.8000	13.8000	13.8000	-13.6658	-1.7091	-8.9227	-12.8584	-28.7806	-16.4495	-27.9521	-15.6210
306	5.4345	9.5739	0.0000	5.6005	0.3271	0.2399	2.4070	6.1846	16.5129	2.5033	2.3697	13.8000	13.8000	13.8000	13.8000	-11.8236	-1.3288	-8.3253	-14.3085	-28.8262	-16.4951	-26.3958	-14.0647
307	4.3083	4.2601	0.0000	9.2106	0.4679	1.8457	4.2076	9.8036	11.1516	4.5057	5.5024	13.8000	13.8000	13.8000	13.8000	-14.3984	-0.0130	-3.6500	-10.7128	-29.0161	-16.6850	-30.9203	-18.5892
308	5.2268	7.9859	0.0000	6.9677	1.7405	0.3327	1.1862	5.9871	10.3982	9.0435	3.7719	13.8000	13.8000	13.8000	13.8000	-13.5947	-1.7474	-9.0681	-12.8210	-28.8537	-16.5226	-28.0214	-15.6903
309	5.1179	8.0195	0.0000	6.8583	1.8975	0.2310	1.1767	6.0372	10.0893	9.1519	3.6290	13.8000	13.8000	13.8000	13.8000	-13.6667	-1.5407	-8.6390	-12.9743	-28.8879	-16.5568	-27.8670	-15.5359
310	4.9283	5.8018	0.0000	10.1270	0.7966	1.4833	1.6498	8.0925	13.1719	4.0560	4.8266	13.8000	13.8000	13.8000	13.8000	-14.2509	-3.9897	-4.8046	-11.7046	-28.9259	-16.5948	-30.9807	-18.6496
311	5.6438	11.4124	0.0000	8.8261	0.9335	0.5830	4.8365	6.4889	14.4751	1.0456	0.7736	13.8000	13.8000	13.8000	13.8000	-13.5631	-1.5177	-11.3888	-15.7262	-28.8742	-16.5431	-29.2554	-16.9243
312	5.4368	9.8270	0.0000	3.9286	0.2015	1.6529	7.6006	5.8894	13.7200	6.8326	2.1137	13.8000	13.8000	13.8000	13.8000	-12.8215	-0.3752	-8.3761	-14.4003	-28.8528	-16.5217	-25.1959	-12.8648
313	4.9625	9.3890	0.0000	6.5967	0.6133	0.2188	3.4642	7.4159	17.5408	1.4925	2.0520	13.8000	13.8000	13.8000	13.8000	-14.9748	-0.2166	-11.2112	-14.6354	-29.0351	-16.7040	-27.8347	-15.5036
314	6.2644	10.4516	0.0000	6.6597	1.0504	0.7982	1.0604	5.8943	14.7503	5.6522	2.3784	13.8000	13.8000	13.8000	13.8000	-12.1448	-1.1668	-9.5985	-14.1233	-28.7381	-16.4070	-26.7566	-14.4255
315	4.2726	5.2135	0.0000	5.6131	0.2991	0.8524	0.9213	5.4834	10.6122	7.7748	5.2348	13.8000	13.8000	13.8000	13.8000	-9.4485	-8.2920	-1.9764	-11.2567	-28.7026	-16.3715	-27.6944	-15.3633
316	5.8200	8.6128	0.0000	10.2676	1.4764	0.6521	4.6589	6.0672	15.3754	7.4352	3.7850	13.8000	13.8000	13.8000	13.8000	-13.8841	-1.2231	-8.5694	-12.8158	-28.8012	-16.4701	-30.5463	-18.2152
317	5.2994	7.9044	0.0000	7.0984	1.8826	0.3905	1.1480	5.9269	10.2868	9.0331	3.7851	13.8000	13.8000	13.8000	13.8000	-13.5845	-1.6587	-9.0071	-12.8932	-28.9190	-16.5879	-27.8483	-15.5172
318	7.0646	6.2686	0.0000	0.9768	0.4046	0.9386	8.6545	5.6386	9.8879	4.3640	5.5321	13.8000	13.8000	13.8000	13.8000	-14.5491	-4.4609	-5.8687	-11.2305	-29.0039	-16.6728	-23.3388	-11.0077
319	4.8823	8.1167	0.0000	5.5722	1.0627	0.5158	2.9281	5.7424	10.5385	8.0545	3.5037	13.8000	13.8000	13.8000	13.8000	-8.1180	-1.1941	-6.2865	-13.4083	-28.7562	-16.4251	-27.0296	-14.6985
320	5.4323	9.5427	0.0000	5.6165	0.2196	0.3119	2.4903	6.3537	16.1742	2.6980	2.5400	13.8000	13.8000	13.8000	13.8000	-11.8829	-1.2980	-8.3443	-14.0805	-28.6411	-16.3100	-26.5618	-14.2307
321	5.3551	8.0159	0.0000	7.0031	1.8341	0.3888	1.1944	6.1022	10.3744	8.8786	3.8842	13.8000	13.8000	13.8000	13.8000	-13.5265	-1.8334	-9.0408	-12.7915	-28.8378	-16.5067	-27.8883	-15.5572
322	4.6160	9.5464	0.0000	7.0783	0.2035	1.5686	0.9998	5.8807	16.3103	5.3324	1.4284	13.8000	13.8000	13.8000	13.8000	-12.4124	-0.7528	-7.7240	-15.0404	-28.7962	-16.4651	-28.6953	-16.3642
323	6.6797	8.9196	0.0000	2.9849	0.2429	0.8622	4.2473	5.4813	16.2184	5.0796	4.4850	13.8000	13.8000	13.8000	13.8000	-9.9725	-3.4207	-7.4843	-12.2097	-28.6468	-16.3157	-24.2917	-11.9606
324	4.9057	9.4008	0.0000	6.6447	0.7721	0.2365	3.1100	7.2530	16.9577	1.4237	1.8070	13.8000	13.8000	13.8000	13.8000	-14.9945	-0.2371	-10.7309	-14.8000	-29.0833	-16.7522	-27.5838	-15.2527
325	4.6244	7.6559	0.0000	6.0379	0.6986	0.5187	3.1095	5.9054	10.2918	7.9135	3.7775	13.8000	13.8000	13.8000	13.8000	-8.3543	-1.0722	-6.3338	-13.1208	-28.6084	-16.2773	-27.5656	-15.2345
326	4.8572	7.6062	0.0000	5.9465	0.8819	0.5079	3.1063	5.6214	10.3028	8.1414	3.6974	13.8000	13.8000	13.8000	13.8000	-8.3996	-0.9544	-6.2909	-12.9659	-28.6136	-16.2825	-27.3000	-14.9689
327	4.2409	5.0866	0.0000	5.8899	0.1147	0.8778	0.4450	5.5084	10.5001	7.6999	5.5785	13.8000	13.8000	13.8000	13.8000	-9.4430	-8.3144	-1.7555	-11.1437	-28.7039	-16.3728	-27.7981	-15.4670
328	5.6310	9.8414	0.0000	4.3354	0.2948	1.5534	7.6628	5.9730	13.1430	6.9951	2.4697	13.8000	13.8000	13.8000	13.8000	-13.1045	-0.5440	-8.5333	-14.1448	-28.8328	-16.5017	-25.2137	-12.8826
329	5.3362	7.9841	0.0000	7.1727	1.9585	0.2658	1.1392	5.9870	10.3203	8.9984	3.7808	13.8000	13.8000	13.8000	13.8000	-13.5175	-1.7102	-9.1320	-12.9205	-28.9134	-16.5823	-28.0132	-15.6821
330	4.3914	5.9428	0.0000	10.4668	0.2398	1.8834	2.7729	6.2509	14.4513	5.3409	4.9604	13.8000	13.8000	13.8000	13.8000	-12.1007	-2.4037	-5.7707	-11.6611	-28.8794	-16.5483	-32.3834	-20.0523
331	4.8410	6.7852	0.0000	5.0889	2.3771	1.2642	5.8623	6.5684	17.0080	4.1832	4.1821	13.8000	13.8000	13.8000	13.8000	-14.4053	-2.6414	-8.7778	-12.3682	-28.9618	-16.6307	-26.3026	-13.9715
332	4.9227	9.9906	0.0000	7.8476	2.2817	1.4499	4.3400	6.2654	13.5310	2.0402	1.2965	13.8000	13.8000	13.8000	13.8000	-14.9446	-5.4423	-12.9595	-15.3632	-28.9275	-16.5964	-28.8748	-16.5437
333	5.5503	10.0048	0.0000	12.6368	1.2693	1.3525	6.4858	6.1312	17.1250	7.3528	2.1509	13.8000	13.8000	13.8000	13.8000	-12.7515	-4.0926	-9.4359	-14.5227	-28.9905	-16.6594	-33.1989	-20.8678
334	4.7110	5.8747	0.0000	10.8317	0.5736	2.1411	2.3297	6.2902	14.7727	5.0882	5.0715	13.8000	13.8000	13.8000	13.8000	-12.2173	-2.2711	-5.4948	-11.5488	-28.9188	-16.5877	-32.3899	-20.0588
335	5.2625	8.0435	0.0000	6.9727	1.8228	0.3961	1.3867	6.0441	10.3819	8.9257	3.7921	13.8000	13.8000	13.8000	13.8000	-13.5555	-1.6536	-9.2999	-12.9980	-28.7533	-16.4222	-27.7663	-15.4352
336	5.8390	8.1391	0.0000	11.3128	1.6988	0.9486	4.3668	6.0969	15.2421	7.0327	4.2514	13.8000	13.8000	13.8000	13.8000	-13.1079	-1.6566	-8.5474	-12.5063	-28.7479	-16.4168	-31.6463	-19.3152
337	5.7783	9.0890	0.0000	8.1584	0.9542	1.6409	5.7139	5.8081	11.7108	8.0726	3.0980	13.8000	13.8000	13.8000	13.8000	-11.1101	-0.2446	-7.1900	-13.4909	-28.8009	-16.4698	-28.6428	-16.3117
338	4.9751	9.3895	0.0000	6.5364	0.9133	0.2187	3.1386	7.0814	16.7332	1.6316	2.0126	13.8000	13.8000	13.8000	13.8000	-14.9851	-0.5706	-10.2424	-14.5819	-29.0884	-16.7573	-27.5731	-15.2420
339	5.2769	8.0483	0.0000	6.9394	1.9400	0.6150	1.2754	5.9875	10.7550	9.3020	3.6556	13.8000	13.8000	13.8000	13.8000	-13.8480	-1.5872	-8.8349	-12.8660	-28.9310	-16.5999	-27.8605	-15.5294
340	5.7768	8.0814	0.0000	11.4516	1.6094	0.6933	4.3889	5.8755	15.1127	7.0849	4.0520	13.8000	13.8000	13.8000	13.8000	-13.3386	-1.4994	-8.4137	-12.4941	-28.8398	-16.5087	-31.7212	-19.3901
341	4.9720	6.9473	0.0000	5.1742	2.3340	1.1463	5.6408	6.5408	17.0772	4.0760	4.2202	13.8000	13.8000	13.8000	13.8000	-14.6054	-2.7523	-8.8960	-12.3633	-28.9301	-16.5990	-26.3126	-13.9815
342	5.5418	9.8148	0.0000	4.3062	0.1321	1.7999	7.5765	6.0592	13.3086	6.8092	2.3872	13.8000	13.8000	13.8000	13.8000	-13.2569	-0.4462	-8.3338	-14.3130	-28.8581	-16.5270	-25.2183	-12.8872
343	5.5953	9.4913	0.0000	5.2271	1.3591	1.3331	2.2399	5.9778	15.7638	7.4910	2.5067	13.8000	13.8000	13.8000	13.8000	-13.6566	-4.7837	-9.3713	-14.0289	-28.8271	-16.4960	-25.9596	-13.6285
344	5.5230	8.3679	0.0000	4.3043	0.6410	0.3336	2.2460	5.6680	9.9573	7.4314	3.7440	13.8000	13.8000	13.8000	13.8000	-10.1854	-8.2646	-6.2106	-12.7019	-28.7985	-16.4674	-25.1812	-12.8501
345	5.5836	9.7017	0.0000	4.1869	0.0344	1.6609	7.8186	5.9999	13.2994	6.7158	2.4831	13.8000	13.8000	13.8000	13.8000	-12.9676	-0.5081	-8.1584	-14.1945	-28.9079	-16.5768	-25.1993	-12.8682
346	5.8738	8.5004	0.0000	10.3167	1.4050	0.8046	5.0165	5.9096	15.1605	7.3659	3.8011	13.8000	13.8000	13.8000	13.8000	-13.9195	-1.3098	-8.6922	-12.8314	-28.8290	-16.4979	-30.4964	-18.1653
347	5.0547	9.2063	0.0000	6.5683	0.9296	0.2984	2.8312	7.2347	17.1272	1.7130	2.0557	13.8000	13.8000	13.8000	13.8000	-14.9851	-0.3529	-10.4704	-14.3942	-29.0447	-16.7136	-27.7100	-15.3789
348	5.9214	8.5597	0.0000	10.3183	1.4810	0.5090	4.7646	6.0829	15.4980	7.2329	3.8681	13.8000	13.8000	13.8000	13.8000	-14.1633	-1.3324	-8.6233	-12.8052	-28.8297	-16.4986	-30.5902	-18.2591
349	4.5480	8.5347	0.0000	3.7572	0.7715	2.7592	6.1523	6.2990	18.2634	3.2788	2.5216	13.8000	13.8000	13.8000	13.8000	-16.4422	-1.9619	-11.9409	-14.0632	-28.9490	-16.6179	-25.4436	-13.1125
350	5.8272	8.4073	0.0000	10.2870	1.4249	0.7025	4.8842	5.9490	15.2355	7.5203	3.8242	13.8000	13.8000	13.8000	13.8000	-14.0213	-1.1284	-8.5120	-12.8613	-28.9050	-16.5739	-30.4995	-18.1684
351	4.7977	7.7827	0.0000	5.9917	0.7285	0.8733	2.9063	5.5289	10.0972	8.1142	3.5280	13.8000	13.8000	13.8000	13.8000	-8.2423	-0.9935	-6.5503	-13.1118	-28.6898	-16.3587	-27.4797	-15.1486
352	5.1516	7.9843	0.0000	7.0607	1.9378	0.1369	1.3048	6.0749	10.0556	8.9544	3.6992	13.8000	13.8000	13.8000	13.8000	-13.5450	-1.4962	-8.5900	-13.0442	-28.9086	-16.5775	-28.0797	-15.7486
353	5.9541	8.2185	0.0000	11.2532	2.0720	0.5842	4.2577	5.9080	14.7288	6.9794	4.0471	13.8000	13.8000	13.8000	13.8000	-13.1699	-1.4786	-8.6935	-12.4613	-28.8392	-16.5081	-31.4747	-19.1436
354	4.8100	6.8213	0.0000	5.2611	2.2534	1.2174	6.0845	6.6346	17.1822	4.0987	4.3176	13.8000	13.8000	13.8000	13.8000	-14.0895	-2.5115	-8.7324	-12.3270	-28.9566	-16.6255	-26.3452	-14.0141
355	5.2367	9.2545	0.0000	7.8266	1.6873	1.4474	3.2060	6.1922	18.2177	2.5934	2.6432	13.8000	13.8000	13.8000	13.8000	-11.2435	-2.2385	-8.1809	-13.9066	-28.7631	-16.4320	-28.9289	-16.5978
356	4.8794	9.2033	0.0000	6.6865	1.1779	0.6392	3.0372	7.3181	16.7255	1.3684	2.1217	13.8000	13.8000	13.8000	13.8000	-14.7222	-0.5857	-10.4718	-14.5811	-28.9485	-16.6174	-27.6911	-15.3600
357	5.6834	11.3910	0.0000	8.0939	1.7125	0.9642	3.8956	6.5347	13.9256	1.0062	0.7789	13.8000	13.8000	13.8000	13.8000	-14.0961	-0.6014	-11.4556	-15.8798	-29.0007	-16.6696	-28.3071	-15.9760
358	5.7516	11.4411	0.0000	8.0396	2.0420	1.1143	4.2955	6.2101	13.9307	1.2141	0.6506	13.8000	13.8000	13.8000	13.8000	-13.7268	-0.3698	-11.5754	-15.7945	-28.9129	-16.5818	-28.2352	-15.9041
359	5.2715	7.4832	0.0000	10.5803	0.0314	1.8968	0.4893	6.1602	12.4613	5.3982	4.2378	13.8000	13.8000	13.8000	13.8000	-13.9856	-1.7091	-6.3360	-12.5049	-28.8064	-16.4753	-31.3203	-18.9892
360	5.1413	8.0690	0.0000	6.1289	1.1839	0.3799	3.9434	5.7027	10.0536	8.8622	3.6665	13.8000	13.8000	13.8000	13.8000	-8.6046	-0.9447	-6.3716	-13.2302	-28.6564	-16.3253	-27.1064	-14.7753
361	5.7761	11.5680	0.0000	7.9025	1.5760	0.5656	4.6171	6.3367	14.0727	0.9787	0.7968	13.8000	13.8000	13.8000	13.8000	-13.2777	-0.7144	-11.1798	-15.9010	-28.8059	-16.4748	-28.3194	-15.9883
362	5.3511	7.9961	0.0000	7.1583	1.9006	0.4385	1.3251	6.0391	10.6308	8.9104	3.8331	13.8000	13.8000	13.8000	13.8000	-13.5578	-1.6142	-8.9668	-12.8538	-28.9124	-16.5813	-27.8316	-15.5005
363	4.3296	5.3494	0.0000	5.7140	0.3315	0.6482	0.5413	5.4511	10.1617	7.6413	5.1873	13.8000	13.8000	13.8000	13.8000	-9.5724	-8.2866	-1.9984	-11.4423	-28.6413	-16.3102	-27.6260	-15.2949
364	5.3767	9.4290	0.0000	5.4041	0.3400	0.3152	2.5011	6.5821	16.6393	2.1888	2.6366	13.8000	13.8000	13.8000	13.8000	-11.6684	-1.5190	-8.8060	-14.1170	-28.8138	-16.4827	-26.3077	-13.9766
365	4.5637	7.7812	0.0000	5.7485	0.9814	0.5775	3.0337	5.7257	10.1169	7.7588	3.5629	13.8000	13.8000	13.8000	13.8000	-8.1991	-0.7119	-6.3766	-13.1601	-28.6613	-16.3302	-27.4404	-15.1093
366	5.8493	8.5322	0.0000	10.3241	1.4803	0.6172	4.8712	5.9897	15.3694	7.4552	3.7363	13.8000	13.8000	13.8000	13.8000	-13.9522	-1.4100	-8.4698	-13.0069	-28.8426	-16.5115	-30.4551	-18.1240
367	5.3441	8.0569	0.0000	7.0138	1.8263	0.5156	1.2268	6.0170	10.4890	9.0022	3.8062	13.8000	13.8000	13.8000	13.8000	-13.6207	-1.6035	-8.9310	-12.8191	-28.7185	-16.3874	-27.8797	-15.5486
368	5.0268	7.8982	0.0000	6.9383	1.9369	0.2838	1.2542	5.9645	10.0578	8.9709	3.6366	13.8000	13.8000	13.8000	13.8000	-13.6883	-1.5694	-8.6354	-13.0787	-28.8547	-16.5236	-28.0055	-15.6744
369	5.3850	9.6867	0.0000	5.4049	0.2463	0.5054	2.3144	6.4971	16.2779	2.5392	2.3895	13.8000	13.8000	13.8000	13.8000	-11.9125	-1.5575	-8.1206	-14.2454	-28.8766	-16.5455	-26.4896	-14.1585
370	4.0641	5.1675	0.0000	5.4073	0.2673	0.4130	1.0095	5.6376	10.3111	7.5328	5.2580	13.8000	13.8000	13.8000	13.8000	-9.5400	-7.8785	-1.9619	-11.3605	-28.7537	-16.4226	-27.6521	-15.3210
371	5.2448	7.8676	0.0000	7.0895	1.8767	0.4589	1.3260	6.0691	10.4568	8.9127	3.8970	13.8000	13.8000	13.8000	13.8000	-13.6534	-1.6180	-9.0942	-12.8564	-28.9797	-16.6486	-27.9737	-15.6426
372	5.2520	7.9656	0.0000	7.0727	1.9323	0.4333	1.2134	5.9776	10.6059	8.7951	3.8285	13.8000	13.8000	13.8000	13.8000	-13.4048	-1.7297	-8.9846	-12.8553	-28.9335	-16.6024	-27.8633	-15.5322
373	5.2365	8.0020	0.0000	6.8970	1.7173	0.5342	1.2431	6.0925	10.4735	8.8711	3.7554	13.8000	13.8000	13.8000	13.8000	-13.5532	-1.5080	-8.9909	-12.9129	-28.8419	-16.5108	-27.9180	-15.5869
374	4.8702	9.0853	0.0000	6.6127	0.9884	0.1917	3.3004	7.3281	16.9237	1.5568	2.0911	13.8000	13.8000	13.8000	13.8000	-14.9230	-0.1222	-10.5897	-14.6405	-29.0221	-16.6910	-27.7270	-15.3959
375	4.8211	9.7704	0.0000	5.3764	0.2082	0.2520	0.2648	6.1668	10.9005	3.5442	1.7939	13.8000	13.8000	13.8000	13.8000	-13.7577	-1.6771	-12.4111	-15.0847	-28.9057	-16.5746	-26.7143	-14.3832
376	7.3769	8.0144	0.0000	1.4290	2.7342	1.3391	3.8987	8.0945	16.2682	2.8482	4.1629	13.8000	13.8000	13.8000	13.8000	-13.8589	-0.6529	-9.9642	-11.4912	-28.8882	-16.5571	-23.1118	-10.7807
377	5.2431	7.9947	0.0000	5.4547	0.0554	1.1093	0.8170	6.2156	12.7227	4.7499	3.9613	13.8000	13.8000	13.8000	13.8000	-12.2968	-0.3209	-7.0307	-12.8290	-28.7163	-16.3852	-26.6543	-14.3232
378	5.1357	7.9393	0.0000	6.9537	1.9372	0.3972	1.1201	5.9463	9.9983	8.9174	3.6287	13.8000	13.8000	13.8000	13.8000	-13.5259	-1.7201	-8.5843	-13.0921	-28.8193	-16.4882	-27.9213	-15.5902
379	6.5845	10.4805	0.0000	10.1095	0.2393	1.1693	0.6180	5.3641	14.6881	3.5893	2.6092	13.8000	13.8000	13.8000	13.8000	-9.1824	-2.8782	-6.3000	-13.9842	-28.4563	-16.1252	-29.7112	-17.3801
380	4.7988	7.8164	0.0000	5.9590	1.0210	0.6290	3.0819	5.7297	10.2058	7.8883	3.6966	13.8000	13.8000	13.8000	13.8000	-8.2557	-0.8696	-6.2565	-13.1018	-28.8158	-16.4847	-27.4543	-15.1232
381	5.4688	7.9705	0.0000	6.6478	1.6428	0.5234	1.2569	6.0377	10.1050	9.2562	4.0487	13.8000	13.8000	13.8000	13.8000	-14.0524	-1.5901	-8.5647	-12.5960	-28.9199	-16.5888	-27.3823	-15.0512
382	5.0078	7.8827	0.0000	6.8876	1.8353	0.2597	1.2806	5.9755	10.0011	9.0526	3.6104	13.8000	13.8000	13.8000	13.8000	-13.7591	-1.5010	-8.6430	-13.0286	-28.8058	-16.4747	-28.0524	-15.7213
383	4.7612	7.8745	0.0000	5.8820	0.7480	0.6425	3.0193	5.8330	10.5501	7.7127	3.7528	13.8000	13.8000	13.8000	13.8000	-7.8895	-0.8068	-6.3505	-13.1628	-28.6308	-16.2997	-27.3688	-15.0377
384	4.2849	7.1819	0.0000	4.1421	0.0608	1.8970	3.8953	6.1509	16.2723	4.7140	3.7275	13.8000	13.8000	13.8000	13.8000	-14.3933	-2.2486	-8.2365	-12.9205	-28.8802	-16.5491	-26.0973	-13.7662
385	5.4706	7.8422	0.0000	6.5973	1.8570	0.3509	1.3073	5.9563	10.2929	9.3298	3.9339	13.8000	13.8000	13.8000	13.8000	-13.9995	-1.7404	-8.5198	-12.5796	-28.9398	-16.6087	-27.2893	-14.9582
386	5.0619	7.7768	0.0000	5.9733	0.8398	0.6535	3.2759	5.7501	10.3511	8.4293	3.8344	13.8000	13.8000	13.8000	13.8000	-8.9672	-0.9934	-6.8063	-12.8718	-28.7011	-16.3700	-27.3454	-15.0143
387	4.9370	6.9470	0.0000	5.1850	2.3500	1.0542	5.8564	6.5312	17.0041	4.2714	4.1830	13.8000	13.8000	13.8000	13.8000	-14.3531	-2.5582	-8.9261	-12.4410	-29.0066	-16.6755	-26.3290	-13.9979
388	5.8157	8.5413	0.0000	10.2526	1.3432	0.6596	4.7278	5.9901	15.3923	7.3847	3.7791	13.8000	13.8000	13.8000	13.8000	-13.9096	-1.2470	-8.4662	-12.8788	-28.6957	-16.3646	-30.5056	-18.1745
389	5.3054	8.0016	0.0000	7.1075	1.7777	0.3473	1.0012	5.9571	10.5619	8.7816	3.8786	13.8000	13.8000	13.8000	13.8000	-13.3753	-1.6602	-9.1439	-12.8221	-28.8942	-16.5631	-27.9908	-15.6597
390	4.1033	6.2675	0.0000	-1.2579	2.5683	2.4988	4.5058	3.7678	15.5951	7.5837	2.4134	13.8000	13.8000	13.8000	13.8000	-13.6719	-2.7245	-9.3945	-14.1204	-30.4398	-18.1087	-21.7971	-9.4660
391	5.8201	11.6284	0.0000	9.0197	0.9966	0.8589	4.7081	6.9078	13.9318	0.6913	0.9432	13.8000	13.8000	13.8000	13.8000	-13.5704	-1.0930	-11.6758	-15.8054	-28.9812	-16.6501	-29.4054	-17.0743
392	5.6346	9.7759	0.0000	4.2336	0.1579	1.8206	7.6551	5.7751	13.2658	6.7574	2.2885	13.8000	13.8000	13.8000	13.8000	-13.0670	-0.6463	-8.3546	-14.2414	-28.7579	-16.4268	-25.0888	-12.7577
393	4.5159	9.9074	0.0000	2.2729	1.3205	2.1123	5.4503	6.1678	16.2260	0.9980	0.8377	13.8000	13.8000	13.8000	13.8000	-14.6105	-4.7984	-11.6779	-15.7822	-29.1170	-16.7859	-24.0646	-11.7335
394	5.8590	8.1157	0.0000	11.3490	1.5158	0.7066	4.2910	5.9652	15.0412	7.1127	4.2596	13.8000	13.8000	13.8000	13.8000	-13.0024	-1.5390	-8.4534	-12.2754	-28.8441	-16.5130	-31.7818	-19.4507
395	5.8086	8.4567	0.0000	10.3592	1.4911	0.6430	4.9090	5.9416	15.3008	7.5104	3.6174	13.8000	13.8000	13.8000	13.8000	-14.1473	-1.0557	-8.5305	-12.8983	-28.9206	-16.5895	-30.7031	-18.3720
396	3.6962	7.4487	0.0000	6.5721	2.8405	4.0195	9.2582	8.7395	13.9914	1.2846	1.9872	13.8000	13.8000	13.8000	13.8000	-14.1765	-0.7427	-10.2689	-14.3254	-28.9841	-16.6530	-28.3277	-15.9966
397	5.5857	9.3449	0.0000	5.3278	1.5946	0.0953	0.3629	6.1755	18.5461	3.3839	2.6258	13.8000	13.8000	13.8000	13.8000	-12.8883	-2.7146	-8.2591	-13.9216	-29.0326	-16.7015	-25.9311	-13.6000
398	4.3798	7.4003	0.0000	4.3095	0.1800	1.4674	3.5018	6.1296	15.9744	4.7040	3.5174	13.8000	13.8000	13.8000	13.8000	-14.3157	-2.0603	-7.6985	-13.2829	-28.8182	-16.4871	-26.0049	-13.6738
399	5.8724	8.5496	0.0000	10.1733	1.4701	0.5405	4.8127	6.0396	15.3705	7.5942	3.6814	13.8000	13.8000	13.8000	13.8000	-13.9838	-1.3123	-8.6300	-12.9278	-28.8470	-16.5159	-30.4824	-18.1513
400	6.8133	9.0636	0.0000	2.9833	0.4097	0.8320	4.3843	5.3262	16.1916	4.8708	4.3892	13.8000	13.8000	13.8000	13.8000	-10.0806	-3.4305	-7.6243	-12.2128	-28.6377	-16.3066	-24.1630	-11.8319
401	4.9855	9.3404	0.0000	6.3012	0.9853	0.2453	3.0623	7.2493	17.0000	1.6215	1.9664	13.8000	13.8000	13.8000	13.8000	-14.9863	-0.5668	-10.2841	-14.5564	-28.9590	-16.6279	-27.5317	-15.2006
402	5.9971	11.6558	0.0000	9.6431	0.9528	0.8694	4.8410	6.4827	13.9081	0.4677	0.6115	13.8000	13.8000	13.8000	13.8000	-13.7822	-1.0382	-12.2363	-15.9648	-28.8418	-16.5107	-29.5468	-17.2157
403	5.0700	7.8675	0.0000	6.9303	1.9250	0.2962	1.2935	5.9546	10.1430	8.9485	3.7196	13.8000	13.8000	13.8000	13.8000	-13.7569	-1.4985	-8.6042	-13.0080	-28.8272	-16.4961	-27.8920	-15.5609
404	4.8717	7.8754	0.0000	6.9266	1.9037	0.3541	1.2704	6.0661	10.2507	8.8794	3.5267	13.8000	13.8000	13.8000	13.8000	-13.4618	-1.5078	-8.3967	-13.2079	-28.9022	-16.5711	-28.0521	-15.7210
405	5.0440	8.9426	0.0000	7.5087	1.9624	1.2196	3.0017	6.3104	17.7277	2.4125	2.6627	13.8000	13.8000	13.8000	13.8000	-11.2873	-2.1567	-8.2161	-13.9677	-28.7259	-16.3948	-28.7257	-16.3946
406	4.9129	7.8953	0.0000	5.9608	1.0361	0.3925	3.1059	5.6885	10.4197	7.9867	3.7132	13.8000	13.8000	13.8000	13.8000	-8.3978	-1.0294	-6.5067	-13.0696	-28.5724	-16.2413	-27.4344	-15.1033
407	5.2569	7.8196	0.0000	6.9954	1.8865	0.4441	1.2123	5.9750	10.3063	8.9612	3.9246	13.8000	13.8000	13.8000	13.8000	-13.5593	-1.6961	-9.1386	-12.7820	-28.7284	-16.3973	-27.8513	-15.5202
408	4.9684	7.9171	0.0000	6.8079	0.5958	2.2599	2.9291	5.9235	12.0177	12.6751	3.5098	13.8000	13.8000	13.8000	13.8000	-13.8820	-0.6054	-7.8118	-13.1084	-28.7718	-16.4407	-27.8654	-15.5343
409	4.8301	6.9698	0.0000	5.2633	2.2952	1.1694	5.8816	6.5687	16.9246	4.2759	4.2275	13.8000	13.8000	13.8000	13.8000	-14.4047	-2.5117	-8.6364	-12.4257	-28.8448	-16.5137	-26.5355	-14.2044
410	5.8897	11.2192	0.0000	4.6994	0.0575	0.5046	0.0701	5.8498	8.6489	4.5159	1.1735	13.8000	13.8000	13.8000	13.8000	-13.5463	-4.0352	-9.3993	-15.4469	-28.8553	-16.5242	-25.2929	-12.9618
411	5.2870	7.9315	0.0000	7.0472	1.7742	0.5532	1.1322	5.9847	10.4482	8.9760	3.7953	13.8000	13.8000	13.8000	13.8000	-13.4590	-1.5589	-9.1493	-12.8825	-28.9675	-16.6364	-27.8540	-15.5229
412	5.7369	11.6090	0.0000	7.9202	1.7959	0.9139	4.1630	6.4260	14.1316	1.2049	0.6976	13.8000	13.8000	13.8000	13.8000	-13.4305	-0.5530	-11.5050	-16.0404	-28.9775	-16.6464	-28.1700	-15.8389
413	5.8809	8.5853	0.0000	10.2566	1.4398	0.5968	4.9612	6.1205	15.1942	7.5440	3.7840	13.8000	13.8000	13.8000	13.8000	-13.9896	-1.2004	-8.4715	-12.8524	-28.8272	-16.4961	-30.6097	-18.2786
414	5.7561	11.4240	0.0000	7.9861	1.8789	0.7899	4.3891	6.2317	14.0092	0.8650	0.6503	13.8000	13.8000	13.8000	13.8000	-13.2497	-0.4337	-11.5088	-15.8548	-28.7943	-16.4632	-28.3724	-16.0413
415	6.9448	5.0572	0.0000	1.4621	1.8558	1.6983	8.1718	5.6341	9.9187	4.9010	6.4281	13.8000	13.8000	13.8000	13.8000	-10.6500	-4.6009	-8.3789	-10.2353	-28.6868	-16.3557	-23.9129	-11.5818
416	4.7982	8.1878	0.0000	7.1575	0.9530	0.7637	2.1990	6.1462	11.5009	9.1092	3.3665	13.8000	13.8000	13.8000	13.8000	-13.5147	-2.0766	-8.7532	-13.4808	-28.8040	-16.4729	-28.5700	-16.2389
417	5.3664	7.8979	0.0000	7.0913	1.8649	0.4801	1.1711	5.9600	10.4956	9.0076	3.8357	13.8000	13.8000	13.8000	13.8000	-13.6346	-1.7474	-9.1045	-12.7710	-28.9117	-16.5806	-27.8367	-15.5056
418	4.8795	8.2493	0.0000	7.3402	0.5613	0.7663	2.6278	6.0376	10.7868	8.9551	3.2834	13.8000	13.8000	13.8000	13.8000	-13.7107	-2.0962	-8.9405	-13.3386	-28.8555	-16.5244	-28.5551	-16.2240
419	4.8209	8.2655	0.0000	7.2325	1.0210	0.5964	2.3305	6.2154	11.1911	9.1218	3.3237	13.8000	13.8000	13.8000	13.8000	-13.4282	-1.8332	-8.5754	-13.4625	-28.7873	-16.4562	-28.6012	-16.2701
420	4.2708	7.1453	0.0000	4.2256	0.2894	2.1686	3.7106	5.9855	16.2413	4.9205	3.4503	13.8000	13.8000	13.8000	13.8000	-14.3197	-2.0725	-8.1441	-13.0396	-28.9665	-16.6354	-26.1046	-13.7735
421	4.9391	7.7674	0.0000	6.8781	2.0868	0.6107	1.2216	5.9274	10.1161	8.9886	3.5828	13.8000	13.8000	13.8000	13.8000	-13.5152	-1.6944	-8.4825	-13.0644	-28.8631	-16.5320	-27.9091	-15.5780
422	4.5382	8.3201	0.0000	2.6143	0.9083	1.9239	5.8309	5.9161	14.1969	9.1953	2.7042	13.8000	13.8000	13.8000	13.8000	-17.1195	-1.8965	-12.7240	-13.8642	-28.8772	-16.5461	-24.6283	-12.2972
423	5.9802	8.5045	0.0000	10.5761	1.4198	0.4896	4.8835	5.9323	15.3441	7.6061	3.7503	13.8000	13.8000	13.8000	13.8000	-14.0742	-1.1750	-8.5866	-12.7085	-28.8770	-16.5459	-30.6829	-18.3518
424	4.5037	4.4018	0.0000	9.4300	0.2973	2.0884	4.3618	9.3253	11.0590	4.5787	5.6567	13.8000	13.8000	13.8000	13.8000	-14.5047	-0.3123	-3.4872	-11.0173	-28.9601	-16.6290	-30.7972	-18.4661
425	5.7311	11.3982	0.0000	8.0547	1.5745	0.9534	4.0730	6.6407	14.0475	0.8128	0.8951	13.8000	13.8000	13.8000	13.8000	-13.4333	-0.6261	-11.4472	-15.8366	-28.7311	-16.4000	-28.4036	-16.0725
426	4.6080	8.5631	0.0000	3.6968	0.6837	2.8494	6.1226	6.2844	18.2574	3.1489	2.5079	13.8000	13.8000	13.8000	13.8000	-16.4255	-2.1018	-11.8448	-14.0891	-28.8939	-16.5628	-25.4049	-13.0738
427	4.8616	9.3094	0.0000	6.4283	1.0308	0.0388	2.9049	7.0161	16.3113	1.6317	1.8877	13.8000	13.8000	13.8000	13.8000	-15.0712	-0.7780	-10.1442	-14.7614	-28.9224	-16.5913	-27.4952	-15.1641
428	4.5835	7.7419	0.0000	5.9059	0.9952	0.6305	3.0696	5.7201	10.1903	8.0078	3.5912	13.8000	13.8000	13.8000	13.8000	-8.2588	-0.9817	-6.2782	-13.2888	-28.7345	-16.4034	-27.6022	-15.2711
429	4.8969	7.7775	0.0000	7.3697	2.2521	1.4270	2.2332	5.9601	11.0684	7.8247	3.5932	13.8000	13.8000	13.8000	13.8000	-12.5865	-2.7484	-9.1139	-13.1593	-28.9036	-16.5725	-28.5877	-16.2566
430	5.3622	6.5622	0.0000	2.8694	2.6685	0.9457	1.5383	7.1173	9.5262	3.8848	4.6011	13.8000	13.8000	13.8000	13.8000	-14.8620	-6.3856	-9.3309	-11.7948	-28.8465	-16.5154	-24.0641	-11.7330
431	5.1090	7.7931	0.0000	6.9836	1.8954	0.3408	1.1925	5.9032	10.0816	9.0904	3.6519	13.8000	13.8000	13.8000	13.8000	-13.6318	-1.7247	-8.6234	-12.9987	-28.9078	-16.5767	-27.9721	-15.6410
432	4.9761	9.6116	0.0000	8.0913	0.7950	2.3063	2.3147	5.5589	17.0975	7.3765	1.7711	13.8000	13.8000	13.8000	13.8000	-9.8507	-2.0327	-6.8148	-14.6956	-28.5371	-16.2060	-29.4638	-17.1327
433	5.6628	8.9335	0.0000	5.7413	0.4673	1.7022	6.3071	6.2041	18.8130	3.3533	3.2601	13.8000	13.8000	13.8000	13.8000	-11.6474	-3.9117	-8.7108	-13.2592	-28.7964	-16.4653	-26.4079	-14.0768
434	4.9898	6.0299	0.0000	10.2944	1.0480	2.3305	1.6829	7.3538	13.1951	4.0205	4.7785	13.8000	13.8000	13.8000	13.8000	-14.0520	-4.4665	-4.9708	-11.6734	-28.9424	-16.6113	-31.0743	-18.7432
435	4.8708	7.0186	0.0000	5.3766	2.1752	0.9383	5.6121	6.7298	16.8448	4.1689	4.2777	13.8000	13.8000	13.8000	13.8000	-14.3688	-2.2098	-8.8631	-12.3418	-29.0277	-16.6966	-26.7384	-14.4073
436	4.8715	7.5383	0.0000	4.5102	1.1235	2.5967	4.2806	5.6437	16.8357	9.5147	3.7694	13.8000	13.8000	13.8000	13.8000	-10.8060	-2.7113	-5.3851	-12.7834	-28.8823	-16.5512	-26.0419	-13.7108
437	5.9639	11.2004	0.0000	9.4459	0.9481	0.8929	4.7658	6.4375	13.6324	1.3213	1.1487	13.8000	13.8000	13.8000	13.8000	-13.6892	-0.2985	-10.0597	-15.5846	-28.9084	-16.5773	-29.5381	-17.2070
438	5.1113	8.0172	0.0000	6.9514	1.9551	0.4394	1.2246	5.9980	10.0620	8.9954	3.6609	13.8000	13.8000	13.8000	13.8000	-13.7071	-1.6761	-8.6542	-13.0145	-28.8323	-16.5012	-27.9532	-15.6221
439	4.6824	5.7084	0.0000	10.0839	0.9504	1.6550	1.8198	7.8605	12.9817	3.7870	4.6689	13.8000	13.8000	13.8000	13.8000	-14.0708	-3.8452	-5.3650	-11.6263	-29.0907	-16.7596	-31.1428	-18.8117
440	5.7498	11.1886	0.0000	7.9011	1.5163	0.9033	4.5339	6.4637	14.0753	0.8036	0.8820	13.8000	13.8000	13.8000	13.8000	-13.2093	-0.6890	-11.2691	-15.5718	-28.8014	-16.4703	-28.3246	-15.9935
441	5.9849	11.2975	0.0000	8.5227	1.4176	1.0381	3.9648	6.3016	14.2616	1.3397	0.9821	13.8000	13.8000	13.8000	13.8000	-13.5021	-0.6861	-11.5447	-15.5415	-28.8885	-16.5574	-28.7168	-16.3857
442	5.0137	7.7841	0.0000	7.0688	1.8952	0.3714	1.1904	5.9226	10.1577	8.9717	3.5717	13.8000	13.8000	13.8000	13.8000	-13.8285	-1.5704	-8.5816	-12.9660	-28.8525	-16.5214	-28.1868	-15.8557
443	4.5162	8.5919	0.0000	3.8165	0.7414	2.8108	6.2136	6.2577	18.2937	3.2312	2.4382	13.8000	13.8000	13.8000	13.8000	-16.4456	-2.1572	-11.9147	-14.1745	-28.9093	-16.5782	-25.4490	-13.1179
444	5.1394	7.8891	0.0000	6.8480	1.9309	0.3153	1.1706	5.9612	10.3272	8.9755	3.8041	13.8000	13.8000	13.8000	13.8000	-13.4552	-1.6106	-9.0429	-12.9482	-28.8443	-16.5132	-27.9003	-15.5692
445	5.2017	7.8087	0.0000	7.0206	1.7243	0.6624	1.3569	6.0324	10.3340	8.9866	3.9231	13.8000	13.8000	13.8000	13.8000	-13.6251	-1.6490	-9.1042	-12.8410	-28.9188	-16.5877	-28.0562	-15.7251
446	5.2177	7.8852	0.0000	7.0618	1.9448	0.4454	1.2031	5.9908	10.3970	9.0593	3.8491	13.8000	13.8000	13.8000	13.8000	-13.5817	-1.5930	-9.1661	-12.8009	-28.8184	-16.4873	-27.8677	-15.5366
447	5.0394	7.5157	0.0000	5.3597	0.2940	1.0299	0.6503	6.1679	12.7732	4.6342	3.9869	13.8000	13.8000	13.8000	13.8000	-12.3842	-0.4645	-7.1228	-12.6410	-28.8082	-16.4771	-26.5260	-14.1949
448	6.0318	11.4285	0.0000	9.1119	0.7884	1.1455	4.8400	6.3530	13.8764	0.9787	0.9099	13.8000	13.8000	13.8000	13.8000	-13.6156	-0.9991	-11.6919	-15.6032	-28.9814	-16.6503	-29.0203	-16.6892
449	5.0005	7.9633	0.0000	7.1129	0.5299	2.3644	2.9630	6.0407	12.1536	12.8239	3.4277	13.8000	13.8000	13.8000	13.8000	-14.1208	-0.4158	-7.7809	-13.2735	-28.9071	-16.5760	-28.1356	-15.8045
450	5.0641	8.0637	0.0000	5.6312	1.0546	0.6552	3.0998	5.6592	10.2653	8.0178	3.6095	13.8000	13.8000	13.8000	13.8000	-8.6749	-0.9931	-6.6599	-13.0026	-28.6965	-16.3654	-27.0564	-14.7253
451	6.8176	8.9847	0.0000	8.9151	0.6477	0.7176	8.9408	5.8648	19.6542	7.6737	4.3218	13.8000	13.8000	13.8000	13.8000	-12.0684	-2.0464	-7.5411	-12.2529	-28.7774	-16.4463	-28.3420	-16.0109
452	4.4690	4.3593	0.0000	9.4296	0.7120	1.6764	4.0920	9.5950	10.7514	4.6159	5.5373	13.8000	13.8000	13.8000	13.8000	-14.2502	-0.0784	-3.7442	-10.9968	-29.1799	-16.8488	-30.9709	-18.6398
453	5.6902	8.9835	0.0000	8.0383	1.2061	1.5998	5.4795	5.7638	11.8401	7.2641	3.1877	13.8000	13.8000	13.8000	13.8000	-11.1926	-0.0325	-6.6786	-13.4806	-28.6493	-16.3182	-28.4901	-16.1590
454	4.4275	6.0254	0.0000	10.7010	0.4503	1.6402	2.1158	6.0003	14.4865	5.1291	4.8120	13.8000	13.8000	13.8000	13.8000	-12.1736	-2.5887	-5.6703	-11.7623	-28.7264	-16.3953	-32.3848	-20.0537
455	5.5874	9.9815	0.0000	12.5556	1.4149	1.2781	6.8607	5.9590	16.9524	7.3555	2.0180	13.8000	13.8000	13.8000	13.8000	-12.4342	-3.8417	-9.2549	-14.4302	-28.9856	-16.6545	-33.1856	-20.8545
456	4.9892	9.2858	0.0000	6.5137	1.0131	0.0930	3.2332	7.1100	17.3143	1.5219	2.0574	13.8000	13.8000	13.8000	13.8000	-15.0498	-0.3753	-10.4052	-14.4505	-28.9473	-16.6162	-27.6662	-15.3351
457	5.1267	9.3203	0.0000	6.7499	0.9872	0.1803	3.0588	7.5021	17.1279	1.2387	1.9464	13.8000	13.8000	13.8000	13.8000	-15.2294	-0.1219	-10.7696	-14.5255	-28.8872	-16.5561	-27.5786	-15.2475
458	4.4145	7.0123	0.0000	4.5452	1.7157	1.8974	2.8721	6.4851	12.6716	3.8992	3.9272	13.8000	13.8000	13.8000	13.8000	-13.2528	-0.3970	-7.8223	-12.8379	-28.8656	-16.5345	-26.1913	-13.8602
459	5.8165	8.4448	0.0000	10.2347	1.3075	0.6194	5.0086	6.0753	15.2235	7.3538	3.9512	13.8000	13.8000	13.8000	13.8000	-13.9687	-1.1474	-8.7146	-12.8202	-28.9221	-16.5910	-30.5101	-18.1790
460	5.1931	7.9376	0.0000	7.0678	1.7319	0.5245	1.2119	5.9629	10.3806	9.0168	3.8625	13.8000	13.8000	13.8000	13.8000	-13.6187	-1.6207	-8.8026	-12.9115	-28.7952	-16.4641	-27.8728	-15.5417
461	7.0470	6.6829	0.0000	9.4990	0.9436	0.8730	4.5447	5.7848	17.7660	6.1406	6.2178	13.8000	13.8000	13.8000	13.8000	-11.5174	-1.8070	-5.3340	-10.5384	-28.7060	-16.3749	-28.7774	-16.4463
462	5.8169	9.6652	0.0000	5.3626	0.0291	1.0934	1.6515	5.9421	14.2982	8.7852	2.5920	13.8000	13.8000	13.8000	13.8000	-14.0162	-0.5870	-7.9834	-14.1044	-28.9342	-16.6031	-25.6145	-13.2834
463	5.8326	8.3977	0.0000	10.2590	1.4841	0.8116	4.8574	6.0183	15.3190	7.5730	3.9771	13.8000	13.8000	13.8000	13.8000	-13.9328	-1.1840	-8.3936	-12.6941	-28.8744	-16.5433	-30.4812	-18.1501
464	5.3427	9.7763	0.0000	4.0456	0.1964	1.6185	7.8430	5.9590	13.2407	6.8117	2.1551	13.8000	13.8000	13.8000	13.8000	-12.9023	-0.5603	-8.4446	-14.4074	-29.0157	-16.6846	-25.1844	-12.8533
465	4.5425	7.0982	0.0000	4.6605	1.7004	1.7787	2.7806	6.4259	12.7636	3.7629	3.8269	13.8000	13.8000	13.8000	13.8000	-13.3254	-0.2557	-7.7599	-12.8078	-28.7859	-16.4548	-26.2159	-13.8848
466	5.6172	9.3908	0.0000	5.4077	1.4525	0.1245	0.2624	6.1656	18.5245	3.2297	2.6675	13.8000	13.8000	13.8000	13.8000	-12.8099	-2.5641	-8.2066	-13.9095	-28.8094	-16.4783	-25.8575	-13.5264
467	5.3020	8.0242	0.0000	7.0634	1.9443	0.4264	1.2595	6.0987	10.2713	8.8812	3.9165	13.8000	13.8000	13.8000	13.8000	-13.4520	-1.6475	-9.1054	-12.9341	-28.9286	-16.5975	-27.8572	-15.5261
468	5.8550	8.4847	0.0000	10.2769	1.3044	0.6604	4.8943	6.0803	15.4611	7.4934	3.7806	13.8000	13.8000	13.8000	13.8000	-14.0093	-1.0401	-8.5852	-12.9416	-28.8849	-16.5538	-30.5250	-18.1939
469	5.8539	8.4742	0.0000	10.3969	1.3128	0.6224	4.9547	6.1254	15.3706	7.3997	3.8099	13.8000	13.8000	13.8000	13.8000	-14.1617	-1.2153	-8.3300	-12.8115	-29.0007	-16.6696	-30.6097	-18.2786
470	4.7371	8.1301	0.0000	7.2380	0.5212	0.6703	2.3564	6.0075	10.6431	9.1685	3.2469	13.8000	13.8000	13.8000	13.8000	-13.9757	-1.7367	-8.8118	-13.4764	-28.7749	-16.4438	-28.4593	-16.1282
471	5.8637	11.6670	0.0000	7.9470	1.7636	0.9550	4.4609	6.3070	13.8797	0.9176	0.6638	13.8000	13.8000	13.8000	13.8000	-13.3930	-0.5048	-11.5036	-15.8531	-28.9369	-16.6058	-28.3034	-15.9723
472	4.6498	6.8018	0.0000	5.3445	2.4368	1.0294	5.6916	6.5673	17.1188	4.0516	4.1125	13.8000	13.8000	13.8000	13.8000	-14.4257	-2.6103	-8.4591	-12.5034	-28.9553	-16.6242	-26.5578	-14.2267
473	4.9441	9.5949	0.0000	6.5081	0.6926	0.3938	3.2696	7.3575	16.5707	1.3430	1.7670	13.8000	13.8000	13.8000	13.8000	-14.9331	-0.5453	-10.4143	-14.6974	-29.1428	-16.8117	-27.6910	-15.3599
474	5.3698	6.6665	0.0000	3.1394	2.6010	1.3665	1.3476	7.1831	9.3171	4.0127	4.5958	13.8000	13.8000	13.8000	13.8000	-14.8677	-6.3729	-8.9358	-11.6746	-28.9345	-16.6034	-24.2756	-11.9445
475	4.8329	7.6038	0.0000	4.1386	0.2827	1.3104	0.7016	6.0727	18.5890	6.2191	3.7982	13.8000	13.8000	13.8000	13.8000	-15.1868	-2.0106	-9.0036	-12.8008	-28.7508	-16.4197	-25.5639	-13.2328
476	4.2329	5.2131	0.0000	5.7547	0.3977	0.6156	0.7231	5.5788	10.4248	7.4714	5.3655	13.8000	13.8000	13.8000	13.8000	-9.7353	-8.5815	-2.3118	-11.3681	-28.7478	-16.4167	-27.6619	-15.3308
477	5.2206	7.9187	0.0000	5.7284	0.2998	1.0826	0.5600	6.0591	13.5292	4.8614	3.9976	13.8000	13.8000	13.8000	13.8000	-12.4558	-0.4811	-6.9516	-12.6685	-28.6670	-16.3359	-26.6599	-14.3288
478	5.4941	7.5679	0.0000	7.8976	2.6537	1.5380	1.7745	5.9084	14.9300	20.1587	4.4412	13.8000	13.8000	13.8000	13.8000	-12.1656	-3.2106	-8.2594	-12.1528	-28.7800	-16.4489	-28.6773	-16.3462
479	5.0267	7.7709	0.0000	7.0039	1.9887	0.3823	1.2376	6.0408	10.1713	8.7234	3.7020	13.8000	13.8000	13.8000	13.8000	-13.6357	-1.5550	-8.6637	-13.0239	-28.8487	-16.5176	-28.0823	-15.7512
480	5.9189	8.5155	0.0000	10.2715	1.5661	0.6693	4.7936	5.9819	15.4384	7.5209	3.7178	13.8000	13.8000	13.8000	13.8000	-13.9754	-1.3110	-8.5097	-12.8661	-28.8075	-16.4764	-30.4866	-18.1555
481	4.9079	7.7425	0.0000	5.9213	0.9259	0.7518	3.1194	5.7121	10.2715	8.1361	3.7312	13.8000	13.8000	13.8000	13.8000	-8.3737	-1.0117	-6.3113	-13.0397	-28.5162	-16.1851	-27.3407	-15.0096
482	4.7679	6.9946	0.0000	5.1207	2.3698	1.1050	5.7222	6.5719	17.0802	4.1773	4.1850	13.8000	13.8000	13.8000	13.8000	-14.2258	-2.3960	-8.8395	-12.3392	-28.9518	-16.6207	-26.5632	-14.2321
483	4.8084	7.9633	0.0000	5.9385	0.9516	0.3742	2.9101	5.8257	10.1598	7.8998	3.7279	13.8000	13.8000	13.8000	13.8000	-8.3311	-0.9009	-6.1711	-13.1425	-28.5050	-16.1739	-27.3489	-15.0178
484	6.1360	9.3784	0.0000	8.2198	0.7793	1.6434	5.5863	5.6822	11.1603	8.3280	3.2579	13.8000	13.8000	13.8000	13.8000	-10.9872	-0.2708	-7.5621	-13.2537	-28.6678	-16.3367	-28.2832	-15.9521
485	5.2181	7.9584	0.0000	6.7090	1.7034	0.3927	1.2661	6.0632	10.4504	8.8465	3.7855	13.8000	13.8000	13.8000	13.8000	-13.7125	-1.4558	-9.0645	-12.9974	-28.7628	-16.4317	-27.6111	-15.2800
486	5.9083	11.6286	0.0000	9.2054	1.1702	0.8862	4.5688	6.4120	14.7195	0.8935	0.7015	13.8000	13.8000	13.8000	13.8000	-13.7038	-0.9116	-11.8483	-15.9822	-28.7281	-16.3970	-29.3940	-17.0629
487	4.9634	6.8611	0.0000	5.6108	2.3400	1.3044	5.7849	6.4775	17.1028	4.1852	4.1949	13.8000	13.8000	13.8000	13.8000	-14.5608	-2.2879	-8.8078	-12.2884	-28.9742	-16.6431	-26.5495	-14.2184
488	6.6081	10.5097	0.0000	0.0275	0.0955	0.1932	3.8493	4.2528	16.3164	9.1208	1.6216	13.8000	13.8000	13.8000	13.8000	-13.8671	-0.5983	-10.9720	-15.0119	-29.6525	-17.3214	-23.1100	-10.7789
489	5.5770	9.6999	0.0000	4.1868	0.0675	1.6223	7.7116	5.9504	13.3368	6.7602	2.2940	13.8000	13.8000	13.8000	13.8000	-13.3180	-0.5032	-8.3864	-14.2897	-28.8593	-16.5282	-24.9947	-12.6636
490	5.6934	11.3159	0.0000	7.9845	1.7623	0.9905	4.1020	6.2510	14.3762	1.4722	0.9079	13.8000	13.8000	13.8000	13.8000	-13.7200	-0.4338	-11.4391	-15.7191	-28.9366	-16.6055	-28.4070	-16.0759
491	5.2746	7.7249	0.0000	5.6329	0.3835	1.2639	0.6902	5.9845	13.2027	4.6554	3.9316	13.8000	13.8000	13.8000	13.8000	-12.5014	-0.6189	-7.1867	-12.6830	-28.8034	-16.4723	-26.6438	-14.3127
492	4.6467	8.1942	0.0000	7.0206	0.8287	0.8788	2.5595	6.1388	11.2425	9.3421	3.1333	13.8000	13.8000	13.8000	13.8000	-13.4256	-1.9741	-8.6795	-13.6500	-28.8308	-16.4997	-28.6690	-16.3379
493	5.1057	7.5092	0.0000	5.6685	0.4604	1.1384	0.7918	5.8912	12.7009	5.0781	3.9595	13.8000	13.8000	13.8000	13.8000	-12.8110	-0.7809	-7.1103	-12.6026	-28.8535	-16.5224	-26.8460	-14.5149
494	5.6014	9.8865	0.0000	4.0901	0.2087	1.6309	7.7684	5.8546	13.2688	6.7835	2.2348	13.8000	13.8000	13.8000	13.8000	-13.0595	-0.9158	-8.1192	-14.2080	-28.8262	-16.4951	-25.0797	-12.7486
495	4.3562	8.1581	0.0000	2.6517	0.7002	1.9811	5.8716	5.9516	14.1574	9.1547	2.7227	13.8000	13.8000	13.8000	13.8000	-17.0250	-1.9209	-12.8678	-14.0733	-28.9978	-16.6667	-24.6924	-12.3613
496	5.5081	9.7316	0.0000	12.5947	1.4901	1.2698	6.9587	6.0122	16.9649	7.3874	2.1583	13.8000	13.8000	13.8000	13.8000	-12.6884	-4.3060	-9.4948	-14.4619	-28.9398	-16.6087	-33.3123	-20.9812
497	4.8857	7.8120	0.0000	5.8530	0.8817	0.5886	3.1076	5.7253	10.2195	7.9690	3.6803	13.8000	13.8000	13.8000	13.8000	-8.2062	-0.9820	-6.1608	-13.0729	-28.7135	-16.3824	-27.4546	-15.1235
498	5.7441	8.4618	0.0000	10.1722	1.8412	0.7364	4.6702	6.0360	15.2781	7.4825	3.7546	13.8000	13.8000	13.8000	13.8000	-13.9090	-1.3447	-8.6785	-12.8516	-28.8332	-16.5021	-30.3852	-18.0541
499	5.9803	8.5761	0.0000	10.4376	1.5646	0.6904	4.7929	6.0463	15.3044	7.6012	3.7459	13.8000	13.8000	13.8000	13.8000	-14.0793	-1.4255	-8.5726	-12.7420	-28.9181	-16.5870	-30.6710	-18.3399
500	5.9693	9.7540	0.0000	5.3549	0.1023	1.1984	1.5145	5.9453	14.2699	9.1502	2.6788	13.8000	13.8000	13.8000	13.8000	-14.0107	-0.4858	-8.0860	-13.9679	-28.9120	-16.5809	-25.4452	-13.1141
501	5.4973	7.6147	0.0000	8.0139	2.6192	1.3533	2.0242	5.8978	15.1652	19.5935	4.3185	13.8000	13.8000	13.8000	13.8000	-12.1750	-3.1338	-8.0420	-12.2447	-28.8069	-16.4758	-28.8570	-16.5259
502	7.2386	7.7823	0.0000	1.0289	2.0460	1.6430	3.4934	7.4042	16.2699	2.9574	4.1608	13.8000	13.8000	13.8000	13.8000	-13.8758	-0.9320	-9.7369	-11.9629	-29.3310	-16.9999	-23.2546	-10.9235
503	3.9522	9.0492	0.0000	3.1896	4.0729	2.2520	2.6564	5.4996	12.0390	4.3287	1.5137	13.8000	13.8000	13.8000	13.8000	-9.5325	-5.5794	-10.5302	-15.1550	-28.6498	-16.3187	-25.5782	-13.2471
504	5.2494	8.0907	0.0000	7.0827	1.8862	0.3274	1.1459	6.1024	10.4599	8.9341	3.8543	13.8000	13.8000	13.8000	13.8000	-13.4705	-1.5781	-9.0598	-12.9883	-28.8834	-16.5523	-27.8651	-15.5340
505	5.9468	9.6638	0.0000	-0.0329	2.1229	2.1796	3.9467	4.4178	15.6300	1.1142	1.2987	13.8000	13.8000	13.8000	13.8000	-14.0625	-7.0855	-12.4898	-14.8998	-29.4948	-17.1637	-22.6956	-10.3645
506	5.5669	9.7145	0.0000	4.0766	0.2198	1.4561	7.7928	5.7849	13.2151	6.9331	2.3039	13.8000	13.8000	13.8000	13.8000	-13.0790	-0.7080	-8.5928	-14.3857	-28.8347	-16.5036	-24.8290	-12.4979
507	5.0667	7.7909	0.0000	5.4897	0.3371	1.2391	0.7992	6.0795	13.1547	4.6561	3.7445	13.8000	13.8000	13.8000	13.8000	-12.5766	-0.4953	-7.1890	-12.7698	-28.8969	-16.5658	-26.6133	-14.2822
508	4.9157	9.3920	0.0000	6.5246	1.1324	0.4425	3.3155	7.0913	16.9513	1.6518	1.9237	13.8000	13.8000	13.8000	13.8000	-14.9471	-0.1735	-10.6538	-14.5488	-29.0483	-16.7172	-27.5505	-15.2194
509	5.5791	6.7509	0.0000	3.2363	2.5420	1.5803	1.2652	7.2279	9.3943	3.8609	4.5190	13.8000	13.8000	13.8000	13.8000	-14.5808	-6.2778	-8.8956	-11.6275	-28.9260	-16.5949	-24.3468	-12.0157
510	5.5877	9.8188	0.0000	12.6864	1.4042	1.2736	7.1761	5.8406	17.2632	7.3903	2.2331	13.8000	13.8000	13.8000	13.8000	-12.2705	-3.7464	-9.4257	-14.4805	-28.7109	-16.3798	-33.1784	-20.8473
511	4.7952	7.9455	0.0000	7.5147	2.1899	1.2768	2.0053	5.9826	11.0204	7.6171	3.5266	13.8000	13.8000	13.8000	13.8000	-12.6889	-2.9821	-8.7990	-13.2095	-28.7421	-16.4110	-28.8136	-16.4825
512	5.0629	7.8261	0.0000	7.0072	1.9123	0.2813	1.1292	6.0063	9.9045	8.8618	3.7090	13.8000	13.8000	13.8000	13.8000	-13.8047	-1.4760	-8.4624	-12.9934	-28.9666	-16.6355	-28.0342	-15.7031
513	4.8591	7.6453	0.0000	6.2636	0.8436	0.6469	2.9118	5.6907	10.1947	8.1064	3.6436	13.8000	13.8000	13.8000	13.8000	-8.3813	-0.9002	-6.3055	-13.0900	-28.7423	-16.4112	-27.6571	-15.3260
514	5.6342	9.8607	0.0000	4.0111	0.1323	1.5690	7.7183	5.9771	13.4024	6.9954	2.2928	13.8000	13.8000	13.8000	13.8000	-12.9151	-0.5019	-8.0129	-14.2962	-28.8110	-16.4799	-24.9840	-12.6529
515	5.8304	8.4725	0.0000	10.1910	1.4343	0.6851	4.9960	5.9607	15.3161	7.6564	3.7097	13.8000	13.8000	13.8000	13.8000	-13.9230	-1.3196	-8.5766	-12.7925	-28.7678	-16.4367	-30.5989	-18.2678
516	4.5378	8.5348	0.0000	3.7077	0.7381	2.7789	6.2169	6.2534	18.2727	3.2016	2.4759	13.8000	13.8000	13.8000	13.8000	-16.4296	-2.0751	-11.9261	-14.1284	-28.8491	-16.5180	-25.4850	-13.1539
517	4.9956	8.1894	0.0000	7.1857	0.6112	0.6332	2.6416	5.9810	10.5805	8.9623	3.4234	13.8000	13.8000	13.8000	13.8000	-13.8526	-2.0628	-8.8807	-13.3243	-28.7340	-16.4029	-28.4341	-16.1030
518	4.7429	5.7053	0.0000	9.5280	0.6573	2.7514	1.9786	7.7123	13.5267	4.1871	4.7885	13.8000	13.8000	13.8000	13.8000	-14.0846	-3.6857	-5.3307	-11.6259	-29.1406	-16.8095	-30.6678	-18.3367
519	4.8614	7.5202	0.0000	3.9604	0.4194	1.3063	0.5005	6.1308	18.9334	6.3818	3.9040	13.8000	13.8000	13.8000	13.8000	-15.1606	-2.0654	-8.9058	-12.8662	-28.7927	-16.4616	-25.4753	-13.1442
520	5.6671	11.4111	0.0000	8.0279	1.6191	0.9208	4.1159	6.3669	13.9699	1.1394	0.7545	13.8000	13.8000	13.8000	13.8000	-13.3891	-0.5011	-11.4334	-15.6377	-28.9488	-16.6177	-28.5555	-16.2244
521	4.6975	9.9046	0.0000	2.1889	1.4065	2.3882	5.6601	6.2869	16.4045	0.8743	0.7952	13.8000	13.8000	13.8000	13.8000	-14.7341	-4.3521	-11.6364	-15.6130	-29.0796	-16.7485	-24.0861	-11.7550
522	4.8229	7.7607	0.0000	5.7379	0.7769	0.5859	3.3184	5.7786	10.3185	7.9311	3.5419	13.8000	13.8000	13.8000	13.8000	-8.4641	-0.8751	-6.6356	-13.1510	-28.7456	-16.4145	-27.2459	-14.9148
523	4.7642	6.8289	0.0000	5.3468	2.4230	1.0390	6.0282	6.6998	17.0924	3.9337	4.2593	13.8000	13.8000	13.8000	13.8000	-14.5498	-2.3809	-8.6795	-12.3309	-28.9147	-16.5836	-26.5237	-14.1926
524	5.3644	8.0764	0.0000	6.8681	1.7822	0.5196	1.0263	6.0268	10.3207	8.8340	3.7666	13.8000	13.8000	13.8000	13.8000	-13.3201	-1.6825	-9.0623	-12.9593	-28.7820	-16.4509	-27.6961	-15.3650
525	4.1874	5.2357	0.0000	5.2418	0.2000	1.0685	0.7188	5.4437	10.1944	7.3570	5.2246	13.8000	13.8000	13.8000	13.8000	-9.4880	-7.8080	-2.3972	-11.3630	-28.8383	-16.5072	-27.3744	-15.0433
526	5.8258	8.4006	0.0000	10.3244	1.4103	0.6239	5.0251	5.9249	15.3440	7.4848	3.8763	13.8000	13.8000	13.8000	13.8000	-13.8739	-1.5192	-8.5291	-12.8170	-28.8477	-16.5166	-30.4605	-18.1294
527	5.0237	7.8834	0.0000	6.9930	2.0286	0.3884	1.0220	6.0635	9.9494	8.8791	3.7637	13.8000	13.8000	13.8000	13.8000	-13.6789	-1.4460	-8.6690	-13.0039	-28.8488	-16.5177	-28.0382	-15.7071
528	5.6301	7.7036	0.0000	9.8054	1.6232	0.9556	2.5785	7.2486	13.3877	3.7683	4.3186	13.8000	13.8000	13.8000	13.8000	-14.9882	-0.7541	-8.8185	-12.1533	-28.8763	-16.5452	-30.2289	-17.8978
529	4.7470	7.7680	0.0000	5.9392	0.9331	0.5870	2.9882	5.6629	10.1550	7.9992	3.6614	13.8000	13.8000	13.8000	13.8000	-8.3165	-1.1055	-6.2115	-13.1786	-28.7855	-16.4544	-27.4629	-15.1318
530	4.3412	7.2418	0.0000	4.1824	0.0312	1.6185	3.0403	6.1417	15.9068	4.9005	3.5979	13.8000	13.8000	13.8000	13.8000	-14.1062	-2.4297	-7.6533	-13.1425	-28.8680	-16.5369	-25.8111	-13.4800
531	5.0972	7.9978	0.0000	6.7654	1.9250	0.4963	1.2532	6.0382	10.4008	8.9180	3.7338	13.8000	13.8000	13.8000	13.8000	-13.6765	-1.6983	-9.1640	-13.0369	-28.8156	-16.4845	-27.8768	-15.5457
532	4.2303	4.1894	0.0000	9.6134	1.0477	1.8989	4.3466	9.7152	11.2889	4.4344	5.2790	13.8000	13.8000	13.8000	13.8000	-14.1635	-0.0030	-3.4860	-11.1035	-28.9227	-16.5916	-31.2695	-18.9384
533	5.2438	8.0087	0.0000	7.0662	1.8711	0.4547	1.1632	5.9307	10.4052	9.0324	3.6674	13.8000	13.8000	13.8000	13.8000	-13.4817	-1.6732	-8.8752	-12.8263	-28.8347	-16.5036	-27.9509	-15.6198
534	4.5464	7.5014	0.0000	5.7793	0.9536	0.4740	2.9574	5.6391	10.1542	7.9822	3.6822	13.8000	13.8000	13.8000	13.8000	-8.3624	-1.2030	-6.4085	-13.0767	-28.5715	-16.2404	-27.4652	-15.1341
535	4.8630	8.0696	0.0000	7.3174	2.3078	0.8506	1.8001	6.0690	10.7632	8.0802	3.3107	13.8000	13.8000	13.8000	13.8000	-13.2703	-3.0774	-8.7360	-13.4186	-28.9364	-16.6053	-28.5389	-16.2078
536	5.3648	8.1596	0.0000	7.0743	1.8549	0.5579	1.3008	6.0856	10.4855	8.9860	3.7151	13.8000	13.8000	13.8000	13.8000	-13.4228	-1.8215	-9.0833	-12.9598	-28.7919	-16.4608	-27.9193	-15.5882
537	5.1550	7.6185	0.0000	2.3557	1.4535	2.1997	1.5844	5.7696	12.0043	10.1045	3.9458	13.8000	13.8000	13.8000	13.8000	-13.9240	-1.1154	-9.0716	-12.7384	-28.9415	-16.6104	-24.1589	-11.8278
538	4.5783	8.5696	0.0000	3.7726	0.6019	2.6571	6.2115	6.2402	18.2626	3.1274	2.4283	13.8000	13.8000	13.8000	13.8000	-16.3394	-2.0685	-11.9044	-14.1086	-28.8589	-16.5278	-25.4702	-13.1391
539	4.6859	7.6228	0.0000	5.8211	1.0339	0.4488	3.1269	5.6997	10.1270	7.9206	3.6346	13.8000	13.8000	13.8000	13.8000	-8.0911	-0.7726	-6.1333	-13.1857	-28.7246	-16.3935	-27.2223	-14.8912
540	5.1896	7.9492	0.0000	6.9958	1.9211	0.6159	1.1639	6.0553	10.5502	8.9535	3.7811	13.8000	13.8000	13.8000	13.8000	-13.5738	-1.6678	-9.0886	-12.7964	-28.8950	-16.5639	-27.9487	-15.6176
541	5.1967	9.1401	0.0000	7.8145	1.8088	1.2851	3.2529	6.3246	18.1131	2.5803	2.7136	13.8000	13.8000	13.8000	13.8000	-11.2936	-2.3939	-8.4549	-14.0042	-28.7265	-16.3954	-28.7491	-16.4180
542	5.0486	7.9289	0.0000	7.0602	2.1302	0.1711	1.1553	5.9525	10.0192	9.0109	3.4929	13.8000	13.8000	13.8000	13.8000	-13.7303	-1.7172	-8.4431	-13.1442	-28.9045	-16.5734	-28.0092	-15.6781
543	5.9292	9.9242	0.0000	-0.2516	2.1348	2.3678	4.2016	4.3702	15.8105	1.2974	1.1109	13.8000	13.8000	13.8000	13.8000	-13.8967	-7.2062	-12.4156	-15.2624	-29.5503	-17.2192	-22.5845	-10.2534
544	5.5470	7.2319	0.0000	0.0001	0.2548	2.7332	3.4119	6.2680	9.5273	2.0945	3.6824	13.8000	13.8000	13.8000	13.8000	-13.5392	-3.3185	-7.4827	-13.1079	-29.2282	-16.8971	-22.5946	-10.2635
545	5.1265	7.2246	0.0000	6.6402	1.7966	0.6478	2.2527	5.8538	12.5543	9.6995	4.4284	13.8000	13.8000	13.8000	13.8000	-12.4601	-3.2497	-7.6887	-12.2048	-28.5987	-16.2676	-27.7188	-15.3877
546	5.0063	8.1571	0.0000	6.9362	1.9709	0.8574	1.5943	5.9769	10.8229	8.1767	3.1787	13.8000	13.8000	13.8000	13.8000	-13.4556	-3.0487	-8.3001	-13.3729	-28.9581	-16.6270	-27.9111	-15.5800
547	6.1257	9.9237	0.0000	5.5800	0.0630	1.1376	1.4636	5.9151	14.2358	9.0695	2.5582	13.8000	13.8000	13.8000	13.8000	-13.9830	-0.4080	-7.9556	-14.0192	-28.8952	-16.5641	-25.7107	-13.3796
548	5.1284	7.5620	0.0000	10.5054	0.0120	1.9549	0.6518	6.0993	12.6456	5.3897	4.0961	13.8000	13.8000	13.8000	13.8000	-13.7067	-1.3058	-6.4457	-12.6093	-28.8369	-16.5058	-31.2945	-18.9634
549	5.8738	8.7904	0.0000	1.0283	0.6135	1.5517	3.2540	8.3368	14.1715	1.0569	2.6101	13.8000	13.8000	13.8000	13.8000	-13.4372	-2.0744	-8.8729	-13.0680	-28.8923	-16.5612	-23.6728	-11.3417
550	4.8723	7.7690	0.0000	4.6550	1.2297	2.3315	4.1904	5.7428	16.7796	9.5438	3.7873	13.8000	13.8000	13.8000	13.8000	-10.7913	-2.6782	-5.6373	-12.9729	-28.6538	-16.3227	-26.1388	-13.8077
551	5.2533	10.2839	0.0000	8.4912	0.8484	2.2050	2.1881	5.7136	17.5038	7.1664	1.5019	13.8000	13.8000	13.8000	13.8000	-9.5623	-1.9989	-7.3835	-15.2447	-28.7449	-16.4138	-29.3676	-17.0365
552	4.6226	5.3339	0.0000	9.9097	1.8278	1.6775	3.9635	5.4248	12.6791	4.5434	5.3168	13.8000	13.8000	13.8000	13.8000	-9.1845	-4.3862	-2.6428	-11.2444	-28.4908	-16.1597	-31.5791	-19.2480
553	4.9979	7.8165	0.0000	6.9574	2.0557	0.2322	1.1770	5.9185	10.0268	8.9035	3.6616	13.8000	13.8000	13.8000	13.8000	-13.6797	-1.5561	-8.6722	-13.0353	-28.8173	-16.4862	-27.9583	-15.6272
554	5.0734	7.9205	0.0000	6.8494	1.9256	0.2644	1.2221	6.1031	10.0124	9.0163	3.7138	13.8000	13.8000	13.8000	13.8000	-13.7090	-1.4771	-8.5886	-12.9845	-28.8269	-16.4958	-27.9478	-15.6167
555	5.0580	8.7897	0.0000	5.0003	0.6687	1.8327	0.7807	5.9780	14.9876	5.8924	2.6451	13.8000	13.8000	13.8000	13.8000	-14.5593	-0.6470	-9.6464	-14.0515	-28.9250	-16.5939	-26.0848	-13.7537
556	5.6198	6.1308	0.0000	1.4418	1.8586	3.5582	1.5139	6.1480	9.5998	2.7632	3.7686	13.8000	13.8000	13.8000	13.8000	-14.3924	-5.3886	-6.7342	-12.3327	-29.1783	-16.8472	-22.5271	-10.1960
557	4.9848	7.7761	0.0000	7.1209	2.0203	0.3211	1.2237	5.9897	10.2470	9.1092	3.6672	13.8000	13.8000	13.8000	13.8000	-13.6169	-1.4888	-8.5984	-13.0349	-28.9202	-16.5891	-28.0590	-15.7279
558	4.8983	7.5064	0.0000	4.3819	1.1836	2.8834	4.2694	5.6681	17.0930	9.4919	3.8142	13.8000	13.8000	13.8000	13.8000	-10.8415	-2.7698	-5.3031	-12.6210	-28.7682	-16.4371	-25.9551	-13.6240
559	5.0475	7.8816	0.0000	5.7640	0.2923	0.8987	1.0443	6.1598	13.0078	5.2687	4.0061	13.8000	13.8000	13.8000	13.8000	-12.3448	-0.3011	-7.0200	-12.7474	-28.7832	-16.4521	-26.9150	-14.5839
560	5.2742	4.8622	0.0000	10.3899	0.9651	0.7043	0.9000	5.8956	12.9119	6.0233	5.9838	13.8000	13.8000	13.8000	13.8000	-14.1112	-0.3628	-4.3825	-10.5851	-28.9088	-16.5777	-31.4698	-19.1387
561	5.2647	8.0278	0.0000	7.0657	2.0148	0.5502	1.2760	6.0763	10.3422	8.8138	3.8652	13.8000	13.8000	13.8000	13.8000	-13.5400	-1.5224	-8.9964	-12.9012	-28.8786	-16.5475	-27.7899	-15.4588
562	4.4483	4.3567	0.0000	9.4471	0.5695	2.0315	4.1711	9.7403	11.0012	4.5054	5.2046	13.8000	13.8000	13.8000	13.8000	-14.6344	-0.0737	-3.3884	-11.0915	-29.0735	-16.7424	-30.6508	-18.3197
563	6.3470	8.8624	0.0000	9.6778	1.1031	0.5853	4.9932	6.1179	15.2408	7.2320	3.9896	13.8000	13.8000	13.8000	13.8000	-13.7095	-1.2330	-8.2517	-12.6650	-28.8798	-16.5487	-29.5915	-17.2604
564	5.5487	9.7325	0.0000	4.1042	0.2351	1.5203	7.3791	5.9751	13.2792	6.9142	2.4320	13.8000	13.8000	13.8000	13.8000	-12.8507	-0.5597	-8.1400	-14.2551	-28.6977	-16.3666	-25.0113	-12.6802
565	5.0303	7.8882	0.0000	7.0779	1.9542	0.1035	1.3100	6.0973	10.0220	8.9962	3.6447	13.8000	13.8000	13.8000	13.8000	-13.7173	-1.6494	-8.5856	-13.0434	-28.9170	-16.5859	-28.0951	-15.7640
566	5.3368	8.3258	0.0000	6.1543	0.5451	0.7237	3.2056	5.9394	10.4560	8.2160	3.7320	13.8000	13.8000	13.8000	13.8000	-9.0994	-0.9712	-7.1130	-13.1295	-28.6644	-16.3333	-27.2497	-14.9186
567	5.8872	8.5665	0.0000	10.4058	1.5267	0.7333	4.8573	6.0361	15.4105	7.5212	3.6835	13.8000	13.8000	13.8000	13.8000	-14.0405	-1.2239	-8.4879	-12.7850	-28.8437	-16.5126	-30.6035	-18.2724
568	4.8407	9.2470	0.0000	6.4375	1.0082	0.1712	2.9117	7.1899	16.9964	1.4768	2.0689	13.8000	13.8000	13.8000	13.8000	-14.8303	-0.0665	-10.8376	-14.5486	-29.1202	-16.7891	-27.4963	-15.1652
569	5.5892	9.8903	0.0000	4.2440	0.1343	1.5341	7.6454	6.0185	13.1295	6.7458	2.3832	13.8000	13.8000	13.8000	13.8000	-12.9661	-0.5449	-8.3314	-14.2863	-28.8884	-16.5573	-25.2531	-12.9220
570	5.3406	7.7087	0.0000	10.5532	0.1067	1.9615	0.6201	6.1133	12.6930	5.4250	3.9543	13.8000	13.8000	13.8000	13.8000	-13.7246	-1.4609	-6.3584	-12.4729	-28.9434	-16.6123	-31.3080	-18.9769
571	5.8620	11.4138	0.0000	8.3263	1.6749	1.0566	4.0518	6.1856	14.0273	1.2156	0.8165	13.8000	13.8000	13.8000	13.8000	-13.6004	-0.4212	-11.6883	-15.8745	-28.8999	-16.5688	-28.3921	-16.0610
572	5.2588	7.9670	0.0000	6.8236	1.8850	0.3022	1.1975	5.9325	10.2593	8.8952	3.7151	13.8000	13.8000	13.8000	13.8000	-13.3844	-1.5131	-8.9340	-12.7937	-28.8088	-16.4777	-27.7674	-15.4363
573	5.8599	9.1803	0.0000	8.1893	1.0041	1.7495	5.7132	5.7162	11.6724	8.3559	3.2840	13.8000	13.8000	13.8000	13.8000	-10.9235	-0.4975	-7.3254	-13.3927	-28.6126	-16.2815	-28.5645	-16.2334
574	5.1154	8.6933	0.0000	7.0616	0.8817	0.6232	2.1676	6.0061	10.7077	8.8071	3.1321	13.8000	13.8000	13.8000	13.8000	-13.5762	-2.4947	-8.9036	-13.5789	-28.8177	-16.4866	-28.0057	-15.6746
575	5.1855	7.9059	0.0000	6.9461	2.1667	0.5779	1.1890	6.0343	10.5131	9.0547	3.7107	13.8000	13.8000	13.8000	13.8000	-13.5824	-1.5118	-9.2582	-12.9987	-28.9698	-16.6387	-27.8506	-15.5195
576	5.5828	9.7495	0.0000	4.0999	0.1289	1.4910	7.5593	5.8849	13.3489	6.7769	2.3327	13.8000	13.8000	13.8000	13.8000	-13.2807	-0.6808	-8.5121	-14.2136	-28.6969	-16.3658	-25.1166	-12.7855
577	4.7232	8.0148	0.0000	5.8713	0.6576	0.7024	2.8300	5.8679	10.0942	8.0561	3.5447	13.8000	13.8000	13.8000	13.8000	-8.3312	-0.6313	-6.3483	-13.3214	-28.4998	-16.1687	-27.3760	-15.0449
578	4.5274	8.5935	0.0000	3.7399	0.6548	2.7239	6.0644	6.2666	18.4148	3.1937	2.5082	13.8000	13.8000	13.8000	13.8000	-16.2960	-2.0632	-11.8957	-14.0653	-28.8972	-16.5661	-25.5317	-13.2006
579	4.9321	5.9530	0.0000	9.8133	0.8932	2.3036	1.8469	8.0007	13.0419	3.9865	4.6396	13.8000	13.8000	13.8000	13.8000	-14.4403	-3.8635	-5.4514	-11.4418	-28.9584	-16.6273	-30.8973	-18.5662
580	4.5327	8.5275	0.0000	3.6589	0.6888	2.8412	6.3412	6.2502	18.2930	3.1661	2.4169	13.8000	13.8000	13.8000	13.8000	-16.3514	-2.1687	-11.9779	-14.1912	-28.8967	-16.5656	-25.3959	-13.0648
581	5.7186	11.3551	0.0000	8.0283	1.7964	0.5924	4.3285	6.4995	13.6901	0.6051	0.8312	13.8000	13.8000	13.8000	13.8000	-13.1534	-0.6914	-11.3904	-15.8094	-28.8444	-16.5133	-28.5298	-16.1987
582	5.2317	8.0703	0.0000	7.0605	2.0194	0.1672	1.2583	5.9517	9.9526	9.1615	3.7472	13.8000	13.8000	13.8000	13.8000	-13.6186	-1.5071	-8.9470	-12.9312	-28.8447	-16.5136	-27.9332	-15.6021
583	4.9013	7.6984	0.0000	5.9553	0.8672	0.6508	2.9923	5.6763	10.0823	8.1102	3.6476	13.8000	13.8000	13.8000	13.8000	-8.4482	-1.0316	-6.1207	-13.0137	-28.6755	-16.3444	-27.4824	-15.1513
584	5.0889	8.1205	0.0000	7.2153	0.4868	2.3138	2.8447	6.0029	12.0119	12.6914	3.2950	13.8000	13.8000	13.8000	13.8000	-14.2069	-0.0938	-7.5075	-13.2915	-28.9332	-16.6021	-28.1631	-15.8320
585	4.5173	5.6896	0.0000	9.8701	1.0851	1.7846	1.8628	8.2340	13.0197	3.8273	4.7747	13.8000	13.8000	13.8000	13.8000	-13.9896	-4.1606	-5.1286	-11.5634	-28.9897	-16.6586	-31.4178	-19.0867
586	5.7200	7.9214	0.0000	9.9481	1.7654	0.7034	2.5028	7.0701	13.2345	3.8869	4.1869	13.8000	13.8000	13.8000	13.8000	-14.9929	-1.1907	-9.0067	-12.3709	-28.9540	-16.6229	-30.2831	-17.9520
587	5.8447	8.2307	0.0000	11.4390	1.6968	0.7235	4.2367	5.9321	15.0118	6.9864	4.0521	13.8000	13.8000	13.8000	13.8000	-13.1122	-1.6344	-8.7188	-12.4567	-28.8839	-16.5528	-31.6933	-19.3622
588	4.8411	6.9171	0.0000	5.3609	2.4303	1.2606	5.7708	6.5459	16.9040	4.0635	4.2035	13.8000	13.8000	13.8000	13.8000	-14.4522	-2.4007	-8.7153	-12.3852	-28.8005	-16.4694	-26.5557	-14.2246
589	4.8890	7.9812	0.0000	5.9306	1.0362	0.5387	2.9746	5.6869	10.2516	8.0879	3.6070	13.8000	13.8000	13.8000	13.8000	-8.3518	-1.0114	-6.3606	-13.1034	-28.7396	-16.4085	-27.2117	-14.8806
590	6.4187	6.2490	0.0000	1.0094	0.2155	0.8229	8.2431	6.1070	9.9237	4.4028	5.2060	13.8000	13.8000	13.8000	13.8000	-14.7942	-4.5626	-6.3725	-11.3540	-28.9391	-16.6080	-23.3649	-11.0338
591	5.8270	8.4901	0.0000	10.1948	1.4539	0.8292	4.8763	6.0541	15.4011	7.5599	3.8396	13.8000	13.8000	13.8000	13.8000	-14.1859	-1.1771	-8.6087	-12.7835	-28.9227	-16.5916	-30.5323	-18.2012
592	3.3888	9.0708	0.0000	5.2662	0.0021	2.8992	0.0542	5.8761	13.4330	4.7010	0.8553	13.8000	13.8000	13.8000	13.8000	-11.7843	-3.8494	-8.0263	-15.7990	-28.8126	-16.4815	-28.0111	-15.6800
593	4.8066	8.1427	0.0000	7.4569	0.9637	0.7094	2.1506	6.2321	11.2427	9.0422	3.3520	13.8000	13.8000	13.8000	13.8000	-13.6689	-2.0579	-8.7517	-13.4377	-28.9324	-16.6013	-28.7367	-16.4056
594	5.1029	7.8895	0.0000	5.5288	0.1845	1.0587	0.5524	6.1686	12.8829	4.6861	3.7433	13.8000	13.8000	13.8000	13.8000	-12.5676	-0.5907	-7.2079	-12.9477	-28.9789	-16.6478	-26.8197	-14.4886
595	5.9097	8.1878	0.0000	11.3835	1.7403	0.7007	4.2938	5.8935	15.0116	7.2206	4.1093	13.8000	13.8000	13.8000	13.8000	-12.8341	-1.6686	-8.6905	-12.5710	-28.8631	-16.5320	-31.6693	-19.3382
596	4.4375	6.9828	0.0000	4.5160	1.5997	1.7976	2.7828	6.3894	12.5784	3.8709	3.8838	13.8000	13.8000	13.8000	13.8000	-13.2241	-0.4968	-7.8427	-12.6384	-28.8670	-16.5359	-26.1975	-13.8664
597	5.3926	7.5918	0.0000	10.3375	0.1649	1.8167	0.5428	5.9984	12.6260	5.4461	3.9859	13.8000	13.8000	13.8000	13.8000	-13.7085	-1.7125	-6.1615	-12.3978	-28.8958	-16.5647	-31.0311	-18.7000
598	5.0228	7.6607	0.0000	5.5794	0.1985	0.7043	0.8088	6.2409	12.5054	4.9559	4.1700	13.8000	13.8000	13.8000	13.8000	-12.5292	-0.8367	-7.0069	-12.5024	-28.7502	-16.4191	-26.8132	-14.4821
599	4.8672	7.7406	0.0000	5.8135	1.0567	0.5341	3.1138	5.7287	10.2070	7.8943	3.6430	13.8000	13.8000	13.8000	13.8000	-8.3830	-1.1480	-6.4156	-13.0616	-28.7192	-16.3881	-27.4125	-15.0814
600	5.3001	7.9920	0.0000	7.0491	1.7702	0.4789	1.2210	6.1418	10.5170	8.9416	3.9225	13.8000	13.8000	13.8000	13.8000	-13.5903	-1.8174	-8.9452	-12.8871	-28.8644	-16.5333	-27.7674	-15.4363
601	4.9377	9.3185	0.0000	6.6516	1.0783	0.2100	3.2855	7.1945	16.9697	1.4685	2.0226	13.8000	13.8000	13.8000	13.8000	-14.8956	-0.1429	-10.2562	-14.6256	-28.7230	-16.3919	-27.6566	-15.3255
602	4.8474	7.7540	0.0000	5.9886	0.8745	0.5566	3.0771	5.6618	10.2306	8.0753	3.6072	13.8000	13.8000	13.8000	13.8000	-8.3432	-1.0558	-6.3774	-13.2204	-28.7759	-16.4448	-27.4222	-15.0911
603	4.6803	7.7267	0.0000	5.7885	0.9954	0.5285	3.1135	5.8756	10.3672	7.9625	3.6388	13.8000	13.8000	13.8000	13.8000	-8.2290	-1.2454	-6.3309	-13.1383	-28.6772	-16.3461	-27.3250	-14.9939
604	5.6240	9.8722	0.0000	4.0410	0.0279	1.5788	7.7785	5.9031	13.2620	7.0295	2.1890	13.8000	13.8000	13.8000	13.8000	-13.0648	-0.7961	-8.3186	-14.1824	-28.8437	-16.5126	-25.0855	-12.7544
605	4.3094	7.2382	0.0000	4.2916	0.3292	2.2164	4.0193	5.9642	16.1472	5.0843	3.3946	13.8000	13.8000	13.8000	13.8000	-14.4611	-2.1608	-8.1624	-13.1223	-29.0122	-16.6811	-26.0470	-13.7159
606	5.0539	7.8193	0.0000	5.6639	0.3770	1.1927	0.6475	6.0379	12.9838	4.7591	3.9111	13.8000	13.8000	13.8000	13.8000	-12.5317	-0.4740	-7.1897	-12.8624	-28.7991	-16.4680	-26.7270	-14.3959
607	4.6416	5.8503	0.0000	10.0568	0.9198	2.0906	1.7054	8.0825	13.3643	4.0017	4.8203	13.8000	13.8000	13.8000	13.8000	-14.1639	-3.5779	-5.4510	-11.7129	-29.0506	-16.7195	-31.5086	-19.1775
608	4.8342	7.6853	0.0000	5.9085	0.8787	0.5859	3.0445	5.4816	10.2956	7.8976	3.6137	13.8000	13.8000	13.8000	13.8000	-8.1767	-1.1002	-6.3665	-12.9547	-28.6828	-16.3517	-27.3014	-14.9703
609	5.8580	11.5927	0.0000	8.2098	1.5304	1.0586	4.5457	6.3773	14.2539	1.0357	0.8926	13.8000	13.8000	13.8000	13.8000	-13.8075	-0.3106	-11.5438	-15.7993	-28.7384	-16.4073	-28.3387	-16.0076
610	5.7937	8.5061	0.0000	10.2494	1.4011	0.7087	5.0211	6.0709	15.4450	7.5250	3.7231	13.8000	13.8000	13.8000	13.8000	-14.0780	-1.1527	-8.4815	-12.7847	-28.7827	-16.4516	-30.5751	-18.2440
611	5.8703	8.2309	0.0000	11.4786	1.7238	0.8762	4.2870	5.9317	15.2172	7.1449	4.1743	13.8000	13.8000	13.8000	13.8000	-13.1119	-1.6375	-8.5765	-12.4786	-28.8036	-16.4725	-31.6330	-19.3019
612	5.3011	8.8203	0.0000	7.3705	0.8069	0.7002	2.4524	5.9939	10.8335	9.4865	3.1280	13.8000	13.8000	13.8000	13.8000	-13.2870	-1.8718	-8.5184	-13.5816	-28.8868	-16.5557	-28.3047	-15.9736
613	4.4126	8.3495	0.0000	3.7336	0.7328	2.7903	6.3531	6.2356	18.2571	3.1722	2.5087	13.8000	13.8000	13.8000	13.8000	-16.3263	-1.9957	-12.0253	-14.0713	-28.8880	-16.5569	-25.4731	-13.1420
614	4.4813	7.1358	0.0000	4.6487	1.6194	1.8729	3.2231	6.7048	12.7604	3.5192	3.9254	13.8000	13.8000	13.8000	13.8000	-13.2596	-0.6810	-7.9083	-12.8476	-28.8554	-16.5243	-26.1636	-13.8325
615	5.8102	8.1956	0.0000	11.3747	1.7093	0.7041	4.3190	6.0093	15.0574	7.0700	4.0635	13.8000	13.8000	13.8000	13.8000	-12.8218	-1.5526	-8.4757	-12.5037	-28.7263	-16.3952	-31.7464	-19.4153
616	5.0828	7.8797	0.0000	6.9106	2.1460	0.4049	1.1770	5.9285	10.0180	8.9089	3.6594	13.8000	13.8000	13.8000	13.8000	-13.6876	-1.6625	-8.6970	-12.9511	-28.8505	-16.5194	-27.9782	-15.6471
617	5.8062	11.5030	0.0000	7.9822	1.6073	0.9935	4.0377	6.2930	14.0681	0.9719	0.5828	13.8000	13.8000	13.8000	13.8000	-13.2171	-0.6050	-11.1407	-15.8479	-28.8328	-16.5017	-28.3283	-15.9972
618	4.7932	8.0629	0.0000	9.4480	2.0324	1.0610	0.3237	7.4885	19.9304	2.0222	2.8385	13.8000	13.8000	13.8000	13.8000	-13.4788	-4.6607	-8.9287	-13.5888	-28.7550	-16.4239	-30.5084	-18.1773
619	5.7913	8.4906	0.0000	10.2577	1.5180	0.6386	4.8981	6.0121	15.2969	7.2817	3.6648	13.8000	13.8000	13.8000	13.8000	-13.9334	-1.1012	-8.6479	-12.7783	-28.8223	-16.4912	-30.5941	-18.2630
620	4.9841	7.8979	0.0000	6.6694	1.7582	0.4229	1.3049	6.0650	10.1851	9.1838	3.7133	13.8000	13.8000	13.8000	13.8000	-13.7654	-1.4985	-8.8030	-13.1388	-28.7647	-16.4336	-27.7742	-15.4431
621	5.8138	8.0605	0.0000	11.1483	1.6242	0.8916	4.2416	5.9433	15.0508	7.1213	4.1203	13.8000	13.8000	13.8000	13.8000	-13.3079	-1.5000	-8.6882	-12.3259	-28.8330	-16.5019	-31.5663	-19.2352
622	5.6031	8.1965	0.0000	7.2969	1.9196	0.8059	0.9083	6.1126	10.5601	8.7447	4.0225	13.8000	13.8000	13.8000	13.8000	-13.8692	-1.2900	-9.1895	-12.7350	-28.7287	-16.3976	-27.8269	-15.4958
623	5.3075	8.0698	0.0000	5.2137	0.8811	1.1675	2.3733	6.0174	12.5079	5.6280	3.6865	13.8000	13.8000	13.8000	13.8000	-15.7703	-2.3804	-10.2493	-12.8542	-28.7446	-16.4135	-26.1689	-13.8378
624	4.6065	10.0467	0.0000	2.0871	1.4182	2.3908	5.8666	6.4986	16.5890	0.5415	0.6625	13.8000	13.8000	13.8000	13.8000	-14.7531	-4.4217	-12.0372	-15.7220	-29.0277	-16.6966	-23.9868	-11.6557
625	4.9843	7.7594	0.0000	5.4202	0.0510	0.9880	0.9017	6.0764	12.7183	4.8168	3.8852	13.8000	13.8000	13.8000	13.8000	-12.2676	-0.5526	-7.1602	-12.7798	-28.9265	-16.5954	-26.7567	-14.4256
626	4.2667	4.5171	0.0000	9.1597	0.5289	1.5178	3.6497	9.8078	10.9754	4.5280	5.4196	13.8000	13.8000	13.8000	13.8000	-14.1597	-0.3536	-3.5245	-10.8429	-29.0028	-16.6717	-30.9230	-18.5919
627	5.2103	7.9810	0.0000	7.0529	1.8978	0.4849	1.2727	6.0177	10.4635	8.8859	3.8505	13.8000	13.8000	13.8000	13.8000	-13.5126	-1.7317	-9.0509	-12.8285	-28.9144	-16.5833	-27.9096	-15.5785
628	5.6395	11.4069	0.0000	7.9449	1.5000	0.8270	4.4667	6.4797	14.1152	0.8358	0.6486	13.8000	13.8000	13.8000	13.8000	-13.3304	-0.4846	-11.2377	-15.6887	-28.9536	-16.6225	-28.5867	-16.2556
629	5.7348	11.3135	0.0000	9.2141	0.7888	0.6463	4.4894	6.7890	14.3904	0.3921	0.9165	13.8000	13.8000	13.8000	13.8000	-13.8233	-0.8586	-11.9334	-15.6839	-29.0282	-16.6971	-29.5464	-17.2153
630	4.6502	6.8043	0.0000	5.1274	1.8871	0.7253	5.7194	6.9218	16.7001	3.7934	4.2760	13.8000	13.8000	13.8000	13.8000	-14.3898	-2.5435	-9.1985	-12.5103	-29.0227	-16.6916	-26.4170	-14.0859
631	5.5477	5.2302	0.0000	10.3840	1.0670	1.1820	1.0366	6.2184	12.8064	5.8392	5.9973	13.8000	13.8000	13.8000	13.8000	-14.0528	-0.3240	-4.4374	-10.6739	-28.7836	-16.4525	-31.0812	-18.7501
632	4.7297	6.8544	0.0000	5.3027	2.3564	1.1052	5.9769	6.4690	17.0691	4.1942	4.0084	13.8000	13.8000	13.8000	13.8000	-14.5042	-2.6531	-8.5561	-12.6141	-29.0496	-16.7185	-26.4798	-14.1487
633	5.8426	8.2293	0.0000	11.3424	1.8852	0.4121	4.3455	6.0004	14.8566	7.2121	4.1267	13.8000	13.8000	13.8000	13.8000	-13.4359	-1.5605	-8.7778	-12.5075	-28.6789	-16.3478	-31.5646	-19.2335
634	4.6038	5.6964	0.0000	9.5616	0.8823	2.4021	1.9841	8.0763	13.3427	4.1840	4.8964	13.8000	13.8000	13.8000	13.8000	-14.0613	-3.9376	-5.3109	-11.6273	-28.8163	-16.4852	-31.0615	-18.7304
635	4.5271	8.5311	0.0000	3.7062	0.7838	2.7258	6.3798	6.3191	18.2843	3.2043	2.4643	13.8000	13.8000	13.8000	13.8000	-16.3855	-2.0245	-11.8120	-14.1963	-28.8802	-16.5491	-25.4753	-13.1442
636	5.3014	7.9036	0.0000	6.9192	1.8059	0.5317	1.2650	5.9224	10.4594	9.0773	3.7663	13.8000	13.8000	13.8000	13.8000	-13.4493	-1.6223	-9.2404	-12.8633	-28.9272	-16.5961	-27.8316	-15.5005
637	5.1460	8.0390	0.0000	7.2093	1.8204	0.3954	1.3368	6.0674	10.7036	8.7862	3.6869	13.8000	13.8000	13.8000	13.8000	-13.8739	-1.5806	-9.0140	-12.9997	-28.7650	-16.4339	-28.0564	-15.7253
638	5.2424	9.3180	0.0000	5.4052	0.2966	0.3694	2.5881	6.4053	16.6152	2.4879	2.4898	13.8000	13.8000	13.8000	13.8000	-11.6938	-1.4568	-8.8666	-14.2551	-28.9331	-16.6020	-26.4290	-14.0979
639	5.1936	7.9901	0.0000	7.0579	1.9128	0.3314	1.2978	6.0748	10.4532	8.8468	3.7072	13.8000	13.8000	13.8000	13.8000	-13.5762	-1.6224	-8.9114	-12.9529	-28.9371	-16.6060	-27.8920	-15.5609
640	4.9564	5.8344	0.0000	10.0726	0.9834	2.4790	1.9091	8.0282	13.0535	3.9511	4.6261	13.8000	13.8000	13.8000	13.8000	-14.1200	-3.7907	-5.4259	-11.4437	-29.1524	-16.8213	-31.0728	-18.7417
641	4.4890	8.5482	0.0000	3.8204	0.7474	2.4842	6.4181	6.3173	18.3562	3.1763	2.3593	13.8000	13.8000	13.8000	13.8000	-16.4333	-2.0376	-11.7962	-14.1521	-28.9510	-16.6199	-25.5548	-13.2237
642	5.8181	8.4758	0.0000	10.1990	1.5937	0.7125	4.8080	6.0985	15.2788	7.3822	3.7896	13.8000	13.8000	13.8000	13.8000	-14.0324	-1.1819	-8.4512	-12.7581	-28.7829	-16.4518	-30.5036	-18.1725
643	5.1611	7.9232	0.0000	5.5013	0.3113	1.2491	0.9801	6.2191	12.6508	4.8365	3.8879	13.8000	13.8000	13.8000	13.8000	-12.5044	-0.4886	-7.3356	-13.0070	-28.8196	-16.4885	-26.5058	-14.1747
644	4.5182	5.9588	0.0000	9.8079	0.3744	1.7675	1.9341	7.6060	13.4320	3.8029	4.6396	13.8000	13.8000	13.8000	13.8000	-13.9042	-3.7773	-5.4577	-11.6165	-28.7195	-16.3884	-31.3649	-19.0338
645	4.4673	8.2826	0.0000	2.6436	0.6538	1.8943	5.6742	5.8845	14.2639	9.0424	2.7637	13.8000	13.8000	13.8000	13.8000	-16.9835	-2.0161	-12.9647	-14.0125	-28.9387	-16.6076	-24.5951	-12.2640
646	5.8381	8.1658	0.0000	11.3285	1.9092	0.7226	4.0723	6.0108	14.9673	6.9885	4.2276	13.8000	13.8000	13.8000	13.8000	-12.9249	-1.5026	-8.3437	-12.4192	-28.8989	-16.5678	-31.7529	-19.4218
647	4.9823	9.6221	0.0000	8.1885	0.8221	2.3222	2.6802	5.6262	17.0480	7.2616	1.8115	13.8000	13.8000	13.8000	13.8000	-10.1436	-2.6425	-7.2227	-14.5835	-28.6419	-16.3108	-29.4588	-17.1277
648	4.8516	9.8812	0.0000	2.0508	1.7007	2.7392	5.7135	6.3400	15.9808	0.9388	1.2638	13.8000	13.8000	13.8000	13.8000	-14.4702	-4.4177	-12.1717	-15.2004	-29.0185	-16.6874	-23.9994	-11.6683
649	5.1923	7.8736	0.0000	7.0613	1.7829	0.3392	1.3284	6.0248	10.3389	8.8828	3.7857	13.8000	13.8000	13.8000	13.8000	-13.6368	-1.6052	-9.0854	-12.8981	-28.8215	-16.4904	-27.9066	-15.5755
650	4.2559	5.2877	0.0000	5.7039	0.3195	0.9008	0.6380	5.4907	10.3474	7.8383	5.3082	13.8000	13.8000	13.8000	13.8000	-9.6509	-8.1598	-1.8767	-11.2448	-28.6209	-16.2898	-27.5951	-15.2640
651	4.8476	9.9146	0.0000	7.8045	2.4160	1.6013	4.4006	6.2667	13.5588	1.9444	1.2635	13.8000	13.8000	13.8000	13.8000	-14.8226	-5.3458	-12.9908	-15.3944	-28.9776	-16.6465	-28.8525	-16.5214
652	5.0560	7.8135	0.0000	5.4457	0.2454	1.2578	1.1094	6.1537	12.8061	4.9262	3.9345	13.8000	13.8000	13.8000	13.8000	-12.4891	-0.5047	-7.3865	-12.6442	-28.8107	-16.4796	-26.8293	-14.4982
653	4.7497	7.7516	0.0000	5.9056	1.0392	0.3557	3.0808	5.7310	10.2268	8.0656	3.7252	13.8000	13.8000	13.8000	13.8000	-8.3759	-0.8250	-6.4726	-13.1686	-28.5352	-16.2041	-27.3257	-14.9946
654	4.5973	8.6067	0.0000	3.8044	0.7170	2.8799	6.1714	6.2448	18.2346	2.9965	2.4598	13.8000	13.8000	13.8000	13.8000	-16.3533	-2.1208	-11.9708	-14.0870	-28.9365	-16.6054	-25.5011	-13.1700
655	4.3733	5.6346	0.0000	9.5517	0.6191	1.9401	1.7725	7.4440	13.1150	3.9206	4.8012	13.8000	13.8000	13.8000	13.8000	-14.0608	-3.7687	-5.3359	-11.5264	-28.7510	-16.4199	-31.1600	-18.8289
656	5.3447	9.5909	0.0000	5.7884	0.2881	0.0822	2.4687	6.1258	16.4887	2.5716	2.3361	13.8000	13.8000	13.8000	13.8000	-11.6345	-1.5475	-8.3953	-14.4318	-28.7405	-16.4094	-26.6715	-14.3404
657	4.3008	8.3700	0.0000	2.6796	0.6949	2.1046	5.6654	5.8568	13.9381	9.4922	2.3901	13.8000	13.8000	13.8000	13.8000	-17.0232	-1.8746	-13.1702	-14.2325	-28.9207	-16.5896	-24.7206	-12.3895
658	7.2533	8.0614	0.0000	2.0321	2.3400	1.6418	4.3302	8.0553	16.0035	2.9369	4.0333	13.8000	13.8000	13.8000	13.8000	-14.4958	-0.1854	-9.9285	-11.9821	-29.0494	-16.7183	-23.2339	-10.9028
659	4.4798	5.5776	0.0000	10.1615	0.4310	1.8768	1.6099	8.2320	12.9579	3.9886	4.7979	13.8000	13.8000	13.8000	13.8000	-14.0347	-3.8926	-5.2271	-11.5850	-28.8392	-16.5081	-31.4751	-19.1440
660	4.4404	5.7908	0.0000	10.3173	0.2063	1.9188	2.9397	6.4301	15.3030	5.0350	5.1279	13.8000	13.8000	13.8000	13.8000	-11.5796	-1.8370	-5.8996	-11.7567	-28.8812	-16.5501	-31.9967	-19.6656
661	6.3539	10.9434	0.0000	5.8766	0.2690	0.7876	0.8766	5.9053	17.3062	4.4296	2.0266	13.8000	13.8000	13.8000	13.8000	-10.6716	-0.1669	-10.0698	-14.5597	-28.7590	-16.4279	-26.1044	-13.7733
662	4.9223	8.0520	0.0000	7.1340	0.7030	0.6694	2.5746	6.1291	10.7766	9.5451	3.4519	13.8000	13.8000	13.8000	13.8000	-13.6310	-2.0784	-9.0042	-13.2268	-28.9117	-16.5806	-28.3178	-15.9867
663	4.8357	9.2722	0.0000	6.2956	1.3532	0.3526	3.0268	6.7931	15.9645	1.7034	1.9307	13.8000	13.8000	13.8000	13.8000	-14.4752	-0.8385	-10.2100	-14.7681	-28.7783	-16.4472	-27.3690	-15.0379
664	4.4285	7.0224	0.0000	4.5495	1.8234	1.9060	2.6048	6.5149	12.6503	3.8549	3.8724	13.8000	13.8000	13.8000	13.8000	-13.2024	-0.2905	-7.8378	-12.6989	-28.8720	-16.5409	-26.3260	-13.9949
665	4.7081	7.6838	0.0000	5.7580	0.8674	0.6640	2.9760	5.7411	10.4025	8.1512	3.7133	13.8000	13.8000	13.8000	13.8000	-8.3166	-1.0665	-6.4731	-13.1822	-28.8090	-16.4779	-27.2575	-14.9264
666	4.9341	8.6343	0.0000	7.1352	0.7200	0.5831	2.2668	6.2096	10.8356	9.0776	2.9932	13.8000	13.8000	13.8000	13.8000	-13.6334	-1.6756	-8.7215	-13.7962	-28.7940	-16.4629	-28.2392	-15.9081
667	5.0798	8.1957	0.0000	6.0394	0.6710	0.8337	3.1364	5.8068	10.3976	8.1514	3.6253	13.8000	13.8000	13.8000	13.8000	-8.2931	-0.9655	-6.4987	-13.1151	-28.7522	-16.4211	-27.3488	-15.0177
668	5.0999	8.0935	0.0000	7.0991	1.8712	0.3066	1.2384	5.9232	10.1870	8.9013	3.5544	13.8000	13.8000	13.8000	13.8000	-13.3410	-1.5879	-8.3832	-13.1262	-28.7921	-16.4610	-28.1378	-15.8067
669	5.0413	7.9181	0.0000	6.9027	1.9848	0.3517	1.3023	5.9181	10.0000	9.0481	3.6505	13.8000	13.8000	13.8000	13.8000	-13.6461	-1.4658	-8.7145	-12.9938	-28.8303	-16.4992	-27.9422	-15.6111
670	5.3521	7.4333	0.0000	10.3559	1.7564	0.2020	5.1450	6.0699	15.7784	6.3631	4.5459	13.8000	13.8000	13.8000	13.8000	-12.8751	-3.9206	-9.7946	-12.3161	-28.7744	-16.4433	-31.0256	-18.6945
671	5.3259	7.8574	0.0000	5.6983	0.0641	0.9323	0.6413	6.2542	12.6204	4.4876	3.9952	13.8000	13.8000	13.8000	13.8000	-12.6028	-0.5606	-7.0639	-12.6572	-28.7040	-16.3729	-26.7964	-14.4653
672	5.0041	9.4650	0.0000	6.4160	1.0399	0.3194	2.9021	6.9818	16.9160	1.6718	2.1309	13.8000	13.8000	13.8000	13.8000	-14.7856	-0.3716	-10.5261	-14.7045	-28.7918	-16.4607	-27.3274	-14.9963
673	5.0826	7.9220	0.0000	5.7777	0.3944	1.2432	0.7914	6.0900	13.3009	4.8784	3.8782	13.8000	13.8000	13.8000	13.8000	-12.2702	-0.5066	-7.1277	-12.8142	-28.7682	-16.4371	-26.7764	-14.4453
674	4.8294	7.1343	0.0000	5.2495	2.2864	1.1341	5.9196	6.4022	16.9624	3.9912	4.0487	13.8000	13.8000	13.8000	13.8000	-14.4969	-2.5987	-8.9509	-12.5157	-28.8424	-16.5113	-26.4242	-14.0931
675	5.1147	7.7247	0.0000	6.9332	1.9880	0.3428	1.4441	6.0043	10.3997	9.0101	3.8783	13.8000	13.8000	13.8000	13.8000	-13.3046	-1.6893	-9.1962	-12.8607	-28.8665	-16.5354	-27.8203	-15.4892
676	4.1813	7.3402	0.0000	4.2233	0.4861	2.3927	3.8564	6.1158	16.2428	4.8970	3.3563	13.8000	13.8000	13.8000	13.8000	-13.9435	-1.9784	-8.0878	-13.1472	-28.8597	-16.5286	-26.2716	-13.9405
677	5.9277	9.9789	0.0000	9.1963	1.2496	1.3248	3.9970	6.0374	10.2447	11.7064	2.5545	13.8000	13.8000	13.8000	13.8000	-12.8170	-1.4384	-10.2685	-14.2496	-28.8669	-16.5358	-29.4596	-17.1285
678	4.9868	8.1340	0.0000	7.0648	0.4987	1.9662	2.8594	5.9515	12.1195	12.9420	3.2884	13.8000	13.8000	13.8000	13.8000	-13.9888	-0.1409	-7.6954	-13.2239	-28.8348	-16.5037	-28.2777	-15.9466
679	4.9799	7.0691	0.0000	5.6225	1.9409	0.8142	5.6656	6.7930	16.5761	4.0738	4.2520	13.8000	13.8000	13.8000	13.8000	-14.1883	-2.1962	-8.6073	-12.5357	-28.9562	-16.6251	-26.6734	-14.3423
680	5.0981	7.8028	0.0000	5.5345	0.3085	1.1821	0.9581	6.2937	12.8184	4.8834	3.9011	13.8000	13.8000	13.8000	13.8000	-12.7071	-0.3302	-7.1712	-12.7872	-28.9335	-16.6024	-26.8672	-14.5361
681	4.0545	5.3331	0.0000	10.9274	0.6012	3.4938	2.2989	5.9650	14.5019	6.0829	5.0274	13.8000	13.8000	13.8000	13.8000	-12.7538	-1.8319	-5.2050	-11.6823	-28.8178	-16.4867	-33.0160	-20.6849
682	4.4872	7.1648	0.0000	4.5575	1.6186	1.8000	2.6710	6.4246	12.6503	3.9589	3.9250	13.8000	13.8000	13.8000	13.8000	-13.1071	-0.3683	-7.7288	-12.8965	-28.8616	-16.5305	-26.2219	-13.8908
683	5.1561	6.4627	0.0000	3.3943	2.6360	1.1777	1.4084	7.3324	9.0191	3.9283	4.7820	13.8000	13.8000	13.8000	13.8000	-14.3167	-6.3662	-8.9594	-11.7861	-28.9528	-16.6217	-24.3514	-12.0203
684	5.3217	9.9350	0.0000	5.8029	0.0857	0.2060	2.1270	6.4631	16.4773	2.1420	2.1061	13.8000	13.8000	13.8000	13.8000	-11.9299	-1.1170	-8.1813	-14.6214	-28.8783	-16.5472	-26.9805	-14.6494
685	6.0464	11.7381	0.0000	9.0900	0.1688	1.3185	4.7672	6.5610	13.1548	0.8706	0.8028	13.8000	13.8000	13.8000	13.8000	-13.7332	-1.6179	-11.9510	-15.8817	-29.0408	-16.7097	-29.0080	-16.6769
686	4.4340	5.5454	0.0000	9.6318	0.7665	1.9875	1.9629	8.0997	13.4290	3.7370	4.4603	13.8000	13.8000	13.8000	13.8000	-14.1651	-3.4779	-5.2292	-11.6672	-28.8689	-16.5378	-31.2969	-18.9658
687	4.2103	9.0716	0.0000	3.4069	3.9902	2.4967	2.6038	5.3960	12.0398	4.4044	1.5825	13.8000	13.8000	13.8000	13.8000	-9.5515	-5.5887	-10.5044	-15.0188	-28.7070	-16.3759	-25.4902	-13.1591
688	5.5153	9.3699	0.0000	5.1244	1.4018	1.4027	2.3301	6.0167	15.7479	7.6522	2.6837	13.8000	13.8000	13.8000	13.8000	-13.5158	-4.4228	-9.2604	-13.9713	-29.0044	-16.6733	-25.8219	-13.4908
689	5.0110	7.8993	0.0000	6.9774	1.8735	0.4080	1.1777	6.1364	10.0369	8.8726	3.6939	13.8000	13.8000	13.8000	13.8000	-13.7231	-1.5565	-8.6536	-13.1115	-28.8392	-16.5081	-28.0072	-15.6761
690	5.6177	8.6261	0.0000	7.6496	1.6903	1.5592	5.1343	5.8327	11.7392	7.7804	3.4073	13.8000	13.8000	13.8000	13.8000	-11.3951	-0.5698	-7.0496	-13.0986	-28.7177	-16.3866	-28.4293	-16.0982
691	5.8174	11.3499	0.0000	7.9597	1.5801	0.8665	4.1534	6.3007	13.8915	0.9956	0.7677	13.8000	13.8000	13.8000	13.8000	-13.2276	-0.5987	-11.4316	-15.6880	-28.8304	-16.4993	-28.3774	-16.0463
692	4.2788	5.8714	0.0000	6.1079	2.0345	1.5488	5.1237	6.6766	13.2947	4.4541	4.6839	13.8000	13.8000	13.8000	13.8000	-14.8141	-4.9975	-8.6645	-11.8633	-28.8675	-16.5364	-27.9559	-15.6248
693	5.3356	7.9223	0.0000	7.1849	1.9744	0.4428	1.3821	5.9019	10.3461	8.8416	3.7654	13.8000	13.8000	13.8000	13.8000	-13.6339	-1.7117	-8.9031	-12.8967	-28.9903	-16.6592	-27.9107	-15.5796
694	5.2208	7.6389	0.0000	10.7291	0.1877	1.9033	0.7419	5.9969	12.9021	5.4970	3.9032	13.8000	13.8000	13.8000	13.8000	-13.5946	-1.7515	-6.2838	-12.5789	-29.0362	-16.7051	-31.5978	-19.2667
695	4.9625	7.7462	0.0000	6.9539	1.9462	0.5388	1.3318	5.8934	10.1625	8.9585	3.6400	13.8000	13.8000	13.8000	13.8000	-13.7563	-1.6793	-8.7745	-12.9838	-28.7576	-16.4265	-27.9983	-15.6672
696	5.1421	7.9277	0.0000	6.9570	1.7842	0.4881	1.2773	6.0512	10.4556	8.9180	3.7139	13.8000	13.8000	13.8000	13.8000	-13.5219	-1.6617	-9.0257	-12.9016	-28.9566	-16.6255	-27.9016	-15.5705
697	5.7984	11.2799	0.0000	8.1875	1.7039	1.0389	4.1760	6.3931	14.4020	1.1243	0.7602	13.8000	13.8000	13.8000	13.8000	-13.8736	-0.5339	-11.4903	-15.7062	-28.9788	-16.6477	-28.2600	-15.9289
698	5.3668	7.9686	0.0000	7.0504	1.8431	0.3868	1.2039	6.0883	10.4045	9.0676	3.8750	13.8000	13.8000	13.8000	13.8000	-13.5995	-1.6132	-9.0793	-12.8344	-28.9569	-16.6258	-27.9160	-15.5849
699	4.9800	8.0706	0.0000	6.8149	1.7874	0.3175	1.2280	6.0878	9.9226	8.9330	3.5085	13.8000	13.8000	13.8000	13.8000	-13.6333	-1.7248	-8.5411	-13.1716	-28.7984	-16.4673	-27.9004	-15.5693
700	5.2318	8.0786	0.0000	6.8871	2.0119	0.4837	1.3366	6.1128	10.3590	8.9352	3.7697	13.8000	13.8000	13.8000	13.8000	-13.6971	-1.8122	-8.9560	-12.8844	-28.7585	-16.4274	-27.8396	-15.5085
701	4.6879	7.5826	0.0000	5.7816	0.6100	0.5065	2.8964	5.7350	10.2405	7.8264	3.5539	13.8000	13.8000	13.8000	13.8000	-8.0974	-1.2343	-6.1329	-13.2085	-28.7818	-16.4507	-27.3607	-15.0296
702	5.5932	8.4118	0.0000	10.2105	1.5214	0.5373	4.9855	6.0181	15.1403	7.5013	3.7468	13.8000	13.8000	13.8000	13.8000	-13.9589	-1.2307	-8.4993	-12.8298	-28.8061	-16.4750	-30.6855	-18.3544
703	4.9425	7.9388	0.0000	7.0380	1.7831	0.3118	1.3946	6.0001	10.0624	9.0300	3.5196	13.8000	13.8000	13.8000	13.8000	-13.8284	-1.4140	-8.5560	-13.2071	-28.7927	-16.4616	-28.0249	-15.6938
704	4.9456	7.8680	0.0000	5.8639	0.9505	0.6178	3.3186	5.7161	9.9312	8.3707	3.6677	13.8000	13.8000	13.8000	13.8000	-8.4634	-0.8821	-6.6453	-13.1744	-28.6993	-16.3682	-27.2970	-14.9659
705	4.7762	8.1051	0.0000	7.4155	1.0196	0.4634	2.2492	6.0934	11.1380	9.1445	3.3176	13.8000	13.8000	13.8000	13.8000	-13.6401	-2.0445	-8.4850	-13.4648	-28.7449	-16.4138	-28.8828	-16.5517
706	4.5734	8.6420	0.0000	3.7209	0.8604	2.8715	6.2388	6.1815	18.2928	3.3174	2.3853	13.8000	13.8000	13.8000	13.8000	-16.3219	-2.0922	-11.8955	-14.2752	-28.8752	-16.5441	-25.4126	-13.0815
707	5.3803	7.7647	0.0000	6.5945	1.8362	0.4433	1.1755	5.8120	10.3325	9.5739	3.9614	13.8000	13.8000	13.8000	13.8000	-13.5550	-1.4670	-8.3179	-12.5441	-28.8991	-16.5680	-27.2902	-14.9591
708	5.6607	9.8972	0.0000	12.8396	1.0556	1.2456	6.7151	5.8571	16.9969	7.1773	2.1643	13.8000	13.8000	13.8000	13.8000	-12.4736	-3.7687	-9.2202	-14.5600	-28.7992	-16.4681	-33.2384	-20.9073
709	5.6983	9.9004	0.0000	4.0965	0.2475	1.6007	7.5067	6.0306	13.3009	6.6872	2.3605	13.8000	13.8000	13.8000	13.8000	-13.2767	-0.5195	-8.4059	-14.3162	-28.8165	-16.4854	-24.9800	-12.6489
710	4.4638	4.2613	0.0000	9.6023	0.2806	2.2556	4.4723	10.3961	11.6219	4.5749	5.3750	13.8000	13.8000	13.8000	13.8000	-14.5591	-0.0107	-2.6404	-11.1070	-29.0203	-16.6892	-30.7314	-18.4003
711	4.3335	8.2468	0.0000	2.5809	0.6157	1.6887	5.7883	5.8810	14.0722	8.9901	2.5156	13.8000	13.8000	13.8000	13.8000	-17.0621	-1.9527	-12.6657	-14.0943	-29.0492	-16.7181	-24.5616	-12.2305
712	5.8265	8.2342	0.0000	11.3201	1.4860	0.7532	4.1855	5.9129	15.1327	6.9481	4.0864	13.8000	13.8000	13.8000	13.8000	-12.9601	-1.7524	-8.4611	-12.4393	-28.8993	-16.5682	-31.6862	-19.3551
713	4.7794	9.2399	0.0000	6.4111	1.2961	0.0236	3.1674	6.9238	16.0634	1.8821	1.8740	13.8000	13.8000	13.8000	13.8000	-14.6265	-0.9112	-10.1796	-14.7543	-29.0910	-16.7599	-27.5998	-15.2687
714	5.5964	9.7998	0.0000	4.4024	0.1097	1.6712	7.8294	5.9257	13.2063	6.8960	2.4658	13.8000	13.8000	13.8000	13.8000	-12.8768	-0.5488	-8.3412	-14.2938	-28.8616	-16.5305	-25.1963	-12.8652
715	5.7871	8.4634	0.0000	10.2359	1.4728	0.5627	4.7716	6.1859	15.3071	7.3520	3.8320	13.8000	13.8000	13.8000	13.8000	-14.0201	-1.1881	-8.4853	-12.8275	-28.8387	-16.5076	-30.5521	-18.2210
716	5.4912	9.9229	0.0000	5.2508	0.2654	0.2280	0.1055	6.4218	10.4596	3.0161	2.4734	13.8000	13.8000	13.8000	13.8000	-13.8191	-1.6979	-12.3586	-14.2889	-28.7824	-16.4513	-26.1890	-13.8579
717	4.8036	7.7732	0.0000	5.9020	0.9950	0.6880	3.1665	5.6783	10.3155	8.1568	3.5425	13.8000	13.8000	13.8000	13.8000	-8.4058	-1.0709	-6.2359	-13.2851	-28.8384	-16.5073	-27.3740	-15.0429
718	4.7019	9.1164	0.0000	6.3586	0.8655	0.4957	3.0829	6.9048	16.9452	1.4846	2.0527	13.8000	13.8000	13.8000	13.8000	-15.0342	-0.0868	-10.5977	-14.6677	-28.8119	-16.4808	-27.5311	-15.2000
719	5.8002	11.4335	0.0000	8.0347	1.7471	0.6526	4.4475	6.2897	14.0535	1.0376	0.6631	13.8000	13.8000	13.8000	13.8000	-13.1473	-0.6611	-11.3788	-15.6766	-28.9466	-16.6155	-28.3911	-16.0600
720	5.7465	11.3785	0.0000	7.9250	1.4932	0.9303	4.0874	6.4110	13.8968	1.0907	0.9315	13.8000	13.8000	13.8000	13.8000	-13.2653	-0.5216	-11.3632	-15.8487	-28.8727	-16.5416	-28.3710	-16.0399
721	4.7626	9.9312	0.0000	7.7108	2.2060	1.5345	4.4110	6.2538	13.5362	1.7088	1.2062	13.8000	13.8000	13.8000	13.8000	-14.9020	-5.5598	-13.1191	-15.2955	-28.9311	-16.6000	-28.9479	-16.6168
722	5.5356	9.8871	0.0000	12.7055	1.1331	1.1152	6.9805	5.9072	16.9543	7.3905	2.1360	13.8000	13.8000	13.8000	13.8000	-12.3606	-3.8790	-9.2848	-14.3009	-28.9312	-16.6001	-33.3196	-20.9885
723	5.0698	7.9538	0.0000	6.8485	1.8628	0.2223	1.2008	6.1049	10.2440	8.9995	3.8173	13.8000	13.8000	13.8000	13.8000	-13.6433	-1.9308	-8.6094	-13.0150	-28.7834	-16.4523	-27.8696	-15.5385
724	4.8098	7.8438	0.0000	5.8935	0.8253	0.5527	3.0117	5.7177	10.3215	8.1595	3.4805	13.8000	13.8000	13.8000	13.8000	-8.3539	-0.8760	-6.4639	-13.2095	-28.6653	-16.3342	-27.2373	-14.9062
725	5.7773	11.3729	0.0000	8.1375	1.6082	1.1261	4.2950	6.2471	14.1346	1.0104	0.7921	13.8000	13.8000	13.8000	13.8000	-13.6052	-0.6032	-11.1673	-15.9109	-28.8256	-16.4945	-28.1934	-15.8623
726	4.4150	8.5408	0.0000	3.7009	0.6886	2.6684	6.2110	6.2836	18.2620	3.2059	2.4658	13.8000	13.8000	13.8000	13.8000	-16.5657	-2.1473	-12.0259	-14.2642	-28.9872	-16.6561	-25.4416	-13.1105
727	4.4165	4.2857	0.0000	9.1711	0.6375	1.6336	4.2460	9.1635	10.8273	4.5117	5.2405	13.8000	13.8000	13.8000	13.8000	-14.4957	-0.2089	-3.8363	-10.8326	-29.1046	-16.7735	-30.8007	-18.4696
728	5.8347	9.5906	0.0000	0.1821	2.4932	2.3372	3.9976	4.2942	15.6716	1.7344	1.2715	13.8000	13.8000	13.8000	13.8000	-13.8290	-6.9267	-12.1812	-15.2449	-29.5234	-17.1923	-22.4906	-10.1595
729	4.9390	9.3186	0.0000	6.5778	1.0474	0.3224	3.1236	7.0847	16.9534	1.4818	1.9397	13.8000	13.8000	13.8000	13.8000	-15.1628	-0.3563	-10.6938	-14.5769	-28.8609	-16.5298	-27.4109	-15.0798
730	4.9719	7.9522	0.0000	6.9489	2.0815	0.4111	1.2701	6.0641	9.9968	8.9357	3.5855	13.8000	13.8000	13.8000	13.8000	-13.6505	-1.5514	-8.8090	-13.0547	-28.8325	-16.5014	-28.0409	-15.7098
731	5.8797	8.5152	0.0000	10.2998	1.4502	0.5941	4.7737	5.9906	15.2384	7.3925	3.9427	13.8000	13.8000	13.8000	13.8000	-13.7747	-1.0581	-8.3126	-12.7923	-28.7466	-16.4155	-30.4892	-18.1581
732	4.9632	9.2728	0.0000	6.4583	1.0386	0.3314	3.2333	6.9952	16.6522	1.8337	2.1348	13.8000	13.8000	13.8000	13.8000	-14.6613	-0.3705	-10.1623	-14.5443	-28.8179	-16.4868	-27.3430	-15.0119
733	5.8360	8.0603	0.0000	11.4332	1.7798	0.8543	4.3071	5.8697	15.0265	7.0138	4.2232	13.8000	13.8000	13.8000	13.8000	-13.2005	-1.5635	-8.6346	-12.3608	-28.8298	-16.4987	-31.8115	-19.4804
734	4.2875	7.0647	0.0000	4.5500	1.5551	1.9382	2.8981	6.3805	12.7462	3.8537	3.7315	13.8000	13.8000	13.8000	13.8000	-13.2090	-0.3624	-7.9981	-12.8620	-28.9408	-16.6097	-26.3487	-14.0176
735	5.7884	7.7537	0.0000	7.3136	1.1990	0.6388	3.6589	6.1015	12.2805	6.1195	4.5915	13.8000	13.8000	13.8000	13.8000	-13.3666	-2.6776	-8.8089	-12.0032	-28.8534	-16.5223	-27.7313	-15.4002
736	5.5411	9.7663	0.0000	4.1638	0.1285	1.7051	7.7068	6.0371	13.3855	7.0734	2.3701	13.8000	13.8000	13.8000	13.8000	-13.1122	-0.6106	-8.4809	-14.2184	-28.7586	-16.4275	-25.2446	-12.9135
737	4.3627	5.7116	0.0000	10.2973	0.1702	1.3867	2.5679	6.0856	14.2713	5.2444	5.0632	13.8000	13.8000	13.8000	13.8000	-12.0171	-2.0243	-5.4161	-11.6675	-28.7865	-16.4554	-32.2280	-19.8969
738	4.9100	6.8749	0.0000	5.2919	2.5786	1.1464	5.7321	6.5187	16.8610	4.4841	4.3663	13.8000	13.8000	13.8000	13.8000	-14.4821	-2.0841	-9.1774	-12.1065	-28.9015	-16.5704	-26.5668	-14.2357
739	4.7220	6.9577	0.0000	5.2368	2.3808	1.1627	5.8576	6.5160	16.9147	4.0922	4.1709	13.8000	13.8000	13.8000	13.8000	-14.1688	-2.7273	-8.8421	-12.3754	-28.8411	-16.5100	-26.4889	-14.1578
740	5.1268	9.6326	0.0000	8.1490	0.8728	2.2679	2.6415	5.5896	17.0402	7.6842	1.8068	13.8000	13.8000	13.8000	13.8000	-10.1281	-2.5350	-7.2016	-14.6353	-28.7737	-16.4426	-29.4165	-17.0854
741	5.7655	11.2145	0.0000	8.5040	1.8401	1.2682	4.0669	6.3032	13.8013	0.8965	0.6505	13.8000	13.8000	13.8000	13.8000	-13.7812	-0.7146	-11.3233	-15.8012	-29.0789	-16.7478	-28.6084	-16.2773
742	4.5700	4.6158	0.0000	9.4439	0.3982	1.9035	4.1362	9.7795	11.0555	4.5069	5.2925	13.8000	13.8000	13.8000	13.8000	-14.7656	-0.1482	-3.5009	-10.9922	-29.0929	-16.7618	-30.6095	-18.2784
743	5.6588	11.5464	0.0000	9.1971	1.0790	1.1026	5.0957	6.7158	13.8491	0.9373	0.8119	13.8000	13.8000	13.8000	13.8000	-13.5576	-1.0127	-11.6370	-15.8256	-28.8955	-16.5644	-29.6572	-17.3261
744	5.1739	7.7692	0.0000	5.4687	0.2737	1.1059	0.8815	6.2696	13.0456	4.9586	4.0956	13.8000	13.8000	13.8000	13.8000	-12.5101	-0.2684	-7.2830	-12.8279	-28.8366	-16.5055	-26.5430	-14.2119
745	5.6667	9.9006	0.0000	4.3343	0.1536	1.7463	7.7019	5.9388	13.3654	6.9412	2.2893	13.8000	13.8000	13.8000	13.8000	-13.0027	-0.5886	-8.3850	-14.1459	-28.9326	-16.6015	-25.1170	-12.7859
746	5.1414	5.1393	0.0000	3.0947	0.5822	2.4734	1.9846	5.5001	15.8478	8.9888	5.8669	13.8000	13.8000	13.8000	13.8000	-16.0960	-3.4982	-6.6733	-10.8271	-28.8443	-16.5132	-24.6008	-12.2697
747	5.2842	7.8371	0.0000	7.0914	1.8601	0.5909	1.3504	6.0981	10.4365	8.9952	4.0357	13.8000	13.8000	13.8000	13.8000	-13.5208	-1.7205	-9.3115	-12.8009	-28.7504	-16.4193	-28.0135	-15.6824
748	4.8657	9.4981	0.0000	6.4853	1.1221	0.2043	3.3236	7.1280	17.1980	1.4979	1.7963	13.8000	13.8000	13.8000	13.8000	-14.9246	-0.2085	-10.5647	-14.6792	-29.0094	-16.6783	-27.8362	-15.5051
749	4.3803	5.2523	0.0000	5.5428	0.1711	0.8320	0.3777	5.5979	10.4726	7.5285	5.5120	13.8000	13.8000	13.8000	13.8000	-9.6226	-8.1213	-1.9215	-11.2407	-28.8404	-16.5093	-27.5118	-15.1807
750	5.3928	8.1298	0.0000	5.1523	0.8476	1.1536	2.3616	6.1671	12.6846	5.6009	3.7418	13.8000	13.8000	13.8000	13.8000	-15.8748	-2.3890	-10.3240	-12.8327	-28.8387	-16.5076	-26.0333	-13.7022
751	5.6680	9.4506	0.0000	5.4411	1.5283	0.1164	0.4126	6.2036	18.7683	3.2040	2.6834	13.8000	13.8000	13.8000	13.8000	-12.7930	-2.8387	-8.4670	-13.9698	-29.0415	-16.7104	-25.8703	-13.5392
752	4.5342	8.4823	0.0000	3.7223	0.6231	2.7066	6.1263	6.3072	18.2108	3.1345	2.4899	13.8000	13.8000	13.8000	13.8000	-16.6107	-2.0933	-11.9596	-14.1043	-28.8397	-16.5086	-25.4873	-13.1562
753	5.7358	8.1474	0.0000	11.3079	1.6759	0.6930	4.3769	5.8492	15.1410	7.0132	3.9479	13.8000	13.8000	13.8000	13.8000	-13.3671	-1.7023	-8.4712	-12.5425	-28.8426	-16.5115	-31.5959	-19.2648
754	5.9237	11.6356	0.0000	8.0567	1.5768	1.0530	4.1606	6.2121	14.1844	1.1872	0.6682	13.8000	13.8000	13.8000	13.8000	-13.4977	-0.6466	-11.4077	-15.9050	-28.8063	-16.4752	-28.3671	-16.0360
755	5.8168	8.5224	0.0000	10.3313	1.3650	0.6408	4.9564	5.9981	15.2919	7.6000	3.8338	13.8000	13.8000	13.8000	13.8000	-14.0229	-1.2891	-8.5077	-12.8494	-28.7571	-16.4260	-30.6916	-18.3605
756	4.3125	5.4756	0.0000	5.7530	0.1893	0.4692	0.6761	5.6307	10.6962	7.8594	5.1687	13.8000	13.8000	13.8000	13.8000	-9.6814	-7.9853	-2.2298	-11.6165	-28.8331	-16.5020	-27.6581	-15.3270
757	5.5909	9.8038	0.0000	12.9121	0.8669	1.2233	6.8926	5.9309	17.1342	7.0683	2.2525	13.8000	13.8000	13.8000	13.8000	-12.5204	-3.5528	-9.1656	-14.5428	-28.7796	-16.4485	-33.3579	-21.0268
758	6.4380	8.7900	0.0000	8.8818	0.9653	0.6380	8.7055	6.1049	19.6744	7.7942	4.3294	13.8000	13.8000	13.8000	13.8000	-12.1743	-2.3451	-7.7487	-12.4312	-28.7725	-16.4414	-28.6023	-16.2712
759	5.8409	8.4545	0.0000	10.3059	1.5259	0.6269	4.9563	6.0281	15.2793	7.5313	3.7207	13.8000	13.8000	13.8000	13.8000	-13.8739	-1.2545	-8.4544	-12.8284	-28.8177	-16.4866	-30.5288	-18.1977
760	6.5832	6.0873	0.0000	1.0900	0.2508	1.0175	7.6263	6.9197	9.3435	4.1619	5.3032	13.8000	13.8000	13.8000	13.8000	-14.1869	-4.3548	-6.7438	-11.2158	-29.2832	-16.9521	-23.2777	-10.9466
761	4.5440	5.5166	0.0000	9.8118	0.6981	2.2885	1.9370	7.6807	13.3111	3.8263	4.7374	13.8000	13.8000	13.8000	13.8000	-14.0486	-4.0007	-5.1542	-11.5483	-28.8567	-16.5256	-31.0377	-18.7066
762	3.2504	6.8863	0.0000	-2.0974	1.2823	1.6447	5.1665	4.5361	19.5426	0.0411	1.2312	13.8000	13.8000	13.8000	13.8000	-13.7906	-8.3364	-8.3149	-15.0256	-30.8327	-18.5016	-22.2951	-9.9640
763	5.8320	8.1160	0.0000	9.8048	1.2853	1.0149	2.3668	6.9229	13.3569	3.7774	4.0777	13.8000	13.8000	13.8000	13.8000	-14.7686	-1.2974	-9.2602	-12.4380	-28.9999	-16.6688	-30.0882	-17.7571
764	5.5942	11.4269	0.0000	7.6614	1.6380	0.6682	4.4949	6.5857	14.1549	0.9715	0.9387	13.8000	13.8000	13.8000	13.8000	-13.2939	-0.5688	-11.4086	-15.7160	-28.8723	-16.5412	-28.2528	-15.9217
765	4.8961	9.4157	0.0000	8.1957	0.5552	2.3849	2.7666	5.6331	16.6820	7.6005	2.1228	13.8000	13.8000	13.8000	13.8000	-10.1978	-2.5116	-6.9297	-14.4836	-28.5436	-16.2125	-29.6720	-17.3409
766	5.1430	9.3695	0.0000	5.4426	0.1496	0.2156	2.8661	6.3573	16.3390	2.3539	2.4753	13.8000	13.8000	13.8000	13.8000	-11.6892	-1.4302	-8.7725	-14.0806	-28.8706	-16.5395	-26.5810	-14.2499
767	4.4626	6.9822	0.0000	4.6308	1.9451	1.8809	2.8967	6.4253	12.6399	3.7897	3.8628	13.8000	13.8000	13.8000	13.8000	-13.2074	-0.3909	-7.8882	-12.8630	-28.9166	-16.5855	-26.1284	-13.7973
768	5.5759	9.0199	0.0000	6.0090	0.3752	1.9705	5.9272	6.2765	18.6565	3.2423	3.0168	13.8000	13.8000	13.8000	13.8000	-11.9323	-4.0060	-8.7029	-13.4855	-28.8567	-16.5256	-26.7334	-14.4023
769	4.2792	4.2160	0.0000	9.2012	0.7829	1.6470	4.2926	9.7436	11.3903	4.3224	5.2721	13.8000	13.8000	13.8000	13.8000	-14.4963	-0.1255	-3.5183	-11.1067	-28.8845	-16.5534	-30.7378	-18.4067
770	5.3100	7.8017	0.0000	6.6139	1.8734	0.6124	1.3786	5.9821	10.0094	9.3566	3.9472	13.8000	13.8000	13.8000	13.8000	-14.1311	-1.9103	-8.4101	-12.7918	-28.7941	-16.4630	-27.3808	-15.0497
771	4.9092	9.6463	0.0000	8.3082	0.8107	2.2407	2.3317	5.5050	16.6035	7.4698	1.8402	13.8000	13.8000	13.8000	13.8000	-10.0135	-2.1295	-7.0240	-14.7233	-28.6453	-16.3142	-29.7165	-17.3854
772	5.3876	7.8730	0.0000	4.3889	0.2731	1.2916	0.2749	5.9476	18.9781	6.3052	3.8035	13.8000	13.8000	13.8000	13.8000	-15.4455	-2.0733	-8.6837	-12.6677	-28.9942	-16.6631	-25.2488	-12.9177
773	5.1594	8.1635	0.0000	7.4682	0.5332	2.4297	2.8977	6.0136	11.9194	12.8467	3.3553	13.8000	13.8000	13.8000	13.8000	-13.9351	-0.2771	-7.6637	-13.3150	-28.8559	-16.5248	-28.2994	-15.9683
774	5.7741	8.5290	0.0000	10.2016	1.5516	0.7701	4.7951	6.0421	15.3202	7.6480	3.6155	13.8000	13.8000	13.8000	13.8000	-13.9418	-1.1495	-8.5049	-12.9553	-28.7801	-16.4490	-30.6410	-18.3099
775	4.4179	6.9625	0.0000	4.6338	1.8471	2.0042	2.8103	6.3823	12.6488	4.1566	4.0026	13.8000	13.8000	13.8000	13.8000	-13.1967	-0.3798	-7.8702	-12.7730	-28.8850	-16.5539	-26.2297	-13.8986
776	5.7069	7.6960	0.0000	9.7254	1.6127	0.7884	2.5811	7.4665	13.3793	3.5999	4.2838	13.8000	13.8000	13.8000	13.8000	-15.0324	-0.6368	-8.6695	-12.2776	-28.8552	-16.5241	-29.9242	-17.5931
777	4.6257	8.5714	0.0000	3.6896	0.5705	2.8720	6.2336	6.1420	18.1628	3.3995	2.4160	13.8000	13.8000	13.8000	13.8000	-16.2673	-2.0296	-11.8883	-14.1382	-28.9664	-16.6353	-25.4097	-13.0786
778	6.2508	10.8534	0.0000	5.8687	0.1808	0.8200	0.3325	5.8071	17.2133	4.6673	1.9218	13.8000	13.8000	13.8000	13.8000	-10.8909	-0.1287	-10.0406	-14.5496	-28.7294	-16.3983	-26.0952	-13.7641
779	5.3355	8.2796	0.0000	5.1988	0.4989	1.2648	2.6612	6.0219	12.1322	5.6356	3.5437	13.8000	13.8000	13.8000	13.8000	-15.5232	-2.3972	-10.5005	-13.0975	-28.7510	-16.4199	-26.1505	-13.8194
780	5.7626	9.3535	0.0000	5.4508	1.4300	0.3077	0.2582	6.1999	18.2689	3.3085	2.7489	13.8000	13.8000	13.8000	13.8000	-13.2035	-2.7336	-8.3615	-13.9567	-28.9076	-16.5765	-25.7103	-13.3792
781	6.1034	9.2982	0.0000	8.7069	0.9664	0.3779	2.3650	8.2539	16.7295	2.5278	3.4159	13.8000	13.8000	13.8000	13.8000	-12.8742	-7.2462	-9.6412	-13.1345	-28.8963	-16.5652	-28.9470	-16.6159
782	4.7612	4.5001	0.0000	9.4516	0.2688	2.1612	4.3834	10.1428	11.4632	4.4615	5.3784	13.8000	13.8000	13.8000	13.8000	-14.2510	-0.1952	-3.1590	-11.0581	-29.0414	-16.7103	-30.4954	-18.1643
783	5.1490	7.7288	0.0000	5.6442	0.3337	1.0497	0.9188	6.0462	12.8374	4.8196	3.8214	13.8000	13.8000	13.8000	13.8000	-12.4714	-0.5960	-7.3280	-12.6703	-28.7806	-16.4495	-26.8065	-14.4754
784	4.8499	9.2673	0.0000	6.8527	1.5072	0.4209	3.0352	6.8917	15.9952	1.9291	1.9843	13.8000	13.8000	13.8000	13.8000	-14.4815	-0.6194	-10.3894	-14.6993	-29.1398	-16.8087	-27.8706	-15.5395
785	4.5663	9.4094	0.0000	7.2168	0.2257	1.4535	1.6740	5.8862	16.0705	6.1345	1.5312	13.8000	13.8000	13.8000	13.8000	-12.1261	-0.9238	-7.9291	-15.0754	-28.9558	-16.6247	-28.8950	-16.5639
786	5.8186	8.5460	0.0000	10.2923	1.5329	0.6690	4.7571	6.1387	15.4081	7.5272	3.6802	13.8000	13.8000	13.8000	13.8000	-14.0317	-1.3067	-8.5690	-12.9116	-28.9935	-16.6624	-30.5375	-18.2064
787	4.9915	7.0742	0.0000	5.5400	2.3659	1.4134	6.1861	6.3216	16.7218	4.1900	4.0669	13.8000	13.8000	13.8000	13.8000	-14.4454	-2.3854	-8.9391	-12.3023	-29.0307	-16.6996	-26.5972	-14.2661
788	5.7360	8.3285	0.0000	10.1706	1.3954	0.4569	4.7326	6.1795	15.2710	7.6101	3.9607	13.8000	13.8000	13.8000	13.8000	-13.9659	-1.1601	-8.5176	-12.7238	-28.8585	-16.5274	-30.4740	-18.1429
789	4.8767	9.9562	0.0000	7.9289	2.4097	1.5258	4.4799	6.2519	13.5533	1.8378	1.2783	13.8000	13.8000	13.8000	13.8000	-14.8338	-5.2288	-13.0435	-15.3414	-29.0029	-16.6718	-28.9307	-16.5996
790	6.9136	9.1054	0.0000	8.9176	0.6046	0.6502	8.7745	5.9364	19.5082	7.8050	4.4341	13.8000	13.8000	13.8000	13.8000	-11.7610	-2.0596	-7.5151	-12.2429	-28.6419	-16.3108	-28.1896	-15.8585
791	4.1786	7.1923	0.0000	4.2090	0.3513	2.1369	3.7691	5.9215	16.0130	4.9170	3.2977	13.8000	13.8000	13.8000	13.8000	-14.3699	-2.1149	-8.0358	-13.3439	-28.8850	-16.5539	-26.0917	-13.7606
792	6.1596	11.7186	0.0000	9.3786	0.3259	0.7559	4.5423	6.8643	13.9480	0.8966	1.0539	13.8000	13.8000	13.8000	13.8000	-13.9572	-1.2803	-11.7353	-15.5834	-28.7946	-16.4635	-29.2730	-16.9419
793	4.7454	7.3950	0.0000	4.4116	1.3524	2.8347	4.3849	5.6522	16.9533	9.6068	3.8266	13.8000	13.8000	13.8000	13.8000	-10.8042	-2.8212	-5.3411	-12.8146	-28.5751	-16.2440	-26.0704	-13.7393
794	4.7269	5.9290	0.0000	9.6334	0.3933	1.8335	1.7649	7.7012	13.6185	3.9657	4.5513	13.8000	13.8000	13.8000	13.8000	-13.9680	-3.6887	-5.5166	-11.5741	-29.0556	-16.7245	-31.0942	-18.7631
795	4.3561	7.1542	0.0000	4.2226	0.4370	2.1262	3.9375	6.0622	16.2698	4.7234	3.5854	13.8000	13.8000	13.8000	13.8000	-14.1735	-2.3429	-8.1549	-13.0452	-28.7514	-16.4203	-26.0937	-13.7626
796	5.0635	8.3610	0.0000	10.3322	0.9124	0.4623	4.8641	6.1677	15.6062	6.6830	3.5890	13.8000	13.8000	13.8000	13.8000	-11.9775	-1.8688	-8.0264	-13.2098	-28.6968	-16.3657	-31.5790	-19.2479
797	5.0943	7.9063	0.0000	7.0244	2.1074	0.3136	1.2273	6.1041	9.9783	8.8387	3.7254	13.8000	13.8000	13.8000	13.8000	-13.7206	-1.6869	-8.6096	-13.0109	-28.9706	-16.6395	-27.9419	-15.6108
798	5.7735	11.4591	0.0000	7.9817	1.6079	0.7684	4.0357	6.2504	14.0243	0.7617	0.6708	13.8000	13.8000	13.8000	13.8000	-13.4357	-0.3457	-11.2797	-15.7795	-29.0098	-16.6787	-28.3198	-15.9887
799	4.7250	7.7511	0.0000	5.7969	0.9568	0.5148	3.0336	5.7743	10.1561	7.8552	3.8098	13.8000	13.8000	13.8000	13.8000	-8.5256	-1.0042	-6.2955	-13.0667	-28.5246	-16.1935	-27.3722	-15.0411
800	5.3600	7.9017	0.0000	5.6883	0.1581	1.3915	1.0674	6.1944	12.9178	4.7209	3.9191	13.8000	13.8000	13.8000	13.8000	-12.4108	-0.3284	-7.1210	-12.6946	-28.8436	-16.5125	-26.7136	-14.3825
801	4.9193	7.8585	0.0000	5.9686	1.0626	0.3130	3.0702	5.6730	10.4223	8.2314	3.7943	13.8000	13.8000	13.8000	13.8000	-8.4164	-1.0994	-6.2695	-12.9597	-28.4298	-16.0987	-27.3189	-14.9878
802	6.7921	9.0004	0.0000	8.9845	0.6483	0.6718	8.7535	5.8762	19.6568	7.8135	4.3165	13.8000	13.8000	13.8000	13.8000	-12.2904	-1.9668	-7.3687	-12.2953	-28.6674	-16.3363	-28.4190	-16.0879
803	4.4590	8.4843	0.0000	3.6758	0.8552	2.8284	6.2547	6.2081	18.2686	3.2731	2.4374	13.8000	13.8000	13.8000	13.8000	-16.3813	-2.1126	-11.7441	-14.1101	-28.8308	-16.4997	-25.4732	-13.1421
804	5.7836	8.1180	0.0000	11.1669	2.1402	0.5098	4.1904	6.1256	14.9095	7.1591	4.2233	13.8000	13.8000	13.8000	13.8000	-13.2557	-1.7775	-8.8519	-12.5976	-28.8089	-16.4778	-31.5759	-19.2448
805	5.4176	8.1875	0.0000	5.3009	0.7764	1.1247	2.3905	6.0400	12.6732	5.6059	3.6773	13.8000	13.8000	13.8000	13.8000	-15.6250	-2.2085	-10.1554	-12.9986	-28.8829	-16.5518	-26.1716	-13.8405
806	5.1721	7.7380	0.0000	5.6490	0.2093	1.0319	0.7682	6.4153	12.6818	4.7971	4.1626	13.8000	13.8000	13.8000	13.8000	-12.6288	-0.6000	-7.2353	-12.6143	-28.8717	-16.5406	-26.7012	-14.3701
807	4.6281	7.7428	0.0000	5.9325	1.0266	0.6912	3.1634	5.8594	10.3923	8.2550	3.6512	13.8000	13.8000	13.8000	13.8000	-8.1867	-0.9106	-6.2719	-13.3148	-28.7141	-16.3830	-27.6463	-15.3152
808	5.6958	7.7430	0.0000	9.5285	1.9011	1.1023	2.1765	6.8160	13.5690	4.1420	4.4307	13.8000	13.8000	13.8000	13.8000	-14.6811	-1.2620	-9.8162	-12.1903	-28.7783	-16.4472	-30.0856	-17.7545
809	4.8904	9.7401	0.0000	8.3144	0.9285	2.1992	1.7361	5.4096	17.3629	7.7618	1.5073	13.8000	13.8000	13.8000	13.8000	-9.7406	-1.7760	-6.6643	-14.9292	-28.5154	-16.1843	-29.8177	-17.4866
810	4.4903	8.6190	0.0000	3.5833	0.7021	2.9212	6.1893	6.3326	18.3305	3.1461	2.3775	13.8000	13.8000	13.8000	13.8000	-16.3731	-2.0175	-11.9624	-14.2855	-28.9312	-16.6001	-25.4522	-13.1211
811	4.5169	4.8089	0.0000	9.3361	0.1715	1.3640	4.2856	9.7040	10.8473	4.3843	5.1388	13.8000	13.8000	13.8000	13.8000	-14.2939	-0.0877	-3.5856	-10.8874	-28.8821	-16.5510	-30.9821	-18.6510
812	4.2143	4.3110	0.0000	9.4241	0.7307	1.5389	4.5005	9.6340	10.8840	4.4803	5.3217	13.8000	13.8000	13.8000	13.8000	-14.3449	-0.2977	-3.7637	-11.1786	-29.1270	-16.7959	-30.7598	-18.4287
813	4.7745	7.6859	0.0000	6.0092	0.7731	0.7122	3.0425	5.8347	10.2805	8.0242	3.8123	13.8000	13.8000	13.8000	13.8000	-8.3490	-1.1642	-6.2977	-13.0518	-28.5754	-16.2443	-27.3227	-14.9916
814	4.4572	6.9608	0.0000	4.6472	1.5481	1.8795	2.7065	6.4496	12.5292	3.9515	3.9145	13.8000	13.8000	13.8000	13.8000	-13.4299	-0.4958	-7.7186	-12.7088	-28.7818	-16.4507	-26.2714	-13.9403
815	5.8264	8.3794	0.0000	10.2826	1.3440	0.6771	4.7961	5.9942	15.2493	7.5395	3.7877	13.8000	13.8000	13.8000	13.8000	-13.9061	-1.2106	-8.4913	-12.8470	-28.7746	-16.4435	-30.5557	-18.2246
816	5.0558	8.0359	0.0000	7.2243	0.1655	2.5813	2.7288	6.0088	12.0116	12.7856	3.5203	13.8000	13.8000	13.8000	13.8000	-13.9957	-0.1738	-7.9327	-13.0497	-28.9456	-16.6145	-28.2840	-15.9529
817	5.2657	7.9769	0.0000	5.7579	0.5276	1.2231	1.0387	6.1166	12.9771	4.7323	4.0074	13.8000	13.8000	13.8000	13.8000	-12.5675	-0.7132	-7.1186	-12.8265	-28.7909	-16.4598	-26.6983	-14.3672
818	5.0286	7.7953	0.0000	7.0400	1.9923	0.3461	1.2716	5.8758	10.1680	8.9644	3.6066	13.8000	13.8000	13.8000	13.8000	-13.6869	-1.6244	-8.5668	-13.0569	-28.8046	-16.4735	-27.9439	-15.6128
819	4.9153	7.8120	0.0000	6.9529	1.9495	0.3062	1.2503	5.9364	9.9459	8.7817	3.5840	13.8000	13.8000	13.8000	13.8000	-13.6135	-1.8140	-8.5188	-13.2053	-28.8359	-16.5048	-27.9886	-15.6575
820	3.9980	5.1423	0.0000	5.8231	0.1042	0.5720	0.6022	5.4251	10.1263	7.8893	5.1051	13.8000	13.8000	13.8000	13.8000	-9.4123	-8.4614	-2.3473	-11.4158	-28.6783	-16.3472	-27.9224	-15.5913
821	5.7541	8.4489	0.0000	10.1730	1.4350	0.7684	4.7756	6.0105	15.2774	7.5494	3.6042	13.8000	13.8000	13.8000	13.8000	-13.8925	-1.0303	-8.4148	-12.9026	-28.8734	-16.5423	-30.4562	-18.1251
822	4.8428	7.8429	0.0000	7.0231	0.4678	0.5917	2.3441	5.9623	10.7345	9.0407	3.4185	13.8000	13.8000	13.8000	13.8000	-13.8522	-1.9643	-8.8447	-13.1824	-28.9614	-16.6303	-28.4561	-16.1250
823	5.6544	11.6017	0.0000	7.8858	1.5443	0.7773	4.3846	6.3290	13.8534	0.5987	0.5629	13.8000	13.8000	13.8000	13.8000	-13.2171	-0.4567	-11.1238	-15.8948	-28.7126	-16.3815	-28.4996	-16.1685
824	4.4649	4.3919	0.0000	9.6348	0.0500	1.7944	4.3332	9.2323	11.0086	4.7245	5.5546	13.8000	13.8000	13.8000	13.8000	-14.9202	-0.5365	-3.9603	-10.6724	-29.0611	-16.7300	-31.4422	-19.1111
825	5.0461	7.8735	0.0000	6.8966	2.0702	0.2540	1.1628	6.0514	10.0641	9.0318	3.6116	13.8000	13.8000	13.8000	13.8000	-13.6795	-1.3923	-8.6226	-13.0083	-28.8749	-16.5438	-28.0615	-15.7304
826	5.8184	7.6777	0.0000	9.8442	1.6804	0.9834	2.4040	7.1992	13.5073	3.8627	4.4270	13.8000	13.8000	13.8000	13.8000	-14.9561	-0.7468	-9.0349	-12.0578	-29.0498	-16.7187	-30.0418	-17.7107
827	5.7711	8.1005	0.0000	11.3877	2.0709	0.1040	4.5470	5.8509	14.6596	6.7714	4.0669	13.8000	13.8000	13.8000	13.8000	-13.0191	-1.6677	-8.7409	-12.4099	-28.8729	-16.5418	-31.8149	-19.4838
828	5.2364	7.9445	0.0000	7.0612	1.9388	0.4148	1.2279	5.9439	10.3440	9.0828	3.7161	13.8000	13.8000	13.8000	13.8000	-13.3037	-1.5948	-9.1488	-12.7932	-28.8841	-16.5530	-27.9925	-15.6614
829	5.9336	7.9580	0.0000	7.3261	1.2601	0.5785	3.5954	5.9955	12.3614	6.1268	4.4758	13.8000	13.8000	13.8000	13.8000	-13.1868	-2.9012	-8.8213	-12.1308	-28.8725	-16.5414	-27.7258	-15.3947
830	5.3875	5.5330	0.0000	8.5195	1.6805	0.1313	3.7942	6.5135	10.3438	5.4247	5.7276	13.8000	13.8000	13.8000	13.8000	-15.1043	-6.4021	-6.1422	-10.8798	-29.0011	-16.6700	-29.1543	-16.8232
831	5.0820	8.0250	0.0000	7.0457	2.0361	0.3371	1.2280	5.9628	10.0426	9.0902	3.5402	13.8000	13.8000	13.8000	13.8000	-13.7886	-1.3712	-8.7197	-13.0903	-28.9204	-16.5893	-27.9241	-15.5930
832	5.7640	8.0214	0.0000	11.3334	1.9585	0.8399	4.2491	6.0266	15.1929	7.0896	4.2537	13.8000	13.8000	13.8000	13.8000	-13.2892	-1.5309	-8.4822	-12.2462	-28.7749	-16.4438	-31.7324	-19.4013
833	5.5283	5.3805	0.0000	10.5142	1.1382	1.1608	1.1840	6.0374	12.9508	6.0079	5.9515	13.8000	13.8000	13.8000	13.8000	-14.0556	-0.0650	-4.5784	-10.5552	-28.8625	-16.5314	-31.3597	-19.0286
834	5.7406	11.3287	0.0000	8.1817	1.7237	0.9025	4.6286	6.3540	13.9032	1.0318	0.8194	13.8000	13.8000	13.8000	13.8000	-13.3804	-0.6601	-11.2737	-15.9198	-28.8153	-16.4842	-28.5067	-16.1756
835	4.9620	7.7291	0.0000	5.4600	0.2846	0.9949	0.9204	6.1605	12.8511	5.0608	4.0306	13.8000	13.8000	13.8000	13.8000	-12.5396	-0.6593	-7.3491	-12.8019	-28.8758	-16.5447	-26.6687	-14.3376
836	4.3640	8.4825	0.0000	3.7116	0.9010	2.8155	6.0614	6.2557	18.3406	3.3575	2.4208	13.8000	13.8000	13.8000	13.8000	-16.3051	-2.0040	-12.1398	-14.1755	-28.8308	-16.4997	-25.6707	-13.3396
837	5.8199	8.4680	0.0000	10.2298	1.5017	0.8977	4.8353	6.0459	15.4560	7.6003	3.7536	13.8000	13.8000	13.8000	13.8000	-14.0035	-1.2105	-8.6340	-12.9837	-28.9781	-16.6470	-30.5033	-18.1722
838	4.9331	9.4921	0.0000	6.7942	0.9775	0.1877	3.1200	7.1264	17.0012	1.6044	2.0337	13.8000	13.8000	13.8000	13.8000	-15.0761	-0.0961	-10.8567	-14.7465	-29.0524	-16.7213	-27.6913	-15.3602
839	5.2102	8.0357	0.0000	6.9832	1.8068	0.4443	1.2880	6.1032	10.4489	9.0882	3.8955	13.8000	13.8000	13.8000	13.8000	-13.6569	-1.7005	-8.9499	-12.7951	-28.7982	-16.4671	-27.8925	-15.5614
840	4.8233	7.4765	0.0000	7.7223	1.3343	0.4971	1.6741	5.8540	11.4350	7.9396	3.6712	13.8000	13.8000	13.8000	13.8000	-12.6688	-1.0890	-6.4309	-12.8262	-28.7769	-16.4458	-29.1245	-16.7934
841	6.9034	9.0292	0.0000	2.8639	0.2385	0.7876	4.6243	5.2209	15.8548	4.9385	4.2815	13.8000	13.8000	13.8000	13.8000	-9.9718	-3.4327	-7.7921	-12.2913	-28.6694	-16.3383	-24.0477	-11.7166
842	5.5014	9.7726	0.0000	4.1931	0.1519	1.6300	7.7341	5.9729	13.2481	7.0523	2.3639	13.8000	13.8000	13.8000	13.8000	-13.1053	-0.6082	-8.4648	-14.2926	-28.9790	-16.6479	-25.2163	-12.8852
843	4.6586	8.7172	0.0000	3.7438	0.6381	2.8129	6.1785	6.2635	18.2081	3.4101	2.4245	13.8000	13.8000	13.8000	13.8000	-16.4736	-2.2336	-12.0172	-14.1610	-28.8642	-16.5331	-25.4635	-13.1324
844	5.0744	7.9919	0.0000	6.9075	1.9601	0.4239	1.1442	5.9231	10.0097	9.1063	3.5618	13.8000	13.8000	13.8000	13.8000	-13.6955	-1.4915	-8.6728	-13.0952	-28.9209	-16.5898	-27.9382	-15.6071
845	5.2877	7.9486	0.0000	5.7481	0.4088	1.3899	0.8103	6.0871	13.0500	4.7259	3.8080	13.8000	13.8000	13.8000	13.8000	-12.3992	-0.6481	-7.3589	-12.7507	-28.6917	-16.3606	-26.7408	-14.4097
846	5.4521	8.1598	0.0000	5.2847	0.9066	1.1604	2.4188	6.0191	12.5550	5.6067	3.6599	13.8000	13.8000	13.8000	13.8000	-15.8421	-2.2760	-10.0688	-12.8822	-28.7890	-16.4579	-26.0999	-13.7688
847	4.8561	7.9368	0.0000	6.0131	1.0118	0.2578	3.2795	5.7644	10.1458	8.1138	3.6127	13.8000	13.8000	13.8000	13.8000	-7.9568	-0.7520	-6.5138	-13.1749	-28.8298	-16.4987	-27.4392	-15.1081
848	4.8652	8.3701	0.0000	7.2993	1.0687	0.8890	2.1639	6.1172	11.2203	9.3227	3.2447	13.8000	13.8000	13.8000	13.8000	-13.1834	-1.9283	-8.7121	-13.5225	-28.6459	-16.3148	-28.4994	-16.1683
849	4.6869	7.6929	0.0000	7.1162	2.6415	1.5862	1.9964	5.9637	11.1714	7.8966	3.5294	13.8000	13.8000	13.8000	13.8000	-12.5359	-2.6546	-9.1842	-13.1638	-28.7650	-16.4339	-28.6844	-16.3533
850	4.6628	5.8468	0.0000	9.9161	0.9258	1.8970	2.0805	7.9963	13.3113	3.6606	4.6308	13.8000	13.8000	13.8000	13.8000	-14.0684	-3.8010	-5.2049	-11.5094	-28.9414	-16.6103	-31.1822	-18.8511
851	5.4957	9.7229	0.0000	4.2778	0.1205	1.7114	7.8255	5.8167	13.3336	6.7631	2.2911	13.8000	13.8000	13.8000	13.8000	-13.0571	-0.6718	-8.5134	-14.1957	-28.8410	-16.5099	-25.0694	-12.7383
852	4.0417	6.7807	0.0000	8.6561	0.3939	2.8371	2.0267	5.8402	17.7427	14.5256	3.8104	13.8000	13.8000	13.8000	13.8000	-10.9937	-0.7749	-6.4258	-12.8294	-28.7293	-16.3982	-30.9306	-18.5995
853	5.2283	8.3869	0.0000	10.4635	1.0140	1.0060	4.8537	5.8381	15.6888	6.7715	3.4233	13.8000	13.8000	13.8000	13.8000	-12.0116	-1.9236	-7.9051	-13.0681	-28.7711	-16.4400	-31.4624	-19.1313
854	4.9036	7.8791	0.0000	6.8802	1.8529	0.1462	1.2102	6.1169	9.9462	8.8281	3.7273	13.8000	13.8000	13.8000	13.8000	-13.6283	-1.3567	-8.6767	-13.0565	-28.8045	-16.4734	-28.0448	-15.7137
855	4.7698	7.9267	0.0000	6.0179	0.7745	0.7544	3.0488	5.7544	10.4386	7.7885	3.6712	13.8000	13.8000	13.8000	13.8000	-8.1468	-0.6697	-6.4122	-13.1767	-28.6786	-16.3475	-27.3611	-15.0300
856	4.2112	5.2840	0.0000	5.5596	0.3248	0.9426	0.6254	5.5401	10.6287	7.6491	5.1875	13.8000	13.8000	13.8000	13.8000	-9.4441	-8.2298	-1.8893	-11.3719	-28.6220	-16.2909	-27.6230	-15.2919
857	4.9339	7.7971	0.0000	6.8711	1.9494	0.1920	1.2652	6.0393	10.1767	9.0397	3.6999	13.8000	13.8000	13.8000	13.8000	-13.7546	-1.2159	-8.9185	-12.9964	-28.7174	-16.3863	-28.0393	-15.7082
858	3.9669	9.1695	0.0000	3.3491	4.0242	2.4500	2.5871	5.6069	12.2369	4.1249	1.4634	13.8000	13.8000	13.8000	13.8000	-9.3810	-5.5925	-10.5697	-15.3562	-28.6470	-16.3159	-25.7166	-13.3855
859	5.5282	9.7743	0.0000	4.3857	0.2983	1.5634	7.7659	6.0770	13.3292	6.7577	2.3489	13.8000	13.8000	13.8000	13.8000	-13.0961	-0.7009	-8.3405	-14.3105	-28.9542	-16.6231	-25.1336	-12.8025
860	4.9698	9.0476	0.0000	7.6967	1.8286	1.4931	3.4405	6.4548	18.2165	2.2991	2.7066	13.8000	13.8000	13.8000	13.8000	-11.3705	-2.2258	-8.6048	-13.9493	-28.6807	-16.3496	-28.9981	-16.6670
861	5.3599	7.5510	0.0000	10.5738	0.0953	2.1438	0.6737	6.0500	12.6188	5.3212	4.1581	13.8000	13.8000	13.8000	13.8000	-13.6561	-1.5345	-6.3467	-12.5636	-28.8271	-16.4960	-31.2762	-18.9451
862	4.4665	10.0566	0.0000	1.9166	1.0007	2.3871	4.9645	6.2649	16.7109	1.2794	0.8220	13.8000	13.8000	13.8000	13.8000	-14.6331	-4.1664	-11.9752	-15.6934	-29.1411	-16.8100	-24.1645	-11.8334
863	5.8594	8.5422	0.0000	10.2580	1.5365	0.6896	4.7575	6.0630	15.3627	7.4762	3.7026	13.8000	13.8000	13.8000	13.8000	-14.0778	-1.1266	-8.3967	-12.9161	-28.7621	-16.4310	-30.5356	-18.2045
864	5.4794	7.4411	0.0000	10.3477	1.7146	0.1028	5.1457	6.1632	15.6382	6.3368	4.6478	13.8000	13.8000	13.8000	13.8000	-12.8933	-3.8549	-10.0836	-12.1820	-28.8837	-16.5526	-31.0342	-18.7031
865	5.7024	7.6635	0.0000	10.1979	1.6725	0.6842	2.9754	7.4971	13.4125	3.6724	4.2588	13.8000	13.8000	13.8000	13.8000	-14.3963	-0.8240	-8.8886	-12.1263	-29.0497	-16.7186	-30.5187	-18.1876
866	4.4563	5.6518	0.0000	5.7686	0.1683	0.8090	0.6475	5.4488	9.9498	7.5896	5.1508	13.8000	13.8000	13.8000	13.8000	-9.2018	-8.2595	-2.1829	-11.4917	-28.8208	-16.4897	-27.4182	-15.0871
867	5.0029	7.0702	0.0000	5.2871	2.3802	1.0483	5.9388	6.8342	16.9545	4.2460	4.2702	13.8000	13.8000	13.8000	13.8000	-14.2955	-2.4833	-8.7547	-12.3291	-29.0004	-16.6693	-26.4335	-14.1024
868	4.8001	6.9289	0.0000	5.2176	2.1475	1.2435	5.6510	6.6888	17.0821	4.0186	4.1053	13.8000	13.8000	13.8000	13.8000	-14.6476	-2.5169	-8.7389	-12.6203	-28.9104	-16.5793	-26.4147	-14.0836
869	5.2943	6.6156	0.0000	0.9137	1.3238	2.4978	0.8075	5.6953	9.6962	2.8843	3.8030	13.8000	13.8000	13.8000	13.8000	-13.7761	-5.8307	-6.3602	-12.4853	-29.0389	-16.7078	-22.7934	-10.4623
870	5.1024	7.8643	0.0000	6.8180	1.8446	0.0314	1.1765	5.8771	10.0683	9.0759	3.5156	13.8000	13.8000	13.8000	13.8000	-13.6693	-1.7138	-8.5068	-12.9441	-28.9616	-16.6305	-27.8330	-15.5019
871	4.8152	6.8695	0.0000	5.2158	2.4392	1.3055	5.8143	6.6874	16.9939	4.0293	4.3303	13.8000	13.8000	13.8000	13.8000	-14.6073	-2.4580	-8.8518	-12.3800	-28.8562	-16.5251	-26.3911	-14.0600
872	6.9169	9.1316	0.0000	8.8865	0.6074	0.7246	8.7945	5.8805	19.7247	7.6825	4.1490	13.8000	13.8000	13.8000	13.8000	-11.8757	-2.0599	-7.3969	-12.3496	-28.8615	-16.5304	-28.2619	-15.9308
873	5.1166	7.8222	0.0000	5.6337	0.4122	1.3404	0.9961	6.1837	13.0972	4.8944	3.8124	13.8000	13.8000	13.8000	13.8000	-12.5002	-0.5214	-7.2331	-12.8790	-28.7172	-16.3861	-26.8209	-14.4898
874	5.7997	8.4319	0.0000	10.4317	1.3471	0.6533	4.7616	5.9342	15.2378	7.5053	3.8434	13.8000	13.8000	13.8000	13.8000	-13.9523	-1.1799	-8.5249	-12.8762	-28.8796	-16.5485	-30.5727	-18.2416
875	5.0597	7.6919	0.0000	5.3436	0.3629	1.2692	0.3156	6.1513	12.6609	4.5999	3.8712	13.8000	13.8000	13.8000	13.8000	-12.4300	-0.3303	-7.2841	-12.9090	-28.7465	-16.4154	-26.4526	-14.1215
876	5.1619	7.8185	0.0000	6.9680	2.0876	0.4143	1.1896	6.0990	10.2625	9.1673	3.8800	13.8000	13.8000	13.8000	13.8000	-13.5235	-1.5924	-9.1609	-12.9548	-28.8862	-16.5551	-27.9729	-15.6418
877	5.1174	7.7969	0.0000	7.0209	2.0107	0.4756	1.1062	5.9450	10.0537	9.0037	3.7042	13.8000	13.8000	13.8000	13.8000	-13.8754	-1.6389	-8.4576	-12.9283	-28.8685	-16.5374	-28.0715	-15.7404
878	5.3574	9.1558	0.0000	9.0548	0.4505	0.5914	2.0670	5.8029	14.6868	5.6902	2.5857	13.8000	13.8000	13.8000	13.8000	-12.9593	-1.1442	-7.1096	-13.9687	-28.8801	-16.5490	-29.7069	-17.3758
879	5.6224	9.2967	0.0000	6.4788	2.4139	1.7593	5.3366	6.2273	13.9638	3.1098	2.9439	13.8000	13.8000	13.8000	13.8000	-11.3885	-2.2998	-9.7022	-13.7114	-28.7199	-16.3888	-27.1795	-14.8484
880	4.3115	8.0993	0.0000	2.4536	0.6183	2.1585	5.8895	5.8906	14.1452	8.9906	2.7665	13.8000	13.8000	13.8000	13.8000	-16.8519	-2.0946	-12.6452	-14.0290	-28.9691	-16.6380	-24.5880	-12.2569
881	5.4362	8.0853	0.0000	6.2897	1.7171	0.7035	1.4069	5.9997	10.0566	9.7560	3.8493	13.8000	13.8000	13.8000	13.8000	-13.9243	-2.0226	-8.4904	-12.9231	-28.8641	-16.5330	-27.0418	-14.7107
882	4.7931	6.8661	0.0000	5.2536	2.0159	1.1377	5.9000	6.3710	17.2493	3.9995	4.0883	13.8000	13.8000	13.8000	13.8000	-14.0742	-2.2411	-8.5807	-12.5278	-29.0338	-16.7027	-26.3961	-14.0650
883	4.7344	7.8501	0.0000	5.8200	0.9551	0.7416	3.1018	5.7359	10.3855	7.9815	3.4872	13.8000	13.8000	13.8000	13.8000	-8.1950	-1.1067	-6.2700	-13.1193	-28.6261	-16.2950	-27.4189	-15.0878
884	5.6075	9.9105	0.0000	4.2260	0.0157	1.5775	7.7907	6.0449	13.3431	6.9506	2.4481	13.8000	13.8000	13.8000	13.8000	-12.9697	-0.5168	-8.2946	-14.2837	-28.7918	-16.4607	-25.2285	-12.8974
885	6.5089	9.4770	0.0000	8.5874	0.5366	0.2608	2.3022	6.2123	11.4232	5.1844	3.4748	13.8000	13.8000	13.8000	13.8000	-13.8270	-2.8874	-7.1420	-13.1150	-28.8647	-16.5336	-28.2276	-15.8965
886	4.9507	6.3793	0.0000	7.6680	0.8277	1.8658	1.3846	5.9493	12.0227	7.3669	4.9667	13.8000	13.8000	13.8000	13.8000	-15.4061	-2.5057	-8.5757	-11.6820	-28.6563	-16.3252	-28.9009	-16.5698
887	5.9361	11.2079	0.0000	4.9328	0.0280	0.5818	0.0403	5.9444	8.7583	4.2061	1.1393	13.8000	13.8000	13.8000	13.8000	-13.5100	-3.9772	-9.5030	-15.4810	-28.9928	-16.6617	-25.3770	-13.0459
888	4.7123	9.2104	0.0000	6.4980	0.9880	0.1780	3.1815	7.0879	17.0115	1.3684	1.7756	13.8000	13.8000	13.8000	13.8000	-15.0774	-0.0818	-10.3640	-14.6848	-29.0917	-16.7606	-27.6136	-15.2825
889	5.3582	7.8922	0.0000	6.9693	1.9025	0.4003	1.1256	6.0398	10.4364	9.0166	4.0177	13.8000	13.8000	13.8000	13.8000	-13.6708	-1.6552	-9.1884	-12.8127	-28.7090	-16.3779	-27.7164	-15.3853
890	5.1027	7.5415	0.0000	2.1376	1.1764	2.2459	1.5949	5.6608	11.9688	10.3223	3.8293	13.8000	13.8000	13.8000	13.8000	-14.0088	-1.1053	-9.1884	-12.7090	-29.0074	-16.6763	-24.1817	-11.8506
891	4.3703	4.2943	0.0000	9.1348	0.5671	1.6784	3.9957	9.8615	11.2258	4.5415	5.2119	13.8000	13.8000	13.8000	13.8000	-14.7045	-0.1836	-3.4035	-11.0517	-28.9451	-16.6140	-30.7487	-18.4176
892	4.8103	9.9560	0.0000	7.7813	2.4209	1.6039	4.4216	6.2606	13.4918	1.9369	1.2829	13.8000	13.8000	13.8000	13.8000	-14.8901	-5.3730	-13.0442	-15.3516	-28.9460	-16.6149	-28.7927	-16.4616
893	3.9389	8.9406	0.0000	3.0446	3.9399	2.0912	2.8245	5.6723	11.9749	4.0343	1.6072	13.8000	13.8000	13.8000	13.8000	-9.8275	-5.8159	-10.5375	-15.1477	-28.7040	-16.3729	-25.4843	-13.1532
894	5.1001	9.3016	0.0000	6.5865	0.8780	0.2269	3.0768	6.9670	16.5616	1.6031	1.9548	13.8000	13.8000	13.8000	13.8000	-15.1119	-0.0352	-10.3516	-14.6113	-29.0965	-16.7654	-27.2667	-14.9356
895	4.4157	7.0665	0.0000	4.6934	1.8373	1.8853	2.8529	6.3372	12.8109	3.8324	3.7676	13.8000	13.8000	13.8000	13.8000	-13.0868	-0.7277	-7.7644	-12.7190	-28.8821	-16.5510	-26.3707	-14.0396
896	5.2135	6.3709	0.0000	3.0921	2.5754	1.4643	1.4936	7.2151	9.1478	4.2062	4.6870	13.8000	13.8000	13.8000	13.8000	-14.7391	-6.3331	-9.2388	-11.6580	-29.1788	-16.8477	-24.3511	-12.0200
897	4.4584	8.3862	0.0000	3.6493	0.7850	2.7516	6.1961	6.1104	18.3305	3.2385	2.4899	13.8000	13.8000	13.8000	13.8000	-16.5157	-2.1357	-11.8967	-14.0179	-28.8654	-16.5343	-25.3984	-13.0673
898	4.4639	5.7695	0.0000	10.5821	0.5722	1.6985	2.5560	6.2558	14.5557	5.7454	5.2628	13.8000	13.8000	13.8000	13.8000	-11.8186	-2.3046	-5.2817	-11.3863	-28.7901	-16.4590	-32.4729	-20.1418
899	5.0809	8.0138	0.0000	6.8876	1.6540	0.1369	1.4698	6.1484	10.1868	9.2364	3.6546	13.8000	13.8000	13.8000	13.8000	-13.9157	-1.8534	-8.5057	-13.0773	-28.9307	-16.5996	-27.7858	-15.4547
900	4.9284	9.2459	0.0000	6.6941	1.0290	0.2458	3.0745	7.3528	16.8567	1.3906	1.9797	13.8000	13.8000	13.8000	13.8000	-15.1056	-0.1379	-10.4809	-14.5352	-28.7877	-16.4566	-27.5381	-15.2070
901	4.4626	8.4916	0.0000	3.6127	0.6144	2.9827	6.2136	6.3548	18.1111	3.1407	2.4957	13.8000	13.8000	13.8000	13.8000	-16.1857	-2.0082	-11.8908	-14.0936	-28.9704	-16.6393	-25.3814	-13.0503
902	4.5796	7.7834	0.0000	7.1280	0.4559	0.3883	2.6133	5.9858	10.6815	9.0525	3.3033	13.8000	13.8000	13.8000	13.8000	-13.8219	-2.1844	-8.7587	-13.3533	-28.9193	-16.5882	-28.5068	-16.1757
903	4.4190	5.7059	0.0000	10.2991	0.5698	1.7649	2.4224	6.3133	14.3002	4.8729	5.0564	13.8000	13.8000	13.8000	13.8000	-12.3851	-2.2092	-5.7692	-11.6081	-29.0056	-16.6745	-32.0624	-19.7313
904	4.9911	9.2924	0.0000	6.4432	0.8739	0.0780	3.2545	6.9483	16.6067	1.7345	1.9743	13.8000	13.8000	13.8000	13.8000	-15.1917	-0.8025	-10.0248	-14.6392	-28.9456	-16.6145	-27.2739	-14.9428
905	5.3455	9.4499	0.0000	5.3578	0.3067	0.4152	2.7991	6.4001	16.7195	2.5925	2.5383	13.8000	13.8000	13.8000	13.8000	-11.6845	-1.5513	-8.5870	-14.2585	-28.7335	-16.4024	-26.4305	-14.0994
906	5.0228	9.0330	0.0000	7.3935	1.5019	1.5807	3.1112	6.4212	18.2050	2.3356	2.7544	13.8000	13.8000	13.8000	13.8000	-11.2881	-2.1715	-8.4273	-13.9690	-28.7925	-16.4614	-28.5562	-16.2251
907	4.0446	5.2721	0.0000	10.8613	0.3518	3.5557	2.2515	5.9852	14.5192	5.9486	5.0600	13.8000	13.8000	13.8000	13.8000	-12.9108	-2.0358	-5.1398	-11.6237	-28.8567	-16.5256	-32.8423	-20.5112
908	5.7705	11.3156	0.0000	8.0654	1.6413	0.6812	4.0113	6.3218	13.9052	1.0233	0.7200	13.8000	13.8000	13.8000	13.8000	-13.3008	-0.4921	-11.3952	-15.8171	-28.8872	-16.5561	-28.4583	-16.1272
909	5.2023	7.9388	0.0000	6.9637	0.7295	1.9431	2.8007	5.9164	12.0383	12.8529	3.6570	13.8000	13.8000	13.8000	13.8000	-13.7247	-0.7596	-7.7941	-12.8482	-28.8627	-16.5316	-28.0782	-15.7471
910	4.4645	7.1537	0.0000	4.4544	1.6966	1.8376	2.8622	6.4974	12.6786	3.9848	3.8392	13.8000	13.8000	13.8000	13.8000	-13.2397	-0.5757	-7.7541	-12.7786	-28.8545	-16.5234	-26.2633	-13.9322
911	4.4649	8.5588	0.0000	3.7620	0.8217	2.6554	6.2682	6.3213	18.2555	3.1607	2.4971	13.8000	13.8000	13.8000	13.8000	-16.3896	-1.9842	-11.8056	-14.0963	-28.9089	-16.5778	-25.5872	-13.2561
912	5.7518	8.2386	0.0000	11.4238	1.6093	0.6850	4.2917	6.0872	15.0717	7.2872	4.1759	13.8000	13.8000	13.8000	13.8000	-13.0130	-1.6217	-8.5078	-12.5715	-28.8268	-16.4957	-31.6643	-19.3332
913	4.2778	7.2905	0.0000	4.4226	0.4559	1.7932	3.2727	6.2130	15.6068	5.0615	3.7060	13.8000	13.8000	13.8000	13.8000	-14.2566	-2.2814	-8.1956	-13.0627	-28.9003	-16.5692	-26.2417	-13.9106
914	5.8886	11.6331	0.0000	8.5031	1.5305	1.2487	4.1410	6.4358	14.2403	1.1778	0.8675	13.8000	13.8000	13.8000	13.8000	-13.7899	-0.2276	-11.6028	-15.7299	-28.7830	-16.4519	-28.5583	-16.2272
915	5.8228	7.9703	0.0000	11.4327	2.0180	0.8323	4.2746	6.0439	15.2046	7.0335	4.2421	13.8000	13.8000	13.8000	13.8000	-13.4009	-1.4138	-8.4978	-12.3058	-28.7627	-16.4316	-31.8564	-19.5253
916	5.5689	9.9060	0.0000	4.1866	0.2381	1.9037	7.5148	5.9416	13.2713	6.5677	2.1891	13.8000	13.8000	13.8000	13.8000	-12.7719	-0.7447	-8.3049	-14.4047	-28.7204	-16.3893	-25.2106	-12.8795
917	4.8365	7.0631	0.0000	5.2777	2.0766	0.6827	5.2611	6.6855	16.8325	4.1346	4.1349	13.8000	13.8000	13.8000	13.8000	-14.4677	-2.5321	-9.2969	-12.5584	-28.9405	-16.6094	-26.6793	-14.3482
918	6.5791	6.0187	0.0000	9.3147	1.1741	0.1937	5.5243	5.8310	12.8568	6.4642	6.3403	13.8000	13.8000	13.8000	13.8000	-12.8932	-1.2244	-7.9254	-10.4820	-28.6749	-16.3438	-29.0809	-16.7498
919	4.4262	8.6277	0.0000	3.6859	0.8072	2.9298	6.2072	6.1903	18.3687	3.2844	2.3194	13.8000	13.8000	13.8000	13.8000	-16.3958	-2.0807	-12.0440	-14.2136	-28.8854	-16.5543	-25.5475	-13.2164
920	4.5416	5.5878	0.0000	10.0279	1.2353	2.2949	1.7940	8.0611	13.4649	4.0400	4.6761	13.8000	13.8000	13.8000	13.8000	-14.3426	-3.3985	-5.7005	-11.5499	-28.9617	-16.6306	-31.2418	-18.9107
921	4.9643	7.9329	0.0000	5.8491	0.8830	0.7034	3.1452	5.8018	10.0877	8.2368	3.8945	13.8000	13.8000	13.8000	13.8000	-8.6195	-1.0285	-6.0081	-13.0037	-28.7457	-16.4146	-27.0269	-14.6958
922	4.2314	4.2812	0.0000	9.2303	0.7245	1.9233	4.1761	9.5388	11.0482	4.6607	5.3302	13.8000	13.8000	13.8000	13.8000	-14.4107	-0.0223	-3.4759	-10.9262	-29.0223	-16.6912	-30.9861	-18.6550
923	4.0407	9.2415	0.0000	3.2174	4.0874	2.4211	2.7045	5.4613	12.3459	4.2599	1.3672	13.8000	13.8000	13.8000	13.8000	-9.5282	-5.5943	-10.8760	-15.2170	-28.6380	-16.3069	-25.5412	-13.2101
924	5.3215	7.9962	0.0000	7.0377	1.7504	0.4012	1.3310	5.9483	10.3508	8.9174	3.8217	13.8000	13.8000	13.8000	13.8000	-13.5089	-1.6999	-9.0692	-12.9973	-28.9377	-16.6066	-27.7593	-15.4282
925	5.5942	7.4558	0.0000	9.7354	1.5381	0.9671	2.4733	7.3502	13.5517	3.8623	4.3183	13.8000	13.8000	13.8000	13.8000	-15.2931	-0.8564	-8.7334	-12.2279	-28.9520	-16.6209	-30.2601	-17.9290
926	4.8705	7.9486	0.0000	6.2921	0.8939	0.7402	2.9744	5.6638	10.3331	8.2070	3.5815	13.8000	13.8000	13.8000	13.8000	-8.2736	-0.9643	-6.3454	-13.2001	-28.5708	-16.2397	-27.4551	-15.1240
927	4.2971	7.2700	0.0000	3.9208	0.1009	1.4835	3.3687	6.1782	15.9463	4.8648	3.4351	13.8000	13.8000	13.8000	13.8000	-14.0560	-2.3330	-7.9920	-13.1869	-29.0095	-16.6784	-25.9854	-13.6543
928	5.2954	7.6283	0.0000	10.5754	0.3357	1.9966	0.5433	6.0084	12.7391	5.4467	3.9193	13.8000	13.8000	13.8000	13.8000	-13.5389	-1.3616	-6.2116	-12.6266	-28.9073	-16.5762	-31.5046	-19.1735
929	5.9477	11.0606	0.0000	4.9330	0.1724	0.4623	0.3220	5.8730	8.7896	4.4209	1.2284	13.8000	13.8000	13.8000	13.8000	-13.5322	-3.8602	-9.1921	-15.2243	-29.0686	-16.7375	-25.2826	-12.9515
930	5.1738	8.0380	0.0000	5.7257	0.5127	1.0656	0.8117	6.1797	13.0411	4.6469	3.9322	13.8000	13.8000	13.8000	13.8000	-12.5324	-0.4766	-7.0914	-12.7915	-28.8428	-16.5117	-26.8245	-14.4934
931	5.0208	9.3945	0.0000	6.4786	0.6700	0.5049	3.0958	7.3968	17.1402	1.3903	1.8995	13.8000	13.8000	13.8000	13.8000	-15.1194	-0.1880	-10.5324	-14.5678	-28.8140	-16.4829	-27.3857	-15.0546
932	4.6712	5.8079	0.0000	9.7442	0.8339	2.3374	1.6773	7.9950	13.1938	3.9785	4.5407	13.8000	13.8000	13.8000	13.8000	-14.2081	-3.5462	-5.7102	-11.8505	-29.1583	-16.8272	-30.9626	-18.6315
933	4.9023	8.1071	0.0000	6.0343	0.9740	0.8729	2.9469	5.8120	10.3998	8.1740	3.6189	13.8000	13.8000	13.8000	13.8000	-8.4176	-0.9924	-6.4485	-13.2875	-28.6769	-16.3458	-27.2002	-14.8691
934	4.7194	5.8400	0.0000	9.8920	0.7590	1.8501	1.8496	8.0097	12.8441	3.8068	4.7754	13.8000	13.8000	13.8000	13.8000	-14.2754	-3.4694	-5.1857	-11.6121	-28.9521	-16.6210	-31.1078	-18.7767
935	5.5633	10.6227	0.0000	4.1044	0.2868	2.2359	2.0103	5.3782	10.8137	12.3488	1.3006	13.8000	13.8000	13.8000	13.8000	-9.6877	-3.1916	-8.8643	-15.1145	-28.7931	-16.4620	-25.3120	-12.9809
936	5.1602	7.8509	0.0000	5.6101	0.2952	1.1744	0.8143	6.2943	12.8007	4.7104	4.0248	13.8000	13.8000	13.8000	13.8000	-12.5285	-0.4207	-7.1510	-12.9026	-28.7445	-16.4134	-26.7136	-14.3825
937	4.7100	7.0521	0.0000	5.0666	2.2294	1.1009	5.8221	6.6350	17.0583	4.1792	4.1703	13.8000	13.8000	13.8000	13.8000	-14.3497	-2.6450	-8.8212	-12.5126	-29.0386	-16.7075	-26.4022	-14.0711
938	5.2246	7.3622	0.0000	3.2438	0.2397	0.1963	0.8220	8.6365	6.9306	2.2110	3.8152	13.8000	13.8000	13.8000	13.8000	-13.3854	-8.1037	-4.9679	-12.7283	-28.7450	-16.4139	-24.3043	-11.9732
939	6.0131	9.7901	0.0000	-0.1643	2.0202	2.2085	3.8670	4.3476	15.6447	1.3888	1.0054	13.8000	13.8000	13.8000	13.8000	-14.1318	-7.0035	-12.3156	-14.9035	-29.6981	-17.3670	-22.7230	-10.3919
940	5.4119	7.9731	0.0000	7.0939	1.7045	0.4595	1.2821	5.8559	10.2734	9.2231	3.8309	13.8000	13.8000	13.8000	13.8000	-13.5772	-1.6316	-9.0210	-12.8856	-28.8511	-16.5200	-27.6572	-15.3261
941	5.9553	8.6044	0.0000	10.3174	1.3980	0.3608	4.9860	6.0337	15.3940	7.6733	3.9188	13.8000	13.8000	13.8000	13.8000	-14.0194	-1.5471	-8.4265	-12.7669	-28.9114	-16.5803	-30.4172	-18.0861
942	6.7064	9.0638	0.0000	8.8572	0.7594	0.5865	8.9276	5.9763	19.7211	7.5978	4.3065	13.8000	13.8000	13.8000	13.8000	-12.0396	-1.9899	-7.3526	-12.3087	-28.6638	-16.3327	-28.3557	-16.0246
943	4.0305	9.1185	0.0000	3.2689	4.2103	2.2719	2.7102	5.4972	12.1504	4.3616	1.5019	13.8000	13.8000	13.8000	13.8000	-9.4776	-5.5981	-10.7170	-15.1615	-28.5950	-16.2639	-25.6895	-13.3584
944	4.8038	7.8012	0.0000	5.8176	1.0104	0.5664	2.9519	5.7389	10.4441	8.0934	3.7569	13.8000	13.8000	13.8000	13.8000	-8.3481	-1.1635	-6.3417	-13.1480	-28.7794	-16.4483	-27.3017	-14.9706
945	5.2401	7.4649	0.0000	4.9011	0.5772	1.4201	0.4545	5.9385	18.4649	6.2702	4.1050	13.8000	13.8000	13.8000	13.8000	-15.3194	-1.6997	-8.3939	-12.4067	-28.7598	-16.4287	-25.8220	-13.4909
946	6.6550	8.7758	0.0000	8.9222	0.9294	0.4375	8.8378	5.8839	19.6560	7.8028	4.3702	13.8000	13.8000	13.8000	13.8000	-12.0016	-1.7911	-7.4678	-12.2047	-28.8659	-16.5348	-28.3955	-16.0644
947	6.9198	6.6544	0.0000	9.3494	0.9913	0.7490	4.4944	5.7407	17.9366	6.3516	6.0676	13.8000	13.8000	13.8000	13.8000	-11.6379	-1.7238	-5.4423	-10.5285	-28.8387	-16.5076	-28.9023	-16.5712
948	4.5264	8.6387	0.0000	3.8419	0.7392	2.7534	6.2673	6.2045	18.2423	3.2201	2.2445	13.8000	13.8000	13.8000	13.8000	-16.4463	-2.1093	-11.8482	-14.1994	-29.0009	-16.6698	-25.6519	-13.3208
949	5.9536	8.0361	0.0000	7.4347	1.3433	0.5763	3.7104	5.9387	12.6273	6.0389	4.3733	13.8000	13.8000	13.8000	13.8000	-13.0469	-2.8867	-8.8401	-12.1777	-28.6837	-16.3526	-27.6790	-15.3479
950	5.7604	8.4514	0.0000	10.2779	1.5127	0.6874	4.7819	5.9443	15.5348	7.5897	3.8456	13.8000	13.8000	13.8000	13.8000	-13.8813	-1.1042	-8.5164	-12.7197	-28.7736	-16.4425	-30.5999	-18.2688
951	5.0025	9.2971	0.0000	6.6285	0.9317	0.2301	3.1295	6.9700	16.6169	1.7635	1.8966	13.8000	13.8000	13.8000	13.8000	-14.9016	-0.5091	-10.3162	-14.5702	-29.0467	-16.7156	-27.5320	-15.2009
952	4.6211	8.6075	0.0000	3.8006	0.7098	2.8320	6.1652	6.3339	18.2655	3.2991	2.6047	13.8000	13.8000	13.8000	13.8000	-16.5462	-2.0799	-11.9393	-13.9860	-28.9364	-16.6053	-25.4495	-13.1184
953	4.8561	9.9194	0.0000	7.7697	2.5350	1.6106	4.4987	6.2131	13.4408	1.9229	1.2803	13.8000	13.8000	13.8000	13.8000	-14.8196	-5.4425	-13.0400	-15.3466	-28.9479	-16.6168	-28.9169	-16.5858
954	4.8366	7.6078	0.0000	4.1419	0.2355	1.2004	0.9037	5.9346	18.7802	6.1227	3.7763	13.8000	13.8000	13.8000	13.8000	-15.3656	-1.9031	-9.2206	-12.8632	-28.7645	-16.4334	-25.6561	-13.3250
955	5.8740	11.2657	0.0000	8.0383	1.4852	0.9590	4.1699	6.4778	14.1429	0.7282	0.8294	13.8000	13.8000	13.8000	13.8000	-13.1474	-0.5084	-11.3468	-15.6113	-28.9634	-16.6323	-28.2786	-15.9475
956	4.9550	7.9417	0.0000	6.0198	0.8218	0.3095	3.0717	5.7996	10.2953	8.1593	3.7133	13.8000	13.8000	13.8000	13.8000	-8.5270	-1.1481	-6.1426	-13.2860	-28.7283	-16.3972	-27.2689	-14.9378
957	5.5729	10.0125	0.0000	4.9956	0.2329	0.2188	2.5291	6.4208	16.2084	2.2882	2.3441	13.8000	13.8000	13.8000	13.8000	-11.3052	-1.6844	-8.4772	-14.2010	-28.6909	-16.3598	-26.0491	-13.7180
958	6.3381	9.1881	0.0000	8.4218	0.4905	0.0616	2.5338	6.1576	11.4787	5.5299	3.7265	13.8000	13.8000	13.8000	13.8000	-13.5686	-2.5633	-7.2714	-13.0000	-28.9437	-16.6126	-28.0287	-15.6976
959	5.2952	8.0668	0.0000	5.2680	0.7697	1.2339	2.3993	5.9896	12.7181	5.7073	3.7010	13.8000	13.8000	13.8000	13.8000	-15.8232	-2.2691	-10.2037	-12.9697	-28.7639	-16.4328	-26.2023	-13.8712
960	4.9811	6.5237	0.0000	10.5514	1.4584	2.5749	1.5397	6.0589	14.8072	9.1078	4.8881	13.8000	13.8000	13.8000	13.8000	-13.8961	-2.0981	-7.6572	-11.8725	-28.7799	-16.4488	-31.6636	-19.3325
961	5.3933	8.0358	0.0000	5.6559	0.0158	1.0811	1.0588	6.1634	12.8450	4.9204	4.0012	13.8000	13.8000	13.8000	13.8000	-12.4222	-0.6168	-7.3686	-12.7524	-28.7839	-16.4528	-26.7482	-14.4171
962	4.1777	9.2209	0.0000	3.1936	4.3275	2.2750	2.4079	5.4325	12.0770	4.2822	1.4598	13.8000	13.8000	13.8000	13.8000	-9.6457	-5.3621	-10.6412	-15.1393	-28.7270	-16.3959	-25.5094	-13.1783
963	5.1843	7.9687	0.0000	5.6351	0.3077	1.4675	0.9324	6.2424	13.0506	4.6222	3.9251	13.8000	13.8000	13.8000	13.8000	-12.5698	-0.3366	-7.3277	-12.7499	-28.6068	-16.2757	-26.7158	-14.3847
964	5.4015	8.1215	0.0000	7.1821	2.1239	0.3451	1.1793	6.0808	10.3851	9.0456	3.9590	13.8000	13.8000	13.8000	13.8000	-13.5307	-1.7399	-9.0059	-12.8483	-28.9137	-16.5826	-27.8315	-15.5004
965	5.5442	7.4342	0.0000	9.8237	1.7752	0.7943	2.3832	7.4323	13.5294	3.6024	4.3484	13.8000	13.8000	13.8000	13.8000	-14.7175	-0.7761	-8.6244	-12.2032	-28.7789	-16.4478	-30.1160	-17.7849
966	5.1087	8.1590	0.0000	7.0857	2.1821	0.6706	1.5362	5.9803	10.7011	8.0951	3.2947	13.8000	13.8000	13.8000	13.8000	-13.2965	-3.0322	-8.1047	-13.3672	-28.9869	-16.6558	-27.9737	-15.6426
967	6.4724	10.4326	0.0000	10.0419	0.3309	1.6421	0.7783	5.2919	14.2770	3.6947	2.3995	13.8000	13.8000	13.8000	13.8000	-9.3491	-2.8554	-6.3788	-14.1504	-28.4752	-16.1441	-29.6902	-17.3591
968	5.5551	9.9830	0.0000	12.9301	1.3226	1.3613	6.8818	5.9343	16.9672	7.6823	2.2715	13.8000	13.8000	13.8000	13.8000	-12.4175	-3.3960	-9.4129	-14.4302	-28.7866	-16.4555	-33.5164	-21.1853
969	5.9053	8.1234	0.0000	11.1930	1.7842	0.5193	4.3891	5.9492	14.3263	7.1777	4.3780	13.8000	13.8000	13.8000	13.8000	-13.1375	-1.4023	-8.7482	-12.3193	-28.8059	-16.4748	-31.4858	-19.1547
970	4.9069	7.9395	0.0000	7.1655	0.3859	0.6922	2.3253	5.9777	10.4838	8.9763	3.3946	13.8000	13.8000	13.8000	13.8000	-13.8860	-1.6597	-8.9453	-13.2749	-29.0226	-16.6915	-28.4118	-16.0807
971	5.7540	8.0263	0.0000	6.4982	1.8299	0.6872	1.2636	6.0156	9.9410	9.2408	4.1561	13.8000	13.8000	13.8000	13.8000	-14.0500	-1.9881	-8.4517	-12.5959	-28.9959	-16.6648	-26.7148	-14.3837
972	5.2874	8.0172	0.0000	7.1377	2.0196	0.4007	1.3880	5.9467	10.3992	8.9508	3.8458	13.8000	13.8000	13.8000	13.8000	-13.4611	-1.5752	-9.1129	-12.8549	-28.9121	-16.5810	-28.0128	-15.6817
973	5.6465	9.8209	0.0000	4.5260	0.1597	2.0289	7.7809	5.7760	13.2680	6.7304	2.1648	13.8000	13.8000	13.8000	13.8000	-13.4592	-1.0162	-8.2755	-14.3185	-28.8171	-16.4860	-25.2634	-12.9323
974	5.1447	7.9309	0.0000	6.9788	1.8623	0.5735	0.9935	6.0227	10.3279	8.9994	3.9381	13.8000	13.8000	13.8000	13.8000	-13.5985	-1.6718	-9.0590	-12.8141	-28.7541	-16.4230	-27.9931	-15.6620
975	5.8185	8.1530	0.0000	11.3193	1.6210	0.6962	4.3062	6.0403	15.0342	7.1628	4.1406	13.8000	13.8000	13.8000	13.8000	-13.1445	-1.5770	-8.6428	-12.4994	-28.9350	-16.6039	-31.5283	-19.1972
976	5.8749	8.5229	0.0000	10.2218	1.5008	0.6111	4.8470	6.0344	15.3524	7.4989	3.7142	13.8000	13.8000	13.8000	13.8000	-13.9421	-1.2170	-8.5642	-12.7581	-28.8032	-16.4721	-30.4521	-18.1210
977	4.0540	6.8375	0.0000	8.3567	0.4435	3.0159	2.0365	6.0395	17.8169	14.3438	3.8689	13.8000	13.8000	13.8000	13.8000	-11.4593	-0.4246	-6.2151	-12.9218	-28.8912	-16.5601	-30.5630	-18.2319
978	4.7340	7.3899	0.0000	7.2387	1.6711	2.2648	1.6670	5.9592	11.4009	10.8932	3.8532	13.8000	13.8000	13.8000	13.8000	-13.3985	-0.3571	-9.8048	-12.8642	-28.8489	-16.5178	-28.6865	-16.3554
979	5.9238	9.2824	0.0000	7.9278	1.0234	1.9064	5.9001	5.9259	11.1717	8.4823	3.2783	13.8000	13.8000	13.8000	13.8000	-11.1863	-0.5249	-7.3437	-13.3878	-28.6420	-16.3109	-28.1647	-15.8336
980	4.2944	8.1080	0.0000	2.7429	0.7346	2.1187	5.8923	6.0456	14.4057	9.2134	2.7560	13.8000	13.8000	13.8000	13.8000	-16.5369	-2.0832	-12.4060	-14.0123	-29.0939	-16.7628	-24.7941	-12.4630
981	5.8150	11.5235	0.0000	8.2005	1.7441	0.8591	4.0768	6.5303	13.8886	1.2533	0.9674	13.8000	13.8000	13.8000	13.8000	-13.9109	-0.2954	-11.4622	-15.8081	-28.8482	-16.5171	-28.3418	-16.0107
982	4.9611	9.5485	0.0000	6.3440	0.8732	0.4785	3.1090	6.9511	16.5847	1.5702	1.9710	13.8000	13.8000	13.8000	13.8000	-15.0877	-0.7631	-10.5133	-14.7205	-28.8179	-16.4868	-27.2365	-14.9054
983	4.8582	7.8037	0.0000	5.7121	0.7871	0.7522	3.1107	5.6871	10.2460	8.0716	3.7124	13.8000	13.8000	13.8000	13.8000	-8.2787	-1.2674	-6.3620	-12.9425	-28.7653	-16.4342	-27.2848	-14.9537
984	6.7856	9.0138	0.0000	8.8766	0.6335	0.6770	8.6212	5.8575	19.6159	7.7659	4.2896	13.8000	13.8000	13.8000	13.8000	-11.8527	-2.0717	-7.3784	-12.4080	-28.8419	-16.5108	-28.2787	-15.9476
985	5.1974	7.9061	0.0000	5.7548	0.2486	1.0552	0.7060	6.0481	12.9434	4.9042	3.9294	13.8000	13.8000	13.8000	13.8000	-12.6626	-0.5429	-7.2784	-12.9257	-28.7702	-16.4391	-26.6510	-14.3199
986	4.3543	6.9202	0.0000	4.5310	1.6928	1.8192	2.9471	6.3627	12.6911	4.0295	3.9021	13.8000	13.8000	13.8000	13.8000	-13.1179	-0.3907	-7.7858	-12.8441	-28.8565	-16.5254	-26.1643	-13.8332
987	4.8924	8.2196	0.0000	7.2353	1.1752	0.2212	2.4846	6.0261	11.1424	8.8872	3.2732	13.8000	13.8000	13.8000	13.8000	-13.5934	-1.6039	-9.0138	-13.4859	-29.0036	-16.6725	-28.3285	-15.9974
988	4.9237	7.8396	0.0000	5.9608	1.0438	0.5184	3.1599	5.8374	10.3250	8.2054	3.7620	13.8000	13.8000	13.8000	13.8000	-8.5696	-0.9398	-6.5225	-13.1481	-28.8149	-16.4838	-27.1297	-14.7986
989	3.6307	9.0296	0.0000	5.3303	0.1062	2.9138	0.2766	5.8094	13.4838	4.9594	1.0649	13.8000	13.8000	13.8000	13.8000	-11.9038	-3.7073	-7.6812	-15.5969	-28.7882	-16.4571	-27.7974	-15.4663
990	5.6096	7.4444	0.0000	10.3606	1.5208	0.1161	5.3268	6.0928	15.8192	6.0291	4.6674	13.8000	13.8000	13.8000	13.8000	-13.1407	-3.5519	-9.9848	-12.1893	-28.9066	-16.5755	-30.7781	-18.4470
991	4.9497	8.8233	0.0000	7.4332	1.5983	0.6877	2.9896	6.2396	17.5470	2.3545	2.7003	13.8000	13.8000	13.8000	13.8000	-11.6571	-2.0228	-7.7974	-13.9020	-28.7140	-16.3829	-28.5890	-16.2579
992	5.6450	9.8941	0.0000	4.3163	0.2624	1.8621	7.8557	5.9888	13.3056	6.8271	2.3243	13.8000	13.8000	13.8000	13.8000	-13.1383	-0.6884	-8.2867	-14.1330	-28.8214	-16.4903	-25.1656	-12.8345
993	6.8435	9.1564	0.0000	2.9941	0.4972	0.7480	4.4478	5.4237	16.0752	4.7882	4.3172	13.8000	13.8000	13.8000	13.8000	-10.2255	-3.5824	-7.8129	-12.2968	-28.5474	-16.2163	-24.1400	-11.8089
994	7.1960	8.0553	0.0000	1.8028	2.2730	1.8791	4.3346	7.4789	15.9201	3.1655	4.0441	13.8000	13.8000	13.8000	13.8000	-13.8383	-0.4831	-9.8156	-11.8604	-29.1977	-16.8666	-23.5043	-11.1732
995	6.3455	9.3208	0.0000	1.7008	0.2491	1.8154	3.4985	8.1080	13.8901	1.4761	2.5841	13.8000	13.8000	13.8000	13.8000	-13.0974	-2.1611	-9.3372	-13.3440	-29.0569	-16.7258	-23.7883	-11.4572
996	5.0630	10.0913	0.0000	8.0813	2.3155	1.4362	4.2930	6.2190	13.5431	1.9732	1.2841	13.8000	13.8000	13.8000	13.8000	-14.9621	-5.2620	-12.8267	-15.3209	-28.9885	-16.6574	-29.0547	-16.7236
997	5.1605	7.9586	0.0000	6.9468	1.6512	0.3550	1.1785	5.9126	10.3663	9.1163	3.5547	13.8000	13.8000	13.8000	13.8000	-13.4478	-1.8404	-9.1592	-13.0850	-28.7952	-16.4641	-27.9397	-15.6086
998	5.0484	9.3179	0.0000	6.6574	0.7835	0.2053	3.2061	7.4751	16.8943	1.4392	2.1020	13.8000	13.8000	13.8000	13.8000	-14.8480	-0.8059	-10.1716	-14.4778	-29.1471	-16.8160	-27.6327	-15.3016
999	4.9599	6.8473	0.0000	5.4263	2.3721	1.0270	5.8666	6.7347	17.1012	3.8645	4.2562	13.8000	13.8000	13.8000	13.8000	-14.3528	-2.5261	-9.0147	-12.2708	-28.8745	-16.5434	-26.6538	-14.3227
1000	5.0356	7.6960	0.0000	5.5265	0.3328	1.0480	1.0565	6.1510	12.8331	4.9066	3.8618	13.8000	13.8000	13.8000	13.8000	-12.1863	-0.3505	-7.3816	-12.7694	-28.9483	-16.6172	-26.6818	-14.3507
1001	4.7725	5.4181	0.0000	9.9476	1.8665	1.9748	4.0299	5.2828	12.7736	4.2856	5.3631	13.8000	13.8000	13.8000	13.8000	-9.2077	-4.3220	-2.5611	-11.1854	-28.5529	-16.2218	-31.4344	-19.1033
1002	4.7431	5.6119	0.0000	9.9632	2.0282	2.1131	3.7930	5.3679	13.1072	4.2105	5.3069	13.8000	13.8000	13.8000	13.8000	-9.2905	-4.6736	-2.7358	-11.3282	-28.4015	-16.0704	-31.5412	-19.2101
1003	5.2574	7.9381	0.0000	7.0060	1.8494	0.4870	1.3404	6.0545	10.3598	9.0305	3.9844	13.8000	13.8000	13.8000	13.8000	-13.5938	-1.6993	-9.1243	-12.7764	-28.7448	-16.4137	-28.0615	-15.7304
1004	5.2303	7.9655	0.0000	6.9662	1.9595	0.5690	1.1852	6.0498	10.3682	9.0627	3.7637	13.8000	13.8000	13.8000	13.8000	-13.5901	-1.5606	-9.0185	-12.9109	-29.0376	-16.7065	-27.9428	-15.6117
1005	7.1411	6.7278	0.0000	9.6236	1.4092	0.7988	4.9125	5.7707	17.9057	6.1834	6.2150	13.8000	13.8000	13.8000	13.8000	-11.7565	-1.7447	-5.5223	-10.3944	-28.7609	-16.4298	-28.8659	-16.5348
1006	4.9628	8.0804	0.0000	10.2536	1.0086	0.7883	4.9796	5.8455	15.8069	6.6117	3.3838	13.8000	13.8000	13.8000	13.8000	-12.0729	-1.7543	-7.9609	-13.2644	-28.5881	-16.2570	-31.3784	-19.0473
1007	4.8178	9.5915	0.0000	5.2756	0.0322	0.6204	2.1340	6.4720	16.2711	2.3939	2.0087	13.8000	13.8000	13.8000	13.8000	-11.6549	-1.6054	-8.2708	-14.8344	-28.8999	-16.5688	-26.9022	-14.5711
1008	5.2541	8.0302	0.0000	5.2167	0.8109	1.1155	2.5522	6.1081	12.4892	5.5362	3.6926	13.8000	13.8000	13.8000	13.8000	-15.7445	-2.1108	-10.3302	-12.8495	-28.9338	-16.6027	-26.0849	-13.7538
1009	5.1419	8.0713	0.0000	5.1939	0.9080	1.2108	2.3598	6.0032	12.3733	5.6537	3.5154	13.8000	13.8000	13.8000	13.8000	-15.8039	-2.3850	-10.2908	-12.9269	-28.7896	-16.4585	-26.3208	-13.9897
1010	6.9178	8.8951	0.0000	8.8490	0.3851	0.7691	9.0694	5.8657	19.7055	7.7276	4.3599	13.8000	13.8000	13.8000	13.8000	-11.5893	-2.1006	-7.6122	-12.1938	-28.7475	-16.4164	-28.2192	-15.8881
1011	5.0208	7.9589	0.0000	7.0538	1.8565	0.2364	1.2763	5.8862	10.1007	8.8547	3.5802	13.8000	13.8000	13.8000	13.8000	-13.6833	-1.6687	-8.6854	-13.1106	-28.8102	-16.4791	-28.0395	-15.7084
1012	5.2866	8.2476	0.0000	5.2570	0.9152	1.3007	2.4735	5.9280	12.3267	5.4862	3.4782	13.8000	13.8000	13.8000	13.8000	-15.6051	-2.3081	-10.4686	-13.0615	-28.8000	-16.4689	-26.1154	-13.7843
1013	5.1508	9.6213	0.0000	6.6010	0.6135	0.1148	2.9165	6.7940	15.9556	1.6495	1.9265	13.8000	13.8000	13.8000	13.8000	-15.2645	-1.1955	-10.2839	-14.6643	-28.8211	-16.4900	-27.5180	-15.1869
1014	4.4221	7.1250	0.0000	4.2937	0.1180	1.5091	3.3772	6.1942	15.6916	4.8789	3.7881	13.8000	13.8000	13.8000	13.8000	-14.2184	-2.3350	-8.1222	-13.0657	-29.0070	-16.6759	-26.0455	-13.7144
1015	4.5355	7.8950	0.0000	6.1298	1.1047	2.0301	1.0613	8.0069	12.9838	2.0660	3.1634	13.8000	13.8000	13.8000	13.8000	-13.6858	-3.9561	-8.1226	-13.3447	-28.8229	-16.4918	-27.7236	-15.3925
1016	5.8947	8.0769	0.0000	11.3171	1.6798	0.8521	4.2515	5.9283	14.9377	7.0462	4.1134	13.8000	13.8000	13.8000	13.8000	-13.1998	-1.5643	-8.5462	-12.3367	-28.9064	-16.5753	-31.5917	-19.2606
1017	4.8860	9.9973	0.0000	7.7999	2.2472	1.6535	4.3957	6.3876	13.7219	1.9459	1.2691	13.8000	13.8000	13.8000	13.8000	-14.7784	-5.1947	-12.9520	-15.4185	-29.0540	-16.7229	-28.9437	-16.6126
1018	5.5928	9.5173	0.0000	5.2744	1.7250	0.2337	0.3494	6.1437	18.8575	3.3530	2.5114	13.8000	13.8000	13.8000	13.8000	-13.0908	-2.7426	-8.2247	-14.1096	-28.9028	-16.5717	-25.7286	-13.3975
1019	5.7219	11.3457	0.0000	8.1103	1.6525	1.0114	4.4610	6.3281	14.0736	0.7738	0.6087	13.8000	13.8000	13.8000	13.8000	-13.4863	-0.4306	-11.3460	-15.8367	-28.8150	-16.4839	-28.5948	-16.2637
1020	5.3123	9.5576	0.0000	5.6439	0.2752	0.3149	2.4310	6.0984	16.5347	2.6833	2.1397	13.8000	13.8000	13.8000	13.8000	-11.7707	-1.2232	-8.1820	-14.3715	-28.7986	-16.4675	-26.6475	-14.3164
1021	5.5414	7.9254	0.0000	5.8875	0.6205	1.1192	0.2339	5.8573	13.5252	4.9690	3.9240	13.8000	13.8000	13.8000	13.8000	-12.9997	-0.3284	-6.5868	-12.4456	-28.8834	-16.5523	-26.6559	-14.3248
1022	4.5191	5.7373	0.0000	9.8095	0.6576	1.7883	1.6980	8.0359	13.7113	3.5831	4.4596	13.8000	13.8000	13.8000	13.8000	-14.1509	-3.9753	-5.7689	-11.6556	-28.8995	-16.5684	-31.3382	-19.0071
1023	5.5984	10.0140	0.0000	4.2847	0.0425	1.6702	7.9350	5.9633	13.3595	6.9072	2.1871	13.8000	13.8000	13.8000	13.8000	-13.1149	-0.6657	-8.3472	-14.3454	-28.6868	-16.3557	-25.2731	-12.9420
1024	5.0891	7.8430	0.0000	6.9259	1.8021	0.2620	1.1985	5.9853	10.0964	9.0502	3.7827	13.8000	13.8000	13.8000	13.8000	-13.6170	-1.6023	-8.5536	-13.0783	-28.8307	-16.4996	-27.9132	-15.5821
1025	5.4873	7.3834	0.0000	7.9832	2.6040	1.3823	1.8145	5.9673	15.5917	19.8082	4.5073	13.8000	13.8000	13.8000	13.8000	-12.1604	-2.9391	-7.9242	-12.2515	-28.8452	-16.5141	-28.7165	-16.3854
1026	6.7123	8.7708	0.0000	9.1096	0.8316	0.1838	8.6677	5.8832	19.7908	8.0431	4.4460	13.8000	13.8000	13.8000	13.8000	-12.0590	-1.8542	-7.2785	-12.2154	-28.9155	-16.5844	-28.5597	-16.2286
1027	6.6057	4.1711	0.0000	1.9455	1.9914	2.1495	8.4259	6.1921	10.3635	4.5288	6.3001	13.8000	13.8000	13.8000	13.8000	-10.4411	-4.6067	-8.0569	-10.3028	-28.7226	-16.3915	-23.9348	-11.6037
1028	6.1173	7.3729	0.0000	9.8050	1.7289	0.3337	5.4432	5.8617	14.7388	7.3914	5.0897	13.8000	13.8000	13.8000	13.8000	-12.6804	-2.4424	-7.7490	-11.5735	-28.7053	-16.3742	-30.0691	-17.7380
1029	4.5511	4.5664	0.0000	3.3066	1.3411	2.5647	0.2361	6.3887	14.6053	5.5897	6.0906	13.8000	13.8000	13.8000	13.8000	-11.9219	-2.4394	-5.5192	-10.6884	-28.9154	-16.5843	-25.2750	-12.9439
1030	5.2943	8.0091	0.0000	5.1379	0.7602	1.2289	2.4531	6.0784	12.4846	5.5069	3.6941	13.8000	13.8000	13.8000	13.8000	-15.6734	-2.2710	-10.1413	-12.8259	-28.8739	-16.5428	-26.2720	-13.9409
1031	4.9335	7.6683	0.0000	7.0355	1.9272	0.2335	1.3137	5.9565	10.1129	8.9085	3.6139	13.8000	13.8000	13.8000	13.8000	-13.7487	-1.3914	-8.5652	-12.9708	-28.9001	-16.5690	-28.0646	-15.7335
1032	4.4979	4.5352	0.0000	9.4053	0.8619	1.6769	3.9745	9.6250	11.2742	4.5379	5.3711	13.8000	13.8000	13.8000	13.8000	-14.4479	-0.1464	-3.6324	-11.1077	-29.2223	-16.8912	-30.7041	-18.3730
1033	4.3531	7.2276	0.0000	4.0953	0.0607	1.3326	3.3103	6.1464	15.7892	4.9602	3.6866	13.8000	13.8000	13.8000	13.8000	-14.1864	-2.2627	-7.6422	-13.0987	-29.0412	-16.7101	-25.9590	-13.6279
1034	5.8369	9.4336	0.0000	5.2638	0.0678	1.4397	0.9987	5.8009	13.9847	9.3109	2.6571	13.8000	13.8000	13.8000	13.8000	-14.1089	-0.3287	-7.8988	-13.8475	-28.9586	-16.6275	-25.5043	-13.1732
1035	5.1632	7.9831	0.0000	7.0395	1.8030	0.2700	1.2768	6.1037	10.3827	8.9068	3.8462	13.8000	13.8000	13.8000	13.8000	-13.5374	-1.6543	-9.0459	-12.8455	-28.9248	-16.5937	-27.9442	-15.6131
1036	5.3654	7.0886	0.0000	6.8477	1.9196	0.4497	2.0724	5.8646	12.5140	9.5504	4.7593	13.8000	13.8000	13.8000	13.8000	-12.5759	-3.2700	-7.6246	-12.0361	-28.6505	-16.3194	-27.7331	-15.4020
1037	6.8002	4.5557	0.0000	1.9259	1.6654	1.9804	8.2333	5.8662	10.0563	4.7490	6.3472	13.8000	13.8000	13.8000	13.8000	-10.5759	-4.7655	-8.2896	-10.2082	-28.6247	-16.2936	-23.7934	-11.4623
1038	5.9339	8.1839	0.0000	11.2509	1.9159	0.7177	4.4571	5.8587	14.9847	6.9873	4.0535	13.8000	13.8000	13.8000	13.8000	-13.0991	-1.6540	-8.5126	-12.3627	-28.7587	-16.4276	-31.6148	-19.2837
1039	5.3408	7.9416	0.0000	6.9628	1.7740	0.5095	1.2094	6.0386	10.5202	9.0160	3.8199	13.8000	13.8000	13.8000	13.8000	-13.4383	-1.5959	-8.9697	-12.8207	-28.9538	-16.6227	-27.9228	-15.5917
1040	4.6900	7.7918	0.0000	5.4413	0.7618	0.5136	3.5325	6.0354	10.4783	8.2739	3.7897	13.8000	13.8000	13.8000	13.8000	-8.2315	-0.9741	-6.2469	-13.1511	-28.7414	-16.4103	-27.1138	-14.7827
1041	5.7404	8.4186	0.0000	10.2132	1.4841	0.7818	4.5861	6.0255	15.2508	7.7224	3.7687	13.8000	13.8000	13.8000	13.8000	-13.9365	-0.7420	-8.4517	-12.6603	-28.7960	-16.4649	-30.5988	-18.2677
1042	5.0654	7.9629	0.0000	6.8191	1.8701	0.2643	1.2615	5.9842	10.0476	8.8728	3.6486	13.8000	13.8000	13.8000	13.8000	-13.5070	-1.4717	-8.8770	-13.0175	-28.7192	-16.3881	-28.0318	-15.7007
1043	5.1810	8.9831	0.0000	7.6048	2.0132	1.2767	3.5382	6.3403	18.2791	2.3515	2.7108	13.8000	13.8000	13.8000	13.8000	-11.5668	-2.4512	-8.6213	-13.9594	-28.8282	-16.4971	-28.5756	-16.2445
1044	4.0165	5.4879	0.0000	10.8089	0.3732	3.4211	2.2556	6.0001	14.5275	5.9692	4.8909	13.8000	13.8000	13.8000	13.8000	-12.9959	-2.2739	-5.2269	-11.7352	-28.9477	-16.6166	-32.8797	-20.5486
1045	5.5873	9.9018	0.0000	4.1640	0.0101	1.5526	7.8465	5.9477	13.4104	6.9436	2.1629	13.8000	13.8000	13.8000	13.8000	-13.1020	-0.7420	-8.3846	-14.2044	-28.8860	-16.5549	-25.0938	-12.7627
1046	5.4456	9.7041	0.0000	5.6182	0.2714	0.2168	2.1087	6.0072	16.6458	2.6048	2.3266	13.8000	13.8000	13.8000	13.8000	-11.8821	-1.5644	-8.4324	-14.3191	-28.6701	-16.3390	-26.4206	-14.0895
1047	5.6593	7.5920	0.0000	9.7364	1.6836	0.7930	2.6665	7.2074	13.7177	3.8923	4.3754	13.8000	13.8000	13.8000	13.8000	-14.8123	-0.6468	-8.6916	-12.1840	-29.1319	-16.8008	-30.0348	-17.7037
1048	5.1221	7.8823	0.0000	6.8806	1.9722	0.3130	1.1583	5.8960	10.2765	8.6967	3.6642	13.8000	13.8000	13.8000	13.8000	-13.6500	-1.4824	-8.9419	-12.9955	-28.8555	-16.5244	-27.9787	-15.6476
1049	4.9578	7.9965	0.0000	5.9497	0.7993	0.4777	3.0424	5.6638	10.2636	8.0692	3.4552	13.8000	13.8000	13.8000	13.8000	-8.3885	-0.9025	-6.4861	-13.1898	-28.8605	-16.5294	-27.4022	-15.0711
1050	5.7789	11.2869	0.0000	4.7322	0.0062	0.2934	0.0920	6.0201	8.7458	4.8008	0.9546	13.8000	13.8000	13.8000	13.8000	-13.7537	-3.9196	-9.3280	-15.5726	-28.9460	-16.6149	-25.2889	-12.9578
1051	5.7346	9.4587	0.0000	5.4729	0.1100	0.8079	1.5934	6.0302	14.2744	8.7016	2.7834	13.8000	13.8000	13.8000	13.8000	-13.8788	-0.5133	-7.9204	-13.8594	-29.0339	-16.7028	-25.7476	-13.4165
1052	4.7813	10.0761	0.0000	7.8959	2.2417	1.5636	4.1660	6.2897	13.6864	2.0054	1.1213	13.8000	13.8000	13.8000	13.8000	-14.9242	-5.3058	-12.6931	-15.4739	-29.0673	-16.7362	-29.0035	-16.6724
1053	5.3796	9.0838	0.0000	6.9577	0.8105	1.7898	3.7778	6.0948	10.6653	7.4672	3.0030	13.8000	13.8000	13.8000	13.8000	-12.9478	-1.4947	-8.8811	-13.7418	-28.6920	-16.3609	-27.6355	-15.3044
1054	4.9966	7.1284	0.0000	4.0506	1.5443	1.9994	0.6046	5.9165	15.3979	9.4649	4.4741	13.8000	13.8000	13.8000	13.8000	-14.4010	-2.4452	-10.5158	-12.3371	-28.8403	-16.5092	-25.3454	-13.0143
1055	5.0849	8.0055	0.0000	6.9339	0.6942	1.9878	2.8220	5.8518	11.9170	12.5507	3.4156	13.8000	13.8000	13.8000	13.8000	-13.7454	-0.4995	-7.8222	-13.1059	-28.9687	-16.6376	-27.8332	-15.5021
1056	5.2012	8.0032	0.0000	6.9180	1.8914	0.5385	1.1772	5.9880	10.3504	8.8007	3.7979	13.8000	13.8000	13.8000	13.8000	-13.6082	-1.6042	-9.0240	-12.8403	-28.8818	-16.5507	-27.9763	-15.6452
1057	4.3674	8.3052	0.0000	2.3673	0.3130	2.2148	6.1326	5.9394	14.0026	9.3137	2.6513	13.8000	13.8000	13.8000	13.8000	-16.9693	-2.1360	-12.8846	-13.9252	-28.9896	-16.6585	-24.6930	-12.3619
1058	6.0320	9.3937	0.0000	8.1878	0.9782	1.7277	5.7141	5.8970	11.6764	8.4431	3.1522	13.8000	13.8000	13.8000	13.8000	-11.0498	-0.3748	-7.4501	-13.4263	-28.7441	-16.4130	-28.3514	-16.0203
1059	5.0565	7.9972	0.0000	6.8817	1.9230	0.4050	1.3626	5.9468	10.1061	8.9257	3.4688	13.8000	13.8000	13.8000	13.8000	-13.6637	-1.6519	-8.6521	-12.9934	-28.8420	-16.5109	-27.9052	-15.5741
1060	4.8626	7.6873	0.0000	5.0420	0.0723	1.2377	0.1727	6.1573	12.6440	4.2822	3.9213	13.8000	13.8000	13.8000	13.8000	-12.2747	-0.2335	-7.2563	-12.9142	-28.6665	-16.3354	-26.3189	-13.9878
1061	5.5357	9.7624	0.0000	4.0193	0.0016	1.6114	7.7346	5.8259	13.1491	6.8310	2.3730	13.8000	13.8000	13.8000	13.8000	-13.2115	-0.6009	-8.3288	-14.2402	-28.6762	-16.3451	-25.0199	-12.6888
1062	4.8974	7.7498	0.0000	5.9502	0.9896	0.6610	3.1053	5.6745	10.0080	7.9581	3.7287	13.8000	13.8000	13.8000	13.8000	-8.3972	-0.9627	-6.4919	-13.0958	-28.8706	-16.5395	-27.3284	-14.9973
1063	5.4387	5.1251	0.0000	10.4776	1.2326	1.1093	1.1957	6.2872	12.8822	5.6607	6.0210	13.8000	13.8000	13.8000	13.8000	-14.0189	-0.4127	-4.4503	-10.4963	-28.7640	-16.4329	-31.4508	-19.1197
1064	5.9028	9.0628	0.0000	8.2361	1.1292	1.6946	5.8175	6.0137	11.5349	8.2020	3.5124	13.8000	13.8000	13.8000	13.8000	-10.9021	-0.5573	-6.9449	-13.1775	-28.8177	-16.4866	-28.7016	-16.3705
1065	4.9737	9.1099	0.0000	6.6018	0.7066	0.2443	3.4706	6.9947	16.3853	1.8346	2.0484	13.8000	13.8000	13.8000	13.8000	-15.1325	-0.4837	-10.0402	-14.3888	-29.0268	-16.6957	-27.4726	-15.1415
1066	6.8732	6.7633	0.0000	9.3824	1.0453	0.8601	4.3243	5.8007	17.9926	6.3044	6.1060	13.8000	13.8000	13.8000	13.8000	-11.6560	-1.9380	-5.4385	-10.5320	-28.6447	-16.3136	-28.8067	-16.4756
1067	5.6078	9.8359	0.0000	5.1172	0.3691	0.3425	0.0894	6.2269	10.2430	2.9900	2.4125	13.8000	13.8000	13.8000	13.8000	-13.7623	-1.7828	-12.3377	-14.1978	-28.7296	-16.3985	-25.8797	-13.5486
1068	4.8096	7.9085	0.0000	5.8219	0.9618	0.7734	3.1023	5.8415	10.1768	8.0095	3.5793	13.8000	13.8000	13.8000	13.8000	-8.4130	-1.0341	-6.6425	-13.1915	-28.8283	-16.4972	-27.4532	-15.1221
1069	4.4764	8.4392	0.0000	3.7642	0.7945	2.6410	6.1353	6.0849	18.2195	3.2845	2.4459	13.8000	13.8000	13.8000	13.8000	-16.3909	-1.8423	-11.9955	-14.1768	-28.8698	-16.5387	-25.3400	-13.0089
1070	5.9168	11.5734	0.0000	8.1730	1.9570	0.9552	4.1616	6.3052	14.0762	1.0855	0.5929	13.8000	13.8000	13.8000	13.8000	-13.1892	-0.3502	-11.3464	-15.9102	-29.0223	-16.6912	-28.2657	-15.9346
1071	4.8980	6.3352	0.0000	10.5061	1.6675	2.3647	1.0770	5.7729	14.8851	9.1109	4.7679	13.8000	13.8000	13.8000	13.8000	-13.9190	-2.1876	-7.8003	-11.8562	-28.8165	-16.4854	-31.5820	-19.2509
1072	5.9664	9.8226	0.0000	5.0629	0.1684	1.2310	1.1349	5.8531	13.7749	8.9443	2.4432	13.8000	13.8000	13.8000	13.8000	-14.0013	-0.5807	-8.0470	-14.0502	-29.0448	-16.7137	-25.2618	-12.9307
1073	5.2636	5.0538	0.0000	10.4362	1.2753	1.0857	1.4082	6.2309	13.0590	5.3980	5.7131	13.8000	13.8000	13.8000	13.8000	-13.8932	-0.7440	-4.4606	-10.6598	-28.9870	-16.6559	-31.4605	-19.1294
1074	5.0567	7.6609	0.0000	7.3416	1.9366	0.4970	0.9785	5.9870	10.4951	9.1078	3.8432	13.8000	13.8000	13.8000	13.8000	-13.4549	-1.4932	-8.9252	-12.8495	-28.8976	-16.5665	-28.2239	-15.8928
1075	5.8217	11.3304	0.0000	5.1146	0.1621	0.6772	0.2425	6.0109	8.4443	4.5560	1.1047	13.8000	13.8000	13.8000	13.8000	-13.8490	-4.3995	-9.4925	-15.6004	-28.8377	-16.5066	-25.4503	-13.1192
1076	4.9568	7.7368	0.0000	4.1740	0.1070	1.2534	1.1570	6.2513	18.8098	6.1982	3.8237	13.8000	13.8000	13.8000	13.8000	-15.5831	-2.0790	-9.1923	-12.8602	-28.9099	-16.5788	-25.5310	-13.1999
1077	5.9199	11.1626	0.0000	4.7262	0.1522	0.3037	0.3343	5.8716	8.6971	4.4047	1.1728	13.8000	13.8000	13.8000	13.8000	-13.9150	-4.1941	-9.3913	-15.2925	-28.8586	-16.5275	-25.0680	-12.7369
1078	5.8695	11.4826	0.0000	8.2652	1.1371	1.4165	4.1753	6.0339	13.7454	1.4641	0.7305	13.8000	13.8000	13.8000	13.8000	-14.0589	-0.0795	-11.6519	-15.8542	-28.8244	-16.4933	-28.4071	-16.0760
1079	4.7459	8.0766	0.0000	4.3888	0.1199	1.5035	4.0782	5.7974	10.2909	9.9856	2.9923	13.8000	13.8000	13.8000	13.8000	-14.2387	-2.2661	-8.1144	-13.5162	-28.8159	-16.4848	-25.7163	-13.3852
1080	4.5349	4.3824	0.0000	9.2165	0.2442	2.3104	4.4391	9.8514	11.1706	4.7169	5.6108	13.8000	13.8000	13.8000	13.8000	-14.5137	-0.3312	-3.2423	-10.6008	-29.0282	-16.6971	-30.6509	-18.3198
1081	5.0615	7.1314	0.0000	5.2514	1.9687	0.8311	5.5929	6.9308	17.4519	3.9940	4.2160	13.8000	13.8000	13.8000	13.8000	-14.2640	-2.3838	-8.8443	-12.3067	-28.9424	-16.6113	-26.5477	-14.2166
1082	4.4102	8.1580	0.0000	2.5164	0.8185	2.2727	5.9532	5.9267	14.2875	9.3497	2.7155	13.8000	13.8000	13.8000	13.8000	-17.1232	-2.0065	-12.7874	-14.0206	-28.9670	-16.6359	-24.7072	-12.3761
1083	5.5124	7.9410	0.0000	6.6944	1.7784	0.3251	1.5947	6.1430	10.2747	8.8320	4.1367	13.8000	13.8000	13.8000	13.8000	-13.9191	-1.1821	-8.5005	-12.4915	-28.8121	-16.4810	-27.4102	-15.0791
1084	5.0156	9.3190	0.0000	6.5729	0.7335	0.2304	3.3150	7.0000	16.7368	1.6407	1.8745	13.8000	13.8000	13.8000	13.8000	-15.0938	-0.4666	-10.2708	-14.4827	-29.1127	-16.7816	-27.7647	-15.4336
1085	5.6653	9.9926	0.0000	12.5781	1.2228	1.1264	6.9382	5.8828	16.9697	7.2149	2.0542	13.8000	13.8000	13.8000	13.8000	-12.3050	-3.9733	-9.2871	-14.6474	-28.8590	-16.5279	-33.1118	-20.7807
1086	3.6843	7.4532	0.0000	6.3296	3.5247	3.5497	9.9948	9.0781	13.7376	0.8948	1.6134	13.8000	13.8000	13.8000	13.8000	-13.9065	-0.5274	-9.8986	-14.2802	-29.0399	-16.7088	-28.2575	-15.9264
1087	5.1527	10.2963	0.0000	2.2375	1.4564	2.4290	5.4044	6.2973	16.7314	0.5228	0.7155	13.8000	13.8000	13.8000	13.8000	-14.3342	-4.3404	-11.6743	-15.7279	-29.1970	-16.8659	-23.6032	-11.2721
1088	4.6752	4.2505	0.0000	9.4888	0.5903	1.5916	4.3110	9.5401	11.1226	4.7136	5.5878	13.8000	13.8000	13.8000	13.8000	-14.3911	-0.1760	-3.3003	-10.6852	-28.8758	-16.5447	-30.7673	-18.4362
1089	3.2893	7.0674	0.0000	-2.2717	1.5701	1.3787	5.2642	4.1860	19.7247	0.6873	0.9244	13.8000	13.8000	13.8000	13.8000	-13.7181	-8.5895	-9.1440	-15.2226	-31.1549	-18.8238	-22.2241	-9.8930
1090	5.8336	8.0791	0.0000	11.5359	1.4922	0.0838	4.8734	5.9548	15.0939	7.4142	4.1827	13.8000	13.8000	13.8000	13.8000	-13.1256	-1.6730	-8.3623	-12.4104	-28.6472	-16.3161	-31.8523	-19.5212
1091	4.3381	5.2136	0.0000	5.4882	0.3125	1.4471	0.4613	5.6141	11.5145	7.8121	5.4702	13.8000	13.8000	13.8000	13.8000	-10.1727	-9.0858	-2.1134	-11.1378	-28.5666	-16.2355	-27.4043	-15.0732
1092	5.2239	8.1422	0.0000	5.2389	0.8479	1.2959	2.3177	6.1951	12.6828	5.7011	3.6129	13.8000	13.8000	13.8000	13.8000	-15.7502	-2.3407	-10.1289	-12.9185	-28.8526	-16.5215	-26.2585	-13.9274
1093	4.6646	4.5333	0.0000	9.7124	0.2355	2.1468	4.3696	9.7796	11.0285	4.4505	5.4128	13.8000	13.8000	13.8000	13.8000	-14.8366	-0.2723	-3.5275	-10.9732	-28.9663	-16.6352	-30.7015	-18.3704
1094	3.4650	6.7400	0.0000	-2.8245	1.3702	1.6870	4.9495	3.8597	18.9932	0.2429	1.2038	13.8000	13.8000	13.8000	13.8000	-13.7212	-8.1163	-8.7890	-15.0466	-31.3545	-19.0234	-22.2151	-9.8840
1095	5.8932	8.4615	0.0000	10.0658	1.5295	0.8624	4.7030	6.0912	15.4920	7.7091	3.9614	13.8000	13.8000	13.8000	13.8000	-13.7826	-1.0198	-8.7779	-12.8128	-28.8698	-16.5387	-30.4200	-18.0889
1096	6.3219	8.0843	0.0000	1.5070	2.3911	1.7143	3.7298	6.1532	16.0008	3.0647	3.8189	13.8000	13.8000	13.8000	13.8000	-13.8376	-0.8852	-10.2989	-12.6500	-29.2152	-16.8841	-23.0558	-10.7247
1097	4.9718	9.2747	0.0000	6.7680	0.7891	0.2150	2.8360	6.9918	16.7103	1.6493	1.9740	13.8000	13.8000	13.8000	13.8000	-15.1000	-0.3818	-10.1097	-14.3292	-29.0455	-16.7144	-27.8363	-15.5052
1098	6.7609	8.5721	0.0000	8.9162	1.0940	0.2006	8.5304	5.7912	19.3872	7.5796	4.4922	13.8000	13.8000	13.8000	13.8000	-12.0388	-1.8974	-7.1086	-11.9039	-28.8612	-16.5301	-28.4354	-16.1043
1099	6.5241	8.7529	0.0000	8.6583	0.9264	0.5717	8.6468	5.9708	19.8543	7.7691	4.3014	13.8000	13.8000	13.8000	13.8000	-11.9419	-1.8979	-7.3988	-12.1812	-28.8126	-16.4815	-28.4008	-16.0697
1100	6.6480	9.3006	0.0000	8.4006	0.6089	0.2427	2.5193	5.9757	11.4242	5.7177	3.6735	13.8000	13.8000	13.8000	13.8000	-13.6842	-2.9557	-7.5022	-12.8572	-28.9357	-16.6046	-27.9960	-15.6649
1101	5.2397	7.8811	0.0000	7.1214	1.8789	0.4816	1.2154	6.0974	10.3331	9.0888	3.8949	13.8000	13.8000	13.8000	13.8000	-13.7254	-1.6245	-8.9410	-12.9444	-28.9552	-16.6241	-27.8204	-15.4893
1102	5.7760	8.5582	0.0000	10.3098	1.3958	0.6965	4.8392	6.0351	15.3268	7.5267	3.6556	13.8000	13.8000	13.8000	13.8000	-14.1199	-1.1374	-8.5550	-12.8735	-28.8728	-16.5417	-30.4709	-18.1398
1103	5.3962	7.8393	0.0000	6.9842	1.7591	0.2455	1.6087	5.9230	9.6905	9.4840	3.8950	13.8000	13.8000	13.8000	13.8000	-14.3185	-2.1419	-8.2828	-12.7119	-28.8383	-16.5072	-27.5078	-15.1767
1104	4.8403	7.7778	0.0000	5.7384	0.9427	0.6138	3.1632	5.6778	10.2286	7.9180	3.7176	13.8000	13.8000	13.8000	13.8000	-8.4402	-1.0369	-6.2471	-13.1806	-28.6281	-16.2970	-27.2256	-14.8945
1105	5.5153	9.8522	0.0000	4.0683	0.1167	1.5086	7.6153	6.0710	13.0373	6.6222	2.4470	13.8000	13.8000	13.8000	13.8000	-12.9611	-0.5807	-8.3912	-14.2550	-28.9234	-16.5923	-25.0846	-12.7535
1106	4.8832	9.5782	0.0000	6.7017	0.8392	0.4616	2.8454	7.2080	16.8673	1.5288	1.9331	13.8000	13.8000	13.8000	13.8000	-14.8672	-0.3914	-10.2821	-14.7608	-28.8630	-16.5319	-27.7242	-15.3931
1107	6.2899	9.5976	0.0000	9.6036	0.6632	1.1148	2.8982	6.4323	10.5264	3.5135	3.3081	13.8000	13.8000	13.8000	13.8000	-13.9031	-1.4401	-10.0128	-13.2206	-28.8268	-16.4957	-29.5427	-17.2116
1108	5.7488	9.9946	0.0000	12.8546	1.2492	1.0613	7.0617	5.8244	17.1201	7.2734	2.0591	13.8000	13.8000	13.8000	13.8000	-12.2436	-3.9902	-9.3052	-14.3224	-28.9511	-16.6200	-33.2752	-20.9441
1109	3.2471	6.7528	0.0000	-1.9336	1.4889	1.5072	4.3886	4.2645	20.1760	0.3310	1.0714	13.8000	13.8000	13.8000	13.8000	-14.1491	-8.5128	-8.9708	-15.1527	-30.8102	-18.4791	-21.9837	-9.6526
1110	5.3775	8.1546	0.0000	10.5642	1.6859	0.2916	4.7595	5.7904	15.9383	6.3927	3.6862	13.8000	13.8000	13.8000	13.8000	-12.3131	-1.9839	-7.6430	-13.0236	-28.7752	-16.4441	-31.2865	-18.9554
1111	5.5203	9.6987	0.0000	4.2401	0.0568	1.5934	7.5440	5.9155	13.3047	6.8391	2.4597	13.8000	13.8000	13.8000	13.8000	-12.8970	-0.6351	-8.2597	-14.3340	-28.7641	-16.4330	-25.2115	-12.8804
1112	6.1415	9.0187	0.0000	8.0478	0.5933	0.2570	2.4222	6.1925	11.5200	4.9719	3.8290	13.8000	13.8000	13.8000	13.8000	-13.1293	-2.1897	-7.4439	-12.8247	-28.8386	-16.5075	-28.2501	-15.9190
1113	5.2493	6.5076	0.0000	2.8589	2.3816	1.2503	1.2298	7.2679	9.1562	4.0050	4.6669	13.8000	13.8000	13.8000	13.8000	-14.4892	-6.1932	-8.5354	-11.7194	-28.8747	-16.5436	-24.0506	-11.7195
1114	5.0734	7.9602	0.0000	7.1079	2.0337	0.2465	1.2758	6.0912	10.1342	8.7016	3.5923	13.8000	13.8000	13.8000	13.8000	-13.7356	-1.4711	-8.5347	-13.1723	-28.8250	-16.4939	-28.1037	-15.7726
1115	5.3710	7.8756	0.0000	7.1327	1.8840	0.4164	1.1909	6.0374	10.3191	9.0772	3.9008	13.8000	13.8000	13.8000	13.8000	-13.5822	-1.8631	-9.1425	-12.7863	-29.0114	-16.6803	-27.9011	-15.5700
1116	5.8723	8.2605	0.0000	11.1619	1.8462	1.0501	4.1219	6.1342	14.8765	6.6967	4.2394	13.8000	13.8000	13.8000	13.8000	-13.0936	-1.6022	-8.5192	-12.5632	-28.7540	-16.4229	-31.3105	-18.9794
1117	5.9067	9.7890	0.0000	-0.1446	2.2332	2.3773	4.4165	4.2803	15.5448	1.0922	1.0679	13.8000	13.8000	13.8000	13.8000	-13.7119	-6.8464	-12.6602	-15.2390	-29.5519	-17.2208	-22.7138	-10.3827
1118	6.3462	9.0587	0.0000	11.0414	0.3359	0.5332	4.0178	6.5045	14.7746	4.1515	3.8957	13.8000	13.8000	13.8000	13.8000	-15.5305	-1.3283	-11.8277	-12.8298	-28.7849	-16.4538	-30.9368	-18.6057
1119	4.9846	9.3044	0.0000	6.4811	0.8060	0.1916	3.2200	7.1160	17.0463	1.5236	1.8326	13.8000	13.8000	13.8000	13.8000	-15.0097	-0.3137	-10.6258	-14.6860	-28.9613	-16.6302	-27.4997	-15.1686
1120	5.3061	10.5477	0.0000	3.7612	0.1650	2.5210	1.8862	5.4573	11.3560	12.0855	1.1696	13.8000	13.8000	13.8000	13.8000	-9.4937	-2.7343	-8.7534	-15.4681	-28.7127	-16.3816	-24.8892	-12.5581
1121	4.8152	7.8168	0.0000	5.8546	1.0360	0.6872	3.2585	5.9225	10.2780	8.0415	3.6709	13.8000	13.8000	13.8000	13.8000	-8.3029	-0.8509	-6.6501	-13.1255	-28.7305	-16.3994	-27.3519	-15.0208
1122	5.1478	9.1465	0.0000	7.5821	1.9009	1.4466	3.3846	6.2495	18.1548	2.4109	2.6920	13.8000	13.8000	13.8000	13.8000	-11.2801	-2.2034	-8.3487	-13.8968	-28.7576	-16.4265	-28.6333	-16.3022
1123	5.1862	7.9477	0.0000	7.1091	1.8694	0.5561	1.2640	5.9784	10.4104	8.9776	3.8938	13.8000	13.8000	13.8000	13.8000	-13.5540	-1.7864	-9.0227	-12.8316	-28.8242	-16.4931	-27.9108	-15.5797
1124	4.9599	7.8012	0.0000	6.8242	1.9637	0.3475	1.2699	6.0734	9.9166	9.0559	3.6131	13.8000	13.8000	13.8000	13.8000	-13.6891	-1.4905	-8.5586	-13.0002	-28.8642	-16.5331	-27.9571	-15.6260
1125	5.9820	11.5826	0.0000	8.2704	1.4715	0.7994	4.0623	6.3739	14.1420	1.1807	0.6963	13.8000	13.8000	13.8000	13.8000	-13.8328	-0.1657	-11.6059	-15.9991	-29.0449	-16.7138	-28.1880	-15.8569
1126	4.7469	7.7785	0.0000	5.7725	1.0333	0.7275	3.0528	5.6224	10.4089	7.8954	3.5918	13.8000	13.8000	13.8000	13.8000	-8.3493	-1.0161	-6.4561	-13.0543	-28.7782	-16.4471	-27.2017	-14.8706
1127	4.2681	7.1999	0.0000	4.1798	0.4017	2.1159	3.5970	6.0750	16.2505	4.8734	3.4534	13.8000	13.8000	13.8000	13.8000	-14.4792	-2.1734	-8.2707	-13.2089	-28.9196	-16.5885	-25.8155	-13.4844
1128	6.7521	8.8255	0.0000	8.9690	0.7291	0.8201	8.7376	5.8189	19.7176	7.8295	4.2943	13.8000	13.8000	13.8000	13.8000	-11.9773	-1.8143	-7.6451	-12.3519	-28.7469	-16.4158	-28.4786	-16.1475
1129	4.8815	9.8280	0.0000	5.5272	0.8713	0.3714	6.1674	7.6020	14.1112	0.7876	1.3640	13.8000	13.8000	13.8000	13.8000	-17.2846	-1.9312	-14.4024	-15.1145	-28.9826	-16.6515	-26.7060	-14.3749
1130	5.2564	9.5915	0.0000	5.5073	0.1917	0.3772	2.8559	6.4609	16.5657	2.5852	2.6087	13.8000	13.8000	13.8000	13.8000	-11.6302	-1.5667	-8.6667	-14.3013	-28.6949	-16.3638	-26.4278	-14.0967
1131	6.7799	8.8963	0.0000	8.8596	0.6101	0.7321	9.1655	5.9596	19.7593	7.6442	4.3580	13.8000	13.8000	13.8000	13.8000	-12.1572	-2.1445	-7.6217	-12.3370	-28.8724	-16.5413	-28.3479	-16.0168
1132	6.7328	6.6249	0.0000	1.4328	0.4883	1.1767	8.4446	6.5107	10.2272	3.8697	4.8158	13.8000	13.8000	13.8000	13.8000	-14.2216	-5.0728	-6.6605	-11.5922	-29.2225	-16.8914	-23.2959	-10.9648
1133	4.5153	6.9535	0.0000	4.5829	1.9201	1.7550	2.6585	6.4287	12.7129	3.8979	3.8753	13.8000	13.8000	13.8000	13.8000	-13.2305	-0.4043	-7.8569	-12.8288	-29.0490	-16.7179	-26.1592	-13.8281
1134	4.8253	9.2298	0.0000	6.5077	0.9605	0.3685	2.8946	6.9789	16.9763	1.5574	2.1564	13.8000	13.8000	13.8000	13.8000	-14.7814	-0.7277	-10.2623	-14.3681	-28.8105	-16.4794	-27.7251	-15.3940
1135	4.8051	9.9079	0.0000	7.8412	2.3419	1.5714	4.5216	6.2196	13.6380	2.0892	1.2799	13.8000	13.8000	13.8000	13.8000	-14.7724	-5.2976	-13.0017	-15.4628	-28.8717	-16.5406	-28.9281	-16.5970
1136	5.1988	8.3050	0.0000	10.4291	0.9896	0.5604	4.7478	5.9765	15.7032	6.8008	3.2792	13.8000	13.8000	13.8000	13.8000	-12.3111	-2.0948	-8.1104	-13.4178	-28.8847	-16.5536	-31.5028	-19.1717
1137	5.5115	7.6229	0.0000	9.6689	1.4914	1.0824	2.8554	7.1622	13.6568	3.8353	4.3296	13.8000	13.8000	13.8000	13.8000	-14.9177	-0.8695	-8.8249	-12.3520	-28.8745	-16.5434	-30.3894	-18.0583
1138	4.9154	9.9405	0.0000	7.8153	2.4153	1.5475	4.1403	6.3495	13.7389	1.9300	1.3191	13.8000	13.8000	13.8000	13.8000	-14.8407	-5.2213	-13.0277	-15.4050	-28.9647	-16.6336	-28.7554	-16.4243
1139	4.6505	7.7615	0.0000	5.9130	0.9425	0.3438	3.0799	5.6746	10.3152	8.0710	3.6164	13.8000	13.8000	13.8000	13.8000	-8.6487	-0.9947	-6.2840	-13.0157	-28.5160	-16.1849	-27.5889	-15.2578
1140	4.4004	4.3532	0.0000	9.4332	0.4732	2.2410	4.3530	9.6037	11.3425	4.5563	5.5437	13.8000	13.8000	13.8000	13.8000	-14.3498	-0.3871	-3.6556	-11.1527	-28.8023	-16.4712	-30.9719	-18.6408
1141	5.0436	8.3792	0.0000	7.4335	1.0142	0.3816	2.1819	6.0688	11.3717	8.8567	3.3118	13.8000	13.8000	13.8000	13.8000	-13.4571	-2.0776	-8.4445	-13.3682	-28.7806	-16.4495	-28.7499	-16.4188
1142	4.5885	7.7438	0.0000	4.8201	0.8155	2.7497	1.4487	5.9376	16.5556	5.8696	3.1340	13.8000	13.8000	13.8000	13.8000	-13.8429	-5.8339	-8.2166	-13.3628	-29.0776	-16.7465	-26.3603	-14.0292
1143	5.6900	9.9319	0.0000	5.4333	0.5657	0.3236	0.1984	6.1881	10.4627	3.1505	2.5647	13.8000	13.8000	13.8000	13.8000	-13.7338	-1.8421	-12.2619	-14.1520	-28.6795	-16.3484	-26.0875	-13.7564
1144	4.6527	7.3531	0.0000	7.4566	1.9206	2.3014	1.4554	6.0246	11.1591	11.0620	3.8224	13.8000	13.8000	13.8000	13.8000	-13.2837	-0.3173	-9.6484	-12.9504	-28.8635	-16.5324	-28.9457	-16.6146
1145	6.0336	8.1353	0.0000	11.3948	1.5330	0.8016	4.1871	5.8409	14.8066	7.1200	4.2267	13.8000	13.8000	13.8000	13.8000	-13.0228	-1.8226	-8.4639	-12.4445	-28.8183	-16.4872	-31.4659	-19.1348
1146	5.6388	9.5901	0.0000	5.1789	1.4972	1.0966	2.4628	6.1211	15.7202	7.4901	2.6422	13.8000	13.8000	13.8000	13.8000	-13.3671	-4.6124	-9.3043	-13.8884	-28.9802	-16.6491	-25.8393	-13.5082
1147	5.0289	7.8251	0.0000	5.4825	0.2287	0.9514	0.2189	6.2473	13.5915	4.9268	4.0545	13.8000	13.8000	13.8000	13.8000	-12.5875	-0.4576	-6.8921	-12.6502	-28.6851	-16.3540	-26.8310	-14.4999
1148	5.6174	9.4642	0.0000	9.1754	0.1277	0.3020	1.8659	6.0304	14.7830	5.7659	2.4293	13.8000	13.8000	13.8000	13.8000	-13.3988	-1.1482	-6.8704	-14.0075	-28.9858	-16.6547	-29.7796	-17.4485
1149	5.2638	8.1937	0.0000	5.0559	0.9317	1.1729	2.3655	6.0512	12.4223	5.6121	3.5743	13.8000	13.8000	13.8000	13.8000	-15.8143	-2.3835	-10.2198	-13.0236	-28.7260	-16.3949	-26.1132	-13.7821
1150	4.8450	7.0249	0.0000	5.1466	2.4246	1.4052	5.8987	6.5942	16.9384	4.2534	4.2408	13.8000	13.8000	13.8000	13.8000	-14.5522	-2.6068	-8.7774	-12.4203	-28.8519	-16.5208	-26.3989	-14.0678
1151	5.0211	7.9796	0.0000	7.3151	0.4683	0.5827	2.5059	6.0565	10.4197	9.2035	3.5413	13.8000	13.8000	13.8000	13.8000	-13.8859	-1.7942	-9.0916	-13.1441	-28.7310	-16.3999	-28.5210	-16.1899
1152	4.0818	5.6533	0.0000	10.4204	0.4008	1.9530	2.6265	6.5066	14.4346	5.1061	4.9928	13.8000	13.8000	13.8000	13.8000	-12.6831	-2.5570	-5.9364	-11.9052	-28.9273	-16.5962	-32.4304	-20.0993
1153	4.6132	8.6469	0.0000	3.6393	0.7883	2.8324	6.1411	6.2808	18.3307	3.0009	2.4286	13.8000	13.8000	13.8000	13.8000	-16.2917	-2.1964	-11.9596	-14.1387	-28.9919	-16.6608	-25.4383	-13.1072
1154	5.1735	8.0044	0.0000	7.0125	1.9784	0.4327	1.3100	5.9238	10.3751	9.0279	3.7277	13.8000	13.8000	13.8000	13.8000	-13.6243	-1.6548	-9.1084	-12.8508	-28.7773	-16.4462	-27.8824	-15.5513
1155	5.1861	7.8216	0.0000	6.9646	1.8870	0.4061	1.1938	5.9840	9.9697	8.8968	3.7340	13.8000	13.8000	13.8000	13.8000	-13.6605	-1.6357	-8.8339	-13.0328	-28.9791	-16.6480	-27.7987	-15.4676
1156	4.6515	8.5781	0.0000	3.7472	0.6876	2.7593	6.2269	6.3643	18.0515	3.3577	2.6141	13.8000	13.8000	13.8000	13.8000	-16.2743	-2.1111	-12.0696	-14.0835	-29.0258	-16.6947	-25.4845	-13.1534
1157	6.0486	8.2499	0.0000	11.6698	1.4371	0.9733	4.1403	5.9788	14.8954	7.5248	4.3257	13.8000	13.8000	13.8000	13.8000	-12.7467	-1.6684	-8.6491	-12.4527	-28.7033	-16.3722	-31.9022	-19.5711
1158	4.4630	8.4382	0.0000	3.7597	0.5957	2.9196	6.2252	6.2235	18.3764	3.2869	2.5797	13.8000	13.8000	13.8000	13.8000	-16.2546	-2.1001	-11.9467	-14.1124	-29.0075	-16.6764	-25.4820	-13.1509
1159	6.3188	9.0972	0.0000	8.5741	1.0241	0.4521	2.1224	6.1425	11.2761	5.8417	3.8434	13.8000	13.8000	13.8000	13.8000	-13.4289	-2.7687	-7.3929	-12.8226	-28.7266	-16.3955	-28.3265	-15.9954
1160	4.3616	8.4893	0.0000	3.6238	0.7257	2.6799	6.0918	6.2943	18.2636	3.0516	2.4435	13.8000	13.8000	13.8000	13.8000	-16.3665	-2.1194	-12.0472	-14.1802	-28.7764	-16.4453	-25.6141	-13.2830
1161	5.5696	9.9315	0.0000	12.7477	1.1306	1.2574	6.8544	5.8698	17.0117	7.1455	2.1320	13.8000	13.8000	13.8000	13.8000	-12.4075	-4.1273	-9.1799	-14.5718	-28.6383	-16.3072	-33.1238	-20.7927
1162	5.2385	7.9348	0.0000	7.0610	1.8877	0.5748	1.1971	5.9188	10.2627	8.8782	3.7904	13.8000	13.8000	13.8000	13.8000	-13.4593	-1.6646	-9.1828	-12.8009	-28.8683	-16.5372	-27.8154	-15.4843
1163	4.6459	8.5698	0.0000	3.7518	0.8341	2.8343	6.3125	6.1297	18.1330	3.3314	2.4665	13.8000	13.8000	13.8000	13.8000	-16.4740	-2.0923	-12.0142	-14.1237	-28.8830	-16.5519	-25.4427	-13.1116
1164	5.4979	9.9432	0.0000	12.7596	1.5749	1.2431	7.1735	5.8384	17.2644	7.5897	1.8554	13.8000	13.8000	13.8000	13.8000	-12.1786	-3.6507	-9.0976	-14.6576	-28.9434	-16.6123	-33.2741	-20.9430
1165	4.7797	6.9667	0.0000	5.5564	2.3822	1.4335	5.8539	6.3030	16.6138	4.2536	4.0367	13.8000	13.8000	13.8000	13.8000	-13.9717	-2.0285	-8.5523	-12.4953	-29.0756	-16.7445	-26.9408	-14.6097
1166	5.7292	7.8951	0.0000	11.1855	1.6138	0.6156	4.3151	5.9622	15.1139	7.2624	4.1882	13.8000	13.8000	13.8000	13.8000	-13.2904	-1.4752	-8.6060	-12.2432	-28.8660	-16.5349	-31.7061	-19.3750
1167	5.2424	7.5379	0.0000	10.7586	0.1005	2.0952	0.5587	5.9813	12.7172	5.4134	3.9874	13.8000	13.8000	13.8000	13.8000	-13.5243	-1.6233	-6.4881	-12.5789	-29.0449	-16.7138	-31.4951	-19.1640
1168	4.5114	7.5568	0.0000	4.1856	0.2305	1.2896	3.3715	6.1428	15.9984	4.8164	3.4526	13.8000	13.8000	13.8000	13.8000	-14.0489	-2.3504	-7.8419	-13.1994	-28.8167	-16.4856	-26.1154	-13.7843
1169	5.3837	9.0711	0.0000	9.0238	0.0436	0.4717	1.7811	6.0814	14.8589	5.9209	2.6578	13.8000	13.8000	13.8000	13.8000	-13.2445	-1.5931	-7.0385	-13.7463	-28.9814	-16.6503	-29.8192	-17.4881
1170	5.3751	7.9355	0.0000	6.7423	1.8880	0.6531	1.2625	6.0474	9.9312	9.5107	3.7556	13.8000	13.8000	13.8000	13.8000	-14.2866	-1.5569	-8.4515	-12.8187	-29.0086	-16.6775	-27.4636	-15.1325
1171	5.0219	7.9401	0.0000	7.0545	2.0434	0.3666	1.1361	5.9381	10.0134	9.0039	3.6310	13.8000	13.8000	13.8000	13.8000	-13.3568	-1.7406	-8.4565	-13.1531	-28.7504	-16.4193	-28.1057	-15.7746
1172	4.3154	5.2934	0.0000	5.8520	0.2245	0.8994	0.6863	5.5333	10.4098	7.6170	5.4115	13.8000	13.8000	13.8000	13.8000	-9.4336	-7.9505	-2.0582	-11.4255	-28.7972	-16.4661	-27.6683	-15.3372
1173	5.8799	8.4688	0.0000	10.3252	1.4411	0.6344	4.8585	6.0319	15.2045	7.4554	3.7646	13.8000	13.8000	13.8000	13.8000	-13.9289	-1.1854	-8.5544	-12.7692	-28.7531	-16.4220	-30.6244	-18.2933
1174	5.8515	8.6124	0.0000	10.2386	1.4370	0.5942	4.7604	6.1057	15.4171	7.4996	3.6742	13.8000	13.8000	13.8000	13.8000	-13.8791	-1.3325	-8.4150	-12.7730	-28.9319	-16.6008	-30.5189	-18.1878
1175	5.9163	8.5335	0.0000	10.2759	1.4053	0.6898	4.7967	6.0073	15.3896	7.6296	3.8915	13.8000	13.8000	13.8000	13.8000	-13.9758	-1.3321	-8.5842	-12.8542	-28.6673	-16.3362	-30.4142	-18.0831
1176	4.6676	6.1133	0.0000	10.5495	0.5515	1.7943	2.6330	6.0980	14.2427	4.6320	4.8647	13.8000	13.8000	13.8000	13.8000	-12.3615	-2.2118	-5.3849	-11.7496	-28.7114	-16.3803	-32.0303	-19.6992
1177	4.7255	6.9206	0.0000	5.2057	2.2127	1.0356	5.8075	6.7123	17.1737	4.0365	4.0967	13.8000	13.8000	13.8000	13.8000	-14.4443	-2.7414	-8.9239	-12.6575	-28.8918	-16.5607	-26.4914	-14.1603
1178	5.4636	7.8796	0.0000	6.7660	1.8762	0.1708	1.2727	5.9587	10.2811	9.3955	3.9704	13.8000	13.8000	13.8000	13.8000	-14.0404	-1.8056	-8.4461	-12.6306	-28.8136	-16.4825	-27.2288	-14.8977
1179	4.9713	5.7052	0.0000	9.9364	1.0140	1.4809	1.9103	7.7681	13.0237	4.0513	4.9228	13.8000	13.8000	13.8000	13.8000	-13.8433	-3.9512	-5.4701	-11.2830	-29.0717	-16.7406	-31.0850	-18.7539
1180	6.7246	8.6707	0.0000	8.7768	0.8068	0.5212	8.8501	5.9445	19.5734	7.8020	4.4387	13.8000	13.8000	13.8000	13.8000	-12.1173	-1.6573	-7.5473	-12.2063	-28.8139	-16.4828	-28.3537	-16.0226
1181	4.9163	9.9768	0.0000	7.9088	2.3674	1.5654	4.4328	6.2979	13.5551	2.0799	1.3693	13.8000	13.8000	13.8000	13.8000	-14.9094	-5.4252	-13.1053	-15.4323	-28.9242	-16.5931	-28.9137	-16.5826
1182	5.4854	8.8974	0.0000	5.7763	0.5103	1.8569	5.4386	6.5599	18.8825	3.3192	3.2337	13.8000	13.8000	13.8000	13.8000	-12.2464	-3.4570	-8.6378	-13.3900	-28.7676	-16.4365	-26.7351	-14.4040
1183	5.5734	7.4564	0.0000	9.6402	1.7826	1.1594	2.2302	7.3170	13.2060	3.7494	4.3398	13.8000	13.8000	13.8000	13.8000	-14.8484	-0.6162	-8.9449	-12.0480	-28.9130	-16.5819	-29.9569	-17.6258
1184	4.5713	8.4732	0.0000	3.8099	0.5932	2.8370	6.1866	6.1905	18.3060	3.1206	2.5437	13.8000	13.8000	13.8000	13.8000	-16.3264	-2.2727	-11.8467	-14.0146	-28.7723	-16.4412	-25.4872	-13.1561
1185	4.4328	8.1819	0.0000	2.6748	0.7409	2.2019	5.9019	5.9865	14.3028	9.1721	2.7403	13.8000	13.8000	13.8000	13.8000	-17.0588	-1.7571	-12.7468	-14.0713	-29.0661	-16.7350	-24.7063	-12.3752
1186	5.1224	8.0541	0.0000	6.8898	1.8288	0.3719	1.0361	6.0752	10.4060	8.9858	3.7859	13.8000	13.8000	13.8000	13.8000	-13.6204	-1.5438	-9.0630	-12.9654	-28.8771	-16.5460	-27.7878	-15.4567
1187	4.9792	7.9704	0.0000	7.0085	0.7102	2.3703	2.8015	6.0835	12.2786	12.6387	3.3614	13.8000	13.8000	13.8000	13.8000	-14.0811	-0.5074	-7.9247	-13.1190	-28.9252	-16.5941	-28.1567	-15.8256
1188	5.2071	8.2641	0.0000	10.2773	1.1171	0.6516	4.6046	5.9246	15.6166	6.8874	3.6766	13.8000	13.8000	13.8000	13.8000	-11.8402	-1.7565	-8.0375	-12.9795	-28.6711	-16.3400	-31.3613	-19.0302
1189	7.3841	7.6398	0.0000	7.5052	0.0195	0.2351	0.9894	5.6876	15.7682	8.4130	5.7369	13.8000	13.8000	13.8000	13.8000	-16.4414	-4.9337	-13.1106	-10.9817	-28.7787	-16.4476	-26.4707	-14.1396
1190	4.9598	8.2750	0.0000	7.2428	1.1032	0.2713	2.2354	6.1640	11.0030	9.4437	3.4192	13.8000	13.8000	13.8000	13.8000	-13.9524	-1.8149	-8.7748	-13.4529	-28.9419	-16.6108	-28.2599	-15.9288
1191	4.7876	10.0472	0.0000	7.7357	2.5365	1.5891	4.4260	6.3186	13.5114	1.9825	1.2736	13.8000	13.8000	13.8000	13.8000	-14.8028	-5.3240	-13.0982	-15.3582	-29.0026	-16.6715	-28.9814	-16.6503
1192	4.9174	7.8282	0.0000	5.9541	0.9839	0.3025	2.9989	5.7566	10.2450	8.1112	3.7827	13.8000	13.8000	13.8000	13.8000	-8.5309	-1.0732	-6.3892	-13.1892	-28.5940	-16.2629	-27.1265	-14.7954
1193	5.8631	8.7096	0.0000	10.5061	1.2181	0.6795	5.0247	6.1555	15.4642	7.2336	3.8535	13.8000	13.8000	13.8000	13.8000	-14.3913	-1.1644	-9.1175	-12.9883	-28.7751	-16.4440	-30.7633	-18.4322
1194	6.3498	9.9085	0.0000	7.9111	0.7825	0.8353	5.8893	6.0646	16.6270	4.6091	2.9501	13.8000	13.8000	13.8000	13.8000	-13.8009	-2.9472	-8.3062	-13.7092	-28.7797	-16.4486	-27.5387	-15.2076
1195	5.8901	10.0691	0.0000	-0.3092	1.9950	2.3351	4.1093	4.3751	16.0851	1.4405	0.9588	13.8000	13.8000	13.8000	13.8000	-13.8588	-7.0717	-12.4852	-15.4755	-29.6048	-17.2737	-22.7784	-10.4473
1196	4.2937	8.0917	0.0000	2.7257	0.8685	2.0769	5.9853	6.0929	14.2248	9.2153	2.8305	13.8000	13.8000	13.8000	13.8000	-17.3118	-1.7087	-12.9793	-13.9771	-29.0758	-16.7447	-24.8540	-12.5229
1197	5.6542	11.3076	0.0000	4.4101	0.1376	1.0716	0.1288	5.9355	8.9227	4.2620	0.9007	13.8000	13.8000	13.8000	13.8000	-13.4900	-4.4112	-8.8862	-15.7991	-28.9454	-16.6143	-25.0288	-12.6977
1198	5.3042	5.6147	0.0000	7.1196	1.4687	3.0072	5.6950	5.7364	9.1716	6.6982	5.8677	13.8000	13.8000	13.8000	13.8000	-11.5800	-3.1704	-5.8348	-10.8646	-28.7174	-16.3863	-28.1752	-15.8441
1199	5.5893	5.0987	0.0000	10.5473	1.0262	1.4992	1.6374	6.5653	12.8129	5.6574	6.1973	13.8000	13.8000	13.8000	13.8000	-14.4510	-0.2727	-4.0671	-10.3790	-28.8827	-16.5516	-31.2593	-18.9282
1200	5.2829	7.9870	0.0000	5.2303	0.9733	1.2465	2.2083	5.9532	12.4935	5.6338	3.6700	13.8000	13.8000	13.8000	13.8000	-15.7755	-2.4865	-10.1255	-12.8568	-28.8582	-16.5271	-26.2547	-13.9236
1201	5.7961	11.6562	0.0000	8.1707	1.7232	1.1210	4.1912	6.4341	13.8785	1.2431	0.5600	13.8000	13.8000	13.8000	13.8000	-13.5013	-0.4347	-11.2772	-16.0406	-28.9458	-16.6147	-28.3594	-16.0283
1202	5.4231	9.5918	0.0000	5.5660	0.2351	0.2082	2.8256	6.3541	16.4973	2.4724	2.5730	13.8000	13.8000	13.8000	13.8000	-11.6905	-1.4133	-8.8496	-14.2437	-28.7511	-16.4200	-26.2644	-13.9333
1203	5.1364	8.0614	0.0000	10.2254	1.2883	0.4849	4.8989	5.9720	15.7402	6.7505	3.5217	13.8000	13.8000	13.8000	13.8000	-11.9939	-2.1759	-7.9953	-13.3048	-28.8899	-16.5588	-31.2487	-18.9176
1204	5.7529	11.5078	0.0000	8.2069	1.6590	0.8757	4.4644	6.2927	14.1760	1.0354	0.5938	13.8000	13.8000	13.8000	13.8000	-13.2730	-0.4452	-11.3084	-15.7243	-29.0553	-16.7242	-28.5904	-16.2593
1205	4.4451	4.1672	0.0000	9.1526	0.4982	1.8180	4.0679	9.4050	11.2699	4.6087	5.4128	13.8000	13.8000	13.8000	13.8000	-14.3552	-0.0812	-3.3315	-10.9856	-28.8838	-16.5527	-30.7116	-18.3805
1206	5.5646	9.2053	0.0000	6.5381	1.4614	0.3215	7.2327	5.9929	19.0225	3.7092	2.7797	13.8000	13.8000	13.8000	13.8000	-11.3157	-5.5547	-8.3329	-13.6760	-28.7575	-16.4264	-27.1856	-14.8545
1207	4.9866	8.1080	0.0000	7.2791	0.6090	0.1064	3.0496	6.1483	10.7023	8.8535	3.5920	13.8000	13.8000	13.8000	13.8000	-13.5646	-1.8457	-8.5921	-13.1535	-29.0037	-16.6726	-28.3866	-16.0555
1208	5.7771	11.5437	0.0000	8.3211	1.7880	0.8967	4.0757	6.4134	13.7130	1.0381	0.7680	13.8000	13.8000	13.8000	13.8000	-13.5741	-0.3393	-11.5218	-15.7990	-28.6823	-16.3512	-28.5485	-16.2174
1209	4.8123	6.9433	0.0000	5.1163	2.4029	1.0361	5.9880	6.7767	17.1535	4.0941	4.1005	13.8000	13.8000	13.8000	13.8000	-14.5066	-2.7892	-8.6386	-12.4405	-29.0065	-16.6754	-26.4974	-14.1663
1210	5.3781	8.0718	0.0000	5.7143	0.1710	1.2726	1.1321	6.2173	13.0443	4.6767	3.8132	13.8000	13.8000	13.8000	13.8000	-12.2617	-0.6363	-7.0499	-12.7190	-28.9386	-16.6075	-26.7608	-14.4297
1211	6.1613	9.8988	0.0000	5.3680	0.1090	1.0287	1.6733	5.9954	14.2751	9.1178	2.7344	13.8000	13.8000	13.8000	13.8000	-13.8607	-0.5419	-8.3958	-14.0008	-28.7874	-16.4563	-25.4178	-13.0867
1212	4.4102	7.1019	0.0000	4.2145	0.6528	2.4015	3.8146	5.9580	16.1571	5.0146	3.6014	13.8000	13.8000	13.8000	13.8000	-14.3849	-2.0434	-8.0800	-12.8756	-28.9093	-16.5782	-25.8037	-13.4726
1213	5.0504	8.4484	0.0000	7.5187	0.9880	0.5809	2.2832	6.0508	11.3056	9.3233	3.1264	13.8000	13.8000	13.8000	13.8000	-13.5425	-2.2400	-8.6198	-13.6603	-28.7116	-16.3805	-28.4212	-16.0901
1214	4.5465	8.6207	0.0000	3.6746	0.7070	2.8325	6.2442	6.1715	18.1535	3.3583	2.4024	13.8000	13.8000	13.8000	13.8000	-16.5220	-2.0155	-12.1094	-14.0656	-28.8507	-16.5196	-25.5102	-13.1791
1215	4.7862	8.5519	0.0000	7.2535	0.9074	0.9233	2.3978	5.9491	10.6576	8.9296	2.7933	13.8000	13.8000	13.8000	13.8000	-13.6158	-2.3723	-8.5799	-14.0382	-28.8135	-16.4824	-28.4668	-16.1357
1216	4.3465	8.2120	0.0000	2.8999	0.6064	2.1444	5.7993	6.0900	13.8715	9.2710	2.8043	13.8000	13.8000	13.8000	13.8000	-17.0754	-1.8685	-12.6545	-13.8567	-29.0013	-16.6702	-25.0710	-12.7399
1217	5.7797	8.2167	0.0000	11.3868	1.5406	0.5607	4.1729	5.9859	14.9912	7.1530	4.1162	13.8000	13.8000	13.8000	13.8000	-13.2418	-1.4735	-8.5146	-12.4038	-28.8724	-16.5413	-31.7102	-19.3791
1218	4.9689	7.8301	0.0000	6.8881	2.0919	0.1319	1.0601	5.9621	10.1723	8.7270	3.5019	13.8000	13.8000	13.8000	13.8000	-13.6334	-1.4976	-8.6830	-12.9766	-28.9876	-16.6565	-28.1302	-15.7991
1219	6.0351	8.2194	0.0000	7.1396	1.4281	0.7747	3.8439	6.1734	12.8359	5.9555	4.4728	13.8000	13.8000	13.8000	13.8000	-13.0824	-3.1885	-8.7597	-12.1164	-28.7786	-16.4475	-27.4448	-15.1137
1220	5.6815	9.3866	0.0000	5.2912	1.7885	0.1263	0.4923	6.0794	18.3923	3.4960	2.6251	13.8000	13.8000	13.8000	13.8000	-13.0782	-2.5137	-8.3143	-13.8254	-29.0576	-16.7265	-25.8480	-13.5169
1221	4.7443	7.6644	0.0000	5.9476	1.0464	0.4999	3.0542	5.8396	10.0526	7.7601	3.8308	13.8000	13.8000	13.8000	13.8000	-8.4140	-0.8605	-6.4788	-13.0591	-28.7704	-16.4393	-27.2721	-14.9410
1222	5.8464	11.6301	0.0000	9.3770	0.8289	0.7611	4.6238	6.5799	14.1939	0.5783	0.7636	13.8000	13.8000	13.8000	13.8000	-13.3718	-0.4881	-11.6296	-15.9332	-28.8747	-16.5436	-29.3181	-16.9870
1223	4.7949	9.9242	0.0000	7.8272	2.5706	1.5988	4.3139	6.2851	13.5847	1.9161	1.2209	13.8000	13.8000	13.8000	13.8000	-14.7829	-5.3558	-13.0365	-15.3519	-28.9520	-16.6209	-28.8690	-16.5379
1224	5.3265	6.9768	0.0000	5.5922	2.5036	0.8494	5.8038	6.5031	16.9250	4.4214	4.4205	13.8000	13.8000	13.8000	13.8000	-14.5846	-2.8572	-8.8667	-12.1901	-29.0467	-16.7156	-26.1743	-13.8432
1225	4.9747	9.4663	0.0000	6.4817	0.8915	0.5004	2.9493	7.6177	17.1260	1.5625	2.0661	13.8000	13.8000	13.8000	13.8000	-14.8106	-0.1410	-10.2866	-14.7635	-28.9704	-16.6393	-27.4186	-15.0875
1226	5.2878	8.0747	0.0000	6.9931	1.9606	0.3313	1.3164	6.0789	10.4465	9.0638	3.8900	13.8000	13.8000	13.8000	13.8000	-13.5751	-1.7911	-9.1267	-12.7908	-28.8058	-16.4747	-27.7335	-15.4024
1227	6.8773	6.5666	0.0000	9.4295	0.8810	0.8408	4.4983	5.8124	18.0819	6.3907	6.1468	13.8000	13.8000	13.8000	13.8000	-11.6158	-1.6831	-5.6341	-10.6630	-28.6982	-16.3671	-28.8592	-16.5281
1228	5.2514	8.1861	0.0000	6.9453	2.0714	0.3563	1.1232	5.9338	10.5140	9.0346	3.6175	13.8000	13.8000	13.8000	13.8000	-13.5081	-1.5735	-8.9153	-12.9529	-28.8847	-16.5536	-27.7723	-15.4412
1229	4.2685	7.3428	0.0000	4.2248	0.1743	2.2063	3.7279	6.0946	16.0889	4.8719	3.5266	13.8000	13.8000	13.8000	13.8000	-14.4493	-1.8827	-8.1558	-13.2045	-28.9137	-16.5826	-25.9380	-13.6069
1230	5.2027	7.9640	0.0000	5.6909	0.0119	0.8874	0.6880	6.3856	12.7032	4.5966	3.9765	13.8000	13.8000	13.8000	13.8000	-12.1664	-0.3187	-7.3928	-12.7616	-28.9478	-16.6167	-26.7384	-14.4073
1231	5.5461	7.4519	0.0000	7.9979	2.4745	1.4738	1.9808	5.9271	15.3827	19.8414	4.5005	13.8000	13.8000	13.8000	13.8000	-12.3257	-3.0414	-7.9823	-12.2301	-28.8174	-16.4863	-28.7550	-16.4239
1232	4.5561	8.3143	0.0000	2.8038	0.6950	2.1314	5.9629	5.8074	14.4469	9.2293	2.7722	13.8000	13.8000	13.8000	13.8000	-17.0224	-1.8892	-12.9682	-13.8849	-28.9025	-16.5714	-24.6363	-12.3052
1233	4.6153	9.4868	0.0000	7.9041	0.9309	2.2312	1.9055	5.6254	16.9782	7.2314	1.7069	13.8000	13.8000	13.8000	13.8000	-9.9328	-1.6703	-6.8314	-14.7470	-28.5258	-16.1947	-29.5254	-17.1943
1234	5.9053	8.5633	0.0000	10.3148	1.3027	0.6870	4.9839	5.9516	15.4181	7.5402	3.8769	13.8000	13.8000	13.8000	13.8000	-14.0608	-1.2666	-8.5435	-12.8183	-28.7926	-16.4615	-30.5190	-18.1879
1235	4.9419	10.2143	0.0000	7.9431	2.3883	1.5890	4.3441	6.2280	13.5957	2.4872	1.1761	13.8000	13.8000	13.8000	13.8000	-14.8693	-5.6260	-12.9676	-15.4063	-28.9994	-16.6683	-28.8761	-16.5450
1236	4.9310	5.1068	0.0000	3.0736	0.7746	2.3807	2.0618	5.6579	15.9142	9.1127	5.8544	13.8000	13.8000	13.8000	13.8000	-16.1567	-3.3249	-6.9560	-10.8696	-28.8894	-16.5583	-24.6906	-12.3595
1237	5.9675	8.2420	0.0000	11.3610	1.5031	0.6138	4.3257	6.0025	15.0258	7.0350	4.1969	13.8000	13.8000	13.8000	13.8000	-13.0468	-1.5664	-8.4730	-12.4883	-28.6738	-16.3427	-31.7207	-19.3896
1238	4.5638	8.5481	0.0000	3.7039	0.9152	2.7519	6.1650	6.3977	18.3051	3.2885	2.4501	13.8000	13.8000	13.8000	13.8000	-16.3999	-2.1061	-11.7271	-14.1618	-29.0009	-16.6698	-25.4370	-13.1059
1239	6.0031	7.3698	0.0000	9.8098	1.4250	0.5510	5.4629	5.9903	14.9080	7.5121	5.0971	13.8000	13.8000	13.8000	13.8000	-12.9175	-2.6081	-7.7330	-11.7591	-28.7459	-16.4148	-29.9092	-17.5781
1240	5.7527	8.5254	0.0000	10.1549	1.3964	0.7091	4.8242	6.0937	15.3434	7.3968	3.7808	13.8000	13.8000	13.8000	13.8000	-13.8879	-1.2174	-8.5682	-12.7573	-28.7961	-16.4650	-30.4455	-18.1144
1241	4.9414	7.0482	0.0000	5.2896	2.3439	1.3328	5.9862	6.3437	16.5868	4.4000	4.2426	13.8000	13.8000	13.8000	13.8000	-14.5402	-2.3238	-8.9347	-12.4505	-28.8102	-16.4791	-26.4646	-14.1335
1242	5.4205	8.0007	0.0000	3.7047	2.0908	1.1057	4.1543	5.7098	10.2549	5.6967	3.8145	13.8000	13.8000	13.8000	13.8000	-11.4215	-1.2756	-7.4066	-12.7193	-28.8876	-16.5565	-25.0666	-12.7355
1243	5.7835	8.1053	0.0000	11.1195	1.7808	0.5899	4.2804	6.0017	15.1440	7.1830	4.2089	13.8000	13.8000	13.8000	13.8000	-13.1749	-1.6063	-8.7603	-12.6086	-28.8404	-16.5093	-31.5503	-19.2192
1244	4.8891	8.1838	0.0000	7.1304	0.9914	0.4885	2.3119	6.2144	11.0979	9.1164	3.3552	13.8000	13.8000	13.8000	13.8000	-13.8906	-1.8960	-8.5364	-13.5145	-28.7659	-16.4348	-28.3800	-16.0489
1245	4.9140	7.9295	0.0000	6.8191	2.1325	0.1061	1.2089	5.9409	10.0587	9.0267	3.5400	13.8000	13.8000	13.8000	13.8000	-13.4168	-1.5522	-8.7686	-13.0336	-28.7979	-16.4668	-28.0815	-15.7504
1246	5.8516	8.0861	0.0000	11.1326	2.0608	0.4386	4.4491	6.0397	14.7539	7.2289	4.3214	13.8000	13.8000	13.8000	13.8000	-13.4124	-1.8906	-9.1401	-12.3814	-28.6948	-16.3637	-31.2889	-18.9578
1247	4.9884	7.8063	0.0000	5.6323	0.4029	1.3865	0.9840	6.1051	13.0102	4.8523	3.8915	13.8000	13.8000	13.8000	13.8000	-12.4556	-0.3992	-7.3772	-12.7541	-28.8732	-16.5421	-26.7729	-14.4418
1248	6.1170	9.3611	0.0000	7.9562	0.9181	1.7120	5.6569	5.7582	11.6344	8.3144	3.3395	13.8000	13.8000	13.8000	13.8000	-10.9908	-0.5521	-7.4413	-13.3503	-28.6195	-16.2884	-28.2017	-15.8706
1249	5.2903	9.8400	0.0000	12.5342	1.4089	1.4982	7.0896	6.2262	16.8915	7.4508	2.1778	13.8000	13.8000	13.8000	13.8000	-12.4616	-4.2399	-9.3908	-14.6049	-28.9675	-16.6364	-33.4025	-21.0714
1250	4.5185	7.1159	0.0000	4.6038	1.8052	1.6944	2.6611	6.5533	12.6659	4.1230	4.0366	13.8000	13.8000	13.8000	13.8000	-13.3764	-0.5987	-7.9687	-12.7943	-28.9581	-16.6270	-26.2113	-13.8802
1251	6.5672	8.6570	0.0000	8.8342	1.1167	0.5745	8.7856	5.8748	19.6100	7.9435	4.4436	13.8000	13.8000	13.8000	13.8000	-12.1468	-1.7180	-7.6157	-12.0394	-28.7506	-16.4195	-28.4765	-16.1454
1252	5.0809	8.0414	0.0000	7.0565	1.8641	0.2065	1.2094	6.0406	10.2228	8.9202	3.6769	13.8000	13.8000	13.8000	13.8000	-13.6376	-1.5518	-8.6417	-13.1824	-28.8664	-16.5353	-28.0499	-15.7188
1253	4.3354	5.1750	0.0000	5.7559	0.2614	0.7601	0.7770	5.3665	10.4812	7.6030	5.3281	13.8000	13.8000	13.8000	13.8000	-9.5625	-8.2325	-2.2148	-11.1823	-28.5830	-16.2519	-27.5383	-15.2072
1254	4.6406	8.1743	0.0000	7.0750	1.1683	0.3783	2.2265	6.1170	11.1847	9.0852	3.2358	13.8000	13.8000	13.8000	13.8000	-13.4088	-1.9867	-8.5866	-13.5088	-28.7165	-16.3854	-28.6430	-16.3119
1255	3.7246	9.2670	0.0000	5.3478	0.0115	2.6679	0.1255	5.9505	13.4172	4.9448	1.0519	13.8000	13.8000	13.8000	13.8000	-11.5004	-3.7909	-7.9668	-15.6826	-28.9435	-16.6124	-27.6479	-15.3168
1256	6.4407	9.4234	0.0000	9.1656	1.3233	0.7574	1.5009	6.1944	15.2481	4.5271	3.4866	13.8000	13.8000	13.8000	13.8000	-14.1049	-2.2969	-9.4114	-13.1053	-28.7516	-16.4205	-28.9076	-16.5765
1257	4.6462	9.1993	0.0000	6.3090	0.7904	0.1269	3.1061	6.9338	15.9911	1.3000	1.6935	13.8000	13.8000	13.8000	13.8000	-14.7490	-0.5425	-10.2073	-14.8498	-29.1006	-16.7695	-27.3438	-15.0127
1258	4.2439	7.1367	0.0000	8.4415	1.1508	2.1593	1.5343	6.0564	14.0585	16.1583	3.6672	13.8000	13.8000	13.8000	13.8000	-14.0195	-0.1006	-9.0381	-13.0905	-28.6976	-16.3665	-30.3002	-17.9691
1259	4.9881	8.0542	0.0000	7.2807	0.4191	0.4442	2.5632	6.1639	10.6530	9.3329	3.5156	13.8000	13.8000	13.8000	13.8000	-13.7398	-1.7649	-9.0229	-13.1914	-28.9732	-16.6421	-28.6178	-16.2867
1260	4.8789	9.2238	0.0000	6.4323	0.5855	0.6195	3.1067	7.0869	16.9156	1.6874	2.0571	13.8000	13.8000	13.8000	13.8000	-15.1062	-0.2999	-10.4594	-14.6712	-28.8016	-16.4705	-27.5271	-15.1960
1261	4.9592	7.7618	0.0000	5.8412	0.3404	0.9647	0.5514	6.1575	13.3292	5.5224	4.0983	13.8000	13.8000	13.8000	13.8000	-12.1204	-0.4665	-7.0107	-12.6663	-28.6549	-16.3238	-27.1419	-14.8108
1262	5.0334	7.8164	0.0000	6.9096	1.9161	0.1732	1.2256	6.0928	10.0729	8.9542	3.7989	13.8000	13.8000	13.8000	13.8000	-13.7116	-1.9255	-8.6058	-12.8535	-28.7613	-16.4302	-27.9535	-15.6224
1263	4.4605	8.4883	0.0000	3.7671	0.7726	2.9459	6.2174	6.1780	18.1785	3.1949	2.4078	13.8000	13.8000	13.8000	13.8000	-16.5609	-1.9044	-11.8756	-14.2232	-28.7928	-16.4617	-25.4603	-13.1292
1264	6.2344	6.3005	0.0000	5.0131	0.8029	0.4206	3.2645	5.4840	11.0003	8.3784	5.7858	13.8000	13.8000	13.8000	13.8000	-17.3183	-2.8828	-8.8216	-10.8844	-28.8290	-16.4979	-25.1341	-12.8030
1265	4.7990	7.9402	0.0000	7.5135	0.7507	0.8570	3.3271	6.0746	10.8658	9.3096	3.5074	13.8000	13.8000	13.8000	13.8000	-13.7047	-1.7829	-8.9375	-13.2853	-28.8339	-16.5028	-28.6084	-16.2773
1266	5.7596	11.5083	0.0000	8.0650	1.3533	0.5053	4.4762	6.6368	14.2280	0.7680	0.6956	13.8000	13.8000	13.8000	13.8000	-13.4167	-0.5599	-11.6000	-15.7520	-29.0786	-16.7475	-28.4586	-16.1275
1267	4.6281	8.1409	0.0000	7.0651	1.1262	0.6492	2.4852	6.2205	11.3639	8.9075	3.1602	13.8000	13.8000	13.8000	13.8000	-13.2423	-1.7504	-8.6146	-13.6248	-28.8131	-16.4820	-28.7256	-16.3945
1268	5.7950	8.4140	0.0000	10.3179	1.4727	0.5975	4.9823	5.9567	15.3750	7.3995	3.8139	13.8000	13.8000	13.8000	13.8000	-13.9828	-1.2158	-8.3703	-12.9717	-28.8194	-16.4883	-30.5467	-18.2156
1269	4.9062	7.8873	0.0000	6.9391	1.8118	0.2142	1.3351	6.0067	9.9183	8.9632	3.7022	13.8000	13.8000	13.8000	13.8000	-13.5318	-1.5468	-8.5767	-13.1357	-28.7717	-16.4406	-28.0377	-15.7066
1270	4.9082	6.8243	0.0000	5.3601	2.4226	1.1836	5.9761	6.6032	17.0284	4.0640	4.1793	13.8000	13.8000	13.8000	13.8000	-14.5358	-2.4011	-9.0805	-12.3599	-28.8671	-16.5360	-26.5364	-14.2053
1271	4.4241	7.3686	0.0000	4.0357	0.0535	1.5561	2.4934	6.2173	15.9518	4.3603	3.6434	13.8000	13.8000	13.8000	13.8000	-14.5133	-2.3919	-7.9961	-12.9517	-28.8943	-16.5632	-26.0037	-13.6726
1272	5.1040	8.1036	0.0000	7.2175	0.6240	2.3904	2.8526	5.9214	12.0033	12.7687	3.3776	13.8000	13.8000	13.8000	13.8000	-14.1467	-0.0341	-7.6449	-13.1891	-28.8279	-16.4968	-28.1880	-15.8569
1273	6.0302	8.3242	0.0000	10.1946	1.1326	0.6593	4.5814	5.9180	15.3637	7.8520	3.9161	13.8000	13.8000	13.8000	13.8000	-14.0135	-1.4715	-8.3310	-12.5359	-28.9423	-16.6112	-30.3469	-18.0158
1274	5.8082	8.5236	0.0000	10.2575	1.4260	0.8034	4.6852	5.9955	15.2976	7.4751	3.8480	13.8000	13.8000	13.8000	13.8000	-14.0501	-1.2239	-8.3795	-12.8645	-28.7985	-16.4674	-30.4860	-18.1549
1275	6.3867	6.3438	0.0000	4.9385	0.8308	0.5031	3.2566	5.4940	10.9505	8.5630	5.8555	13.8000	13.8000	13.8000	13.8000	-17.3600	-2.8167	-8.8726	-10.7651	-28.8501	-16.5190	-25.1546	-12.8235
1276	4.8910	8.1701	0.0000	7.2492	1.1531	0.1622	2.4132	6.1818	11.1562	9.3290	3.2989	13.8000	13.8000	13.8000	13.8000	-13.4189	-2.0146	-8.5469	-13.6005	-28.8914	-16.5603	-28.3931	-16.0620
1277	4.8479	7.8144	0.0000	5.8612	1.0359	0.8302	3.1319	5.6551	10.0878	8.3770	3.5560	13.8000	13.8000	13.8000	13.8000	-8.4692	-0.8685	-6.5146	-13.1802	-28.5334	-16.2023	-27.4182	-15.0871
1278	4.2247	6.8347	0.0000	4.5009	1.7605	1.9095	2.8368	6.2880	12.3998	3.8166	3.8231	13.8000	13.8000	13.8000	13.8000	-13.2291	-0.6273	-7.9453	-12.9472	-28.8868	-16.5557	-26.2206	-13.8895
1279	5.1005	7.7644	0.0000	5.5372	0.2534	1.0852	0.8486	6.1063	12.6754	4.8582	3.8245	13.8000	13.8000	13.8000	13.8000	-12.4169	-0.5896	-7.4268	-12.7724	-28.8741	-16.5430	-26.5706	-14.2395
1280	6.3809	6.3268	0.0000	4.9272	0.7680	0.4467	3.2318	5.5363	10.9032	8.5727	5.9819	13.8000	13.8000	13.8000	13.8000	-17.1218	-2.7500	-8.8475	-10.7908	-28.8493	-16.5182	-25.0394	-12.7083
1281	5.8389	11.5746	0.0000	7.9740	1.9236	0.6374	4.4803	6.7326	14.1287	0.8366	0.7771	13.8000	13.8000	13.8000	13.8000	-13.5542	-0.4654	-11.2685	-15.8239	-28.9768	-16.6457	-28.3607	-16.0296
1282	4.2135	8.1864	0.0000	2.7372	0.5491	1.8919	6.3365	6.0848	13.9049	9.1119	2.6847	13.8000	13.8000	13.8000	13.8000	-17.1378	-2.0425	-12.9440	-14.1185	-28.9774	-16.6463	-24.7733	-12.4422
1283	5.5230	6.5006	0.0000	7.4826	0.9793	1.3537	1.7971	5.7938	11.3647	7.2824	5.1598	13.8000	13.8000	13.8000	13.8000	-15.1144	-2.5375	-8.3255	-11.3521	-28.8510	-16.5199	-28.2406	-15.9095
1284	4.8043	6.1454	0.0000	10.6477	0.2276	1.5287	2.6925	6.3460	14.5314	4.8538	4.9912	13.8000	13.8000	13.8000	13.8000	-12.0393	-2.4955	-5.5182	-11.7315	-28.7248	-16.3937	-32.1996	-19.8685
1285	7.2484	8.0939	0.0000	1.6249	2.7797	1.6557	3.9957	7.4917	15.8245	3.0067	4.1304	13.8000	13.8000	13.8000	13.8000	-14.1375	-0.3185	-10.0494	-11.6492	-28.7150	-16.3839	-23.4541	-11.1230
1286	4.9378	8.0304	0.0000	7.2896	0.3707	0.5351	2.2905	6.0175	10.7794	9.2596	3.5471	13.8000	13.8000	13.8000	13.8000	-13.7561	-1.8060	-8.8394	-13.3260	-28.8905	-16.5594	-28.5225	-16.1914
1287	5.3760	7.9989	0.0000	7.1188	1.9662	0.4692	1.1661	6.1172	10.4277	8.8683	3.8317	13.8000	13.8000	13.8000	13.8000	-13.5214	-1.6199	-8.8967	-12.8670	-28.9063	-16.5752	-27.8883	-15.5572
1288	4.3598	6.9008	0.0000	8.9248	0.7218	2.8356	2.0517	5.9638	17.4006	14.4058	3.9847	13.8000	13.8000	13.8000	13.8000	-10.8650	-0.4609	-6.5299	-12.6305	-28.8851	-16.5540	-30.8994	-18.5683
1289	5.3268	7.8750	0.0000	7.0314	1.7872	0.4238	1.3077	5.9391	10.4570	8.8534	3.8710	13.8000	13.8000	13.8000	13.8000	-13.6278	-1.5282	-9.0377	-12.8677	-28.9869	-16.6558	-27.8745	-15.5434
1290	4.6369	5.9602	0.0000	10.6293	0.2150	1.5416	3.1768	6.2567	14.5046	5.5535	5.3065	13.8000	13.8000	13.8000	13.8000	-11.6884	-2.1417	-6.0353	-11.6655	-28.6746	-16.3435	-32.1340	-19.8029
1291	6.6780	10.5489	0.0000	5.8155	1.8581	1.0403	0.4272	5.6141	20.5976	3.4682	2.6335	13.8000	13.8000	13.8000	13.8000	-10.3703	-0.3182	-10.3201	-13.9417	-28.6828	-16.3517	-25.5234	-13.1923
1292	4.8874	9.3382	0.0000	6.5586	0.6244	0.0876	3.2688	7.3155	16.9971	1.7469	1.9913	13.8000	13.8000	13.8000	13.8000	-15.0829	-0.0662	-10.5735	-14.5743	-29.1114	-16.7803	-27.7720	-15.4409
1293	5.2417	7.9060	0.0000	5.7584	0.4448	0.1953	3.4677	5.5812	9.9348	9.1336	3.9430	13.8000	13.8000	13.8000	13.8000	-8.5947	-1.1417	-6.4584	-12.6484	-28.7114	-16.3803	-26.8645	-14.5334
1294	4.4210	6.9185	0.0000	4.6895	1.5944	1.8851	2.8795	6.4863	12.4352	3.9584	4.0040	13.8000	13.8000	13.8000	13.8000	-12.7351	-0.2606	-8.1208	-12.7358	-28.9028	-16.5717	-26.3871	-14.0560
1295	4.9620	7.8952	0.0000	4.5357	1.2076	1.9167	4.3621	5.5628	16.5787	9.3876	3.4008	13.8000	13.8000	13.8000	13.8000	-10.5398	-2.8895	-5.1792	-13.0712	-28.8897	-16.5586	-26.1024	-13.7713
1296	4.7766	6.8708	0.0000	5.4491	2.2658	1.0404	6.0720	6.5280	17.0768	4.1734	4.2003	13.8000	13.8000	13.8000	13.8000	-14.4123	-2.5372	-8.9274	-12.5781	-29.0769	-16.7458	-26.5164	-14.1853
1297	5.6077	9.7065	0.0000	12.7194	1.0894	1.2978	6.7998	5.9570	17.0724	7.1176	2.2522	13.8000	13.8000	13.8000	13.8000	-12.3065	-4.0250	-9.2997	-14.3697	-28.7900	-16.4589	-33.3290	-20.9979
1298	4.7754	7.8320	0.0000	6.8289	0.3090	2.2015	2.9869	6.1538	11.8251	12.9347	3.4990	13.8000	13.8000	13.8000	13.8000	-14.2085	-0.2968	-7.6222	-13.3289	-28.8411	-16.5100	-28.1734	-15.8423
1299	4.9531	7.5499	0.0000	7.4604	2.8570	1.5163	0.9062	6.1233	18.9272	5.4978	3.9671	13.8000	13.8000	13.8000	13.8000	-13.7313	-1.3514	-10.0640	-12.6886	-28.7563	-16.4252	-28.5992	-16.2681
1300	5.4013	8.2258	0.0000	6.5311	2.6618	1.4168	0.5927	5.9188	11.6344	8.9363	3.6458	13.8000	13.8000	13.8000	13.8000	-12.8678	-1.4482	-8.4710	-12.9825	-28.7552	-16.4241	-27.2669	-14.9358
1301	4.9723	7.9081	0.0000	6.8831	1.8918	0.3444	1.2717	6.0729	10.1170	9.0759	3.6377	13.8000	13.8000	13.8000	13.8000	-13.6895	-1.6875	-8.6254	-13.0565	-29.0076	-16.6765	-28.0781	-15.7470
1302	5.3543	8.0234	0.0000	5.4776	0.2777	0.8564	0.7074	6.0005	12.6263	4.8846	3.8423	13.8000	13.8000	13.8000	13.8000	-12.5259	-0.3654	-7.1884	-12.9534	-28.8692	-16.5381	-26.4029	-14.0718
1303	5.8324	8.6045	0.0000	10.2231	1.4212	0.7310	4.7950	5.9610	15.3155	7.6099	3.7215	13.8000	13.8000	13.8000	13.8000	-13.9280	-1.2072	-8.5144	-12.8912	-28.8565	-16.5254	-30.6042	-18.2731
1304	5.5695	9.6760	0.0000	5.6132	0.1445	0.1994	2.4482	6.2541	16.3129	2.7063	2.5721	13.8000	13.8000	13.8000	13.8000	-11.7513	-1.4507	-8.7763	-14.0100	-28.9555	-16.6244	-26.3777	-14.0466
1305	5.2276	7.5116	0.0000	2.3947	1.3632	2.2364	1.5688	5.6565	12.0064	10.3094	4.1533	13.8000	13.8000	13.8000	13.8000	-14.0824	-1.0256	-9.2266	-12.5658	-28.9831	-16.6520	-23.9756	-11.6445
1306	5.5729	9.4449	0.0000	9.2639	0.0629	0.2575	1.9886	6.0493	14.5554	5.9151	2.3760	13.8000	13.8000	13.8000	13.8000	-13.5305	-1.1301	-6.6842	-14.1532	-29.0106	-16.6795	-29.7327	-17.4016
1307	5.5827	9.1804	0.0000	6.4466	2.3064	1.7661	5.2513	6.1478	14.0692	3.2267	2.8884	13.8000	13.8000	13.8000	13.8000	-11.2844	-2.2946	-9.4626	-13.6094	-28.8449	-16.5138	-27.1543	-14.8232
1308	5.8339	8.0752	0.0000	11.2333	1.6058	0.6279	4.2514	5.9503	15.3129	7.0748	4.1874	13.8000	13.8000	13.8000	13.8000	-12.9364	-1.4858	-8.5584	-12.3651	-28.6589	-16.3278	-31.7603	-19.4292
1309	7.0440	6.5313	0.0000	9.3437	1.0021	0.7598	4.7265	5.5893	18.0345	6.3779	6.0809	13.8000	13.8000	13.8000	13.8000	-11.4041	-1.7301	-5.5031	-10.6375	-28.8319	-16.5008	-28.6399	-16.3088
1310	5.1426	8.2954	0.0000	4.5621	0.7412	0.7085	2.1940	5.6797	9.6010	7.0040	3.6971	13.8000	13.8000	13.8000	13.8000	-9.4264	-8.1410	-6.2628	-13.0402	-28.7162	-16.3851	-25.8014	-13.4703
1311	5.3881	9.5470	0.0000	5.5498	0.2921	0.2898	2.5632	6.3643	16.7385	2.4708	2.6224	13.8000	13.8000	13.8000	13.8000	-11.7514	-1.6887	-8.6582	-14.1848	-28.7284	-16.3973	-26.2699	-13.9388
1312	5.1754	4.8055	0.0000	9.5505	0.1045	2.1724	4.2908	10.1540	11.5286	4.6872	5.6659	13.8000	13.8000	13.8000	13.8000	-14.3427	-0.3429	-2.9649	-11.0027	-29.0927	-16.7616	-30.2638	-17.9327
1313	6.1776	11.4556	0.0000	9.4084	1.3942	0.7552	5.3078	6.4944	14.3143	1.4156	0.9664	13.8000	13.8000	13.8000	13.8000	-13.5797	-1.0051	-10.0770	-15.5288	-29.0163	-16.6852	-29.3743	-17.0432
1314	5.6587	11.1997	0.0000	8.0762	1.5932	1.1950	4.2596	6.2660	14.0670	1.0626	0.7910	13.8000	13.8000	13.8000	13.8000	-13.8339	-0.4031	-11.5037	-15.8740	-28.7448	-16.4137	-28.4061	-16.0750
1315	5.2705	7.9974	0.0000	7.1141	2.0240	0.5979	1.1725	5.9700	10.3116	8.8187	3.9123	13.8000	13.8000	13.8000	13.8000	-13.5682	-1.5887	-9.1375	-12.9381	-28.7844	-16.4533	-27.9099	-15.5788
1316	5.5642	8.2828	0.0000	10.3974	1.2452	0.7115	4.7688	6.1252	15.4046	7.7894	3.8545	13.8000	13.8000	13.8000	13.8000	-14.0124	-1.2993	-8.6304	-12.9165	-28.8692	-16.5381	-30.7124	-18.3813
1317	4.9722	6.9525	0.0000	5.2265	2.4232	1.1741	5.7620	6.6665	17.0263	4.0211	4.2592	13.8000	13.8000	13.8000	13.8000	-14.3182	-2.3297	-8.7514	-12.3338	-28.7943	-16.4632	-26.4585	-14.1274
1318	5.2171	5.1415	0.0000	5.2130	0.9935	2.3019	7.2573	5.6585	14.5622	10.0877	6.0556	13.8000	13.8000	13.8000	13.8000	-14.7243	-0.4001	-7.6723	-10.7099	-28.8274	-16.4963	-26.3809	-14.0498
1319	5.7751	11.2697	0.0000	8.0633	1.7790	0.9536	4.0954	6.2592	13.8541	0.8650	0.7836	13.8000	13.8000	13.8000	13.8000	-13.2154	-0.7498	-11.3339	-15.6589	-28.8150	-16.4839	-28.2015	-15.8704
1320	5.3852	8.1589	0.0000	6.5589	2.5683	1.5985	0.5199	5.9601	11.7193	8.6370	3.6586	13.8000	13.8000	13.8000	13.8000	-13.0026	-1.6278	-8.3702	-13.0554	-28.8161	-16.4850	-27.2065	-14.8754
1321	5.0148	7.1444	0.0000	9.4060	1.1008	0.3036	3.2993	5.9417	14.9093	11.3716	4.2550	13.8000	13.8000	13.8000	13.8000	-13.4142	-3.9036	-10.0878	-12.3797	-28.7635	-16.4324	-30.6504	-18.3193
1322	4.8130	8.0307	0.0000	10.1754	1.0464	0.7531	4.6048	5.8397	15.9961	6.7200	3.3343	13.8000	13.8000	13.8000	13.8000	-12.1337	-1.7597	-7.8471	-13.3323	-28.7266	-16.3955	-31.6499	-19.3188
1323	5.3372	7.6126	0.0000	3.6727	1.3557	2.2131	0.6109	5.8822	13.1525	5.3448	4.2627	13.8000	13.8000	13.8000	13.8000	-12.5138	-0.0726	-8.4378	-12.3936	-28.6852	-16.3541	-24.9702	-12.6391
1324	5.9624	8.6583	0.0000	10.2915	1.2971	0.6401	4.6728	6.0482	15.2708	7.4830	3.7261	13.8000	13.8000	13.8000	13.8000	-13.8814	-1.2432	-8.5831	-12.8429	-28.7373	-16.4062	-30.6452	-18.3141
1325	3.8343	8.9783	0.0000	3.2334	3.9300	2.5021	2.7284	5.6629	11.8554	4.4543	1.4804	13.8000	13.8000	13.8000	13.8000	-9.5718	-5.6139	-10.4885	-15.1822	-28.6646	-16.3335	-25.9219	-13.5908
1326	4.2329	7.1590	0.0000	4.3061	0.3514	2.0751	3.6969	6.0082	16.1496	4.9005	3.3127	13.8000	13.8000	13.8000	13.8000	-14.1456	-1.7424	-8.0845	-13.1675	-29.0266	-16.6955	-26.3027	-13.9716
1327	4.6559	9.9438	0.0000	2.0220	1.5391	2.4548	5.7449	6.2800	16.4489	1.0223	0.7370	13.8000	13.8000	13.8000	13.8000	-14.6572	-4.2524	-12.1469	-15.6407	-29.2415	-16.9104	-23.9799	-11.6488
1328	5.2293	7.8831	0.0000	6.9647	1.9211	0.4432	1.1378	5.9421	10.3900	8.9619	3.7064	13.8000	13.8000	13.8000	13.8000	-13.5060	-1.6152	-9.1100	-12.7983	-28.8457	-16.5146	-27.8683	-15.5372
1329	5.1018	7.8980	0.0000	6.8711	2.0410	0.2522	1.2623	5.9928	10.0490	8.9623	3.6404	13.8000	13.8000	13.8000	13.8000	-13.6926	-1.5582	-8.6712	-13.1843	-28.8188	-16.4877	-27.7843	-15.4532
1330	3.6372	9.1801	0.0000	5.4745	0.2216	2.5203	0.3745	5.8804	12.7706	5.1217	0.8783	13.8000	13.8000	13.8000	13.8000	-11.8669	-3.8072	-7.6478	-15.5973	-28.7976	-16.4665	-28.1363	-15.8052
1331	5.1941	9.1529	0.0000	7.5504	2.0893	1.2685	3.3548	6.5072	18.0213	2.2643	2.7131	13.8000	13.8000	13.8000	13.8000	-11.3267	-2.3749	-8.8447	-14.0845	-28.7423	-16.4112	-28.5742	-16.2431
1332	5.1953	7.9300	0.0000	6.8276	1.7600	0.5138	1.3727	6.0239	10.2920	9.1219	3.7737	13.8000	13.8000	13.8000	13.8000	-13.5528	-1.4820	-9.1324	-12.8136	-28.7109	-16.3798	-27.9299	-15.5988
1333	5.8632	8.6167	0.0000	10.3209	1.2525	0.7900	5.1273	6.1102	15.3254	7.3933	3.7864	13.8000	13.8000	13.8000	13.8000	-14.1218	-1.1374	-8.3921	-12.9991	-28.7048	-16.3737	-30.5307	-18.1996
1334	5.6145	9.8188	0.0000	4.0516	0.2297	1.6103	7.8237	5.9130	13.3023	6.8487	2.3445	13.8000	13.8000	13.8000	13.8000	-13.1694	-0.8047	-8.2153	-14.1846	-28.9017	-16.5706	-25.1319	-12.8008
1335	4.8767	6.5024	0.0000	2.9903	2.5523	1.1238	1.1808	7.2621	9.1389	3.6158	4.3049	13.8000	13.8000	13.8000	13.8000	-14.8876	-6.2066	-8.9964	-12.0089	-29.1320	-16.8009	-24.3455	-12.0144
1336	5.2488	8.2538	0.0000	7.4048	0.6148	2.2518	2.7550	5.9150	11.9740	12.5925	3.2077	13.8000	13.8000	13.8000	13.8000	-13.9650	-0.3211	-7.5759	-13.2433	-28.9172	-16.5861	-28.1065	-15.7754
1337	6.8800	8.9029	0.0000	8.9347	0.6968	0.7575	9.0146	5.7748	19.6838	7.3779	4.2665	13.8000	13.8000	13.8000	13.8000	-12.0458	-1.9830	-7.5680	-12.1487	-28.7901	-16.4590	-28.3974	-16.0663
1338	5.9807	10.0706	0.0000	6.8863	0.0099	1.1154	1.1622	6.0158	14.5324	6.0434	2.4556	13.8000	13.8000	13.8000	13.8000	-11.6160	-1.3335	-10.0697	-14.2289	-28.7958	-16.4647	-26.9999	-14.6688
1339	5.4719	6.7494	0.0000	3.3856	2.6840	1.3116	1.4625	7.2378	9.4653	3.8001	4.4611	13.8000	13.8000	13.8000	13.8000	-14.8015	-6.0841	-8.7130	-11.8813	-29.0380	-16.7069	-24.1696	-11.8385
1340	6.4919	9.4496	0.0000	8.3373	0.4724	0.0174	2.5046	6.1995	11.3977	5.6917	3.6188	13.8000	13.8000	13.8000	13.8000	-13.8190	-2.9809	-7.7931	-12.9134	-28.9161	-16.5850	-28.0759	-15.7448
1341	4.8271	9.6103	0.0000	8.2447	0.6918	2.5889	2.8293	5.8011	17.3513	7.6954	1.9565	13.8000	13.8000	13.8000	13.8000	-9.8572	-2.9643	-7.2130	-14.6113	-28.6037	-16.2726	-29.6440	-17.3129
1342	5.2166	6.7624	0.0000	6.3735	1.7050	1.6863	5.3614	5.9228	14.1908	10.9016	4.7084	13.8000	13.8000	13.8000	13.8000	-16.1384	-1.3686	-9.1380	-11.9314	-28.8558	-16.5247	-27.1862	-14.8551
1343	5.8545	8.1840	0.0000	11.3956	1.7284	0.6181	4.2446	6.0025	15.0210	7.0944	4.2335	13.8000	13.8000	13.8000	13.8000	-13.0082	-1.8003	-8.4688	-12.3833	-28.7732	-16.4421	-31.5367	-19.2056
1344	4.7346	7.8554	0.0000	5.7890	0.8424	0.5350	3.1695	5.7701	10.3931	7.9212	3.6871	13.8000	13.8000	13.8000	13.8000	-8.2391	-0.8857	-6.1858	-13.1867	-28.8087	-16.4776	-27.3772	-15.0461
1345	5.0279	7.0194	0.0000	5.3574	2.4613	1.1962	5.9152	6.8327	16.9525	4.0584	4.1289	13.8000	13.8000	13.8000	13.8000	-14.6439	-2.7295	-8.7593	-12.4999	-29.0087	-16.6776	-26.2622	-13.9311
1346	6.3893	10.3501	0.0000	6.6628	1.3149	0.4746	1.3674	6.0359	14.7841	5.3336	2.5989	13.8000	13.8000	13.8000	13.8000	-12.2985	-1.1548	-9.4031	-14.1111	-28.7110	-16.3799	-26.6367	-14.3056
1347	4.7096	4.6612	0.0000	9.3138	0.7945	1.9934	4.1654	9.8165	11.2023	4.5463	5.3642	13.8000	13.8000	13.8000	13.8000	-14.5085	-0.0458	-3.7369	-10.9465	-29.0567	-16.7256	-30.8147	-18.4836
1348	4.8744	9.3247	0.0000	6.5127	1.0180	0.3858	3.2685	7.1218	17.0361	1.5317	1.9790	13.8000	13.8000	13.8000	13.8000	-15.3119	-0.5265	-10.8109	-14.8158	-29.0115	-16.6804	-27.5924	-15.2613
1349	5.1888	7.7599	0.0000	5.4945	0.0978	0.7834	0.6171	6.3208	12.7089	4.8418	4.0140	13.8000	13.8000	13.8000	13.8000	-12.4844	-0.5961	-7.2621	-12.6121	-28.9522	-16.6211	-26.6572	-14.3261
1350	5.0555	6.2855	0.0000	10.3184	2.0678	1.7132	1.1231	5.8222	14.8497	8.8032	4.9505	13.8000	13.8000	13.8000	13.8000	-13.7991	-2.3548	-7.8171	-11.6676	-28.9488	-16.6177	-31.5259	-19.1948
1351	4.8276	7.5806	0.0000	7.4162	1.4646	2.4731	1.2521	6.0007	11.1377	10.9752	3.7991	13.8000	13.8000	13.8000	13.8000	-13.5972	-0.4867	-9.9603	-12.8583	-28.7142	-16.3831	-28.7948	-16.4637
1352	5.6022	9.5052	0.0000	5.2432	1.7876	0.0198	0.3303	6.0898	18.5519	3.3354	2.5034	13.8000	13.8000	13.8000	13.8000	-12.8730	-2.6901	-8.4411	-13.9333	-28.9073	-16.5762	-26.0438	-13.7127
1353	5.8889	8.1654	0.0000	11.5504	1.8172	0.6428	4.2708	5.9303	15.0385	6.8290	4.1677	13.8000	13.8000	13.8000	13.8000	-13.2425	-1.7687	-8.6587	-12.5409	-28.9402	-16.6091	-31.6325	-19.3014
1354	5.4669	9.1695	0.0000	6.3000	2.2753	1.5726	5.0865	6.3130	14.3145	2.9144	3.0026	13.8000	13.8000	13.8000	13.8000	-11.3082	-2.1039	-9.5024	-13.7092	-28.8434	-16.5123	-27.0651	-14.7340
1355	5.3193	7.9590	0.0000	7.0868	1.8570	0.4752	1.4093	6.1006	10.4469	8.9735	3.9258	13.8000	13.8000	13.8000	13.8000	-13.5410	-1.6050	-9.0918	-12.8522	-28.7631	-16.4320	-27.7880	-15.4569
1356	4.8797	7.4372	0.0000	4.8589	1.4944	2.7432	4.0713	5.6854	16.9739	9.4870	3.8700	13.8000	13.8000	13.8000	13.8000	-11.0695	-2.4895	-5.4920	-12.6601	-28.7276	-16.3965	-26.1597	-13.8286
1357	5.0723	7.7386	0.0000	5.4386	0.0867	1.1547	0.7664	6.2750	12.7370	4.9625	3.9124	13.8000	13.8000	13.8000	13.8000	-12.4970	-0.4421	-7.3945	-12.7095	-28.9298	-16.5987	-26.7001	-14.3690
1358	4.6629	5.6762	0.0000	9.9396	0.6522	1.7151	1.8366	7.9122	13.8619	4.0078	4.9775	13.8000	13.8000	13.8000	13.8000	-14.1702	-3.4747	-5.1282	-11.6987	-28.7929	-16.4618	-31.1150	-18.7839
1359	5.0135	7.7871	0.0000	7.0182	1.9747	0.1206	1.2625	5.9297	9.9398	8.9567	3.6386	13.8000	13.8000	13.8000	13.8000	-13.5883	-1.3275	-8.4680	-12.9283	-28.9796	-16.6485	-27.9697	-15.6386
1360	5.9455	11.3787	0.0000	8.7424	1.1707	1.1320	5.2021	6.6799	14.1203	0.6209	0.9422	13.8000	13.8000	13.8000	13.8000	-13.3120	-0.7301	-11.9349	-15.7713	-28.8367	-16.5056	-28.8067	-16.4756
1361	4.8612	7.0392	0.0000	5.3179	2.0062	0.9607	5.9960	6.7528	17.1652	4.0396	4.0775	13.8000	13.8000	13.8000	13.8000	-14.3913	-2.1236	-8.9572	-12.4103	-29.0047	-16.6736	-26.5098	-14.1787
1362	4.2814	4.9497	0.0000	5.9522	0.0765	0.8440	0.7292	5.5274	10.7838	7.7144	5.4254	13.8000	13.8000	13.8000	13.8000	-9.3689	-8.5884	-2.6174	-11.2423	-28.8742	-16.5431	-27.8416	-15.5105
1363	6.0535	8.0761	0.0000	7.6480	1.2702	0.4448	3.7720	5.8695	12.4990	6.5209	4.2994	13.8000	13.8000	13.8000	13.8000	-13.1814	-3.1845	-8.9622	-12.2155	-28.8727	-16.5416	-27.7966	-15.4655
1364	4.7725	7.7791	0.0000	5.7943	1.0196	0.7862	3.1078	5.7585	10.2416	8.0484	3.7284	13.8000	13.8000	13.8000	13.8000	-8.4633	-1.2625	-6.1232	-13.2261	-28.7795	-16.4484	-27.3407	-15.0096
1365	5.1794	6.3252	0.0000	7.5331	1.0143	1.1926	1.2391	5.9132	11.7630	7.3319	5.2202	13.8000	13.8000	13.8000	13.8000	-15.4051	-2.0247	-8.5140	-11.3549	-28.7105	-16.3794	-28.4771	-16.1460
1366	5.7769	7.7589	0.0000	9.8338	1.4812	0.9792	2.6949	7.0535	13.4374	4.1166	4.5596	13.8000	13.8000	13.8000	13.8000	-14.8776	-0.5928	-8.8160	-12.1246	-28.8007	-16.4696	-30.3161	-17.9850
1367	5.6079	9.3958	0.0000	4.9649	1.2480	1.7142	2.4551	5.9805	15.8193	7.7644	2.6558	13.8000	13.8000	13.8000	13.8000	-13.5808	-4.9648	-9.2356	-13.9396	-28.7282	-16.3971	-25.6844	-13.3533
1368	4.7287	9.8287	0.0000	7.6537	2.6533	1.5681	4.7694	6.3206	13.4457	1.8562	1.2421	13.8000	13.8000	13.8000	13.8000	-14.7124	-5.2068	-12.9755	-15.2364	-28.9530	-16.6219	-28.8898	-16.5587
1369	5.0579	7.9339	0.0000	7.0815	1.8589	0.0939	1.1865	5.8470	9.8628	8.9092	3.5253	13.8000	13.8000	13.8000	13.8000	-13.7487	-1.5974	-8.7632	-13.0504	-28.7427	-16.4116	-28.0245	-15.6934
1370	4.9986	7.8023	0.0000	5.5550	0.3722	1.0186	0.7459	6.2821	12.8560	4.8549	3.7727	13.8000	13.8000	13.8000	13.8000	-12.4989	-0.4507	-7.3571	-12.9859	-28.7684	-16.4373	-26.8246	-14.4935
1371	4.8677	7.9084	0.0000	6.8843	0.5656	2.0368	2.9339	6.1211	13.0646	12.9688	3.4298	13.8000	13.8000	13.8000	13.8000	-14.2410	-0.8541	-7.8172	-13.1789	-29.0438	-16.7127	-28.1942	-15.8631
1372	5.4694	7.8984	0.0000	6.7328	1.7878	0.2734	1.6571	5.9831	9.7357	9.4690	3.8382	13.8000	13.8000	13.8000	13.8000	-14.5162	-2.3914	-8.5488	-12.7092	-28.8741	-16.5430	-27.3192	-14.9881
1373	5.9080	8.4437	0.0000	10.2393	1.5080	0.7288	4.8361	5.9689	15.3918	7.4923	3.7759	13.8000	13.8000	13.8000	13.8000	-13.9711	-1.1553	-8.3669	-12.8919	-28.8942	-16.5631	-30.5099	-18.1788
1374	5.5011	7.8621	0.0000	6.8936	1.6023	0.5405	1.4591	5.8335	10.7144	9.6433	3.8997	13.8000	13.8000	13.8000	13.8000	-13.8995	-1.9602	-8.5196	-12.6712	-28.7468	-16.4157	-27.5096	-15.1785
1375	4.7714	6.9772	0.0000	9.4024	1.1088	0.4830	3.2705	6.1478	15.2089	11.3577	4.5528	13.8000	13.8000	13.8000	13.8000	-13.4606	-3.8270	-9.8435	-12.3964	-28.6777	-16.3466	-30.7048	-18.3737
1376	4.4268	8.4772	0.0000	3.6560	0.3447	2.5047	6.3836	6.3897	18.4929	3.2011	2.5443	13.8000	13.8000	13.8000	13.8000	-16.9417	-1.8389	-12.1045	-14.1901	-28.9628	-16.6317	-25.6380	-13.3069
1377	5.9530	8.1645	0.0000	11.1917	1.6550	0.6006	4.1484	5.8980	15.0885	7.1259	4.0664	13.8000	13.8000	13.8000	13.8000	-13.1344	-1.5217	-8.5755	-12.4955	-28.8988	-16.5677	-31.5321	-19.2010
1378	4.5677	8.5948	0.0000	3.6348	0.7591	2.8887	6.0060	6.3159	18.3068	3.1912	2.5098	13.8000	13.8000	13.8000	13.8000	-16.4255	-2.0983	-11.9744	-14.0756	-28.8828	-16.5517	-25.5076	-13.1765
1379	5.0330	7.7788	0.0000	5.3789	0.1598	1.2425	0.7367	5.9630	12.7201	4.9602	3.8624	13.8000	13.8000	13.8000	13.8000	-12.4139	-0.4757	-7.5185	-12.8766	-28.6461	-16.3150	-26.4287	-14.0976
1380	5.9940	9.8856	0.0000	-0.3361	1.9772	2.4890	3.8950	4.0855	16.0098	1.7520	1.1227	13.8000	13.8000	13.8000	13.8000	-14.0042	-6.8999	-12.4224	-15.1844	-29.6171	-17.2860	-22.7653	-10.4342
1381	5.8855	9.5747	0.0000	5.3362	1.5915	0.2702	0.1525	6.1115	18.6181	3.1621	2.5015	13.8000	13.8000	13.8000	13.8000	-13.0268	-2.9636	-8.1684	-13.8873	-29.0456	-16.7145	-25.5823	-13.2512
1382	4.8528	9.9721	0.0000	7.6635	2.4506	1.6491	4.2581	6.2500	13.4991	1.9873	1.3536	13.8000	13.8000	13.8000	13.8000	-14.8308	-5.1651	-13.0384	-15.3298	-28.9605	-16.6294	-28.8639	-16.5328
1383	5.2923	7.5316	0.0000	10.5788	0.2979	1.9895	0.7482	6.0351	12.3029	5.0601	4.0213	13.8000	13.8000	13.8000	13.8000	-13.7712	-1.3692	-5.9655	-12.4577	-28.7582	-16.4271	-31.2393	-18.9082
1384	5.9379	8.5113	0.0000	10.3494	1.3939	0.7053	4.7615	5.8893	15.1747	7.6040	3.8072	13.8000	13.8000	13.8000	13.8000	-14.2077	-1.1121	-8.5623	-12.7066	-28.7240	-16.3929	-30.6075	-18.2764
1385	6.4558	8.7271	0.0000	10.6367	1.7708	0.7650	0.4812	6.4108	13.6501	4.5119	4.2144	13.8000	13.8000	13.8000	13.8000	-13.9315	-2.5936	-10.0233	-12.3870	-28.8477	-16.5166	-30.4585	-18.1274
1386	5.8472	8.2973	0.0000	10.2452	1.4389	0.7424	4.5905	5.9263	15.3280	7.6925	3.8826	13.8000	13.8000	13.8000	13.8000	-13.8297	-1.4243	-8.4895	-12.7785	-28.7232	-16.3921	-30.4446	-18.1135
1387	4.3095	5.3538	0.0000	5.9600	0.3802	0.3610	0.9141	5.6248	10.3425	7.5503	5.3736	13.8000	13.8000	13.8000	13.8000	-9.6390	-7.9487	-2.3048	-11.4050	-28.6728	-16.3417	-27.6686	-15.3375
1388	5.7043	9.6945	0.0000	4.2895	0.0661	1.6799	7.8920	5.9051	13.2850	6.8800	2.3874	13.8000	13.8000	13.8000	13.8000	-13.0983	-0.7333	-7.9334	-14.1929	-28.8377	-16.5066	-25.1812	-12.8501
1389	4.3412	8.4918	0.0000	3.6638	0.7470	2.5678	6.2372	6.1518	18.1566	3.4222	2.4465	13.8000	13.8000	13.8000	13.8000	-16.3898	-1.8786	-12.0734	-14.3216	-28.9449	-16.6138	-25.3911	-13.0600
1390	4.7686	9.2885	0.0000	6.2300	0.6459	0.4223	2.7234	6.8870	16.3883	1.5851	2.0572	13.8000	13.8000	13.8000	13.8000	-14.7121	-0.9856	-10.3045	-14.7623	-28.9956	-16.6645	-27.3906	-15.0595
1391	6.0047	9.8449	0.0000	5.3990	0.0528	1.1881	1.9584	6.1405	13.7364	9.3086	2.7989	13.8000	13.8000	13.8000	13.8000	-13.5263	-0.2726	-8.4200	-13.9023	-28.8597	-16.5286	-25.6017	-13.2706
1392	5.2733	7.4393	0.0000	6.6350	1.7972	0.8662	2.4655	6.1276	12.9291	9.5668	4.4875	13.8000	13.8000	13.8000	13.8000	-12.5699	-3.6089	-7.5232	-12.2975	-28.8893	-16.5582	-27.7405	-15.4094
1393	4.3064	5.8438	0.0000	6.2389	0.1811	3.5091	2.3177	5.6881	18.1467	7.1174	4.6666	13.8000	13.8000	13.8000	13.8000	-11.6081	-2.9725	-4.4007	-11.8367	-28.7106	-16.3795	-28.0721	-15.7410
1394	5.1950	7.8974	0.0000	5.4722	0.1329	1.1566	0.8094	6.0968	12.7843	4.9027	3.7669	13.8000	13.8000	13.8000	13.8000	-12.5737	-0.4853	-7.3116	-12.9704	-28.7473	-16.4162	-26.6420	-14.3109
1395	4.9842	8.0835	0.0000	7.5393	2.8166	1.4475	1.6920	5.9198	10.1636	7.9625	3.3270	13.8000	13.8000	13.8000	13.8000	-13.4065	-2.9137	-9.3017	-13.3251	-28.7999	-16.4688	-28.5030	-16.1719
1396	6.3216	9.2654	0.0000	8.4878	0.5710	1.8489	5.5892	5.8085	11.2047	8.0977	3.5472	13.8000	13.8000	13.8000	13.8000	-11.3839	-0.5898	-7.3190	-13.1863	-28.7586	-16.4275	-28.3101	-15.9790
1397	6.1208	9.4259	0.0000	8.6435	0.9011	0.2859	2.5105	8.0241	16.8647	2.4764	3.3980	13.8000	13.8000	13.8000	13.8000	-12.7791	-7.3876	-9.7339	-13.2945	-28.8817	-16.5506	-28.8135	-16.4824
1398	4.7393	8.1260	0.0000	7.2189	1.0338	0.6819	2.1598	6.1475	11.2872	9.1893	3.2990	13.8000	13.8000	13.8000	13.8000	-13.4064	-1.7162	-8.5241	-13.2847	-28.8191	-16.4880	-28.6591	-16.3280
1399	5.1850	8.1830	0.0000	10.1865	1.1848	0.6857	4.6957	6.1947	15.7776	6.4439	3.5965	13.8000	13.8000	13.8000	13.8000	-11.9403	-1.6416	-8.3349	-13.1983	-28.9566	-16.6255	-31.2415	-18.9104
1400	5.5022	11.3248	0.0000	7.9052	1.7495	0.6811	4.3925	6.1503	13.7811	0.9228	0.5861	13.8000	13.8000	13.8000	13.8000	-13.3038	-0.6277	-11.1087	-15.7658	-28.7821	-16.4510	-28.4282	-16.0971
1401	5.9630	8.6271	0.0000	10.3197	1.3648	0.6883	4.7742	5.9228	15.4516	7.6166	3.6901	13.8000	13.8000	13.8000	13.8000	-13.9659	-1.0539	-8.6266	-12.9007	-28.9603	-16.6292	-30.5676	-18.2365
1402	5.9466	11.3401	0.0000	8.4545	1.3983	1.1606	4.0926	6.4243	14.0271	1.3696	0.9147	13.8000	13.8000	13.8000	13.8000	-13.6882	-0.2748	-11.4321	-15.5726	-29.0418	-16.7107	-28.4552	-16.1241
1403	4.2395	7.3083	0.0000	8.3064	1.3786	2.2506	1.5047	6.0853	13.8347	15.9435	3.6013	13.8000	13.8000	13.8000	13.8000	-14.0419	-0.3080	-9.1414	-13.2675	-28.7835	-16.4524	-30.1358	-17.8047
1404	4.9409	7.7418	0.0000	6.9001	1.9472	0.5193	1.3853	6.0511	10.1241	8.7647	3.6227	13.8000	13.8000	13.8000	13.8000	-13.7620	-1.6171	-8.6163	-12.9920	-29.0786	-16.7475	-28.0315	-15.7004
1405	4.4294	8.3891	0.0000	3.6578	0.6485	2.7399	6.4279	6.2568	18.2564	3.4338	2.5101	13.8000	13.8000	13.8000	13.8000	-16.4539	-2.0545	-11.7789	-13.9584	-29.0402	-16.7091	-25.4874	-13.1563
1406	4.7274	9.4211	0.0000	6.3755	1.0883	0.1863	3.1348	7.5402	16.9276	1.2697	1.7453	13.8000	13.8000	13.8000	13.8000	-15.0470	-0.1052	-10.5640	-14.8111	-29.0085	-16.6774	-27.4855	-15.1544
1407	5.9017	11.6115	0.0000	9.4786	0.9612	0.8225	4.6214	6.7187	14.2090	0.8172	1.0231	13.8000	13.8000	13.8000	13.8000	-13.4978	-1.1232	-11.5310	-15.9383	-28.8955	-16.5644	-29.5460	-17.2149
1408	4.9465	10.1344	0.0000	5.2877	0.8603	0.2804	6.1345	7.4954	14.2207	0.9315	1.4598	13.8000	13.8000	13.8000	13.8000	-17.2449	-1.9754	-14.4932	-15.1124	-29.0517	-16.7206	-26.6796	-14.3485
1409	4.9363	7.0625	0.0000	5.1783	2.1333	1.3162	5.9845	6.7256	17.1288	4.2808	4.2357	13.8000	13.8000	13.8000	13.8000	-14.3187	-2.6619	-9.0329	-12.5078	-29.0896	-16.7585	-26.3769	-14.0458
1410	5.0345	7.9645	0.0000	6.7635	1.8731	0.0218	1.3139	6.1688	10.2045	8.8344	3.6504	13.8000	13.8000	13.8000	13.8000	-13.5436	-1.7045	-8.5167	-13.0085	-28.9495	-16.6184	-27.8579	-15.5268
1411	4.8194	7.7763	0.0000	5.9538	0.8935	0.6329	3.2700	5.5029	10.0484	7.9418	3.5625	13.8000	13.8000	13.8000	13.8000	-8.2593	-0.8634	-6.4633	-13.2028	-28.5588	-16.2277	-27.2473	-14.9162
1412	5.5941	8.0085	0.0000	6.8840	2.1267	0.1519	1.3543	5.9414	10.7470	10.2561	3.8087	13.8000	13.8000	13.8000	13.8000	-14.1823	-2.5927	-8.4883	-12.7144	-28.8427	-16.5116	-27.2907	-14.9596
1413	4.9381	7.9061	0.0000	6.0347	0.8231	0.6030	3.1250	5.5812	10.2634	8.0773	3.4940	13.8000	13.8000	13.8000	13.8000	-8.4373	-0.7515	-6.4341	-13.2097	-28.8795	-16.5484	-27.2535	-14.9224
1414	4.8083	7.8870	0.0000	5.8799	1.1108	0.7661	3.1221	5.6717	10.2209	7.7786	3.7621	13.8000	13.8000	13.8000	13.8000	-8.5736	-0.7412	-6.3054	-13.0579	-28.6809	-16.3498	-27.3480	-15.0169
1415	5.3555	7.6849	0.0000	6.8347	1.3747	0.2954	1.5462	5.9064	9.9064	9.5835	3.9568	13.8000	13.8000	13.8000	13.8000	-14.2153	-2.1325	-8.1819	-12.6528	-29.0323	-16.7012	-27.3922	-15.0611
1416	5.1327	7.9766	0.0000	7.0009	1.7068	0.1869	1.1065	6.0409	10.1211	8.9630	3.7683	13.8000	13.8000	13.8000	13.8000	-13.3133	-1.6357	-8.4414	-12.9891	-28.7575	-16.4264	-27.7901	-15.4590
1417	6.3873	10.8887	0.0000	6.5780	0.4598	1.4261	4.3523	5.4781	10.4913	4.7919	1.7949	13.8000	13.8000	13.8000	13.8000	-10.5979	-0.6971	-6.7748	-14.7071	-28.6980	-16.3669	-26.5399	-14.2088
1418	4.3724	8.2214	0.0000	2.7820	0.5254	2.2930	5.6237	6.0312	14.0109	9.5330	2.7968	13.8000	13.8000	13.8000	13.8000	-17.0593	-2.0318	-12.9203	-14.0904	-28.8589	-16.5278	-24.7218	-12.3907
1419	4.2358	9.1522	0.0000	3.3741	4.0603	2.3185	2.6269	5.5331	12.3942	4.5125	1.5396	13.8000	13.8000	13.8000	13.8000	-9.7800	-5.5548	-10.4159	-15.0673	-28.5928	-16.2617	-25.6037	-13.2726
1420	4.7654	9.1669	0.0000	6.4341	1.1250	0.3292	3.1357	6.9264	17.1226	1.5529	2.0773	13.8000	13.8000	13.8000	13.8000	-15.1073	-0.2679	-10.8719	-14.4406	-28.7376	-16.4065	-27.7849	-15.4538
1421	5.5887	9.2609	0.0000	6.5153	2.2747	1.7306	5.2330	6.2214	14.0440	3.1802	3.0671	13.8000	13.8000	13.8000	13.8000	-11.3111	-2.2817	-9.5874	-13.7026	-28.7211	-16.3900	-27.1806	-14.8495
1422	5.0478	9.2530	0.0000	5.7876	0.9706	0.4660	2.5355	6.7098	17.6032	2.3648	2.7235	13.8000	13.8000	13.8000	13.8000	-11.1230	-1.2152	-8.6086	-13.9955	-28.6715	-16.3404	-27.1023	-14.7712
1423	5.1978	7.4598	0.0000	5.3465	0.9068	0.6508	0.7330	6.2401	14.3984	4.7148	4.2429	13.8000	13.8000	13.8000	13.8000	-12.9447	-0.1718	-7.4918	-12.6469	-28.8360	-16.5049	-26.3287	-13.9976
1424	4.8074	6.8846	0.0000	9.4301	1.0859	0.3297	3.2869	6.0769	15.2215	11.2969	4.4539	13.8000	13.8000	13.8000	13.8000	-13.6412	-4.0505	-10.0123	-12.2975	-28.7196	-16.3885	-30.7560	-18.4249
1425	5.6647	9.9830	0.0000	12.7407	1.1572	1.3638	6.8629	5.7502	17.0423	7.3977	1.9858	13.8000	13.8000	13.8000	13.8000	-12.5795	-3.9840	-9.1094	-14.4562	-28.8975	-16.5664	-33.3092	-20.9781
1426	5.3254	7.9910	0.0000	6.6001	1.8437	0.3339	1.2082	6.1114	9.9972	9.2561	3.9658	13.8000	13.8000	13.8000	13.8000	-13.8819	-2.0241	-8.5703	-12.6575	-28.9296	-16.5985	-27.4470	-15.1159
1427	3.9499	5.2069	0.0000	2.3075	1.6953	2.6382	2.8768	5.8671	12.1264	6.0314	4.8680	13.8000	13.8000	13.8000	13.8000	-14.0486	-4.3472	-7.2771	-11.7368	-29.0328	-16.7017	-24.6850	-12.3539
1428	4.8794	8.0941	0.0000	7.3998	0.4859	0.7511	2.2512	5.8961	10.5315	9.2826	3.3788	13.8000	13.8000	13.8000	13.8000	-13.8965	-1.6782	-8.4603	-13.3045	-28.7269	-16.3958	-28.7011	-16.3700
1429	5.3841	8.2576	0.0000	4.4533	1.0547	0.0554	2.3005	5.7175	9.7393	7.0334	3.5986	13.8000	13.8000	13.8000	13.8000	-10.2219	-7.8465	-6.1075	-12.8664	-28.6381	-16.3070	-25.6301	-13.2990
1430	3.9816	5.4702	0.0000	11.5452	0.2202	2.7820	1.7387	5.8994	16.6642	7.0513	4.8034	13.8000	13.8000	13.8000	13.8000	-12.6299	-0.5237	-5.6946	-11.8577	-28.8387	-16.5076	-33.8253	-21.4942
1431	5.6405	5.7254	0.0000	7.3983	1.5129	3.1581	5.6354	5.6835	9.6536	6.7243	5.8594	13.8000	13.8000	13.8000	13.8000	-11.9715	-3.0642	-5.4741	-10.8361	-28.7658	-16.4347	-28.0145	-15.6834
1432	5.6579	7.5677	0.0000	10.4295	1.9216	0.0376	5.2329	6.0384	15.6398	6.0458	4.4923	13.8000	13.8000	13.8000	13.8000	-12.9100	-3.9160	-10.0097	-12.2024	-28.7869	-16.4558	-31.0636	-18.7325
1433	4.6989	7.9366	0.0000	5.7867	1.1018	0.5522	3.0876	5.5810	10.0567	7.9818	3.5771	13.8000	13.8000	13.8000	13.8000	-8.2472	-1.0022	-6.0642	-13.1804	-28.6547	-16.3236	-27.3118	-14.9807
1434	4.8251	7.7768	0.0000	5.9414	0.9567	0.5956	3.1135	5.6032	10.1595	7.9925	3.6765	13.8000	13.8000	13.8000	13.8000	-8.3922	-0.9363	-6.2416	-12.9556	-28.7690	-16.4379	-27.2930	-14.9619
1435	4.8782	7.8904	0.0000	5.9622	0.9279	0.5804	2.9854	5.7352	10.2428	7.9556	3.4956	13.8000	13.8000	13.8000	13.8000	-8.3383	-1.0740	-6.3600	-13.0916	-28.6267	-16.2956	-27.4992	-15.1681
1436	5.4486	8.0356	0.0000	7.0910	1.8262	0.3184	1.2905	6.1322	10.2736	9.0771	3.9214	13.8000	13.8000	13.8000	13.8000	-13.6037	-1.6656	-8.8906	-12.7912	-28.8133	-16.4822	-27.8126	-15.4815
1437	6.7074	8.8658	0.0000	9.0005	0.6816	0.5822	8.8790	5.9869	19.5010	7.6826	4.3394	13.8000	13.8000	13.8000	13.8000	-12.0334	-2.3809	-7.5160	-12.2686	-28.6461	-16.3150	-28.6008	-16.2697
1438	3.6076	9.1186	0.0000	5.3506	0.0623	2.5562	0.0561	5.8750	13.0571	5.2267	0.9360	13.8000	13.8000	13.8000	13.8000	-11.3788	-4.1653	-7.6936	-15.7711	-28.7551	-16.4240	-27.9153	-15.5842
1439	5.7913	8.1093	0.0000	11.2055	1.7543	0.6688	4.2517	5.8763	15.1574	7.0457	3.9421	13.8000	13.8000	13.8000	13.8000	-13.1943	-1.5813	-8.5089	-12.5080	-28.7632	-16.4321	-31.5913	-19.2602
1440	5.4685	9.4212	0.0000	5.2410	1.6433	0.1646	0.3986	6.3382	18.5750	3.2383	2.5865	13.8000	13.8000	13.8000	13.8000	-12.9141	-2.8592	-8.3736	-14.0211	-28.9771	-16.6460	-25.9262	-13.5951
1441	4.9051	7.7221	0.0000	6.8322	2.0231	0.5101	1.0878	6.0062	10.1814	8.8321	3.7727	13.8000	13.8000	13.8000	13.8000	-13.5777	-1.7853	-8.6242	-13.0445	-28.9009	-16.5698	-28.0393	-15.7082
1442	4.4348	4.2810	0.0000	9.1248	0.6291	1.8870	4.1499	9.5454	11.1661	4.4954	5.2162	13.8000	13.8000	13.8000	13.8000	-14.4095	-0.0768	-3.3498	-10.9585	-28.9541	-16.6230	-30.7875	-18.4564
1443	4.3160	7.1373	0.0000	4.1484	0.1643	2.2653	3.9919	5.8920	16.5097	5.1214	3.4832	13.8000	13.8000	13.8000	13.8000	-14.0294	-2.0519	-8.1454	-12.9723	-28.8881	-16.5570	-25.9752	-13.6441
1444	4.8341	9.8962	0.0000	7.9292	2.3828	1.5929	4.5823	6.3523	13.3076	1.7968	1.2916	13.8000	13.8000	13.8000	13.8000	-14.8329	-5.4180	-13.0669	-15.4667	-28.9224	-16.5913	-28.9655	-16.6344
1445	5.3720	8.1780	0.0000	5.2161	0.8103	1.1875	2.2789	5.9546	12.5401	5.6494	3.6770	13.8000	13.8000	13.8000	13.8000	-15.7347	-2.4632	-10.2878	-12.8634	-28.7111	-16.3800	-26.1002	-13.7691
1446	5.0335	7.9373	0.0000	7.2006	0.6114	2.6679	3.0430	6.1119	12.0034	12.9274	3.5305	13.8000	13.8000	13.8000	13.8000	-13.9041	-0.4752	-7.6423	-13.0642	-28.8306	-16.4995	-28.2608	-15.9297
1447	4.0381	5.6027	0.0000	6.7836	0.0073	1.6470	1.3896	5.8936	12.3264	10.0192	4.6156	13.8000	13.8000	13.8000	13.8000	-14.7592	-0.0311	-5.8764	-12.0437	-28.8872	-16.5561	-28.7919	-16.4608
1448	5.3078	10.0000	0.0000	4.2144	1.7531	0.6241	1.9958	5.8502	18.1052	4.3214	1.7683	13.8000	13.8000	13.8000	13.8000	-13.4100	-1.1230	-10.6794	-14.7601	-28.7095	-16.3784	-25.4070	-13.0759
1449	4.8859	9.9087	0.0000	5.4509	0.6671	0.3857	6.0256	7.3462	14.0774	0.9949	1.6784	13.8000	13.8000	13.8000	13.8000	-17.2236	-1.9810	-14.3050	-15.1917	-28.9049	-16.5738	-26.6622	-14.3311
1450	5.1970	7.9861	0.0000	5.0224	0.6932	1.2427	2.6210	5.9753	12.4291	5.6038	3.7209	13.8000	13.8000	13.8000	13.8000	-15.7713	-2.3998	-10.3100	-12.7911	-28.6941	-16.3630	-26.1267	-13.7956
1451	4.8948	9.8856	0.0000	7.6095	2.4940	1.4991	4.4154	6.2290	13.2629	1.8970	1.2553	13.8000	13.8000	13.8000	13.8000	-14.7879	-5.3328	-13.0516	-15.3162	-28.9100	-16.5789	-28.6915	-16.3604
1452	5.0966	8.1919	0.0000	5.0910	0.1418	0.7726	0.8853	6.1986	12.5819	4.8278	3.7578	13.8000	13.8000	13.8000	13.8000	-12.4605	-0.5557	-6.8716	-13.1045	-28.7655	-16.4344	-26.3935	-14.0624
1453	5.3469	9.5650	0.0000	4.1851	0.1085	1.6245	7.6297	5.9429	13.1546	6.9397	2.1056	13.8000	13.8000	13.8000	13.8000	-13.2031	-0.7812	-8.2334	-14.4202	-28.9753	-16.6442	-25.3956	-13.0645
1454	5.0106	7.5054	0.0000	7.8953	1.2883	0.5479	1.5868	5.8485	11.5118	7.9997	3.7326	13.8000	13.8000	13.8000	13.8000	-12.4728	-1.7885	-6.3002	-12.8627	-28.8364	-16.5053	-28.9823	-16.6512
1455	4.9084	7.4779	0.0000	4.6569	1.0452	2.6319	4.3813	5.6756	16.8912	9.3919	3.8152	13.8000	13.8000	13.8000	13.8000	-10.8914	-2.8244	-5.2572	-12.8012	-28.8794	-16.5483	-25.9385	-13.6074
1456	5.5572	9.6404	0.0000	4.3520	0.0333	1.8444	7.8412	5.9509	13.2597	6.8566	2.3751	13.8000	13.8000	13.8000	13.8000	-13.1365	-0.6962	-8.4835	-14.3710	-28.9194	-16.5883	-25.0959	-12.7648
1457	6.4445	6.2843	0.0000	5.0256	0.7256	0.5564	3.2850	5.4674	10.8832	8.4728	5.8993	13.8000	13.8000	13.8000	13.8000	-17.4338	-2.8347	-8.8985	-10.7305	-28.8417	-16.5106	-25.1265	-12.7954
1458	4.9543	7.8371	0.0000	6.0437	1.1038	0.4969	3.1351	5.7478	10.4506	8.1347	3.5806	13.8000	13.8000	13.8000	13.8000	-8.4654	-1.0927	-6.3202	-13.2397	-28.6915	-16.3604	-27.2773	-14.9462
1459	5.1683	7.9453	0.0000	5.5627	0.3037	1.0780	0.8192	6.1675	12.6719	5.0110	3.9753	13.8000	13.8000	13.8000	13.8000	-12.8368	-0.5177	-7.0092	-12.9495	-28.7067	-16.3756	-26.6200	-14.2889
1460	6.8366	6.0167	0.0000	9.1046	1.1621	0.5839	4.7200	5.6479	17.9000	6.2093	6.3851	13.8000	13.8000	13.8000	13.8000	-11.7415	-2.1485	-5.7304	-10.2419	-28.7562	-16.4251	-28.7653	-16.4342
1461	5.8750	10.0013	0.0000	12.9761	1.6411	1.4601	6.9778	5.9679	16.7743	7.6242	2.2298	13.8000	13.8000	13.8000	13.8000	-12.6040	-4.0019	-9.3647	-14.3234	-28.7324	-16.4013	-33.1747	-20.8436
1462	5.5915	9.1183	0.0000	5.2790	1.4460	0.0293	0.5161	6.2759	18.5174	3.2498	2.9410	13.8000	13.8000	13.8000	13.8000	-13.1512	-2.4669	-8.2507	-13.8076	-29.0514	-16.7203	-25.8636	-13.5325
1463	5.0239	9.2896	0.0000	6.5183	1.0951	0.1757	3.2222	7.2883	16.9640	1.4665	1.9277	13.8000	13.8000	13.8000	13.8000	-15.2021	-0.2929	-10.6203	-14.4638	-29.0975	-16.7664	-27.6895	-15.3584
1464	5.6193	4.9665	0.0000	10.5284	1.1721	1.0243	1.2192	6.2569	12.5340	5.6895	6.2479	13.8000	13.8000	13.8000	13.8000	-14.2930	-0.4179	-4.7681	-10.4877	-28.7622	-16.4311	-31.3136	-18.9825
1465	5.0477	9.5033	0.0000	5.6550	0.8210	0.5142	2.1261	6.4598	16.4786	2.4861	2.2201	13.8000	13.8000	13.8000	13.8000	-11.8505	-1.0525	-8.5288	-14.4754	-28.9244	-16.5933	-26.8159	-14.4848
1466	5.7326	11.5077	0.0000	7.9239	1.4470	1.0298	4.0714	6.3266	13.9043	0.9830	0.5871	13.8000	13.8000	13.8000	13.8000	-13.2349	-0.7080	-11.4435	-15.7323	-28.8252	-16.4941	-28.4364	-16.1053
1467	5.1321	7.8054	0.0000	5.4300	0.2187	0.7965	0.7929	6.1784	12.7746	4.8466	3.9634	13.8000	13.8000	13.8000	13.8000	-12.5751	-0.6147	-7.3628	-12.7559	-28.5840	-16.2529	-26.7196	-14.3885
1468	3.6335	9.1323	0.0000	5.3149	0.1355	2.8639	0.1757	5.8832	13.2460	5.0718	0.9329	13.8000	13.8000	13.8000	13.8000	-11.7173	-3.8544	-7.7726	-15.7271	-28.8765	-16.5454	-27.9408	-15.6097
1469	4.5732	9.6177	0.0000	5.4167	0.9092	0.0505	6.0703	7.5705	14.2052	0.9748	1.6275	13.8000	13.8000	13.8000	13.8000	-16.9892	-2.1197	-14.2121	-15.1341	-28.9027	-16.5716	-26.7744	-14.4433
1470	5.4027	7.8680	0.0000	10.7534	0.2257	1.8159	0.6961	6.0435	12.7382	5.2481	3.9576	13.8000	13.8000	13.8000	13.8000	-13.5957	-1.3844	-6.5052	-12.4146	-28.8697	-16.5386	-31.4566	-19.1255
1471	6.1820	9.8757	0.0000	5.4328	0.1876	1.0309	1.7069	6.0799	14.0781	9.0589	2.8339	13.8000	13.8000	13.8000	13.8000	-13.9917	-0.1440	-8.1602	-13.6936	-28.9421	-16.6110	-25.4188	-13.0877
1472	5.3710	7.9310	0.0000	7.1870	1.5629	0.1954	1.2461	6.0326	10.2934	8.9239	3.9330	13.8000	13.8000	13.8000	13.8000	-13.4616	-1.6966	-8.9172	-12.7838	-28.9442	-16.6131	-28.1682	-15.8371
1473	5.9197	8.4388	0.0000	10.2600	1.5531	0.7367	4.7807	5.9326	15.4482	7.3850	3.7791	13.8000	13.8000	13.8000	13.8000	-14.0174	-1.2992	-8.5785	-12.8978	-28.7658	-16.4347	-30.3605	-18.0294
1474	5.4201	6.5884	0.0000	3.1649	2.6441	1.1233	1.3334	7.1123	9.5144	3.9655	4.5924	13.8000	13.8000	13.8000	13.8000	-14.8455	-6.5955	-9.0454	-11.6602	-29.1860	-16.8549	-24.1181	-11.7870
1475	5.1322	8.0021	0.0000	5.4805	0.0509	1.3203	0.7008	6.0126	12.7957	5.0124	3.8612	13.8000	13.8000	13.8000	13.8000	-12.3866	-0.5093	-7.2525	-12.7777	-28.8206	-16.4895	-26.6477	-14.3166
1476	4.3109	8.0721	0.0000	2.1673	0.8415	2.2405	6.0838	5.9789	13.9848	9.1134	2.7673	13.8000	13.8000	13.8000	13.8000	-17.0086	-2.4158	-12.5156	-13.9648	-29.1758	-16.8447	-24.4676	-12.1365
1477	4.8917	6.8188	0.0000	5.4341	2.2540	1.2456	5.7616	6.5834	17.0851	3.9269	4.0365	13.8000	13.8000	13.8000	13.8000	-14.5521	-2.7039	-8.8467	-12.4132	-28.9550	-16.6239	-26.5693	-14.2382
1478	4.5413	8.7083	0.0000	3.6950	0.7312	2.8208	6.2092	6.2913	18.3389	3.1788	2.2788	13.8000	13.8000	13.8000	13.8000	-16.2349	-2.0689	-11.9002	-14.1683	-29.0374	-16.7063	-25.4796	-13.1485
1479	5.5172	9.6438	0.0000	4.0488	0.1865	1.5169	7.9839	5.9657	13.2694	6.6426	2.2414	13.8000	13.8000	13.8000	13.8000	-13.1327	-0.7189	-8.3457	-14.3458	-29.0050	-16.6739	-25.1226	-12.7915
1480	4.5427	8.4653	0.0000	3.8253	0.6650	3.0376	6.0206	6.2346	18.2195	3.2816	2.4927	13.8000	13.8000	13.8000	13.8000	-16.5318	-2.2286	-11.8745	-14.1009	-28.8112	-16.4801	-25.5709	-13.2398
1481	4.7954	9.9574	0.0000	7.7123	2.2903	1.6419	4.4843	6.1886	13.5352	1.9162	1.2435	13.8000	13.8000	13.8000	13.8000	-14.8167	-5.2816	-13.0174	-15.3813	-28.7392	-16.4081	-28.8811	-16.5500
1482	4.7814	7.7843	0.0000	5.8939	0.9982	0.5499	2.8858	5.6887	10.2002	7.8727	3.7423	13.8000	13.8000	13.8000	13.8000	-8.4978	-1.0412	-6.5059	-13.1108	-28.7989	-16.4678	-27.2642	-14.9331
1483	6.9201	9.0877	0.0000	8.9134	0.6283	0.7537	9.0860	5.8850	19.6997	7.3835	4.3457	13.8000	13.8000	13.8000	13.8000	-12.1289	-2.0090	-7.5142	-12.3049	-28.8505	-16.5194	-28.2379	-15.9068
1484	7.1874	6.7555	0.0000	9.3915	0.6301	0.8309	4.4618	5.7815	17.3868	6.4450	6.4275	13.8000	13.8000	13.8000	13.8000	-10.9779	-1.4589	-5.5508	-10.4494	-28.6746	-16.3435	-28.5234	-16.1923
1485	5.3765	8.2237	0.0000	6.2350	2.7904	1.2807	0.4189	5.8287	11.6016	8.1623	3.5238	13.8000	13.8000	13.8000	13.8000	-12.6526	-1.8580	-9.0076	-13.1257	-28.7997	-16.4686	-26.8725	-14.5414
1486	5.4913	9.9906	0.0000	12.8469	1.3484	1.2272	6.7892	5.9789	17.1700	7.3001	2.1939	13.8000	13.8000	13.8000	13.8000	-12.5156	-3.8865	-9.3491	-14.5042	-28.7736	-16.4425	-33.2702	-20.9391
1487	3.7497	7.5875	0.0000	6.2662	3.1981	3.5065	9.4770	8.5965	13.5980	0.9193	1.8165	13.8000	13.8000	13.8000	13.8000	-14.1498	-0.7129	-10.0429	-14.3965	-29.0129	-16.6818	-27.9824	-15.6513
1488	5.5180	7.8061	0.0000	6.6243	1.8413	0.3889	1.1895	5.9491	10.7173	9.3089	3.9608	13.8000	13.8000	13.8000	13.8000	-14.0017	-1.8448	-8.2529	-12.6466	-28.9092	-16.5781	-27.0236	-14.6925
1489	4.4874	7.0351	0.0000	4.6282	1.7483	2.1156	2.9128	6.5582	12.5041	3.7171	3.9603	13.8000	13.8000	13.8000	13.8000	-13.0934	-0.3526	-7.7977	-12.8475	-28.8157	-16.4846	-26.3318	-14.0007
1490	4.9554	7.5945	0.0000	4.5085	0.8536	2.4998	4.4121	5.4220	16.9872	9.5102	3.5747	13.8000	13.8000	13.8000	13.8000	-10.7883	-2.9517	-5.2081	-12.7451	-28.8169	-16.4858	-25.9171	-13.5860
1491	4.5324	8.7052	0.0000	3.7121	0.5922	2.8136	6.1313	6.2974	18.3904	3.2503	2.4506	13.8000	13.8000	13.8000	13.8000	-16.3229	-2.1106	-12.0110	-14.1023	-28.8892	-16.5581	-25.5815	-13.2504
1492	4.1117	5.2519	0.0000	10.6984	0.4518	3.3915	2.5607	5.8742	14.4200	5.8918	5.0355	13.8000	13.8000	13.8000	13.8000	-13.0285	-2.1156	-5.0612	-11.6008	-28.7512	-16.4201	-32.7204	-20.3893
1493	5.0241	7.9517	0.0000	6.8855	1.9794	0.1277	1.3541	5.9161	9.9822	8.9232	3.4523	13.8000	13.8000	13.8000	13.8000	-13.8065	-1.5528	-8.4780	-13.0371	-28.8646	-16.5335	-28.0573	-15.7262
1494	5.8864	6.6400	0.0000	7.0210	1.0381	2.1887	8.6732	5.9142	17.4681	8.5305	5.4708	13.8000	13.8000	13.8000	13.8000	-14.4711	-1.0234	-6.2461	-11.2413	-28.8437	-16.5126	-27.2757	-14.9446
1495	4.2641	6.8174	0.0000	-1.3651	2.6730	2.9735	4.8212	3.7244	14.6261	7.2933	2.1202	13.8000	13.8000	13.8000	13.8000	-13.5791	-2.7962	-9.5217	-14.2741	-30.6031	-18.2720	-22.3887	-10.0576
1496	4.9519	7.7617	0.0000	5.8586	1.1313	0.5566	3.0069	5.7507	10.1554	8.0229	3.7079	13.8000	13.8000	13.8000	13.8000	-8.2198	-0.9253	-6.2448	-13.0229	-28.5934	-16.2623	-27.3463	-15.0152
1497	5.0936	9.1000	0.0000	7.6099	1.6529	1.3777	3.1925	6.4873	18.0533	2.4121	2.7641	13.8000	13.8000	13.8000	13.8000	-11.3558	-2.2284	-8.5669	-14.0204	-28.5726	-16.2415	-28.8154	-16.4843
1498	4.4063	6.8674	0.0000	4.5847	1.8326	1.8238	2.8654	6.5919	12.6281	3.8236	4.0745	13.8000	13.8000	13.8000	13.8000	-13.3024	-0.4427	-7.9102	-12.7047	-29.0343	-16.7032	-26.2524	-13.9213
1499	4.5483	7.0966	0.0000	4.6070	1.6522	2.0197	2.7807	6.5567	12.7333	3.9156	4.0241	13.8000	13.8000	13.8000	13.8000	-12.9986	-0.4169	-7.7872	-12.8255	-28.8831	-16.5520	-26.2970	-13.9659
1500	4.8621	7.0265	0.0000	5.1712	2.2711	1.1996	5.9697	6.5430	17.1310	4.1969	4.3495	13.8000	13.8000	13.8000	13.8000	-14.2324	-2.4649	-8.8862	-12.1654	-28.7917	-16.4606	-26.4647	-14.1336
1501	5.1023	8.2381	0.0000	10.3867	1.0273	0.2740	4.8535	6.0820	15.6548	6.6234	3.4498	13.8000	13.8000	13.8000	13.8000	-12.0751	-1.8128	-8.3517	-13.1515	-28.7666	-16.4355	-31.7342	-19.4031
1502	5.3212	7.9307	0.0000	5.2417	0.8457	1.2073	2.3788	6.1318	12.5179	5.5702	3.9090	13.8000	13.8000	13.8000	13.8000	-15.9607	-2.5122	-10.4010	-12.5851	-28.7883	-16.4572	-26.3521	-14.0210
1503	5.0065	10.3953	0.0000	7.9990	2.1602	1.6691	4.0635	6.1447	14.0776	2.7498	1.1280	13.8000	13.8000	13.8000	13.8000	-14.7953	-5.8042	-12.8629	-15.6581	-28.8093	-16.4782	-29.0537	-16.7226
1504	6.5873	10.0396	0.0000	7.9248	0.4698	0.7070	5.8180	6.0283	16.3491	4.4144	2.7984	13.8000	13.8000	13.8000	13.8000	-13.8364	-2.9554	-8.0750	-13.6653	-28.8705	-16.5394	-27.5365	-15.2054
1505	5.1468	9.5102	0.0000	6.6803	0.7526	0.0573	3.1887	6.8914	16.8706	1.9180	1.9294	13.8000	13.8000	13.8000	13.8000	-15.0694	-0.4996	-10.4130	-14.6273	-28.9639	-16.6328	-27.5017	-15.1706
1506	5.1310	8.0236	0.0000	5.4957	0.4284	1.0047	0.7000	6.3475	12.8474	4.7269	3.9471	13.8000	13.8000	13.8000	13.8000	-12.4307	-0.5047	-7.1978	-12.7455	-28.8656	-16.5345	-26.7790	-14.4479
1507	5.1671	8.2027	0.0000	7.3947	0.1751	2.5291	2.7216	6.0220	12.1471	12.6612	3.3392	13.8000	13.8000	13.8000	13.8000	-14.2144	-0.2190	-7.3469	-13.3064	-28.7787	-16.4476	-28.1979	-15.8668
1508	4.6560	4.4551	0.0000	9.3982	0.7715	2.4078	4.0545	9.7810	10.7511	4.4204	5.4468	13.8000	13.8000	13.8000	13.8000	-14.4415	-0.1354	-3.2370	-10.9196	-28.9002	-16.5691	-30.6513	-18.3202
1509	6.1886	9.7570	0.0000	5.5748	0.2224	1.4579	1.5423	5.7830	13.9345	8.9580	2.7774	13.8000	13.8000	13.8000	13.8000	-13.7356	-0.0544	-8.1795	-13.7502	-28.8957	-16.5646	-25.5255	-13.1944
1510	5.8242	8.1812	0.0000	11.4551	1.5211	0.8389	4.4692	6.1457	14.9235	6.8099	4.1441	13.8000	13.8000	13.8000	13.8000	-13.1572	-1.5193	-8.4411	-12.5850	-28.8477	-16.5166	-31.7018	-19.3707
1511	6.4265	9.8281	0.0000	5.2446	0.5463	0.5640	1.5692	6.0530	14.2663	9.1644	3.0779	13.8000	13.8000	13.8000	13.8000	-13.9115	-0.3663	-8.4839	-13.6787	-28.8935	-16.5624	-25.2082	-12.8771
1512	4.1118	5.3540	0.0000	10.6338	0.3668	3.3017	2.6766	5.8492	14.4874	6.1023	5.0196	13.8000	13.8000	13.8000	13.8000	-12.7520	-2.0067	-5.3558	-11.5672	-28.8051	-16.4740	-32.7898	-20.4587
1513	4.9556	9.4695	0.0000	6.5540	1.0279	0.2384	3.3085	6.9756	16.9677	1.7221	1.8989	13.8000	13.8000	13.8000	13.8000	-15.3468	-0.0388	-10.8864	-14.5128	-29.0718	-16.7407	-27.7997	-15.4686
1514	4.0609	5.2643	0.0000	11.1011	0.3537	3.4289	2.1678	5.9694	14.2844	5.8230	5.1351	13.8000	13.8000	13.8000	13.8000	-13.1976	-2.0448	-5.0676	-11.5514	-28.8546	-16.5235	-33.0788	-20.7477
1515	4.5394	8.4660	0.0000	3.8078	0.8284	2.7686	6.2395	6.2268	18.2789	3.0888	2.4119	13.8000	13.8000	13.8000	13.8000	-16.2822	-2.0742	-11.8812	-14.1865	-28.8740	-16.5429	-25.5737	-13.2426
1516	5.0087	9.9856	0.0000	7.8195	2.4918	1.6849	4.7179	6.3515	13.3726	1.8264	1.2589	13.8000	13.8000	13.8000	13.8000	-14.7951	-5.1274	-12.9205	-15.2543	-28.9907	-16.6596	-28.9230	-16.5919
1517	5.2083	5.1884	0.0000	7.9928	1.7474	0.0580	3.9208	6.3555	10.4515	5.3986	5.6351	13.8000	13.8000	13.8000	13.8000	-15.1478	-6.5046	-6.3587	-10.7000	-29.0046	-16.6735	-28.9670	-16.6359
1518	4.8682	8.2131	0.0000	7.2772	1.0349	0.4958	2.0856	6.1429	10.8935	9.2016	3.4275	13.8000	13.8000	13.8000	13.8000	-13.4899	-1.8143	-8.3956	-13.5221	-28.7668	-16.4357	-28.5280	-16.1969
1519	5.2233	8.1837	0.0000	10.5365	1.0577	0.5891	4.6682	6.0157	15.4892	6.5668	3.4805	13.8000	13.8000	13.8000	13.8000	-12.1624	-1.8335	-7.8708	-13.1323	-28.6957	-16.3646	-31.5003	-19.1692
1520	4.1915	5.8811	0.0000	5.9820	0.4798	3.6551	2.1435	5.7413	17.6738	7.2113	4.6780	13.8000	13.8000	13.8000	13.8000	-11.7269	-2.7818	-4.4467	-11.9759	-28.8457	-16.5146	-27.8247	-15.4936
1521	4.7988	7.0851	0.0000	5.3460	2.5578	1.0028	5.9714	6.6627	16.8383	4.1050	4.0855	13.8000	13.8000	13.8000	13.8000	-14.4412	-2.4785	-8.9069	-12.4281	-28.8764	-16.5453	-26.6985	-14.3674
1522	5.6851	9.8520	0.0000	3.9503	0.0197	1.7561	7.6714	5.8514	13.1308	6.8343	2.2891	13.8000	13.8000	13.8000	13.8000	-13.1747	-0.4883	-8.3684	-14.3367	-28.9307	-16.5996	-24.9803	-12.6492
1523	5.9104	11.4906	0.0000	8.2233	1.7966	1.2472	4.2305	6.1034	13.8279	1.3135	0.6558	13.8000	13.8000	13.8000	13.8000	-13.6190	-0.2986	-11.1948	-15.6737	-29.0217	-16.6906	-28.4227	-16.0916
1524	4.7100	9.4509	0.0000	6.3417	0.8909	0.1341	3.3134	7.1373	17.0160	1.4250	1.8556	13.8000	13.8000	13.8000	13.8000	-14.9486	-0.1235	-10.7594	-14.7683	-29.1245	-16.7934	-27.6814	-15.3503
1525	4.9679	7.7889	0.0000	5.3839	0.2612	1.1912	0.7112	6.2099	12.6388	4.7114	3.9728	13.8000	13.8000	13.8000	13.8000	-12.4764	-0.5997	-7.2263	-12.7874	-28.8249	-16.4938	-26.8414	-14.5103
1526	4.4687	4.7671	0.0000	2.6664	0.8106	2.2354	1.7038	5.6434	16.1877	9.1052	5.6604	13.8000	13.8000	13.8000	13.8000	-16.1792	-3.4865	-6.8381	-10.9727	-28.9505	-16.6194	-24.6845	-12.3534
1527	5.4424	9.3916	0.0000	5.7325	0.3342	0.1595	2.5125	6.3832	16.3982	2.5043	2.5897	13.8000	13.8000	13.8000	13.8000	-11.6180	-1.7066	-8.7045	-14.1612	-28.8090	-16.4779	-26.4736	-14.1425
1528	4.5123	8.4262	0.0000	3.8480	0.8883	2.7364	6.3114	6.2499	18.3146	3.2340	2.5423	13.8000	13.8000	13.8000	13.8000	-16.4684	-2.0874	-12.2178	-14.1549	-29.0153	-16.6842	-25.3349	-13.0038
1529	5.4032	9.8721	0.0000	13.0720	1.2221	1.5219	6.4704	5.8894	17.0993	7.0355	1.9040	13.8000	13.8000	13.8000	13.8000	-11.6793	-3.4731	-9.1631	-14.6958	-28.9306	-16.5995	-33.9883	-21.6572
1530	5.5290	9.8792	0.0000	4.4066	0.0044	1.4872	7.9947	5.8800	13.1744	6.6295	2.1225	13.8000	13.8000	13.8000	13.8000	-13.1773	-0.5011	-8.2345	-14.2835	-28.7488	-16.4177	-25.1741	-12.8430
1531	4.7890	5.6375	0.0000	10.0618	0.8606	2.1477	1.8768	8.0671	13.1944	3.9140	4.5351	13.8000	13.8000	13.8000	13.8000	-14.5424	-4.0340	-5.2104	-11.5989	-29.0995	-16.7684	-31.1294	-18.7983
1532	4.4912	8.5084	0.0000	3.6771	0.8345	2.5450	6.1601	6.2464	18.3418	3.1218	2.5694	13.8000	13.8000	13.8000	13.8000	-16.4392	-2.0233	-12.0119	-14.1119	-28.9908	-16.6597	-25.3557	-13.0246
1533	5.8471	8.6952	0.0000	10.2911	1.5671	0.5480	4.8266	6.1128	15.3603	7.4882	3.7133	13.8000	13.8000	13.8000	13.8000	-14.1042	-1.1849	-8.3934	-12.9222	-28.7792	-16.4481	-30.6233	-18.2922
1534	5.7861	8.3444	0.0000	10.4322	1.4501	0.7602	4.9900	6.0301	15.4855	7.5414	3.7627	13.8000	13.8000	13.8000	13.8000	-13.9712	-1.1741	-8.5780	-12.8835	-28.8345	-16.5034	-30.6334	-18.3023
1535	5.0110	7.8675	0.0000	6.8505	1.9463	0.2978	1.2745	5.9215	10.0435	8.8373	3.5088	13.8000	13.8000	13.8000	13.8000	-13.8715	-1.5044	-8.5955	-13.0029	-28.7445	-16.4134	-27.9775	-15.6464
1536	5.7148	8.1356	0.0000	11.3790	1.5144	0.7506	4.2284	5.9495	15.1303	7.2099	4.1618	13.8000	13.8000	13.8000	13.8000	-13.1986	-1.6200	-8.4314	-12.4539	-28.8269	-16.4958	-31.6609	-19.3298
1537	6.7730	9.0320	0.0000	9.0703	0.6440	0.8589	8.8850	5.9713	19.7029	7.5776	4.3492	13.8000	13.8000	13.8000	13.8000	-12.0500	-2.1395	-7.5653	-12.2939	-28.7722	-16.4411	-28.4079	-16.0768
1538	6.5086	9.8108	0.0000	6.3160	0.5575	0.2331	0.6086	5.8878	15.7160	6.4707	3.0670	13.8000	13.8000	13.8000	13.8000	-12.6051	-4.0705	-6.3639	-13.6647	-28.8891	-16.5580	-25.9218	-13.5907
1539	4.8129	7.7717	0.0000	5.9301	1.0359	0.6587	3.2154	5.6456	10.2936	8.0313	3.7190	13.8000	13.8000	13.8000	13.8000	-8.0599	-0.9268	-6.2578	-13.1847	-28.8302	-16.4991	-27.3068	-14.9757
1540	4.4953	7.1674	0.0000	4.3085	1.8195	1.9023	2.9452	6.4968	12.6475	3.8329	3.8822	13.8000	13.8000	13.8000	13.8000	-12.9447	-0.5813	-7.8205	-12.8051	-28.8237	-16.4926	-26.1986	-13.8675
1541	5.2558	8.3923	0.0000	7.1919	1.9930	0.6308	1.6027	5.8614	10.7933	7.9814	3.1751	13.8000	13.8000	13.8000	13.8000	-13.3238	-3.2574	-8.1322	-13.4328	-29.0053	-16.6742	-27.8665	-15.5354
1542	5.5825	9.7836	0.0000	4.1055	0.1751	1.5704	7.6983	5.9767	13.2456	6.8453	2.4329	13.8000	13.8000	13.8000	13.8000	-13.1162	-0.5315	-8.3984	-14.3278	-28.7074	-16.3763	-25.1182	-12.7871
1543	4.2262	8.3250	0.0000	2.5572	0.4400	1.8803	5.7277	5.9704	14.1305	9.2294	2.5219	13.8000	13.8000	13.8000	13.8000	-17.2392	-1.8935	-12.7558	-14.1863	-28.8637	-16.5326	-24.6080	-12.2769
1544	4.5881	8.4956	0.0000	2.8004	0.6676	2.2067	5.8910	5.8361	14.4350	9.1642	2.6084	13.8000	13.8000	13.8000	13.8000	-16.9370	-1.7277	-12.9328	-14.0514	-28.7982	-16.4671	-24.8059	-12.4748
1545	5.8487	8.3904	0.0000	10.4353	1.3752	0.6307	4.8597	5.9804	15.2501	7.4380	3.7869	13.8000	13.8000	13.8000	13.8000	-14.0233	-1.0834	-8.4229	-12.8049	-28.7396	-16.4085	-30.5796	-18.2485
1546	5.4626	9.1027	0.0000	6.7242	2.4122	1.8085	5.0169	6.0927	14.1884	3.3265	3.0716	13.8000	13.8000	13.8000	13.8000	-11.2624	-2.2169	-9.5004	-13.6428	-28.6717	-16.3406	-27.4708	-15.1397
1547	6.1512	9.2900	0.0000	8.0898	0.8932	1.6397	5.7442	5.6535	11.6589	8.1311	3.1927	13.8000	13.8000	13.8000	13.8000	-10.9645	-0.5973	-7.1707	-13.2368	-28.7919	-16.4608	-28.3862	-16.0551
1548	4.7477	7.7681	0.0000	5.9763	0.6369	0.5871	3.1331	5.6913	10.3020	8.2345	3.5869	13.8000	13.8000	13.8000	13.8000	-8.3713	-0.9077	-6.2599	-13.2708	-28.8350	-16.5039	-27.2626	-14.9315
1549	4.8489	9.5064	0.0000	7.9924	1.0688	2.0857	2.4966	5.6751	16.9103	7.6543	1.7455	13.8000	13.8000	13.8000	13.8000	-10.2392	-2.7380	-7.1615	-14.5925	-28.7851	-16.4540	-29.5598	-17.2287
1550	4.4355	4.4529	0.0000	9.5260	0.7077	1.6216	3.9692	9.4997	11.3530	4.3383	5.2385	13.8000	13.8000	13.8000	13.8000	-14.5244	-0.1094	-3.5541	-10.8755	-28.9682	-16.6371	-31.1431	-18.8120
1551	4.1966	5.2610	0.0000	1.8633	1.5499	2.5704	3.2975	5.8273	12.6312	5.5150	5.0249	13.8000	13.8000	13.8000	13.8000	-13.9865	-4.0875	-7.3286	-11.7167	-29.1244	-16.7933	-24.2892	-11.9581
1552	5.0094	7.8421	0.0000	7.0744	1.8471	0.1195	1.2998	5.9295	10.0587	8.9994	3.5492	13.8000	13.8000	13.8000	13.8000	-13.6452	-1.6954	-8.7326	-12.9133	-28.8611	-16.5300	-28.1355	-15.8044
1553	5.8036	8.4146	0.0000	10.2078	1.4374	0.5739	4.7054	6.0230	15.3502	7.4236	3.8366	13.8000	13.8000	13.8000	13.8000	-13.9875	-1.1456	-8.3733	-12.8335	-28.8129	-16.4818	-30.6918	-18.3607
1554	6.3556	6.3093	0.0000	4.8555	0.7316	0.4380	3.1477	5.5556	11.0833	8.5626	5.9885	13.8000	13.8000	13.8000	13.8000	-17.1878	-2.7717	-8.9144	-10.7119	-28.9238	-16.5927	-25.0673	-12.7362
1555	5.2647	7.9565	0.0000	5.7838	0.1980	1.5533	0.7787	6.2423	13.1200	4.7059	3.8643	13.8000	13.8000	13.8000	13.8000	-12.6712	-0.4601	-7.2952	-12.9679	-28.9394	-16.6083	-26.6737	-14.3426
1556	5.0285	7.1787	0.0000	5.1519	2.1183	1.1969	5.8179	6.6252	16.9770	4.0057	4.1264	13.8000	13.8000	13.8000	13.8000	-14.5294	-2.5132	-8.7248	-12.3536	-28.8875	-16.5564	-26.4548	-14.1237
1557	6.6610	6.2074	0.0000	1.0676	1.8499	3.0006	1.2017	6.0470	9.9137	3.0266	4.1737	13.8000	13.8000	13.8000	13.8000	-14.1362	-4.9410	-6.9322	-12.5073	-29.0359	-16.7048	-21.8384	-9.5073
1558	6.1835	8.7247	0.0000	12.7221	1.6173	0.1665	2.1480	6.2187	17.6988	4.4664	3.7335	13.8000	13.8000	13.8000	13.8000	-13.1696	-4.8976	-6.7685	-12.7430	-28.8521	-16.5210	-32.5837	-20.2526
1559	4.8070	6.9972	0.0000	5.2085	2.2408	0.9315	5.8609	6.7010	17.2038	4.0748	4.3568	13.8000	13.8000	13.8000	13.8000	-14.3192	-2.4693	-8.5299	-12.4365	-28.9029	-16.5718	-26.3852	-14.0541
1560	3.4906	5.3959	0.0000	7.7864	1.8792	2.6009	6.4027	8.7600	12.4642	2.7756	3.5145	13.8000	13.8000	13.8000	13.8000	-13.8565	-1.6374	-5.9309	-12.7236	-28.9428	-16.6117	-29.6190	-17.2879
1561	5.0635	8.0663	0.0000	10.3259	1.5557	0.4276	5.0320	6.0138	15.8903	6.2684	3.5618	13.8000	13.8000	13.8000	13.8000	-12.2476	-1.8562	-7.5642	-12.9693	-28.6110	-16.2799	-31.4713	-19.1402
1562	5.3078	7.9471	0.0000	6.9973	1.8861	0.3940	1.1546	5.9822	10.3996	8.9867	3.7708	13.8000	13.8000	13.8000	13.8000	-13.5275	-1.7435	-8.8889	-12.9941	-28.7905	-16.4594	-27.8843	-15.5532
1563	4.5828	8.4989	0.0000	3.8231	0.8333	2.7320	6.1167	6.3839	18.4475	3.3519	2.6433	13.8000	13.8000	13.8000	13.8000	-16.2885	-2.1918	-11.9404	-14.0054	-28.8779	-16.5468	-25.3951	-13.0640
1564	5.6400	9.8503	0.0000	4.2247	0.0670	1.6913	7.8691	5.8540	13.2457	6.7964	2.1740	13.8000	13.8000	13.8000	13.8000	-13.0313	-0.5714	-8.3523	-14.1120	-28.8141	-16.4830	-25.2291	-12.8980
1565	4.9488	8.1688	0.0000	7.1863	0.5064	0.3484	2.2884	6.1400	10.6472	9.1161	3.5540	13.8000	13.8000	13.8000	13.8000	-13.5231	-2.2370	-8.6059	-13.1031	-28.7919	-16.4608	-28.6023	-16.2712
1566	4.4603	6.9344	0.0000	4.6974	1.7535	2.0871	2.7070	6.3711	12.6244	3.8496	3.7608	13.8000	13.8000	13.8000	13.8000	-13.1018	-0.2200	-7.7597	-12.7274	-28.9338	-16.6027	-26.4240	-14.0929
1567	4.2273	7.1375	0.0000	8.4654	1.6427	2.4661	1.3492	6.0278	13.8014	15.5116	3.4242	13.8000	13.8000	13.8000	13.8000	-14.1438	-0.1764	-8.6735	-13.3041	-29.0114	-16.6803	-30.1844	-17.8533
1568	4.4240	8.1466	0.0000	2.5268	0.8472	1.8964	5.7144	5.9113	14.1398	9.1509	2.6575	13.8000	13.8000	13.8000	13.8000	-17.1933	-1.9888	-12.8667	-14.0546	-28.9983	-16.6672	-24.7037	-12.3726
1569	6.4777	9.4218	0.0000	8.7213	0.6345	0.2281	2.5626	5.8558	11.4526	5.6366	3.2442	13.8000	13.8000	13.8000	13.8000	-13.7237	-2.9430	-7.2829	-13.2174	-28.9274	-16.5963	-28.1192	-15.7881
1570	5.1376	9.1650	0.0000	7.5482	1.8530	1.4250	3.1570	6.4055	18.3197	2.4476	2.7598	13.8000	13.8000	13.8000	13.8000	-11.5871	-2.0972	-8.8819	-14.0557	-28.7685	-16.4374	-28.5380	-16.2069
1571	4.6208	4.8681	0.0000	9.7123	1.7795	3.0052	1.2545	6.5516	15.9218	5.1789	5.8249	13.8000	13.8000	13.8000	13.8000	-11.9351	-1.9767	-4.9473	-10.7791	-28.7696	-16.4385	-31.5407	-19.2096
1572	6.0483	8.5118	0.0000	10.6486	1.3654	0.7681	4.8358	6.1674	15.3031	7.1317	4.0468	13.8000	13.8000	13.8000	13.8000	-14.0889	-1.0830	-8.7221	-12.7540	-28.8903	-16.5592	-30.5894	-18.2583
1573	4.0809	9.2281	0.0000	3.3691	4.0232	2.2595	2.5653	5.5428	12.0676	4.4231	1.5424	13.8000	13.8000	13.8000	13.8000	-9.5662	-5.8501	-10.5906	-15.1690	-28.6126	-16.2815	-25.7594	-13.4283
1574	4.8944	8.0278	0.0000	5.7897	1.0110	0.5770	3.0831	5.8322	10.3862	7.9564	3.8100	13.8000	13.8000	13.8000	13.8000	-8.3356	-0.9379	-6.2383	-13.0953	-28.7184	-16.3873	-27.1410	-14.8099
1575	4.8350	9.4036	0.0000	6.4566	0.6537	0.2323	3.1541	7.1819	17.3614	1.4052	2.0430	13.8000	13.8000	13.8000	13.8000	-14.7457	-0.3160	-10.4185	-14.6367	-29.0814	-16.7503	-27.5407	-15.2096
1576	5.3549	5.2113	0.0000	10.4922	1.2360	1.2145	0.8624	6.6740	12.7700	5.6163	6.0188	13.8000	13.8000	13.8000	13.8000	-14.0349	-0.2259	-4.3689	-10.7044	-28.9664	-16.6353	-31.4596	-19.1285
1577	5.3261	9.6303	0.0000	8.4201	1.1862	2.2201	2.3382	5.4494	16.8536	7.2530	1.9459	13.8000	13.8000	13.8000	13.8000	-10.4320	-2.3638	-7.2584	-14.3549	-28.7839	-16.4528	-29.4212	-17.0901
1578	4.5966	5.2197	0.0000	8.0665	1.3417	0.6155	6.2502	8.3870	14.6945	4.6953	5.5096	13.8000	13.8000	13.8000	13.8000	-15.3925	-0.5010	-7.7396	-11.1304	-29.0808	-16.7497	-29.3333	-17.0022
1579	6.0261	11.5695	0.0000	8.2662	1.4650	0.6966	3.9472	6.0238	13.9822	1.5317	0.7435	13.8000	13.8000	13.8000	13.8000	-13.6956	-0.3465	-11.2663	-15.9029	-28.8987	-16.5676	-28.2233	-15.8922
1580	5.0736	9.3004	0.0000	6.7206	1.0826	0.2581	3.1254	7.1737	16.6256	1.4091	1.7999	13.8000	13.8000	13.8000	13.8000	-14.7268	-0.7273	-10.2441	-14.6628	-29.1823	-16.8512	-27.6193	-15.2882
1581	5.3289	7.9933	0.0000	5.3816	0.6886	1.0658	2.1771	6.0228	12.5784	5.4065	3.7392	13.8000	13.8000	13.8000	13.8000	-15.7725	-2.4306	-10.1601	-12.9473	-28.7903	-16.4592	-26.1249	-13.7938
1582	5.6314	9.8235	0.0000	4.1697	0.0062	1.4897	7.4738	5.8532	13.3546	6.6985	2.3393	13.8000	13.8000	13.8000	13.8000	-13.0850	-0.5622	-8.4635	-14.1470	-28.9067	-16.5756	-25.2569	-12.9258
1583	6.3234	9.4612	0.0000	9.6958	0.5754	1.0941	2.8511	6.2710	10.5371	3.5354	3.4263	13.8000	13.8000	13.8000	13.8000	-13.7195	-1.0950	-9.9803	-13.1442	-28.7478	-16.4167	-29.5814	-17.2503
1584	5.0107	9.3098	0.0000	6.5609	0.8984	0.1891	3.0603	7.5154	17.0815	1.2893	1.9098	13.8000	13.8000	13.8000	13.8000	-15.4185	-0.1347	-10.6426	-14.6800	-29.0226	-16.6915	-27.5584	-15.2273
1585	4.8863	7.8127	0.0000	5.9812	0.9846	0.5360	2.9957	5.6328	10.3734	8.3002	3.6464	13.8000	13.8000	13.8000	13.8000	-8.4647	-1.0000	-6.4319	-13.1635	-28.8400	-16.5089	-27.4091	-15.0780
1586	5.1793	7.5697	0.0000	10.5024	0.1606	2.0263	0.5581	6.2375	12.7044	5.6152	4.0304	13.8000	13.8000	13.8000	13.8000	-13.9198	-1.4825	-6.1187	-12.6192	-28.8282	-16.4971	-31.3525	-19.0214
1587	4.5732	8.3053	0.0000	2.7644	0.6569	1.8528	6.1857	6.1543	13.9397	9.0511	3.0100	13.8000	13.8000	13.8000	13.8000	-16.9744	-2.0990	-12.7710	-13.7833	-28.9270	-16.5959	-24.8842	-12.5531
1588	5.7600	7.6156	0.0000	8.0494	2.2929	1.2151	1.7653	5.6665	15.0828	19.7220	4.3354	13.8000	13.8000	13.8000	13.8000	-12.2442	-2.5083	-7.9588	-12.0633	-28.8463	-16.5152	-28.5512	-16.2201
1589	5.8718	9.4018	0.0000	6.6025	1.9372	1.9248	5.0400	6.2859	13.9680	2.9766	2.9682	13.8000	13.8000	13.8000	13.8000	-11.3669	-2.2826	-9.5236	-13.6536	-28.7823	-16.4512	-27.0157	-14.6846
1590	4.8579	8.0827	0.0000	7.4500	0.7397	0.8097	2.3204	5.8951	10.9380	9.1428	3.2833	13.8000	13.8000	13.8000	13.8000	-13.5169	-1.7642	-8.6548	-13.3996	-28.6065	-16.2754	-28.7244	-16.3933
1591	4.9815	7.7103	0.0000	4.3564	1.4626	2.2480	4.3662	5.7674	16.7449	9.5560	3.7630	13.8000	13.8000	13.8000	13.8000	-10.7224	-2.7274	-5.3821	-12.7996	-28.6891	-16.3580	-25.8346	-13.5035
1592	5.5338	9.6237	0.0000	5.5691	0.3128	0.2120	2.5734	6.3320	16.8381	2.5528	2.6012	13.8000	13.8000	13.8000	13.8000	-11.5386	-1.5214	-8.8152	-14.2300	-28.8091	-16.4780	-26.3755	-14.0444
1593	5.5954	9.9839	0.0000	4.1706	0.0746	1.9159	7.7483	5.9748	13.4723	6.8054	2.3368	13.8000	13.8000	13.8000	13.8000	-12.8522	-0.5423	-8.2120	-14.4713	-28.8471	-16.5160	-24.9460	-12.6149
1594	5.3028	7.9882	0.0000	7.0834	1.9426	0.4561	1.2818	6.1052	10.4637	9.0822	3.7596	13.8000	13.8000	13.8000	13.8000	-13.5164	-1.5724	-8.9473	-13.0035	-28.9745	-16.6434	-27.9645	-15.6334
1595	4.8458	9.9076	0.0000	7.6979	2.2666	1.6030	4.5717	6.1084	13.6445	2.1625	1.3147	13.8000	13.8000	13.8000	13.8000	-14.8151	-5.4383	-12.9210	-15.1701	-28.9682	-16.6371	-28.8099	-16.4788
1596	5.9968	8.2698	0.0000	11.4263	1.7668	0.6352	4.1952	5.9427	15.2107	7.2663	4.0146	13.8000	13.8000	13.8000	13.8000	-13.0769	-1.4455	-8.4939	-12.5017	-28.7903	-16.4592	-31.5954	-19.2643
1597	5.4365	9.6014	0.0000	4.2170	0.2389	1.6427	7.7926	5.9834	13.4085	6.7122	2.3272	13.8000	13.8000	13.8000	13.8000	-13.1931	-0.5889	-8.4636	-14.2062	-28.7215	-16.3904	-25.1736	-12.8425
1598	3.8602	8.8265	0.0000	3.1045	4.1128	2.3863	2.6626	5.4328	11.8855	4.4007	1.4822	13.8000	13.8000	13.8000	13.8000	-9.6162	-5.8120	-10.4983	-15.0173	-28.7513	-16.4202	-25.7925	-13.4614
1599	4.7282	7.9358	0.0000	5.8787	1.0749	0.6185	3.0439	5.6372	10.2507	7.8901	3.5963	13.8000	13.8000	13.8000	13.8000	-8.2121	-1.1043	-6.3072	-13.1399	-28.7116	-16.3805	-27.3977	-15.0666
1600	6.9747	6.4501	0.0000	9.3691	1.0045	0.8268	4.6711	5.5521	18.1496	6.3355	6.1538	13.8000	13.8000	13.8000	13.8000	-11.3492	-1.8248	-5.4499	-10.4723	-28.8866	-16.5555	-28.7831	-16.4520
1601	5.2378	6.7475	0.0000	2.8879	2.4587	0.8165	1.6089	6.8822	9.5712	3.9590	4.5335	13.8000	13.8000	13.8000	13.8000	-14.9829	-6.5817	-9.0531	-12.0186	-29.1540	-16.8229	-24.0801	-11.7490
1602	4.3715	6.0473	0.0000	5.8480	0.6812	3.4739	2.0130	5.9012	17.2424	7.0678	4.7241	13.8000	13.8000	13.8000	13.8000	-11.6409	-2.7621	-4.3455	-11.8111	-28.7989	-16.4678	-27.8772	-15.5461
1603	4.7144	9.2420	0.0000	6.5155	1.0288	0.1090	3.1373	6.8145	16.5038	1.6717	1.7542	13.8000	13.8000	13.8000	13.8000	-14.8813	-0.6438	-10.2616	-14.5807	-28.9872	-16.6561	-27.7568	-15.4257
1604	4.2493	7.7243	0.0000	4.8155	1.8085	3.1261	5.4589	6.1692	11.1178	10.2985	3.1702	13.8000	13.8000	13.8000	13.8000	-17.6327	-6.3782	-13.7973	-13.5437	-28.8810	-16.5499	-26.6269	-14.2958
1605	5.3383	5.4470	0.0000	8.4798	2.0148	0.2969	4.1703	6.6301	9.9744	5.3730	5.8837	13.8000	13.8000	13.8000	13.8000	-15.1656	-6.3607	-6.9789	-10.6952	-28.9699	-16.6388	-29.1931	-16.8620
1606	5.3565	7.7062	0.0000	10.5574	0.1771	1.7921	0.6225	6.0136	12.5441	5.2644	4.0720	13.8000	13.8000	13.8000	13.8000	-13.8871	-1.3652	-6.3193	-12.5238	-28.8897	-16.5586	-31.2980	-18.9669
1607	4.0149	6.6826	0.0000	4.2255	0.2288	1.1691	2.4732	6.0852	15.6733	4.4502	3.7539	13.8000	13.8000	13.8000	13.8000	-14.3910	-2.6660	-8.2238	-12.9501	-29.0240	-16.6929	-26.2151	-13.8840
1608	3.9625	9.0235	0.0000	3.1379	4.3077	1.8534	2.8616	5.4450	12.4110	4.5489	1.4082	13.8000	13.8000	13.8000	13.8000	-9.2941	-5.3327	-10.7421	-15.3478	-28.6980	-16.3669	-25.5771	-13.2460
1609	5.3113	6.8382	0.0000	3.3257	2.6473	1.2590	1.3495	7.3285	9.0141	3.9612	4.4853	13.8000	13.8000	13.8000	13.8000	-14.8091	-6.7269	-8.9576	-11.8979	-29.1220	-16.7909	-24.6118	-12.2807
1610	5.4597	10.9076	0.0000	8.8284	0.2059	1.0180	4.5167	6.8458	13.9253	0.8122	1.3902	13.8000	13.8000	13.8000	13.8000	-13.7593	-1.4207	-11.3721	-15.3549	-28.6531	-16.3220	-29.5016	-17.1705
1611	6.2987	6.5116	0.0000	4.9992	0.8275	0.5802	3.3449	5.5200	11.1173	8.6079	5.6587	13.8000	13.8000	13.8000	13.8000	-17.2687	-2.8692	-8.6861	-10.9514	-28.8281	-16.4970	-25.1672	-12.8361
1612	5.7137	11.3213	0.0000	8.0083	1.8456	0.8641	4.6653	6.5055	14.0143	1.0317	0.8436	13.8000	13.8000	13.8000	13.8000	-13.7605	-0.1791	-11.0250	-15.5961	-28.7459	-16.4148	-28.4320	-16.1009
1613	5.8199	7.9961	0.0000	11.2913	1.6496	0.3839	4.3159	5.8790	15.1842	6.9033	4.2230	13.8000	13.8000	13.8000	13.8000	-13.2109	-1.8027	-8.3572	-12.2659	-28.9708	-16.6397	-31.5948	-19.2637
1614	5.3414	8.0915	0.0000	7.1613	1.7381	0.3711	1.1427	5.9754	10.7879	9.0049	3.8648	13.8000	13.8000	13.8000	13.8000	-13.3608	-1.3161	-8.5538	-12.7879	-28.9382	-16.6071	-27.8566	-15.5255
1615	5.1510	7.8256	0.0000	5.3725	0.2840	1.2298	0.8445	5.9528	13.1821	4.8040	3.7121	13.8000	13.8000	13.8000	13.8000	-12.5495	-0.6810	-7.0056	-12.7225	-28.6769	-16.3458	-26.6457	-14.3146
1616	4.4581	6.9361	0.0000	4.5301	1.6790	1.9708	2.9272	6.4537	12.7470	3.8644	3.8732	13.8000	13.8000	13.8000	13.8000	-13.1236	-0.3579	-7.9639	-12.8826	-28.9476	-16.6165	-26.1646	-13.8335
1617	4.9317	7.5960	0.0000	3.9065	0.2252	1.1163	0.8238	6.0561	18.6681	5.8402	3.9071	13.8000	13.8000	13.8000	13.8000	-15.0374	-1.8797	-9.1198	-12.7803	-28.6436	-16.3125	-25.4657	-13.1346
1618	4.6040	9.1357	0.0000	6.4612	0.9306	0.5469	3.0233	7.1014	16.6811	1.5001	1.7727	13.8000	13.8000	13.8000	13.8000	-15.0535	-0.3009	-10.5537	-14.5953	-29.0956	-16.7645	-28.0899	-15.7588
1619	5.3487	8.0913	0.0000	6.8040	1.6700	0.6078	0.8494	6.0564	10.4649	8.9136	3.8401	13.8000	13.8000	13.8000	13.8000	-13.5348	-1.4766	-8.8511	-12.7476	-28.8075	-16.4764	-27.8783	-15.5472
1620	4.3447	7.3274	0.0000	2.1824	0.8502	2.2584	0.9353	5.6073	11.7966	6.3961	3.3980	13.8000	13.8000	13.8000	13.8000	-12.6600	-1.6584	-7.7506	-13.0808	-29.0311	-16.7000	-24.5726	-12.2415
1621	5.2982	4.9451	0.0000	10.3644	1.1605	1.2101	0.8218	6.4549	12.9818	5.4873	6.0361	13.8000	13.8000	13.8000	13.8000	-13.9739	-0.3592	-4.4295	-10.7198	-28.7138	-16.3827	-31.2922	-18.9611
1622	5.3796	9.7276	0.0000	12.4451	1.6451	1.3762	6.5899	6.1027	17.0780	7.5510	2.2916	13.8000	13.8000	13.8000	13.8000	-12.6294	-4.2455	-8.9009	-14.4375	-28.9401	-16.6090	-33.3124	-20.9813
1623	4.7267	7.3930	0.0000	4.1598	0.3608	1.5685	0.8330	6.0317	18.7434	6.0552	3.8191	13.8000	13.8000	13.8000	13.8000	-15.2655	-2.1023	-8.8943	-13.0373	-28.7951	-16.4640	-25.5976	-13.2665
1624	5.9405	8.0782	0.0000	7.0980	1.3999	0.6635	3.3687	6.0283	11.9961	6.3865	4.4245	13.8000	13.8000	13.8000	13.8000	-13.1623	-3.4934	-8.8410	-12.0818	-28.8396	-16.5085	-27.5413	-15.2102
1625	4.5115	8.5529	0.0000	3.7961	0.6919	2.8035	6.0991	6.2343	18.3046	3.1661	2.5696	13.8000	13.8000	13.8000	13.8000	-16.3691	-1.9424	-12.1457	-14.1939	-28.8026	-16.4715	-25.3706	-13.0395
1626	4.9190	9.3335	0.0000	6.9217	1.0285	0.3765	3.2896	7.3515	17.1245	1.4427	2.0459	13.8000	13.8000	13.8000	13.8000	-15.1305	-0.1068	-10.4864	-14.7487	-28.9225	-16.5914	-27.7016	-15.3705
1627	5.2166	8.0268	0.0000	6.9058	1.9483	0.3153	1.1767	6.1178	10.4321	8.9555	3.7666	13.8000	13.8000	13.8000	13.8000	-13.6297	-1.6501	-9.2821	-12.8732	-28.7604	-16.4293	-27.8262	-15.4951
1628	4.7431	7.6300	0.0000	6.9556	2.0456	0.2974	1.2547	5.9475	9.8406	8.8275	3.6347	13.8000	13.8000	13.8000	13.8000	-13.6146	-1.6711	-8.5878	-13.1953	-28.8919	-16.5608	-28.1145	-15.7834
1629	5.1625	8.3479	0.0000	10.8483	1.3330	0.2739	5.1246	5.8902	15.4750	6.7585	3.1942	13.8000	13.8000	13.8000	13.8000	-12.2792	-2.0502	-7.8017	-13.2843	-28.8290	-16.4979	-31.7192	-19.3881
1630	6.6298	11.5657	0.0000	9.6551	1.2917	0.8238	5.6300	6.9653	14.3277	0.9588	1.2046	13.8000	13.8000	13.8000	13.8000	-13.6862	-0.4213	-9.8959	-15.3815	-29.0879	-16.7568	-28.7602	-16.4291
1631	4.8556	8.8340	0.0000	3.5896	1.1460	2.0836	6.1427	6.0713	18.2087	3.6099	2.4492	13.8000	13.8000	13.8000	13.8000	-16.2706	-1.6738	-12.1325	-14.2983	-28.8371	-16.5060	-25.0483	-12.7172
1632	5.5580	9.8992	0.0000	4.2272	0.2203	1.5013	7.7180	5.9769	13.4124	6.9593	2.3109	13.8000	13.8000	13.8000	13.8000	-13.1814	-0.7403	-8.4294	-14.1470	-28.7273	-16.3962	-25.1897	-12.8586
1633	5.1330	8.2031	0.0000	10.4325	1.4834	0.5326	4.8793	5.9723	15.3839	6.8445	3.6959	13.8000	13.8000	13.8000	13.8000	-11.9496	-1.8149	-7.9228	-13.1534	-28.6814	-16.3503	-31.5133	-19.1822
1634	4.2172	5.4788	0.0000	11.1213	0.5799	3.0733	2.2670	5.8818	14.3404	5.8030	4.9136	13.8000	13.8000	13.8000	13.8000	-12.9781	-2.2819	-5.6447	-11.6689	-28.9357	-16.6046	-32.8892	-20.5581
1635	4.7647	9.8555	0.0000	2.1994	1.4425	2.3353	5.9500	6.5185	16.2136	0.6604	0.8660	13.8000	13.8000	13.8000	13.8000	-14.5302	-4.3724	-11.5299	-15.5786	-28.9347	-16.6036	-24.0400	-11.7089
1636	5.3056	6.7224	0.0000	0.0485	0.6600	3.2095	3.6959	5.1149	9.9342	2.4380	3.5009	13.8000	13.8000	13.8000	13.8000	-14.0894	-3.5856	-7.2917	-12.6969	-29.6519	-17.3208	-22.6674	-10.3363
1637	4.9342	7.9529	0.0000	6.5694	0.5026	2.6334	3.1855	5.9225	12.1316	12.7140	3.3148	13.8000	13.8000	13.8000	13.8000	-13.7371	-0.7702	-7.5695	-13.3524	-28.7927	-16.4616	-27.7445	-15.4134
1638	4.5347	7.8541	0.0000	7.0585	0.8462	0.2870	2.0924	5.9469	10.5771	8.5976	3.1777	13.8000	13.8000	13.8000	13.8000	-13.9412	-2.0181	-8.2749	-13.6015	-28.9801	-16.6490	-28.3981	-16.0670
1639	4.2321	7.1809	0.0000	4.3147	0.2533	1.9336	3.2838	6.2740	15.6729	4.8067	3.7645	13.8000	13.8000	13.8000	13.8000	-13.8873	-2.6010	-7.5762	-12.9148	-28.8960	-16.5649	-26.1794	-13.8483
1640	3.3989	6.8813	0.0000	-1.6229	1.6324	1.1767	5.7686	4.2396	19.1793	0.2276	1.2109	13.8000	13.8000	13.8000	13.8000	-13.3541	-8.0132	-7.7137	-14.9391	-30.6642	-18.3331	-22.3227	-9.9916
1641	5.0884	7.8626	0.0000	5.1845	0.3111	1.2270	0.9987	6.1088	12.8148	4.6802	3.7378	13.8000	13.8000	13.8000	13.8000	-12.5246	-0.5176	-7.1057	-12.6598	-28.8906	-16.5595	-26.5119	-14.1808
1642	6.6018	6.0310	0.0000	9.1796	1.4098	0.1313	5.3467	5.8486	12.8489	6.2761	6.2927	13.8000	13.8000	13.8000	13.8000	-13.1366	-0.8620	-7.7226	-10.5059	-28.7198	-16.3887	-29.0460	-16.7149
1643	5.4340	9.8077	0.0000	13.0672	1.1211	1.2120	6.8802	5.8984	16.9967	7.0151	2.0881	13.8000	13.8000	13.8000	13.8000	-12.3130	-3.6752	-9.3205	-14.6219	-28.9120	-16.5809	-33.4841	-21.1530
1644	5.2768	8.0075	0.0000	7.2012	1.8323	0.2636	1.3405	5.9424	9.8448	9.0044	3.8840	13.8000	13.8000	13.8000	13.8000	-13.2690	-1.7101	-8.6095	-13.0180	-28.7433	-16.4122	-27.8962	-15.5651
1645	6.2152	10.3728	0.0000	6.6041	1.3339	0.7512	1.3070	6.0559	14.7753	5.4487	2.3952	13.8000	13.8000	13.8000	13.8000	-12.2232	-1.1589	-9.4988	-14.1090	-28.7647	-16.4336	-26.6736	-14.3425
1646	5.7353	9.3454	0.0000	5.4726	1.8385	0.0099	0.3086	6.3885	18.4485	3.2779	2.7771	13.8000	13.8000	13.8000	13.8000	-13.2483	-2.8155	-8.3650	-13.7775	-29.0527	-16.7216	-25.9679	-13.6368
1647	4.2021	7.1455	0.0000	8.5490	1.4506	2.6181	1.3614	5.9285	13.5174	15.4303	3.4179	13.8000	13.8000	13.8000	13.8000	-14.1377	-0.1965	-8.6818	-13.3113	-28.9476	-16.6165	-30.3090	-17.9779
1648	4.3638	5.2415	0.0000	5.8406	0.3117	0.6887	0.3966	5.3630	10.3093	7.6753	5.4056	13.8000	13.8000	13.8000	13.8000	-9.6044	-8.2496	-2.2446	-11.2668	-28.6427	-16.3116	-27.7484	-15.4173
1649	5.4037	11.6002	0.0000	8.9143	1.4521	1.0867	5.4240	6.9665	14.3021	0.2061	0.3575	13.8000	13.8000	13.8000	13.8000	-13.2057	-1.1215	-11.4388	-16.2665	-28.9872	-16.6561	-29.6335	-17.3024
1650	6.7171	9.0834	0.0000	9.1124	0.6474	0.5974	8.9951	5.8695	19.7629	7.7296	4.2501	13.8000	13.8000	13.8000	13.8000	-11.7911	-2.0351	-7.7477	-12.4128	-28.5894	-16.2583	-28.5017	-16.1706
1651	5.6834	8.1512	0.0000	3.9451	2.1013	0.9414	4.1380	5.7605	10.4457	5.7338	3.9158	13.8000	13.8000	13.8000	13.8000	-11.8637	-1.0937	-7.5015	-12.7323	-28.8767	-16.5456	-24.9338	-12.6027
1652	4.5670	8.5496	0.0000	3.7286	0.6269	2.7625	6.1549	6.4296	18.3370	3.1695	2.5705	13.8000	13.8000	13.8000	13.8000	-16.4556	-2.0365	-12.0582	-14.2224	-28.9273	-16.5962	-25.4919	-13.1608
1653	4.6311	8.1496	0.0000	7.6437	1.0266	0.5226	2.5420	6.0257	11.3549	9.2121	3.1195	13.8000	13.8000	13.8000	13.8000	-13.2994	-2.1440	-8.5980	-13.4665	-28.7953	-16.4642	-29.0229	-16.6918
1654	5.7026	8.5214	0.0000	10.2079	1.4121	0.6978	4.8379	6.0022	15.3577	7.5432	3.7698	13.8000	13.8000	13.8000	13.8000	-13.9476	-1.2660	-8.5107	-12.7970	-28.7472	-16.4161	-30.7202	-18.3891
1655	4.4713	4.3643	0.0000	9.4305	0.7161	2.2674	4.4134	9.6913	10.8273	4.3624	5.1175	13.8000	13.8000	13.8000	13.8000	-14.2754	-0.0995	-3.0779	-11.1218	-29.0374	-16.7063	-30.6625	-18.3314
1656	5.9183	9.6833	0.0000	5.3221	0.0258	1.1391	1.5144	5.8789	14.3573	9.4747	2.5861	13.8000	13.8000	13.8000	13.8000	-14.2579	-0.4609	-7.8035	-13.8960	-28.8371	-16.5060	-25.4614	-13.1303
1657	5.6737	11.2585	0.0000	8.2135	1.3102	0.9002	4.4164	6.4093	13.7920	1.1133	0.6206	13.8000	13.8000	13.8000	13.8000	-13.9801	-0.4517	-10.9003	-15.9746	-28.9152	-16.5841	-28.5516	-16.2205
1658	5.2239	7.7352	0.0000	5.5581	0.2428	1.2503	0.6777	5.9951	12.9246	4.7198	3.9334	13.8000	13.8000	13.8000	13.8000	-12.3749	-0.4909	-7.2908	-12.6366	-28.8821	-16.5510	-26.7911	-14.4600
1659	5.3680	6.5129	0.0000	3.1701	2.7209	1.3831	1.1980	7.3769	9.2411	3.8237	4.6544	13.8000	13.8000	13.8000	13.8000	-14.8751	-6.4445	-8.9132	-11.6342	-28.7980	-16.4669	-24.2518	-11.9207
1660	5.2742	7.8910	0.0000	7.1291	1.9254	0.6072	1.2632	5.9924	10.4809	9.0617	3.7841	13.8000	13.8000	13.8000	13.8000	-13.5395	-1.6203	-8.9666	-12.9409	-28.8108	-16.4797	-27.8188	-15.4877
1661	6.6394	5.8470	0.0000	9.1684	1.3041	0.1785	5.6265	5.7619	12.8486	6.3680	6.3271	13.8000	13.8000	13.8000	13.8000	-12.9367	-1.1622	-7.8109	-10.3800	-28.6949	-16.3638	-28.9808	-16.6497
1662	4.8696	9.9664	0.0000	7.9467	2.4735	1.7858	4.6814	6.3503	13.5899	2.1230	1.3097	13.8000	13.8000	13.8000	13.8000	-14.8098	-5.4025	-12.8992	-15.4859	-28.9886	-16.6575	-28.8746	-16.5435
1663	4.9131	9.3688	0.0000	6.1327	1.1340	0.1250	2.7013	7.0374	16.7006	1.9229	2.0113	13.8000	13.8000	13.8000	13.8000	-14.8070	-1.0741	-10.2677	-14.4651	-28.9695	-16.6384	-27.3849	-15.0538
1664	4.9557	8.0331	0.0000	7.1681	0.4849	2.3577	2.9832	6.1427	11.8882	12.9697	3.5332	13.8000	13.8000	13.8000	13.8000	-13.8901	-0.4678	-7.7571	-13.1368	-28.9976	-16.6665	-28.2686	-15.9375
1665	5.0110	9.1636	0.0000	7.5163	1.5800	1.4453	3.4015	6.4189	18.3617	2.4097	2.6852	13.8000	13.8000	13.8000	13.8000	-11.5270	-2.5465	-8.4007	-14.0428	-28.8092	-16.4781	-28.7526	-16.4215
1666	5.0807	7.2074	0.0000	5.9633	2.5724	1.1374	6.5210	6.7267	16.7976	4.0032	4.1092	13.8000	13.8000	13.8000	13.8000	-14.2291	-2.4899	-9.4129	-12.4979	-28.8616	-16.5305	-26.9459	-14.6148
1667	6.1430	9.5466	0.0000	5.0873	1.0803	0.8843	7.5278	5.9546	18.1450	3.7003	3.2930	13.8000	13.8000	13.8000	13.8000	-11.5516	-0.3863	-6.9959	-13.4322	-28.6374	-16.3063	-25.3487	-13.0176
1668	5.5861	9.8633	0.0000	4.1463	0.0089	1.6034	7.4789	5.8003	13.2196	6.6901	2.3440	13.8000	13.8000	13.8000	13.8000	-12.9246	-0.5019	-8.1550	-14.2269	-28.8564	-16.5253	-25.0669	-12.7358
1669	4.8292	7.5184	0.0000	7.3447	1.7622	2.1268	1.6329	5.9842	11.5634	10.9201	3.8068	13.8000	13.8000	13.8000	13.8000	-13.4443	-0.2994	-9.6769	-12.8934	-28.9824	-16.6513	-28.5886	-16.2575
1670	4.2527	8.1401	0.0000	2.3309	0.7672	2.2796	6.0928	6.0168	13.9755	8.9728	2.6028	13.8000	13.8000	13.8000	13.8000	-16.7450	-2.0389	-12.6319	-14.0310	-29.1147	-16.7836	-24.5850	-12.2539
1671	6.4140	6.4014	0.0000	4.8708	0.8692	0.4581	3.2041	5.5517	11.1468	8.4544	5.7951	13.8000	13.8000	13.8000	13.8000	-17.4557	-2.7515	-9.0012	-10.7824	-28.9111	-16.5800	-25.0328	-12.7017
1672	5.3474	7.8926	0.0000	6.4502	1.5226	0.5415	1.3908	6.0996	10.0564	9.4445	3.9257	13.8000	13.8000	13.8000	13.8000	-14.0952	-1.8550	-8.5938	-12.6401	-28.8463	-16.5152	-27.4578	-15.1267
1673	5.5430	7.6064	0.0000	8.0049	2.5298	1.9779	1.5040	5.8750	15.2407	20.4554	4.4012	13.8000	13.8000	13.8000	13.8000	-11.9868	-3.0169	-8.0461	-12.0283	-28.7572	-16.4261	-28.8130	-16.4819
1674	5.8852	10.4572	0.0000	0.7558	0.1397	0.0394	3.6394	4.7595	16.6947	9.4401	1.3239	13.8000	13.8000	13.8000	13.8000	-13.9958	-0.5137	-10.4135	-15.3615	-29.3399	-17.0088	-23.2141	-10.8830
1675	5.2441	7.5672	0.0000	4.0024	1.5451	1.6175	0.3742	6.1263	15.6357	8.5064	4.2354	13.8000	13.8000	13.8000	13.8000	-15.1920	-3.2136	-10.5000	-12.5108	-29.0390	-16.7079	-25.2492	-12.9181
1676	5.6619	11.4539	0.0000	8.0382	1.5433	0.9664	4.3931	6.2328	13.9620	0.9516	0.6795	13.8000	13.8000	13.8000	13.8000	-13.0105	-0.8205	-11.3036	-15.7862	-28.6713	-16.3402	-28.4148	-16.0837
1677	5.0699	7.9091	0.0000	5.3792	0.3793	0.9184	0.9056	6.3006	12.6308	4.7360	3.8451	13.8000	13.8000	13.8000	13.8000	-12.5354	-0.5325	-7.2047	-13.0405	-28.9785	-16.6474	-26.6495	-14.3184
1678	6.1779	9.4190	0.0000	8.1769	0.7238	1.8545	5.5689	5.7769	11.7948	8.3615	3.1918	13.8000	13.8000	13.8000	13.8000	-10.9621	-0.6437	-7.3360	-13.2235	-28.6734	-16.3423	-28.2464	-15.9153
1679	5.5169	9.6232	0.0000	5.5654	0.2589	0.0582	2.6427	6.4870	16.6397	2.3391	2.4836	13.8000	13.8000	13.8000	13.8000	-11.5647	-1.2744	-8.6430	-14.1181	-28.9213	-16.5902	-26.2906	-13.9595
1680	4.8120	9.9940	0.0000	7.9211	2.2728	1.5847	4.5050	6.3224	13.5846	2.0145	1.2858	13.8000	13.8000	13.8000	13.8000	-14.8656	-5.3430	-12.9559	-15.4930	-28.9310	-16.5999	-28.8442	-16.5131
1681	5.3192	2.4509	0.0000	0.2747	0.5536	3.0810	5.9150	3.1565	10.2651	7.0998	6.5107	13.8000	13.8000	13.8000	13.8000	-12.1560	-2.2707	-5.9473	-10.0611	-29.4433	-17.1122	-23.8593	-11.5282
1682	5.7772	8.5862	0.0000	10.2412	1.4724	0.7667	4.7388	5.9812	15.3976	7.4581	3.7304	13.8000	13.8000	13.8000	13.8000	-14.0402	-1.1436	-8.4449	-12.9799	-28.8249	-16.4938	-30.5349	-18.2038
1683	4.4578	8.4827	0.0000	3.9576	0.8445	2.6063	6.3168	6.1539	18.3092	3.2270	2.2799	13.8000	13.8000	13.8000	13.8000	-16.3923	-2.2680	-11.9473	-14.0831	-28.9661	-16.6350	-25.7005	-13.3694
1684	5.0119	8.0802	0.0000	6.9051	1.8905	0.0973	1.3850	6.0235	10.0127	9.0354	3.5882	13.8000	13.8000	13.8000	13.8000	-13.6256	-1.6664	-8.6142	-13.2835	-28.7860	-16.4549	-27.8966	-15.5655
1685	4.2916	8.0075	0.0000	2.4252	0.9408	2.0761	6.0140	5.9354	14.2494	9.5971	2.7090	13.8000	13.8000	13.8000	13.8000	-16.2158	-1.8847	-12.1270	-13.9391	-29.1811	-16.8500	-24.6771	-12.3460
1686	5.3023	10.5589	0.0000	8.2491	1.7848	2.5104	4.4807	6.3415	14.2699	2.3406	1.3726	13.8000	13.8000	13.8000	13.8000	-14.5706	-5.6276	-12.8264	-15.3578	-28.9335	-16.6024	-29.0209	-16.6898
1687	5.4854	9.6844	0.0000	3.6706	0.4372	1.9722	7.9862	5.7557	13.5587	6.7156	2.1452	13.8000	13.8000	13.8000	13.8000	-12.9225	-0.3296	-8.8063	-14.3936	-29.0478	-16.7167	-24.8511	-12.5200
1688	5.5775	9.7886	0.0000	12.6680	1.2726	1.2902	6.8232	5.7677	17.0343	7.4564	2.2168	13.8000	13.8000	13.8000	13.8000	-12.6977	-3.9174	-9.4810	-14.2461	-28.8437	-16.5126	-33.1116	-20.7805
1689	6.3014	6.2945	0.0000	4.9158	0.7312	0.4482	3.2969	5.5857	10.9968	8.7149	5.8678	13.8000	13.8000	13.8000	13.8000	-17.6025	-2.8632	-8.9142	-10.7684	-28.7825	-16.4514	-25.1022	-12.7711
1690	5.3780	7.7846	0.0000	7.0136	1.4749	0.1117	1.3939	5.9537	9.8301	9.4576	4.0138	13.8000	13.8000	13.8000	13.8000	-14.5436	-2.2640	-8.2476	-12.4960	-28.8452	-16.5141	-27.6450	-15.3139
1691	5.8341	9.7218	0.0000	5.1602	1.3277	0.1949	0.2173	6.0528	18.5201	3.9308	2.7052	13.8000	13.8000	13.8000	13.8000	-12.8300	-2.5472	-8.5729	-13.9669	-28.6010	-16.2699	-25.7074	-13.3763
1692	5.7780	8.5919	0.0000	10.3396	1.4527	0.6721	4.9301	6.0421	15.3156	7.6134	3.8154	13.8000	13.8000	13.8000	13.8000	-13.9314	-1.3294	-8.5139	-12.8344	-28.8579	-16.5268	-30.5879	-18.2568
1693	6.8549	9.0311	0.0000	9.0208	0.5855	0.8197	8.6938	6.0817	19.7579	7.8600	4.4272	13.8000	13.8000	13.8000	13.8000	-12.2865	-2.0468	-7.3760	-12.1990	-28.8364	-16.5053	-28.4922	-16.1611
1694	5.6956	8.5314	0.0000	10.3101	1.4349	0.7150	4.9732	5.9440	15.3569	7.5347	3.6955	13.8000	13.8000	13.8000	13.8000	-13.9357	-1.3761	-8.5399	-12.9496	-28.7281	-16.3970	-30.5230	-18.1919
1695	4.7116	7.6426	0.0000	7.7237	2.0614	1.0716	1.5763	5.8734	11.3952	7.4129	3.5826	13.8000	13.8000	13.8000	13.8000	-12.2762	-2.9485	-8.6815	-13.1520	-28.6169	-16.2858	-29.0553	-16.7242
1696	5.1173	7.8923	0.0000	5.8478	0.2551	0.8243	0.8093	6.0417	12.6882	4.6767	3.8160	13.8000	13.8000	13.8000	13.8000	-12.3445	-0.3670	-7.2543	-13.0405	-28.7022	-16.3711	-26.7611	-14.4300
1697	6.8738	6.8156	0.0000	9.3773	0.8865	0.6383	4.5967	5.9233	18.0228	6.3566	6.0618	13.8000	13.8000	13.8000	13.8000	-11.6085	-1.6116	-5.5465	-10.5748	-28.8118	-16.4807	-28.8626	-16.5315
1698	4.3862	8.5086	0.0000	3.9360	0.7744	2.8503	6.2579	6.1781	17.7438	3.4110	2.3262	13.8000	13.8000	13.8000	13.8000	-16.3308	-2.1509	-12.1288	-14.1145	-28.9437	-16.6126	-25.9266	-13.5955
1699	6.0083	8.5725	0.0000	5.9476	0.2881	0.8428	0.1070	6.0748	13.8513	5.1681	3.9776	13.8000	13.8000	13.8000	13.8000	-12.8640	-1.5974	-6.6183	-12.6396	-28.7045	-16.3734	-26.4509	-14.1198
1700	5.0740	8.1428	0.0000	7.3506	0.6865	2.2659	2.5421	5.9477	11.8215	12.4565	3.1289	13.8000	13.8000	13.8000	13.8000	-14.1552	-0.0164	-7.3645	-13.4050	-28.9245	-16.5934	-28.2592	-15.9281
1701	5.2822	8.5123	0.0000	7.3949	1.8298	0.9025	1.4421	6.1151	11.1130	7.3936	3.4900	13.8000	13.8000	13.8000	13.8000	-12.4198	-3.3724	-8.8829	-13.2462	-28.7478	-16.4167	-28.5465	-16.2154
1702	5.5333	10.2929	0.0000	3.8964	2.1726	1.0730	1.8582	5.9384	17.8395	4.6380	1.8846	13.8000	13.8000	13.8000	13.8000	-13.2060	-1.2261	-10.7994	-14.7794	-28.7098	-16.3787	-24.9041	-12.5730
1703	4.7627	6.8371	0.0000	5.2914	2.2800	1.1643	5.8496	6.5537	17.0298	4.2085	4.1067	13.8000	13.8000	13.8000	13.8000	-14.5070	-2.2816	-8.8400	-12.5048	-28.8936	-16.5625	-26.6778	-14.3467
1704	5.7265	8.5216	0.0000	10.2456	1.5074	0.6594	4.8680	6.0288	15.3396	7.4734	3.8168	13.8000	13.8000	13.8000	13.8000	-13.9229	-1.1919	-8.5457	-12.9582	-28.8170	-16.4859	-30.6306	-18.2995
1705	6.0621	8.2701	0.0000	11.0941	2.2408	0.6442	4.0368	5.8598	14.4358	6.6870	4.1088	13.8000	13.8000	13.8000	13.8000	-12.9244	-1.6096	-8.3160	-12.3788	-28.6614	-16.3303	-31.2466	-18.9155
1706	5.9572	8.1487	0.0000	11.4759	1.7668	0.7927	4.1061	5.8730	15.0681	6.9908	4.1207	13.8000	13.8000	13.8000	13.8000	-13.1144	-1.5908	-8.5070	-12.5525	-28.7942	-16.4631	-31.7217	-19.3906
1707	4.3966	7.0375	0.0000	4.5287	1.5982	1.8983	2.8558	6.5799	12.4794	3.8700	3.8632	13.8000	13.8000	13.8000	13.8000	-13.2493	-0.2975	-7.7051	-12.8683	-28.8094	-16.4783	-26.2489	-13.9178
1708	7.0378	7.9992	0.0000	2.0524	2.3350	1.6936	3.9897	7.5037	16.0385	2.9342	3.8227	13.8000	13.8000	13.8000	13.8000	-13.6819	-0.3337	-10.0118	-11.7465	-29.1266	-16.7955	-23.5817	-11.2506
1709	5.7838	11.5017	0.0000	8.0748	1.7033	1.1551	4.2742	6.2470	13.9347	1.0735	0.8844	13.8000	13.8000	13.8000	13.8000	-13.5184	-0.6071	-11.4794	-15.7903	-28.7832	-16.4521	-28.3593	-16.0282
1710	5.5373	9.4054	0.0000	5.2845	1.7377	0.0520	0.4060	6.1210	18.5611	3.4349	2.5588	13.8000	13.8000	13.8000	13.8000	-12.8884	-2.8539	-8.3981	-14.1895	-29.0048	-16.6737	-25.9033	-13.5722
1711	4.3862	4.5932	0.0000	9.2858	0.3144	1.9896	3.9953	10.0705	11.2480	4.3902	5.0667	13.8000	13.8000	13.8000	13.8000	-14.2483	-0.0432	-3.5936	-11.4772	-29.0398	-16.7087	-30.6777	-18.3466
1712	5.3210	7.8315	0.0000	7.0053	1.9050	0.4780	1.3439	6.0622	10.5261	9.0258	3.8965	13.8000	13.8000	13.8000	13.8000	-13.3840	-1.5847	-9.0398	-12.7384	-28.9971	-16.6660	-27.9089	-15.5778
1713	5.4278	7.6754	0.0000	10.6888	0.1548	1.9480	0.6438	6.0676	12.6818	5.5610	4.1389	13.8000	13.8000	13.8000	13.8000	-13.7104	-1.6184	-6.2834	-12.6561	-28.7841	-16.4530	-31.2731	-18.9420
1714	5.5039	5.0985	0.0000	10.6330	1.1661	1.0415	1.2392	6.5319	13.1862	5.2900	6.0072	13.8000	13.8000	13.8000	13.8000	-13.7313	-0.4327	-4.4901	-10.4331	-28.7665	-16.4354	-31.3634	-19.0323
1715	5.5032	10.7710	0.0000	3.7768	0.4361	2.4466	1.8582	5.3955	11.3025	12.4960	1.1927	13.8000	13.8000	13.8000	13.8000	-9.1933	-2.6782	-8.5021	-15.6197	-28.5877	-16.2566	-24.9591	-12.6280
1716	5.0663	8.0327	0.0000	6.9982	1.8456	0.3812	1.2087	6.0391	10.1603	8.7515	3.5503	13.8000	13.8000	13.8000	13.8000	-13.9016	-1.6797	-8.4410	-13.0877	-28.7239	-16.3928	-28.0676	-15.7365
1717	4.9009	5.2878	0.0000	9.8033	2.0905	1.6261	4.0918	5.6609	12.9568	4.5200	5.5846	13.8000	13.8000	13.8000	13.8000	-9.1773	-4.0394	-2.7416	-11.0486	-28.4281	-16.0970	-31.4161	-19.0850
1718	4.6402	7.1563	0.0000	4.5823	1.5388	1.6685	2.6081	6.2654	13.0828	4.4448	3.9995	13.8000	13.8000	13.8000	13.8000	-13.3584	-0.4946	-7.8096	-12.8562	-29.0061	-16.6750	-26.0819	-13.7508
1719	4.4812	6.1738	0.0000	6.0621	1.9195	1.2289	4.8569	6.8829	13.4115	4.3691	4.5997	13.8000	13.8000	13.8000	13.8000	-14.4035	-5.3985	-8.7129	-11.9584	-28.9745	-16.6434	-27.8453	-15.5142
1720	4.7572	7.6684	0.0000	5.8841	0.9116	0.5506	3.1216	5.6433	10.2785	8.0908	3.4766	13.8000	13.8000	13.8000	13.8000	-8.1638	-0.9200	-6.2936	-13.1233	-28.7794	-16.4483	-27.3967	-15.0656
1721	5.0241	9.3964	0.0000	5.3581	0.2811	0.4033	2.6705	6.0664	16.3721	2.6399	2.2188	13.8000	13.8000	13.8000	13.8000	-11.8272	-1.8731	-8.3715	-14.5575	-28.8245	-16.4934	-26.3198	-13.9887
1722	3.8998	6.4583	0.0000	8.6481	0.5738	2.8538	2.1349	5.9080	18.0222	14.5705	3.8927	13.8000	13.8000	13.8000	13.8000	-11.5272	-0.8789	-6.6516	-12.8216	-28.7387	-16.4076	-30.8186	-18.4875
1723	5.3163	7.9352	0.0000	6.9801	1.8483	0.5114	1.1368	6.1130	10.4180	8.9261	3.8525	13.8000	13.8000	13.8000	13.8000	-13.5811	-1.6354	-8.9834	-12.9443	-28.8591	-16.5280	-27.7676	-15.4365
1724	5.8345	8.4293	0.0000	10.4686	1.4446	0.5768	4.8863	6.0407	15.3433	7.4597	3.7629	13.8000	13.8000	13.8000	13.8000	-13.9484	-1.2081	-8.5300	-12.8331	-28.9605	-16.6294	-30.5317	-18.2006
1725	4.2406	5.3797	0.0000	11.0056	0.4006	3.4283	2.2566	5.8216	14.7092	5.9954	5.0622	13.8000	13.8000	13.8000	13.8000	-12.8935	-1.8115	-5.1504	-11.4596	-28.8414	-16.5103	-32.9844	-20.6533
1726	5.3589	8.1111	0.0000	7.0195	1.8512	0.4755	1.3479	6.1266	10.5734	8.8542	3.7600	13.8000	13.8000	13.8000	13.8000	-13.5479	-1.7607	-9.0617	-12.8562	-28.8440	-16.5129	-27.7967	-15.4656
1727	4.2079	6.9166	0.0000	-1.3843	2.4770	2.9274	4.9154	3.9265	14.3225	6.7318	2.3340	13.8000	13.8000	13.8000	13.8000	-13.5918	-2.4794	-9.6144	-14.4987	-30.5147	-18.1836	-22.0891	-9.7580
1728	5.7203	8.4290	0.0000	10.0913	1.4485	0.7836	4.8090	6.0299	15.1690	7.6186	3.6783	13.8000	13.8000	13.8000	13.8000	-13.9931	-1.2061	-8.5794	-12.7252	-28.7935	-16.4624	-30.4932	-18.1621
1729	4.1400	9.2762	0.0000	5.7803	0.7194	2.4328	1.3009	6.0641	12.8968	3.2369	1.3778	13.8000	13.8000	13.8000	13.8000	-13.1544	-1.7297	-9.0910	-15.2809	-29.0730	-16.7419	-27.7132	-15.3821
1730	5.2306	8.1918	0.0000	5.5773	0.3834	1.5562	0.9125	6.1815	12.9392	5.2707	3.7859	13.8000	13.8000	13.8000	13.8000	-12.0347	-0.4646	-7.5459	-12.9078	-28.9807	-16.6496	-26.6935	-14.3624
1731	6.1959	10.8738	0.0000	6.2071	0.8194	0.8074	1.1409	6.0907	17.5148	4.3559	2.1962	13.8000	13.8000	13.8000	13.8000	-10.5490	-0.2695	-10.3678	-14.5417	-28.5885	-16.2574	-26.3361	-14.0050
1732	5.7971	8.4585	0.0000	10.3253	1.5498	0.7171	4.9746	5.9698	15.3296	7.5591	3.8417	13.8000	13.8000	13.8000	13.8000	-13.8413	-1.1389	-8.5077	-12.8318	-28.6602	-16.3291	-30.4625	-18.1314
1733	5.7327	8.4634	0.0000	10.4240	1.4894	0.6448	4.6408	6.0989	15.2299	7.5480	3.8132	13.8000	13.8000	13.8000	13.8000	-13.9642	-1.3080	-8.6931	-12.8709	-28.9882	-16.6571	-30.6005	-18.2694
1734	5.5419	9.9773	0.0000	5.2423	0.2252	0.5418	0.1306	6.4321	10.4541	3.1960	2.4791	13.8000	13.8000	13.8000	13.8000	-13.8482	-1.4987	-12.3083	-14.2897	-28.8406	-16.5095	-26.0135	-13.6824
1735	5.4497	8.2817	0.0000	6.5688	2.3940	1.5924	0.4737	5.9531	11.7700	8.5657	3.6155	13.8000	13.8000	13.8000	13.8000	-13.2135	-1.7016	-8.3065	-13.0110	-28.8711	-16.5400	-27.2591	-14.9280
1736	5.8871	8.4092	0.0000	10.2180	1.3564	0.8672	4.8119	5.8936	15.3417	7.4678	3.8541	13.8000	13.8000	13.8000	13.8000	-13.8941	-1.1754	-8.5871	-12.7968	-28.8265	-16.4954	-30.5533	-18.2222
1737	5.4679	9.2258	0.0000	5.5146	1.8026	0.1521	0.5069	6.1564	18.4749	3.3243	2.6600	13.8000	13.8000	13.8000	13.8000	-12.7619	-2.6160	-8.2088	-13.8946	-29.0451	-16.7140	-26.0904	-13.7593
1738	5.0501	9.4399	0.0000	6.7700	1.0129	0.2241	3.3477	7.1524	17.0691	1.2688	1.8967	13.8000	13.8000	13.8000	13.8000	-15.0326	-0.0461	-10.4662	-14.5568	-29.0398	-16.7087	-27.5782	-15.2471
1739	6.8175	6.7286	0.0000	9.2847	1.0225	0.8215	4.5403	5.7183	17.7816	6.2026	5.9559	13.8000	13.8000	13.8000	13.8000	-11.6523	-1.8355	-5.5803	-10.6892	-28.7879	-16.4568	-28.9824	-16.6513
1740	4.7583	9.8083	0.0000	7.6535	2.4318	1.6961	4.2258	6.1919	13.8214	2.0152	1.1943	13.8000	13.8000	13.8000	13.8000	-14.7866	-5.3166	-12.9483	-15.2230	-28.9986	-16.6675	-28.9311	-16.6000
1741	4.2869	4.5770	0.0000	9.3144	0.2446	1.5815	4.0480	10.1758	11.0083	4.0088	4.9460	13.8000	13.8000	13.8000	13.8000	-14.3967	-0.0147	-3.1714	-11.1146	-28.9431	-16.6120	-30.8147	-18.4836
1742	5.2407	7.8138	0.0000	6.9483	1.8401	0.3704	1.0928	5.9939	10.4535	8.8761	3.9193	13.8000	13.8000	13.8000	13.8000	-13.5187	-1.5737	-8.9761	-12.8051	-28.9733	-16.6422	-28.0029	-15.6718
1743	5.4592	4.8477	0.0000	10.7432	1.5631	1.2733	0.9103	6.0483	13.0019	5.8331	5.9626	13.8000	13.8000	13.8000	13.8000	-14.2357	-0.6037	-4.5448	-10.4628	-28.9530	-16.6219	-31.5819	-19.2508
1744	4.8271	9.8173	0.0000	7.8432	2.5804	1.6231	4.4036	6.3570	13.5404	1.9206	1.3251	13.8000	13.8000	13.8000	13.8000	-14.7535	-5.3666	-13.1020	-15.3132	-29.0094	-16.6783	-28.8525	-16.5214
1745	5.8998	11.6909	0.0000	8.2276	1.7885	0.7823	4.1236	6.4531	14.2106	1.0053	0.7587	13.8000	13.8000	13.8000	13.8000	-13.5136	-0.9145	-11.6175	-16.0408	-28.6995	-16.3684	-28.3462	-16.0151
1746	5.0172	8.0336	0.0000	6.9147	1.8591	0.3027	1.0737	6.0061	10.0056	8.9676	3.4763	13.8000	13.8000	13.8000	13.8000	-13.3699	-1.6862	-8.4116	-12.9688	-28.8246	-16.4935	-28.1066	-15.7755
1747	5.0414	9.1762	0.0000	7.5508	1.9233	1.4842	3.3657	6.6362	18.1298	2.3270	2.6477	13.8000	13.8000	13.8000	13.8000	-11.3320	-2.1877	-8.7738	-14.0682	-28.7984	-16.4673	-28.8349	-16.5038
1748	5.7978	8.5562	0.0000	10.3249	1.3487	0.8061	4.7710	6.1287	15.1968	7.5590	3.8207	13.8000	13.8000	13.8000	13.8000	-13.8831	-1.3181	-8.2939	-12.7946	-28.8511	-16.5200	-30.4837	-18.1526
1749	5.7884	7.8636	0.0000	7.3438	0.9776	0.2701	3.5004	6.0513	12.4295	6.3891	4.6381	13.8000	13.8000	13.8000	13.8000	-13.1015	-3.1768	-8.6012	-12.1000	-28.8124	-16.4813	-27.8344	-15.5033
1750	4.5552	4.4168	0.0000	9.5902	0.0021	2.3828	4.3801	9.3966	11.2185	4.4035	5.4715	13.8000	13.8000	13.8000	13.8000	-14.4789	-0.1000	-3.4820	-10.7406	-28.8679	-16.5368	-30.9798	-18.6487
1751	5.3920	8.0770	0.0000	6.8701	1.7111	0.4007	1.2632	6.0958	10.3625	8.9371	3.8430	13.8000	13.8000	13.8000	13.8000	-13.5323	-1.7655	-9.0234	-12.7933	-28.7992	-16.4681	-27.8841	-15.5530
1752	6.8918	9.0161	0.0000	8.8819	0.6924	0.7948	9.0101	5.8801	19.7149	7.5491	4.2428	13.8000	13.8000	13.8000	13.8000	-12.2563	-1.9600	-7.5245	-12.2659	-28.8105	-16.4794	-28.4057	-16.0746
1753	6.4537	9.9806	0.0000	9.6934	0.7513	1.6649	3.3509	6.1231	10.6713	3.8981	2.9930	13.8000	13.8000	13.8000	13.8000	-13.3821	-1.2739	-9.7279	-13.6337	-28.7674	-16.4363	-29.3574	-17.0263
1754	5.5769	11.5057	0.0000	7.8993	1.8079	0.8114	4.5851	6.3607	13.8280	1.0687	0.8452	13.8000	13.8000	13.8000	13.8000	-12.8360	-0.8247	-11.4806	-15.7497	-28.8020	-16.4709	-28.4853	-16.1542
1755	4.9521	8.0572	0.0000	7.2794	0.9977	0.8897	2.6744	6.1569	10.3728	9.2254	3.5465	13.8000	13.8000	13.8000	13.8000	-13.5917	-1.9349	-8.6080	-13.0483	-28.8455	-16.5144	-28.7033	-16.3722
1756	4.8778	9.9467	0.0000	7.8435	2.5211	1.4807	4.3229	6.2207	13.5912	1.9539	1.1558	13.8000	13.8000	13.8000	13.8000	-14.7887	-5.3750	-12.9926	-15.4003	-28.9591	-16.6280	-29.0066	-16.6755
1757	5.3491	7.9373	0.0000	5.7112	0.2523	1.2055	0.4779	6.0680	12.8461	4.9605	4.0512	13.8000	13.8000	13.8000	13.8000	-12.3506	-0.4705	-6.9036	-12.5456	-28.5562	-16.2251	-26.6041	-14.2730
1758	5.9009	8.1497	0.0000	11.4828	1.8787	0.6288	4.2673	5.9481	14.9145	7.0211	4.2121	13.8000	13.8000	13.8000	13.8000	-12.9045	-1.5037	-8.4155	-12.4922	-28.9051	-16.5740	-31.8726	-19.5415
1759	5.2060	7.9838	0.0000	7.0144	1.8614	0.2869	0.8793	5.9797	10.3922	9.0466	3.9085	13.8000	13.8000	13.8000	13.8000	-13.5028	-1.7342	-8.9226	-12.8659	-28.7654	-16.4343	-28.0186	-15.6875
1760	6.2468	6.7367	0.0000	2.4433	1.0798	1.3290	7.2704	6.8240	11.8402	3.8167	4.5690	13.8000	13.8000	13.8000	13.8000	-13.8365	-4.0178	-6.6811	-11.2159	-29.2273	-16.8962	-23.8990	-11.5679
1761	5.2967	4.9323	0.0000	10.9075	0.2552	0.0669	3.2357	5.5652	14.1877	7.8112	6.2956	13.8000	13.8000	13.8000	13.8000	-14.6171	-2.4777	-9.3331	-10.5687	-28.6066	-16.2755	-31.9216	-19.5905
1762	7.1983	9.3812	0.0000	3.0177	0.0561	0.7974	4.3502	5.1264	15.8225	4.7846	4.4295	13.8000	13.8000	13.8000	13.8000	-9.7939	-3.1943	-7.5001	-12.3017	-28.6290	-16.2979	-24.1402	-11.8091
1763	5.2785	7.9726	0.0000	7.0899	1.8377	0.4124	1.1768	6.0112	10.4436	9.1136	3.7642	13.8000	13.8000	13.8000	13.8000	-13.5681	-1.5802	-9.0628	-12.9856	-29.0794	-16.7483	-27.8409	-15.5098
1764	5.1178	8.0873	0.0000	7.1529	0.4370	2.2593	2.9728	6.1725	11.6638	12.4194	3.6646	13.8000	13.8000	13.8000	13.8000	-14.0750	-1.0595	-7.6782	-13.0817	-28.9572	-16.6261	-28.0341	-15.7030
1765	4.3083	6.9179	0.0000	4.4316	1.8299	1.9463	3.0015	6.4994	12.5855	3.9585	3.8041	13.8000	13.8000	13.8000	13.8000	-13.3791	-0.3699	-7.4749	-12.9702	-28.9451	-16.6140	-26.1553	-13.8242
1766	4.4791	7.3062	0.0000	4.0019	0.3016	1.3666	3.2411	6.0894	16.2035	4.8275	3.5461	13.8000	13.8000	13.8000	13.8000	-13.7915	-2.6880	-7.4467	-12.8803	-28.9585	-16.6274	-26.0324	-13.7013
1767	5.9251	8.6570	0.0000	10.2832	1.4138	0.5347	4.9458	6.0724	15.4881	7.6093	3.7887	13.8000	13.8000	13.8000	13.8000	-14.0188	-1.4182	-8.5106	-12.8968	-28.8291	-16.4980	-30.6538	-18.3227
1768	5.8825	11.2254	0.0000	9.0317	1.1094	0.8449	4.6020	6.7499	14.8634	0.6135	1.1363	13.8000	13.8000	13.8000	13.8000	-14.5115	-0.8699	-11.9699	-15.5265	-28.8101	-16.4790	-29.2420	-16.9109
1769	4.0016	6.7095	0.0000	8.6536	0.5452	2.6188	1.9908	5.8872	17.6310	14.3267	3.9409	13.8000	13.8000	13.8000	13.8000	-11.1050	-0.9048	-6.5394	-12.9045	-28.6294	-16.2983	-30.8099	-18.4788
1770	4.3054	7.4224	0.0000	8.3745	1.2930	2.2847	1.3932	6.1291	13.9995	15.6874	3.5736	13.8000	13.8000	13.8000	13.8000	-13.8641	-0.3089	-8.9267	-13.0709	-28.7470	-16.4159	-30.2268	-17.8957
1771	6.5972	10.4662	0.0000	6.9326	1.4393	1.0254	0.8358	5.8158	15.0111	5.1710	2.4509	13.8000	13.8000	13.8000	13.8000	-12.2869	-1.4671	-9.3941	-13.9546	-28.8559	-16.5248	-26.5975	-14.2664
1772	4.9370	7.9334	0.0000	5.0223	1.2264	2.9400	4.2969	5.4929	16.8987	9.4366	3.2658	13.8000	13.8000	13.8000	13.8000	-10.9987	-2.2896	-5.6486	-13.2399	-28.7976	-16.4665	-26.3750	-14.0439
1773	6.9156	7.4070	0.0000	10.2688	2.0463	0.3836	2.9086	5.6790	15.4372	16.0316	5.7277	13.8000	13.8000	13.8000	13.8000	-12.4482	-0.8814	-6.7545	-10.9853	-28.6707	-16.3396	-29.5719	-17.2408
1774	5.7085	11.4976	0.0000	7.9855	1.6074	0.8885	4.2287	6.3708	14.1273	0.7243	0.7016	13.8000	13.8000	13.8000	13.8000	-13.2125	-0.9116	-11.2544	-15.6168	-28.8461	-16.5150	-28.3733	-16.0422
1775	5.6018	7.7972	0.0000	8.0186	2.5204	1.8311	1.6316	5.9723	14.9158	19.4760	4.2364	13.8000	13.8000	13.8000	13.8000	-12.1647	-2.8129	-7.9998	-12.3849	-28.6787	-16.3476	-28.6746	-16.3435
1776	6.1838	10.8392	0.0000	5.8775	0.3604	0.8706	0.8482	6.0114	17.4077	4.3346	2.1447	13.8000	13.8000	13.8000	13.8000	-10.4220	-0.0812	-10.0404	-14.6301	-28.5916	-16.2605	-26.2290	-13.8979
1777	5.3243	7.9646	0.0000	6.9484	1.8961	0.2292	1.0730	5.9766	10.4424	8.9346	3.7527	13.8000	13.8000	13.8000	13.8000	-13.5472	-1.6259	-9.1119	-12.9280	-29.0243	-16.6932	-27.8703	-15.5392
1778	5.3556	8.0526	0.0000	5.7226	0.3389	1.0429	0.8048	6.0593	12.9358	4.8276	3.8746	13.8000	13.8000	13.8000	13.8000	-12.0800	-0.4254	-7.2437	-12.7363	-28.5427	-16.2116	-26.6974	-14.3663
1779	5.2261	7.8747	0.0000	6.5507	1.7155	0.4717	1.1644	6.1263	10.0293	9.4749	4.0217	13.8000	13.8000	13.8000	13.8000	-14.2004	-1.6600	-8.5583	-12.6470	-28.8487	-16.5176	-27.4532	-15.1221
1780	6.4046	9.3999	0.0000	8.4245	0.3302	0.6394	2.5571	6.0353	11.2633	5.9458	3.3681	13.8000	13.8000	13.8000	13.8000	-13.5262	-2.7855	-7.5904	-13.1680	-28.9316	-16.6005	-28.3507	-16.0196
1781	3.8619	8.9801	0.0000	3.2019	4.0075	2.2427	2.4299	5.5753	12.0190	4.5722	1.5493	13.8000	13.8000	13.8000	13.8000	-9.6926	-5.4675	-10.3506	-15.2354	-28.7781	-16.4470	-25.5594	-13.2283
1782	4.4149	7.6522	0.0000	4.5920	0.7330	2.6078	1.1233	5.9302	16.4264	6.0619	3.0906	13.8000	13.8000	13.8000	13.8000	-13.9046	-5.4735	-8.3501	-13.4476	-28.8772	-16.5461	-26.5173	-14.1862
1783	5.2256	6.3915	0.0000	0.8805	1.6439	3.0955	1.8233	6.1354	10.2440	2.6024	3.8413	13.8000	13.8000	13.8000	13.8000	-13.7257	-5.3804	-6.8001	-12.2010	-29.2802	-16.9491	-22.9693	-10.6382
1784	4.7502	7.8675	0.0000	5.8216	1.1486	0.4597	3.3164	5.8569	10.0905	7.9543	3.7752	13.8000	13.8000	13.8000	13.8000	-8.1669	-0.4558	-6.3189	-13.1150	-28.4497	-16.1186	-27.4294	-15.0983
1785	6.1581	11.6753	0.0000	8.3485	1.5116	1.0850	4.0466	6.4637	14.0779	1.1489	0.9978	13.8000	13.8000	13.8000	13.8000	-13.7719	-0.3375	-11.3540	-15.6086	-29.0644	-16.7333	-28.2667	-15.9356
1786	5.9270	8.2275	0.0000	11.1776	1.7169	0.2176	4.3066	6.1917	15.1878	7.4127	4.3131	13.8000	13.8000	13.8000	13.8000	-13.8990	-1.4040	-8.7416	-12.4837	-28.7066	-16.3755	-31.3415	-19.0104
1787	5.5231	9.7869	0.0000	5.5903	0.4024	0.3889	2.5215	6.3390	16.9508	2.4879	2.3936	13.8000	13.8000	13.8000	13.8000	-11.9233	-1.3084	-8.3956	-14.3318	-28.7192	-16.3881	-26.1769	-13.8458
1788	6.0706	11.1630	0.0000	8.6277	1.7615	0.6271	3.7093	6.5126	13.9369	1.3277	1.1793	13.8000	13.8000	13.8000	13.8000	-14.1335	-0.4596	-11.3469	-15.2297	-29.1614	-16.8303	-28.4569	-16.1258
1789	5.0941	7.9870	0.0000	6.9282	2.0452	0.2770	1.0935	6.0118	10.1072	8.8516	3.7653	13.8000	13.8000	13.8000	13.8000	-13.4570	-1.6017	-8.7480	-13.0377	-28.6532	-16.3221	-27.8585	-15.5274
1790	4.8894	9.1679	0.0000	6.6751	1.1503	0.1151	2.7489	7.0640	16.4953	1.8236	2.0090	13.8000	13.8000	13.8000	13.8000	-14.9985	-1.0067	-10.2299	-14.6281	-28.8649	-16.5338	-27.6658	-15.3347
1791	5.1933	7.9287	0.0000	6.9175	2.0367	0.4241	1.2907	6.0041	10.0079	8.7067	3.6054	13.8000	13.8000	13.8000	13.8000	-13.7287	-1.6865	-8.6561	-12.9921	-28.9140	-16.5829	-27.9978	-15.6667
1792	5.9949	11.6400	0.0000	8.3716	1.3330	0.8948	4.0989	6.3087	13.7952	1.0942	0.8596	13.8000	13.8000	13.8000	13.8000	-14.1881	-0.3646	-11.6087	-15.8872	-28.7002	-16.3691	-28.2652	-15.9341
1793	4.3516	4.2010	0.0000	9.4293	0.6703	1.5864	3.9393	9.2720	10.8001	4.4645	5.2003	13.8000	13.8000	13.8000	13.8000	-14.3854	-0.2278	-3.5136	-11.0778	-29.1512	-16.8201	-30.7702	-18.4391
1794	4.7392	9.9018	0.0000	7.7487	2.2527	1.6360	4.3124	6.3302	13.4231	1.9281	1.3968	13.8000	13.8000	13.8000	13.8000	-14.6751	-5.3163	-13.0021	-15.4079	-28.9588	-16.6277	-28.8142	-16.4831
1795	4.9247	7.3633	0.0000	2.3596	1.8087	2.1887	1.2988	5.6110	12.1506	10.5414	3.8767	13.8000	13.8000	13.8000	13.8000	-14.0412	-0.9110	-9.6416	-12.7492	-29.0451	-16.7140	-24.0530	-11.7219
1796	6.9011	9.1347	0.0000	8.8180	0.4801	0.9041	8.8830	5.9070	19.5470	7.5620	4.1697	13.8000	13.8000	13.8000	13.8000	-12.2426	-2.0607	-7.6046	-12.2914	-28.7713	-16.4402	-28.3428	-16.0117
1797	4.0874	9.0049	0.0000	3.5828	4.3145	2.3449	2.5235	5.4206	12.1765	4.2614	1.5922	13.8000	13.8000	13.8000	13.8000	-9.2094	-5.5731	-10.6201	-15.1843	-28.5760	-16.2449	-25.7472	-13.4161
1798	6.4138	6.4411	0.0000	4.9579	0.6210	0.4598	3.1920	5.4994	10.8080	8.8386	5.7665	13.8000	13.8000	13.8000	13.8000	-17.3220	-2.7261	-8.8074	-10.7913	-28.8525	-16.5214	-25.0733	-12.7422
1799	5.0154	7.8505	0.0000	6.7869	1.8594	0.6668	1.4358	5.8790	10.5723	8.8230	3.7391	13.8000	13.8000	13.8000	13.8000	-13.5496	-1.4851	-8.7419	-12.9596	-28.7586	-16.4275	-27.7489	-15.4178
1800	5.3307	7.9360	0.0000	6.9820	1.8023	0.3317	1.1388	6.0262	10.3626	8.8494	3.7481	13.8000	13.8000	13.8000	13.8000	-13.6062	-1.7000	-9.1247	-12.8279	-28.9703	-16.6392	-27.8896	-15.5585
1801	5.1313	9.5930	0.0000	6.6757	1.0241	0.2487	3.4840	7.0650	16.6573	1.4259	2.0687	13.8000	13.8000	13.8000	13.8000	-14.7884	-0.5891	-10.3845	-14.5659	-28.6984	-16.3673	-27.6317	-15.3006
1802	5.6814	9.9419	0.0000	12.7631	1.3619	1.3491	6.8683	5.9679	17.0041	7.4091	2.0426	13.8000	13.8000	13.8000	13.8000	-12.4906	-3.7220	-9.5900	-14.5779	-28.8754	-16.5443	-33.2350	-20.9039
1803	4.5293	6.9490	0.0000	4.7240	1.6179	1.6675	2.7207	6.5766	12.6351	3.5963	3.7625	13.8000	13.8000	13.8000	13.8000	-13.4815	-0.5379	-7.9377	-12.7435	-28.9400	-16.6089	-26.1887	-13.8576
1804	5.6238	9.6953	0.0000	4.1103	0.0693	1.6723	7.8404	5.8298	13.1026	7.0304	2.2720	13.8000	13.8000	13.8000	13.8000	-13.0435	-0.6552	-8.3598	-14.1321	-29.0136	-16.6825	-25.2033	-12.8722
1805	4.3513	6.8828	0.0000	4.6597	1.8675	1.8621	3.0478	6.4429	12.7971	3.7036	3.8865	13.8000	13.8000	13.8000	13.8000	-13.1930	-0.5647	-7.7219	-12.8548	-28.9393	-16.6082	-26.1569	-13.8258
1806	5.1757	8.1777	0.0000	10.4397	0.9274	0.1182	4.8187	5.9903	15.8126	6.5208	3.4478	13.8000	13.8000	13.8000	13.8000	-11.7642	-1.6002	-7.9999	-13.2696	-28.9932	-16.6621	-31.5679	-19.2368
1807	6.6805	5.8966	0.0000	9.3071	1.4782	0.2809	5.8550	5.6286	12.8822	6.4864	6.3025	13.8000	13.8000	13.8000	13.8000	-12.8584	-1.2370	-7.7514	-10.5187	-28.7576	-16.4265	-29.0392	-16.7081
1808	5.0272	9.0078	0.0000	7.6049	1.7762	1.4657	3.2366	6.4465	18.2384	2.5800	2.8009	13.8000	13.8000	13.8000	13.8000	-11.2992	-2.2407	-8.7910	-14.0380	-28.8704	-16.5393	-28.7940	-16.4629
1809	4.8662	9.9304	0.0000	7.8789	2.2937	1.7707	4.6407	6.3080	13.5700	1.9818	1.3489	13.8000	13.8000	13.8000	13.8000	-14.6414	-5.2655	-13.0978	-15.4571	-28.9556	-16.6245	-28.8816	-16.5505
1810	3.7839	7.1196	0.0000	9.7097	1.3948	2.8226	2.4030	6.0905	10.4754	13.4933	3.1266	13.8000	13.8000	13.8000	13.8000	-13.7106	-7.9757	-8.2900	-13.4546	-28.9080	-16.5769	-31.9450	-19.6139
1811	5.4618	9.7374	0.0000	5.5281	0.0578	0.1075	2.3256	6.3314	16.8209	2.3781	2.4610	13.8000	13.8000	13.8000	13.8000	-11.7001	-1.2307	-8.1080	-14.2254	-28.9328	-16.6017	-26.2399	-13.9088
1812	5.6171	9.6972	0.0000	4.3036	0.0474	1.4781	7.6759	5.9146	13.1235	6.6322	2.3029	13.8000	13.8000	13.8000	13.8000	-13.1970	-0.6907	-8.1463	-14.3465	-28.8741	-16.5430	-25.2497	-12.9186
1813	5.2524	7.8848	0.0000	5.6301	0.3777	1.4156	0.8219	6.1828	13.0024	4.5888	4.0359	13.8000	13.8000	13.8000	13.8000	-12.4331	-0.5441	-7.1464	-12.8360	-28.9123	-16.5812	-26.6095	-14.2784
1814	4.4102	8.3706	0.0000	2.4432	0.6619	2.1268	5.8215	5.8962	14.2202	9.1507	2.4662	13.8000	13.8000	13.8000	13.8000	-16.8280	-2.0384	-12.7582	-13.9874	-28.9914	-16.6603	-24.7632	-12.4321
1815	5.5100	9.7892	0.0000	4.2342	0.2507	1.5297	7.6077	5.7385	13.1131	6.9061	2.2082	13.8000	13.8000	13.8000	13.8000	-13.1441	-0.4530	-8.3586	-14.2550	-28.8478	-16.5167	-25.2124	-12.8813
1816	5.3358	9.5773	0.0000	4.2657	0.3989	1.2942	7.3006	5.8390	13.3666	7.0411	2.2945	13.8000	13.8000	13.8000	13.8000	-13.0340	-0.7054	-8.2555	-14.3391	-28.8772	-16.5461	-25.4368	-13.1057
1817	5.0452	7.9013	0.0000	5.3629	0.4197	1.0724	0.6637	6.0071	12.7244	4.7401	3.7774	13.8000	13.8000	13.8000	13.8000	-12.4026	-0.6655	-7.1568	-12.8323	-28.5390	-16.2079	-26.5295	-14.1984
1818	5.1957	8.0209	0.0000	6.9688	1.8553	0.3437	1.0421	6.0933	10.4547	8.9579	3.9457	13.8000	13.8000	13.8000	13.8000	-13.6096	-1.7363	-8.9871	-12.8326	-28.8350	-16.5039	-27.9860	-15.6549
1819	5.9981	8.4126	0.0000	12.6120	1.6437	0.1575	2.1863	6.1596	17.7255	4.4928	3.9214	13.8000	13.8000	13.8000	13.8000	-13.0464	-5.1592	-6.5223	-12.7348	-28.7740	-16.4429	-32.5813	-20.2502
1820	5.5976	9.7023	0.0000	5.7301	0.2004	0.3839	2.4395	6.0471	16.4716	2.9246	2.4608	13.8000	13.8000	13.8000	13.8000	-12.0236	-1.1952	-8.5149	-14.2322	-28.7860	-16.4549	-26.5161	-14.1850
1821	5.4544	9.7187	0.0000	4.1419	0.0240	1.6086	7.7683	5.8524	13.2515	6.9970	2.3557	13.8000	13.8000	13.8000	13.8000	-13.1698	-0.5986	-8.4845	-14.2708	-28.9396	-16.6085	-25.1435	-12.8124
1822	5.0707	7.5192	0.0000	2.4378	1.5007	2.2402	1.5373	5.5866	12.0862	10.4096	3.9135	13.8000	13.8000	13.8000	13.8000	-13.9764	-1.0530	-9.2852	-12.5490	-28.9337	-16.6026	-24.1529	-11.8218
1823	7.0157	9.2048	0.0000	9.1827	0.7827	0.5956	9.0288	5.7308	19.9039	7.6199	4.1745	13.8000	13.8000	13.8000	13.8000	-12.0937	-2.1425	-7.4726	-12.2214	-28.7742	-16.4431	-28.4791	-16.1480
1824	5.2051	7.8319	0.0000	5.3959	0.3464	0.8922	0.8491	6.2781	12.7499	4.8733	3.8982	13.8000	13.8000	13.8000	13.8000	-12.5269	-0.6347	-7.0765	-12.8479	-28.8003	-16.4692	-26.5666	-14.2355
1825	6.7019	9.7391	0.0000	6.1180	0.4168	0.0601	0.3152	5.8759	15.9520	6.9315	3.1887	13.8000	13.8000	13.8000	13.8000	-12.6170	-3.8288	-6.1729	-13.3228	-28.9501	-16.6190	-25.7590	-13.4279
1826	5.5319	9.2442	0.0000	5.2533	1.8431	0.1703	0.3078	6.0535	18.6997	3.2634	2.5639	13.8000	13.8000	13.8000	13.8000	-13.0486	-2.6533	-8.2344	-13.8612	-29.0362	-16.7051	-25.9750	-13.6439
1827	5.8876	8.7592	0.0000	10.2589	1.4861	0.9343	4.7733	5.9569	14.9776	7.4406	3.5404	13.8000	13.8000	13.8000	13.8000	-14.2205	-1.4407	-8.6492	-13.0088	-28.6756	-16.3445	-30.4795	-18.1484
1828	4.3870	8.5065	0.0000	3.6391	0.8010	2.7606	6.6332	6.2719	18.2068	3.2784	2.3913	13.8000	13.8000	13.8000	13.8000	-16.5433	-2.0393	-11.9019	-14.1333	-28.8950	-16.5639	-25.3873	-13.0562
1829	4.9923	7.6445	0.0000	5.4320	0.1899	1.1656	0.6741	6.3059	12.3956	4.5396	3.8625	13.8000	13.8000	13.8000	13.8000	-12.9969	-0.3406	-7.1221	-12.6233	-28.8096	-16.4785	-26.8683	-14.5372
1830	4.1530	4.3338	0.0000	9.2982	0.7854	1.7701	4.0831	10.0343	11.5567	4.4540	5.2826	13.8000	13.8000	13.8000	13.8000	-14.5975	-0.0955	-3.8471	-11.0438	-29.0162	-16.6851	-31.2485	-18.9174
1831	4.0386	5.8644	0.0000	5.7905	0.4829	3.9167	2.3485	5.7432	17.4122	7.6196	4.4010	13.8000	13.8000	13.8000	13.8000	-11.9200	-2.7718	-4.5428	-12.1422	-28.8409	-16.5098	-27.8367	-15.5056
1832	4.8537	9.9013	0.0000	7.7677	2.5306	1.5656	4.4177	6.1371	13.5107	1.9256	1.2450	13.8000	13.8000	13.8000	13.8000	-14.9725	-5.4103	-13.0543	-15.2177	-28.9838	-16.6527	-28.8531	-16.5220
1833	5.4754	8.0254	0.0000	3.8772	2.0624	0.9588	4.1982	5.5671	10.4873	5.6679	3.7588	13.8000	13.8000	13.8000	13.8000	-11.9281	-1.2427	-7.2093	-12.7158	-28.7090	-16.3779	-25.0244	-12.6933
1834	5.1475	5.5345	0.0000	10.7414	1.1821	1.5731	1.4865	8.1929	13.1857	4.0874	4.8059	13.8000	13.8000	13.8000	13.8000	-14.2683	-3.9490	-4.7192	-11.4216	-29.0186	-16.6875	-31.3601	-19.0290
1835	6.6130	7.0234	0.0000	1.3992	1.8097	1.8757	0.9797	6.4603	10.3352	2.5004	3.5345	13.8000	13.8000	13.8000	13.8000	-14.2512	-4.3496	-7.6742	-12.2755	-29.2665	-16.9354	-22.8345	-10.5034
1836	6.6456	5.7612	0.0000	9.0699	1.1918	0.2160	5.6388	5.6764	12.7364	6.5172	6.4976	13.8000	13.8000	13.8000	13.8000	-13.0520	-1.1636	-7.8790	-10.3765	-28.6379	-16.3068	-28.8265	-16.4954
1837	4.8938	9.9005	0.0000	8.1324	2.3073	1.8051	4.3917	6.3213	13.5496	1.6607	1.3871	13.8000	13.8000	13.8000	13.8000	-14.8275	-5.3694	-13.1496	-15.2690	-28.8506	-16.5195	-29.0104	-16.6793
1838	5.9716	8.5781	0.0000	10.4775	1.4924	0.7628	4.9104	6.1309	15.2225	7.5309	3.7938	13.8000	13.8000	13.8000	13.8000	-14.1069	-1.2942	-8.4331	-12.9313	-28.8779	-16.5468	-30.4294	-18.0983
1839	6.8753	8.7471	0.0000	9.2042	0.7895	0.4612	9.0324	5.8171	19.8718	7.6349	4.5244	13.8000	13.8000	13.8000	13.8000	-12.0601	-1.8701	-7.6481	-12.2089	-28.7657	-16.4346	-28.4483	-16.1172
1840	5.1892	8.0643	0.0000	5.5363	0.4718	1.2731	1.1074	6.0372	13.3801	4.7802	3.8789	13.8000	13.8000	13.8000	13.8000	-12.6155	-0.6374	-7.4558	-12.7462	-28.6554	-16.3243	-26.6111	-14.2800
1841	5.1886	7.4350	0.0000	9.9778	0.1403	1.7719	1.0656	5.9953	11.9837	5.5589	4.0140	13.8000	13.8000	13.8000	13.8000	-13.1890	-1.3825	-6.3106	-12.4695	-28.7725	-16.4414	-30.9055	-18.5744
1842	5.2398	8.0225	0.0000	5.6743	0.7224	0.8642	3.5494	5.8891	10.2108	8.5169	3.8540	13.8000	13.8000	13.8000	13.8000	-8.8158	-1.2960	-6.3913	-12.8281	-28.6367	-16.3056	-26.9822	-14.6511
1843	6.4466	10.8608	0.0000	5.9297	0.0945	0.3753	0.8552	5.7447	17.5652	4.2626	2.0221	13.8000	13.8000	13.8000	13.8000	-10.4706	-0.4046	-10.4093	-14.5362	-28.7075	-16.3764	-25.7529	-13.4218
1844	6.3750	6.3518	0.0000	4.9345	0.7138	0.4059	3.5321	5.5025	11.0089	8.5100	5.7970	13.8000	13.8000	13.8000	13.8000	-17.2941	-2.7769	-8.7197	-10.7558	-28.8464	-16.5153	-25.1892	-12.8581
1845	5.5672	8.1550	0.0000	3.7873	1.9202	0.7656	4.1875	5.7839	11.2327	5.8225	3.9131	13.8000	13.8000	13.8000	13.8000	-11.6958	-0.9850	-8.0503	-12.4933	-28.8024	-16.4713	-24.9201	-12.5890
1846	5.6178	9.8002	0.0000	4.2336	0.0938	1.8911	7.8155	5.9276	13.4811	6.8317	2.1957	13.8000	13.8000	13.8000	13.8000	-13.0431	-0.4757	-8.2812	-14.1867	-28.8281	-16.4970	-25.2372	-12.9061
1847	5.4118	10.0585	0.0000	5.0802	0.3393	0.3336	0.0277	6.2887	10.3079	3.0890	2.3267	13.8000	13.8000	13.8000	13.8000	-13.8880	-1.6478	-12.3459	-14.5134	-28.7909	-16.4598	-26.0573	-13.7262
1848	6.8326	6.4979	0.0000	9.2629	0.9798	0.5565	4.6250	5.8190	18.2260	6.1257	6.0661	13.8000	13.8000	13.8000	13.8000	-11.5675	-1.5822	-5.1242	-10.5882	-28.8820	-16.5509	-28.7366	-16.4055
1849	5.4259	11.3226	0.0000	8.1637	1.8032	0.7458	4.2489	6.1726	13.8785	0.8595	0.6364	13.8000	13.8000	13.8000	13.8000	-13.2295	-0.4792	-11.5240	-15.8953	-28.8695	-16.5384	-28.9202	-16.5891
1850	4.6131	8.6048	0.0000	3.7202	0.7891	2.7543	6.2004	6.1265	18.4350	3.2974	2.3511	13.8000	13.8000	13.8000	13.8000	-16.4228	-1.8716	-11.7680	-14.2474	-28.8788	-16.5477	-25.1326	-12.8015
1851	5.3854	7.7949	0.0000	10.6259	0.1339	1.9808	0.7944	6.1282	12.5278	5.3307	3.9633	13.8000	13.8000	13.8000	13.8000	-13.7492	-1.1504	-6.1495	-12.4795	-29.0319	-16.7008	-31.2679	-18.9368
1852	6.4770	10.1751	0.0000	4.8142	0.3957	1.1801	1.9270	5.9857	14.1890	9.6457	2.8053	13.8000	13.8000	13.8000	13.8000	-14.1282	-0.1403	-8.7464	-13.9371	-28.9042	-16.5731	-24.7779	-12.4468
1853	4.9941	9.7418	0.0000	8.3564	0.7765	2.1488	2.1541	5.5496	16.8792	7.6129	1.9673	13.8000	13.8000	13.8000	13.8000	-9.5165	-2.0590	-6.8301	-14.6606	-28.5050	-16.1739	-29.4431	-17.1120
1854	6.4848	9.1447	0.0000	11.1717	0.2880	0.7057	3.8586	6.1911	14.9312	4.3067	3.8472	13.8000	13.8000	13.8000	13.8000	-15.5520	-1.1905	-11.8109	-12.6683	-28.8220	-16.4909	-30.8535	-18.5224
1855	4.2744	6.8159	0.0000	4.4169	1.5445	1.9575	2.6775	6.5553	12.4260	3.9517	4.0787	13.8000	13.8000	13.8000	13.8000	-12.9335	-0.2904	-8.0695	-12.5707	-28.7759	-16.4448	-26.4545	-14.1234
1856	5.1888	7.9918	0.0000	7.0205	1.8857	0.4754	1.2007	6.1695	10.4761	8.8566	3.7998	13.8000	13.8000	13.8000	13.8000	-13.5009	-1.5987	-9.1149	-12.8768	-28.9023	-16.5712	-27.9292	-15.5981
1857	4.3446	6.7526	0.0000	8.7045	1.0066	2.4471	2.2319	5.8133	17.7385	14.2742	3.9949	13.8000	13.8000	13.8000	13.8000	-11.0302	-0.7864	-6.5825	-12.7163	-28.9552	-16.6241	-30.5923	-18.2612
1858	5.0810	7.8254	0.0000	6.9696	1.8386	0.2653	1.0959	5.9020	9.9617	8.8578	3.6749	13.8000	13.8000	13.8000	13.8000	-13.5553	-1.4860	-8.5846	-13.0977	-29.0110	-16.6799	-27.8971	-15.5660
1859	4.4182	8.6660	0.0000	3.6771	0.5304	2.8646	6.3155	6.2929	18.2354	3.1939	2.3913	13.8000	13.8000	13.8000	13.8000	-16.5439	-1.9141	-12.0819	-14.1748	-28.9181	-16.5870	-25.5080	-13.1769
1860	5.7526	11.4194	0.0000	8.1840	1.6592	1.1323	4.0982	6.3761	13.8617	1.0357	0.7913	13.8000	13.8000	13.8000	13.8000	-13.4765	-0.6132	-11.4051	-15.7144	-28.7449	-16.4138	-28.3462	-16.0151
1861	5.3050	7.9565	0.0000	5.2543	0.8408	1.3695	2.2735	5.9334	12.3574	5.6193	3.7157	13.8000	13.8000	13.8000	13.8000	-15.8566	-2.5325	-10.0813	-12.8272	-28.7446	-16.4135	-26.0397	-13.7086
1862	4.8297	7.8522	0.0000	6.5240	0.6141	2.1214	3.1098	6.0888	12.2840	12.4837	3.3986	13.8000	13.8000	13.8000	13.8000	-13.8699	-0.6529	-7.9354	-13.1680	-28.8270	-16.4959	-27.7492	-15.4181
1863	5.8483	8.1944	0.0000	11.3067	1.7273	0.6278	4.2251	5.9478	14.9262	7.0546	4.2885	13.8000	13.8000	13.8000	13.8000	-13.1768	-1.6107	-8.5906	-12.4900	-28.7704	-16.4393	-31.5484	-19.2173
1864	6.0294	11.4901	0.0000	8.2538	1.8375	0.7667	4.4896	6.3067	13.8565	0.8009	0.7011	13.8000	13.8000	13.8000	13.8000	-13.4800	-0.7464	-11.4525	-15.5093	-28.9284	-16.5973	-28.2170	-15.8859
1865	4.1732	5.3790	0.0000	10.6697	0.2753	3.5164	2.2333	5.9500	14.4895	6.0023	5.0882	13.8000	13.8000	13.8000	13.8000	-12.6536	-2.2962	-5.2302	-11.4863	-28.6704	-16.3393	-32.7424	-20.4113
1866	5.9837	7.2599	0.0000	9.6749	0.8745	0.7676	5.7275	5.8114	15.1262	7.5573	4.9724	13.8000	13.8000	13.8000	13.8000	-12.9913	-2.5258	-7.5655	-11.5990	-28.7701	-16.4390	-29.8268	-17.4957
1867	6.7071	6.5629	0.0000	9.2696	1.0359	0.7534	4.4606	5.7135	17.8659	6.4947	5.9638	13.8000	13.8000	13.8000	13.8000	-11.6745	-1.8061	-5.4913	-10.8109	-28.8991	-16.5680	-28.7992	-16.4681
1868	4.4291	8.2262	0.0000	2.3751	0.6402	1.7264	5.6894	5.9049	14.1926	8.9862	2.7136	13.8000	13.8000	13.8000	13.8000	-17.1509	-1.8087	-12.6630	-13.9052	-29.0142	-16.6831	-24.7275	-12.3964
1869	4.9831	9.5395	0.0000	5.0381	0.0653	0.2888	2.6341	6.5098	16.7534	2.3106	2.2302	13.8000	13.8000	13.8000	13.8000	-11.7681	-2.0454	-8.3711	-14.3229	-28.7423	-16.4112	-26.5887	-14.2576
1870	4.5382	8.6093	0.0000	3.7009	0.6257	2.7406	6.2524	6.3168	18.3698	3.2125	2.4753	13.8000	13.8000	13.8000	13.8000	-16.5852	-2.1134	-12.0738	-14.2418	-29.1103	-16.7792	-25.3887	-13.0576
1871	5.6290	9.1499	0.0000	7.9847	0.7311	1.5400	5.2977	5.7788	12.1229	6.7146	3.0213	13.8000	13.8000	13.8000	13.8000	-10.9167	-0.3074	-6.8161	-13.4971	-28.5497	-16.2186	-28.5092	-16.1781
1872	6.2155	11.9114	0.0000	9.4102	0.8164	1.2792	4.6951	6.2588	14.3267	0.6073	0.6081	13.8000	13.8000	13.8000	13.8000	-13.5251	-0.8626	-11.5370	-15.8568	-29.0343	-16.7032	-29.2521	-16.9210
1873	4.3091	5.5387	0.0000	11.0554	0.0249	3.1538	2.7705	5.7924	13.9376	6.2031	4.9111	13.8000	13.8000	13.8000	13.8000	-12.7238	-2.5270	-5.3178	-11.7011	-28.7493	-16.4182	-32.9140	-20.5829
1874	4.7887	9.0713	0.0000	6.8070	0.8610	0.2807	2.9132	7.4652	17.0088	1.3183	1.9607	13.8000	13.8000	13.8000	13.8000	-15.0466	-0.1216	-10.4102	-14.7837	-28.8988	-16.5677	-27.6857	-15.3546
1875	4.4230	8.3671	0.0000	2.7225	0.6866	2.2083	6.0127	5.8145	14.4368	9.3089	2.4674	13.8000	13.8000	13.8000	13.8000	-17.1388	-1.8702	-12.8881	-14.1974	-28.8184	-16.4873	-24.7857	-12.4546
1876	4.8165	9.1539	0.0000	6.6908	1.1016	0.0352	2.8816	7.0658	16.6299	1.7503	1.9273	13.8000	13.8000	13.8000	13.8000	-14.7857	-0.6502	-10.0670	-14.8465	-29.1125	-16.7814	-27.6828	-15.3517
1877	6.0240	7.3984	0.0000	9.6146	0.8519	0.3466	5.6829	6.0084	15.1314	7.4448	5.1320	13.8000	13.8000	13.8000	13.8000	-12.9593	-2.2508	-7.7152	-11.6955	-28.8383	-16.5072	-29.9287	-17.5976
1878	5.8684	11.4405	0.0000	8.0368	1.5110	0.9034	4.3871	6.2610	14.0444	0.8783	0.6599	13.8000	13.8000	13.8000	13.8000	-13.3563	-0.6263	-11.0998	-15.8073	-28.8860	-16.5549	-28.4408	-16.1097
1879	5.9831	2.9523	0.0000	0.9591	0.3110	3.6676	4.9841	3.6365	9.9016	6.8343	6.9144	13.8000	13.8000	13.8000	13.8000	-12.5396	-2.4622	-5.5334	-10.0196	-29.0596	-16.7285	-23.9423	-11.6112
1880	5.9415	10.6936	0.0000	5.9138	0.3516	0.8676	0.8623	6.1234	17.5067	4.3676	2.0265	13.8000	13.8000	13.8000	13.8000	-10.6990	-0.0896	-9.9613	-14.6831	-28.8387	-16.5076	-26.2203	-13.8892
1881	4.7951	7.7719	0.0000	4.1276	0.5547	1.1982	1.2992	6.2571	18.3289	5.9718	3.7297	13.8000	13.8000	13.8000	13.8000	-15.0393	-1.5462	-9.0398	-13.1509	-28.9708	-16.6397	-25.6398	-13.3087
1882	4.4846	6.1117	0.0000	10.5156	0.2252	1.6709	2.1948	6.1908	13.9021	4.8524	4.8671	13.8000	13.8000	13.8000	13.8000	-12.0172	-2.4038	-5.5661	-11.7030	-28.6801	-16.3490	-32.1042	-19.7731
1883	4.5556	8.4948	0.0000	3.7303	0.6910	2.8060	6.2502	6.3067	18.3404	3.3062	2.5161	13.8000	13.8000	13.8000	13.8000	-16.3882	-1.9276	-11.9364	-14.1171	-28.8189	-16.4878	-25.4267	-13.0956
1884	4.8880	7.9439	0.0000	7.2046	0.3655	0.4595	2.5558	6.0787	10.6362	8.9784	3.5227	13.8000	13.8000	13.8000	13.8000	-13.9275	-2.0535	-8.9801	-13.2480	-28.9235	-16.5924	-28.2343	-15.9032
1885	5.8338	11.2148	0.0000	8.3664	1.5644	1.2552	4.4772	6.3439	13.9034	0.7859	0.8194	13.8000	13.8000	13.8000	13.8000	-13.6302	-0.8485	-11.2858	-15.7092	-29.0387	-16.7076	-28.2705	-15.9394
1886	5.1310	6.4058	0.0000	6.4395	2.8693	2.6346	9.4313	5.8100	15.3204	9.1368	4.9249	13.8000	13.8000	13.8000	13.8000	-14.0838	-3.0594	-8.5470	-11.6725	-28.8441	-16.5130	-27.3202	-14.9891
1887	4.8558	9.4248	0.0000	6.5309	0.8209	0.2594	2.9948	7.2334	16.9592	1.3826	1.9449	13.8000	13.8000	13.8000	13.8000	-15.1081	-0.2307	-10.6011	-14.5859	-29.0347	-16.7036	-27.5349	-15.2038
1888	6.5036	6.3790	0.0000	1.2698	2.6631	2.3668	1.4393	5.4510	9.9310	2.5455	3.7793	13.8000	13.8000	13.8000	13.8000	-14.2265	-4.9779	-6.5904	-12.7639	-29.3574	-17.0263	-22.0116	-9.6805
1889	6.4683	11.5941	0.0000	9.6411	1.5232	0.9624	5.6657	6.4068	14.2213	1.1916	1.1155	13.8000	13.8000	13.8000	13.8000	-13.8710	-0.6288	-10.1250	-15.4613	-28.8246	-16.4935	-29.0783	-16.7472
1890	5.9615	9.6994	0.0000	5.6277	0.0099	1.1717	1.7020	6.0244	14.2173	8.9835	2.6981	13.8000	13.8000	13.8000	13.8000	-13.8494	-0.5738	-7.9475	-13.9901	-28.9844	-16.6533	-25.5856	-13.2545
1891	4.3203	8.2135	0.0000	2.5811	0.6476	1.9782	5.8904	5.8617	13.9085	9.1283	2.5891	13.8000	13.8000	13.8000	13.8000	-16.8498	-2.1817	-13.0208	-14.0241	-28.8860	-16.5549	-24.5923	-12.2612
1892	5.0770	6.4527	0.0000	6.3812	2.7839	2.6545	9.4972	5.8861	15.2062	9.1598	4.8131	13.8000	13.8000	13.8000	13.8000	-14.1908	-2.9676	-8.5926	-11.7449	-28.8617	-16.5306	-27.5331	-15.2020
1893	5.9320	7.9805	0.0000	11.2465	2.0627	0.6097	4.1608	5.9657	14.8047	6.7495	4.3276	13.8000	13.8000	13.8000	13.8000	-13.4873	-1.7779	-8.6508	-12.3519	-28.7181	-16.3870	-31.5833	-19.2522
1894	4.6839	7.7159	0.0000	7.0622	0.5643	2.2488	2.8631	5.8167	12.4008	12.7230	3.2018	13.8000	13.8000	13.8000	13.8000	-13.6276	-0.4652	-7.7251	-13.3567	-28.8692	-16.5381	-28.2853	-15.9542
1895	5.3335	9.3136	0.0000	8.8805	0.3509	0.0039	2.1022	5.8988	15.0324	5.8751	2.3751	13.8000	13.8000	13.8000	13.8000	-13.3157	-1.3378	-7.2668	-13.9112	-28.9067	-16.5756	-29.6436	-17.3125
1896	5.2225	8.0190	0.0000	7.0094	1.8127	0.2385	1.2599	6.0529	10.3901	8.9797	3.8618	13.8000	13.8000	13.8000	13.8000	-13.5652	-1.7419	-8.9444	-12.7765	-28.9665	-16.6354	-27.9897	-15.6586
1897	5.1564	7.9676	0.0000	7.0007	1.9269	0.3461	1.2208	5.9623	10.1579	8.8728	3.4932	13.8000	13.8000	13.8000	13.8000	-13.6397	-1.7008	-8.5728	-13.0295	-28.8002	-16.4691	-28.0605	-15.7294
1898	4.8665	10.7157	0.0000	5.2154	1.2496	1.3316	3.4831	6.2125	13.1366	1.4478	0.9650	13.8000	13.8000	13.8000	13.8000	-10.5857	-0.8953	-11.6372	-15.8157	-28.7638	-16.4327	-26.5734	-14.2423
1899	4.3857	5.5306	0.0000	10.7035	0.0987	1.7743	2.3995	6.3312	14.3464	5.6489	5.4233	13.8000	13.8000	13.8000	13.8000	-12.7493	-2.3631	-5.3532	-11.4322	-28.9701	-16.6390	-32.3723	-20.0412
1900	6.0014	6.4313	0.0000	1.0212	2.5193	2.7801	1.2737	5.6507	10.0444	2.3900	3.9947	13.8000	13.8000	13.8000	13.8000	-14.4160	-5.2068	-7.0633	-12.7258	-28.8040	-16.4729	-22.0701	-9.7390
1901	4.2218	8.1165	0.0000	2.7904	0.7610	2.1240	5.7709	6.0288	14.0956	9.3061	2.6663	13.8000	13.8000	13.8000	13.8000	-17.1044	-1.8569	-13.1633	-14.1842	-29.0119	-16.6808	-24.7544	-12.4233
1902	5.8097	8.4931	0.0000	10.1881	1.5320	0.7185	4.7472	6.2234	15.3868	7.4009	3.8095	13.8000	13.8000	13.8000	13.8000	-14.0873	-1.2082	-8.4247	-13.0035	-28.9509	-16.6198	-30.4011	-18.0700
1903	6.3011	10.3645	0.0000	6.9327	1.4728	0.6946	1.2794	5.8834	14.9265	5.3518	2.4515	13.8000	13.8000	13.8000	13.8000	-12.2548	-1.4435	-9.7997	-14.2220	-28.7739	-16.4428	-26.6379	-14.3068
1904	4.4518	5.5908	0.0000	9.8294	0.5928	1.8912	2.1031	8.0597	13.3264	3.7290	4.6828	13.8000	13.8000	13.8000	13.8000	-13.9477	-3.4399	-5.4292	-11.8482	-29.1009	-16.7698	-31.0501	-18.7190
1905	5.9673	11.6600	0.0000	9.4066	1.0325	1.2889	4.9335	6.4155	14.6156	0.8317	0.6321	13.8000	13.8000	13.8000	13.8000	-13.6540	-0.8156	-11.9956	-16.1479	-28.8913	-16.5602	-29.3836	-17.0525
1906	5.5683	9.3932	0.0000	5.5701	1.4789	0.0460	0.6024	6.1691	18.7231	3.2500	2.5594	13.8000	13.8000	13.8000	13.8000	-13.0748	-2.6481	-8.4714	-14.1565	-29.1105	-16.7794	-26.0076	-13.6765
1907	5.6165	10.0034	0.0000	5.2714	0.3473	0.3619	0.2874	6.0191	10.3934	3.2249	2.2347	13.8000	13.8000	13.8000	13.8000	-13.7903	-1.8113	-12.2940	-14.3633	-28.8248	-16.4937	-26.0785	-13.7474
1908	4.4782	8.5288	0.0000	3.7045	0.6873	2.8398	6.1358	6.1562	18.2101	3.2687	2.5099	13.8000	13.8000	13.8000	13.8000	-16.4861	-2.0258	-11.9572	-14.0446	-28.8404	-16.5093	-25.5210	-13.1899
1909	4.8058	6.9319	0.0000	5.3114	2.3074	1.0145	6.0140	6.4074	17.3814	4.0775	4.1098	13.8000	13.8000	13.8000	13.8000	-14.6603	-2.3742	-8.6854	-12.4898	-28.8656	-16.5345	-26.5708	-14.2397
1910	4.5154	7.4668	0.0000	4.2431	0.2748	1.5154	3.1025	6.2672	15.5998	4.9045	3.7299	13.8000	13.8000	13.8000	13.8000	-14.5627	-2.3029	-7.9415	-12.9355	-28.8984	-16.5673	-26.0490	-13.7179
1911	4.6456	5.1429	0.0000	11.2718	4.3041	2.1626	6.6746	5.4404	18.1208	8.0888	5.5799	13.8000	13.8000	13.8000	13.8000	-10.2257	-3.0281	-7.0945	-11.1035	-28.6058	-16.2747	-32.8528	-20.5217
1912	5.7173	7.8071	0.0000	9.6664	1.7723	0.4783	2.3531	7.4790	13.5548	3.6444	4.3736	13.8000	13.8000	13.8000	13.8000	-14.9479	-0.7745	-8.8414	-12.2812	-28.9299	-16.5988	-30.0107	-17.6796
1913	5.2388	8.0964	0.0000	6.9393	1.7122	0.3233	1.1642	6.1602	10.3538	8.9971	3.7012	13.8000	13.8000	13.8000	13.8000	-13.4594	-1.6943	-9.1461	-12.9210	-28.9534	-16.6223	-27.9431	-15.6120
1914	5.1516	7.6815	0.0000	3.6556	1.1341	2.4829	0.7276	5.9207	13.0745	5.3370	4.0228	13.8000	13.8000	13.8000	13.8000	-12.6172	-0.2317	-8.5213	-12.5389	-28.7051	-16.3740	-25.1873	-12.8562
1915	5.0398	8.0427	0.0000	6.8599	0.4106	2.2878	2.4860	6.1553	12.1942	12.9068	3.5127	13.8000	13.8000	13.8000	13.8000	-13.9343	-0.6792	-8.0327	-13.0857	-29.0508	-16.7197	-28.0636	-15.7325
1916	5.6444	10.0481	0.0000	5.2673	0.1559	0.1573	0.2874	6.3626	10.4130	3.2829	2.5125	13.8000	13.8000	13.8000	13.8000	-13.8070	-1.6495	-12.4129	-14.1831	-28.7674	-16.4363	-26.0196	-13.6885
1917	4.8518	9.8396	0.0000	7.7725	2.3394	1.5101	4.3710	6.4655	13.5695	1.7011	1.3072	13.8000	13.8000	13.8000	13.8000	-14.9073	-5.4054	-13.0552	-15.3183	-28.9220	-16.5909	-28.8602	-16.5291
1918	4.4433	8.5604	0.0000	3.7786	0.8122	2.8039	6.3473	6.2207	18.3887	3.0801	2.3011	13.8000	13.8000	13.8000	13.8000	-16.3406	-1.9760	-11.9646	-14.1087	-28.8496	-16.5185	-25.5916	-13.2605
1919	4.5708	5.6240	0.0000	9.8381	1.6045	2.0201	1.7363	7.8270	13.5583	3.6265	4.5006	13.8000	13.8000	13.8000	13.8000	-14.2524	-3.2690	-6.0169	-11.5563	-28.9651	-16.6340	-31.1631	-18.8320
1920	4.6512	4.4784	0.0000	9.6123	0.5775	1.6171	4.9179	9.7915	10.2014	4.4095	5.2698	13.8000	13.8000	13.8000	13.8000	-14.2996	-0.6057	-3.5806	-10.9011	-28.9162	-16.5851	-31.1095	-18.7784
1921	5.8705	11.6200	0.0000	9.2250	1.0853	1.0813	4.8491	6.7183	14.1656	0.7027	0.7088	13.8000	13.8000	13.8000	13.8000	-13.6211	-1.0305	-11.5065	-15.8883	-29.1025	-16.7714	-29.2108	-16.8797
1922	5.1894	8.0316	0.0000	6.8361	1.8376	0.4929	1.2858	6.0396	10.6141	8.8800	3.7639	13.8000	13.8000	13.8000	13.8000	-13.5769	-1.4579	-9.0299	-12.9222	-28.9972	-16.6661	-27.9000	-15.5689
1923	5.2180	7.6887	0.0000	6.7565	1.6639	0.7094	1.5109	6.0831	10.0556	9.4002	4.1923	13.8000	13.8000	13.8000	13.8000	-13.9980	-1.8643	-8.6835	-12.7838	-28.7804	-16.4493	-27.5068	-15.1757
1924	4.9466	5.6353	0.0000	10.8020	1.0259	2.0657	1.0426	7.7297	13.3340	3.9667	4.8550	13.8000	13.8000	13.8000	13.8000	-14.0670	-3.7826	-4.4934	-11.6983	-28.9887	-16.6576	-31.4625	-19.1314
1925	5.1081	7.9884	0.0000	5.5642	0.3451	1.1965	0.8164	6.2306	13.1129	4.6801	3.6255	13.8000	13.8000	13.8000	13.8000	-12.6957	-0.7400	-7.1382	-13.0181	-28.8209	-16.4898	-26.9596	-14.6285
1926	4.0349	9.2127	0.0000	3.2901	4.2695	2.2354	2.7824	5.5215	12.4025	4.3158	1.4380	13.8000	13.8000	13.8000	13.8000	-9.2761	-5.7477	-10.6769	-15.2937	-28.5389	-16.2078	-25.5946	-13.2635
1927	7.0088	6.6909	0.0000	9.6684	1.0334	0.5117	4.5549	5.6359	17.7083	6.3765	6.0795	13.8000	13.8000	13.8000	13.8000	-11.7062	-1.8980	-5.3919	-10.4531	-28.6051	-16.2740	-29.1301	-16.7990
1928	4.3036	6.8546	0.0000	-1.2878	2.2124	3.2214	4.7886	3.7136	15.1447	7.5815	1.9276	13.8000	13.8000	13.8000	13.8000	-13.6666	-2.9039	-9.3470	-14.4303	-30.7279	-18.3968	-21.9920	-9.6609
1929	4.8037	7.9203	0.0000	5.8299	1.0110	0.4797	3.0609	5.8490	10.2824	7.8726	3.4639	13.8000	13.8000	13.8000	13.8000	-8.5174	-0.9882	-6.2915	-13.3692	-28.7028	-16.3717	-27.1693	-14.8382
1930	4.8624	10.0651	0.0000	7.8312	2.3237	1.5747	4.5375	6.2839	13.5870	2.0149	1.0935	13.8000	13.8000	13.8000	13.8000	-14.7562	-5.3020	-12.9841	-15.4563	-29.1066	-16.7755	-28.9017	-16.5706
1931	5.4318	7.9559	0.0000	11.1503	1.5261	0.4562	4.0209	5.7626	15.3384	6.8853	3.7704	13.8000	13.8000	13.8000	13.8000	-13.0578	-1.2619	-8.7148	-12.7140	-28.8982	-16.5671	-31.8041	-19.4730
1932	6.7967	6.4733	0.0000	9.4617	0.9643	0.9245	4.7733	5.6294	18.0480	6.4668	6.1894	13.8000	13.8000	13.8000	13.8000	-11.5516	-1.8685	-5.5766	-10.5899	-28.8110	-16.4799	-29.0509	-16.7198
1933	5.7638	8.3856	0.0000	10.3483	1.5728	0.5366	4.8452	6.0129	15.4119	7.4005	3.7665	13.8000	13.8000	13.8000	13.8000	-13.9129	-1.2138	-8.5958	-12.8769	-28.8364	-16.5053	-30.4271	-18.0960
1934	4.9701	7.7995	0.0000	6.9484	2.0381	0.1771	1.1028	5.9416	10.0683	9.1575	3.4716	13.8000	13.8000	13.8000	13.8000	-13.7121	-1.4480	-8.7383	-13.0843	-28.8422	-16.5111	-27.9781	-15.6470
1935	5.0773	7.8750	0.0000	4.3609	1.1988	1.8287	3.9002	5.7217	9.6032	9.7761	3.5215	13.8000	13.8000	13.8000	13.8000	-13.8403	-2.5483	-8.4287	-13.1118	-28.9268	-16.5957	-25.3688	-13.0377
1936	5.3809	9.7560	0.0000	4.3902	0.4299	1.5144	7.7027	5.8631	13.2396	6.8878	2.2555	13.8000	13.8000	13.8000	13.8000	-12.8600	-0.4762	-8.3352	-14.2145	-28.7701	-16.4390	-25.3082	-12.9771
1937	3.5631	9.2004	0.0000	5.3046	0.0844	2.9347	0.3931	5.9212	13.0592	4.9313	0.9539	13.8000	13.8000	13.8000	13.8000	-11.5981	-3.9066	-7.8601	-15.8418	-28.7052	-16.3741	-27.9449	-15.6138
1938	4.5347	8.3300	0.0000	2.4037	0.6917	2.4133	5.4363	5.7504	14.5466	9.1406	2.4777	13.8000	13.8000	13.8000	13.8000	-17.1714	-2.2948	-12.0724	-14.1001	-28.9466	-16.6155	-24.3086	-11.9775
1939	4.4797	8.5790	0.0000	3.8922	0.7775	2.6865	6.1764	6.3631	18.1654	3.1764	2.4959	13.8000	13.8000	13.8000	13.8000	-16.4495	-2.0877	-11.9039	-14.1713	-28.9544	-16.6233	-25.4341	-13.1030
1940	4.2666	7.8810	0.0000	6.1768	0.9877	3.1769	1.2306	7.9147	12.6290	1.5360	2.4437	13.8000	13.8000	13.8000	13.8000	-13.5815	-3.5425	-7.1146	-13.9878	-28.8634	-16.5323	-27.8986	-15.5675
1941	4.7402	5.9644	0.0000	9.7669	0.9924	1.5851	1.7513	7.7108	13.2401	3.8138	4.3573	13.8000	13.8000	13.8000	13.8000	-13.9581	-3.9800	-4.7350	-11.7777	-28.9254	-16.5943	-30.8263	-18.4952
1942	5.6980	9.3131	0.0000	8.2922	1.1295	1.8510	5.4839	5.7996	11.8106	8.0561	3.0044	13.8000	13.8000	13.8000	13.8000	-10.8960	-0.0599	-7.5872	-13.5766	-28.8862	-16.5551	-28.9260	-16.5949
1943	4.4293	8.4959	0.0000	3.7383	0.7964	2.7406	6.1110	6.2285	18.2428	3.1461	2.5530	13.8000	13.8000	13.8000	13.8000	-16.4870	-2.0373	-11.9278	-14.1714	-28.8363	-16.5052	-25.4915	-13.1604
1944	6.5082	10.0300	0.0000	7.8212	0.5526	0.5217	6.1214	6.0517	15.8969	4.5096	2.8529	13.8000	13.8000	13.8000	13.8000	-13.7347	-2.8222	-7.9298	-13.4682	-28.9822	-16.6511	-27.4520	-15.1209
1945	6.7933	10.6983	0.0000	10.4093	0.2479	1.7133	0.5690	5.4385	14.3580	3.1531	2.4550	13.8000	13.8000	13.8000	13.8000	-9.9584	-2.8124	-6.4096	-14.1362	-28.5039	-16.1728	-29.6702	-17.3391
1946	4.7409	7.6582	0.0000	5.9075	1.0159	0.4254	2.9199	5.6790	10.2429	8.0397	3.6289	13.8000	13.8000	13.8000	13.8000	-8.3068	-0.9562	-6.0106	-13.0259	-28.7765	-16.4454	-27.2932	-14.9621
1947	5.0105	8.0287	0.0000	7.3784	0.5805	0.4174	2.5502	5.9976	10.6553	9.2092	3.4145	13.8000	13.8000	13.8000	13.8000	-13.6763	-1.7104	-8.6946	-13.1484	-28.9210	-16.5899	-28.4028	-16.0717
1948	5.6357	8.2050	0.0000	4.2088	2.1095	0.9561	3.9276	5.6418	10.5444	5.7611	3.8040	13.8000	13.8000	13.8000	13.8000	-12.0736	-0.8813	-7.4045	-12.6605	-28.7504	-16.4193	-24.9539	-12.6228
1949	5.1307	8.0966	0.0000	6.8792	1.9673	0.3499	1.2673	6.1828	9.9791	8.6051	3.6481	13.8000	13.8000	13.8000	13.8000	-13.6706	-1.1941	-8.6611	-13.0131	-28.8440	-16.5129	-27.8983	-15.5672
1950	4.6139	7.4319	0.0000	4.4296	1.1825	1.4002	3.1900	6.5078	11.9607	4.0357	3.8404	13.8000	13.8000	13.8000	13.8000	-13.6849	-0.3708	-7.9768	-12.8741	-28.8763	-16.5452	-25.8430	-13.5119
1951	5.7960	6.5771	0.0000	6.9224	0.9747	2.1184	8.7472	5.9918	17.3347	8.7313	5.5097	13.8000	13.8000	13.8000	13.8000	-14.5316	-0.6912	-6.4719	-11.1947	-28.7991	-16.4680	-27.3480	-15.0169
1952	6.3328	6.2754	0.0000	4.9253	0.8332	0.4585	3.2642	5.4370	10.9361	8.6510	5.8848	13.8000	13.8000	13.8000	13.8000	-17.3219	-2.7018	-8.8452	-10.6927	-28.8946	-16.5635	-25.0402	-12.7091
1953	4.3017	5.8084	0.0000	10.6445	0.5863	1.3585	2.7759	6.0521	14.6091	5.3342	5.0076	13.8000	13.8000	13.8000	13.8000	-12.3158	-2.1078	-5.8180	-11.6091	-28.7273	-16.3962	-32.3876	-20.0565
1954	5.6963	9.3516	0.0000	5.3308	1.7982	0.0641	0.3129	6.2544	18.4202	3.5159	2.7788	13.8000	13.8000	13.8000	13.8000	-12.9035	-2.5284	-8.4176	-13.7245	-29.0621	-16.7310	-26.0138	-13.6827
1955	5.2595	9.4961	0.0000	7.9531	1.0702	2.3225	1.8779	5.6288	17.2559	7.2997	2.1890	13.8000	13.8000	13.8000	13.8000	-10.1827	-2.2346	-7.0668	-14.5294	-28.8332	-16.5021	-28.9696	-16.6385
1956	5.0034	9.4032	0.0000	6.5847	1.0834	0.2690	3.0194	7.1212	16.9804	1.4505	1.9872	13.8000	13.8000	13.8000	13.8000	-14.9792	-0.1799	-10.4919	-14.5097	-29.0950	-16.7639	-27.4337	-15.1026
1957	6.0350	10.0479	0.0000	9.3516	1.0111	1.4141	4.0831	6.0490	10.4606	11.5738	2.5879	13.8000	13.8000	13.8000	13.8000	-13.1135	-1.6918	-10.3812	-14.1796	-28.6557	-16.3246	-29.5815	-17.2504
1958	4.8744	8.0508	0.0000	7.0631	0.5132	0.4569	2.3873	5.9544	10.8799	9.0445	3.3029	13.8000	13.8000	13.8000	13.8000	-13.7977	-1.6526	-8.7791	-13.3054	-29.0615	-16.7304	-28.3892	-16.0581
1959	3.5932	6.8879	0.0000	8.7451	0.9234	2.9756	0.8554	6.0835	11.9388	12.3002	3.2096	13.8000	13.8000	13.8000	13.8000	-14.7794	-2.2649	-9.4587	-13.4259	-28.8975	-16.5664	-31.2974	-18.9663
1960	5.8997	8.4708	0.0000	10.2888	1.5842	0.5879	4.8108	6.0633	15.3945	7.5288	3.8416	13.8000	13.8000	13.8000	13.8000	-14.0034	-1.1352	-8.5142	-12.8477	-28.7137	-16.3826	-30.3884	-18.0573
1961	5.0186	7.8746	0.0000	6.8893	2.0267	0.3250	1.3444	6.0058	9.9753	9.0020	3.6908	13.8000	13.8000	13.8000	13.8000	-13.7117	-1.5686	-8.5711	-13.1259	-28.9219	-16.5908	-27.9769	-15.6458
1962	4.9585	7.5705	0.0000	4.3754	0.5660	1.2975	0.2942	5.9123	18.5975	6.1244	3.7881	13.8000	13.8000	13.8000	13.8000	-15.4762	-2.2017	-9.3126	-12.8720	-28.9125	-16.5814	-25.3707	-13.0396
1963	5.9967	8.5770	0.0000	10.5932	1.5183	0.7475	4.9347	6.0429	15.3372	7.6069	3.7775	13.8000	13.8000	13.8000	13.8000	-13.9844	-1.2699	-8.3572	-12.9003	-28.7582	-16.4271	-30.5600	-18.2289
1964	4.1909	5.4704	0.0000	2.5549	1.6702	2.9372	4.4255	5.7320	12.1911	5.9293	4.7692	13.8000	13.8000	13.8000	13.8000	-13.6859	-4.3758	-7.1798	-11.7949	-29.1407	-16.8096	-24.7108	-12.3797
1965	5.8190	11.5228	0.0000	7.9218	1.7092	0.8034	4.2099	6.2789	13.8974	1.0583	0.7132	13.8000	13.8000	13.8000	13.8000	-13.2779	-0.4086	-11.3386	-15.6499	-28.7501	-16.4190	-28.4812	-16.1501
1966	5.0763	7.7288	0.0000	4.8870	0.9997	2.2716	4.2787	5.7820	16.7093	9.1288	3.8201	13.8000	13.8000	13.8000	13.8000	-10.6781	-2.4123	-5.8837	-12.5706	-28.8356	-16.5045	-26.2639	-13.9328
1967	4.8157	8.1830	0.0000	7.0032	0.4701	0.9135	2.5001	6.0498	10.5916	9.1306	3.1783	13.8000	13.8000	13.8000	13.8000	-13.6958	-1.7039	-8.8713	-13.3335	-28.8284	-16.4973	-28.3295	-15.9984
1968	3.8720	7.3311	0.0000	9.7908	1.3843	2.6322	2.4264	6.1511	10.6483	13.6036	3.0752	13.8000	13.8000	13.8000	13.8000	-13.6425	-7.9193	-8.2577	-13.5160	-28.9752	-16.6441	-31.9598	-19.6287
1969	5.6789	7.6969	0.0000	10.0668	1.6120	0.8705	2.6687	7.1565	13.3028	3.6991	4.0627	13.8000	13.8000	13.8000	13.8000	-14.9136	-0.8578	-8.7421	-12.2053	-29.0321	-16.7010	-30.3267	-17.9956
1970	4.6184	7.6666	0.0000	5.7508	0.8850	0.5505	3.2999	5.7938	10.2271	8.0308	3.7866	13.8000	13.8000	13.8000	13.8000	-8.5092	-1.1330	-6.2767	-13.1535	-28.8016	-16.4705	-27.3055	-14.9744
1971	5.7874	8.1090	0.0000	11.3956	1.9630	0.7022	4.0513	5.8644	15.1747	6.9135	4.1762	13.8000	13.8000	13.8000	13.8000	-13.1368	-1.8154	-8.4327	-12.5184	-28.8160	-16.4849	-31.7342	-19.4031
1972	4.8069	8.3560	0.0000	8.9256	2.4032	1.6270	0.3371	7.2141	19.3638	1.8743	2.7612	13.8000	13.8000	13.8000	13.8000	-13.3830	-5.0527	-9.4971	-13.6150	-28.7774	-16.4463	-29.9377	-17.6066
1973	4.8450	9.8719	0.0000	7.9047	2.3211	1.6371	4.5075	6.2905	13.6826	1.7781	1.3712	13.8000	13.8000	13.8000	13.8000	-14.7654	-5.0668	-13.1177	-15.3232	-29.0139	-16.6828	-28.8446	-16.5135
1974	4.9281	7.7566	0.0000	6.9449	1.8817	0.1078	1.1335	5.9580	9.8939	9.3267	3.5691	13.8000	13.8000	13.8000	13.8000	-13.5890	-1.5355	-8.4293	-13.2803	-28.9416	-16.6105	-27.8822	-15.5511
1975	6.4241	9.7840	0.0000	7.9305	0.5417	0.3267	5.7365	6.0895	16.1987	4.4723	2.8176	13.8000	13.8000	13.8000	13.8000	-13.9697	-2.9669	-7.9349	-13.5875	-29.0572	-16.7261	-27.5239	-15.1928
1976	4.1562	7.1929	0.0000	4.1125	0.3575	1.9755	3.8589	6.1359	16.2709	4.9571	3.5369	13.8000	13.8000	13.8000	13.8000	-14.3177	-2.0242	-8.3392	-13.1127	-28.8374	-16.5063	-25.9324	-13.6013
1977	7.0703	6.0994	0.0000	8.9825	0.8900	0.4269	4.9421	5.7925	17.6715	5.9188	6.3394	13.8000	13.8000	13.8000	13.8000	-11.3933	-2.1624	-6.2342	-10.3596	-28.8146	-16.4835	-28.4937	-16.1626
1978	4.9300	7.8004	0.0000	6.8959	1.9594	0.2352	1.2376	6.1267	9.9555	8.9495	3.6433	13.8000	13.8000	13.8000	13.8000	-13.6806	-1.7412	-8.8015	-13.0667	-29.0538	-16.7227	-27.9995	-15.6684
1979	4.4642	4.5118	0.0000	9.1710	0.9129	1.5545	3.9606	9.6357	11.2248	4.5045	5.3463	13.8000	13.8000	13.8000	13.8000	-14.5459	-0.0700	-3.8496	-10.8812	-28.9803	-16.6492	-30.8952	-18.5641
1980	4.3322	6.9003	0.0000	4.5673	1.8427	1.7693	2.9184	6.3327	12.6715	3.9499	3.8786	13.8000	13.8000	13.8000	13.8000	-13.3773	-0.5734	-8.3289	-12.7829	-28.8436	-16.5125	-26.1578	-13.8267
1981	5.6602	8.7539	0.0000	7.7359	1.8056	1.3565	4.9705	5.4911	12.2379	7.5086	3.3993	13.8000	13.8000	13.8000	13.8000	-10.6635	-0.5958	-6.2696	-13.0860	-28.5096	-16.1785	-28.2893	-15.9582
1982	6.0750	11.6345	0.0000	8.0733	1.5841	1.0136	4.1415	6.3190	14.0359	1.3804	0.7550	13.8000	13.8000	13.8000	13.8000	-13.7908	-0.5560	-11.2358	-15.4937	-28.8593	-16.5282	-28.1450	-15.8139
1983	4.3023	8.1513	0.0000	2.6008	0.6547	1.7979	5.8886	5.7874	14.0325	9.1698	2.4871	13.8000	13.8000	13.8000	13.8000	-16.9199	-1.9477	-13.1245	-14.1440	-29.0628	-16.7317	-24.7367	-12.4056
1984	5.8776	8.5030	0.0000	10.2738	1.4418	0.7613	4.9100	6.0793	15.2901	7.4650	3.7214	13.8000	13.8000	13.8000	13.8000	-13.9375	-1.2735	-8.6727	-12.9329	-28.8200	-16.4889	-30.4936	-18.1625
1985	4.9647	9.1398	0.0000	6.6334	0.9210	0.3007	2.9075	7.0598	16.4522	1.8908	2.0609	13.8000	13.8000	13.8000	13.8000	-15.0546	-0.5480	-10.2095	-14.5256	-29.1540	-16.8229	-27.8143	-15.4832
1986	5.5611	9.9033	0.0000	4.0582	0.0550	1.6658	7.7154	5.9559	13.1497	6.8341	2.3802	13.8000	13.8000	13.8000	13.8000	-13.0732	-0.5419	-8.4878	-14.2708	-28.7816	-16.4505	-25.1802	-12.8491
1987	4.9256	9.1951	0.0000	6.8699	0.6817	0.0545	2.8922	6.8985	16.3034	1.6809	1.9193	13.8000	13.8000	13.8000	13.8000	-15.2681	-0.8658	-9.9068	-14.4838	-29.0286	-16.6975	-27.8022	-15.4711
1988	5.8634	11.5041	0.0000	8.8069	0.8956	1.3480	5.1920	6.5655	13.6026	1.2013	1.2108	13.8000	13.8000	13.8000	13.8000	-13.7797	-1.1999	-11.8860	-15.6272	-28.6839	-16.3528	-28.9605	-16.6294
1989	4.4905	8.5699	0.0000	2.8942	0.5083	1.9595	6.1177	6.0364	13.9932	9.2034	2.6704	13.8000	13.8000	13.8000	13.8000	-17.0910	-1.9766	-12.6847	-14.2083	-28.8955	-16.5644	-24.7875	-12.4564
1990	3.9870	6.8503	0.0000	3.9416	0.4541	1.9382	3.6014	6.1607	16.1824	4.6195	3.7843	13.8000	13.8000	13.8000	13.8000	-14.4958	-1.9880	-8.1902	-12.9711	-28.8086	-16.4775	-26.1200	-13.7889
1991	3.9619	6.6733	0.0000	4.0684	1.6146	1.6362	2.9292	6.2221	12.9305	3.7836	3.6099	13.8000	13.8000	13.8000	13.8000	-13.8789	-1.1001	-8.3001	-13.0353	-28.9186	-16.5875	-26.2285	-13.8974
1992	6.3482	6.1998	0.0000	4.9538	0.7720	0.1502	3.1931	5.5699	10.8795	8.4696	5.9423	13.8000	13.8000	13.8000	13.8000	-17.6537	-2.8841	-8.9261	-10.7874	-28.9981	-16.6670	-25.0248	-12.6937
1993	5.0024	9.6381	0.0000	5.4782	0.1290	0.2725	2.6306	6.2561	16.4985	2.5289	2.0875	13.8000	13.8000	13.8000	13.8000	-11.8032	-1.5558	-8.3867	-14.7904	-28.6412	-16.3101	-26.5134	-14.1823
1994	5.5585	9.6416	0.0000	4.1286	0.3894	1.6504	7.7794	5.9570	13.2169	6.8103	2.5303	13.8000	13.8000	13.8000	13.8000	-13.1483	-0.6370	-8.3707	-14.0723	-29.0493	-16.7182	-24.9862	-12.6551
1995	4.9124	9.2460	0.0000	6.3734	1.0248	0.2828	3.1248	7.1511	17.1208	1.4771	1.9247	13.8000	13.8000	13.8000	13.8000	-15.3261	-0.0912	-10.6780	-14.4847	-29.0310	-16.6999	-27.6793	-15.3482
1996	4.7974	7.9061	0.0000	5.7586	0.9737	0.6483	2.8837	5.6539	10.2318	7.8578	3.6713	13.8000	13.8000	13.8000	13.8000	-8.3613	-0.9294	-6.4123	-13.0175	-28.7163	-16.3852	-27.3158	-14.9847
1997	5.0972	9.2278	0.0000	5.1838	0.4011	0.3154	2.5219	6.2970	16.3281	2.6138	2.5935	13.8000	13.8000	13.8000	13.8000	-11.4180	-1.6586	-8.4638	-14.3162	-28.8752	-16.5441	-26.2898	-13.9587
1998	4.4755	7.0614	0.0000	4.4599	1.6122	1.8756	3.0101	6.5016	12.8008	4.0323	4.1229	13.8000	13.8000	13.8000	13.8000	-13.1958	-0.4631	-7.7351	-12.7177	-28.8350	-16.5039	-26.0206	-13.6895
1999	4.4526	8.1817	0.0000	2.5076	0.5798	1.9769	6.0927	5.8998	14.5132	8.9606	2.9223	13.8000	13.8000	13.8000	13.8000	-16.8424	-1.9073	-12.7028	-13.9222	-28.9482	-16.6171	-24.5672	-12.2361
[truncated: 37,528 more rows]
