# Supplementary material for: A minimal chemo-mechanical Markov model for rotary catalysis of F1-ATPase
Source: Nat Commun. 2026 Jun 15;17:5310. doi: 10.1038/s41467-026-73844-0 (PMC13272679; doi:10.1038/s41467-026-73844-0)
Supplement: Supplementary file 4 — Source Data [file 41467_2026_73844_MOESM4_ESM.zip › SourceData/SupplementaryFigures/S-Fig14_trained-parameters.csv]

SET	G_O	G_H	G_C	G_C*	GA_BETA	GA_GAMMA	GA_CHEM	GA_OT	GA_OD	GA_HT	GA_HD	GA_CT	GA_CD	GA_C*T	GA_C*D	BG_OT	BG_OD	BG_HT	BG_HD	BG_CT	BG_CD	BG_C*T	BG_C*D
1	-2.9689	-5.1458	0.0000	-6.0809	1.8014	1.9216	10.6520	4.7404	8.1412	8.5698	6.7484	13.8000	13.8000	13.8000	13.8000	-12.8418	-0.5107	-14.0436	-10.5195	-29.2918	-16.9607	-32.1067	-16.9576
2	0.3636	-1.0124	0.0000	3.4095	5.0340	8.1782	14.8778	4.6664	18.3329	7.8979	6.1645	13.8000	13.8000	13.8000	13.8000	-17.0039	-4.6728	-16.4092	-10.3551	-25.9099	-13.5788	-26.1331	-21.6248
3	-1.1972	-4.1288	0.0000	1.1315	1.2611	6.2054	16.6328	4.8405	7.9478	9.9992	7.6489	13.8000	13.8000	13.8000	13.8000	-14.9076	-2.5765	-14.5448	-10.2709	-27.9142	-15.5831	-28.6812	-21.8889
4	-1.0103	-3.2252	0.0000	0.6829	2.3566	3.0166	9.6138	4.1590	14.1112	12.6988	6.2177	13.8000	13.8000	13.8000	13.8000	-13.0535	-0.7224	-15.2426	-10.3773	-27.4355	-15.1044	-31.4623	-20.7044
5	-1.4705	-4.1988	0.0000	1.2702	1.6894	6.1241	16.4456	4.6825	8.0908	9.9651	7.4100	13.8000	13.8000	13.8000	13.8000	-15.0014	-2.6703	-14.6743	-10.2157	-27.9344	-15.6033	-28.9670	-22.0393
6	-1.1527	-3.1980	0.0000	0.9283	2.0271	2.8766	9.9489	4.1232	14.2643	12.8960	6.0991	13.8000	13.8000	13.8000	13.8000	-13.1609	-0.8298	-15.3768	-10.3814	-27.4428	-15.1117	-31.5773	-20.8968
7	-0.7423	-3.2988	0.0000	0.6322	2.4366	2.8983	9.7806	4.1854	13.8758	12.5811	6.4727	13.8000	13.8000	13.8000	13.8000	-13.0010	-0.6699	-15.6005	-10.3797	-27.3845	-15.0534	-31.4093	-20.6652
8	-0.9602	-3.2155	0.0000	0.6300	2.3291	2.9578	9.6010	4.1966	14.0734	12.7020	6.3740	13.8000	13.8000	13.8000	13.8000	-12.9658	-0.6347	-15.1274	-10.4255	-27.2994	-14.9683	-31.5218	-20.5363
9	-1.1043	-3.2690	0.0000	0.7913	2.0901	2.8720	9.6759	4.1808	14.0172	12.6994	6.1651	13.8000	13.8000	13.8000	13.8000	-12.9480	-0.6169	-15.1456	-10.4098	-27.6079	-15.2768	-31.1928	-20.8702
10	-1.1595	-3.4168	0.0000	0.6034	2.4188	2.9645	9.6423	4.1449	14.1470	12.8706	6.3365	13.8000	13.8000	13.8000	13.8000	-13.0780	-0.7469	-15.3781	-10.3676	-27.4969	-15.1658	-31.5218	-20.7331
11	-1.1636	-3.2997	0.0000	0.6092	1.9987	2.9873	9.5685	4.3937	13.9691	12.7495	6.3903	13.8000	13.8000	13.8000	13.8000	-13.0937	-0.7626	-15.2562	-10.5296	-27.4756	-15.1445	-31.6469	-20.7441
12	-3.1350	-5.7508	0.0000	1.6727	0.1273	4.4368	13.0308	4.2265	10.4257	8.7314	6.5031	13.8000	13.8000	13.8000	13.8000	-13.7735	-1.4424	-14.4664	-10.3863	-29.7980	-17.4669	-34.0323	-24.0830
13	-1.1685	-3.2571	0.0000	0.7537	2.3837	2.9222	9.6297	4.3311	14.0218	12.9486	6.4014	13.8000	13.8000	13.8000	13.8000	-13.1847	-0.8536	-15.1766	-10.2788	-27.5039	-15.1728	-31.3709	-20.7437
14	-0.0106	-1.7975	0.0000	-0.0081	0.7692	4.8389	15.9902	4.9220	16.8177	10.5400	6.6990	13.8000	13.8000	13.8000	13.8000	-13.4102	-1.0791	-13.1955	-10.3973	-26.3702	-14.0391	-32.1386	-18.7809
15	-0.8988	-3.0134	0.0000	0.9152	2.3756	2.9429	9.7063	4.1651	13.8799	12.8372	6.2780	13.8000	13.8000	13.8000	13.8000	-13.0936	-0.7625	-15.3527	-10.3834	-27.3344	-15.0033	-31.2885	-20.5821
16	-1.6598	-3.9856	0.0000	1.2571	1.5364	6.0962	16.5721	4.6728	7.9947	9.2496	6.9280	13.8000	13.8000	13.8000	13.8000	-14.9626	-2.6315	-14.9338	-10.4062	-27.8409	-15.5098	-29.4061	-21.9467
17	-0.9972	-3.0933	0.0000	0.8341	2.4384	2.9809	9.5596	4.0678	14.1180	12.6900	6.0795	13.8000	13.8000	13.8000	13.8000	-12.9873	-0.6562	-15.1605	-10.3521	-27.4519	-15.1208	-31.6345	-20.6001
18	-0.3273	-2.0882	0.0000	0.1296	3.6050	3.8914	13.0922	4.3273	13.7641	8.3878	5.9656	13.8000	13.8000	13.8000	13.8000	-13.7480	-1.4169	-13.8542	-10.4797	-26.6407	-14.3096	-32.9086	-19.1353
19	0.0456	-1.7438	0.0000	-0.1651	0.7266	4.6816	15.9541	4.7317	16.9470	10.4960	6.3920	13.8000	13.8000	13.8000	13.8000	-13.1244	-0.7933	-12.9443	-10.5115	-26.3231	-13.9920	-31.8646	-18.6793
20	-1.2659	-4.1398	0.0000	1.1449	1.5728	6.2800	16.2501	4.8439	8.0622	9.6557	7.5235	13.8000	13.8000	13.8000	13.8000	-15.1094	-2.7783	-14.5236	-10.3577	-28.0914	-15.7603	-28.5917	-21.9425
21	0.2608	-1.5811	0.0000	0.0372	0.7888	4.6425	16.0072	4.6243	16.8439	10.5380	6.4823	13.8000	13.8000	13.8000	13.8000	-13.3593	-1.0282	-12.9350	-10.3962	-26.0930	-13.7619	-31.8490	-18.6017
22	-1.5594	-4.1733	0.0000	1.4785	1.6523	6.1240	16.4568	4.7959	8.1424	10.1748	7.3306	13.8000	13.8000	13.8000	13.8000	-15.1012	-2.7701	-14.1850	-10.1538	-28.2331	-15.9020	-28.6242	-22.3995
23	-0.9681	-3.2399	0.0000	0.9110	2.2887	2.9723	9.6173	4.0676	14.2260	12.7386	6.1451	13.8000	13.8000	13.8000	13.8000	-12.8620	-0.5309	-15.3669	-10.3257	-27.5009	-15.1698	-31.4079	-20.9240
24	-0.9279	-3.1074	0.0000	0.8642	2.5202	3.1106	9.8078	4.3486	14.1366	12.6507	6.5230	13.8000	13.8000	13.8000	13.8000	-13.2978	-0.9667	-15.4003	-10.4267	-27.2569	-14.9258	-31.5571	-20.6300
25	-1.4383	-3.8851	0.0000	1.3119	1.5700	6.3046	16.1582	5.1068	8.1541	9.5334	7.4726	13.8000	13.8000	13.8000	13.8000	-14.7568	-2.4257	-14.4830	-10.4867	-27.8123	-15.4812	-28.9578	-21.8832
26	-1.2575	-3.5102	0.0000	0.1587	2.0977	3.0972	9.3291	4.2621	13.8213	13.1797	6.2771	13.8000	13.8000	13.8000	13.8000	-12.8305	-0.4994	-15.1244	-10.4289	-27.8061	-15.4750	-31.4833	-20.4754
27	-1.0897	-3.3522	0.0000	0.3049	2.3273	3.3025	9.8351	4.0111	14.0217	12.6180	6.0314	13.8000	13.8000	13.8000	13.8000	-13.5395	-1.2084	-15.4227	-10.5326	-27.4488	-15.1177	-31.0291	-20.4524
28	-0.9665	-3.2087	0.0000	0.5841	1.9181	3.1358	9.5577	4.2880	14.2966	12.5705	6.4679	13.8000	13.8000	13.8000	13.8000	-13.0112	-0.6801	-15.0994	-10.3492	-27.4385	-15.1074	-31.5235	-20.3504
29	-1.5313	-3.2782	0.0000	1.2746	2.5542	1.8528	14.7512	4.4748	18.4170	8.1105	6.1776	13.8000	13.8000	13.8000	13.8000	-14.2200	-1.8889	-16.3678	-10.3533	-27.8205	-15.4894	-32.3084	-21.3690
30	0.0835	-1.9075	0.0000	-0.1853	0.6297	4.7843	16.1914	4.5492	16.9332	10.1960	6.3992	13.8000	13.8000	13.8000	13.8000	-13.0662	-0.7351	-13.1857	-10.3614	-26.4025	-14.0714	-31.9051	-18.6236
31	0.0407	-1.5144	0.0000	0.0981	0.2572	4.7049	16.0012	4.7778	17.1941	10.2453	6.3141	13.8000	13.8000	13.8000	13.8000	-13.0915	-0.7604	-13.4140	-10.4362	-26.3607	-14.0296	-31.9301	-18.6133
32	0.0953	-1.6991	0.0000	0.2612	0.8621	4.7965	15.7909	4.4871	16.6044	10.3599	6.2888	13.8000	13.8000	13.8000	13.8000	-13.1272	-0.7961	-12.6834	-10.4702	-26.0888	-13.7577	-32.0987	-18.9092
33	-1.1023	-3.2357	0.0000	0.8072	2.3569	2.9266	9.5816	4.1460	14.0939	12.8374	6.1240	13.8000	13.8000	13.8000	13.8000	-13.1863	-0.8552	-15.1353	-10.3869	-27.5208	-15.1897	-31.2593	-20.6950
34	-1.7601	-3.8783	0.0000	-0.0759	5.7996	1.6294	13.2187	3.6652	14.7264	7.8583	5.7742	13.8000	13.8000	13.8000	13.8000	-14.8628	-2.5317	-12.4172	-10.2697	-28.2015	-15.8704	-28.9242	-20.5480
35	0.3255	-0.8775	0.0000	3.3659	4.9714	8.3605	14.6516	4.5397	18.3756	7.7526	5.8931	13.8000	13.8000	13.8000	13.8000	-16.9243	-4.5932	-16.5498	-10.3880	-25.8694	-13.5383	-25.9837	-21.7477
36	-2.9174	-5.8950	0.0000	1.8356	0.0444	4.1653	13.3937	3.9631	10.6727	8.5715	6.5648	13.8000	13.8000	13.8000	13.8000	-13.5448	-1.2137	-14.2186	-10.4884	-29.4871	-17.1560	-33.8846	-24.3879
37	-1.7277	-3.9430	0.0000	-0.1157	6.0074	1.8465	13.0614	3.4680	14.7993	7.8821	5.5902	13.8000	13.8000	13.8000	13.8000	-14.8020	-2.4709	-12.5376	-10.3628	-28.2094	-15.8783	-29.0260	-20.5754
38	-1.2224	-3.3922	0.0000	1.3575	2.6241	1.6419	14.8004	4.2821	18.5167	7.9979	6.3290	13.8000	13.8000	13.8000	13.8000	-13.8613	-1.5302	-16.3759	-10.3622	-27.6718	-15.3407	-32.4375	-21.3861
39	-1.4584	-4.3229	0.0000	1.1568	1.9034	6.0706	16.3355	4.6230	8.3536	9.8251	7.3694	13.8000	13.8000	13.8000	13.8000	-15.2122	-2.8811	-14.9182	-10.4247	-27.9879	-15.6568	-28.8371	-21.9212
40	-1.7912	-3.1721	0.0000	1.3025	2.6088	1.7880	14.7181	4.5631	18.4244	7.9121	6.0006	13.8000	13.8000	13.8000	13.8000	-13.9754	-1.6443	-16.1459	-10.5275	-27.9042	-15.5731	-32.2065	-21.2608
41	0.2741	-1.7688	0.0000	-0.1468	0.8761	4.5450	15.8363	4.5988	16.8972	10.7840	6.5838	13.8000	13.8000	13.8000	13.8000	-13.0928	-0.7617	-12.1196	-10.3977	-26.1713	-13.8402	-31.9300	-18.6939
42	-1.0377	-3.4603	0.0000	0.5777	2.5483	2.7416	9.5684	4.2986	14.0929	12.5572	6.4528	13.8000	13.8000	13.8000	13.8000	-13.0116	-0.6805	-15.3032	-10.3925	-27.5655	-15.2344	-31.5817	-20.9566
43	-1.4641	-4.0608	0.0000	1.2566	1.8718	6.3047	16.2096	4.6716	7.7318	9.5745	7.2725	13.8000	13.8000	13.8000	13.8000	-14.9329	-2.6018	-14.5348	-10.3124	-28.1310	-15.7999	-28.9654	-21.8772
44	-1.5618	-3.7421	0.0000	1.5025	1.1415	6.0035	16.3260	5.2288	8.3253	9.2470	7.3848	13.8000	13.8000	13.8000	13.8000	-14.7269	-2.3958	-14.5761	-10.3546	-28.0737	-15.7426	-28.9408	-21.8783
45	0.4868	-1.1910	0.0000	3.3674	4.9463	8.3459	14.7393	4.3162	17.9900	8.0824	5.9217	13.8000	13.8000	13.8000	13.8000	-17.3518	-5.0207	-16.7169	-10.3271	-26.0006	-13.6695	-26.2499	-21.9315
46	-1.1890	-3.2398	0.0000	0.5058	2.2194	3.0943	9.6832	4.2010	14.3237	12.8100	6.0544	13.8000	13.8000	13.8000	13.8000	-12.7611	-0.4300	-14.8273	-10.5556	-27.5214	-15.1903	-31.4200	-20.6520
47	-0.7815	-3.2178	0.0000	0.7542	2.3752	3.1912	9.6325	4.0387	14.1642	12.7480	6.2853	13.8000	13.8000	13.8000	13.8000	-13.3214	-0.9903	-15.0191	-10.3086	-27.4845	-15.1534	-31.6497	-20.6953
48	-2.4867	-4.8516	0.0000	2.4901	2.2278	0.9536	10.7323	4.6348	12.3489	8.7383	6.8545	13.8000	13.8000	13.8000	13.8000	-14.3950	-2.0639	-16.5100	-10.2950	-28.8958	-16.5647	-35.1241	-24.1483
49	-1.7271	-3.9714	0.0000	-0.0289	6.1980	2.0424	13.2132	3.5273	14.5669	7.8955	5.6108	13.8000	13.8000	13.8000	13.8000	-14.4411	-2.1100	-12.8069	-10.4549	-28.1061	-15.7750	-29.2126	-20.7594
50	0.4508	-0.9765	0.0000	3.4396	4.7033	8.2881	14.5065	4.4079	18.3841	7.9797	6.0596	13.8000	13.8000	13.8000	13.8000	-16.9555	-4.6244	-16.3180	-10.2836	-25.8131	-13.4820	-26.2811	-21.7716
51	-1.0041	-3.1536	0.0000	0.9528	2.1221	2.9338	9.8705	4.0456	14.2316	12.8863	6.2282	13.8000	13.8000	13.8000	13.8000	-13.0513	-0.7202	-15.2597	-10.3197	-27.4491	-15.1180	-31.4603	-20.6950
52	-0.9909	-3.2372	0.0000	0.7789	2.3570	2.9832	9.3636	3.9211	14.0383	12.7022	6.0833	13.8000	13.8000	13.8000	13.8000	-13.2694	-0.9383	-15.0068	-10.4543	-27.3177	-14.9866	-31.6688	-20.8445
53	-1.0449	-4.6120	0.0000	1.3979	2.0048	4.2945	14.9137	4.4402	19.3050	7.4420	7.2317	13.8000	13.8000	13.8000	13.8000	-16.7492	-4.4181	-17.7654	-10.1643	-28.1555	-15.8244	-32.1332	-22.6061
54	0.2965	-0.8110	0.0000	3.3494	4.5953	8.2311	14.4476	4.8004	18.2955	7.7013	6.0452	13.8000	13.8000	13.8000	13.8000	-16.5612	-4.2301	-16.4562	-10.4883	-25.9148	-13.5837	-25.9484	-21.9335
55	-0.9813	-3.0981	0.0000	0.7816	2.7416	3.1561	9.5873	4.3394	13.9674	12.4488	6.2551	13.8000	13.8000	13.8000	13.8000	-13.2925	-0.9614	-15.1811	-10.6114	-27.2446	-14.9135	-31.1480	-20.8163
56	-1.3620	-3.8227	0.0000	1.7021	1.7009	6.2016	16.1764	5.0458	7.9203	9.3902	7.5022	13.8000	13.8000	13.8000	13.8000	-14.7621	-2.4310	-14.4915	-10.3644	-27.8442	-15.5131	-29.4975	-22.2766
57	-0.8798	-2.9863	0.0000	0.7926	2.2800	2.9269	9.5125	4.1794	14.0954	12.7007	6.0762	13.8000	13.8000	13.8000	13.8000	-12.9145	-0.5834	-15.0070	-10.4050	-27.3892	-15.0581	-31.5044	-20.6558
58	-3.1067	-5.8165	0.0000	1.6245	0.0015	4.4785	12.9998	4.0339	10.6666	8.7135	6.5649	13.8000	13.8000	13.8000	13.8000	-13.8304	-1.4993	-14.4914	-10.4086	-29.6029	-17.2718	-34.1835	-24.0949
59	0.5334	-1.0490	0.0000	3.5575	4.8625	8.2191	14.8932	4.6952	18.3742	8.0092	6.3652	13.8000	13.8000	13.8000	13.8000	-16.7341	-4.4030	-16.9310	-10.1771	-26.0035	-13.6724	-26.2215	-21.7765
60	-1.0368	-3.1175	0.0000	0.5586	2.4235	2.8574	9.4997	4.1386	14.1912	12.6231	6.0092	13.8000	13.8000	13.8000	13.8000	-13.1128	-0.7817	-15.2338	-10.4626	-27.4775	-15.1464	-31.4324	-20.3966
61	-1.2996	-2.9502	0.0000	0.7232	2.4088	3.5601	10.2719	4.1560	13.3104	12.1519	5.7559	13.8000	13.8000	13.8000	13.8000	-13.7131	-1.3820	-15.5367	-10.5905	-27.5856	-15.2545	-30.6075	-20.6070
62	-1.0059	-3.1846	0.0000	0.9322	2.3934	3.5732	9.8474	4.2048	14.0026	13.5694	6.2958	13.8000	13.8000	13.8000	13.8000	-12.8001	-0.4690	-15.4777	-10.3789	-27.5934	-15.2623	-31.0625	-20.8025
63	-1.5007	-4.2149	0.0000	-0.1055	6.3579	2.3438	13.3272	3.4942	14.4943	7.7381	5.9106	13.8000	13.8000	13.8000	13.8000	-14.4795	-2.1484	-12.5913	-10.3037	-28.1737	-15.8426	-29.4722	-20.8440
64	-2.7754	-3.1389	0.0000	1.9676	6.4648	3.6825	13.0891	4.9937	15.3123	8.7326	5.7241	13.8000	13.8000	13.8000	13.8000	-14.5506	-2.2195	-14.5651	-10.7999	-28.7909	-16.4598	-28.7299	-22.2435
65	-1.4380	-3.3018	0.0000	1.1668	2.7829	1.4796	14.7895	4.3762	18.5823	8.1699	6.1562	13.8000	13.8000	13.8000	13.8000	-13.9458	-1.6147	-16.3767	-10.4897	-27.5624	-15.2313	-32.3074	-21.1857
66	-0.4024	-2.4483	0.0000	-0.1343	3.3369	3.8619	13.1016	4.2625	13.5799	8.2002	6.0308	13.8000	13.8000	13.8000	13.8000	-14.1229	-1.7918	-14.1147	-10.5265	-26.7846	-14.4535	-32.9487	-19.1760
67	-1.9895	-4.8457	0.0000	2.5762	1.9821	1.1136	11.0978	4.5717	12.5777	8.8423	7.1081	13.8000	13.8000	13.8000	13.8000	-14.2131	-1.8820	-16.4073	-10.4490	-28.7017	-16.3706	-35.4207	-24.0942
68	0.2411	-1.8929	0.0000	0.0516	0.6180	4.7221	16.1112	4.5083	16.9240	10.5583	6.4694	13.8000	13.8000	13.8000	13.8000	-12.9753	-0.6442	-13.6250	-10.2977	-26.1876	-13.8565	-31.7781	-18.8387
69	-1.0439	-3.1219	0.0000	0.7610	2.2334	2.6824	9.8347	4.1076	14.2933	12.8788	6.0026	13.8000	13.8000	13.8000	13.8000	-13.1274	-0.7963	-15.3381	-10.3554	-27.5200	-15.1889	-31.5909	-20.6614
70	0.2672	-1.0577	0.0000	3.2155	5.0221	8.3100	14.6397	4.4277	18.1898	7.5787	5.8126	13.8000	13.8000	13.8000	13.8000	-16.9020	-4.5709	-16.6590	-10.3429	-26.0920	-13.7609	-25.9265	-21.5910
71	-0.2885	-2.2583	0.0000	-0.0134	3.3369	3.6983	13.2066	4.3028	13.4247	8.2081	6.0347	13.8000	13.8000	13.8000	13.8000	-14.0583	-1.7272	-14.0498	-10.4604	-26.7558	-14.4247	-32.6648	-19.2320
72	-1.4260	-3.3660	0.0000	1.3216	2.8998	1.5311	14.8317	4.3193	18.5901	8.2570	6.1864	13.8000	13.8000	13.8000	13.8000	-13.8120	-1.4809	-16.3525	-10.4191	-27.6103	-15.2792	-32.5942	-21.3779
73	-1.3562	-4.1980	0.0000	1.4468	1.9159	6.2332	16.4182	4.8301	7.9419	9.8182	7.4764	13.8000	13.8000	13.8000	13.8000	-15.3140	-2.9829	-14.2367	-10.3512	-28.2240	-15.8929	-28.6997	-22.2982
74	0.1131	-2.0430	0.0000	-0.2874	0.7591	4.4744	15.9424	4.5141	16.9258	10.8852	6.5961	13.8000	13.8000	13.8000	13.8000	-12.8849	-0.5538	-12.6556	-10.3746	-26.2262	-13.8951	-32.2924	-18.7476
75	-3.1015	-5.5813	0.0000	1.7940	0.6144	4.4664	12.7025	4.2535	10.6252	8.9064	6.6086	13.8000	13.8000	13.8000	13.8000	-13.3400	-1.0089	-15.0060	-10.3195	-29.6615	-17.3304	-34.3363	-24.0888
76	-1.4890	-3.4888	0.0000	1.3121	2.7250	1.5815	14.6960	4.4308	18.3811	8.2651	6.4917	13.8000	13.8000	13.8000	13.8000	-14.1073	-1.7762	-15.9043	-10.3340	-27.7322	-15.4011	-31.7499	-21.5684
77	-0.9510	-3.0279	0.0000	0.8361	2.2936	2.8947	10.0843	4.1816	14.1066	12.7799	6.1893	13.8000	13.8000	13.8000	13.8000	-12.9843	-0.6532	-15.2197	-10.5615	-27.2433	-14.9122	-31.4129	-20.6710
78	-0.9709	-3.2584	0.0000	0.6240	2.5043	2.8086	9.5292	4.1069	14.0991	12.6984	6.2102	13.8000	13.8000	13.8000	13.8000	-13.0734	-0.7423	-14.9941	-10.4199	-27.6215	-15.2904	-31.4771	-20.6229
79	-2.7830	-5.8711	0.0000	1.6696	0.1109	4.6558	13.1075	4.0602	10.7668	8.8444	6.8029	13.8000	13.8000	13.8000	13.8000	-13.6653	-1.3342	-14.5465	-10.4676	-29.5105	-17.1794	-33.9838	-24.1104
80	-1.1033	-3.1936	0.0000	0.8801	2.0961	3.1711	9.8239	4.0007	13.9567	12.8164	6.0942	13.8000	13.8000	13.8000	13.8000	-13.2382	-0.9071	-15.2040	-10.4076	-27.5154	-15.1843	-31.2576	-20.6330
81	-1.3856	-3.3032	0.0000	1.4976	2.5124	1.4639	14.8213	4.4055	18.5395	8.0212	6.3086	13.8000	13.8000	13.8000	13.8000	-13.7268	-1.3957	-16.5965	-10.2354	-27.7670	-15.4359	-32.3175	-21.4350
82	0.3549	-1.1148	0.0000	3.1063	5.0589	8.4562	14.6826	4.3716	18.1444	7.7680	6.0283	13.8000	13.8000	13.8000	13.8000	-16.7605	-4.4294	-16.1586	-10.3710	-26.0064	-13.6753	-25.7143	-21.7929
83	-1.3298	-3.9753	0.0000	1.2770	1.6216	6.0953	16.3903	4.5056	8.3109	9.8661	7.0848	13.8000	13.8000	13.8000	13.8000	-14.9570	-2.6259	-14.5979	-10.1198	-28.0912	-15.7601	-29.0629	-21.9744
84	-1.7836	-3.9323	0.0000	-0.2131	5.9263	2.1065	13.0758	3.6490	14.6053	7.9326	5.7054	13.8000	13.8000	13.8000	13.8000	-14.9982	-2.6671	-12.4596	-10.5104	-28.1965	-15.8654	-28.9567	-20.4771
85	-0.3220	-1.8879	0.0000	0.0720	0.9754	4.7966	15.9567	4.5702	16.9251	10.1914	6.1883	13.8000	13.8000	13.8000	13.8000	-12.9462	-0.6151	-13.0560	-10.3410	-26.5771	-14.2460	-32.2343	-18.8858
86	-1.4966	-3.9907	0.0000	-0.0843	6.3753	2.0517	13.4203	3.4246	14.6703	7.7984	5.7018	13.8000	13.8000	13.8000	13.8000	-14.3080	-1.9769	-12.7108	-10.3184	-28.0284	-15.6973	-29.3666	-20.7483
87	2.3133	-1.3064	0.0000	3.0698	1.2934	2.1047	9.4360	3.8619	9.8945	9.6114	7.1321	13.8000	13.8000	13.8000	13.8000	-13.8800	-1.5489	-14.8284	-10.3563	-24.9826	-12.6515	-34.5041	-21.2516
88	2.3438	-1.2251	0.0000	3.0632	1.3144	1.9102	9.5972	3.9239	9.8514	9.6177	7.1640	13.8000	13.8000	13.8000	13.8000	-13.8887	-1.5576	-14.7340	-10.3714	-24.9053	-12.5742	-34.6660	-21.0881
89	-0.9116	-2.9094	0.0000	0.8945	2.6273	2.8569	9.9495	4.1406	14.0124	13.0070	6.1712	13.8000	13.8000	13.8000	13.8000	-13.4660	-1.1349	-15.1675	-10.3941	-27.3597	-15.0286	-31.2181	-20.6398
90	-1.6464	-3.3867	0.0000	1.5035	2.3610	1.9402	14.7667	4.6222	18.3015	8.2367	6.2704	13.8000	13.8000	13.8000	13.8000	-14.1841	-1.8530	-16.5362	-10.5177	-27.8960	-15.5649	-32.4340	-21.5101
91	-1.4965	-4.0161	0.0000	0.4876	6.1151	2.5763	13.3420	3.3483	14.7183	7.7717	5.6707	13.8000	13.8000	13.8000	13.8000	-14.2949	-1.9638	-13.0474	-10.3740	-27.9313	-15.6002	-29.3975	-21.3242
92	-1.8318	-3.6255	0.0000	-0.1162	5.5232	1.6345	13.4243	3.8466	14.6922	7.6888	5.6940	13.8000	13.8000	13.8000	13.8000	-15.2362	-2.9051	-12.4674	-10.3546	-28.0659	-15.7348	-29.4080	-20.3300
93	-2.9358	-5.7418	0.0000	1.5439	0.0742	4.4068	13.0279	4.0605	10.6682	8.7456	6.5526	13.8000	13.8000	13.8000	13.8000	-13.6912	-1.3601	-14.5070	-10.4994	-29.5119	-17.1808	-33.9991	-24.0398
94	2.7348	-1.0111	0.0000	2.9842	0.9612	1.2845	9.3425	3.7776	9.5902	9.6412	7.1366	13.8000	13.8000	13.8000	13.8000	-14.0297	-1.6986	-14.8683	-10.3592	-24.8075	-12.4764	-34.3376	-20.9929
95	2.4011	-1.0164	0.0000	3.3380	1.2103	1.6014	9.4588	3.7242	9.7138	9.5040	6.9105	13.8000	13.8000	13.8000	13.8000	-14.0300	-1.6989	-14.4723	-10.3321	-24.9313	-12.6002	-34.4895	-21.2567
96	-0.4118	-2.5472	0.0000	-0.4489	3.4101	3.8234	13.1863	4.1704	13.8838	7.9088	6.1220	13.8000	13.8000	13.8000	13.8000	-14.3093	-1.9782	-13.8967	-10.4874	-26.8983	-14.5672	-33.2259	-18.8447
97	-0.9424	-2.9796	0.0000	0.8617	2.5483	3.0652	9.4476	4.5467	14.1951	12.7870	6.6501	13.8000	13.8000	13.8000	13.8000	-13.1361	-0.8050	-15.2419	-10.2865	-27.3523	-15.0212	-31.3867	-20.6937
98	-1.2277	-3.3424	0.0000	1.2806	2.7138	1.5486	14.6116	4.0108	18.4685	7.9606	6.0023	13.8000	13.8000	13.8000	13.8000	-13.9566	-1.6255	-16.2217	-10.2971	-27.6064	-15.2753	-32.5867	-21.3739
99	-1.3920	-3.3487	0.0000	1.3390	2.7859	1.6440	14.7034	4.2938	18.4382	7.9502	6.2142	13.8000	13.8000	13.8000	13.8000	-13.8998	-1.5687	-16.3736	-10.2741	-27.6932	-15.3621	-32.4807	-21.3343
100	2.2933	-1.0983	0.0000	3.1186	1.3714	1.8332	9.4102	3.9508	10.0300	9.5294	7.0753	13.8000	13.8000	13.8000	13.8000	-13.9599	-1.6288	-14.8259	-10.3509	-24.9967	-12.6656	-34.6563	-21.1091
101	0.2991	-0.9475	0.0000	3.3118	4.9326	8.2827	14.5399	4.6358	18.3797	7.4568	5.8932	13.8000	13.8000	13.8000	13.8000	-16.7864	-4.4553	-16.5403	-10.4143	-26.1653	-13.8342	-26.2451	-21.6378
102	-1.3221	-3.2498	0.0000	1.4982	2.8399	1.6321	14.7587	4.6386	18.7460	8.0148	6.5512	13.8000	13.8000	13.8000	13.8000	-13.7396	-1.4085	-16.6419	-10.2382	-27.6760	-15.3449	-32.4980	-21.3992
103	-1.8574	-4.7491	0.0000	2.4706	2.0034	1.1638	11.1686	4.7205	12.6729	9.1716	7.2277	13.8000	13.8000	13.8000	13.8000	-14.0026	-1.6715	-16.5247	-10.3837	-28.6337	-16.3026	-35.4593	-23.8120
104	-1.4510	-3.4571	0.0000	1.2403	2.7517	1.8438	14.5064	4.3095	18.3748	7.5884	6.2488	13.8000	13.8000	13.8000	13.8000	-13.9474	-1.6163	-16.4394	-10.4107	-27.7206	-15.3895	-32.3744	-21.3638
105	-1.6432	-3.9884	0.0000	-0.3804	6.0716	1.9696	13.1433	3.4340	14.6002	8.0798	5.6721	13.8000	13.8000	13.8000	13.8000	-14.4871	-2.1560	-12.5444	-10.3507	-28.2302	-15.8991	-28.6511	-20.2419
106	-2.0174	-4.5614	0.0000	2.9487	1.9603	0.4812	11.1357	4.7784	12.8257	9.2291	7.2017	13.8000	13.8000	13.8000	13.8000	-13.8770	-1.5459	-16.7281	-10.4100	-28.3942	-16.0631	-35.6448	-24.1194
107	0.0201	-1.9801	0.0000	0.0944	0.8277	5.0656	16.0684	4.6748	17.0020	10.3701	6.7019	13.8000	13.8000	13.8000	13.8000	-12.9859	-0.6548	-12.6329	-10.3047	-26.4060	-14.0749	-32.1710	-18.8479
108	-2.7396	-5.4163	0.0000	2.0178	0.1443	3.8246	13.3789	4.2044	10.8063	9.3423	6.7075	13.8000	13.8000	13.8000	13.8000	-13.9211	-1.5900	-14.6490	-10.3852	-29.4980	-17.1669	-34.2752	-23.9995
109	2.3088	-1.3378	0.0000	3.0550	1.2022	2.0517	9.6683	3.8730	9.9368	9.5828	7.1046	13.8000	13.8000	13.8000	13.8000	-13.8859	-1.5548	-14.7369	-10.4081	-24.9317	-12.6006	-34.5983	-21.2217
110	-2.4482	-4.4830	0.0000	1.5597	3.2397	2.9969	16.4901	5.0662	11.0996	8.6564	6.9330	13.8000	13.8000	13.8000	13.8000	-12.8184	-0.4873	-14.6142	-10.3725	-28.7708	-16.4397	-34.3059	-22.6994
111	0.4413	-0.8563	0.0000	3.4984	5.1419	8.4316	14.7837	4.4764	18.5137	7.8468	5.9260	13.8000	13.8000	13.8000	13.8000	-16.9646	-4.6335	-16.6320	-10.3458	-26.0288	-13.6977	-26.0215	-21.7339
112	-1.4705	-3.2480	0.0000	1.4291	2.7934	1.2318	14.7475	4.5273	18.2813	7.8294	6.3580	13.8000	13.8000	13.8000	13.8000	-13.7783	-1.4472	-16.4380	-10.3164	-27.6722	-15.3411	-32.3578	-21.3942
113	-2.8060	-3.0200	0.0000	1.9295	6.4887	3.7270	13.0959	5.0981	15.3715	8.7077	5.7440	13.8000	13.8000	13.8000	13.8000	-14.5099	-2.1788	-14.6384	-10.8532	-28.8611	-16.5300	-28.6601	-22.1572
114	-3.3868	-5.8652	0.0000	2.1985	0.1213	4.8064	12.9932	4.2710	10.9280	9.1345	6.6217	13.8000	13.8000	13.8000	13.8000	-13.9244	-1.5933	-14.1997	-10.4082	-29.6292	-17.2981	-34.6037	-24.6073
115	-1.0432	-3.2448	0.0000	0.5652	2.4557	3.1331	9.6507	4.2265	14.2879	12.7674	6.2433	13.8000	13.8000	13.8000	13.8000	-12.9769	-0.6458	-15.2833	-10.2758	-27.5469	-15.2158	-31.4455	-20.5008
116	-1.7173	-3.9747	0.0000	1.3556	1.8354	6.0806	16.7571	4.4365	7.2029	10.0095	6.7457	13.8000	13.8000	13.8000	13.8000	-15.1838	-2.8527	-14.6607	-10.3624	-28.1070	-15.7759	-29.2032	-21.9788
117	-1.3868	-3.3762	0.0000	1.4025	2.6651	1.5648	14.7389	4.2088	17.9509	7.8387	6.0266	13.8000	13.8000	13.8000	13.8000	-14.2637	-1.9326	-16.3308	-10.3554	-27.7481	-15.4170	-32.4982	-21.4056
118	-1.4023	-3.1630	0.0000	1.3676	2.8109	1.7264	14.4694	4.5814	19.0139	8.2246	6.2340	13.8000	13.8000	13.8000	13.8000	-13.7612	-1.4301	-16.9380	-10.3654	-27.7385	-15.4074	-32.6965	-21.4110
119	-0.8153	-3.7228	0.0000	1.4863	1.5872	5.9508	16.2525	4.9258	7.8299	9.8466	7.5298	13.8000	13.8000	13.8000	13.8000	-14.9529	-2.6218	-14.6462	-10.4775	-27.5412	-15.2101	-28.8365	-21.9678
120	-0.9227	-3.2277	0.0000	0.7789	2.1777	3.0660	9.6174	4.0094	14.1910	12.7600	6.2121	13.8000	13.8000	13.8000	13.8000	-13.3559	-1.0248	-15.2388	-10.4890	-27.4470	-15.1159	-31.3798	-20.6479
121	-1.2014	-3.3961	0.0000	0.5980	2.2847	3.1025	9.6437	4.2203	14.1468	12.7613	6.4329	13.8000	13.8000	13.8000	13.8000	-13.1012	-0.7701	-15.3441	-10.3100	-27.5951	-15.2640	-31.5212	-20.8179
122	-0.9052	-3.3431	0.0000	0.4712	2.1863	2.9038	9.7326	4.2117	13.8652	12.6150	6.3667	13.8000	13.8000	13.8000	13.8000	-13.1283	-0.7972	-15.3570	-10.5450	-27.2863	-14.9552	-31.5981	-20.7352
123	0.8693	-0.2827	0.0000	3.4718	5.5736	8.5524	14.1028	4.5228	18.7668	7.4510	5.8342	13.8000	13.8000	13.8000	13.8000	-16.4854	-4.1543	-16.3686	-10.3936	-25.6416	-13.3105	-25.5046	-22.0485
124	0.5164	-0.7331	0.0000	3.6077	4.9863	8.1817	14.9074	4.7586	18.5260	7.6105	6.0368	13.8000	13.8000	13.8000	13.8000	-17.0588	-4.7277	-16.7068	-10.5507	-25.8803	-13.5492	-26.0150	-21.8258
125	-1.1192	-3.0334	0.0000	0.7717	2.1956	3.0880	9.4594	4.3173	14.0674	12.6492	6.2768	13.8000	13.8000	13.8000	13.8000	-13.0613	-0.7302	-15.1930	-10.3189	-27.5787	-15.2476	-31.5744	-20.6630
126	-1.8066	-3.8360	0.0000	0.2197	6.3826	1.8207	13.1052	3.6520	14.5197	7.5799	5.5838	13.8000	13.8000	13.8000	13.8000	-14.4714	-2.1403	-12.9632	-10.4147	-28.1910	-15.8599	-29.0099	-20.7260
127	-2.6739	-5.4169	0.0000	1.3526	0.0591	4.1839	12.8434	3.9926	10.8420	8.6762	6.3133	13.8000	13.8000	13.8000	13.8000	-14.3199	-1.9888	-15.0435	-10.3588	-29.4595	-17.1284	-34.3392	-23.4830
128	-3.0520	-5.9476	0.0000	1.4157	0.1867	4.8078	13.1054	4.0854	10.6861	8.6312	6.6247	13.8000	13.8000	13.8000	13.8000	-13.9356	-1.6045	-14.4758	-10.3379	-29.6800	-17.3489	-33.9032	-23.8691
129	-0.1581	-2.4518	0.0000	-0.0033	3.3321	3.9042	13.4121	4.1782	13.9692	8.0930	6.1113	13.8000	13.8000	13.8000	13.8000	-14.2021	-1.8710	-14.1017	-10.4416	-26.7176	-14.3865	-33.0884	-19.2235
130	2.1481	-1.3855	0.0000	2.9281	1.7130	1.7729	8.8187	3.7745	9.9770	9.5588	7.0111	13.8000	13.8000	13.8000	13.8000	-13.6748	-1.3437	-14.4599	-10.4197	-25.0836	-12.7525	-34.2288	-21.0701
131	-2.8731	-3.0802	0.0000	1.9370	6.5612	3.6422	13.0779	5.0115	15.3190	8.6396	5.6544	13.8000	13.8000	13.8000	13.8000	-14.5339	-2.2028	-14.6425	-10.8585	-28.8485	-16.5174	-28.7874	-22.2048
132	0.1701	-1.5507	0.0000	-0.2401	0.8801	4.5152	15.8276	4.6429	16.7667	10.3785	6.3566	13.8000	13.8000	13.8000	13.8000	-13.1183	-0.7872	-12.7616	-10.2395	-26.3140	-13.9829	-32.0321	-18.4128
133	-1.5176	-3.1146	0.0000	1.1656	1.6089	6.8343	16.2227	4.7820	7.7611	10.1582	6.4840	13.8000	13.8000	13.8000	13.8000	-15.2776	-2.9465	-14.8456	-10.5711	-27.6894	-15.3583	-28.3033	-21.0422
134	2.2804	-1.2480	0.0000	3.0198	1.3294	2.0691	9.5547	4.0235	9.5842	9.6360	7.0868	13.8000	13.8000	13.8000	13.8000	-14.0411	-1.7100	-14.7009	-10.5022	-24.9914	-12.6603	-34.7465	-21.1602
135	-3.2662	-5.7861	0.0000	1.6452	0.2964	4.4023	13.4179	4.0402	10.5571	8.6976	6.4054	13.8000	13.8000	13.8000	13.8000	-13.7752	-1.4441	-14.7817	-10.4871	-29.5974	-17.2663	-34.0613	-24.0914
136	0.3185	-0.8611	0.0000	3.1702	5.2643	8.4618	14.4039	4.3414	18.3620	7.5466	5.7736	13.8000	13.8000	13.8000	13.8000	-17.1758	-4.8447	-16.6755	-10.4063	-25.8257	-13.4946	-25.9108	-21.6715
137	-3.1757	-5.7105	0.0000	1.6771	0.1098	4.7135	13.0810	4.0649	10.4145	8.7313	6.4912	13.8000	13.8000	13.8000	13.8000	-13.8335	-1.5024	-14.9000	-10.3638	-29.5226	-17.1915	-34.1338	-23.9387
138	-2.7755	-3.1434	0.0000	1.9123	6.5094	3.6284	12.9826	5.0086	15.3297	8.6508	5.7014	13.8000	13.8000	13.8000	13.8000	-14.4745	-2.1434	-14.5740	-10.8463	-28.8784	-16.5473	-28.7579	-22.2088
139	-1.0226	-3.6046	0.0000	1.3310	1.1151	6.0479	16.1362	4.9534	8.3190	9.5732	7.3760	13.8000	13.8000	13.8000	13.8000	-14.5614	-2.2303	-14.7670	-10.5312	-27.3429	-15.0118	-29.7501	-21.6003
140	0.2596	-1.0459	0.0000	3.2880	5.0047	8.0195	14.6604	4.5853	18.1210	7.8350	6.1465	13.8000	13.8000	13.8000	13.8000	-17.1561	-4.8250	-16.1956	-10.1612	-26.0068	-13.6757	-26.1514	-21.5564
141	-2.9204	-3.0128	0.0000	2.0174	6.6028	3.6871	13.1065	5.0979	15.4247	8.7969	5.6514	13.8000	13.8000	13.8000	13.8000	-14.4958	-2.1647	-14.6818	-10.8544	-28.9744	-16.6433	-28.8526	-22.2520
142	-3.7696	-5.3319	0.0000	-0.2955	0.4501	1.0283	13.5489	4.8345	14.1427	7.2472	6.3508	13.8000	13.8000	13.8000	13.8000	-13.6212	-1.2901	-17.1545	-10.4778	-29.9289	-17.5978	-32.7791	-21.6583
143	-2.6821	-3.1281	0.0000	2.1147	6.9101	3.6181	13.1197	4.9405	15.2924	8.7919	5.7470	13.8000	13.8000	13.8000	13.8000	-14.7692	-2.4381	-14.7140	-10.7950	-28.8065	-16.4754	-28.8688	-22.2639
144	-0.9750	-4.5651	0.0000	1.3926	1.7802	4.0197	15.1700	4.5095	19.1871	7.5013	7.3956	13.8000	13.8000	13.8000	13.8000	-16.8504	-4.5193	-17.6850	-10.1969	-27.9062	-15.5751	-32.1892	-22.5186
145	-3.1432	-4.7532	0.0000	2.4613	2.8771	2.0598	12.1674	4.8026	9.9085	6.9692	6.3766	13.8000	13.8000	13.8000	13.8000	-15.1058	-2.7747	-14.9391	-10.4866	-29.1838	-16.8527	-34.6572	-23.8095
146	-1.3260	-3.6708	0.0000	-0.0603	6.1329	1.8419	12.8548	3.7599	14.7405	8.1196	5.8461	13.8000	13.8000	13.8000	13.8000	-14.9554	-2.6243	-12.7314	-10.3771	-28.0163	-15.6852	-29.3737	-20.3674
147	2.5690	-1.1888	0.0000	3.0933	1.3561	1.9801	9.4830	3.7640	9.5761	9.6084	7.1780	13.8000	13.8000	13.8000	13.8000	-13.7308	-1.3997	-14.4714	-10.3328	-24.9369	-12.6058	-34.5852	-21.0075
148	0.1391	-0.9435	0.0000	3.3506	5.2352	8.5225	14.7160	4.7075	18.5791	7.7809	5.9665	13.8000	13.8000	13.8000	13.8000	-16.9458	-4.6147	-16.5457	-10.4344	-26.1682	-13.8371	-25.7301	-21.9087
149	-0.3028	-1.4367	0.0000	0.1575	1.5979	2.2028	13.8675	4.9429	13.7898	13.0895	6.2362	13.8000	13.8000	13.8000	13.8000	-12.5298	-0.1987	-14.9953	-10.5223	-26.6708	-14.3397	-34.8767	-18.7504
150	-2.8313	-3.0231	0.0000	2.0006	6.5171	3.7284	13.0858	5.1589	15.2710	8.6386	5.7304	13.8000	13.8000	13.8000	13.8000	-14.4329	-2.1018	-14.7009	-10.8900	-28.8982	-16.5671	-28.7491	-22.1776
151	-2.8937	-3.0343	0.0000	1.9901	6.5912	3.5351	13.0323	5.1457	15.3139	8.6582	5.7313	13.8000	13.8000	13.8000	13.8000	-14.4995	-2.1684	-14.6897	-10.8748	-28.9478	-16.6167	-28.6538	-22.2790
152	-0.5728	-2.0102	0.0000	0.2630	3.0516	3.8612	12.4271	4.5721	13.9222	8.1571	6.1101	13.8000	13.8000	13.8000	13.8000	-14.0348	-1.7037	-13.9761	-10.5595	-26.8688	-14.5377	-32.5839	-19.2192
153	-1.4152	-3.0971	0.0000	0.9319	2.3809	2.8784	9.4063	4.1436	14.2157	12.4486	5.9657	13.8000	13.8000	13.8000	13.8000	-12.9828	-0.6517	-15.7371	-10.4756	-27.7070	-15.3759	-31.3401	-20.7371
154	-2.8688	-3.1155	0.0000	1.9819	6.4852	3.6346	13.0705	5.0020	15.1195	8.5064	5.7338	13.8000	13.8000	13.8000	13.8000	-14.4446	-2.1135	-14.6145	-10.8172	-28.8890	-16.5579	-28.8148	-22.1628
155	-2.0133	-4.7770	0.0000	2.3635	2.1321	1.7173	11.6051	4.6655	12.8876	8.9957	7.0493	13.8000	13.8000	13.8000	13.8000	-12.9947	-0.6636	-16.2145	-10.2933	-28.7186	-16.3875	-35.3493	-23.7172
156	2.2050	0.1604	0.0000	1.6093	4.2626	2.5480	12.2777	3.6324	14.8281	7.1844	5.5208	13.8000	13.8000	13.8000	13.8000	-15.0928	-2.7617	-13.3397	-10.5610	-24.4988	-12.1677	-32.8596	-18.8966
157	-0.3897	-3.3250	0.0000	3.0767	0.3125	1.6447	14.9602	3.5546	16.8616	8.5149	6.1883	13.8000	13.8000	13.8000	13.8000	-13.7970	-1.4659	-14.0268	-10.3503	-27.1329	-14.8018	-37.3033	-22.9709
158	-0.0148	-2.1172	0.0000	-0.4450	0.3932	4.7588	15.8240	4.4459	17.1427	10.3151	6.5343	13.8000	13.8000	13.8000	13.8000	-13.3828	-1.0517	-13.2099	-10.3827	-26.3246	-13.9935	-31.9261	-18.4314
159	-3.5609	-5.2327	0.0000	-0.2233	0.6604	1.0135	13.8605	4.3277	13.8086	7.8654	6.0750	13.8000	13.8000	13.8000	13.8000	-13.8773	-1.5462	-17.3649	-10.4099	-29.6794	-17.3483	-32.8462	-21.5804
160	-1.3106	-3.1064	0.0000	1.3524	2.4983	2.1572	14.9176	4.6044	18.5086	8.2397	6.3283	13.8000	13.8000	13.8000	13.8000	-14.4178	-2.0867	-16.1743	-10.3983	-27.7574	-15.4263	-32.6058	-21.2960
161	-0.7995	-3.3399	0.0000	0.6409	2.5409	3.3105	10.0718	3.9950	14.2738	12.5151	6.2806	13.8000	13.8000	13.8000	13.8000	-13.0619	-0.7308	-15.0159	-10.2935	-27.2485	-14.9174	-31.4974	-20.7300
162	2.5130	-1.1801	0.0000	3.1432	1.2279	1.8754	9.4960	3.8631	9.6105	9.2555	7.2310	13.8000	13.8000	13.8000	13.8000	-13.8985	-1.5674	-14.8203	-10.3680	-24.8376	-12.5065	-34.6611	-21.1621
163	-0.4271	-2.2947	0.0000	0.0346	3.1115	3.4811	12.9024	4.2721	13.6313	8.3530	5.9351	13.8000	13.8000	13.8000	13.8000	-14.2981	-1.9670	-14.2615	-10.5019	-26.8187	-14.4876	-32.7214	-19.1208
164	2.2632	0.1517	0.0000	1.4796	4.0978	2.5462	12.3383	3.5302	14.8581	7.1278	5.3884	13.8000	13.8000	13.8000	13.8000	-14.9415	-2.6104	-13.4416	-10.5194	-24.5456	-12.2145	-32.8128	-18.8697
165	-1.0609	-3.0636	0.0000	0.7072	2.2380	3.2226	9.7812	4.2498	14.3494	12.8626	6.2624	13.8000	13.8000	13.8000	13.8000	-13.0240	-0.6929	-15.1198	-10.2772	-27.5969	-15.2658	-31.5801	-20.5854
166	0.2244	-0.8767	0.0000	3.4832	5.3820	8.2677	14.3228	4.4461	18.4845	7.8979	5.8702	13.8000	13.8000	13.8000	13.8000	-17.5863	-5.2552	-16.7049	-10.2360	-26.0405	-13.7094	-25.6890	-21.6878
167	-1.4424	-4.0641	0.0000	-0.0021	6.3875	1.8326	13.1352	3.5870	14.6463	7.5336	5.9274	13.8000	13.8000	13.8000	13.8000	-14.2570	-1.9259	-12.3250	-10.3005	-28.1272	-15.7961	-29.4718	-20.7122
168	-2.7982	-3.0652	0.0000	1.9772	6.5533	3.6941	13.0076	5.1194	15.3175	8.7120	5.7363	13.8000	13.8000	13.8000	13.8000	-14.5368	-2.2057	-14.6990	-10.9125	-28.8177	-16.4866	-28.7487	-22.2862
169	-1.1890	-3.1964	0.0000	0.6646	2.3556	3.2611	9.7183	4.1163	14.0166	12.5750	6.1494	13.8000	13.8000	13.8000	13.8000	-13.0633	-0.7322	-15.0908	-10.3075	-27.4054	-15.0743	-31.4423	-20.7007
170	-3.1902	-4.6748	0.0000	2.3231	2.7440	2.1420	12.1223	4.8635	9.6596	6.9313	6.3351	13.8000	13.8000	13.8000	13.8000	-15.2292	-2.8981	-15.1969	-10.4499	-29.2455	-16.9144	-34.9266	-23.7615
171	-1.1547	-3.3733	0.0000	0.8018	2.0074	2.8020	10.0400	4.2228	14.2765	12.5338	6.3560	13.8000	13.8000	13.8000	13.8000	-13.0334	-0.7023	-15.3684	-10.4864	-27.2935	-14.9624	-31.3480	-20.7659
172	-1.0480	-3.1457	0.0000	0.7631	2.4962	3.4013	9.4418	4.1853	14.1000	12.9167	6.2076	13.8000	13.8000	13.8000	13.8000	-13.1560	-0.8249	-15.1560	-10.4383	-27.4926	-15.1615	-31.5712	-20.4550
173	-0.0390	-1.4317	0.0000	-0.2290	0.7850	4.7480	15.9726	4.7604	16.9450	10.4690	6.2188	13.8000	13.8000	13.8000	13.8000	-13.1806	-0.8495	-13.0084	-10.4662	-26.4159	-14.0848	-31.9762	-18.4350
174	-3.0122	-5.8207	0.0000	1.4700	0.0346	4.8136	13.3087	3.9220	10.6847	8.7119	6.5478	13.8000	13.8000	13.8000	13.8000	-13.7731	-1.4420	-14.5871	-10.3670	-29.5196	-17.1885	-34.2388	-23.8468
175	-1.3821	-3.6509	0.0000	1.3033	2.9355	1.9494	14.9720	4.1796	18.4841	7.8802	6.2801	13.8000	13.8000	13.8000	13.8000	-13.7054	-1.3743	-16.4082	-10.2242	-27.7723	-15.4412	-32.4084	-21.6374
176	-1.0129	-3.1038	0.0000	0.6326	2.1078	3.2677	9.7060	4.3027	14.1174	12.8571	6.2298	13.8000	13.8000	13.8000	13.8000	-13.1130	-0.7819	-15.3267	-10.3487	-27.6499	-15.3188	-31.3555	-20.5135
177	0.2343	-1.8965	0.0000	-0.2013	0.5573	4.5840	16.1837	4.5951	17.0612	10.3037	6.4337	13.8000	13.8000	13.8000	13.8000	-12.9137	-0.5826	-13.2807	-10.3643	-26.1939	-13.8628	-31.9445	-18.6164
178	0.3490	-0.6594	0.0000	3.7347	5.0292	8.0037	14.4945	4.6616	18.4221	8.0433	5.8920	13.8000	13.8000	13.8000	13.8000	-16.9951	-4.6640	-16.7212	-10.3297	-25.9031	-13.5720	-25.5991	-22.0037
179	-2.8535	-3.0386	0.0000	1.9323	6.5347	3.4656	13.1477	5.0148	15.3441	8.6170	5.6644	13.8000	13.8000	13.8000	13.8000	-14.5468	-2.2157	-14.6100	-10.7900	-28.8796	-16.5485	-28.7984	-22.2153
180	-2.8724	-3.0834	0.0000	1.8547	6.5998	3.4472	13.1834	5.0144	15.3327	8.6995	5.6701	13.8000	13.8000	13.8000	13.8000	-14.5863	-2.2552	-14.4418	-10.8515	-28.7969	-16.4658	-28.6913	-22.1530
181	-1.9151	-4.7508	0.0000	2.4071	1.6636	1.2296	10.8321	4.6812	12.5807	9.3016	7.1946	13.8000	13.8000	13.8000	13.8000	-14.0080	-1.6769	-16.7182	-10.3378	-28.5650	-16.2339	-35.4045	-23.9656
182	-1.3441	-3.3203	0.0000	0.9534	2.0031	3.1430	9.6554	4.0056	14.1861	12.6398	6.1020	13.8000	13.8000	13.8000	13.8000	-13.2542	-0.9231	-15.3075	-10.3832	-27.6143	-15.2832	-31.7375	-20.9871
183	-1.1652	-3.1224	0.0000	0.8699	2.3336	3.4639	9.7434	4.1500	14.1393	12.8672	6.1087	13.8000	13.8000	13.8000	13.8000	-13.1553	-0.8242	-15.0160	-10.3378	-27.3593	-15.0282	-31.4811	-20.6118
184	-0.0735	-1.8482	0.0000	-0.1830	0.5258	5.0277	15.9629	4.6625	17.0223	9.6238	6.4317	13.8000	13.8000	13.8000	13.8000	-13.0560	-0.7249	-13.0574	-10.2082	-26.5261	-14.1950	-31.7651	-18.6321
185	-0.9403	-3.2092	0.0000	0.7426	2.4272	2.7070	10.0024	4.0654	14.6562	12.9981	6.1869	13.8000	13.8000	13.8000	13.8000	-13.1094	-0.7783	-15.6212	-10.2986	-27.3165	-14.9854	-31.4944	-20.5491
186	2.1685	-1.2841	0.0000	3.0088	1.2699	1.9444	9.7655	3.7999	9.6795	9.5808	6.9291	13.8000	13.8000	13.8000	13.8000	-13.9572	-1.6261	-14.8456	-10.3010	-24.9811	-12.6500	-34.5740	-21.2404
187	-2.8834	-2.9365	0.0000	2.0408	6.4244	3.7461	13.2249	5.1736	15.4257	8.5917	5.6904	13.8000	13.8000	13.8000	13.8000	-14.6625	-2.3314	-14.7034	-10.7791	-28.9736	-16.6425	-28.8752	-22.1801
188	-1.8950	-4.6738	0.0000	2.4523	1.9192	0.9374	11.2930	4.6957	12.9061	9.3468	7.2034	13.8000	13.8000	13.8000	13.8000	-13.9442	-1.6131	-16.4826	-10.4434	-28.5461	-16.2150	-35.5975	-23.8567
189	2.3757	-1.2904	0.0000	3.0954	1.2792	1.7763	9.2210	4.0281	9.8277	9.6802	7.3116	13.8000	13.8000	13.8000	13.8000	-13.9491	-1.6180	-14.7500	-10.3435	-24.9138	-12.5827	-34.4179	-21.2685
190	-1.2486	-4.6228	0.0000	1.1660	1.7160	3.8722	14.9725	4.4225	19.6967	7.3682	7.1247	13.8000	13.8000	13.8000	13.8000	-17.0187	-4.6876	-17.6623	-10.2971	-28.1709	-15.8398	-32.3589	-22.3312
191	-1.4344	-3.4947	0.0000	1.1851	2.8119	1.7763	14.6894	4.2773	18.2882	8.1790	6.1982	13.8000	13.8000	13.8000	13.8000	-13.9628	-1.6317	-16.2260	-10.2602	-27.8431	-15.5120	-32.3783	-21.5273
192	-2.9168	-3.0045	0.0000	1.8199	6.4938	3.8895	13.1438	5.1756	15.2190	8.8107	5.7388	13.8000	13.8000	13.8000	13.8000	-14.8233	-2.4922	-14.6564	-10.9511	-28.9327	-16.6016	-28.7800	-21.9993
193	-1.3712	-3.1992	0.0000	1.3689	2.6279	1.3729	14.8865	4.5851	18.4784	7.8905	6.3419	13.8000	13.8000	13.8000	13.8000	-14.1039	-1.7728	-16.3055	-10.2414	-27.7374	-15.4063	-32.4283	-21.2283
194	-2.8837	-3.0604	0.0000	1.9914	6.7066	3.7000	12.9745	5.0333	15.4199	8.7685	5.7084	13.8000	13.8000	13.8000	13.8000	-14.5453	-2.2142	-14.7402	-10.7536	-28.8736	-16.5425	-28.6626	-22.2360
195	-1.4217	-3.4177	0.0000	1.3898	2.5147	1.2824	14.4928	4.3858	18.0156	8.1435	6.1646	13.8000	13.8000	13.8000	13.8000	-13.8780	-1.5469	-16.3202	-10.3808	-27.6265	-15.2954	-32.2311	-21.5459
196	-1.0506	-2.8388	0.0000	1.1252	1.6235	3.1452	9.9275	4.5212	13.9059	12.8070	6.2442	13.8000	13.8000	13.8000	13.8000	-12.8581	-0.5270	-15.3467	-10.4734	-27.3356	-15.0045	-31.3124	-20.5553
197	2.3209	-1.3847	0.0000	2.9573	1.3584	1.8764	9.6486	3.8494	9.7708	9.6500	7.1048	13.8000	13.8000	13.8000	13.8000	-13.9052	-1.5741	-14.4524	-10.3743	-24.9842	-12.6531	-34.6951	-21.2802
198	-2.8763	-3.1410	0.0000	2.1231	6.6576	3.4386	13.0270	5.0804	15.2121	8.7389	5.7716	13.8000	13.8000	13.8000	13.8000	-14.5397	-2.2086	-14.5415	-10.8138	-29.0100	-16.6789	-28.7474	-22.2974
199	-2.9217	-3.1268	0.0000	1.8821	6.4921	3.5370	12.9551	5.0684	15.2407	8.5493	5.6467	13.8000	13.8000	13.8000	13.8000	-14.4639	-2.1328	-14.6611	-10.8282	-28.9238	-16.5927	-28.7293	-22.2551
200	-1.2386	-3.3508	0.0000	1.5664	2.7577	1.8572	14.8102	4.1565	18.4781	7.9894	6.0399	13.8000	13.8000	13.8000	13.8000	-14.0498	-1.7187	-16.3281	-10.3190	-27.7491	-15.4180	-32.4891	-21.5419
201	2.1777	0.1600	0.0000	1.7560	3.9259	2.7327	12.3521	3.5447	15.1316	6.9346	5.4139	13.8000	13.8000	13.8000	13.8000	-14.5814	-2.2503	-13.4151	-10.3899	-24.6423	-12.3112	-33.0806	-19.0856
202	-0.7893	-3.0802	0.0000	0.6880	2.4698	2.8446	9.8607	4.0678	14.2076	12.6640	6.1458	13.8000	13.8000	13.8000	13.8000	-13.2322	-0.9011	-15.4249	-10.2553	-27.3197	-14.9886	-31.4480	-20.6146
203	-1.1838	-3.1499	0.0000	0.9947	2.0049	3.1350	9.5741	4.1845	14.0970	12.8185	6.1587	13.8000	13.8000	13.8000	13.8000	-13.0487	-0.7176	-15.3422	-10.4741	-27.4954	-15.1643	-31.3252	-20.6767
204	-1.5263	-3.3137	0.0000	1.5314	2.6002	1.5683	14.6359	4.0534	18.3127	8.1717	5.8863	13.8000	13.8000	13.8000	13.8000	-14.0748	-1.7437	-16.3558	-10.4935	-27.5858	-15.2547	-32.2660	-21.5816
205	-3.5244	-5.1755	0.0000	-0.1700	0.4657	0.8268	13.8557	4.6973	13.7573	7.7422	6.1938	13.8000	13.8000	13.8000	13.8000	-13.6890	-1.3579	-17.5753	-10.6080	-29.5522	-17.2211	-32.7132	-21.7424
206	-1.5267	-3.1753	0.0000	1.2737	2.6731	1.7049	14.5248	4.2624	18.3997	7.9854	6.0372	13.8000	13.8000	13.8000	13.8000	-14.0487	-1.7176	-16.3738	-10.3426	-27.6935	-15.3624	-32.3084	-21.1896
207	-2.7874	-3.0408	0.0000	2.0414	6.6187	3.6748	13.0516	5.0355	15.2569	8.4829	5.7087	13.8000	13.8000	13.8000	13.8000	-14.5479	-2.2168	-14.7277	-10.7251	-28.9806	-16.6495	-28.7777	-22.2629
208	-1.1763	-3.4139	0.0000	1.2983	0.8710	5.8798	16.1087	4.7303	8.3395	10.0916	6.7856	13.8000	13.8000	13.8000	13.8000	-14.4007	-2.0696	-14.8531	-10.4969	-27.7117	-15.3806	-30.2903	-21.4902
209	-1.6671	-4.1879	0.0000	1.3771	1.5792	6.0053	16.4018	4.8709	8.0949	9.8873	7.2989	13.8000	13.8000	13.8000	13.8000	-14.8416	-2.5105	-14.7111	-10.2303	-28.1598	-15.8287	-28.9936	-22.4731
210	-1.0621	-3.1825	0.0000	0.7900	2.5640	3.0042	9.8614	4.1467	14.1394	12.7099	6.2484	13.8000	13.8000	13.8000	13.8000	-13.0805	-0.7494	-15.1493	-10.1705	-27.5404	-15.2093	-31.3115	-20.6747
211	-1.9045	-3.9640	0.0000	0.1821	6.2418	1.8089	13.2925	3.4759	14.4280	7.8994	5.4322	13.8000	13.8000	13.8000	13.8000	-14.1241	-1.7930	-12.8172	-10.4953	-28.2349	-15.9038	-29.1055	-20.8374
212	-0.9903	-3.0840	0.0000	0.7073	2.5187	3.0987	9.7357	4.0673	13.6911	12.4871	6.1396	13.8000	13.8000	13.8000	13.8000	-13.1643	-0.8332	-15.0932	-10.3111	-27.1803	-14.8492	-31.3430	-20.5784
213	-1.5864	-3.2870	0.0000	1.3610	2.6435	1.7306	14.7096	4.4076	18.1689	7.9158	6.2036	13.8000	13.8000	13.8000	13.8000	-14.2200	-1.8889	-16.2812	-10.4393	-27.6984	-15.3673	-32.6521	-21.3703
214	2.2003	0.0877	0.0000	1.2371	3.9919	2.2005	12.5843	3.5224	14.8139	7.5023	5.4862	13.8000	13.8000	13.8000	13.8000	-15.0933	-2.7622	-13.7606	-10.3242	-24.5803	-12.2492	-32.7467	-18.6028
215	-0.2209	-2.4264	0.0000	-0.3701	3.0475	4.0681	13.0766	4.5980	13.5531	8.0517	6.5406	13.8000	13.8000	13.8000	13.8000	-14.0252	-1.6941	-14.3393	-10.5093	-26.7554	-14.4243	-33.1952	-18.9955
216	-2.9079	-2.9962	0.0000	1.8961	6.6009	3.5774	13.0883	5.1342	15.2436	8.7157	5.7537	13.8000	13.8000	13.8000	13.8000	-14.4988	-2.1677	-14.4994	-10.8827	-28.9035	-16.5724	-28.8336	-22.0842
217	-1.0920	-3.2802	0.0000	0.6930	2.3189	3.2933	9.5870	4.1041	14.2167	12.7941	6.3137	13.8000	13.8000	13.8000	13.8000	-12.9417	-0.6106	-14.9320	-10.3508	-27.2828	-14.9517	-31.4631	-20.6204
218	-2.9225	-3.1709	0.0000	1.8665	6.6646	3.8984	13.1841	5.2499	15.3176	8.7282	5.8305	13.8000	13.8000	13.8000	13.8000	-14.4572	-2.1261	-14.8417	-10.9428	-28.8963	-16.5652	-28.8258	-22.2557
219	-1.1175	-3.2340	0.0000	0.7227	2.4781	2.9590	9.4992	4.0961	14.0944	12.7150	6.1830	13.8000	13.8000	13.8000	13.8000	-13.0426	-0.7115	-15.4314	-10.2482	-27.5960	-15.2649	-31.5432	-20.8347
220	-3.2538	-5.8430	0.0000	1.7173	0.0242	4.5631	12.6518	4.0637	10.6732	8.8304	6.5810	13.8000	13.8000	13.8000	13.8000	-13.8245	-1.4934	-14.2543	-10.3417	-29.7326	-17.4015	-34.2899	-23.9899
221	-2.9397	-3.0472	0.0000	2.0183	6.6046	3.6011	13.1595	5.0340	15.2536	8.7379	5.6108	13.8000	13.8000	13.8000	13.8000	-14.6456	-2.3145	-14.6169	-10.9379	-28.9037	-16.5726	-28.7335	-22.2777
222	-1.2557	-3.5234	0.0000	1.5076	2.7016	1.8862	14.5962	4.1265	18.6160	7.7485	6.2204	13.8000	13.8000	13.8000	13.8000	-14.0210	-1.6899	-16.2434	-10.3143	-27.7690	-15.4379	-32.5257	-21.5185
223	2.4292	0.0529	0.0000	1.3100	3.7690	2.0219	12.2943	3.6098	15.0599	7.7019	5.7381	13.8000	13.8000	13.8000	13.8000	-14.9409	-2.6098	-13.3846	-10.3656	-24.6065	-12.2754	-32.6187	-18.8523
224	0.0901	-2.2412	0.0000	-0.7815	0.8100	4.9140	15.8095	4.3386	16.8784	10.2590	6.4358	13.8000	13.8000	13.8000	13.8000	-12.7920	-0.4609	-13.0477	-10.4197	-26.3925	-14.0614	-31.7551	-18.5649
225	-1.4553	-3.2648	0.0000	1.4635	2.9932	1.6135	14.8062	4.4274	18.2855	8.1159	6.2955	13.8000	13.8000	13.8000	13.8000	-14.1680	-1.8369	-16.3147	-10.3349	-27.7086	-15.3775	-32.6615	-21.5388
226	-1.0450	-3.0261	0.0000	0.9474	1.8815	2.9371	9.8441	3.9886	14.2202	12.8603	6.0220	13.8000	13.8000	13.8000	13.8000	-13.3503	-1.0192	-15.1800	-10.3758	-27.2560	-14.9249	-31.2489	-20.8759
227	0.6047	-0.7990	0.0000	3.4199	5.5260	8.5386	14.7575	4.5503	18.3617	7.4530	6.1063	13.8000	13.8000	13.8000	13.8000	-17.0050	-4.6739	-16.3757	-10.3257	-25.9124	-13.5813	-26.2573	-21.5926
228	-1.6802	-3.7679	0.0000	-0.1498	6.1190	1.7325	13.3224	3.4941	15.0293	7.5791	5.4857	13.8000	13.8000	13.8000	13.8000	-14.7798	-2.4487	-12.4273	-10.4806	-27.9421	-15.6110	-28.8857	-20.2913
229	-3.1360	-5.9078	0.0000	1.5336	0.1912	4.2179	12.9292	4.0273	10.4463	8.9382	6.4394	13.8000	13.8000	13.8000	13.8000	-14.1126	-1.7815	-14.7275	-10.3506	-29.7044	-17.3733	-33.8954	-23.9569
230	0.8822	-0.5534	0.0000	3.1750	5.8401	7.9009	14.8139	4.2168	17.8983	7.7624	5.8040	13.8000	13.8000	13.8000	13.8000	-17.2360	-4.9049	-17.2929	-10.4858	-25.3673	-13.0362	-26.3305	-21.4016
231	-1.1564	-4.6184	0.0000	1.3575	1.6470	4.4208	14.8526	4.5850	19.3834	7.2594	7.2478	13.8000	13.8000	13.8000	13.8000	-16.6455	-4.3144	-17.6347	-10.3822	-27.8004	-15.4693	-31.9833	-22.5712
232	-0.8279	-2.7365	0.0000	0.9602	2.0094	3.2686	9.8092	4.2234	14.4889	13.3759	5.9263	13.8000	13.8000	13.8000	13.8000	-13.1461	-0.8150	-15.5172	-10.5296	-27.0175	-14.6864	-31.3741	-20.5158
233	-2.8802	-3.1269	0.0000	1.9883	6.6200	3.6262	13.0619	5.0504	15.4004	8.6666	5.6953	13.8000	13.8000	13.8000	13.8000	-14.5255	-2.1944	-14.5998	-10.8641	-28.7962	-16.4651	-28.6813	-22.2244
234	-0.0441	-2.1912	0.0000	-0.4942	1.2427	4.9908	15.7204	4.5429	16.9436	10.7891	6.5806	13.8000	13.8000	13.8000	13.8000	-12.9937	-0.6626	-13.4617	-10.1912	-26.6288	-14.2977	-32.1549	-18.4995
235	-2.8555	-3.1643	0.0000	1.9124	6.6361	3.6253	13.1199	4.9005	15.2541	8.5451	5.5946	13.8000	13.8000	13.8000	13.8000	-14.5092	-2.1781	-14.5845	-10.8577	-28.8076	-16.4765	-28.7157	-22.1505
236	-0.6652	-1.7106	0.0000	0.1074	3.4652	4.1631	12.3457	4.6240	13.5372	8.2194	5.8898	13.8000	13.8000	13.8000	13.8000	-14.2663	-1.9352	-14.3605	-10.4581	-26.8922	-14.5611	-32.7028	-18.9717
237	-1.0887	-3.2413	0.0000	0.6774	2.4723	2.7675	9.8157	4.2473	13.9220	12.7870	6.2404	13.8000	13.8000	13.8000	13.8000	-12.9465	-0.6154	-15.2679	-10.2669	-27.5079	-15.1768	-31.3938	-20.8074
238	-1.5321	-3.3265	0.0000	1.6842	2.5818	1.6402	14.6763	4.4184	18.4592	8.0024	6.2870	13.8000	13.8000	13.8000	13.8000	-13.5862	-1.2551	-16.5096	-10.2004	-27.8823	-15.5512	-32.5208	-21.6709
239	-2.9291	-4.3766	0.0000	-5.5803	1.8941	1.9444	10.8034	4.7676	8.0600	8.6077	6.0744	13.8000	13.8000	13.8000	13.8000	-12.7971	-0.4660	-14.4168	-10.7665	-28.9737	-16.6426	-31.9446	-16.7865
240	-2.2485	-4.7059	0.0000	2.6750	2.3293	1.2089	11.0284	4.6812	12.0952	8.8407	6.9330	13.8000	13.8000	13.8000	13.8000	-14.0290	-1.6979	-16.4171	-10.5204	-28.5492	-16.2181	-35.4669	-24.1533
241	2.4635	-1.0770	0.0000	3.2872	1.4640	1.9756	9.3215	3.9787	10.0930	9.5444	7.0612	13.8000	13.8000	13.8000	13.8000	-14.1366	-1.8055	-14.7740	-10.5241	-24.6828	-12.3517	-34.6563	-21.2992
242	-2.8300	-3.0707	0.0000	2.0012	6.5480	3.7400	13.0416	5.0246	15.3789	8.7785	5.6575	13.8000	13.8000	13.8000	13.8000	-14.5569	-2.2258	-14.5483	-10.9478	-28.7248	-16.3937	-28.7500	-22.2708
243	-3.7212	-5.3895	0.0000	-0.2079	0.6947	0.8083	14.0953	4.6326	13.9078	7.5940	6.2897	13.8000	13.8000	13.8000	13.8000	-13.5884	-1.2573	-17.6231	-10.5610	-29.6068	-17.2757	-32.7050	-21.8817
244	-1.2120	-3.8117	0.0000	1.2553	0.6259	5.8245	16.2404	4.5856	8.1089	9.8973	6.8765	13.8000	13.8000	13.8000	13.8000	-13.8611	-1.5300	-14.7775	-10.5035	-27.8247	-15.4936	-30.4306	-21.8251
245	-1.7415	-3.9553	0.0000	0.0995	6.1210	2.1645	13.3858	3.5237	14.5042	7.8043	5.5013	13.8000	13.8000	13.8000	13.8000	-14.6455	-2.3144	-12.8817	-10.4362	-28.0578	-15.7267	-29.1138	-20.8583
246	-0.4413	-3.4387	0.0000	3.1192	0.3595	1.7814	15.0928	3.4798	16.7912	8.7008	6.0613	13.8000	13.8000	13.8000	13.8000	-13.7123	-1.3812	-14.0461	-10.4532	-27.2722	-14.9411	-37.3478	-23.1865
247	2.4144	0.1735	0.0000	1.3333	3.7218	2.0740	12.1426	3.5451	14.3338	6.8712	5.5440	13.8000	13.8000	13.8000	13.8000	-14.7108	-2.3797	-13.7100	-10.4542	-24.5458	-12.2147	-32.8620	-18.6060
248	-2.5043	-5.1814	0.0000	1.9340	1.0333	3.9083	13.6112	3.9827	10.8365	9.1729	6.4220	13.8000	13.8000	13.8000	13.8000	-13.2078	-0.8767	-14.9683	-10.3924	-28.9567	-16.6256	-34.4351	-23.9126
249	-1.8660	-3.9604	0.0000	0.1339	6.3599	2.0070	13.0633	3.7203	14.5789	7.9432	5.6255	13.8000	13.8000	13.8000	13.8000	-14.2476	-1.9165	-12.7852	-10.5596	-28.2750	-15.9439	-29.2600	-20.8254
250	-2.8251	-3.1206	0.0000	1.9240	6.4299	3.5513	13.0632	4.9966	15.3469	8.7160	5.7427	13.8000	13.8000	13.8000	13.8000	-14.6098	-2.2787	-14.6738	-10.8738	-28.8797	-16.5486	-28.6876	-22.1888
251	-2.8330	-3.0878	0.0000	1.8669	6.5888	3.5987	13.1025	5.0826	15.3795	8.6173	5.6934	13.8000	13.8000	13.8000	13.8000	-14.5141	-2.1830	-14.6428	-10.8342	-28.8081	-16.4770	-28.8409	-22.2361
252	-1.0754	-3.2298	0.0000	0.8373	2.1877	2.9370	9.3223	4.2080	14.1876	12.7426	6.2475	13.8000	13.8000	13.8000	13.8000	-13.4316	-1.1005	-15.0271	-10.3812	-27.7265	-15.3954	-31.5833	-20.6966
253	-1.0073	-3.2862	0.0000	0.8094	2.0922	3.0223	9.5761	4.3022	14.0326	12.8395	6.2476	13.8000	13.8000	13.8000	13.8000	-13.1412	-0.8101	-15.3460	-10.4426	-27.5702	-15.2391	-31.5528	-20.8702
254	-1.3308	-3.0475	0.0000	1.4235	2.5234	1.3601	14.2560	4.7289	18.6708	7.2797	6.2625	13.8000	13.8000	13.8000	13.8000	-14.2408	-1.9097	-16.3483	-10.4746	-27.6355	-15.3044	-32.9745	-21.2099
255	-3.4442	-5.2277	0.0000	-0.0744	0.9741	0.6787	13.9750	4.3366	13.6372	8.1714	5.9908	13.8000	13.8000	13.8000	13.8000	-13.9747	-1.6436	-17.4713	-10.5384	-29.4807	-17.1496	-32.7958	-21.8063
256	-2.8700	-3.1425	0.0000	1.9748	6.6962	3.6397	13.1110	4.9615	15.3450	8.6419	5.6851	13.8000	13.8000	13.8000	13.8000	-14.4695	-2.1384	-14.6284	-10.7962	-28.8327	-16.5016	-28.9636	-22.1452
257	0.1687	-1.0260	0.0000	3.1764	4.7310	8.3606	14.7533	4.3983	18.5660	7.8063	5.7750	13.8000	13.8000	13.8000	13.8000	-16.6671	-4.3360	-16.4072	-10.5274	-25.8730	-13.5419	-26.0411	-21.7152
258	-2.7510	-2.9587	0.0000	2.0198	6.6402	3.6978	12.9682	5.1381	15.3906	8.7322	5.6986	13.8000	13.8000	13.8000	13.8000	-14.7984	-2.4673	-14.6557	-10.7946	-28.9417	-16.6106	-28.4997	-22.2259
259	-1.3318	-3.3060	0.0000	1.3787	2.6308	1.5374	14.8076	4.3605	18.3855	8.1400	6.0769	13.8000	13.8000	13.8000	13.8000	-13.5339	-1.2028	-16.2290	-10.4393	-27.5294	-15.1983	-32.2628	-21.5069
260	-2.8209	-3.1241	0.0000	1.8894	6.5550	3.6216	13.0284	5.0609	15.3150	8.6332	5.7000	13.8000	13.8000	13.8000	13.8000	-14.5601	-2.2290	-14.6916	-10.8760	-28.7983	-16.4672	-28.7003	-22.0863
261	-1.9470	-4.9551	0.0000	2.4745	1.9268	1.3442	10.8873	4.5529	12.5924	8.9083	7.2134	13.8000	13.8000	13.8000	13.8000	-14.0996	-1.7685	-16.7077	-10.4964	-28.6608	-16.3297	-35.2779	-23.9882
262	-1.4403	-3.4942	0.0000	1.1406	2.6097	1.7648	14.6831	4.3858	18.5520	7.9181	6.3619	13.8000	13.8000	13.8000	13.8000	-13.8188	-1.4877	-16.2200	-10.2861	-27.6521	-15.3210	-32.3436	-21.4209
263	-2.8287	-3.0857	0.0000	1.8254	6.4415	3.6121	13.0240	4.8669	15.2123	8.5853	5.5189	13.8000	13.8000	13.8000	13.8000	-14.6442	-2.3131	-14.6666	-10.8640	-28.9088	-16.5777	-28.7586	-22.1442
264	-1.0317	-3.0955	0.0000	0.8471	2.1164	2.7531	9.8589	4.2204	13.9146	12.4443	6.2000	13.8000	13.8000	13.8000	13.8000	-13.3087	-0.9776	-15.0221	-10.4843	-27.5665	-15.2354	-31.4581	-20.8084
265	-1.4965	-4.1829	0.0000	-0.3265	6.4048	2.0777	13.5735	3.3647	14.6329	7.8295	5.7676	13.8000	13.8000	13.8000	13.8000	-14.7210	-2.3899	-12.6468	-10.4226	-28.1630	-15.8319	-29.5782	-20.7770
266	-2.8877	-5.7701	0.0000	1.5701	0.0340	4.5343	13.0420	4.1656	10.8050	8.8477	6.6593	13.8000	13.8000	13.8000	13.8000	-14.0843	-1.7532	-14.4508	-10.2581	-29.8243	-17.4932	-33.9331	-23.9252
267	-1.1301	-3.2229	0.0000	0.6326	2.4472	2.6505	9.3761	4.3029	13.7906	12.7584	6.4283	13.8000	13.8000	13.8000	13.8000	-12.9703	-0.6392	-15.1924	-10.2895	-27.3275	-14.9964	-31.5328	-20.6727
268	-1.0993	-3.2017	0.0000	0.6554	2.4811	3.0106	9.7492	4.2680	14.0101	12.6279	6.3622	13.8000	13.8000	13.8000	13.8000	-13.1715	-0.8404	-15.2464	-10.4274	-27.5699	-15.2388	-31.8010	-20.6881
269	-1.2770	-3.7377	0.0000	1.7142	1.7882	6.6674	16.7819	4.8804	8.0810	8.9497	7.2915	13.8000	13.8000	13.8000	13.8000	-14.5592	-2.2281	-14.3906	-10.3153	-27.6790	-15.3479	-29.2927	-22.2213
270	-1.6277	-3.7025	0.0000	0.0344	6.3103	2.1846	13.1647	3.6077	14.6614	7.7734	5.5798	13.8000	13.8000	13.8000	13.8000	-14.1781	-1.8470	-12.8580	-10.3663	-28.1261	-15.7950	-29.2206	-20.6819
271	-2.6847	-3.2599	0.0000	1.6847	6.3506	3.5667	12.8954	4.8533	15.2120	8.5581	5.7475	13.8000	13.8000	13.8000	13.8000	-14.4134	-2.0823	-14.5529	-10.5569	-28.7448	-16.4137	-28.4158	-22.0473
272	-0.9203	-3.0161	0.0000	0.8463	2.7882	3.3117	9.4855	4.3491	13.8412	12.6489	6.2392	13.8000	13.8000	13.8000	13.8000	-13.3208	-0.9897	-15.3663	-10.4536	-27.4177	-15.0866	-31.4212	-20.9145
273	-1.0677	-2.7960	0.0000	1.7531	2.8741	1.1925	14.1882	4.4132	18.3399	7.9797	6.2238	13.8000	13.8000	13.8000	13.8000	-14.1695	-1.8384	-16.8645	-10.3453	-27.1496	-14.8185	-32.2944	-21.3315
274	-2.9316	-3.0792	0.0000	1.9332	6.4538	3.6184	12.9498	5.0336	15.2953	8.6765	5.6654	13.8000	13.8000	13.8000	13.8000	-14.5252	-2.1941	-14.7931	-10.8515	-28.8136	-16.4825	-28.8344	-22.2108
275	-0.7633	-3.3726	0.0000	0.4265	2.2174	2.8977	9.6984	3.8894	14.2350	12.8891	6.2714	13.8000	13.8000	13.8000	13.8000	-12.8795	-0.5484	-15.1392	-10.4643	-27.4568	-15.1257	-31.2462	-20.6517
276	-3.1343	-5.5825	0.0000	1.7465	0.2040	4.3985	12.9544	4.1542	10.6596	8.6284	6.4426	13.8000	13.8000	13.8000	13.8000	-13.7962	-1.4651	-14.5716	-10.3334	-29.7001	-17.3690	-34.1273	-24.1741
277	0.2923	-0.4882	0.0000	3.5260	4.6164	8.4541	14.3161	4.6680	18.7913	7.9216	5.6546	13.8000	13.8000	13.8000	13.8000	-17.1715	-4.8404	-16.8833	-10.4465	-26.0369	-13.7058	-25.9892	-21.8578
278	0.5544	-0.7703	0.0000	3.6203	5.4222	8.2506	14.8757	4.6673	18.3251	7.9268	5.9651	13.8000	13.8000	13.8000	13.8000	-16.9620	-4.6309	-16.8903	-10.3021	-25.9521	-13.6210	-25.7975	-21.7171
279	-1.5405	-3.4567	0.0000	1.1026	2.5002	1.9154	14.8051	4.4057	18.3495	7.9588	6.2423	13.8000	13.8000	13.8000	13.8000	-14.2790	-1.9479	-16.2341	-10.4240	-27.7664	-15.4353	-32.4107	-21.0868
280	2.4532	-1.1630	0.0000	3.1885	1.4097	1.8543	9.5423	3.8053	9.8689	9.8217	7.1816	13.8000	13.8000	13.8000	13.8000	-13.9560	-1.6249	-14.8999	-10.2748	-24.8366	-12.5055	-34.5627	-21.1317
281	0.4009	-0.7524	0.0000	3.5726	5.1575	8.2202	14.8110	4.8928	18.6404	7.8381	6.1884	13.8000	13.8000	13.8000	13.8000	-16.8036	-4.4725	-16.8676	-10.4557	-25.5883	-13.2572	-25.8651	-21.7634
282	-0.6178	-2.4981	0.0000	0.5886	3.9894	4.2257	12.9272	4.1258	13.3724	8.1436	5.9992	13.8000	13.8000	13.8000	13.8000	-14.3687	-2.0376	-14.6962	-10.4245	-27.0566	-14.7255	-32.4157	-19.7671
283	0.5193	-0.6906	0.0000	3.2774	5.4316	8.3556	14.7657	5.0014	18.9456	7.4870	6.2840	13.8000	13.8000	13.8000	13.8000	-16.5865	-4.2554	-16.5092	-10.6076	-25.5436	-13.2125	-25.5782	-21.9536
284	-3.2652	-5.8632	0.0000	1.7097	0.0774	4.3372	13.0123	4.1113	10.9070	8.6244	6.5633	13.8000	13.8000	13.8000	13.8000	-13.8460	-1.5149	-14.6187	-10.4271	-29.5990	-17.2679	-34.2387	-24.3068
285	-2.8439	-3.1226	0.0000	1.9805	6.5954	3.7688	13.0643	5.0048	15.2468	8.5743	5.6909	13.8000	13.8000	13.8000	13.8000	-14.5639	-2.2328	-14.6143	-10.8902	-28.9388	-16.6077	-28.7467	-22.2627
286	-1.7181	-4.8964	0.0000	2.4166	1.8244	1.0371	11.2591	4.5215	12.4152	9.2036	7.2908	13.8000	13.8000	13.8000	13.8000	-14.0027	-1.6716	-16.5506	-10.4214	-28.7198	-16.3887	-35.5256	-23.8824
287	-1.7003	-4.0516	0.0000	-0.3703	5.6915	1.9511	13.2458	3.4202	15.0148	7.4351	5.5933	13.8000	13.8000	13.8000	13.8000	-15.0602	-2.7291	-12.3168	-10.3802	-28.2105	-15.8794	-28.9012	-20.6160
288	-0.8967	-4.6318	0.0000	1.2559	1.7774	4.1477	15.2225	4.4650	19.2359	7.5416	7.4840	13.8000	13.8000	13.8000	13.8000	-16.9675	-4.6364	-17.4473	-10.2241	-28.0529	-15.7218	-32.1037	-22.5390
289	-2.8699	-3.2078	0.0000	2.0583	6.4620	3.3611	13.0573	4.9328	15.0490	8.7904	5.8440	13.8000	13.8000	13.8000	13.8000	-14.8519	-2.5208	-14.6988	-10.5706	-28.9484	-16.6173	-28.9190	-22.2812
290	-2.8655	-3.1399	0.0000	1.9512	6.3972	3.6616	13.1181	5.0022	15.2487	8.7603	5.6992	13.8000	13.8000	13.8000	13.8000	-14.3892	-2.0581	-14.5506	-10.8493	-29.0142	-16.6831	-28.7123	-22.1580
291	2.4624	-1.0132	0.0000	2.8866	1.4890	1.4313	9.7572	4.0615	10.0553	9.5196	7.2157	13.8000	13.8000	13.8000	13.8000	-14.3437	-2.0126	-14.6698	-10.4832	-24.7909	-12.4598	-34.5668	-20.7026
292	2.4572	-1.1359	0.0000	3.1069	1.1718	1.6625	9.6524	3.9949	10.1609	9.4779	7.1679	13.8000	13.8000	13.8000	13.8000	-13.8392	-1.5081	-14.3965	-10.2772	-24.9525	-12.6214	-34.7347	-21.2213
293	-2.9708	-5.7412	0.0000	1.6860	0.0463	3.6187	12.9278	4.2085	10.6196	9.4152	6.7506	13.8000	13.8000	13.8000	13.8000	-13.5293	-1.1982	-14.3099	-10.4872	-29.2615	-16.9304	-34.2559	-23.9823
294	-0.5567	-2.5340	0.0000	-0.4830	3.5926	3.7300	13.1741	3.8034	13.8254	8.4993	5.6632	13.8000	13.8000	13.8000	13.8000	-14.0523	-1.7212	-14.1036	-10.4260	-26.8258	-14.4947	-33.0837	-19.0264
295	-1.0264	-4.2283	0.0000	1.3694	1.7620	6.1994	16.4557	4.4669	8.1438	9.9298	7.6313	13.8000	13.8000	13.8000	13.8000	-15.0317	-2.7006	-15.4566	-10.1856	-28.0060	-15.6749	-28.9275	-22.0140
296	-0.2468	-2.1472	0.0000	-0.3877	0.4882	4.5307	16.1864	4.4625	16.8713	10.0294	6.3444	13.8000	13.8000	13.8000	13.8000	-13.0629	-0.7318	-12.8665	-10.4066	-26.7262	-14.3951	-31.9708	-18.5762
297	-2.4072	-5.2546	0.0000	2.0797	0.9116	3.8262	13.5099	3.7450	10.9919	9.4685	6.1356	13.8000	13.8000	13.8000	13.8000	-12.8338	-0.5027	-15.1008	-10.4663	-29.1201	-16.7890	-34.7500	-23.9873
298	2.2056	-1.3109	0.0000	2.9723	1.3902	1.8921	9.6872	3.9773	9.8382	9.7062	7.1937	13.8000	13.8000	13.8000	13.8000	-13.9541	-1.6230	-14.5934	-10.4107	-24.9234	-12.5923	-34.7748	-20.9865
299	-0.9717	-3.0870	0.0000	0.9481	2.1665	3.2423	9.3656	4.0575	14.0611	12.7331	6.1616	13.8000	13.8000	13.8000	13.8000	-12.9239	-0.5928	-15.3451	-10.3223	-27.1509	-14.8198	-31.4761	-20.7069
300	-3.6007	-5.4402	0.0000	1.9602	0.1697	4.7622	13.1168	4.4846	10.4693	8.6582	6.1487	13.8000	13.8000	13.8000	13.8000	-13.7749	-1.4438	-13.8953	-10.6032	-30.0284	-17.6973	-34.3484	-24.1881
301	-0.9854	-2.4487	0.0000	1.1407	1.9839	3.0110	9.5341	3.8730	13.8786	12.8439	5.3982	13.8000	13.8000	13.8000	13.8000	-12.8542	-0.5231	-16.3708	-10.4977	-27.1388	-14.8077	-31.0430	-20.4360
302	-2.8457	-3.1658	0.0000	1.9603	6.5447	3.5747	12.9231	5.0650	15.2882	8.6293	5.8000	13.8000	13.8000	13.8000	13.8000	-14.5330	-2.2019	-14.5503	-10.8953	-28.8938	-16.5627	-28.8823	-22.3279
303	-1.1243	-3.2157	0.0000	0.6254	2.6766	3.0523	9.6492	4.1004	14.1275	12.6894	6.1373	13.8000	13.8000	13.8000	13.8000	-13.1642	-0.8331	-15.2838	-10.5130	-27.3788	-15.0477	-31.4540	-20.7716
304	-1.6889	-3.0848	0.0000	1.2957	2.5653	1.7574	14.5361	4.7850	18.0769	7.8555	6.3001	13.8000	13.8000	13.8000	13.8000	-14.3831	-2.0520	-15.8570	-10.3544	-27.7799	-15.4488	-32.6221	-21.2239
305	-3.6559	-5.4148	0.0000	-0.5227	0.4026	0.7301	13.6693	4.1472	13.3895	7.8348	6.0870	13.8000	13.8000	13.8000	13.8000	-13.7802	-1.4491	-17.4646	-10.2772	-29.8187	-17.4876	-32.5715	-21.5296
306	-1.8493	-4.7321	0.0000	2.6189	2.1331	1.3570	11.2068	4.6422	12.9183	9.3803	7.0729	13.8000	13.8000	13.8000	13.8000	-13.9800	-1.6489	-16.2641	-10.5408	-28.5832	-16.2521	-35.3852	-24.0695
307	-3.0257	-4.3643	0.0000	2.5936	3.5060	2.4015	12.1537	5.0202	9.3841	7.2407	6.4019	13.8000	13.8000	13.8000	13.8000	-15.0450	-2.7139	-15.8735	-10.6717	-28.9698	-16.6387	-34.4905	-23.7151
308	-2.8403	-3.0131	0.0000	2.0330	6.5494	3.5096	13.0983	5.0201	15.3838	8.5729	5.7245	13.8000	13.8000	13.8000	13.8000	-14.4788	-2.1477	-14.5659	-10.8571	-28.8601	-16.5290	-28.7350	-22.2030
309	-2.7730	-3.1176	0.0000	2.0125	6.6159	3.6479	13.0523	5.0693	15.1547	8.6518	5.6887	13.8000	13.8000	13.8000	13.8000	-14.7366	-2.4055	-14.7010	-10.9281	-28.8122	-16.4811	-28.7190	-22.2707
310	-2.7898	-3.4128	0.0000	1.8996	5.8820	3.8275	13.1908	4.7757	15.7784	8.6652	5.8279	13.8000	13.8000	13.8000	13.8000	-14.4762	-2.1451	-14.8438	-10.8029	-28.7302	-16.3991	-28.5519	-22.1959
311	-1.7912	-4.8184	0.0000	2.4694	2.0482	1.1689	11.0641	4.5392	12.6733	9.1707	7.1821	13.8000	13.8000	13.8000	13.8000	-14.1401	-1.8090	-16.5969	-10.2178	-28.7094	-16.3783	-35.5203	-24.0023
312	-1.5714	-3.8771	0.0000	0.0609	6.0779	1.5689	13.7181	3.3719	14.3427	7.2788	5.5035	13.8000	13.8000	13.8000	13.8000	-14.3471	-2.0160	-12.5034	-10.4364	-27.9948	-15.6637	-28.9744	-20.5356
313	-0.0159	-1.8297	0.0000	-0.5849	1.1087	4.9668	15.8407	5.0748	16.4399	9.5616	6.6367	13.8000	13.8000	13.8000	13.8000	-13.2196	-0.8885	-12.2177	-10.7024	-26.3502	-14.0191	-31.8197	-18.3884
314	-1.4976	-3.9222	0.0000	-0.1897	6.3328	2.0175	12.9132	3.7368	14.9113	7.6994	5.8619	13.8000	13.8000	13.8000	13.8000	-14.5448	-2.2137	-12.5086	-10.3568	-27.9939	-15.6628	-29.3797	-20.4196
315	2.5390	-0.8492	0.0000	3.2526	1.5591	1.7611	9.7229	4.1394	9.4787	8.9748	7.2357	13.8000	13.8000	13.8000	13.8000	-13.4095	-1.0784	-14.9991	-10.2065	-24.7943	-12.4632	-34.8779	-20.9963
316	2.4274	-1.2849	0.0000	3.0266	1.3222	1.5652	9.3804	3.8707	9.8711	9.6081	7.2474	13.8000	13.8000	13.8000	13.8000	-13.8118	-1.4807	-14.7444	-10.3052	-24.8732	-12.5421	-34.5709	-21.2098
317	-2.8911	-3.0993	0.0000	1.8772	6.5575	3.6823	13.2387	4.9670	15.6363	8.5671	5.5720	13.8000	13.8000	13.8000	13.8000	-14.4842	-2.1531	-14.4788	-10.9462	-28.7947	-16.4636	-28.8798	-22.2058
318	-2.8689	-2.9885	0.0000	2.0308	6.6108	3.5740	12.9326	4.9263	15.2871	8.7084	5.5331	13.8000	13.8000	13.8000	13.8000	-14.3540	-2.0229	-14.6961	-10.8238	-28.8203	-16.4892	-28.8933	-22.1912
319	-2.8715	-2.9684	0.0000	2.0523	6.6018	3.6712	13.1819	5.0149	15.2755	8.6359	5.6388	13.8000	13.8000	13.8000	13.8000	-14.5607	-2.2296	-14.7144	-10.7766	-28.8453	-16.5142	-28.7240	-22.2526
320	-3.0372	-3.0201	0.0000	1.9698	6.5173	3.5034	13.1758	5.1558	15.2461	8.6548	5.6485	13.8000	13.8000	13.8000	13.8000	-14.4968	-2.1657	-14.6571	-10.9771	-29.0116	-16.6805	-28.8658	-22.1617
321	-2.6855	-3.2215	0.0000	1.7798	6.7145	3.5548	13.4143	4.9340	15.3097	8.6393	5.8193	13.8000	13.8000	13.8000	13.8000	-14.7846	-2.4535	-15.0118	-10.8104	-28.7460	-16.4149	-28.5558	-21.8914
322	-0.7161	-1.8698	0.0000	-0.0363	2.5694	4.1124	11.5234	4.8360	14.4793	8.4955	6.0870	13.8000	13.8000	13.8000	13.8000	-13.7726	-1.4415	-13.9805	-10.7211	-26.8799	-14.5488	-32.5130	-19.0016
323	-2.8504	-3.1878	0.0000	2.0142	6.4026	3.6815	13.0198	4.9383	15.4000	8.6196	5.7260	13.8000	13.8000	13.8000	13.8000	-14.6259	-2.2948	-14.5788	-10.8383	-28.9571	-16.6260	-28.9208	-22.3269
324	-3.1304	-5.4848	0.0000	1.4381	3.3730	0.8016	11.8602	4.4324	9.5316	7.4842	6.7222	13.8000	13.8000	13.8000	13.8000	-15.0495	-2.7184	-15.7658	-10.1406	-29.7205	-17.3894	-34.2298	-23.5030
325	-3.6061	-5.2312	0.0000	-0.2507	0.6350	0.9766	13.8045	4.7359	14.0823	7.1283	6.3461	13.8000	13.8000	13.8000	13.8000	-13.5224	-1.1913	-17.0578	-10.3819	-29.7230	-17.3919	-32.8368	-21.5679
326	-2.9922	-5.7719	0.0000	1.7159	0.2409	4.5978	12.7800	4.0244	10.5218	8.8494	6.6760	13.8000	13.8000	13.8000	13.8000	-13.8579	-1.5268	-14.2797	-10.3184	-29.5755	-17.2444	-33.9791	-24.2390
327	2.1945	-1.3701	0.0000	2.7790	1.5637	2.1240	9.6751	3.9482	10.1251	9.3291	7.1005	13.8000	13.8000	13.8000	13.8000	-13.7160	-1.3849	-14.4412	-10.3435	-25.0745	-12.7434	-34.6052	-20.8178
328	-2.7613	-5.5621	0.0000	1.9977	0.7459	3.4194	13.8374	4.2247	10.6891	9.7687	6.8505	13.8000	13.8000	13.8000	13.8000	-13.8577	-1.5266	-14.7970	-10.3168	-29.5718	-17.2407	-34.3513	-24.2996
329	0.5987	-0.8823	0.0000	3.7668	4.7489	7.9310	14.6591	4.2476	18.8830	7.7573	5.7792	13.8000	13.8000	13.8000	13.8000	-16.6138	-4.2827	-16.5923	-10.5500	-25.8005	-13.4694	-26.0200	-21.8211
330	-1.1469	-3.4282	0.0000	1.4844	2.6727	1.7027	14.6208	4.2445	18.2433	8.0928	6.1680	13.8000	13.8000	13.8000	13.8000	-14.1875	-1.8564	-16.3168	-10.4260	-27.4928	-15.1617	-32.7342	-21.6101
331	-0.2456	-2.1452	0.0000	-0.3635	0.6530	4.2954	16.4255	4.7385	16.8773	10.4119	6.5403	13.8000	13.8000	13.8000	13.8000	-13.2007	-0.8696	-12.9855	-10.3939	-26.6220	-14.2909	-31.3417	-18.4804
332	2.3301	-1.2993	0.0000	3.0607	1.1832	1.8613	9.6386	3.8701	9.7418	9.6990	7.0913	13.8000	13.8000	13.8000	13.8000	-13.9565	-1.6254	-14.6388	-10.3434	-24.9910	-12.6599	-34.8645	-21.0637
333	-2.8719	-3.2018	0.0000	1.9985	6.5955	3.8576	13.1485	5.1020	15.0897	8.4789	5.7968	13.8000	13.8000	13.8000	13.8000	-14.5468	-2.2157	-14.5576	-10.8283	-28.9811	-16.6500	-28.6769	-22.1657
334	-1.7375	-3.7684	0.0000	-0.1297	6.1556	2.2508	12.9981	3.6801	14.6169	7.8815	5.5346	13.8000	13.8000	13.8000	13.8000	-14.2834	-1.9523	-13.1591	-10.5367	-27.9740	-15.6429	-29.2274	-20.6415
335	-3.5363	-0.7880	0.0000	-4.2092	1.5387	4.3351	12.9898	7.6891	7.6149	3.2476	8.7260	13.8000	13.8000	13.8000	13.8000	-21.5751	-9.2440	-25.7964	-14.5977	-24.6582	-12.3271	-31.6216	-16.7562
336	-1.6313	-4.2479	0.0000	1.4885	2.2239	5.9274	16.3685	4.9346	8.2079	10.2760	7.4334	13.8000	13.8000	13.8000	13.8000	-14.9525	-2.6214	-14.7101	-10.2627	-27.8172	-15.4861	-29.5584	-22.3800
337	-1.1407	-4.1880	0.0000	0.2940	5.9777	1.4250	13.3327	3.2698	15.2917	8.3914	6.0813	13.8000	13.8000	13.8000	13.8000	-13.7706	-1.4395	-11.8618	-10.5106	-27.9459	-15.6148	-29.0097	-21.2795
338	2.0624	-1.2187	0.0000	3.1238	1.3874	1.8238	9.4884	4.0818	9.8414	9.4631	7.1569	13.8000	13.8000	13.8000	13.8000	-13.8848	-1.5537	-14.7499	-10.4227	-24.9667	-12.6356	-34.5526	-21.1605
339	-3.1520	-4.7103	0.0000	2.1545	2.9821	2.3952	12.2451	4.8856	9.6217	7.1371	6.3513	13.8000	13.8000	13.8000	13.8000	-15.1014	-2.7703	-15.1526	-10.5397	-29.3752	-17.0441	-34.7816	-23.7571
340	-1.0104	-3.3238	0.0000	1.3104	2.3781	2.8205	9.9731	4.2149	14.3023	13.1371	6.4177	13.8000	13.8000	13.8000	13.8000	-12.9288	-0.5977	-15.4474	-10.4471	-27.3591	-15.0280	-31.2828	-21.1028
341	-2.8857	-3.2203	0.0000	1.8795	6.5166	3.6343	12.9908	5.1292	15.3225	8.5833	5.8431	13.8000	13.8000	13.8000	13.8000	-14.5387	-2.2076	-14.5162	-10.8787	-28.7265	-16.3954	-28.7815	-22.1436
342	0.2508	-0.8743	0.0000	3.3255	5.3362	8.4442	14.9268	4.6465	18.2956	8.0448	5.9107	13.8000	13.8000	13.8000	13.8000	-16.9037	-4.5726	-16.6695	-10.3694	-26.1793	-13.8482	-26.1348	-21.7042
343	0.0142	-1.8831	0.0000	0.0698	0.5956	4.1940	15.9752	4.5140	17.2006	10.3427	6.1694	13.8000	13.8000	13.8000	13.8000	-13.4616	-1.1305	-12.8466	-10.6696	-26.2965	-13.9654	-31.6723	-18.8490
344	-2.9341	-3.1340	0.0000	2.0069	6.5402	3.6789	13.1752	4.8898	15.3200	8.6814	5.6380	13.8000	13.8000	13.8000	13.8000	-14.4794	-2.1483	-14.6377	-10.8149	-28.9178	-16.5867	-28.9423	-22.2285
345	2.3064	0.4332	0.0000	1.9282	4.2038	2.6003	12.0878	3.7698	13.8556	6.8923	5.6049	13.8000	13.8000	13.8000	13.8000	-14.8240	-2.4929	-14.1400	-10.4215	-24.4571	-12.1260	-32.6320	-19.0252
346	-2.1054	-3.4652	0.0000	0.0960	6.0663	1.7961	12.9116	3.8349	14.3977	8.0084	5.3954	13.8000	13.8000	13.8000	13.8000	-14.9357	-2.6046	-12.4205	-10.5286	-28.2408	-15.9097	-29.1316	-20.4416
347	2.3187	-0.9807	0.0000	3.0600	1.1347	1.8078	9.6396	3.9660	9.9372	9.4822	7.0261	13.8000	13.8000	13.8000	13.8000	-13.7504	-1.4193	-14.7248	-10.2197	-24.8728	-12.5417	-34.6490	-21.0378
348	0.5103	-1.7446	0.0000	0.3712	0.6395	4.5043	16.1598	4.4868	16.7871	9.7588	6.3574	13.8000	13.8000	13.8000	13.8000	-12.6203	-0.2892	-13.6545	-10.4027	-26.0330	-13.7019	-32.0233	-19.0137
349	-1.2390	-3.1470	0.0000	1.5523	2.8167	1.6278	14.6229	4.3890	18.5859	7.9766	6.3679	13.8000	13.8000	13.8000	13.8000	-13.9553	-1.6242	-16.2617	-10.2800	-27.4643	-15.1332	-32.2426	-21.4845
350	-1.1527	-3.6387	0.0000	1.1311	2.8358	1.8521	14.8987	4.1345	18.6623	8.0604	6.4430	13.8000	13.8000	13.8000	13.8000	-14.3149	-1.9838	-16.6073	-10.2496	-27.6492	-15.3181	-32.3752	-21.2231
351	2.3847	-1.3831	0.0000	2.8381	1.3355	1.9225	9.3703	3.7836	9.8346	9.2898	7.0081	13.8000	13.8000	13.8000	13.8000	-13.7607	-1.4296	-14.8490	-10.4722	-24.9389	-12.6078	-34.4089	-21.0379
352	-0.8983	-3.3595	0.0000	0.5415	2.6919	2.9117	9.6947	3.9768	14.3366	12.5313	6.3425	13.8000	13.8000	13.8000	13.8000	-12.8060	-0.4749	-15.2054	-10.1563	-27.4482	-15.1171	-31.4023	-20.7065
353	-2.8318	-3.1403	0.0000	2.0893	6.5534	3.6123	13.0141	4.9745	15.3714	8.7038	5.5766	13.8000	13.8000	13.8000	13.8000	-14.6924	-2.3613	-14.4923	-10.8143	-28.8296	-16.4985	-28.7926	-22.4044
354	-0.3533	-1.8254	0.0000	0.1915	3.6171	4.8292	12.3853	4.7521	12.8591	8.5557	6.0978	13.8000	13.8000	13.8000	13.8000	-14.5091	-2.1780	-14.0985	-10.4857	-26.8398	-14.5087	-32.5760	-19.0923
355	2.4994	0.3333	0.0000	1.6331	3.8656	2.5243	12.4613	3.6809	14.7843	7.0783	5.5405	13.8000	13.8000	13.8000	13.8000	-14.5733	-2.2422	-13.6487	-10.3515	-24.5327	-12.2016	-32.8586	-18.8974
356	2.8444	-0.8823	0.0000	3.3719	1.4423	2.1389	9.6447	3.8661	9.7021	9.2891	7.2898	13.8000	13.8000	13.8000	13.8000	-14.0267	-1.6956	-14.7487	-10.3826	-24.7286	-12.3975	-34.3153	-21.1998
357	-1.8824	-3.4343	0.0000	1.7231	1.7082	5.8153	15.7726	5.2716	8.0497	8.6905	7.2541	13.8000	13.8000	13.8000	13.8000	-14.4848	-2.1537	-13.7827	-10.4347	-27.8216	-15.4905	-28.5202	-21.7837
358	-1.6597	-3.0869	0.0000	1.2948	2.7582	1.7237	14.9138	4.0245	18.1517	7.5548	5.4722	13.8000	13.8000	13.8000	13.8000	-14.4935	-2.1624	-16.3572	-10.4577	-27.7526	-15.4215	-31.8276	-21.3086
359	-2.6163	-3.1703	0.0000	1.4952	6.7596	4.0374	13.0467	4.9774	15.2259	8.4848	5.8762	13.8000	13.8000	13.8000	13.8000	-14.1732	-1.8421	-14.3967	-10.6543	-28.7168	-16.3857	-28.4005	-21.9448
360	-1.3685	-3.2680	0.0000	1.3826	2.8903	1.6450	14.9376	4.2006	18.3524	8.0713	6.1771	13.8000	13.8000	13.8000	13.8000	-14.0055	-1.6744	-16.4178	-10.3620	-27.6042	-15.2731	-32.3480	-21.3360
361	2.0244	-0.7178	0.0000	2.8629	1.1656	1.3749	8.3786	4.0134	10.6417	9.3292	6.6449	13.8000	13.8000	13.8000	13.8000	-13.8945	-1.5634	-14.9518	-10.1781	-24.9639	-12.6328	-34.8194	-20.5740
362	-2.8320	-3.0683	0.0000	1.8804	6.6739	3.8686	13.1158	5.0360	15.3669	8.5987	5.7118	13.8000	13.8000	13.8000	13.8000	-14.4933	-2.1622	-14.6241	-10.8478	-28.9698	-16.6387	-28.9343	-22.1677
363	-2.8428	-3.0912	0.0000	1.9348	6.3222	3.6610	13.0586	5.0141	15.2136	8.8262	5.6604	13.8000	13.8000	13.8000	13.8000	-14.6039	-2.2728	-14.6726	-10.9035	-28.9607	-16.6296	-28.8167	-22.0816
364	-1.9234	-4.5574	0.0000	2.9678	1.9412	1.2498	11.0961	4.7462	13.1039	9.0296	7.3067	13.8000	13.8000	13.8000	13.8000	-14.1248	-1.7937	-16.4632	-10.3546	-28.4406	-16.1095	-35.4166	-24.1856
365	-2.8923	-3.0906	0.0000	1.9144	6.6913	3.5535	13.1599	4.9810	15.2333	8.6333	5.7174	13.8000	13.8000	13.8000	13.8000	-14.5741	-2.2430	-14.5891	-10.8584	-28.8758	-16.5447	-28.8655	-22.1166
366	0.4213	-0.7501	0.0000	3.3215	5.0815	8.2115	14.5833	4.6338	18.5173	7.7944	6.0851	13.8000	13.8000	13.8000	13.8000	-16.8143	-4.4832	-16.6694	-10.3406	-25.9759	-13.6448	-25.9239	-21.5970
367	-1.9266	-4.6923	0.0000	2.6392	2.1034	1.1951	11.0854	4.6485	12.7936	9.2557	7.3217	13.8000	13.8000	13.8000	13.8000	-14.3486	-2.0175	-16.6920	-10.2625	-28.5314	-16.2003	-35.5697	-23.7595
368	2.0761	-1.2660	0.0000	2.8210	1.0969	1.7256	9.5119	4.0795	9.8777	9.5158	7.0359	13.8000	13.8000	13.8000	13.8000	-13.7804	-1.4493	-14.7989	-10.5762	-24.9264	-12.5953	-34.7930	-20.9330
369	-0.9990	-4.6674	0.0000	1.1956	1.9395	4.2799	15.4957	4.5430	19.0877	7.7896	7.5879	13.8000	13.8000	13.8000	13.8000	-16.7981	-4.4670	-17.8729	-10.2436	-27.9044	-15.5733	-32.3081	-22.5741
370	-2.9433	-3.1387	0.0000	1.8243	6.5839	3.6015	13.0301	5.0021	15.3475	8.6254	5.5916	13.8000	13.8000	13.8000	13.8000	-14.5128	-2.1817	-14.7030	-10.9829	-28.8600	-16.5289	-28.8846	-22.1169
371	-1.6346	-4.0738	0.0000	-0.2046	6.2364	2.0391	13.2485	3.7562	14.8498	6.9791	5.8465	13.8000	13.8000	13.8000	13.8000	-14.0459	-1.7148	-12.1670	-10.5341	-28.2445	-15.9134	-29.1272	-20.7421
372	-1.9553	-4.8159	0.0000	2.3955	2.0010	0.9694	10.9454	4.6944	12.1804	9.2482	7.2144	13.8000	13.8000	13.8000	13.8000	-14.3300	-1.9989	-16.2832	-10.3475	-28.5885	-16.2574	-35.4960	-23.7066
373	-0.3493	-2.6471	0.0000	-0.1887	3.4320	3.9641	13.2070	4.1960	13.6185	8.1562	6.3248	13.8000	13.8000	13.8000	13.8000	-14.4299	-2.0988	-14.0759	-10.4504	-26.8443	-14.5132	-33.1728	-19.0182
374	-0.6109	-2.4385	0.0000	-0.4515	3.3461	3.8410	12.9807	4.5930	13.1294	7.9764	6.2000	13.8000	13.8000	13.8000	13.8000	-14.1950	-1.8639	-13.6150	-10.4594	-26.8916	-14.5605	-33.1541	-19.1185
375	-3.1143	-5.4862	0.0000	1.8549	0.3763	4.5896	13.2573	4.4335	11.0891	9.1360	6.6499	13.8000	13.8000	13.8000	13.8000	-13.0306	-0.6995	-13.9583	-10.5944	-29.4898	-17.1587	-33.7886	-24.0205
376	-1.7931	-3.8415	0.0000	-0.0840	6.1043	1.6406	13.0462	3.8195	14.9400	7.9468	5.8049	13.8000	13.8000	13.8000	13.8000	-14.7809	-2.4498	-12.6067	-10.5006	-28.2255	-15.8944	-29.0354	-20.7080
377	0.2486	-0.7854	0.0000	3.4658	5.0799	8.3831	14.6863	5.0046	18.9207	7.8966	6.0639	13.8000	13.8000	13.8000	13.8000	-16.9096	-4.5785	-16.9194	-10.5885	-26.1371	-13.8060	-26.1526	-21.5640
378	-2.5230	-5.3542	0.0000	1.5358	0.3234	4.0174	13.2980	4.5223	10.7509	9.5621	6.9316	13.8000	13.8000	13.8000	13.8000	-13.5983	-1.2672	-14.5271	-10.3322	-29.2326	-16.9015	-33.3814	-23.4470
379	-0.3683	-2.2812	0.0000	-0.1391	3.3369	3.8450	13.0331	4.3686	14.1606	8.5215	6.0234	13.8000	13.8000	13.8000	13.8000	-14.7234	-2.3923	-14.2846	-10.4045	-26.7474	-14.4163	-32.8274	-19.1148
380	-2.8600	-2.9976	0.0000	1.9606	6.5752	3.5631	13.1694	4.9610	15.4457	8.6203	5.5009	13.8000	13.8000	13.8000	13.8000	-14.4269	-2.0958	-14.7094	-10.9166	-28.9106	-16.5795	-28.7355	-22.2740
381	-1.2936	-3.4273	0.0000	1.6430	2.6267	1.5758	14.5034	4.3599	18.6063	8.0306	6.1599	13.8000	13.8000	13.8000	13.8000	-14.0577	-1.7266	-16.3536	-10.3199	-27.7822	-15.4511	-32.0044	-21.8483
382	-0.8645	-3.1650	0.0000	0.7205	2.1843	2.9031	9.5171	4.0664	14.2364	12.6969	6.2472	13.8000	13.8000	13.8000	13.8000	-12.9113	-0.5802	-15.0404	-10.2149	-27.4871	-15.1560	-31.6432	-20.7607
383	-1.3154	-4.1385	0.0000	1.1079	2.0532	6.0763	16.4415	4.7817	8.2065	10.4403	7.1988	13.8000	13.8000	13.8000	13.8000	-14.7773	-2.4462	-14.7347	-10.4341	-28.0142	-15.6831	-29.0378	-21.9032
384	-0.7007	-3.3292	0.0000	1.1686	1.9768	3.0474	9.7118	3.9404	13.9557	12.6083	6.3773	13.8000	13.8000	13.8000	13.8000	-12.8343	-0.5032	-15.6029	-10.3023	-27.4427	-15.1116	-31.4087	-20.9877
385	-2.8412	-3.3354	0.0000	1.8604	6.4982	3.4424	12.9389	5.0193	15.5838	8.8328	5.7816	13.8000	13.8000	13.8000	13.8000	-14.7842	-2.4531	-14.6699	-10.7522	-28.8700	-16.5389	-28.6969	-22.1448
386	-1.4448	-4.1142	0.0000	0.0346	6.2187	1.8956	13.3332	3.0599	14.7148	7.7078	5.5033	13.8000	13.8000	13.8000	13.8000	-14.0672	-1.7361	-13.0372	-10.4186	-27.9696	-15.6385	-29.7326	-20.9238
387	0.0270	-1.5712	0.0000	0.0398	0.4493	5.0753	15.6046	4.8832	17.2126	10.9286	6.5223	13.8000	13.8000	13.8000	13.8000	-13.3710	-1.0399	-12.8260	-10.3620	-26.5353	-14.2042	-31.7710	-18.7016
388	-3.0821	-4.7478	0.0000	2.5051	2.9179	2.5980	11.6159	4.6932	9.9435	6.7699	6.2206	13.8000	13.8000	13.8000	13.8000	-14.9740	-2.6429	-15.1768	-10.5000	-29.2662	-16.9351	-35.5851	-23.9298
389	-2.9027	-3.1348	0.0000	1.8546	6.6215	3.5441	13.0785	4.9474	15.2056	8.5914	5.6208	13.8000	13.8000	13.8000	13.8000	-14.6190	-2.2879	-14.7738	-10.8111	-28.7827	-16.4516	-28.7941	-22.2302
390	-1.4073	-4.0670	0.0000	-0.1271	6.8335	2.0833	13.3683	3.7135	14.9650	7.8099	5.9403	13.8000	13.8000	13.8000	13.8000	-14.1210	-1.7899	-12.8078	-10.4975	-27.8982	-15.5671	-29.3183	-20.8211
391	2.4000	-1.1232	0.0000	3.0395	1.3048	1.9582	9.7270	4.1322	9.8627	9.3349	7.1903	13.8000	13.8000	13.8000	13.8000	-13.8974	-1.5663	-14.4891	-10.5104	-25.0083	-12.6772	-34.5376	-21.0094
392	-4.1046	-5.2584	0.0000	-0.1136	0.3423	0.9622	13.4273	4.9399	14.2374	7.3160	6.0853	13.8000	13.8000	13.8000	13.8000	-13.3638	-1.0327	-17.1074	-10.5241	-30.2166	-17.8855	-33.0352	-21.9428
393	-1.6639	-4.1952	0.0000	-0.0365	6.0375	1.7400	13.0774	3.3244	14.7636	7.8414	5.7681	13.8000	13.8000	13.8000	13.8000	-14.7629	-2.4318	-12.4070	-10.2139	-28.3209	-15.9898	-29.0145	-20.7243
394	-2.8819	-3.2573	0.0000	1.8179	6.5403	3.6486	12.8813	5.1061	15.2818	8.6061	5.7920	13.8000	13.8000	13.8000	13.8000	-14.6147	-2.2836	-14.8175	-10.8932	-28.7854	-16.4543	-28.6896	-22.1119
395	-2.7554	-2.9921	0.0000	2.1003	6.3990	3.7350	13.2114	4.8489	15.4698	8.4958	5.5448	13.8000	13.8000	13.8000	13.8000	-14.6988	-2.3677	-14.4547	-10.9353	-28.7231	-16.3920	-28.9096	-22.2032
396	-1.5477	-3.9970	0.0000	-0.3236	6.1754	1.7033	12.4956	3.5036	14.9378	8.2043	5.9575	13.8000	13.8000	13.8000	13.8000	-14.5777	-2.2466	-12.3109	-10.2639	-28.2198	-15.8887	-29.0300	-20.5416
397	-2.0400	-4.7691	0.0000	2.2438	2.1100	1.0545	11.1923	4.6088	12.5939	9.0243	7.0460	13.8000	13.8000	13.8000	13.8000	-13.8585	-1.5274	-16.6051	-10.3964	-28.4488	-16.1177	-35.6287	-23.5908
398	-1.9017	-4.5577	0.0000	2.5815	1.8674	1.4956	10.9628	4.9496	12.6917	8.9370	7.3410	13.8000	13.8000	13.8000	13.8000	-14.4625	-2.1314	-16.1367	-10.2743	-28.6438	-16.3127	-35.3495	-23.9153
399	-1.9953	-3.8282	0.0000	-0.0090	5.7437	1.6267	13.0347	3.3280	14.9231	8.0551	5.1580	13.8000	13.8000	13.8000	13.8000	-14.3962	-2.0651	-12.5076	-10.3732	-28.2604	-15.9293	-28.9107	-20.6373
400	2.2823	0.0647	0.0000	1.4220	3.9344	2.6783	12.3690	3.6462	15.1191	6.7775	5.6444	13.8000	13.8000	13.8000	13.8000	-15.0888	-2.7577	-13.4834	-10.2850	-24.4730	-12.1419	-33.0611	-18.8632
401	0.2168	-0.8185	0.0000	3.5346	4.9898	8.4620	14.7322	4.6433	18.0067	7.7229	5.8095	13.8000	13.8000	13.8000	13.8000	-16.8687	-4.5376	-16.5754	-10.3410	-26.0040	-13.6729	-26.2741	-21.7563
402	-1.6934	-3.2808	0.0000	1.1560	2.7231	1.8484	14.8798	4.6315	18.2371	8.0893	6.3933	13.8000	13.8000	13.8000	13.8000	-14.0045	-1.6734	-16.6203	-10.3877	-27.9372	-15.6061	-32.3887	-21.1269
403	0.2608	-1.0785	0.0000	3.4816	4.7115	8.3021	15.0845	4.7264	18.6509	7.5695	6.0127	13.8000	13.8000	13.8000	13.8000	-17.0019	-4.6708	-16.2393	-10.4759	-26.2620	-13.9309	-25.9319	-21.7396
404	0.6159	-1.8428	0.0000	-0.4370	0.7577	4.6447	15.9335	4.4848	16.8903	10.0454	6.5816	13.8000	13.8000	13.8000	13.8000	-12.9132	-0.5821	-13.3792	-10.2849	-26.1893	-13.8582	-32.0805	-18.5506
405	-2.9550	-3.0236	0.0000	1.9470	6.6608	3.6644	13.0419	5.0503	15.3087	8.5391	5.6498	13.8000	13.8000	13.8000	13.8000	-14.7221	-2.3910	-14.6385	-10.8972	-28.8282	-16.4971	-28.7223	-22.2389
406	2.7576	-1.2246	0.0000	2.8381	1.8276	2.0478	9.6097	3.7961	9.7000	9.3075	7.2337	13.8000	13.8000	13.8000	13.8000	-13.7511	-1.4200	-14.6189	-10.5155	-24.7902	-12.4591	-34.8401	-20.9704
407	-0.2400	-2.5976	0.0000	-0.0177	2.9917	3.7354	13.2895	4.1261	13.6233	7.8836	6.0451	13.8000	13.8000	13.8000	13.8000	-14.1939	-1.8628	-14.3189	-10.4877	-26.9025	-14.5714	-32.9992	-19.4058
408	-2.8422	-3.1986	0.0000	1.8026	6.6257	3.7169	13.1615	4.9012	15.2048	8.6448	5.6988	13.8000	13.8000	13.8000	13.8000	-14.5773	-2.2462	-14.6732	-10.7371	-28.9371	-16.6060	-28.8340	-22.2556
409	2.0904	-0.3402	0.0000	1.2545	4.0288	3.1495	12.8150	3.5441	14.5696	6.5538	5.7228	13.8000	13.8000	13.8000	13.8000	-15.6993	-3.3682	-13.8216	-10.3017	-24.7283	-12.3972	-33.1428	-18.8902
410	-2.8993	-2.9179	0.0000	2.1919	6.6059	3.6147	13.0651	5.0332	15.3009	8.6116	5.6292	13.8000	13.8000	13.8000	13.8000	-14.6174	-2.2863	-14.7768	-10.7905	-28.9222	-16.5911	-28.6261	-22.2239
411	-0.9178	-3.2699	0.0000	0.7424	2.3595	3.1370	9.5414	4.3049	14.0734	12.8705	6.2806	13.8000	13.8000	13.8000	13.8000	-12.8310	-0.4999	-15.2635	-10.5142	-27.3683	-15.0372	-31.0897	-20.7787
412	2.7202	0.2581	0.0000	1.4334	4.3548	2.5405	12.7828	3.7201	14.8058	7.4197	5.8505	13.8000	13.8000	13.8000	13.8000	-14.6744	-2.3433	-14.0182	-10.3166	-24.5250	-12.1939	-32.5946	-18.7177
413	2.5910	-1.2534	0.0000	3.2044	0.8999	1.7901	8.8394	3.8658	9.6411	9.3303	7.3514	13.8000	13.8000	13.8000	13.8000	-13.8587	-1.5276	-14.9455	-10.1955	-25.0431	-12.7120	-34.8987	-21.2316
414	-1.0948	-3.3104	0.0000	0.8904	2.3956	3.0040	9.7070	3.9049	14.0511	12.7684	6.1072	13.8000	13.8000	13.8000	13.8000	-13.1898	-0.8587	-15.3008	-10.2004	-27.3982	-15.0671	-31.3064	-20.9062
415	-1.7009	-3.9384	0.0000	-0.1742	6.0140	1.7831	13.6266	3.7050	14.4359	8.1286	5.6994	13.8000	13.8000	13.8000	13.8000	-13.8996	-1.5685	-12.7689	-10.3509	-28.0882	-15.7571	-29.0941	-20.6930
416	-1.2986	-3.4814	0.0000	1.1849	2.7568	1.6920	14.7536	4.1898	18.7943	7.9815	6.1630	13.8000	13.8000	13.8000	13.8000	-13.7494	-1.4183	-16.2170	-10.4839	-27.7490	-15.4179	-32.4792	-21.5314
417	-2.9679	-3.1115	0.0000	1.9679	6.4182	3.4745	13.0146	4.9234	15.2199	8.7541	5.5808	13.8000	13.8000	13.8000	13.8000	-14.4420	-2.1109	-14.5804	-10.9126	-28.9515	-16.6204	-28.7862	-22.1542
418	-2.8795	-3.0732	0.0000	2.0299	6.4879	3.5730	13.1228	4.8353	15.3568	8.5753	5.5497	13.8000	13.8000	13.8000	13.8000	-14.4607	-2.1296	-14.6295	-10.8097	-28.7745	-16.4434	-28.6736	-22.2284
419	0.4641	-0.8410	0.0000	3.4121	5.0101	8.3702	14.7333	4.4786	18.6133	7.7933	5.7130	13.8000	13.8000	13.8000	13.8000	-16.9542	-4.6231	-16.6517	-10.4166	-26.0681	-13.7370	-26.1854	-21.8303
420	-3.0940	-5.6387	0.0000	1.6791	0.1420	4.5225	13.1769	3.8440	10.7344	8.5531	6.2744	13.8000	13.8000	13.8000	13.8000	-13.8124	-1.4813	-14.5470	-10.4442	-29.6123	-17.2812	-34.3981	-23.8332
421	-2.6418	-3.1577	0.0000	1.9604	6.7331	3.8849	13.1372	5.4092	15.8759	9.1732	6.1808	13.8000	13.8000	13.8000	13.8000	-14.6989	-2.3678	-14.7259	-10.7603	-28.9276	-16.5965	-28.5145	-22.2568
422	2.2936	0.2816	0.0000	1.5241	3.8363	2.3594	12.4217	3.5513	14.8602	6.9056	5.3324	13.8000	13.8000	13.8000	13.8000	-14.9023	-2.5712	-13.1862	-10.6236	-24.4810	-12.1499	-32.9160	-18.8043
423	-1.5967	-3.0829	0.0000	1.1960	2.6813	1.8827	14.7087	4.4817	18.4846	8.2292	6.0960	13.8000	13.8000	13.8000	13.8000	-14.4110	-2.0799	-16.4861	-10.3367	-27.8693	-15.5382	-32.4286	-21.1910
424	-2.6515	-3.0096	0.0000	1.9173	6.1161	3.3371	13.2371	5.5234	15.7007	8.7460	6.0921	13.8000	13.8000	13.8000	13.8000	-14.5786	-2.2475	-14.6685	-10.9397	-28.5851	-16.2540	-30.2174	-22.1685
425	-1.7894	-4.9632	0.0000	2.3230	2.0739	0.9593	11.2433	4.5353	12.8634	9.3366	7.3389	13.8000	13.8000	13.8000	13.8000	-14.1459	-1.8148	-16.2749	-10.2476	-28.8703	-16.5392	-35.4605	-23.7737
426	-1.8860	-3.6912	0.0000	-0.4150	6.0177	1.9781	12.9009	3.8904	14.8516	7.7049	5.6189	13.8000	13.8000	13.8000	13.8000	-14.7060	-2.3749	-12.3576	-10.4997	-27.9827	-15.6516	-29.0429	-20.2906
427	-2.8796	-3.1670	0.0000	1.9297	6.4513	3.6320	13.0707	5.1651	15.2389	8.5728	5.7453	13.8000	13.8000	13.8000	13.8000	-14.5032	-2.1721	-14.6556	-10.8542	-28.8316	-16.5005	-28.9285	-22.2182
428	2.1315	-1.3962	0.0000	3.0124	1.1379	2.0155	9.1199	4.1425	10.2135	9.6417	7.4260	13.8000	13.8000	13.8000	13.8000	-14.1769	-1.8458	-14.1972	-10.3710	-25.0091	-12.6780	-34.6562	-21.2090
429	-2.8454	-3.1018	0.0000	1.9544	6.4794	3.6589	13.0327	5.0562	15.4399	8.7400	5.7474	13.8000	13.8000	13.8000	13.8000	-14.4285	-2.0974	-14.7256	-10.9207	-28.7523	-16.4212	-28.8009	-22.3496
430	-1.1595	-4.4793	0.0000	0.9830	2.1728	3.9843	14.8554	4.6467	19.1286	7.8152	7.1886	13.8000	13.8000	13.8000	13.8000	-16.3806	-4.0495	-17.8294	-10.3269	-28.0509	-15.7198	-32.4108	-22.2562
431	-1.7224	-3.9352	0.0000	0.1465	6.0820	1.7894	13.1491	3.4723	14.7837	7.8912	5.6678	13.8000	13.8000	13.8000	13.8000	-14.6391	-2.3080	-12.8631	-10.2543	-28.0626	-15.7315	-28.9809	-20.9827
432	-1.9154	-4.4249	0.0000	2.5699	2.4593	1.9045	11.3891	5.1082	12.8596	9.2731	7.3630	13.8000	13.8000	13.8000	13.8000	-12.9898	-0.6587	-16.9366	-10.2299	-28.3763	-16.0452	-34.8396	-23.6259
433	-0.9852	-3.1963	0.0000	0.6237	2.3747	3.1075	9.4895	4.1653	14.2659	12.7793	6.0533	13.8000	13.8000	13.8000	13.8000	-13.2469	-0.9158	-15.3715	-10.5786	-27.4883	-15.1572	-31.3092	-20.8060
434	-2.3172	-5.5175	0.0000	1.8267	1.1117	4.0737	13.6050	3.5482	10.8028	9.5373	6.2067	13.8000	13.8000	13.8000	13.8000	-13.2449	-0.9138	-14.4882	-10.4283	-29.2655	-16.9344	-35.4040	-24.1501
435	-2.9067	-3.1399	0.0000	1.8623	6.4790	3.5039	12.9565	4.9914	15.3299	8.6415	5.7152	13.8000	13.8000	13.8000	13.8000	-14.6367	-2.3056	-14.7061	-10.9152	-28.9071	-16.5760	-28.8913	-22.1845
436	-2.9295	-3.2836	0.0000	1.8916	6.5729	3.7158	13.0821	4.8924	15.1492	8.5769	5.7251	13.8000	13.8000	13.8000	13.8000	-14.6171	-2.2860	-14.6228	-10.7304	-28.9458	-16.6147	-28.8655	-22.0579
437	0.1449	-1.7334	0.0000	-0.2167	0.7984	4.7907	16.0799	4.5479	17.0488	10.0297	6.1895	13.8000	13.8000	13.8000	13.8000	-13.2748	-0.9437	-13.3455	-10.4024	-26.5089	-14.1778	-31.4537	-18.5507
438	-2.7493	-3.1434	0.0000	1.9687	6.5997	3.7058	13.0595	4.9410	15.2809	8.5850	5.7271	13.8000	13.8000	13.8000	13.8000	-14.5861	-2.2550	-14.5666	-10.8383	-28.8934	-16.5623	-28.7499	-22.2919
439	-1.2452	-3.3842	0.0000	1.2766	2.6634	1.8437	14.7184	4.2807	18.5163	8.2088	6.2463	13.8000	13.8000	13.8000	13.8000	-13.9507	-1.6196	-16.2160	-10.3078	-27.7986	-15.4675	-32.2345	-21.1622
440	-0.8506	-3.6132	0.0000	1.3971	0.0247	5.8389	16.5999	4.6409	8.1762	10.0342	7.1257	13.8000	13.8000	13.8000	13.8000	-13.5968	-1.2657	-15.0538	-10.4654	-27.3479	-15.0168	-30.4449	-21.6784
441	-1.9170	-4.6716	0.0000	2.6480	1.8655	0.9701	11.3038	4.5690	12.6167	8.5453	6.9025	13.8000	13.8000	13.8000	13.8000	-13.7247	-1.3936	-16.4988	-10.4504	-28.7651	-16.4340	-35.3617	-23.9808
442	-2.8469	-3.0983	0.0000	1.8892	6.4846	3.6987	12.9622	5.0123	15.3577	8.6978	5.6816	13.8000	13.8000	13.8000	13.8000	-14.5747	-2.2436	-14.5283	-10.7911	-28.7014	-16.3703	-28.7821	-22.1564
443	-2.7118	-3.0825	0.0000	1.8606	6.6433	3.8175	13.0672	5.0293	15.2277	8.6129	5.6675	13.8000	13.8000	13.8000	13.8000	-14.5689	-2.2378	-14.7045	-10.8761	-28.8745	-16.5434	-28.7215	-22.1672
444	-2.9543	-3.1066	0.0000	2.2259	6.5874	3.5359	13.2437	4.8927	15.4515	8.7383	5.5345	13.8000	13.8000	13.8000	13.8000	-14.5991	-2.2680	-14.5709	-10.8375	-28.8239	-16.4928	-28.5870	-22.4854
445	-1.4372	-4.0754	0.0000	1.5357	1.8389	6.0282	16.6158	4.6170	8.3183	9.8860	7.2467	13.8000	13.8000	13.8000	13.8000	-14.8364	-2.5053	-14.5555	-10.2780	-27.5581	-15.2270	-28.8835	-22.2284
446	-3.3968	-0.5432	0.0000	-4.2062	1.3851	4.2527	13.2475	7.9523	7.7207	3.2466	8.9077	13.8000	13.8000	13.8000	13.8000	-21.5773	-9.2462	-25.7627	-14.7115	-24.4518	-12.1207	-31.4549	-16.8501
447	-0.5705	-2.9841	0.0000	2.8192	0.8729	1.8648	14.9934	3.9153	16.7838	8.7220	5.9609	13.8000	13.8000	13.8000	13.8000	-14.1267	-1.7956	-13.9654	-10.5069	-27.0534	-14.7223	-37.5945	-22.5859
448	-0.1428	-1.7903	0.0000	-0.2188	0.8881	4.8720	16.2950	4.6410	16.9888	9.7368	6.2422	13.8000	13.8000	13.8000	13.8000	-12.8949	-0.5638	-13.3865	-10.5291	-26.3683	-14.0372	-31.8522	-18.7197
449	2.0874	0.0962	0.0000	1.3464	3.5776	2.8332	12.1508	3.6974	14.8417	7.1867	5.4761	13.8000	13.8000	13.8000	13.8000	-14.8009	-2.4698	-13.4962	-10.5208	-24.4464	-12.1153	-32.6982	-18.9474
450	-2.7711	-3.1324	0.0000	1.8861	6.6212	3.4370	13.1147	4.9480	15.2608	8.6000	5.5632	13.8000	13.8000	13.8000	13.8000	-14.3373	-2.0062	-14.6865	-10.8584	-28.8444	-16.5133	-28.6667	-22.2888
451	-3.1160	-5.6829	0.0000	1.5456	0.3151	4.4049	12.9583	4.0554	10.4055	8.6982	6.2674	13.8000	13.8000	13.8000	13.8000	-13.8357	-1.5046	-14.5939	-10.2923	-29.6453	-17.3142	-34.2031	-23.8491
452	2.2195	-0.0177	0.0000	1.4102	4.2014	2.5570	12.1558	3.3235	14.7995	7.1185	5.3889	13.8000	13.8000	13.8000	13.8000	-14.8327	-2.5016	-13.4487	-10.5074	-24.3662	-12.0351	-32.4361	-18.8314
453	-0.2185	-3.3763	0.0000	3.1485	0.0189	1.7749	15.2906	3.7519	16.9660	8.9454	6.4962	13.8000	13.8000	13.8000	13.8000	-13.6488	-1.3177	-14.5234	-10.5344	-27.0045	-14.6734	-37.4932	-23.1465
454	-1.0715	-3.1095	0.0000	0.7792	2.0001	2.8933	9.9632	4.2716	14.1735	13.1376	6.0940	13.8000	13.8000	13.8000	13.8000	-13.2833	-0.9522	-15.3304	-10.5083	-27.6553	-15.3242	-31.5171	-20.7779
455	-1.0729	-3.2652	0.0000	0.8970	2.3526	3.2837	9.5269	4.0646	14.2347	12.9098	6.3191	13.8000	13.8000	13.8000	13.8000	-13.1450	-0.8139	-15.2352	-10.3369	-27.5109	-15.1798	-31.2995	-20.6394
456	-3.3515	-0.5405	0.0000	-4.1223	1.4514	4.1092	13.7893	7.5368	7.6652	3.2921	8.4522	13.8000	13.8000	13.8000	13.8000	-21.3692	-9.0381	-25.7780	-14.7516	-24.8338	-12.5027	-31.9034	-16.7679
457	-2.7950	-3.0069	0.0000	2.0364	6.6830	3.6980	13.0173	5.1938	15.0208	8.5159	5.6949	13.8000	13.8000	13.8000	13.8000	-14.5314	-2.2003	-14.4855	-10.9329	-28.7494	-16.4183	-28.6641	-22.2611
458	-2.7482	-3.0102	0.0000	2.0755	6.5475	3.7814	13.0359	5.0568	15.1816	8.8401	5.7955	13.8000	13.8000	13.8000	13.8000	-14.3723	-2.0412	-14.5794	-10.7788	-28.5848	-16.2537	-28.9129	-22.2942
459	-1.4147	-3.3777	0.0000	1.4006	2.7128	1.5838	14.7756	4.2813	18.4644	7.9944	6.1952	13.8000	13.8000	13.8000	13.8000	-13.8174	-1.4863	-16.3484	-10.2193	-27.8401	-15.5090	-32.3278	-21.2855
460	-2.9358	-2.9962	0.0000	2.0310	6.5140	3.6343	12.9185	4.9187	15.4219	8.4358	5.4987	13.8000	13.8000	13.8000	13.8000	-14.6682	-2.3371	-14.7651	-10.8664	-28.8394	-16.5083	-28.7831	-22.1648
461	0.0249	-1.7748	0.0000	0.0097	1.0953	4.8134	15.9480	4.7593	16.9307	10.4945	6.5254	13.8000	13.8000	13.8000	13.8000	-13.0432	-0.7121	-13.0625	-10.6091	-26.1794	-13.8483	-31.9164	-18.5669
462	-1.7078	-2.4485	0.0000	0.5053	2.6918	3.2365	9.9069	4.2228	13.4185	12.6390	5.2883	13.8000	13.8000	13.8000	13.8000	-13.6358	-1.3047	-15.7565	-10.6522	-27.7964	-15.4653	-30.9358	-20.0594
463	2.5975	-1.2676	0.0000	3.1692	1.2102	1.9090	9.5197	3.7538	9.7289	9.4865	7.2760	13.8000	13.8000	13.8000	13.8000	-13.9597	-1.6286	-14.9299	-10.4072	-24.7392	-12.4081	-34.4695	-21.2045
464	-1.7772	-4.2777	0.0000	0.0220	5.8409	1.9866	13.0665	3.5773	14.6608	7.9423	5.8198	13.8000	13.8000	13.8000	13.8000	-14.2619	-1.9308	-12.8334	-10.5762	-28.2620	-15.9309	-29.4767	-21.2606
465	-1.7551	-3.9214	0.0000	0.0245	6.2125	1.7394	12.8897	3.5365	14.5183	8.0392	5.5253	13.8000	13.8000	13.8000	13.8000	-14.8518	-2.5207	-12.5063	-10.2867	-28.1752	-15.8441	-28.9335	-20.8015
466	-2.7949	-3.1723	0.0000	1.8195	6.3866	3.6826	12.9932	5.0880	15.3903	8.6990	5.7239	13.8000	13.8000	13.8000	13.8000	-14.4502	-2.1191	-14.7792	-10.8347	-28.7320	-16.4009	-28.9137	-22.2543
467	0.2048	-2.0351	0.0000	0.1305	0.4351	4.9769	16.1500	4.5098	17.0080	9.8768	6.4941	13.8000	13.8000	13.8000	13.8000	-12.8687	-0.5376	-13.3561	-10.2288	-26.2304	-13.8993	-31.5835	-19.1460
468	-3.2647	-4.5101	0.0000	2.3473	2.8540	2.2369	11.8547	4.8733	9.8941	6.8970	6.2389	13.8000	13.8000	13.8000	13.8000	-15.1904	-2.8593	-15.1922	-10.5728	-29.2534	-16.9223	-34.8675	-23.6454
469	-0.7244	-2.1038	0.0000	0.0702	3.7004	4.5572	12.1814	4.5098	13.5185	7.8878	6.0638	13.8000	13.8000	13.8000	13.8000	-14.6702	-2.3391	-13.7722	-10.3461	-26.8036	-14.4725	-33.0742	-19.0798
470	-2.9266	-3.0874	0.0000	1.9655	6.6368	3.6123	13.1274	5.0627	15.4197	8.7871	5.7000	13.8000	13.8000	13.8000	13.8000	-14.5483	-2.2172	-14.5760	-10.8377	-28.8475	-16.5164	-28.7470	-22.0811
471	-3.7459	-5.5267	0.0000	-0.5242	0.4488	0.9776	13.4501	4.8893	14.0636	7.1578	6.3582	13.8000	13.8000	13.8000	13.8000	-13.6034	-1.2723	-17.1347	-10.3975	-30.1025	-17.7714	-32.8719	-21.7677
472	0.2535	-0.9544	0.0000	3.5304	4.8633	8.2526	14.6710	4.5040	18.3989	7.9440	6.0602	13.8000	13.8000	13.8000	13.8000	-16.8828	-4.5517	-16.6068	-10.4127	-25.8662	-13.5351	-25.5502	-21.9666
473	-0.9398	-3.2954	0.0000	1.1275	2.1666	3.2447	9.9964	3.9667	14.2220	12.7215	6.2376	13.8000	13.8000	13.8000	13.8000	-12.9616	-0.6305	-15.3077	-10.3160	-27.6290	-15.2979	-31.6770	-20.9215
474	-0.0023	-1.9220	0.0000	-0.2532	0.5187	4.9145	16.1002	4.5653	16.9416	10.1855	6.3838	13.8000	13.8000	13.8000	13.8000	-12.9809	-0.6498	-13.1518	-10.4379	-26.5603	-14.2292	-32.1415	-18.5014
475	0.3036	-1.9192	0.0000	-0.2238	0.9234	4.9422	16.2885	4.4206	17.1028	10.1389	6.3738	13.8000	13.8000	13.8000	13.8000	-12.9393	-0.6082	-13.3146	-10.1816	-26.3491	-14.0180	-32.0217	-18.7543
476	-2.8475	-3.1290	0.0000	1.8776	6.5788	3.5598	13.2769	5.0596	15.3432	8.6906	5.6638	13.8000	13.8000	13.8000	13.8000	-14.5353	-2.2042	-14.6488	-10.9895	-28.6923	-16.3612	-29.0385	-22.2258
477	-1.6249	-2.9197	0.0000	1.5460	2.4777	1.4827	14.4482	4.6816	18.9795	8.2831	5.9616	13.8000	13.8000	13.8000	13.8000	-13.9509	-1.6198	-15.9841	-10.6227	-27.4897	-15.1586	-32.0567	-21.3996
478	2.3052	0.1422	0.0000	1.5217	4.0265	2.4316	12.3588	3.5599	14.8914	7.1187	5.5522	13.8000	13.8000	13.8000	13.8000	-14.9922	-2.6611	-13.5403	-10.6336	-24.4031	-12.0720	-32.9183	-18.8609
479	-3.1003	-4.7128	0.0000	2.2812	2.8222	2.0479	12.2593	4.9685	9.7608	7.1340	6.6163	13.8000	13.8000	13.8000	13.8000	-15.1890	-2.8579	-15.1748	-10.2994	-29.3213	-16.9902	-35.0809	-23.5663
480	-2.8674	-3.1824	0.0000	1.9926	6.4769	3.7265	13.1322	5.0078	15.2348	8.6326	5.6649	13.8000	13.8000	13.8000	13.8000	-14.5378	-2.2067	-14.5595	-10.9054	-28.9305	-16.5994	-28.6879	-22.1709
481	-1.2184	-3.2085	0.0000	1.5163	2.8554	1.3225	14.8722	4.1673	18.6340	7.8956	6.0086	13.8000	13.8000	13.8000	13.8000	-13.9499	-1.6188	-16.1622	-10.3891	-27.6377	-15.3066	-32.6496	-21.2507
482	0.1771	-1.8847	0.0000	-0.0831	0.6185	4.6515	16.0768	4.6917	16.6829	10.0161	6.6539	13.8000	13.8000	13.8000	13.8000	-12.8257	-0.4946	-13.3549	-10.1309	-26.3142	-13.9831	-31.4709	-18.6899
483	-3.7431	-5.4184	0.0000	-0.4521	0.6107	1.4033	13.5281	4.7170	14.2625	7.2357	6.4558	13.8000	13.8000	13.8000	13.8000	-13.7351	-1.4040	-16.8595	-10.3266	-29.9038	-17.5727	-32.9594	-21.7359
484	-3.2884	-4.8613	0.0000	0.2277	0.6700	0.9829	14.2698	4.4086	13.5879	7.4845	5.9872	13.8000	13.8000	13.8000	13.8000	-13.9196	-1.5885	-17.6016	-10.6566	-29.3025	-16.9714	-32.8884	-21.8250
485	-2.9581	-3.0407	0.0000	1.9214	6.5066	3.7076	13.0649	5.1338	15.4788	8.6063	5.6370	13.8000	13.8000	13.8000	13.8000	-14.5395	-2.2084	-15.0434	-10.7795	-29.0149	-16.6838	-28.7360	-22.3189
486	-2.8734	-3.1866	0.0000	1.9703	6.3171	3.6939	12.8748	5.0180	15.5558	8.6815	5.7305	13.8000	13.8000	13.8000	13.8000	-14.5062	-2.1751	-14.7631	-11.0017	-28.7703	-16.4392	-28.7886	-22.2592
487	-2.5873	-3.2045	0.0000	1.8554	6.2801	3.8944	13.2982	4.9561	15.5000	8.8208	5.8534	13.8000	13.8000	13.8000	13.8000	-14.5810	-2.2499	-14.3537	-10.7812	-28.8526	-16.5215	-28.7974	-22.0588
488	0.3972	-2.2070	0.0000	-0.3279	0.9334	4.6481	15.7564	4.2634	16.8391	10.5790	6.6349	13.8000	13.8000	13.8000	13.8000	-12.5541	-0.2230	-13.0489	-10.2336	-26.3847	-14.0536	-31.7200	-18.8908
489	-2.8566	-3.1227	0.0000	1.9784	6.3355	3.7955	13.2082	5.2141	15.4871	8.5287	6.0162	13.8000	13.8000	13.8000	13.8000	-14.6691	-2.3380	-14.5788	-10.9078	-28.7170	-16.3859	-28.7714	-22.1543
490	2.4479	-1.1917	0.0000	3.0540	1.3424	1.9490	9.4741	4.0250	9.6092	9.4367	7.3070	13.8000	13.8000	13.8000	13.8000	-13.7791	-1.4480	-14.6677	-10.4323	-25.0715	-12.7404	-34.7142	-21.0999
491	2.4755	-1.0637	0.0000	3.3108	1.5123	1.7149	9.7836	3.9648	9.5659	9.4922	6.9393	13.8000	13.8000	13.8000	13.8000	-13.6807	-1.3496	-15.1065	-10.5389	-24.7773	-12.4462	-34.6166	-21.3132
492	-0.8132	-2.4884	0.0000	0.4265	3.0085	3.5310	12.5815	4.0753	13.4392	9.0539	5.9066	13.8000	13.8000	13.8000	13.8000	-13.6820	-1.3509	-14.0475	-10.3340	-27.0748	-14.7437	-32.2257	-19.8323
493	-2.9487	-3.2092	0.0000	1.8952	6.5232	3.5309	13.0173	4.9165	15.3288	8.7198	5.5463	13.8000	13.8000	13.8000	13.8000	-14.4552	-2.1241	-14.5957	-10.8522	-28.8519	-16.5208	-28.8483	-22.1908
494	0.4400	-0.7967	0.0000	3.3264	5.1260	8.4255	14.4119	4.5346	18.6869	8.0571	5.8788	13.8000	13.8000	13.8000	13.8000	-17.2332	-4.9021	-16.5307	-10.3813	-26.1203	-13.7892	-25.9743	-21.9445
495	2.3268	0.1554	0.0000	1.8173	4.1366	2.5270	12.6543	3.6177	14.8682	7.4818	5.6416	13.8000	13.8000	13.8000	13.8000	-14.9813	-2.6502	-13.5984	-10.6390	-24.2974	-11.9663	-32.6976	-19.0192
496	-0.9318	-3.1970	0.0000	0.8057	2.6264	2.7858	9.3903	4.3076	14.2038	12.8460	6.2328	13.8000	13.8000	13.8000	13.8000	-12.9916	-0.6605	-15.2588	-10.4420	-27.4895	-15.1584	-31.5184	-20.7172
497	-1.1377	-3.2388	0.0000	0.8391	2.2323	3.1612	9.4361	4.2065	14.1847	12.5877	6.2258	13.8000	13.8000	13.8000	13.8000	-13.2979	-0.9668	-15.2997	-10.4612	-27.1724	-14.8413	-31.4272	-20.7453
498	2.0373	0.1424	0.0000	1.3066	3.8157	2.2089	12.9320	3.5424	14.9577	7.7703	5.5436	13.8000	13.8000	13.8000	13.8000	-15.2865	-2.9554	-13.5112	-10.3958	-24.5007	-12.1696	-32.9512	-18.5882
499	-0.8663	-3.3580	0.0000	0.5422	2.2786	2.7684	9.4159	4.1220	14.0498	12.6334	6.3336	13.8000	13.8000	13.8000	13.8000	-13.1353	-0.8042	-15.1716	-10.2250	-27.5845	-15.2534	-31.5340	-20.7480
500	2.2397	-1.2553	0.0000	3.1167	1.3639	1.9203	9.8719	3.9735	9.9435	9.5683	7.1648	13.8000	13.8000	13.8000	13.8000	-14.0425	-1.7114	-14.6204	-10.3521	-24.7744	-12.4433	-34.7330	-21.1916
501	-0.9244	-3.3428	0.0000	0.3592	2.3780	3.1863	9.7675	4.2600	13.9982	12.5685	6.2524	13.8000	13.8000	13.8000	13.8000	-13.0769	-0.7458	-14.9306	-10.5802	-27.4961	-15.1650	-31.3195	-20.5956
502	-2.2439	-4.6764	0.0000	2.1773	2.1929	1.1668	11.0895	4.8252	12.3994	9.0458	6.9992	13.8000	13.8000	13.8000	13.8000	-13.9206	-1.5895	-16.7555	-10.2986	-28.7124	-16.3813	-35.5665	-23.7041
503	-1.4472	-4.6548	0.0000	2.9048	1.5063	1.9483	11.0917	4.9194	12.0646	8.8575	7.8173	13.8000	13.8000	13.8000	13.8000	-14.2594	-1.9283	-16.0218	-10.2927	-28.0878	-15.7567	-35.2056	-24.1196
504	-2.8443	-3.2428	0.0000	1.9866	6.5378	3.7999	13.0809	5.0294	15.4013	8.5848	5.8426	13.8000	13.8000	13.8000	13.8000	-14.5047	-2.1736	-14.4720	-10.8541	-28.8327	-16.5016	-28.6958	-22.1223
505	-1.0237	-2.4229	0.0000	1.8402	1.0001	3.2497	10.4665	4.7767	14.5280	13.6892	6.3391	13.8000	13.8000	13.8000	13.8000	-12.6660	-0.3349	-15.5099	-10.5612	-27.3936	-15.0625	-32.3770	-20.9714
506	-2.2746	-5.0485	0.0000	2.4086	1.0416	4.1467	13.4518	3.6546	11.1559	10.2242	6.0710	13.8000	13.8000	13.8000	13.8000	-12.4289	-0.0978	-14.6194	-10.3824	-28.7192	-16.3881	-34.3267	-24.1622
507	2.6891	-1.1573	0.0000	2.9403	1.0893	1.6735	9.6736	3.7689	9.8054	9.7241	7.0611	13.8000	13.8000	13.8000	13.8000	-13.9609	-1.6298	-14.7235	-10.4388	-24.8172	-12.4861	-34.4873	-21.1867
508	0.5496	-0.4944	0.0000	3.1348	5.2784	8.5913	14.6781	4.5467	18.4028	7.7830	5.6371	13.8000	13.8000	13.8000	13.8000	-17.0775	-4.7464	-16.5455	-10.4046	-25.8189	-13.4878	-26.1619	-21.1929
509	-1.8991	-5.0089	0.0000	2.4720	1.9268	1.2261	11.2110	4.4026	12.5967	9.3397	7.2138	13.8000	13.8000	13.8000	13.8000	-13.8529	-1.5218	-16.7108	-10.3936	-28.6125	-16.2814	-35.5910	-23.9010
510	-1.7788	-4.0592	0.0000	-0.0150	6.4122	2.2457	13.4270	3.4790	15.0304	8.0794	5.5651	13.8000	13.8000	13.8000	13.8000	-14.5962	-2.2651	-12.9304	-10.5083	-28.2982	-15.9671	-29.3328	-20.6640
511	-1.8107	-3.9782	0.0000	-0.0851	6.2185	1.8953	13.0815	3.9172	14.4128	7.9912	5.8515	13.8000	13.8000	13.8000	13.8000	-14.3638	-2.0327	-13.0255	-10.5041	-28.0328	-15.7017	-29.0992	-20.5578
512	-2.1889	-4.5285	0.0000	2.2781	0.6171	3.7649	12.7173	4.1349	10.8106	8.9190	6.2849	13.8000	13.8000	13.8000	13.8000	-13.1291	-0.7980	-14.8913	-10.3151	-28.9583	-16.6272	-34.9807	-23.4617
513	-1.5589	-4.1442	0.0000	-0.3144	6.4066	1.6627	12.8230	3.2986	14.9303	7.9794	5.6786	13.8000	13.8000	13.8000	13.8000	-15.0802	-2.7491	-12.2299	-10.4757	-28.3105	-15.9794	-28.9092	-20.7671
514	-0.8724	-3.1471	0.0000	0.6483	2.2050	3.0505	9.6191	4.1603	14.1031	12.8431	6.1452	13.8000	13.8000	13.8000	13.8000	-13.0939	-0.7628	-15.2562	-10.5161	-27.2781	-14.9470	-31.6272	-20.3944
515	-1.8446	-4.7541	0.0000	2.7609	1.8705	1.1244	11.4351	4.6600	12.2039	9.0909	7.1327	13.8000	13.8000	13.8000	13.8000	-14.2533	-1.9222	-16.6844	-10.4826	-28.4745	-16.1434	-35.4195	-24.0173
516	0.0641	-1.8744	0.0000	-0.0925	0.7949	4.9578	16.1984	4.5541	16.8522	10.3767	6.4865	13.8000	13.8000	13.8000	13.8000	-13.1400	-0.8089	-13.0338	-10.3290	-26.3877	-14.0566	-31.9857	-18.4791
517	2.5580	-1.2609	0.0000	3.0362	1.3442	1.8385	9.4761	3.8350	9.5443	9.2627	7.0516	13.8000	13.8000	13.8000	13.8000	-13.9332	-1.6021	-15.1504	-10.5319	-24.8887	-12.5576	-34.5917	-21.2054
518	-3.0933	-3.2304	0.0000	1.8377	6.5812	3.5342	13.0143	4.7488	15.6232	8.5618	5.4348	13.8000	13.8000	13.8000	13.8000	-14.5636	-2.2325	-14.7522	-10.8641	-29.0609	-16.7298	-28.3325	-22.2340
519	-2.8291	-5.9090	0.0000	1.5556	0.1457	4.2750	12.9102	3.8586	10.6564	8.9101	6.6294	13.8000	13.8000	13.8000	13.8000	-14.0670	-1.7359	-14.4853	-10.4108	-29.3257	-16.9946	-34.0122	-24.2478
520	3.0225	-0.8425	0.0000	3.5100	1.5508	2.2573	9.0813	3.6581	9.2761	8.7729	6.9265	13.8000	13.8000	13.8000	13.8000	-14.0306	-1.6995	-15.3531	-10.2673	-24.7587	-12.4276	-34.5541	-21.3872
521	-2.8251	-3.1717	0.0000	1.8848	6.3285	3.6810	13.1389	5.0398	15.2755	8.6736	5.7162	13.8000	13.8000	13.8000	13.8000	-14.5398	-2.2087	-14.6072	-10.9848	-28.8309	-16.4998	-28.7681	-22.2784
522	-2.9087	-3.0286	0.0000	1.9702	6.6786	3.6575	13.1134	5.2119	15.1256	8.6603	5.6997	13.8000	13.8000	13.8000	13.8000	-14.5085	-2.1774	-14.4180	-10.9938	-28.9159	-16.5848	-28.8243	-22.1075
523	2.4849	-0.0206	0.0000	1.1356	3.9413	2.2332	12.7781	3.4932	14.4914	7.7006	5.5982	13.8000	13.8000	13.8000	13.8000	-14.8609	-2.5298	-14.0418	-10.5308	-24.2875	-11.9564	-32.5592	-18.7760
524	-0.4106	-1.6934	0.0000	0.4536	2.3696	4.2747	12.6640	4.3988	14.4759	7.8864	5.9861	13.8000	13.8000	13.8000	13.8000	-13.7279	-1.3968	-13.6512	-10.4211	-26.5307	-14.1996	-32.0838	-19.0413
525	-1.1634	-3.1269	0.0000	1.0287	2.1047	3.0260	9.8258	4.2329	13.9012	12.9153	6.1643	13.8000	13.8000	13.8000	13.8000	-12.9738	-0.6427	-15.1871	-10.5079	-27.1636	-14.8325	-31.4184	-21.1001
526	-1.6135	-3.1980	0.0000	1.4207	2.7347	1.6937	14.6761	4.3234	18.3826	8.5104	5.9469	13.8000	13.8000	13.8000	13.8000	-14.4630	-2.1319	-16.2755	-10.4074	-28.0505	-15.7194	-32.0679	-21.2223
527	2.5680	-1.4287	0.0000	3.1343	1.5580	2.4710	9.6120	3.6179	9.6123	9.2443	7.2463	13.8000	13.8000	13.8000	13.8000	-14.4634	-2.1323	-15.1686	-10.2191	-25.0403	-12.7092	-34.9957	-21.2180
528	-2.7860	-2.9727	0.0000	1.9322	6.4396	3.7756	13.1022	5.1022	15.1536	8.7111	5.5951	13.8000	13.8000	13.8000	13.8000	-14.5398	-2.2087	-14.5319	-10.7758	-28.9055	-16.5744	-28.8432	-22.1456
529	-1.7917	-4.0553	0.0000	-0.1978	6.1457	1.8791	13.1927	3.8610	14.3949	7.8837	5.8779	13.8000	13.8000	13.8000	13.8000	-14.3209	-1.9898	-12.8857	-10.6412	-27.8903	-15.5592	-28.9575	-20.6760
530	2.3633	-1.5674	0.0000	2.7847	1.4528	1.6686	9.8347	3.6350	9.6479	9.4765	7.1261	13.8000	13.8000	13.8000	13.8000	-13.8328	-1.5017	-15.3868	-10.1738	-25.3926	-13.0615	-34.7432	-21.0720
531	-2.7059	-3.0504	0.0000	1.9478	6.6589	3.4921	12.9738	4.9595	15.3561	8.6010	5.6290	13.8000	13.8000	13.8000	13.8000	-14.3419	-2.0108	-14.5993	-10.9289	-28.8107	-16.4796	-28.7064	-22.0755
532	2.6520	-1.1760	0.0000	3.4496	1.1579	2.0743	9.1207	4.0252	9.3508	9.1223	7.2585	13.8000	13.8000	13.8000	13.8000	-14.1192	-1.7881	-14.7748	-10.4925	-24.9118	-12.5807	-34.5550	-21.4918
533	-1.1138	-4.4853	0.0000	1.2655	2.0093	4.3610	15.0569	4.7745	18.7483	7.3009	7.3352	13.8000	13.8000	13.8000	13.8000	-16.5575	-4.2264	-17.5610	-10.3537	-27.9433	-15.6122	-32.4079	-22.2323
534	0.3564	-1.6328	0.0000	0.1274	0.8463	4.5141	15.7299	4.7252	16.4578	10.2681	6.5591	13.8000	13.8000	13.8000	13.8000	-12.7332	-0.4021	-12.6443	-10.2361	-26.0286	-13.6975	-31.7708	-18.8232
535	-2.8688	-4.8397	0.0000	2.3405	2.5486	1.9591	12.2637	5.0021	9.7479	6.9165	6.4846	13.8000	13.8000	13.8000	13.8000	-15.4650	-3.1339	-15.0860	-10.4425	-29.1904	-16.8593	-34.7577	-23.9624
536	-1.1566	-3.2199	0.0000	0.8909	2.2328	2.9082	9.8164	4.0908	14.2526	12.8408	5.8943	13.8000	13.8000	13.8000	13.8000	-13.1642	-0.8331	-15.3984	-10.3871	-27.7078	-15.3767	-31.4112	-20.8960
537	-1.7002	-3.8826	0.0000	0.1412	6.0134	1.8242	12.8193	3.2758	15.0617	7.9200	5.4923	13.8000	13.8000	13.8000	13.8000	-14.7167	-2.3856	-12.5594	-10.2317	-28.0826	-15.7515	-29.2177	-20.8204
538	2.2327	0.0325	0.0000	1.7290	3.8900	2.5006	12.2174	3.5043	15.0823	7.3445	5.3528	13.8000	13.8000	13.8000	13.8000	-14.8928	-2.5617	-13.5360	-10.6474	-24.4290	-12.0979	-32.8990	-19.2094
539	-2.9384	-5.6656	0.0000	1.5160	0.0470	4.4319	13.2599	3.9814	10.4103	8.9035	6.2311	13.8000	13.8000	13.8000	13.8000	-13.9344	-1.6033	-14.7109	-10.5306	-29.5979	-17.2668	-34.2044	-24.0724
540	0.2638	-1.9861	0.0000	0.2620	0.4733	4.8234	16.3761	4.3501	16.8480	9.6756	6.5238	13.8000	13.8000	13.8000	13.8000	-13.3499	-1.0188	-12.9189	-10.3067	-26.0234	-13.6923	-31.2186	-19.1777
541	2.6326	-1.1906	0.0000	3.3536	1.2305	2.4023	9.5337	3.8331	9.7268	9.8064	7.3183	13.8000	13.8000	13.8000	13.8000	-13.8160	-1.4849	-14.8275	-10.3389	-25.0060	-12.6749	-34.8835	-21.4730
542	2.3683	-1.3384	0.0000	2.7714	1.1259	1.8326	9.5473	3.7189	9.9028	9.8095	7.1731	13.8000	13.8000	13.8000	13.8000	-14.0992	-1.7681	-14.5376	-10.2718	-25.2775	-12.9464	-34.4056	-20.8309
543	-2.9114	-3.0277	0.0000	1.8732	6.5526	3.6892	13.0433	5.0110	15.2553	8.6125	5.6029	13.8000	13.8000	13.8000	13.8000	-14.5700	-2.2389	-14.6625	-10.8837	-28.8730	-16.5419	-28.8278	-22.2737
544	-1.8872	-4.2760	0.0000	2.7071	1.9498	1.1531	11.1310	4.8856	12.7097	9.0273	7.2118	13.8000	13.8000	13.8000	13.8000	-14.0520	-1.7209	-16.3179	-10.3474	-28.5174	-16.1863	-35.5307	-23.6312
545	-2.7416	-3.0952	0.0000	1.8906	6.6234	3.4992	13.0495	4.8844	15.2543	8.5563	5.5363	13.8000	13.8000	13.8000	13.8000	-14.6435	-2.3124	-14.7246	-10.9059	-28.8949	-16.5638	-28.5294	-22.1023
546	-2.6554	-3.2247	0.0000	2.0188	6.5146	3.6548	12.6887	4.8629	15.5130	8.4460	5.7435	13.8000	13.8000	13.8000	13.8000	-14.7700	-2.4389	-15.0766	-10.8053	-28.7963	-16.4652	-28.9280	-22.1263
547	2.1857	0.0161	0.0000	1.2183	4.2945	2.4773	12.1493	3.3181	15.1019	6.9383	5.2603	13.8000	13.8000	13.8000	13.8000	-14.7005	-2.3694	-13.4511	-10.4496	-24.4717	-12.1406	-32.9577	-18.7413
548	-2.9507	-3.0946	0.0000	2.0793	6.5527	3.6383	13.2343	4.9840	15.3081	8.6346	5.5359	13.8000	13.8000	13.8000	13.8000	-14.5803	-2.2492	-14.6760	-10.8453	-28.9525	-16.6214	-28.7783	-22.2204
549	-2.8850	-3.1675	0.0000	2.1280	6.6988	3.6103	13.0922	5.1362	15.3328	8.8089	5.8507	13.8000	13.8000	13.8000	13.8000	-14.6572	-2.3261	-14.7465	-10.8449	-28.8385	-16.5074	-28.7339	-22.2225
550	1.9800	-0.0942	0.0000	1.3695	4.0611	3.0524	12.4548	3.5695	14.8862	6.9697	5.3554	13.8000	13.8000	13.8000	13.8000	-14.6710	-2.3399	-13.3939	-10.4917	-24.6293	-12.2982	-32.3343	-18.7735
551	-3.6283	-5.3165	0.0000	-0.2678	0.4998	1.0603	13.5922	4.5518	14.3189	7.1517	6.2804	13.8000	13.8000	13.8000	13.8000	-13.7723	-1.4412	-17.3309	-10.4165	-29.9162	-17.5851	-32.7727	-21.5780
552	-2.8911	-3.0660	0.0000	1.9526	6.4789	3.7550	13.0631	5.0248	15.3309	8.6346	5.4954	13.8000	13.8000	13.8000	13.8000	-14.4887	-2.1576	-14.6178	-10.9240	-28.9649	-16.6338	-28.8322	-22.3625
553	-1.1722	-4.4521	0.0000	1.4814	1.8136	4.1787	14.9842	4.5693	19.4452	7.1874	7.2849	13.8000	13.8000	13.8000	13.8000	-16.6586	-4.3275	-17.5034	-10.1015	-28.0003	-15.6692	-32.0635	-22.5562
554	-2.9039	-3.2009	0.0000	1.9233	6.5411	3.6217	13.2438	4.9367	15.3682	8.5674	5.7289	13.8000	13.8000	13.8000	13.8000	-14.5130	-2.1819	-14.7110	-10.8603	-28.7927	-16.4616	-28.7206	-22.3460
555	-0.7449	-4.6335	0.0000	1.4394	1.9255	3.9555	15.2250	4.4332	19.2460	7.2907	7.5038	13.8000	13.8000	13.8000	13.8000	-16.7633	-4.4322	-18.0434	-10.0183	-28.0466	-15.7155	-32.3065	-22.5398
556	2.2337	0.3394	0.0000	1.5845	4.0444	2.3166	12.1077	3.5063	14.7989	6.8960	5.2202	13.8000	13.8000	13.8000	13.8000	-14.8734	-2.5423	-13.3675	-10.4551	-24.3612	-12.0301	-32.4965	-18.8581
557	-0.1878	-1.6641	0.0000	0.0392	0.6690	4.5392	16.0130	4.7772	16.9677	10.6818	6.4311	13.8000	13.8000	13.8000	13.8000	-13.0735	-0.7424	-13.0056	-10.4940	-26.5269	-14.1958	-31.8440	-18.6201
558	-3.1919	-5.9091	0.0000	1.9141	0.2500	4.3291	13.3386	3.9424	10.9755	8.7264	6.6259	13.8000	13.8000	13.8000	13.8000	-13.4550	-1.1239	-14.3757	-10.2513	-29.6971	-17.3660	-33.9620	-24.2176
559	-1.3558	-3.3077	0.0000	0.9902	2.6406	1.5986	14.5941	4.3338	18.4045	8.1365	6.2153	13.8000	13.8000	13.8000	13.8000	-13.8067	-1.4756	-16.2651	-10.2016	-27.8127	-15.4816	-32.3669	-21.1623
560	-1.9262	-4.2352	0.0000	-0.5020	6.2257	2.4166	13.0848	3.5429	14.6624	8.0176	5.8124	13.8000	13.8000	13.8000	13.8000	-14.7637	-2.4326	-12.6976	-10.2818	-28.2237	-15.8926	-29.0361	-20.3299
561	-0.9438	-3.2048	0.0000	0.9135	2.1334	3.1694	9.9404	3.9984	14.0538	12.6583	6.2248	13.8000	13.8000	13.8000	13.8000	-13.1427	-0.8116	-15.1849	-10.2374	-27.6439	-15.3128	-31.3790	-20.6517
562	-2.7539	-2.9269	0.0000	2.0606	6.4022	3.6444	13.0927	4.9646	15.3238	8.6275	5.5920	13.8000	13.8000	13.8000	13.8000	-14.5124	-2.1813	-14.8081	-10.9872	-28.7290	-16.3979	-28.7597	-22.2411
563	-2.8725	-3.0665	0.0000	2.0540	6.6536	3.6686	13.1318	5.0688	15.3967	8.6395	5.6349	13.8000	13.8000	13.8000	13.8000	-14.4414	-2.1103	-14.7451	-10.9590	-28.9463	-16.6152	-28.8117	-22.1937
564	-1.6329	-3.9237	0.0000	0.1144	6.2683	1.9640	13.1370	3.3551	14.5832	7.9254	5.6290	13.8000	13.8000	13.8000	13.8000	-14.5273	-2.1962	-12.7164	-10.4141	-27.9566	-15.6255	-29.4412	-20.8628
565	-2.7219	-3.1074	0.0000	1.8763	6.6570	3.5968	13.0884	4.9689	15.4108	8.5776	5.6061	13.8000	13.8000	13.8000	13.8000	-14.6398	-2.3087	-14.7281	-10.9522	-28.7819	-16.4508	-28.8785	-22.2247
566	-1.9403	-5.0434	0.0000	2.3436	1.8535	1.0532	11.1325	4.6790	12.8435	9.3221	7.6059	13.8000	13.8000	13.8000	13.8000	-13.9577	-1.6266	-16.3190	-10.1655	-28.7757	-16.4446	-35.4270	-23.7946
567	-1.6247	-3.9382	0.0000	-0.1391	6.0683	2.2159	13.1278	3.3499	14.7792	7.8362	5.7132	13.8000	13.8000	13.8000	13.8000	-14.9761	-2.6450	-12.4905	-10.3172	-27.9760	-15.6449	-29.0729	-20.4789
568	-1.4485	-2.9972	0.0000	1.8382	3.3117	1.4604	14.3609	4.6996	18.4039	8.2036	6.3861	13.8000	13.8000	13.8000	13.8000	-13.6664	-1.3353	-16.6155	-10.3488	-27.7434	-15.4123	-32.1314	-21.3329
569	-0.4592	-2.3943	0.0000	-0.2723	3.4213	3.6827	13.1275	4.3638	13.8412	8.7476	6.0429	13.8000	13.8000	13.8000	13.8000	-14.2450	-1.9139	-14.2724	-10.3289	-26.9007	-14.5696	-33.1132	-19.1220
570	-1.8561	-3.9875	0.0000	-0.2316	5.6377	1.8683	13.2215	3.6927	14.6772	7.7605	5.8428	13.8000	13.8000	13.8000	13.8000	-14.7880	-2.4569	-12.4939	-10.5187	-28.1125	-15.7814	-28.9774	-20.4966
571	-2.6457	-4.7898	0.0000	2.4622	1.3603	4.0054	13.6974	3.6069	10.8884	8.7611	5.6345	13.8000	13.8000	13.8000	13.8000	-13.3536	-1.0225	-14.6963	-10.4936	-28.7927	-16.4616	-34.8974	-23.8846
572	0.3750	-0.9159	0.0000	3.3787	4.8446	8.5535	14.5466	4.4244	18.3644	7.8583	5.9757	13.8000	13.8000	13.8000	13.8000	-16.9133	-4.5822	-16.8905	-10.4713	-25.9532	-13.6221	-25.9592	-21.8919
573	-3.8179	-5.3387	0.0000	-0.4952	0.4867	0.8221	13.5732	4.9984	13.8585	7.3918	6.5732	13.8000	13.8000	13.8000	13.8000	-14.0106	-1.6795	-17.2142	-10.4108	-29.8288	-17.4977	-32.6606	-21.6077
574	-1.3856	-4.2895	0.0000	-0.0655	6.0730	2.2087	13.6087	3.3458	15.0530	7.6878	5.8638	13.8000	13.8000	13.8000	13.8000	-14.2457	-1.9146	-12.8405	-10.3439	-28.1340	-15.8029	-29.5807	-20.7818
575	-1.1451	-3.3702	0.0000	1.5948	2.6436	1.7206	15.0146	4.3627	18.7246	7.9160	6.4800	13.8000	13.8000	13.8000	13.8000	-14.1735	-1.8424	-16.3333	-10.2401	-27.6564	-15.3253	-32.5369	-21.3807
576	-1.9695	-4.2604	0.0000	-0.7946	6.1113	2.3808	12.5378	3.4218	14.3992	7.8403	5.6585	13.8000	13.8000	13.8000	13.8000	-15.0298	-2.6987	-13.1523	-10.2372	-28.3777	-16.0466	-28.8523	-20.5066
577	0.1013	-1.0269	0.0000	2.4317	5.3248	7.8000	15.0105	4.5706	19.0068	7.8111	5.7527	13.8000	13.8000	13.8000	13.8000	-15.9255	-3.5944	-16.4395	-10.6920	-26.0142	-13.6831	-25.5617	-20.6032
578	-1.7199	-4.0040	0.0000	-0.5356	6.1190	1.5082	13.1124	3.7060	14.8187	7.8179	5.8989	13.8000	13.8000	13.8000	13.8000	-14.8843	-2.5532	-12.9366	-10.1454	-28.1539	-15.8228	-28.5203	-20.3273
579	-1.9585	-4.0043	0.0000	-0.0799	6.2311	1.8157	12.8972	3.5408	14.8639	7.9333	5.5851	13.8000	13.8000	13.8000	13.8000	-15.1952	-2.8641	-12.4829	-10.1692	-28.3770	-16.0459	-29.0491	-20.6604
580	2.3915	-1.1834	0.0000	3.1370	1.5322	2.0265	9.8549	4.0055	10.1273	9.6833	7.3330	13.8000	13.8000	13.8000	13.8000	-13.6251	-1.2940	-14.8047	-10.1636	-25.0680	-12.7369	-34.7968	-21.1367
581	-1.4306	-4.1815	0.0000	1.3463	1.5749	6.0408	16.1978	4.7285	8.0875	9.9172	7.5315	13.8000	13.8000	13.8000	13.8000	-15.0278	-2.6967	-14.2985	-10.0083	-28.3329	-16.0018	-28.7804	-22.0791
582	-1.1017	-3.1041	0.0000	0.5398	2.4869	2.8331	9.4291	4.2025	13.8049	12.8051	6.2325	13.8000	13.8000	13.8000	13.8000	-13.0418	-0.7107	-15.1616	-10.4836	-27.4561	-15.1250	-31.4046	-20.5623
583	-3.8002	-5.2518	0.0000	-0.3960	0.6839	0.9051	13.3010	4.8383	13.9037	7.3043	6.3407	13.8000	13.8000	13.8000	13.8000	-13.5467	-1.2156	-16.9037	-10.5680	-29.9009	-17.5698	-32.6424	-21.7389
584	-0.1224	-1.9557	0.0000	-0.4494	0.9393	4.1944	15.6420	4.4835	16.7560	10.4930	6.3677	13.8000	13.8000	13.8000	13.8000	-12.7959	-0.4648	-12.9389	-10.5937	-26.3289	-13.9978	-32.1651	-18.3874
585	-1.4773	-4.4509	0.0000	-0.6986	6.1810	1.7652	13.7258	2.9646	15.1817	8.2724	5.7027	13.8000	13.8000	13.8000	13.8000	-14.2267	-1.8956	-12.8087	-10.3514	-28.3373	-16.0062	-29.5986	-20.2976
586	0.2760	-1.6944	0.0000	-0.0927	0.9147	4.5349	16.0302	4.8677	16.8398	10.3287	6.5139	13.8000	13.8000	13.8000	13.8000	-12.9479	-0.6168	-12.8839	-10.7410	-25.9381	-13.6070	-31.7341	-18.7689
587	-2.8146	-3.1937	0.0000	1.9313	6.6527	3.7035	13.1350	4.9836	15.4411	8.6327	5.5829	13.8000	13.8000	13.8000	13.8000	-14.3422	-2.0111	-14.6830	-10.9383	-28.8502	-16.5191	-28.8373	-22.3392
588	-0.9175	-4.7450	0.0000	1.3712	2.0096	4.1331	15.2062	4.5756	19.0185	7.2739	7.3362	13.8000	13.8000	13.8000	13.8000	-16.8261	-4.4950	-17.6218	-10.3849	-27.8312	-15.5001	-32.0173	-22.7821
589	2.3714	-1.1530	0.0000	2.9824	1.6046	1.9675	9.4901	4.1211	9.6967	9.6714	7.1391	13.8000	13.8000	13.8000	13.8000	-13.7050	-1.3739	-14.6846	-10.3945	-25.1393	-12.8082	-34.2664	-21.1819
590	-3.7995	-5.3151	0.0000	-0.0729	0.3769	0.8703	13.7516	4.7975	13.9476	7.3307	6.4102	13.8000	13.8000	13.8000	13.8000	-13.4655	-1.1344	-17.1747	-10.3546	-29.7928	-17.4617	-32.6730	-21.7994
591	-2.9546	-5.9550	0.0000	1.5791	0.0074	4.4618	12.9599	4.2452	10.6815	8.5450	6.7941	13.8000	13.8000	13.8000	13.8000	-14.0060	-1.6749	-14.6836	-10.3117	-29.6497	-17.3186	-34.1490	-24.0296
592	-0.4509	-2.7543	0.0000	-0.3314	2.9510	3.5459	13.2947	3.9277	13.4843	8.2191	5.9574	13.8000	13.8000	13.8000	13.8000	-14.2432	-1.9121	-14.1775	-10.6328	-26.9069	-14.5758	-32.8179	-19.2015
593	-2.9258	-5.7402	0.0000	1.5112	0.0313	4.8353	13.3036	3.9643	10.8283	8.4092	6.5849	13.8000	13.8000	13.8000	13.8000	-14.3488	-2.0177	-14.4753	-10.3740	-29.6920	-17.3609	-34.2972	-23.9585
594	-3.6072	-5.3247	0.0000	-0.3053	0.3137	0.9463	13.3976	4.8454	13.8724	7.4208	6.4530	13.8000	13.8000	13.8000	13.8000	-13.6421	-1.3110	-17.2894	-10.4800	-29.7846	-17.4535	-32.7544	-21.5220
595	-0.9768	-2.9752	0.0000	0.7435	2.9354	3.3186	9.5319	4.3289	14.0548	12.7328	6.3320	13.8000	13.8000	13.8000	13.8000	-13.0726	-0.7415	-15.2947	-10.5023	-27.4703	-15.1392	-31.5901	-20.3953
596	-2.9032	-3.1306	0.0000	1.9731	6.6156	3.5899	13.1572	4.9825	15.3441	8.8075	5.5858	13.8000	13.8000	13.8000	13.8000	-14.3778	-2.0467	-14.6698	-10.8228	-28.8304	-16.4993	-28.7797	-22.1856
597	2.4384	-1.3137	0.0000	3.1414	1.4155	1.8453	9.4829	4.0727	9.7757	9.5324	7.4359	13.8000	13.8000	13.8000	13.8000	-13.7032	-1.3721	-14.5835	-10.3918	-24.7631	-12.4320	-34.4993	-21.2689
598	-1.0552	-3.1462	0.0000	0.6163	2.4329	3.0957	9.6656	4.1427	14.0926	12.5185	6.1338	13.8000	13.8000	13.8000	13.8000	-13.0195	-0.6884	-15.2545	-10.3384	-27.1826	-14.8515	-31.3658	-20.6061
599	-3.4661	-0.8351	0.0000	-4.1294	1.4670	3.9964	13.9567	7.3143	7.5463	3.5067	8.2686	13.8000	13.8000	13.8000	13.8000	-21.4778	-9.1467	-25.6810	-14.7219	-24.9343	-12.6032	-31.5769	-16.7610
600	-0.9058	-4.0997	0.0000	1.3680	0.4637	6.0847	16.2903	4.3394	7.3400	9.5845	7.1256	13.8000	13.8000	13.8000	13.8000	-13.6044	-1.2733	-14.7868	-10.3112	-28.0774	-15.7463	-30.2839	-22.1896
601	-1.4169	-3.3028	0.0000	1.3503	3.0157	1.2206	14.5688	4.4644	18.2602	7.9762	6.2554	13.8000	13.8000	13.8000	13.8000	-13.8890	-1.5579	-16.3093	-10.2006	-27.9553	-15.6242	-32.5971	-21.4803
602	-3.7324	-5.1294	0.0000	-0.3082	0.5252	1.0439	13.4952	4.8810	14.2549	7.0883	6.2208	13.8000	13.8000	13.8000	13.8000	-13.7232	-1.3921	-17.0412	-10.6236	-29.7949	-17.4638	-32.9908	-21.5252
603	-2.8685	-3.1077	0.0000	1.9758	6.5766	3.5107	12.9415	4.9732	15.3126	8.6662	5.6583	13.8000	13.8000	13.8000	13.8000	-14.4546	-2.1235	-14.6084	-10.9847	-28.8012	-16.4701	-28.9134	-22.1547
604	-0.8900	-3.5261	0.0000	1.1834	3.0244	1.7906	15.1490	3.9686	18.3733	8.1170	6.2927	13.8000	13.8000	13.8000	13.8000	-13.3297	-0.9986	-15.9424	-10.3082	-27.7321	-15.4010	-32.6837	-21.3774
605	-0.0828	-2.3259	0.0000	-0.3545	0.3475	4.7746	16.0289	4.4104	16.7620	10.4660	6.3666	13.8000	13.8000	13.8000	13.8000	-13.0439	-0.7128	-13.0445	-10.2255	-26.5688	-14.2377	-31.9616	-18.8033
606	-1.7784	-3.9555	0.0000	0.0618	6.6080	1.7203	13.3700	3.5158	14.7618	7.9405	5.7011	13.8000	13.8000	13.8000	13.8000	-14.2507	-1.9196	-12.5287	-10.2939	-28.1415	-15.8104	-29.1887	-20.9749
607	-2.9294	-3.1037	0.0000	1.9518	6.5644	3.5838	13.1044	4.9985	15.2270	8.7482	5.7250	13.8000	13.8000	13.8000	13.8000	-14.5566	-2.2255	-14.6704	-10.7828	-28.8996	-16.5685	-28.8255	-22.0071
608	-3.1738	-3.1351	0.0000	1.8809	6.7193	3.5359	12.8729	4.8499	15.5003	8.1415	5.3830	13.8000	13.8000	13.8000	13.8000	-14.6921	-2.3610	-14.4640	-10.8005	-29.2640	-16.9329	-28.7551	-22.2681
609	-1.8279	-4.9851	0.0000	2.5943	2.3261	0.9371	11.3080	5.0199	13.0424	8.9171	7.8221	13.8000	13.8000	13.8000	13.8000	-14.3064	-1.9753	-16.9715	-10.4318	-28.6775	-16.3464	-34.9569	-24.1895
610	-0.7585	-2.3298	0.0000	0.5741	2.5536	4.1394	12.5515	4.0479	14.3740	8.0671	5.8211	13.8000	13.8000	13.8000	13.8000	-14.1870	-1.8559	-14.6711	-10.2997	-26.9845	-14.6534	-32.5912	-19.6675
611	-0.8898	-4.6458	0.0000	1.3303	1.5520	4.3533	15.2276	4.4779	19.2371	7.3648	7.3536	13.8000	13.8000	13.8000	13.8000	-16.6288	-4.2977	-17.6538	-10.2958	-27.8161	-15.4850	-32.2315	-22.6993
612	-0.9373	-2.8023	0.0000	1.0845	1.9019	2.8735	9.7845	4.0055	14.3708	12.8363	5.7712	13.8000	13.8000	13.8000	13.8000	-12.9349	-0.6038	-15.5378	-10.5114	-27.3901	-15.0590	-32.0304	-20.8585
613	-1.5570	-3.7070	0.0000	0.0577	6.1120	1.9228	13.1660	3.3414	14.7134	8.2699	5.5533	13.8000	13.8000	13.8000	13.8000	-15.0018	-2.6707	-12.5182	-10.3434	-27.9467	-15.6156	-29.2301	-20.5655
614	-2.7497	-2.9351	0.0000	1.8418	6.5948	3.6302	13.1424	5.0384	15.2909	8.6988	5.5474	13.8000	13.8000	13.8000	13.8000	-14.4514	-2.1203	-14.7866	-10.8051	-28.7623	-16.4312	-28.8661	-22.0746
615	2.4530	-1.2377	0.0000	2.6950	1.4975	2.4128	8.8749	3.9145	9.6026	9.3938	7.0940	13.8000	13.8000	13.8000	13.8000	-13.6910	-1.3599	-14.2276	-10.5291	-24.9878	-12.6567	-34.3639	-20.6646
616	-2.4404	-3.0653	0.0000	1.9307	6.3565	3.6218	12.8776	5.0693	15.2993	8.8169	5.9127	13.8000	13.8000	13.8000	13.8000	-14.5049	-2.1738	-14.5511	-10.6079	-28.7607	-16.4296	-28.2917	-22.1996
617	2.4482	-1.2505	0.0000	2.9769	1.4379	2.0050	9.3075	3.9233	9.8048	9.5688	7.3087	13.8000	13.8000	13.8000	13.8000	-13.7833	-1.4522	-14.8403	-10.3911	-24.7183	-12.3872	-34.7084	-21.0287
618	0.2270	-0.9653	0.0000	3.7108	4.9849	7.9782	14.4173	4.5836	18.7857	8.6673	5.9067	13.8000	13.8000	13.8000	13.8000	-17.1784	-4.8473	-16.6239	-10.4557	-25.8470	-13.5159	-25.5449	-21.8291
619	2.3596	-1.3533	0.0000	3.1572	1.1557	1.7296	9.5199	3.9283	9.5306	9.2380	7.3324	13.8000	13.8000	13.8000	13.8000	-13.8675	-1.5364	-14.7612	-10.4298	-24.8733	-12.5422	-34.9193	-21.3474
620	-2.9866	-3.1858	0.0000	1.7939	6.5979	3.5880	13.2256	4.9524	15.3656	8.6321	5.6962	13.8000	13.8000	13.8000	13.8000	-14.5239	-2.1928	-14.5311	-10.7364	-28.8477	-16.5166	-28.7886	-22.1178
621	0.1454	-1.7325	0.0000	-0.1314	0.8013	4.8586	16.2811	4.5536	16.7782	10.3377	6.4070	13.8000	13.8000	13.8000	13.8000	-13.0618	-0.7307	-13.1495	-10.2428	-26.1428	-13.8117	-32.4259	-18.6547
622	-1.8952	-4.5213	0.0000	2.4208	2.6848	2.1123	11.9418	4.9660	12.9714	8.6693	7.1391	13.8000	13.8000	13.8000	13.8000	-13.4069	-1.0758	-16.0937	-10.4086	-28.6066	-16.2755	-35.5040	-23.5025
623	-2.9070	-4.7014	0.0000	2.2260	2.5995	1.8560	12.0399	4.9790	9.7120	6.9034	6.3890	13.8000	13.8000	13.8000	13.8000	-15.1623	-2.8312	-15.2776	-10.5240	-29.2187	-16.8876	-34.7826	-23.8105
624	-3.0037	-4.6790	0.0000	2.3581	2.4586	2.2095	12.1718	4.8984	9.6925	6.7008	6.4778	13.8000	13.8000	13.8000	13.8000	-15.3307	-2.9996	-15.2358	-10.4698	-29.1902	-16.8591	-34.5223	-23.6502
625	-1.4783	-3.5096	0.0000	1.0703	2.0119	1.9326	14.5454	4.1571	18.4252	7.7131	6.1465	13.8000	13.8000	13.8000	13.8000	-14.0172	-1.6861	-16.6103	-10.3507	-27.8344	-15.5033	-32.3883	-21.4439
626	-1.2909	-3.9648	0.0000	-0.2469	6.3362	1.8975	13.6213	3.3884	14.9926	7.5005	5.6416	13.8000	13.8000	13.8000	13.8000	-14.3961	-2.0650	-12.6212	-10.4050	-27.9724	-15.6413	-29.6367	-20.7151
627	-0.1627	-1.8535	0.0000	0.5598	3.4866	4.4754	12.7478	4.3313	13.3811	8.2224	6.0709	13.8000	13.8000	13.8000	13.8000	-14.0527	-1.7216	-14.3002	-10.2728	-26.4713	-14.1402	-32.3363	-19.4745
628	-1.1171	-2.9386	0.0000	0.7809	2.0025	3.0750	9.9059	4.1382	14.5320	12.8579	6.1443	13.8000	13.8000	13.8000	13.8000	-12.6684	-0.3373	-15.1467	-10.1764	-27.3985	-15.0674	-31.4830	-20.3528
629	-2.8362	-3.1064	0.0000	1.8708	6.5295	3.5226	13.1340	5.0416	15.4449	8.4967	5.7207	13.8000	13.8000	13.8000	13.8000	-14.4286	-2.0975	-14.7393	-10.8796	-28.9239	-16.5928	-28.8200	-22.2840
630	-2.3326	-5.0542	0.0000	2.3578	1.8156	0.9787	10.8150	4.3970	12.6153	8.8853	7.0413	13.8000	13.8000	13.8000	13.8000	-14.0357	-1.7046	-16.8537	-10.3275	-28.7317	-16.4006	-35.3484	-24.0706
631	-2.9071	-3.0499	0.0000	1.8914	6.5470	3.6829	12.9291	4.9305	15.1685	8.5196	5.6525	13.8000	13.8000	13.8000	13.8000	-14.5184	-2.1873	-14.6815	-10.8209	-28.8133	-16.4822	-28.7113	-22.1825
632	-3.7158	-4.8832	0.0000	-0.1171	0.3087	0.9922	13.7759	4.4566	13.8743	7.6965	5.7870	13.8000	13.8000	13.8000	13.8000	-13.6568	-1.3257	-17.8278	-10.7043	-29.6148	-17.2837	-32.7034	-21.5631
633	-1.4335	-4.0644	0.0000	0.9620	2.1831	6.2921	16.6269	5.1990	7.7407	9.7369	7.5479	13.8000	13.8000	13.8000	13.8000	-15.0654	-2.7343	-14.9265	-10.3216	-27.8606	-15.5295	-28.5765	-21.7709
634	-0.9905	-2.9604	0.0000	0.5797	2.4131	3.0563	9.9016	4.4542	14.0670	12.7216	6.1598	13.8000	13.8000	13.8000	13.8000	-13.2242	-0.8931	-15.4955	-10.5391	-27.4533	-15.1222	-31.3931	-20.5932
635	-2.9849	-5.7761	0.0000	1.8639	0.0061	4.2433	13.0046	3.8043	10.0814	8.8186	6.3946	13.8000	13.8000	13.8000	13.8000	-13.6700	-1.3389	-14.6093	-10.5189	-29.3380	-17.0069	-33.9712	-24.1578
636	-2.5604	-3.1572	0.0000	1.4175	6.3856	3.9590	12.3995	5.5745	15.3813	8.4109	6.3103	13.8000	13.8000	13.8000	13.8000	-14.7674	-2.4363	-14.4339	-10.9271	-28.4058	-16.0747	-28.6018	-21.6868
637	2.3115	0.4629	0.0000	1.6672	4.0239	2.5571	12.5636	3.9172	14.6026	7.1087	5.5926	13.8000	13.8000	13.8000	13.8000	-14.9713	-2.6402	-13.3426	-10.4182	-24.2488	-11.9177	-32.6207	-18.9962
638	-1.2691	-3.0929	0.0000	1.2881	2.8976	1.4945	14.6755	4.4791	18.5277	7.7507	6.1243	13.8000	13.8000	13.8000	13.8000	-13.9364	-1.6053	-16.5070	-10.4313	-27.8260	-15.4949	-32.5245	-21.1922
639	-2.8949	-3.2109	0.0000	1.6512	6.3497	3.7501	12.9742	5.1129	15.2051	8.5844	5.7766	13.8000	13.8000	13.8000	13.8000	-14.6781	-2.3470	-14.6741	-10.6998	-29.0659	-16.7348	-28.7884	-22.2046
640	-0.5638	-1.6358	0.0000	0.4740	3.1159	4.0323	12.4080	4.9875	14.4261	7.9105	6.1998	13.8000	13.8000	13.8000	13.8000	-14.0398	-1.7087	-13.6478	-10.3670	-26.8051	-14.4740	-32.2288	-19.0030
641	-0.2440	-1.3129	0.0000	0.1790	1.2944	2.3570	15.0398	5.2311	14.5044	12.7396	6.5837	13.8000	13.8000	13.8000	13.8000	-12.8085	-0.4774	-14.8485	-10.3736	-26.5752	-14.2441	-34.5417	-18.6782
642	-3.3112	-0.3987	0.0000	-3.8016	1.5315	4.3163	12.9041	8.2691	7.7273	3.1651	8.7190	13.8000	13.8000	13.8000	13.8000	-22.1384	-9.8073	-25.8575	-14.7344	-24.5273	-12.1962	-31.5302	-16.9004
643	-1.0008	-4.4324	0.0000	1.2409	1.8035	4.1794	15.5940	4.5811	18.9988	7.5568	7.5099	13.8000	13.8000	13.8000	13.8000	-16.7066	-4.3755	-17.7502	-10.2225	-27.7774	-15.4463	-32.2247	-22.2715
644	-3.8931	-5.5081	0.0000	-0.2419	0.5601	0.9502	13.4239	4.9238	14.1851	7.0081	6.3707	13.8000	13.8000	13.8000	13.8000	-13.6214	-1.2903	-17.1942	-10.5421	-30.0264	-17.6953	-32.7518	-21.8296
645	-1.3371	-3.0743	0.0000	1.5158	3.0094	1.7710	14.7384	4.4219	18.5063	8.0963	5.9832	13.8000	13.8000	13.8000	13.8000	-13.8107	-1.4796	-16.4542	-10.3608	-27.7900	-15.4589	-32.6544	-21.2579
646	-0.0002	-2.0237	0.0000	-0.0612	0.7695	4.6939	16.0026	4.4853	16.7664	10.7483	6.2658	13.8000	13.8000	13.8000	13.8000	-12.9077	-0.5766	-12.9863	-10.3455	-26.2520	-13.9209	-32.0460	-19.0236
647	-2.7730	-3.1555	0.0000	1.7971	6.2407	3.3816	13.1840	4.8659	15.2400	8.6549	5.4750	13.8000	13.8000	13.8000	13.8000	-14.8705	-2.5394	-14.6050	-10.8519	-28.8622	-16.5311	-28.8716	-22.2537
648	0.5645	-0.9698	0.0000	3.5160	4.9237	8.2888	14.6382	4.5919	18.5265	7.3650	5.9356	13.8000	13.8000	13.8000	13.8000	-16.8669	-4.5358	-16.3931	-10.3936	-25.8917	-13.5606	-26.0445	-21.9090
649	-0.4562	-2.6768	0.0000	-0.2372	3.4462	3.7866	12.4876	4.2501	13.6349	8.1010	6.1297	13.8000	13.8000	13.8000	13.8000	-14.2005	-1.8694	-14.0983	-10.5618	-27.0638	-14.7327	-33.1855	-19.1679
650	-2.8825	-3.1227	0.0000	2.0104	6.5615	3.6032	13.0459	5.1327	15.2148	8.6413	5.6984	13.8000	13.8000	13.8000	13.8000	-14.6353	-2.3042	-14.6673	-10.8585	-28.9173	-16.5862	-28.8349	-22.1446
651	0.1178	-0.4471	0.0000	4.2560	4.3243	8.0890	15.0166	5.2439	18.1134	7.7090	6.3296	13.8000	13.8000	13.8000	13.8000	-16.9045	-4.5734	-14.9167	-10.5315	-25.8360	-13.5049	-26.9810	-21.9802
652	-1.3044	-3.4206	0.0000	1.4097	2.7995	1.4558	14.6992	4.2267	18.5331	7.8361	6.2607	13.8000	13.8000	13.8000	13.8000	-13.8062	-1.4751	-16.1798	-10.4140	-27.6562	-15.3251	-32.4885	-21.2733
653	-2.3891	-4.7575	0.0000	2.4588	1.7089	1.1304	11.3290	4.5248	12.5224	8.7478	6.9235	13.8000	13.8000	13.8000	13.8000	-14.5303	-2.1992	-16.6551	-10.4157	-28.5388	-16.2077	-35.1645	-23.7466
654	-2.9208	-3.0240	0.0000	2.0170	6.4660	3.6890	13.1323	4.9906	15.2359	8.7558	5.6800	13.8000	13.8000	13.8000	13.8000	-14.5265	-2.1954	-14.5993	-10.8912	-28.8343	-16.5032	-28.7621	-22.2842
655	-2.8097	-3.0551	0.0000	1.8362	6.5271	3.8594	13.0289	4.9618	15.1549	8.5652	5.5292	13.8000	13.8000	13.8000	13.8000	-14.5772	-2.2461	-14.6274	-10.8291	-28.8802	-16.5491	-28.7057	-22.2790
656	2.3480	-0.9542	0.0000	3.2840	1.0741	2.0519	9.4117	4.1150	9.4775	8.9738	7.2546	13.8000	13.8000	13.8000	13.8000	-13.8069	-1.4758	-14.9426	-10.1743	-24.8424	-12.5113	-34.3996	-21.0817
657	-1.8271	-4.1013	0.0000	0.2217	6.0318	1.8728	12.9921	3.0612	14.9675	7.5346	5.3402	13.8000	13.8000	13.8000	13.8000	-15.0501	-2.7190	-12.4016	-10.2903	-28.1736	-15.8425	-29.0085	-21.0303
658	-3.7102	-5.4369	0.0000	-0.3531	0.8768	0.8354	13.8444	4.8651	14.1114	7.0629	6.3753	13.8000	13.8000	13.8000	13.8000	-13.3055	-0.9744	-17.1051	-10.3060	-29.9562	-17.6251	-33.0057	-21.7371
659	0.4015	-0.8037	0.0000	3.7053	5.3250	8.3665	14.1963	5.0885	18.4541	7.5842	6.2988	13.8000	13.8000	13.8000	13.8000	-16.9411	-4.6100	-16.8050	-10.4106	-25.7555	-13.4244	-25.7129	-22.2609
660	-2.8712	-3.1789	0.0000	2.1439	6.2331	3.6843	12.7268	4.8106	15.5343	8.7350	5.5499	13.8000	13.8000	13.8000	13.8000	-14.9217	-2.5906	-13.9830	-10.7160	-28.7911	-16.4600	-28.7006	-22.2882
661	-0.7356	-4.5030	0.0000	1.4535	1.4447	4.3874	15.1424	4.2866	19.3184	7.5704	7.2105	13.8000	13.8000	13.8000	13.8000	-16.9334	-4.6023	-17.7065	-10.0715	-28.0401	-15.7090	-32.2067	-22.5834
662	-3.7065	-5.3305	0.0000	-0.4884	0.6843	1.0846	13.5508	4.7666	14.1234	7.1152	6.4198	13.8000	13.8000	13.8000	13.8000	-13.7903	-1.4592	-17.2187	-10.3432	-29.9506	-17.6195	-32.5572	-21.6934
663	-3.6288	-5.3493	0.0000	-0.3334	0.7018	1.0858	13.5101	4.7752	14.1960	7.2366	6.3198	13.8000	13.8000	13.8000	13.8000	-13.7737	-1.4426	-17.1865	-10.5576	-29.9666	-17.6355	-32.8793	-21.6472
664	-1.4346	-3.2168	0.0000	1.4142	3.2458	1.7646	14.7643	4.4369	18.5824	8.0042	6.2963	13.8000	13.8000	13.8000	13.8000	-13.9720	-1.6409	-16.4329	-10.4455	-27.6486	-15.3175	-32.5081	-21.4248
665	-0.6382	-3.5984	0.0000	1.8253	1.4854	6.0417	15.7969	5.0022	7.9327	9.3460	7.8417	13.8000	13.8000	13.8000	13.8000	-13.6122	-1.2811	-14.5690	-10.2865	-27.5626	-15.2315	-28.9991	-22.2130
666	2.7420	-1.2918	0.0000	2.7973	1.1926	1.7493	9.6499	3.9159	9.7699	9.3659	7.3732	13.8000	13.8000	13.8000	13.8000	-14.1208	-1.7897	-14.9874	-10.4665	-24.8054	-12.4743	-34.4300	-20.9451
667	-0.0191	-1.8495	0.0000	-0.3984	0.6443	5.2028	16.2826	4.8555	16.8383	10.1191	6.5356	13.8000	13.8000	13.8000	13.8000	-12.8054	-0.4743	-13.3510	-10.2272	-26.3293	-13.9982	-31.9115	-18.5696
668	-3.6825	-5.6763	0.0000	-0.1812	0.6277	1.0516	13.6754	4.4134	14.2685	7.2169	6.1686	13.8000	13.8000	13.8000	13.8000	-13.8588	-1.5277	-17.4637	-10.4417	-30.1678	-17.8367	-32.8367	-22.0292
669	-0.6808	-3.2282	0.0000	0.7559	2.0749	3.1864	9.5490	4.1492	13.9575	12.7874	6.5199	13.8000	13.8000	13.8000	13.8000	-13.0548	-0.7237	-15.0934	-10.1053	-27.3985	-15.0674	-31.5024	-20.6643
670	-2.4996	-4.8395	0.0000	2.1751	2.1771	2.0376	11.6556	4.8079	12.5686	9.3648	6.9083	13.8000	13.8000	13.8000	13.8000	-13.2709	-0.9398	-16.7123	-10.2375	-28.8638	-16.5327	-35.7725	-23.7723
671	-2.3396	-4.7715	0.0000	1.9784	1.5460	2.0769	11.4873	4.3650	12.8992	8.4639	6.6123	13.8000	13.8000	13.8000	13.8000	-13.3829	-1.0518	-16.7318	-10.1890	-29.0482	-16.7171	-35.8605	-23.2249
672	2.2999	-1.2037	0.0000	3.0540	1.2232	1.9340	9.2446	4.1544	10.2354	9.6671	7.2734	13.8000	13.8000	13.8000	13.8000	-13.7641	-1.4330	-14.9434	-10.2476	-25.0804	-12.7493	-34.7387	-20.9545
673	-1.2926	-4.0865	0.0000	1.1035	1.5603	6.0126	16.4748	4.8386	7.9071	9.9091	7.6069	13.8000	13.8000	13.8000	13.8000	-15.0298	-2.6987	-14.9539	-10.3302	-27.4721	-15.1410	-28.7596	-22.0102
674	-1.5769	-3.5578	0.0000	1.1920	2.4869	1.9862	14.7003	4.3187	18.2919	7.6015	6.3385	13.8000	13.8000	13.8000	13.8000	-14.1896	-1.8585	-15.9886	-10.2071	-28.0675	-15.7364	-32.2464	-21.2158
675	-1.9446	-4.2594	0.0000	0.0323	5.7658	1.9176	13.1285	3.8252	14.4013	7.8811	5.7530	13.8000	13.8000	13.8000	13.8000	-14.4151	-2.0840	-12.7462	-10.6797	-28.2699	-15.9388	-29.4452	-21.1077
676	2.1377	0.1412	0.0000	1.1262	4.2618	2.4449	12.6071	3.8788	15.0659	7.6255	5.7612	13.8000	13.8000	13.8000	13.8000	-14.8154	-2.4843	-13.3795	-10.4242	-24.7754	-12.4443	-32.5304	-18.2974
677	-3.3744	-0.8419	0.0000	-3.9070	1.3474	3.7365	13.5920	7.0244	7.4535	3.9518	8.3591	13.8000	13.8000	13.8000	13.8000	-21.9068	-9.5757	-25.5715	-14.5403	-25.1063	-12.7752	-31.8648	-17.0513
678	-0.1689	-1.8013	0.0000	-0.4786	0.6199	5.3101	15.8855	4.8179	16.7057	10.0909	6.4898	13.8000	13.8000	13.8000	13.8000	-12.9279	-0.5968	-13.1438	-10.5264	-26.4206	-14.0895	-31.8736	-18.5155
679	2.0997	-1.2126	0.0000	3.0499	1.1816	2.0666	9.4128	4.1301	9.9552	9.6372	6.9136	13.8000	13.8000	13.8000	13.8000	-13.7449	-1.4138	-14.6242	-10.5623	-24.8541	-12.5230	-34.7980	-21.1468
680	0.2095	-1.9067	0.0000	0.0677	0.2974	5.1308	16.1626	4.4587	16.8882	9.4572	6.1501	13.8000	13.8000	13.8000	13.8000	-12.6223	-0.2912	-13.4381	-10.4365	-26.2772	-13.9461	-31.8009	-18.9469
681	-1.4733	-4.2029	0.0000	0.1062	5.4505	2.0243	12.8725	3.2532	14.2014	7.5667	5.6190	13.8000	13.8000	13.8000	13.8000	-14.7234	-2.3923	-12.9638	-10.3024	-28.0984	-15.7673	-29.3426	-21.0120
682	-2.1820	-5.2127	0.0000	1.9664	1.4300	3.6736	13.2749	3.6594	10.9007	9.4891	6.2288	13.8000	13.8000	13.8000	13.8000	-12.9841	-0.6530	-15.0911	-10.3912	-29.1783	-16.8472	-35.0115	-23.7164
683	-2.8163	-3.0509	0.0000	1.8826	6.5913	3.8204	13.1456	5.1041	15.3105	8.3748	5.6369	13.8000	13.8000	13.8000	13.8000	-14.5484	-2.2173	-14.7721	-10.9365	-28.8830	-16.5519	-28.8689	-22.3125
684	-3.9235	-5.2487	0.0000	-0.2473	0.7248	1.1019	13.6072	4.9230	13.8827	7.8248	6.4460	13.8000	13.8000	13.8000	13.8000	-13.8339	-1.5028	-17.3017	-10.3437	-29.8884	-17.5573	-32.9730	-21.6871
685	-1.0065	-4.5903	0.0000	1.5444	1.4227	4.3393	15.5044	4.6222	19.2666	7.8280	7.3714	13.8000	13.8000	13.8000	13.8000	-16.7123	-4.3812	-17.7048	-10.5298	-27.8547	-15.5236	-32.1278	-22.7595
686	0.1102	-2.1974	0.0000	0.1997	0.5087	4.1017	15.6484	4.2543	16.5118	9.7247	6.3116	13.8000	13.8000	13.8000	13.8000	-13.5561	-1.2250	-12.3350	-10.4379	-26.6898	-14.3587	-31.4589	-19.1813
687	-0.9717	-3.0673	0.0000	1.0263	2.0404	2.9983	9.8585	4.2494	14.1479	13.1173	6.1369	13.8000	13.8000	13.8000	13.8000	-12.9305	-0.5994	-15.5004	-10.2497	-27.4427	-15.1116	-31.5102	-20.8303
688	0.4304	-0.8011	0.0000	3.2806	4.8287	8.3225	14.5322	4.5366	18.0595	7.6660	5.9507	13.8000	13.8000	13.8000	13.8000	-16.5128	-4.1817	-16.5699	-10.6838	-25.7790	-13.4479	-26.1145	-21.6684
689	-2.9047	-3.1420	0.0000	2.0287	6.5957	3.4799	13.1497	4.9042	15.1169	8.5854	5.7040	13.8000	13.8000	13.8000	13.8000	-14.4958	-2.1647	-14.7845	-10.7385	-28.8919	-16.5608	-28.9881	-22.4074
690	-2.9047	-3.0399	0.0000	1.8470	6.6498	3.6326	12.9643	5.0192	15.2015	8.6723	5.4891	13.8000	13.8000	13.8000	13.8000	-14.5179	-2.1868	-14.4371	-10.7770	-29.0139	-16.6828	-28.8980	-22.2221
691	-3.1580	-2.9814	0.0000	1.6921	6.6461	3.5118	13.1968	5.3890	15.1954	8.6511	5.7111	13.8000	13.8000	13.8000	13.8000	-14.3142	-1.9831	-13.8141	-10.9011	-29.3235	-16.9924	-28.4142	-22.1439
692	-0.6260	-3.0191	0.0000	3.3820	0.0297	1.5613	15.5268	3.2880	16.7363	8.3369	5.4468	13.8000	13.8000	13.8000	13.8000	-13.1617	-0.8306	-14.0453	-10.3415	-27.1884	-14.8573	-37.2012	-23.1084
693	-2.8540	-3.1863	0.0000	1.7787	6.5420	3.7338	13.2874	5.0368	15.4667	8.3737	5.8944	13.8000	13.8000	13.8000	13.8000	-14.4768	-2.1457	-14.4151	-10.8336	-28.9199	-16.5888	-28.2015	-21.9506
694	-2.7487	-3.1271	0.0000	1.9352	6.4849	3.5342	13.2201	5.0186	15.3911	8.6983	5.7024	13.8000	13.8000	13.8000	13.8000	-14.6490	-2.3179	-14.6277	-10.9613	-28.8179	-16.4868	-28.8664	-22.3124
695	-2.8880	-3.1372	0.0000	2.0565	6.5604	3.7533	13.1124	4.8631	15.4347	8.6206	5.6637	13.8000	13.8000	13.8000	13.8000	-14.5709	-2.2398	-14.5420	-10.8715	-28.7463	-16.4152	-28.8369	-22.2204
696	0.1549	-0.6966	0.0000	3.4219	4.7692	8.3915	14.8236	4.8704	18.1002	7.5627	6.0505	13.8000	13.8000	13.8000	13.8000	-16.9266	-4.5955	-16.5236	-10.5476	-25.8862	-13.5551	-26.0641	-21.7486
697	-2.3582	-5.3745	0.0000	1.6341	1.5137	3.7002	13.3378	3.9415	10.0747	9.3771	6.4599	13.8000	13.8000	13.8000	13.8000	-12.5502	-0.2191	-14.6966	-10.5900	-28.9550	-16.6239	-34.5293	-23.6974
698	-3.7236	-5.3349	0.0000	-0.2388	0.4873	1.0601	13.4980	4.8065	14.1523	7.3033	6.2837	13.8000	13.8000	13.8000	13.8000	-13.4048	-1.0737	-17.1982	-10.3531	-29.8290	-17.4979	-32.7045	-21.7506
699	-1.0694	-2.8667	0.0000	1.1635	2.3654	2.9885	9.9053	4.3334	14.3421	13.3338	6.3726	13.8000	13.8000	13.8000	13.8000	-12.7607	-0.4296	-15.3572	-10.2182	-27.2862	-14.9551	-31.5510	-20.7708
700	-3.5110	-5.0136	0.0000	4.0641	2.0583	0.3567	15.5356	4.3093	13.9991	7.3060	5.7365	13.8000	13.8000	13.8000	13.8000	-14.2436	-1.9125	-18.8040	-10.4271	-29.6187	-17.2876	-36.0906	-25.8121
701	-2.7678	-3.1303	0.0000	1.8236	6.6909	3.7281	13.0344	4.9659	15.1691	8.7285	5.7895	13.8000	13.8000	13.8000	13.8000	-14.4491	-2.1180	-14.7509	-10.8462	-28.8400	-16.5089	-28.7339	-22.1812
702	-0.0380	-3.3500	0.0000	3.2284	0.5148	2.1526	14.7120	3.7088	17.0271	8.1664	6.5822	13.8000	13.8000	13.8000	13.8000	-13.5797	-1.2486	-13.9681	-10.3304	-27.2564	-14.9253	-37.3694	-23.0350
703	-1.6919	-4.1698	0.0000	1.3526	1.4577	5.8487	16.3972	5.0334	8.1843	9.6987	7.1641	13.8000	13.8000	13.8000	13.8000	-15.0884	-2.7573	-14.7005	-10.4574	-27.9366	-15.6055	-29.0613	-22.2320
704	0.6350	-0.7972	0.0000	3.2024	4.9177	8.2454	14.4856	4.4304	18.3335	7.4473	6.0663	13.8000	13.8000	13.8000	13.8000	-16.7677	-4.4366	-16.5773	-10.4750	-25.7587	-13.4276	-25.8649	-21.7577
705	-1.6602	-3.9444	0.0000	-0.0772	6.4746	1.8101	12.9546	3.4018	14.4517	7.7272	5.6566	13.8000	13.8000	13.8000	13.8000	-14.6116	-2.2805	-13.0563	-10.1679	-28.1924	-15.8613	-29.3791	-20.5044
706	-1.4976	-3.3825	0.0000	1.3223	2.4168	1.9968	14.5619	4.4862	18.3356	8.1327	6.1333	13.8000	13.8000	13.8000	13.8000	-14.0136	-1.6825	-16.5240	-10.3129	-27.9741	-15.6430	-32.3419	-21.4131
707	2.5165	-1.3053	0.0000	3.1075	1.3424	1.9609	9.5607	3.7012	9.6838	9.6456	7.1821	13.8000	13.8000	13.8000	13.8000	-13.8470	-1.5159	-14.5506	-10.2233	-24.9322	-12.6011	-34.5872	-21.0721
708	-1.6128	-3.7635	0.0000	0.0783	5.6549	1.5594	13.0366	3.4802	14.7487	7.8980	5.7373	13.8000	13.8000	13.8000	13.8000	-14.8872	-2.5561	-12.5539	-10.2766	-28.1334	-15.8023	-29.1642	-20.3695
709	-0.8310	-3.2498	0.0000	0.9834	2.0281	2.7288	9.9834	3.8820	14.2231	13.0198	6.2103	13.8000	13.8000	13.8000	13.8000	-13.1391	-0.8080	-15.2838	-10.5461	-27.2609	-14.9298	-31.5030	-20.7692
710	-0.5575	-3.2836	0.0000	3.1851	0.3020	2.1788	15.3368	3.5660	16.6272	8.7047	6.1299	13.8000	13.8000	13.8000	13.8000	-13.8426	-1.5115	-13.9509	-10.3140	-27.0425	-14.7114	-37.9627	-23.1203
711	-1.5083	-4.0789	0.0000	-0.2430	6.3251	2.1113	13.2673	3.1645	14.7759	7.6872	5.5910	13.8000	13.8000	13.8000	13.8000	-14.4730	-2.1419	-12.6518	-10.3251	-27.9283	-15.5972	-29.7482	-20.4474
712	-1.5287	-3.3792	0.0000	0.1552	1.9963	3.8837	10.2969	3.7162	13.5492	11.9395	5.6246	13.8000	13.8000	13.8000	13.8000	-13.0789	-0.7478	-15.1416	-10.4790	-27.6947	-15.3636	-31.4379	-20.1899
713	-3.2339	-5.6145	0.0000	1.7002	0.0612	4.1055	12.8496	4.6006	10.3906	8.9984	6.5252	13.8000	13.8000	13.8000	13.8000	-13.1866	-0.8555	-14.5512	-10.5436	-29.8189	-17.4878	-33.8950	-24.1747
714	-3.4808	-5.3949	0.0000	-0.5270	0.3752	0.9770	13.4181	4.9490	14.3289	7.3516	6.4820	13.8000	13.8000	13.8000	13.8000	-13.6443	-1.3132	-17.2080	-10.5756	-29.8415	-17.5104	-32.6470	-21.5966
715	-1.2917	-4.9706	0.0000	2.6175	1.8192	4.2615	13.7809	3.9660	11.0901	8.9242	7.0959	13.8000	13.8000	13.8000	13.8000	-13.5225	-1.1914	-15.4252	-10.5094	-28.2733	-15.9422	-34.0474	-24.2163
716	-0.5723	-2.4797	0.0000	0.1336	3.1220	4.0960	12.4853	4.4563	14.4745	7.8099	6.3051	13.8000	13.8000	13.8000	13.8000	-14.0616	-1.7305	-14.1113	-10.2759	-27.1915	-14.8604	-33.3613	-19.4995
717	2.4236	-1.3138	0.0000	2.8780	1.4319	1.8753	9.6600	3.9026	9.6766	9.8290	7.1522	13.8000	13.8000	13.8000	13.8000	-13.8501	-1.5190	-14.6476	-10.5770	-24.8051	-12.4740	-34.6323	-20.9762
718	-1.0242	-3.1099	0.0000	0.7424	2.4625	3.0588	9.5741	4.2983	13.8665	12.6051	6.2046	13.8000	13.8000	13.8000	13.8000	-12.8727	-0.5416	-15.2545	-10.5251	-27.5917	-15.2606	-31.4728	-20.8317
719	-2.0480	-4.4979	0.0000	3.0953	1.8601	1.4101	10.6731	4.4235	12.7199	9.5692	6.7232	13.8000	13.8000	13.8000	13.8000	-13.5512	-1.2201	-16.5811	-10.2702	-28.5175	-16.1864	-35.1015	-23.9524
720	0.4315	-0.9410	0.0000	3.2070	5.0407	8.1510	14.5762	4.4123	18.0277	7.3139	5.8989	13.8000	13.8000	13.8000	13.8000	-16.9419	-4.6108	-16.4133	-10.2758	-26.0609	-13.7298	-25.8772	-21.8046
721	-0.8201	-3.0048	0.0000	0.7455	2.0717	2.9441	9.7060	4.4011	14.3448	12.5268	6.3946	13.8000	13.8000	13.8000	13.8000	-12.9230	-0.5919	-15.1883	-10.2539	-27.5348	-15.2037	-31.2043	-20.4674
722	0.4459	-0.7903	0.0000	3.5316	5.1598	8.3672	14.5939	4.6324	18.3435	7.7682	5.8969	13.8000	13.8000	13.8000	13.8000	-16.8429	-4.5118	-16.5579	-10.2754	-25.9044	-13.5733	-25.7761	-21.7306
723	0.0441	-1.1121	0.0000	3.4484	0.9596	2.1715	15.3230	5.5232	14.2317	7.9563	6.7198	13.8000	13.8000	13.8000	13.8000	-12.7255	-0.3944	-17.7565	-10.5181	-26.2477	-13.9166	-31.4924	-21.7795
724	-1.0265	-3.2485	0.0000	0.7555	2.4652	3.2469	9.4472	4.3882	14.0998	12.6258	6.2439	13.8000	13.8000	13.8000	13.8000	-13.0848	-0.7537	-15.3580	-10.4887	-27.4988	-15.1677	-31.4623	-20.7453
725	-3.6928	-5.3267	0.0000	-0.4329	0.4268	1.1269	13.5533	4.5429	13.9216	7.1428	6.2169	13.8000	13.8000	13.8000	13.8000	-13.6143	-1.2832	-17.0115	-10.3901	-29.8264	-17.4953	-32.9537	-21.7660
726	-3.2214	-5.3807	0.0000	-0.2995	0.5133	1.0688	14.5337	4.1325	13.9035	8.0219	6.0247	13.8000	13.8000	13.8000	13.8000	-14.1083	-1.7772	-17.2900	-10.7194	-29.3881	-17.0570	-32.8482	-21.8531
727	0.0666	-1.8457	0.0000	-0.2433	0.2987	5.0218	16.0676	4.4105	16.6507	10.3343	6.2602	13.8000	13.8000	13.8000	13.8000	-13.1626	-0.8315	-13.0918	-10.2984	-26.3443	-14.0132	-31.8337	-18.7785
728	-2.9447	-5.5794	0.0000	1.4836	0.0368	4.3562	13.2344	4.1482	10.5173	8.4944	6.4615	13.8000	13.8000	13.8000	13.8000	-13.9632	-1.6321	-14.4498	-10.2964	-29.6062	-17.2751	-34.0737	-23.9951
729	-3.0824	-4.6522	0.0000	2.2876	2.4260	2.1735	12.3044	5.0946	9.6782	7.1348	6.4700	13.8000	13.8000	13.8000	13.8000	-15.3048	-2.9737	-15.0515	-10.5316	-29.3703	-17.0392	-34.8372	-23.8596
730	-1.3417	-3.6379	0.0000	1.3113	0.5225	5.7227	16.3625	4.9126	7.9076	9.6972	7.0759	13.8000	13.8000	13.8000	13.8000	-13.2145	-0.8834	-14.9276	-10.2892	-27.6588	-15.3277	-31.0118	-21.8137
731	-1.7641	-3.3364	0.0000	1.5525	2.7358	1.8439	14.7099	4.2640	18.7273	8.4584	6.0451	13.8000	13.8000	13.8000	13.8000	-14.4116	-2.0805	-16.3405	-10.4981	-27.9741	-15.6430	-32.1477	-21.4747
732	0.0205	-3.0973	0.0000	3.1154	0.2062	1.8022	14.9130	3.7421	16.7879	8.7297	6.3094	13.8000	13.8000	13.8000	13.8000	-13.7856	-1.4545	-13.8530	-10.3758	-26.8611	-14.5300	-37.1046	-23.0205
733	-0.3486	-1.6618	0.0000	-0.0534	0.6241	4.5509	16.1842	4.6170	17.2133	10.3993	5.9340	13.8000	13.8000	13.8000	13.8000	-13.7557	-1.4246	-13.2785	-10.3327	-26.7272	-14.3961	-31.9303	-18.8771
734	-0.0140	-2.2544	0.0000	-0.2331	0.8853	5.1399	15.8900	4.4995	17.1371	10.0792	6.4821	13.8000	13.8000	13.8000	13.8000	-12.8350	-0.5039	-13.5876	-10.5337	-26.2120	-13.8809	-32.3125	-18.9194
735	-2.8802	-3.0019	0.0000	2.0689	6.6643	3.6457	13.0483	4.9991	15.3415	8.5812	5.6359	13.8000	13.8000	13.8000	13.8000	-14.5758	-2.2447	-14.8530	-10.7415	-28.7656	-16.4345	-28.7004	-22.2937
736	-1.7140	-5.0322	0.0000	2.4870	1.7909	0.9482	11.1161	4.4438	12.7487	9.2390	7.4735	13.8000	13.8000	13.8000	13.8000	-13.8793	-1.5482	-16.2856	-10.3415	-28.8281	-16.4970	-35.7801	-24.1515
737	-2.9800	-3.0009	0.0000	2.0884	6.4917	3.8713	13.0310	5.2037	15.2119	8.7038	5.7775	13.8000	13.8000	13.8000	13.8000	-14.6562	-2.3251	-14.4654	-10.8747	-28.7767	-16.4456	-28.7326	-22.2278
738	-1.5124	-3.3570	0.0000	1.2781	2.9902	1.4244	14.8792	4.5145	18.7973	8.3394	6.1550	13.8000	13.8000	13.8000	13.8000	-13.9780	-1.6469	-16.3634	-10.5939	-27.4446	-15.1135	-32.3128	-21.4243
739	-1.2237	-3.3206	0.0000	1.3132	2.6149	1.5175	14.8836	4.2688	18.4789	7.8841	6.3369	13.8000	13.8000	13.8000	13.8000	-13.9795	-1.6484	-15.9359	-10.1743	-27.4661	-15.1350	-32.4326	-21.3483
740	-2.8087	-2.9668	0.0000	1.8343	6.4028	3.7019	13.2583	5.1321	15.1173	8.6678	5.6564	13.8000	13.8000	13.8000	13.8000	-14.5355	-2.2044	-14.6813	-10.9437	-28.7183	-16.3872	-28.5991	-22.2267
741	-0.3002	-3.4070	0.0000	2.9647	0.0366	1.5320	14.7581	3.6021	16.5756	8.4471	6.2011	13.8000	13.8000	13.8000	13.8000	-13.9950	-1.6639	-13.9933	-10.5216	-27.3123	-14.9812	-37.1345	-23.0928
742	2.1108	0.0920	0.0000	1.5552	3.8942	2.6265	12.0687	3.5428	14.7409	6.9487	5.5587	13.8000	13.8000	13.8000	13.8000	-14.9046	-2.5735	-13.6821	-10.3056	-24.4654	-12.1343	-32.6363	-18.9007
743	-2.9035	-3.1004	0.0000	2.0582	6.4623	3.6392	13.1655	4.9648	15.3268	8.4642	5.6023	13.8000	13.8000	13.8000	13.8000	-14.4499	-2.1188	-14.6514	-10.8133	-28.8710	-16.5399	-28.9086	-22.1195
744	-1.3691	-3.9496	0.0000	1.4733	1.8387	6.4028	16.2304	5.2865	7.9120	8.9086	7.6819	13.8000	13.8000	13.8000	13.8000	-14.6489	-2.3178	-14.4951	-10.4477	-28.0844	-15.7533	-28.5711	-22.1182
745	-1.5227	-3.8350	0.0000	0.2463	6.6029	1.9731	13.1780	3.5687	14.8708	7.9455	5.5682	13.8000	13.8000	13.8000	13.8000	-14.3522	-2.0211	-12.8300	-10.4181	-28.1444	-15.8133	-29.5144	-20.7938
746	-2.7055	-3.2128	0.0000	1.8381	6.6063	3.6364	13.0551	4.9739	15.3347	8.7786	5.6998	13.8000	13.8000	13.8000	13.8000	-14.4674	-2.1363	-14.4521	-10.8963	-28.7679	-16.4368	-28.8236	-22.3715
747	2.2927	-1.1347	0.0000	3.2138	1.4674	2.0742	9.6786	4.0479	9.2419	9.3166	6.9974	13.8000	13.8000	13.8000	13.8000	-13.7103	-1.3792	-14.9838	-10.2665	-24.9300	-12.5989	-34.9269	-21.2380
748	-3.9817	-5.5609	0.0000	-0.3511	0.2753	1.0022	13.6017	4.4700	14.1634	7.3201	6.2192	13.8000	13.8000	13.8000	13.8000	-13.7196	-1.3885	-17.2250	-10.4173	-30.1098	-17.7787	-32.9377	-21.7086
749	-2.8857	-3.2469	0.0000	1.8261	6.4416	3.5276	12.9529	4.9505	15.3784	8.5233	5.5291	13.8000	13.8000	13.8000	13.8000	-14.3677	-2.0366	-14.9061	-10.9334	-28.9998	-16.6687	-28.6656	-22.2218
750	-1.9343	-4.8143	0.0000	2.5117	2.2068	1.1366	11.2295	4.5757	12.7160	9.1626	7.1902	13.8000	13.8000	13.8000	13.8000	-14.0667	-1.7356	-16.1997	-10.4766	-28.6728	-16.3417	-35.4635	-23.7540
751	-0.6478	-1.4421	0.0000	0.2244	2.9907	4.0574	12.7914	4.7077	13.7364	8.0160	5.6345	13.8000	13.8000	13.8000	13.8000	-13.6298	-1.2987	-14.1389	-10.8800	-26.7593	-14.4282	-32.4613	-18.8775
752	-1.9694	-4.8565	0.0000	2.5551	0.4455	3.1360	12.8310	4.2485	10.1628	9.6290	6.7200	13.8000	13.8000	13.8000	13.8000	-13.6405	-1.3094	-15.0084	-10.3512	-28.8990	-16.5679	-34.5691	-24.2769
753	-0.2231	-0.6755	0.0000	3.5955	5.0028	7.5905	14.7039	4.6376	18.2276	7.4990	5.4579	13.8000	13.8000	13.8000	13.8000	-17.0254	-4.6943	-16.6099	-10.4961	-26.2445	-13.9134	-25.7163	-21.6330
754	2.5306	-1.2209	0.0000	3.1556	0.9808	1.7430	9.3368	3.8016	9.4069	9.2324	7.2103	13.8000	13.8000	13.8000	13.8000	-14.0396	-1.7085	-14.8970	-10.4139	-24.6668	-12.3357	-34.5134	-21.3295
755	-0.6091	-3.3999	0.0000	3.1779	0.3640	1.6745	15.1819	3.2979	16.6139	8.6573	5.7010	13.8000	13.8000	13.8000	13.8000	-13.6372	-1.3061	-14.3973	-10.5492	-27.2571	-14.9260	-37.2942	-23.2649
756	-0.1041	-3.3318	0.0000	3.0250	0.1750	2.0471	14.9844	3.2680	16.8753	8.6929	5.9767	13.8000	13.8000	13.8000	13.8000	-13.9033	-1.5722	-14.0327	-10.4984	-26.8245	-14.4934	-37.3020	-23.1129
757	-3.7726	-4.2724	0.0000	2.4653	0.9190	3.3091	10.9604	4.8373	15.3642	7.3598	5.5476	13.8000	13.8000	13.8000	13.8000	-12.8409	-0.5098	-13.8747	-10.8257	-29.9227	-17.5916	-35.7925	-23.7301
758	-1.8442	-5.0270	0.0000	2.4362	2.0037	1.2167	11.2322	4.5007	13.2289	9.3454	7.5714	13.8000	13.8000	13.8000	13.8000	-13.9105	-1.5794	-16.5633	-10.1289	-28.7788	-16.4477	-35.2768	-23.9109
759	-1.0806	-3.3457	0.0000	0.6461	2.8327	3.2030	9.7246	4.1012	14.3384	12.5661	6.4306	13.8000	13.8000	13.8000	13.8000	-13.1423	-0.8112	-15.3335	-10.4173	-27.4671	-15.1360	-31.3817	-20.7093
760	-2.7182	-2.9660	0.0000	2.0475	6.3270	3.7130	13.1518	5.0100	15.5572	8.6576	5.8317	13.8000	13.8000	13.8000	13.8000	-14.4473	-2.1162	-14.6667	-10.6651	-28.9035	-16.5724	-28.3731	-22.1866
761	-2.6969	-3.5804	0.0000	3.2051	2.9124	2.2856	13.5064	5.1317	15.8614	8.2694	6.1004	13.8000	13.8000	13.8000	13.8000	-13.3647	-1.0336	-17.1415	-10.5099	-28.9425	-16.6114	-35.7594	-23.7041
762	-2.1669	-4.6222	0.0000	2.5097	2.1536	1.0989	11.3431	4.7273	12.8221	9.5243	7.1789	13.8000	13.8000	13.8000	13.8000	-14.0851	-1.7540	-16.4994	-10.4049	-28.6262	-16.2951	-35.3993	-23.7979
763	-0.0015	-1.2047	0.0000	3.3123	5.3294	8.3172	14.4492	4.7029	18.1981	8.1924	6.2347	13.8000	13.8000	13.8000	13.8000	-16.5861	-4.2550	-16.5129	-10.4064	-26.3895	-14.0584	-26.1945	-21.9122
764	-1.5674	-3.9782	0.0000	-0.3142	5.8595	1.9038	13.0225	3.3205	14.7880	7.8025	5.4309	13.8000	13.8000	13.8000	13.8000	-14.5507	-2.2196	-12.6053	-10.3291	-28.1629	-15.8318	-29.3552	-20.6280
765	2.2997	-1.3823	0.0000	2.9741	1.1412	1.9150	9.4023	3.8297	9.6809	9.5935	7.1049	13.8000	13.8000	13.8000	13.8000	-13.7054	-1.3743	-14.5785	-10.3764	-24.8195	-12.4884	-34.7145	-21.1013
766	-2.8600	-3.4687	0.0000	1.7152	6.5563	3.6370	13.3735	4.6996	15.3695	8.8269	5.5185	13.8000	13.8000	13.8000	13.8000	-14.7285	-2.3974	-14.7521	-10.6778	-28.8170	-16.4859	-28.9565	-22.3281
767	-1.6403	-3.9680	0.0000	0.0841	6.0826	1.6580	13.1993	3.3621	14.8136	8.1370	5.4715	13.8000	13.8000	13.8000	13.8000	-14.5577	-2.2266	-12.7821	-10.5784	-27.9880	-15.6569	-28.8768	-20.7007
768	-1.2693	-0.9779	0.0000	1.9986	1.3101	5.9598	13.9243	5.8575	13.2428	7.8615	5.9886	13.8000	13.8000	13.8000	13.8000	-14.0581	-1.7270	-15.3704	-11.0195	-27.3645	-15.0334	-32.0086	-20.5272
769	-1.7344	-3.8974	0.0000	0.2591	5.9537	1.8681	13.2031	3.4007	14.3097	7.8076	5.5393	13.8000	13.8000	13.8000	13.8000	-14.3436	-2.0125	-12.6988	-10.1564	-28.3354	-16.0043	-29.1553	-20.7796
770	-2.8102	-3.1915	0.0000	2.1130	6.4053	3.8955	12.9707	4.8583	15.2156	8.9576	5.5519	13.8000	13.8000	13.8000	13.8000	-14.4274	-2.0963	-14.9654	-10.9621	-28.9176	-16.5865	-29.0026	-22.4531
771	-2.7866	-3.0746	0.0000	2.0376	6.3139	3.5396	13.2696	5.0230	15.3858	8.6717	5.6585	13.8000	13.8000	13.8000	13.8000	-14.5892	-2.2581	-14.6045	-10.9326	-28.9446	-16.6135	-28.9056	-22.1361
772	-3.3435	-5.8421	0.0000	1.8937	0.2358	4.4700	12.8494	4.3032	10.6608	8.7309	6.5054	13.8000	13.8000	13.8000	13.8000	-13.8169	-1.4858	-14.5346	-10.5267	-29.6475	-17.3164	-33.9549	-24.1773
773	0.2961	-0.7662	0.0000	3.4594	5.0049	8.2827	14.6223	4.7254	19.6845	8.2337	6.2217	13.8000	13.8000	13.8000	13.8000	-17.4655	-5.1344	-17.2965	-10.2864	-26.0368	-13.7057	-25.9700	-21.3127
774	-4.0187	-5.1646	0.0000	-0.2463	0.6647	1.1974	13.7532	4.9430	13.8399	7.2809	6.3617	13.8000	13.8000	13.8000	13.8000	-13.6935	-1.3624	-16.9272	-10.3445	-30.2149	-17.8838	-32.8073	-21.7199
775	0.4396	-1.9469	0.0000	0.2664	0.1909	4.9722	17.0403	4.6941	17.8282	9.3762	6.6627	13.8000	13.8000	13.8000	13.8000	-13.1006	-0.7695	-13.4883	-10.3948	-26.3089	-13.9778	-31.7015	-19.2478
776	-2.9424	-3.0623	0.0000	1.8531	6.5559	3.7040	12.9005	4.9638	15.4082	8.6115	5.6999	13.8000	13.8000	13.8000	13.8000	-14.5024	-2.1713	-14.6479	-10.8318	-28.8027	-16.4716	-29.0340	-22.0920
777	-3.5094	-5.3286	0.0000	-0.1910	0.9923	1.2435	13.7101	4.1666	14.4271	7.7998	5.8064	13.8000	13.8000	13.8000	13.8000	-14.3080	-1.9769	-17.3775	-10.5209	-29.8676	-17.5365	-33.0080	-22.0841
778	-0.8495	-3.1254	0.0000	0.7004	2.5351	3.3587	9.4444	4.0254	14.2078	12.6307	6.4128	13.8000	13.8000	13.8000	13.8000	-12.8297	-0.4986	-14.9841	-10.2384	-27.3456	-15.0145	-31.1242	-20.5714
779	-3.8996	-5.3582	0.0000	-0.4318	0.3675	1.0813	13.6521	4.6376	13.9752	7.2391	6.2489	13.8000	13.8000	13.8000	13.8000	-13.6363	-1.3052	-17.0830	-10.5569	-29.8664	-17.5353	-32.4124	-21.6097
780	-1.0566	-4.6867	0.0000	1.4620	1.4749	4.5205	14.6962	4.4086	19.2494	7.4921	7.5408	13.8000	13.8000	13.8000	13.8000	-16.8709	-4.5398	-17.5908	-10.0122	-28.2270	-15.8959	-32.7277	-22.6657
781	0.4445	-1.1815	0.0000	3.5049	4.9360	8.4694	14.7042	4.3893	18.4177	7.9279	5.9889	13.8000	13.8000	13.8000	13.8000	-17.8260	-5.4949	-16.3604	-10.6960	-25.7192	-13.3881	-26.0793	-22.0912
782	-1.1249	-3.2901	0.0000	0.8994	2.1448	3.1786	9.7153	4.1958	13.9442	12.7987	6.3205	13.8000	13.8000	13.8000	13.8000	-12.9889	-0.6578	-15.5142	-10.4327	-27.5472	-15.2161	-31.3522	-20.6125
783	-2.8102	-2.9896	0.0000	2.0338	6.3067	3.5994	13.2577	5.1317	15.2758	8.5959	5.7757	13.8000	13.8000	13.8000	13.8000	-14.1725	-1.8414	-14.6155	-10.7118	-28.9358	-16.6047	-28.7609	-22.3830
784	-1.4606	-4.1066	0.0000	1.2000	1.7223	6.2667	16.2987	4.7263	8.1144	10.0966	7.2176	13.8000	13.8000	13.8000	13.8000	-15.2308	-2.8997	-14.4669	-10.4639	-27.9763	-15.6452	-28.9640	-22.2878
785	-0.6935	-2.4856	0.0000	-0.1303	3.4807	3.7941	13.4069	4.2757	13.7341	8.2160	6.1748	13.8000	13.8000	13.8000	13.8000	-14.0524	-1.7213	-13.9774	-10.2014	-26.9108	-14.5797	-33.0854	-19.1651
786	2.2871	-1.2070	0.0000	3.3571	1.3290	1.3695	9.3064	3.7868	9.7819	9.8347	6.9109	13.8000	13.8000	13.8000	13.8000	-13.6085	-1.2774	-15.0384	-10.3899	-24.7059	-12.3748	-34.6007	-21.3348
787	-2.8458	-3.0986	0.0000	1.8812	6.3131	3.7424	12.9069	4.9484	15.2672	8.5214	5.6833	13.8000	13.8000	13.8000	13.8000	-14.6366	-2.3055	-14.7625	-10.7007	-29.0041	-16.6730	-28.7658	-22.2940
788	-0.9768	-3.8555	0.0000	0.3548	6.4501	1.9056	13.5654	2.9645	14.9360	7.6319	5.3940	13.8000	13.8000	13.8000	13.8000	-13.6272	-1.2961	-12.4792	-10.3360	-27.7750	-15.4439	-29.7120	-21.0853
789	-0.9288	-3.3743	0.0000	0.9056	2.1792	2.6182	9.9828	3.7178	13.7888	12.0758	6.0850	13.8000	13.8000	13.8000	13.8000	-12.9674	-0.6363	-15.8372	-10.3819	-27.5793	-15.2482	-31.3346	-20.7525
790	-2.9800	-4.7019	0.0000	2.2311	3.0374	2.1785	12.1438	4.9719	9.5798	6.8337	6.5847	13.8000	13.8000	13.8000	13.8000	-15.1766	-2.8455	-14.6980	-10.4699	-29.0795	-16.7484	-34.7751	-23.4675
791	-3.2112	-4.7324	0.0000	2.3960	2.4408	1.6897	12.6418	4.5911	9.4415	6.6670	6.1804	13.8000	13.8000	13.8000	13.8000	-14.9043	-2.5732	-15.1960	-10.3993	-29.2779	-16.9468	-35.2780	-23.8831
792	-1.3709	-4.1667	0.0000	1.1301	1.8417	6.4401	16.6745	4.6139	7.7066	9.9005	7.4415	13.8000	13.8000	13.8000	13.8000	-14.9721	-2.6410	-14.9912	-10.3699	-27.8952	-15.5641	-28.8951	-21.7248
793	-2.8971	-3.0145	0.0000	2.0065	6.4936	3.6221	13.1798	4.9217	15.3017	8.4913	5.5846	13.8000	13.8000	13.8000	13.8000	-14.4287	-2.0976	-14.6204	-10.8038	-28.8838	-16.5527	-28.6697	-22.3523
794	-1.5481	-3.5124	0.0000	0.8524	2.9586	1.8635	14.7229	4.5163	18.9222	7.5227	6.3267	13.8000	13.8000	13.8000	13.8000	-13.8517	-1.5206	-16.2509	-10.1871	-27.8778	-15.5467	-32.5725	-21.2177
795	2.1732	-1.0968	0.0000	3.1313	1.2905	1.8808	9.6316	3.8789	9.8950	9.5245	7.0435	13.8000	13.8000	13.8000	13.8000	-13.9421	-1.6110	-14.5084	-10.2264	-24.8289	-12.4978	-34.5820	-20.9614
796	-2.9175	-3.0252	0.0000	1.9175	6.5202	3.7174	13.0467	5.0124	15.3270	8.7110	5.5626	13.8000	13.8000	13.8000	13.8000	-14.4857	-2.1546	-14.7570	-10.8085	-28.8498	-16.5187	-28.8052	-22.3274
797	-0.5715	-2.5357	0.0000	-0.0968	3.2580	3.4390	13.1959	4.5176	13.7637	8.5713	6.1412	13.8000	13.8000	13.8000	13.8000	-13.8277	-1.4966	-14.1829	-10.5074	-26.8517	-14.5206	-33.1678	-19.3016
798	-0.9511	-3.0892	0.0000	0.7501	2.2092	3.0727	9.6721	4.3340	14.1408	12.9554	6.0949	13.8000	13.8000	13.8000	13.8000	-13.1213	-0.7902	-15.4177	-10.4884	-27.3861	-15.0550	-31.4133	-20.7789
799	-2.9105	-3.0159	0.0000	2.0237	6.4604	3.6371	13.0711	5.0198	15.4411	8.5282	5.5300	13.8000	13.8000	13.8000	13.8000	-14.4419	-2.1108	-14.6596	-10.8432	-28.8465	-16.5154	-28.7708	-22.1422
800	-0.1419	-3.4949	0.0000	3.1957	0.0821	1.4463	15.2307	3.3386	16.8287	8.7933	6.3739	13.8000	13.8000	13.8000	13.8000	-13.8372	-1.5061	-14.0650	-10.4925	-27.0689	-14.7378	-37.2113	-23.2476
801	-2.8647	-3.0148	0.0000	1.7888	6.9332	3.5208	13.0631	4.8222	15.5165	8.7614	5.3226	13.8000	13.8000	13.8000	13.8000	-14.5827	-2.2516	-14.7458	-10.7661	-29.0464	-16.7153	-28.8139	-22.1493
802	-0.4153	-1.8842	0.0000	-0.0568	0.4332	4.7425	15.2443	4.7820	17.2326	10.2093	6.3082	13.8000	13.8000	13.8000	13.8000	-12.5148	-0.1837	-13.5513	-10.2912	-26.6987	-14.3676	-31.7789	-19.0366
803	-2.7571	-2.9666	0.0000	2.0510	6.8026	3.8264	13.1353	4.8104	15.3248	8.2612	5.6022	13.8000	13.8000	13.8000	13.8000	-14.4667	-2.1356	-14.4651	-10.8133	-28.7420	-16.4109	-28.6086	-22.1628
804	-1.1227	-3.9894	0.0000	1.6792	1.9171	6.7361	16.1638	4.9004	8.7469	9.8673	7.6689	13.8000	13.8000	13.8000	13.8000	-14.4206	-2.0895	-14.4935	-10.2956	-27.7023	-15.3712	-29.0935	-22.0369
805	-1.6007	-4.3593	0.0000	0.9243	1.7612	5.8866	16.0737	4.8846	8.1637	9.7938	7.4611	13.8000	13.8000	13.8000	13.8000	-14.9543	-2.6232	-14.4264	-10.2902	-27.7890	-15.4579	-29.2245	-21.9084
806	-3.2736	-5.9814	0.0000	1.9559	0.2723	4.6080	12.9077	4.2204	10.6429	8.9424	6.5716	13.8000	13.8000	13.8000	13.8000	-13.8123	-1.4812	-14.9608	-10.4610	-29.8391	-17.5080	-34.4501	-24.3457
807	-3.1491	-5.8552	0.0000	1.8477	0.1152	4.4645	12.9074	4.3459	10.1149	8.9570	7.0590	13.8000	13.8000	13.8000	13.8000	-13.9111	-1.5800	-14.5322	-10.2511	-29.8067	-17.4756	-34.1856	-24.1069
808	-0.8931	-3.0738	0.0000	0.9277	2.1589	3.0382	9.7006	4.3457	13.8482	12.8060	6.2099	13.8000	13.8000	13.8000	13.8000	-13.1033	-0.7722	-15.1639	-10.3500	-27.4608	-15.1297	-31.4207	-20.8240
809	-1.0240	-3.2017	0.0000	0.7574	2.2293	2.6414	9.5816	4.4096	14.4110	12.6939	6.1988	13.8000	13.8000	13.8000	13.8000	-13.4528	-1.1217	-15.0877	-10.6579	-27.4558	-15.1247	-31.4340	-20.8142
810	-3.1382	-4.6134	0.0000	2.4491	2.3291	2.0985	12.3803	4.7591	9.4162	7.2692	6.3489	13.8000	13.8000	13.8000	13.8000	-15.3720	-3.0409	-14.8856	-10.5858	-29.3027	-16.9716	-35.0895	-23.7360
811	-0.0882	-1.9470	0.0000	-0.1548	0.9508	5.1307	16.0120	4.4548	16.9544	10.1533	6.4028	13.8000	13.8000	13.8000	13.8000	-13.5127	-1.1816	-13.3388	-10.3604	-26.2871	-13.9560	-32.1835	-18.7276
812	2.0919	-0.1022	0.0000	1.2297	2.9223	2.1025	14.5905	3.3781	12.0367	6.4063	5.2609	13.8000	13.8000	13.8000	13.8000	-15.2258	-2.8947	-15.3696	-10.4880	-24.6260	-12.2949	-32.1441	-18.7144
813	2.0429	-0.1721	0.0000	1.0780	2.7619	2.0805	14.4443	3.2285	12.1500	6.6367	5.1340	13.8000	13.8000	13.8000	13.8000	-15.2839	-2.9528	-15.4931	-10.4204	-24.6635	-12.3324	-32.2624	-18.6543
814	2.2000	0.0545	0.0000	1.1954	4.2593	2.6359	12.4977	3.6999	14.9620	7.1070	5.4679	13.8000	13.8000	13.8000	13.8000	-14.9924	-2.6613	-14.0641	-10.4954	-24.4994	-12.1683	-32.7483	-18.5827
815	-3.6572	-5.2591	0.0000	-0.3740	0.2317	0.8175	13.2107	4.7530	14.1618	7.2020	6.4279	13.8000	13.8000	13.8000	13.8000	-13.6983	-1.3672	-16.9268	-10.4496	-29.7484	-17.4173	-32.6336	-21.7248
816	0.7999	-0.7028	0.0000	3.4236	4.6450	8.2354	14.5955	4.5049	18.3857	7.3047	5.8662	13.8000	13.8000	13.8000	13.8000	-17.0305	-4.6994	-16.1393	-10.7141	-25.2647	-12.9336	-26.0777	-21.9622
817	-1.5981	-3.8555	0.0000	-0.0037	6.3604	1.7254	13.2481	3.4355	14.7100	7.9004	5.6116	13.8000	13.8000	13.8000	13.8000	-15.2119	-2.8808	-12.4296	-10.2639	-28.3029	-15.9718	-29.1211	-20.7428
818	-2.9152	-5.7996	0.0000	1.6085	0.0313	4.3722	12.8933	3.9675	10.6845	8.9004	6.5396	13.8000	13.8000	13.8000	13.8000	-13.6641	-1.3330	-14.6453	-10.4113	-29.4188	-17.0877	-34.1676	-24.3180
819	-1.6368	-3.9215	0.0000	-0.0699	6.3770	2.0074	12.9756	3.4584	14.5229	7.8663	5.6062	13.8000	13.8000	13.8000	13.8000	-14.4798	-2.1487	-12.7456	-10.4319	-27.8411	-15.5100	-29.8241	-20.7985
820	-2.9658	-3.0344	0.0000	2.1173	6.7297	3.5847	12.8414	4.9342	15.4065	8.5416	5.5127	13.8000	13.8000	13.8000	13.8000	-14.7346	-2.4035	-14.8160	-10.9568	-28.9790	-16.6479	-28.5908	-22.1996
821	0.0185	-1.8542	0.0000	-0.1088	0.2291	4.7473	16.0809	4.6498	16.9313	10.2182	6.6657	13.8000	13.8000	13.8000	13.8000	-13.0109	-0.6798	-13.2900	-10.2278	-26.3696	-14.0385	-31.9394	-18.6102
822	0.3523	-0.9700	0.0000	3.3917	5.1073	8.0197	14.7430	4.4351	18.6873	7.6611	5.8728	13.8000	13.8000	13.8000	13.8000	-16.9263	-4.5952	-16.6614	-10.3148	-25.6988	-13.3677	-25.7458	-21.6486
823	-0.9893	-4.8477	0.0000	1.2784	1.8601	3.8946	15.3617	4.2410	19.2322	7.3552	7.3529	13.8000	13.8000	13.8000	13.8000	-16.7842	-4.4531	-17.6147	-10.3220	-27.9106	-15.5795	-32.3915	-22.5382
824	0.2726	-0.6930	0.0000	3.8215	4.9817	8.1050	14.9205	4.8163	18.2676	7.1366	6.0844	13.8000	13.8000	13.8000	13.8000	-17.0808	-4.7497	-16.4477	-10.6314	-25.6296	-13.2985	-25.7510	-21.9035
825	-3.7998	-5.3286	0.0000	-0.2807	0.3204	0.9134	13.6356	4.7049	14.1653	7.2018	6.2660	13.8000	13.8000	13.8000	13.8000	-13.5875	-1.2564	-17.1133	-10.4683	-30.0259	-17.6948	-32.7515	-21.5375
826	1.9422	-0.2063	0.0000	1.2803	2.5539	1.9504	14.4721	3.2459	12.1840	6.9725	5.1890	13.8000	13.8000	13.8000	13.8000	-15.5120	-3.1809	-15.3068	-10.4149	-24.9046	-12.5735	-32.5200	-18.8839
827	-1.9007	-4.1052	0.0000	-0.1607	6.3344	1.9361	12.8178	3.9988	14.6722	7.4532	5.8719	13.8000	13.8000	13.8000	13.8000	-15.0118	-2.6807	-12.5662	-10.3565	-28.3397	-16.0086	-29.1620	-20.6841
828	0.4609	-0.8700	0.0000	3.2899	5.0144	8.8987	14.5809	4.7310	18.1907	7.5585	6.0609	13.8000	13.8000	13.8000	13.8000	-16.9076	-4.5765	-16.4949	-10.5265	-25.8993	-13.5682	-26.0686	-21.7165
829	0.2967	-0.9786	0.0000	3.1392	4.8798	8.3584	14.6476	4.5352	18.5169	7.6347	5.9182	13.8000	13.8000	13.8000	13.8000	-16.9391	-4.6080	-16.3227	-10.3310	-26.0375	-13.7064	-25.6827	-22.0134
830	-1.0910	-3.7275	0.0000	-0.0983	5.9552	0.4613	13.3924	3.2905	15.6356	7.7278	5.4503	13.8000	13.8000	13.8000	13.8000	-13.9503	-1.6192	-13.4816	-10.4936	-27.7466	-15.4155	-30.2523	-20.4807
831	-1.9290	-4.8111	0.0000	2.6602	2.3263	1.7502	11.2931	4.5282	12.8868	9.3414	7.1514	13.8000	13.8000	13.8000	13.8000	-13.8563	-1.5252	-16.6091	-10.3403	-28.7136	-16.3825	-35.6070	-23.8219
832	-1.7193	-4.0358	0.0000	-0.3803	6.0603	2.1316	12.8308	3.3778	14.8667	7.9444	5.7048	13.8000	13.8000	13.8000	13.8000	-14.8446	-2.5135	-12.5751	-10.1493	-28.2466	-15.9155	-29.3787	-20.2413
833	-1.0908	-4.5894	0.0000	1.2818	1.9156	4.0671	15.1346	4.6365	19.0131	7.6590	7.3565	13.8000	13.8000	13.8000	13.8000	-16.8698	-4.5387	-17.5066	-10.2285	-28.0335	-15.7024	-31.9886	-22.4381
834	2.4469	-0.9358	0.0000	2.6902	1.2136	2.3367	10.0947	4.5541	9.1992	8.6121	7.3506	13.8000	13.8000	13.8000	13.8000	-14.4585	-2.1274	-15.3714	-10.3951	-24.7989	-12.4678	-35.6282	-20.6745
835	-0.8328	-4.5639	0.0000	1.3169	1.2573	4.2843	15.6139	4.6597	19.4228	7.5469	7.3664	13.8000	13.8000	13.8000	13.8000	-16.5816	-4.2505	-17.8536	-10.2789	-27.9315	-15.6004	-32.1164	-22.5300
836	-1.9911	-1.4377	0.0000	2.3070	2.0237	4.9844	12.4001	5.5536	13.9063	7.4477	5.4620	13.8000	13.8000	13.8000	13.8000	-14.7617	-2.4306	-15.9323	-11.2638	-27.9308	-15.5997	-31.5426	-21.4580
837	-2.8799	-3.0902	0.0000	1.7188	6.5609	3.7345	12.8740	4.8678	15.2584	8.5886	5.5665	13.8000	13.8000	13.8000	13.8000	-14.5113	-2.1802	-14.5773	-10.8488	-28.8686	-16.5375	-28.7307	-22.1696
838	2.5600	0.2886	0.0000	1.5909	3.9669	2.6435	12.2541	3.3239	14.9708	7.1107	5.3693	13.8000	13.8000	13.8000	13.8000	-15.1391	-2.8080	-13.4764	-10.5337	-24.3832	-12.0521	-32.9698	-19.0569
839	-1.3822	-3.2115	0.0000	1.0507	2.6944	3.0070	9.4414	4.3660	14.3963	12.9191	6.0546	13.8000	13.8000	13.8000	13.8000	-13.1651	-0.8340	-14.3442	-10.3764	-27.9009	-15.5698	-31.3621	-20.9387
840	2.4236	-1.2236	0.0000	2.9035	1.1833	2.1442	9.6216	3.7808	9.5697	9.3622	7.0746	13.8000	13.8000	13.8000	13.8000	-13.9137	-1.5826	-14.8575	-10.3504	-24.8993	-12.5682	-34.6013	-21.2071
841	2.1159	-0.1070	0.0000	1.1322	2.8554	2.2051	14.4097	3.3640	12.1459	6.5284	5.2511	13.8000	13.8000	13.8000	13.8000	-15.2911	-2.9600	-15.5152	-10.4229	-24.6762	-12.3451	-32.1636	-18.5697
842	-0.1276	-2.2932	0.0000	0.3902	3.5313	4.3155	12.3026	4.7154	14.0830	7.8947	6.6302	13.8000	13.8000	13.8000	13.8000	-13.9648	-1.6337	-14.0513	-10.4446	-26.5177	-14.1866	-32.2472	-19.2183
843	-3.3260	-5.5153	0.0000	-0.4572	0.4917	0.9804	14.2513	4.5525	13.9469	7.6899	6.3463	13.8000	13.8000	13.8000	13.8000	-13.4382	-1.1071	-17.6648	-10.4987	-29.6930	-17.3619	-32.9104	-21.6502
844	-0.3406	-3.4944	0.0000	3.1385	0.3197	1.7786	14.9109	3.4239	16.7060	9.0169	6.0323	13.8000	13.8000	13.8000	13.8000	-13.5948	-1.2637	-14.2078	-10.4330	-27.2348	-14.9037	-37.2187	-23.2574
845	-0.6374	-2.5564	0.0000	-0.2460	3.4946	4.1631	12.4256	4.1329	13.0436	8.2298	5.8693	13.8000	13.8000	13.8000	13.8000	-13.8235	-1.4924	-14.6929	-10.5142	-27.1776	-14.8465	-32.2512	-19.0324
846	2.3741	-1.1512	0.0000	3.1772	1.4187	1.8494	9.6520	3.8194	9.8142	9.5493	7.0940	13.8000	13.8000	13.8000	13.8000	-13.7905	-1.4594	-14.7519	-10.1419	-24.9413	-12.6102	-34.6472	-21.0416
847	-2.5679	-4.8862	0.0000	2.2457	0.6482	4.0261	13.3275	4.1430	10.6637	9.3245	6.1680	13.8000	13.8000	13.8000	13.8000	-12.6361	-0.3050	-14.6409	-10.2443	-28.9710	-16.6399	-34.7260	-23.8444
848	2.3493	-1.3731	0.0000	2.8795	1.9056	1.6138	9.5872	4.1171	9.9244	8.9577	7.4809	13.8000	13.8000	13.8000	13.8000	-14.4408	-2.1097	-14.8907	-10.3046	-24.8850	-12.5539	-34.7602	-21.1195
849	-2.8500	-2.9468	0.0000	1.8565	6.6417	3.6892	13.0476	5.0340	15.3936	8.5778	5.5261	13.8000	13.8000	13.8000	13.8000	-14.6425	-2.3114	-14.6573	-10.9841	-28.8012	-16.4701	-29.0060	-22.2586
850	-3.8958	-5.2622	0.0000	-0.5238	0.6786	0.8537	13.5222	4.8335	13.6156	7.3363	6.3129	13.8000	13.8000	13.8000	13.8000	-13.6052	-1.2741	-17.1708	-10.4682	-30.0869	-17.7558	-32.9605	-21.6543
851	-1.9029	-4.2449	0.0000	-0.1332	6.0477	2.0874	13.1560	3.5244	14.5755	7.9723	5.7774	13.8000	13.8000	13.8000	13.8000	-14.2688	-1.9377	-13.0923	-10.4366	-28.1306	-15.7995	-29.0476	-20.6649
852	-0.4726	-4.5521	0.0000	1.6456	1.8633	4.1661	15.2261	4.6006	19.6179	7.4206	7.5163	13.8000	13.8000	13.8000	13.8000	-16.8311	-4.5000	-17.8440	-10.1549	-27.9926	-15.6615	-32.2209	-22.9498
853	-0.8155	-3.1455	0.0000	0.7324	2.2268	3.0281	9.6215	4.2083	14.2563	12.5569	6.3165	13.8000	13.8000	13.8000	13.8000	-13.0636	-0.7325	-14.8100	-10.4981	-27.5258	-15.1947	-31.6050	-20.7839
854	-2.8857	-3.2315	0.0000	1.8519	6.4595	3.2965	12.8838	4.8068	15.0714	8.5534	5.5625	13.8000	13.8000	13.8000	13.8000	-14.1992	-1.8681	-14.6287	-10.8114	-29.0777	-16.7466	-28.9671	-21.9984
855	-2.8289	-3.0535	0.0000	2.0310	6.6027	3.6758	13.0363	5.1015	15.2224	8.6885	5.6008	13.8000	13.8000	13.8000	13.8000	-14.6063	-2.2752	-14.6475	-10.8930	-28.8398	-16.5087	-28.8481	-22.1835
856	-2.0343	-4.9761	0.0000	2.3785	1.5579	1.1502	11.1013	4.4447	12.8920	9.2840	7.2363	13.8000	13.8000	13.8000	13.8000	-13.8762	-1.5451	-16.5452	-10.4216	-28.6056	-16.2745	-35.3917	-23.7670
857	-1.1856	-3.8703	0.0000	1.2614	1.8264	6.2492	16.5402	5.0548	7.8620	9.8745	7.5185	13.8000	13.8000	13.8000	13.8000	-14.8055	-2.4744	-14.8934	-10.4478	-27.9898	-15.6587	-28.8239	-21.7929
858	-1.0106	-4.2684	0.0000	1.1817	1.7277	3.7729	15.2699	4.5025	19.1795	7.9548	7.3469	13.8000	13.8000	13.8000	13.8000	-16.7885	-4.4574	-18.0232	-10.0425	-27.9550	-15.6239	-32.1101	-22.1657
859	-2.6297	-4.0242	0.0000	-4.8858	1.7138	2.0824	11.5120	4.6853	8.1210	8.5721	6.2496	13.8000	13.8000	13.8000	13.8000	-12.6216	-0.2905	-13.5685	-10.6030	-28.4377	-16.1066	-32.5817	-17.0958
860	-2.4294	-3.1902	0.0000	3.2844	3.6585	0.0656	16.2477	5.4338	19.3102	9.1387	6.5058	13.8000	13.8000	13.8000	13.8000	-14.5225	-2.1914	-15.1165	-10.5836	-28.5168	-16.1857	-34.8910	-23.5393
861	-2.8743	-3.0966	0.0000	1.9297	6.6431	3.6249	13.1377	4.9628	15.3711	8.5861	5.6524	13.8000	13.8000	13.8000	13.8000	-14.7581	-2.4270	-14.4619	-10.6396	-28.8450	-16.5139	-28.6906	-22.2952
862	-3.8839	-5.1908	0.0000	-0.4833	0.7522	1.1821	13.7117	4.6666	13.9460	7.1408	6.1258	13.8000	13.8000	13.8000	13.8000	-13.7792	-1.4481	-17.0603	-10.5157	-29.9996	-17.6685	-32.6738	-21.6037
863	-1.2253	-3.8086	0.0000	0.0672	5.9209	1.7945	13.1690	3.4722	14.8043	8.1900	5.7478	13.8000	13.8000	13.8000	13.8000	-15.2920	-2.9609	-12.5544	-10.4876	-28.0179	-15.6868	-29.1078	-20.4931
864	-1.8694	-3.2687	0.0000	2.2045	0.5391	6.0263	15.2676	5.8610	8.6096	9.6620	7.3026	13.8000	13.8000	13.8000	13.8000	-15.0123	-2.6812	-15.2781	-10.6653	-27.6975	-15.3664	-29.9709	-22.4065
865	-3.0772	-3.1738	0.0000	1.7154	6.5226	3.8477	12.9482	5.1544	15.2868	8.6203	5.6888	13.8000	13.8000	13.8000	13.8000	-14.5415	-2.2104	-14.4971	-11.1130	-28.8285	-16.4974	-28.8110	-22.1058
866	-2.8950	-3.0373	0.0000	1.6816	6.6637	3.5514	13.0307	5.1931	15.2445	8.7816	5.7562	13.8000	13.8000	13.8000	13.8000	-14.5445	-2.2134	-14.3060	-10.6618	-28.9141	-16.5830	-28.8885	-21.9267
867	-0.6620	-4.8504	0.0000	1.5004	1.5886	4.4914	15.1365	4.7273	19.4584	7.2718	7.7989	13.8000	13.8000	13.8000	13.8000	-16.9836	-4.6525	-17.1605	-10.0581	-28.2390	-15.9079	-32.3792	-22.9307
868	-1.5640	-3.8522	0.0000	-0.0222	5.9594	1.7853	13.2281	3.4595	14.6644	7.5179	5.4840	13.8000	13.8000	13.8000	13.8000	-14.8448	-2.5137	-12.8617	-10.3252	-28.3254	-15.9943	-29.1594	-20.5681
869	-3.9621	-5.4521	0.0000	-0.2831	0.5599	1.0768	13.5987	4.7845	14.1529	7.3004	6.2469	13.8000	13.8000	13.8000	13.8000	-13.5818	-1.2507	-17.3616	-10.2954	-30.3059	-17.9748	-32.8453	-21.7251
870	-2.8354	-2.9432	0.0000	1.8806	6.5194	3.5998	13.0021	5.0991	15.4392	8.6550	5.6701	13.8000	13.8000	13.8000	13.8000	-14.5289	-2.1978	-14.6624	-10.7250	-28.8757	-16.5446	-28.8485	-22.2256
871	0.3761	-0.7723	0.0000	2.9942	4.8680	8.5704	14.2412	4.6751	18.4725	7.6163	6.0684	13.8000	13.8000	13.8000	13.8000	-16.9918	-4.6607	-16.7853	-10.7475	-25.6487	-13.3176	-25.8266	-22.1405
872	-2.5819	-3.2449	0.0000	2.1333	6.1255	3.7982	13.3863	5.1729	15.7949	8.8507	6.0382	13.8000	13.8000	13.8000	13.8000	-14.9948	-2.6637	-14.6778	-10.6833	-28.9627	-16.6316	-28.9308	-22.3274
873	-1.4094	-3.8473	0.0000	0.4410	6.1521	2.1584	12.9309	3.6278	14.6926	7.7545	5.8911	13.8000	13.8000	13.8000	13.8000	-14.1238	-1.7927	-12.7407	-10.4580	-28.0642	-15.7331	-29.2292	-20.8427
874	-2.0654	-4.6537	0.0000	3.2252	2.2608	1.8407	11.9304	5.1157	12.9333	9.2896	7.6424	13.8000	13.8000	13.8000	13.8000	-14.5182	-2.1871	-16.3665	-10.0805	-28.7951	-16.4640	-35.7284	-24.4138
875	2.1942	-0.5312	0.0000	3.1473	1.5758	1.3334	9.9643	4.2665	9.4075	8.3827	6.6727	13.8000	13.8000	13.8000	13.8000	-13.7688	-1.4377	-16.0266	-10.4507	-24.3939	-12.0628	-34.7268	-20.8297
876	-1.8615	-3.5838	0.0000	1.1462	2.9101	2.4568	14.7522	4.8655	18.5034	7.6703	6.7017	13.8000	13.8000	13.8000	13.8000	-14.7258	-2.3947	-15.9388	-10.0936	-28.2593	-15.9282	-32.0865	-21.2769
877	-1.9819	-4.7760	0.0000	2.7075	1.9250	1.2087	10.9978	4.7195	12.8205	8.8836	7.3771	13.8000	13.8000	13.8000	13.8000	-14.1048	-1.7737	-16.3422	-10.1832	-28.9137	-16.5826	-35.5458	-23.9472
878	-1.0904	-1.8272	0.0000	0.0943	3.7789	4.0504	12.9129	4.9524	13.2749	7.5548	5.8932	13.8000	13.8000	13.8000	13.8000	-13.3666	-1.0355	-14.2826	-10.4715	-27.3642	-15.0331	-32.7485	-19.2002
879	-2.0254	-3.6269	0.0000	1.2615	1.3770	6.3099	15.7922	5.3163	8.4755	10.2397	7.3167	13.8000	13.8000	13.8000	13.8000	-15.2025	-2.8714	-14.5678	-10.3135	-27.8452	-15.5141	-29.1872	-21.7193
880	-3.7756	-5.4199	0.0000	-0.4673	0.5320	1.0274	13.5553	4.7726	14.0746	7.2485	6.4211	13.8000	13.8000	13.8000	13.8000	-13.5774	-1.2463	-17.0615	-10.4198	-30.1028	-17.7717	-32.8024	-21.4318
881	-0.1230	-1.7913	0.0000	-0.2313	0.7402	4.5480	15.6263	4.8184	16.7249	10.1828	6.7141	13.8000	13.8000	13.8000	13.8000	-13.6925	-1.3614	-13.3881	-10.4764	-26.2489	-13.9178	-31.6765	-18.4751
882	-2.9043	-3.1124	0.0000	2.2529	6.5631	3.4468	13.2309	5.2542	15.4318	8.4359	5.8478	13.8000	13.8000	13.8000	13.8000	-14.6081	-2.2770	-14.5681	-11.1058	-28.7697	-16.4386	-28.4850	-22.5369
883	0.4899	-0.8534	0.0000	3.5344	5.1780	8.6368	14.9449	4.6390	18.4150	7.8581	6.2241	13.8000	13.8000	13.8000	13.8000	-17.1526	-4.8215	-16.6226	-10.4092	-25.9417	-13.6106	-26.2137	-21.9424
884	-0.8742	-4.7109	0.0000	1.4687	1.3685	4.0348	15.0176	4.5065	19.2200	7.6198	7.4568	13.8000	13.8000	13.8000	13.8000	-16.6011	-4.2700	-17.4502	-10.3208	-28.0100	-15.6789	-32.0809	-22.6130
885	-1.0750	-3.1674	0.0000	0.7600	2.2438	3.1800	9.4343	4.1655	14.0663	12.7182	6.2720	13.8000	13.8000	13.8000	13.8000	-12.8412	-0.5101	-15.1968	-10.2648	-27.6428	-15.3117	-31.5563	-20.8495
886	-0.9387	-3.2563	0.0000	0.8051	2.6578	2.8621	9.8204	4.1080	14.0288	12.6439	6.3137	13.8000	13.8000	13.8000	13.8000	-13.0584	-0.7273	-15.0125	-10.3781	-27.6744	-15.3433	-31.6210	-20.5591
887	-0.6464	-3.7678	0.0000	0.6805	0.4394	6.6831	16.2675	4.2797	8.0669	10.0807	6.9662	13.8000	13.8000	13.8000	13.8000	-14.3032	-1.9721	-14.7264	-10.3515	-27.5153	-15.1842	-29.7604	-21.4162
888	2.2787	-1.2722	0.0000	3.0290	1.3990	1.7740	9.5526	4.1191	9.7955	9.5672	7.2831	13.8000	13.8000	13.8000	13.8000	-13.8911	-1.5600	-14.6382	-10.3865	-25.0890	-12.7579	-34.4716	-20.9017
889	-3.1735	-4.7677	0.0000	2.3032	2.6436	2.0646	12.6204	4.7299	9.4400	6.7417	6.2481	13.8000	13.8000	13.8000	13.8000	-14.9529	-2.6218	-14.8136	-10.5464	-29.4588	-17.1277	-35.0584	-23.7875
890	-3.3852	-5.6943	0.0000	-0.6789	0.8240	1.2360	13.7579	4.7908	13.8190	7.5150	6.8379	13.8000	13.8000	13.8000	13.8000	-13.3298	-0.9987	-17.0378	-10.5618	-29.5585	-17.2274	-32.8148	-21.6332
891	-0.2865	-3.5132	0.0000	1.3913	0.1107	5.9426	15.8872	4.3398	7.9836	9.4847	7.0517	13.8000	13.8000	13.8000	13.8000	-13.5330	-1.2019	-15.8671	-10.4727	-27.2122	-14.8811	-30.0923	-21.7301
892	-3.2646	-4.8713	0.0000	0.1826	0.7454	1.5374	13.7888	4.5259	13.5209	6.8496	6.1954	13.8000	13.8000	13.8000	13.8000	-14.0543	-1.7232	-18.0520	-10.3409	-29.3814	-17.0503	-32.9324	-21.6608
893	-0.9831	-3.2376	0.0000	0.6666	2.2484	3.1090	9.5247	4.2237	13.8892	12.7436	6.0492	13.8000	13.8000	13.8000	13.8000	-13.0819	-0.7508	-14.7275	-10.6045	-27.4290	-15.0979	-31.2513	-20.8622
894	-2.9881	-2.9487	0.0000	2.2449	6.6328	3.7056	13.2516	5.0421	15.1733	8.6393	5.6085	13.8000	13.8000	13.8000	13.8000	-14.5321	-2.2010	-14.7740	-10.6873	-29.1698	-16.8387	-28.9053	-22.3145
895	-2.7682	-2.9819	0.0000	2.0311	6.4842	3.6294	13.0218	4.9817	15.4690	8.5538	5.6808	13.8000	13.8000	13.8000	13.8000	-14.5320	-2.2009	-14.4623	-10.9398	-28.8110	-16.4799	-28.6990	-22.2782
896	-2.7803	-3.2824	0.0000	1.9176	6.5258	3.7994	13.1971	4.8675	15.3590	8.5947	5.8068	13.8000	13.8000	13.8000	13.8000	-14.6110	-2.2799	-14.6860	-10.9103	-28.6894	-16.3583	-29.0051	-22.3151
897	2.4619	-1.1142	0.0000	3.1526	1.0855	2.2846	9.5863	4.0097	9.9197	9.4420	7.3721	13.8000	13.8000	13.8000	13.8000	-14.0598	-1.7287	-15.0928	-10.1879	-25.0898	-12.7587	-34.4873	-21.1004
898	0.0771	-0.8249	0.0000	3.4690	5.2202	8.0667	14.5599	4.6011	18.6173	7.3462	5.7427	13.8000	13.8000	13.8000	13.8000	-16.9818	-4.6507	-16.7104	-10.6680	-25.8421	-13.5110	-25.4131	-21.9903
899	-0.0892	-1.4812	0.0000	-0.0778	0.7212	4.2559	15.8009	4.7030	17.3180	10.0964	6.2966	13.8000	13.8000	13.8000	13.8000	-13.5165	-1.1854	-12.8294	-10.1663	-26.3981	-14.0670	-31.6310	-18.4843
900	-0.9598	-3.3112	0.0000	0.8361	2.3047	2.7462	9.8395	3.9992	14.0601	12.8794	6.2555	13.8000	13.8000	13.8000	13.8000	-13.1359	-0.8048	-15.0115	-10.5860	-27.0069	-14.6758	-31.4390	-20.8146
901	-1.4209	-3.8737	0.0000	0.1292	6.2807	2.3358	13.8125	3.5110	14.7174	7.6006	5.7770	13.8000	13.8000	13.8000	13.8000	-14.3118	-1.9807	-12.9162	-10.2672	-28.2410	-15.9099	-29.5533	-20.8387
902	-0.0853	-3.5168	0.0000	2.9602	0.1272	1.5443	15.2876	3.2894	17.1218	8.6147	6.1350	13.8000	13.8000	13.8000	13.8000	-13.6325	-1.3014	-13.8732	-10.3936	-27.3162	-14.9851	-37.6884	-23.0688
903	-2.8137	-3.0714	0.0000	1.8274	6.3530	3.9554	12.6010	5.0669	15.4161	8.5658	5.8778	13.8000	13.8000	13.8000	13.8000	-14.8312	-2.5001	-14.6915	-10.8848	-28.8273	-16.4962	-29.1563	-22.0943
904	-2.6841	-2.9560	0.0000	2.3116	6.5054	3.7087	12.9479	4.9928	15.3098	8.5258	5.5722	13.8000	13.8000	13.8000	13.8000	-14.7062	-2.3751	-14.5751	-10.9758	-28.8563	-16.5252	-28.9811	-22.4272
905	-0.9239	-4.5410	0.0000	1.5702	1.6143	4.7221	15.1486	4.0878	19.0267	7.4082	7.2320	13.8000	13.8000	13.8000	13.8000	-16.9159	-4.5848	-17.5023	-10.2985	-27.6739	-15.3428	-32.1471	-22.7304
906	-0.1336	-1.9389	0.0000	-0.1819	0.3356	4.2865	16.4614	4.8889	17.5178	10.2172	6.7171	13.8000	13.8000	13.8000	13.8000	-13.1299	-0.7988	-13.7279	-10.3102	-26.4518	-14.1207	-31.8198	-18.4203
907	2.1828	-0.3029	0.0000	1.2748	2.8000	1.8884	14.6126	3.5197	12.3160	6.5201	5.4450	13.8000	13.8000	13.8000	13.8000	-15.4196	-3.0885	-15.3074	-10.3525	-24.8191	-12.4880	-32.3142	-18.9389
908	-0.2603	-1.4676	0.0000	3.0728	1.3683	2.2405	15.3646	5.0649	14.4518	8.4631	6.3695	13.8000	13.8000	13.8000	13.8000	-12.6026	-0.2715	-17.8687	-10.3687	-26.3510	-14.0199	-32.1928	-21.4022
909	2.2117	0.3805	0.0000	1.2691	4.0020	2.7528	12.4519	3.4535	14.9164	7.2623	5.1030	13.8000	13.8000	13.8000	13.8000	-14.9458	-2.6147	-13.3842	-10.3926	-24.4410	-12.1099	-32.6281	-18.6331
910	2.2313	0.2193	0.0000	1.2072	3.8721	2.3262	12.5629	3.3185	14.7066	7.5218	5.3767	13.8000	13.8000	13.8000	13.8000	-15.2395	-2.9084	-13.7902	-10.3562	-24.4081	-12.0770	-33.1328	-18.5807
911	-1.0708	-2.8458	0.0000	0.9740	2.4644	2.7234	9.6691	4.3417	14.0006	13.0595	6.3820	13.8000	13.8000	13.8000	13.8000	-13.1597	-0.8286	-15.3438	-10.4081	-27.3731	-15.0420	-31.2506	-20.4136
912	-0.4943	-1.4737	0.0000	0.8958	2.7175	3.7842	12.7819	4.5947	13.4781	7.9668	5.8040	13.8000	13.8000	13.8000	13.8000	-13.7465	-1.4154	-13.5649	-10.6140	-26.8650	-14.5339	-33.0658	-19.2654
913	0.1638	-0.6392	0.0000	3.5860	4.9403	8.2837	14.6631	4.6255	18.3895	7.6649	5.7631	13.8000	13.8000	13.8000	13.8000	-17.0183	-4.6872	-16.7759	-10.6268	-25.9958	-13.6647	-25.9389	-21.8062
914	-1.9152	-3.7130	0.0000	-0.0511	6.0687	1.7895	13.1697	3.7266	14.2684	7.7872	5.4415	13.8000	13.8000	13.8000	13.8000	-14.7407	-2.4096	-12.7907	-10.5031	-28.4715	-16.1404	-29.1691	-20.3935
915	0.2647	-0.7940	0.0000	3.3523	4.7749	8.4646	14.2942	4.2548	18.3784	7.8311	5.6378	13.8000	13.8000	13.8000	13.8000	-17.1616	-4.8305	-16.4946	-10.4469	-25.9056	-13.5745	-26.0319	-21.4374
916	2.0847	0.0916	0.0000	1.5569	4.4925	3.0094	12.2879	3.4966	14.9890	6.9366	5.3407	13.8000	13.8000	13.8000	13.8000	-14.7403	-2.4092	-13.1216	-10.2525	-24.8592	-12.5281	-32.3500	-18.9107
917	-2.7891	-2.9722	0.0000	2.0814	6.5347	3.6461	12.9714	5.0329	15.2925	8.6260	5.6252	13.8000	13.8000	13.8000	13.8000	-14.4724	-2.1413	-14.7302	-11.0551	-28.7647	-16.4336	-28.9194	-22.1493
918	0.7529	-0.7709	0.0000	2.8556	5.7228	8.2913	14.3795	4.7154	18.0073	7.5270	5.9639	13.8000	13.8000	13.8000	13.8000	-16.7285	-4.3974	-17.0339	-10.5701	-25.6019	-13.2708	-25.5786	-22.1639
919	2.5810	-1.3568	0.0000	3.2500	1.3784	1.8056	9.4615	3.7917	9.5557	9.2880	7.1570	13.8000	13.8000	13.8000	13.8000	-13.4393	-1.1082	-14.8711	-10.5521	-24.8233	-12.4922	-34.4956	-21.3827
920	0.3478	-0.6236	0.0000	3.3314	4.8258	7.9874	14.6031	4.6230	18.5452	7.5883	5.7336	13.8000	13.8000	13.8000	13.8000	-16.9252	-4.5941	-16.8239	-10.2237	-26.1621	-13.8310	-26.1679	-21.3460
921	-2.9490	-3.4416	0.0000	1.7419	6.7468	3.6460	13.3637	5.0641	15.6086	8.6789	5.8804	13.8000	13.8000	13.8000	13.8000	-14.7172	-2.3861	-14.6705	-11.0138	-28.6480	-16.3169	-28.9294	-22.2634
922	-1.5668	-3.3679	0.0000	1.4197	2.7060	1.9993	14.5265	4.3116	18.4834	8.2456	6.1826	13.8000	13.8000	13.8000	13.8000	-14.4180	-2.0869	-16.6204	-10.3154	-27.5509	-15.2198	-32.2741	-21.6271
923	-3.0303	-3.0483	0.0000	1.8785	6.5864	3.7216	12.9318	4.9997	15.3608	8.6708	5.4750	13.8000	13.8000	13.8000	13.8000	-14.5439	-2.2128	-14.7079	-10.8995	-28.9681	-16.6370	-28.9704	-22.0065
924	-3.0593	-5.7882	0.0000	1.5325	0.2365	4.3953	12.7898	4.1548	10.5776	8.8199	6.5195	13.8000	13.8000	13.8000	13.8000	-13.5765	-1.2454	-14.5033	-10.6427	-29.5815	-17.2504	-34.1360	-24.1493
925	2.1027	-1.2432	0.0000	3.1928	1.2907	1.9464	9.7149	3.9739	9.9787	9.8009	7.1555	13.8000	13.8000	13.8000	13.8000	-13.9165	-1.5854	-14.6552	-10.4448	-25.0101	-12.6790	-34.6159	-21.2328
926	-2.9796	-5.8874	0.0000	1.5813	0.0325	4.1805	12.7806	4.1828	10.9006	8.7156	6.6800	13.8000	13.8000	13.8000	13.8000	-13.8442	-1.5131	-14.4457	-10.4819	-29.4814	-17.1503	-34.1171	-23.9053
927	-1.1885	-0.9402	0.0000	2.1722	1.2565	5.9354	13.5405	5.7598	13.2906	7.7037	5.9501	13.8000	13.8000	13.8000	13.8000	-14.3407	-2.0096	-15.3032	-11.0231	-27.3650	-15.0339	-32.3000	-20.6362
928	-3.0347	-5.8395	0.0000	1.5232	0.2002	4.6548	13.1026	3.9466	10.7720	8.7000	6.6219	13.8000	13.8000	13.8000	13.8000	-14.0117	-1.6806	-14.6522	-10.4602	-29.5447	-17.2136	-34.0702	-23.9935
929	-0.8402	-4.0770	0.0000	1.5204	1.9154	7.0563	16.2975	4.2861	8.1522	9.2160	7.2932	13.8000	13.8000	13.8000	13.8000	-15.2775	-2.9464	-14.1503	-10.3891	-27.8726	-15.5415	-30.2310	-22.3131
930	-1.0271	-4.4320	0.0000	1.4844	2.1194	4.1325	15.4599	4.6724	19.1184	7.6776	7.4349	13.8000	13.8000	13.8000	13.8000	-16.7041	-4.3730	-17.7444	-10.1762	-28.2632	-15.9321	-32.5595	-22.5240
931	-3.3829	-0.6673	0.0000	-4.2196	1.6300	4.1972	13.8375	7.0791	7.6661	3.5044	8.4540	13.8000	13.8000	13.8000	13.8000	-21.2680	-8.9369	-25.6827	-14.6495	-24.9326	-12.6015	-31.7155	-16.7597
932	-0.9141	-1.0038	0.0000	2.2951	1.2598	5.7463	13.6987	5.7483	13.3253	7.8060	6.0860	13.8000	13.8000	13.8000	13.8000	-14.5191	-2.1880	-15.5139	-11.0048	-26.9184	-14.5873	-32.3563	-20.7408
933	-2.8633	-3.1254	0.0000	1.9116	6.5943	3.6961	13.1084	4.9074	15.3896	8.5478	5.6919	13.8000	13.8000	13.8000	13.8000	-14.4867	-2.1556	-14.6142	-10.8603	-28.6202	-16.2891	-28.8189	-22.2432
934	-1.3620	-4.0376	0.0000	-0.1544	6.2874	1.7955	13.6480	3.2930	15.0280	7.5579	5.9274	13.8000	13.8000	13.8000	13.8000	-14.6674	-2.3363	-12.7425	-10.1417	-28.0680	-15.7369	-29.4692	-20.4759
935	-1.5036	-3.3405	0.0000	1.3402	2.9575	1.7610	14.7225	4.3389	18.2983	8.2428	6.2386	13.8000	13.8000	13.8000	13.8000	-14.0226	-1.6915	-16.4195	-10.2919	-27.5899	-15.2588	-32.2113	-21.5539
936	-1.4074	-3.7515	0.0000	0.2693	6.5762	1.9329	13.2198	3.2486	14.3309	7.9745	5.3433	13.8000	13.8000	13.8000	13.8000	-14.4365	-2.1054	-12.9347	-10.4074	-28.0978	-15.7667	-29.1423	-20.7293
937	-1.1109	-3.0715	0.0000	0.7780	2.0457	2.9618	9.7065	4.0707	14.2062	12.7981	6.1101	13.8000	13.8000	13.8000	13.8000	-13.3477	-1.0166	-15.3318	-10.5142	-27.0692	-14.7381	-31.3532	-20.4699
938	-2.9345	-3.3130	0.0000	1.8995	6.4518	3.6309	13.0036	4.9907	15.4719	8.7357	5.6428	13.8000	13.8000	13.8000	13.8000	-14.6345	-2.3034	-14.4470	-10.7257	-28.8994	-16.5683	-28.7999	-22.2868
939	-1.8862	-3.9137	0.0000	1.5662	1.0541	5.6313	16.5647	4.8384	7.9351	10.0471	6.9136	13.8000	13.8000	13.8000	13.8000	-14.9863	-2.6552	-14.6751	-10.3521	-27.8802	-15.5491	-28.2359	-21.9222
940	-1.5093	-3.8990	0.0000	0.1119	6.2455	2.9614	13.9915	3.8711	14.6681	7.7453	5.8888	13.8000	13.8000	13.8000	13.8000	-14.2505	-1.9194	-12.9801	-10.5876	-27.8013	-15.4702	-29.4310	-20.6326
941	-0.9643	-3.5130	0.0000	0.9861	1.5297	3.2762	9.8160	3.7972	14.3450	12.8961	6.1632	13.8000	13.8000	13.8000	13.8000	-12.8712	-0.5401	-15.5830	-10.2974	-27.2625	-14.9314	-31.6420	-21.1187
942	0.5469	-0.7748	0.0000	3.4148	5.0352	8.1992	15.0103	4.3957	18.4148	7.7684	5.8096	13.8000	13.8000	13.8000	13.8000	-16.7232	-4.3921	-16.9387	-10.3458	-25.7659	-13.4348	-25.7744	-21.8995
943	2.3779	-1.2931	0.0000	2.7846	1.2473	1.9501	9.6687	3.9114	9.8608	9.5069	7.1412	13.8000	13.8000	13.8000	13.8000	-14.2707	-1.9396	-14.6326	-10.2373	-25.1196	-12.7885	-34.7717	-21.1227
944	2.1068	-1.7886	0.0000	1.2683	3.5684	1.7506	12.1436	4.0520	15.2991	7.2440	7.2168	13.8000	13.8000	13.8000	13.8000	-14.2172	-1.8861	-13.0666	-10.1851	-25.4300	-13.0989	-32.9730	-19.6322
945	2.4847	-1.0927	0.0000	2.9747	1.3277	2.0716	9.4199	3.6994	9.8576	9.8698	6.8620	13.8000	13.8000	13.8000	13.8000	-13.5859	-1.2548	-14.9630	-10.2252	-24.8012	-12.4701	-34.6944	-21.1325
946	-1.9637	-3.2608	0.0000	1.4742	2.1403	1.6225	14.5461	4.7650	19.0918	8.0180	6.2314	13.8000	13.8000	13.8000	13.8000	-14.4065	-2.0754	-16.1876	-10.2860	-28.3476	-16.0165	-32.1891	-21.6347
947	-0.9746	-2.9769	0.0000	0.9611	2.0997	3.0665	9.9292	4.2698	14.1668	13.0688	6.3098	13.8000	13.8000	13.8000	13.8000	-13.0555	-0.7244	-15.2574	-10.5294	-27.3981	-15.0670	-31.5321	-20.7715
948	0.2691	-0.7963	0.0000	3.5086	5.1880	8.1855	14.7515	4.3959	18.2836	8.0555	5.7591	13.8000	13.8000	13.8000	13.8000	-17.0603	-4.7292	-16.4304	-10.5006	-26.0768	-13.7457	-26.1180	-21.7276
949	0.3735	-1.6158	0.0000	-0.1266	0.5318	4.6789	16.0685	3.8571	17.1168	9.8208	5.6977	13.8000	13.8000	13.8000	13.8000	-13.2507	-0.9196	-12.9538	-10.5478	-25.8612	-13.5301	-31.8377	-18.4172
950	-2.9722	-5.0567	0.0000	1.7680	2.3121	1.9109	11.4483	4.4776	9.5004	6.6019	6.3475	13.8000	13.8000	13.8000	13.8000	-15.4193	-3.0882	-14.8982	-10.5267	-29.0259	-16.6948	-34.2687	-23.6160
951	-2.5766	-5.4523	0.0000	1.7169	0.4268	4.9338	12.0745	3.9062	10.6474	7.4922	6.5900	13.8000	13.8000	13.8000	13.8000	-13.5837	-1.2526	-14.6748	-10.1259	-29.2940	-16.9629	-34.0292	-23.7843
952	-2.8946	-3.0591	0.0000	1.8660	6.4776	3.7112	13.0487	4.9486	15.3310	8.5253	5.6931	13.8000	13.8000	13.8000	13.8000	-14.5052	-2.1741	-14.5941	-10.7174	-28.8329	-16.5018	-28.8750	-22.2155
953	-0.2330	-3.4086	0.0000	2.8752	0.3662	1.7459	15.1872	3.4029	16.7663	8.4550	5.9803	13.8000	13.8000	13.8000	13.8000	-13.6103	-1.2792	-14.1558	-10.4854	-27.2325	-14.9014	-36.9831	-22.9666
954	-2.8068	-2.9282	0.0000	1.9597	6.5962	3.6890	13.0347	5.0788	15.3305	8.6294	5.7117	13.8000	13.8000	13.8000	13.8000	-14.6248	-2.2937	-14.7209	-10.8103	-28.9606	-16.6295	-28.7504	-22.2519
955	2.0388	-0.0945	0.0000	1.3832	2.5796	2.0501	14.2659	3.2858	12.2343	6.3124	5.1205	13.8000	13.8000	13.8000	13.8000	-15.2237	-2.8926	-15.7799	-10.3914	-24.6927	-12.3616	-32.3149	-18.9233
956	-0.0198	-1.6205	0.0000	-0.1801	0.7734	4.2151	16.0755	4.8389	16.7307	10.9536	6.5570	13.8000	13.8000	13.8000	13.8000	-12.9863	-0.6552	-13.0495	-10.6600	-25.9389	-13.6078	-31.5787	-18.4593
957	-2.9555	-2.9374	0.0000	2.0511	6.4820	3.7117	13.0218	5.1979	15.3312	8.6970	5.6109	13.8000	13.8000	13.8000	13.8000	-14.5379	-2.2068	-14.6826	-10.8678	-28.9113	-16.5802	-28.8449	-22.4701
958	-2.8361	-2.9236	0.0000	1.9306	6.3843	3.8369	13.0171	4.9843	15.3351	8.7947	5.3951	13.8000	13.8000	13.8000	13.8000	-14.3744	-2.0433	-14.5590	-10.9498	-28.9034	-16.5723	-29.0785	-22.3143
959	-0.4749	-3.7161	0.0000	1.5274	1.5246	6.5627	16.2646	4.5291	8.5007	9.6484	7.2722	13.8000	13.8000	13.8000	13.8000	-15.3461	-3.0150	-13.9232	-10.5983	-27.0133	-14.6822	-29.9770	-22.1417
960	2.1071	-0.7261	0.0000	2.9937	1.8147	1.7163	8.6009	3.9524	8.8233	8.8209	6.4997	13.8000	13.8000	13.8000	13.8000	-14.5238	-2.1927	-15.2024	-10.5868	-24.4184	-12.0873	-34.4677	-20.6588
961	-2.8943	-2.9407	0.0000	1.9680	6.6700	3.5410	13.2840	5.1639	15.3615	8.5256	5.5891	13.8000	13.8000	13.8000	13.8000	-14.5469	-2.2158	-14.8391	-10.8256	-28.8668	-16.5357	-28.8645	-22.3151
962	-0.8212	-4.6041	0.0000	1.4539	1.7584	3.9965	15.2664	4.4506	19.1248	7.0300	7.4155	13.8000	13.8000	13.8000	13.8000	-16.6710	-4.3399	-17.4952	-10.2112	-27.9866	-15.6555	-32.1275	-22.5689
963	-2.9801	-2.7144	0.0000	1.9937	6.6390	3.6574	12.5296	5.0238	15.0430	8.9567	5.4316	13.8000	13.8000	13.8000	13.8000	-14.5231	-2.1920	-14.2368	-10.9350	-28.9053	-16.5742	-28.4938	-21.9981
964	-1.3194	-3.6836	0.0000	0.0111	6.5806	1.4181	13.5730	3.7521	15.2142	8.6341	5.9038	13.8000	13.8000	13.8000	13.8000	-14.3837	-2.0526	-12.2175	-10.4584	-28.1139	-15.7828	-29.0131	-20.3323
965	-1.1243	-4.4502	0.0000	1.2489	1.8185	3.9858	15.2059	4.6254	19.4499	7.4959	7.2936	13.8000	13.8000	13.8000	13.8000	-16.5794	-4.2483	-17.8743	-10.2456	-27.6660	-15.3349	-32.1472	-22.4944
966	-3.0300	-3.1773	0.0000	1.9536	6.6321	3.7832	12.9745	4.9820	15.3070	8.5242	5.5191	13.8000	13.8000	13.8000	13.8000	-14.5785	-2.2474	-14.6494	-10.9739	-29.0280	-16.6969	-28.7304	-22.1465
967	-0.7108	-2.3904	0.0000	0.4708	2.5916	3.4899	12.4741	4.6525	13.8521	8.1323	6.3704	13.8000	13.8000	13.8000	13.8000	-14.0391	-1.7080	-13.7609	-10.6557	-26.9606	-14.6295	-32.5972	-19.6039
968	-3.1113	-5.2022	0.0000	2.0308	0.3608	4.0272	13.5203	4.2699	12.0149	9.9551	6.0666	13.8000	13.8000	13.8000	13.8000	-13.2092	-0.8781	-14.5673	-10.3908	-29.5823	-17.2512	-35.2489	-24.2152
969	-0.7436	-5.0736	0.0000	2.8101	0.5768	4.1893	14.0524	3.4250	10.3453	8.8320	7.3482	13.8000	13.8000	13.8000	13.8000	-13.7556	-1.4245	-14.7349	-10.3556	-28.4843	-16.1532	-34.4432	-24.3665
970	2.3939	-0.0180	0.0000	1.4062	3.8403	2.4609	12.4190	3.3780	15.0088	7.0219	5.5820	13.8000	13.8000	13.8000	13.8000	-15.0032	-2.6721	-13.5839	-10.5360	-24.5165	-12.1854	-32.7936	-18.9567
971	-0.5596	-1.8333	0.0000	-0.1812	3.4693	4.2946	12.2870	4.5318	12.8855	8.4535	5.9508	13.8000	13.8000	13.8000	13.8000	-13.9933	-1.6622	-14.8280	-10.3659	-27.0988	-14.7677	-31.9784	-18.6289
972	-0.9799	-3.2876	0.0000	0.7175	2.3063	2.9062	9.8424	4.2730	13.9838	12.8352	6.3275	13.8000	13.8000	13.8000	13.8000	-12.9628	-0.6317	-15.1144	-10.2627	-27.3406	-15.0095	-31.3594	-20.8137
973	-0.1454	-2.2469	0.0000	-0.1807	2.8347	3.7652	13.2100	4.1068	13.8522	8.4175	5.8690	13.8000	13.8000	13.8000	13.8000	-14.2182	-1.8871	-14.1041	-10.4440	-26.7124	-14.3813	-33.0964	-19.2245
974	0.3770	-1.5571	0.0000	0.1837	0.9630	4.5402	16.3754	4.8742	17.1599	10.4871	6.5330	13.8000	13.8000	13.8000	13.8000	-12.6964	-0.3653	-13.5582	-10.7688	-25.8500	-13.5189	-31.0628	-18.7256
975	-2.4671	-2.9686	0.0000	3.5372	3.7230	0.0021	16.1722	5.9695	19.1710	9.1626	6.7841	13.8000	13.8000	13.8000	13.8000	-14.6146	-2.2835	-15.4053	-10.6916	-28.5503	-16.2192	-35.0241	-23.6693
976	-1.7553	-4.0002	0.0000	-0.1583	6.4603	2.1121	12.8084	3.3613	14.4926	7.8085	5.3309	13.8000	13.8000	13.8000	13.8000	-14.3036	-1.9725	-12.7806	-10.5845	-28.2900	-15.9589	-29.4795	-20.6616
977	-1.4691	-3.7209	0.0000	0.0497	6.0519	2.0344	13.5717	3.6564	14.8308	7.9141	5.5735	13.8000	13.8000	13.8000	13.8000	-14.6591	-2.3280	-12.6753	-10.5150	-27.6685	-15.3374	-29.4328	-20.7082
978	0.4500	-1.1774	0.0000	3.4072	5.0482	8.6497	14.7797	4.5029	18.4387	7.8458	6.1755	13.8000	13.8000	13.8000	13.8000	-16.7127	-4.3816	-16.5581	-10.3628	-25.8770	-13.5459	-26.1852	-21.7948
979	-1.8053	-3.7257	0.0000	0.0299	6.1090	1.9412	13.1754	3.4179	15.1544	7.6217	5.3740	13.8000	13.8000	13.8000	13.8000	-14.9113	-2.5802	-12.7785	-10.3586	-28.0776	-15.7465	-28.9218	-20.2696
980	-0.7274	-4.7261	0.0000	1.1915	1.9319	4.0267	14.9851	4.1127	19.3629	7.2109	7.2310	13.8000	13.8000	13.8000	13.8000	-16.4706	-4.1395	-17.8636	-10.3134	-27.8767	-15.5456	-32.2401	-22.6533
981	-1.8238	-4.1914	0.0000	1.0503	1.3401	5.7991	15.7581	4.6774	8.3143	10.6552	7.1527	13.8000	13.8000	13.8000	13.8000	-15.5286	-3.1975	-15.1506	-10.0369	-28.0579	-15.7268	-28.7023	-22.0317
982	-0.9368	-3.3980	0.0000	0.6519	2.5573	2.9816	9.4490	4.1081	14.2023	12.5833	6.2911	13.8000	13.8000	13.8000	13.8000	-13.1194	-0.7883	-15.2922	-10.4279	-27.4580	-15.1269	-31.4194	-20.5322
983	-3.1593	-4.4900	0.0000	2.5454	2.9732	1.9349	12.3787	4.9067	9.3792	6.9776	6.2499	13.8000	13.8000	13.8000	13.8000	-15.2696	-2.9385	-15.0732	-10.7389	-29.1593	-16.8282	-34.8780	-23.8162
984	-3.1873	-4.2169	0.0000	0.5298	2.9399	0.3024	14.8323	4.3157	15.9011	7.0870	5.4357	13.8000	13.8000	13.8000	13.8000	-15.2091	-2.8780	-15.5291	-10.4999	-29.3492	-17.0181	-31.9584	-21.7624
985	-3.4678	-4.7180	0.0000	-0.0633	1.1902	0.0640	13.2635	4.5467	12.9143	7.4630	5.8844	13.8000	13.8000	13.8000	13.8000	-13.7519	-1.4208	-17.5813	-10.6730	-29.5973	-17.2662	-32.2983	-21.3039
986	-2.9564	-3.0275	0.0000	1.9608	6.6184	3.6446	13.0909	5.0384	15.3668	8.4594	5.6180	13.8000	13.8000	13.8000	13.8000	-14.4778	-2.1467	-14.4672	-10.8240	-28.8558	-16.5247	-28.5883	-22.0169
987	-2.9481	-3.2433	0.0000	1.8978	6.5159	3.7942	12.9775	5.0378	15.3161	8.5882	5.7561	13.8000	13.8000	13.8000	13.8000	-14.5345	-2.2034	-14.6016	-10.6514	-28.8358	-16.5047	-28.8130	-22.2391
988	-0.2067	-1.8689	0.0000	0.2567	0.5762	5.7943	15.8505	5.2093	16.9530	9.7785	6.9055	13.8000	13.8000	13.8000	13.8000	-13.1502	-0.8191	-12.7744	-10.3153	-26.8127	-14.4816	-32.5127	-19.0925
989	-2.4967	-4.4115	0.0000	2.2909	1.9303	1.0092	11.3141	5.0497	13.7239	8.9016	6.9745	13.8000	13.8000	13.8000	13.8000	-13.6172	-1.2861	-16.3418	-10.4859	-28.6084	-16.2773	-35.8522	-23.2430
990	-2.5482	-3.0003	0.0000	3.4386	3.8092	0.0640	16.1901	6.0037	18.9667	9.1484	6.8287	13.8000	13.8000	13.8000	13.8000	-14.4942	-2.1631	-15.3575	-10.6699	-28.6091	-16.2780	-35.1349	-23.5180
991	0.1289	-1.8483	0.0000	-0.0313	0.5597	4.2958	16.2843	4.5848	16.9621	11.1876	6.3746	13.8000	13.8000	13.8000	13.8000	-13.2174	-0.8863	-13.2472	-10.1451	-26.5323	-14.2012	-32.4900	-18.6642
992	-2.9649	-2.9907	0.0000	2.0281	6.5918	3.6571	13.0097	5.1835	15.2690	8.6356	5.6167	13.8000	13.8000	13.8000	13.8000	-14.5387	-2.2076	-14.6880	-10.8015	-28.9379	-16.6068	-28.7126	-22.1958
993	0.1288	-1.6659	0.0000	0.0471	0.7443	4.4859	15.8426	4.6520	17.5815	10.4342	6.5189	13.8000	13.8000	13.8000	13.8000	-12.8024	-0.4713	-13.2205	-10.1501	-26.2245	-13.8934	-32.0863	-18.4751
994	-0.9978	-3.3313	0.0000	0.6901	2.4115	3.0186	9.8571	4.2075	14.1438	12.8619	6.4635	13.8000	13.8000	13.8000	13.8000	-13.2701	-0.9390	-14.9748	-10.5105	-27.5260	-15.1949	-31.6599	-20.8966
995	-2.7924	-3.1498	0.0000	2.0462	6.4399	3.7632	13.1309	5.1134	15.2590	8.5914	5.6560	13.8000	13.8000	13.8000	13.8000	-14.5093	-2.1782	-14.5257	-10.9286	-28.7904	-16.4593	-28.8587	-22.3063
996	-3.5539	-5.1906	0.0000	0.0727	0.3747	0.5153	13.0976	4.7569	13.6775	7.1939	6.1112	13.8000	13.8000	13.8000	13.8000	-13.7708	-1.4397	-17.0544	-10.5404	-29.6999	-17.3688	-32.6793	-22.0616
997	-1.1418	-3.0754	0.0000	0.9062	2.1568	2.8376	9.6256	3.8871	14.3482	12.9360	6.0384	13.8000	13.8000	13.8000	13.8000	-12.9891	-0.6580	-15.2285	-10.1975	-27.4233	-15.0922	-31.7020	-20.5959
998	-1.1756	-4.0516	0.0000	-0.0499	6.4502	1.7769	13.6888	3.3561	14.3582	7.5834	5.8901	13.8000	13.8000	13.8000	13.8000	-14.5550	-2.2239	-12.8459	-10.1224	-27.9667	-15.6356	-29.5912	-20.7708
999	-0.8312	-4.4046	0.0000	1.5899	2.3001	4.4241	14.6079	4.4081	19.1649	7.4156	7.3188	13.8000	13.8000	13.8000	13.8000	-16.7254	-4.3943	-17.6979	-10.0096	-28.2418	-15.9107	-32.4348	-22.5846
1000	-1.6601	-3.9518	0.0000	-0.2883	6.5455	2.0044	13.9211	3.2444	14.4419	7.8080	5.5202	13.8000	13.8000	13.8000	13.8000	-14.4250	-2.0939	-12.5751	-10.2691	-28.2073	-15.8762	-29.6039	-20.3997
1001	-1.5052	-3.4527	0.0000	1.6188	2.5937	1.9492	14.8705	4.4048	18.2904	8.0619	6.2848	13.8000	13.8000	13.8000	13.8000	-13.9241	-1.5930	-16.7184	-10.2587	-28.0810	-15.7499	-32.1784	-21.5324
1002	-2.8493	-2.8692	0.0000	1.8101	6.2596	3.9334	12.7167	5.4908	15.1981	8.0443	5.7526	13.8000	13.8000	13.8000	13.8000	-14.8478	-2.5167	-14.4810	-11.0511	-28.8146	-16.4835	-28.9555	-21.9739
1003	-3.5389	-4.7755	0.0000	2.1670	2.5710	1.8486	12.3310	5.0619	9.4982	6.9872	6.3392	13.8000	13.8000	13.8000	13.8000	-14.4992	-2.1681	-14.7220	-10.6459	-29.4775	-17.1464	-35.1231	-23.9008
1004	2.3676	0.2598	0.0000	1.5722	4.3467	2.8545	12.4716	3.4637	14.9239	7.3898	5.4487	13.8000	13.8000	13.8000	13.8000	-15.0683	-2.7372	-13.5360	-10.2946	-24.6740	-12.3429	-32.6647	-18.7053
1005	-1.0976	-3.1169	0.0000	0.7182	2.1011	3.1375	9.7441	4.4519	14.1500	12.6828	6.1282	13.8000	13.8000	13.8000	13.8000	-13.1074	-0.7763	-15.2263	-10.5585	-27.3049	-14.9738	-31.4077	-20.7756
1006	-0.5557	-2.7073	0.0000	1.1053	1.6339	3.0431	9.5701	4.1464	14.3143	12.6193	6.1428	13.8000	13.8000	13.8000	13.8000	-13.0036	-0.6725	-15.0379	-10.6342	-27.0161	-14.6850	-31.1372	-20.7988
1007	-0.4606	-2.4743	0.0000	-0.2015	3.1676	3.9640	13.3512	4.1067	13.5340	7.9877	5.9416	13.8000	13.8000	13.8000	13.8000	-14.3260	-1.9949	-14.1712	-10.5595	-26.7839	-14.4528	-33.3017	-18.8727
1008	2.2905	-1.2067	0.0000	3.2750	1.4227	1.8899	9.5101	3.7501	9.9126	9.3478	6.9562	13.8000	13.8000	13.8000	13.8000	-14.0783	-1.7472	-14.8998	-10.5222	-25.0356	-12.7045	-34.6457	-21.2691
1009	-1.0457	-3.1888	0.0000	0.7259	2.2611	2.9393	9.6905	4.2715	14.1649	12.5618	6.1445	13.8000	13.8000	13.8000	13.8000	-13.1839	-0.8528	-15.1178	-10.3087	-27.4317	-15.1006	-31.4786	-20.7975
1010	-2.8190	-3.0523	0.0000	2.0345	6.5550	3.6722	12.8547	4.9892	15.2795	8.8308	5.4807	13.8000	13.8000	13.8000	13.8000	-14.5615	-2.2304	-15.0767	-10.8024	-28.8619	-16.5308	-28.9853	-22.4045
1011	0.6501	-0.8768	0.0000	3.6478	4.8853	8.3515	14.9229	4.1346	18.5042	7.8020	5.5849	13.8000	13.8000	13.8000	13.8000	-16.8570	-4.5259	-16.4980	-10.4559	-25.9331	-13.6020	-26.1708	-21.7416
1012	-1.6161	-4.0724	0.0000	0.7867	2.1203	5.9906	16.3575	5.2462	8.5659	9.6997	7.7573	13.8000	13.8000	13.8000	13.8000	-15.0445	-2.7134	-14.2505	-10.3620	-27.9800	-15.6489	-28.5880	-21.7075
1013	-3.7134	-5.1882	0.0000	-0.3571	0.4584	1.0319	13.5366	4.7813	14.1768	7.2451	6.1228	13.8000	13.8000	13.8000	13.8000	-13.6747	-1.3436	-17.0983	-10.5981	-30.0347	-17.7036	-32.8662	-21.7455
1014	-1.2954	-3.4684	0.0000	0.6192	2.5864	2.8652	9.4449	4.0942	13.9286	12.5557	6.3302	13.8000	13.8000	13.8000	13.8000	-12.9610	-0.6299	-15.1089	-10.4926	-27.6205	-15.2894	-31.5789	-20.6095
1015	-1.4083	-4.4275	0.0000	1.2351	1.4507	6.0245	16.3585	4.9040	8.1936	9.6025	7.6773	13.8000	13.8000	13.8000	13.8000	-15.0285	-2.6974	-15.1348	-10.6170	-27.9762	-15.6451	-29.1182	-22.3142
1016	-0.8270	-3.0745	0.0000	0.8408	2.0601	3.2100	9.9620	3.8841	14.3724	12.6976	6.1599	13.8000	13.8000	13.8000	13.8000	-12.8458	-0.5147	-15.3429	-10.2791	-27.5224	-15.1913	-31.1539	-20.4703
1017	-2.0986	-1.3104	0.0000	2.4137	1.9026	5.0205	12.3936	5.4690	14.0941	7.3350	5.2878	13.8000	13.8000	13.8000	13.8000	-14.6584	-2.3273	-15.9128	-11.4414	-28.0157	-15.6846	-31.3557	-21.4617
1018	-1.8668	-4.6768	0.0000	3.1236	1.8670	1.5123	11.0164	4.4058	12.7076	9.7486	7.1999	13.8000	13.8000	13.8000	13.8000	-15.1489	-2.8178	-16.9544	-10.1704	-28.7422	-16.4111	-35.8528	-24.1195
1019	0.0401	-2.0078	0.0000	-0.3116	0.5155	5.0140	16.3866	4.7032	17.0081	9.8476	6.5772	13.8000	13.8000	13.8000	13.8000	-13.3284	-0.9973	-13.1722	-10.4851	-26.6191	-14.2880	-31.9639	-18.5598
1020	-1.7028	-2.9708	0.0000	1.5648	2.4709	2.4264	14.3523	4.7375	19.0712	8.3531	6.1723	13.8000	13.8000	13.8000	13.8000	-13.7703	-1.4392	-16.7596	-10.3236	-27.7928	-15.4617	-31.9354	-21.1317
1021	0.5039	-0.6622	0.0000	3.5263	4.9036	8.4371	14.6542	4.4550	18.5729	7.8336	5.7773	13.8000	13.8000	13.8000	13.8000	-16.7890	-4.4579	-16.4831	-10.7002	-25.7893	-13.4582	-25.8220	-21.9383
1022	0.3284	-0.6575	0.0000	3.4659	5.0159	7.9922	14.5883	4.7564	18.3549	7.6873	5.9855	13.8000	13.8000	13.8000	13.8000	-17.2118	-4.8807	-16.7177	-10.3024	-26.1090	-13.7779	-25.9236	-21.7119
1023	2.2418	-0.5086	0.0000	1.1049	2.6610	2.3990	14.7904	3.4817	12.5631	6.8493	5.8587	13.8000	13.8000	13.8000	13.8000	-15.4424	-3.1113	-15.9208	-10.4891	-24.6654	-12.3343	-32.1914	-18.9011
1024	0.7184	-0.4438	0.0000	3.2940	5.0304	7.8129	14.3641	4.1963	18.2974	7.6513	5.5677	13.8000	13.8000	13.8000	13.8000	-16.7311	-4.4000	-17.3535	-10.1626	-25.7387	-13.4076	-26.0972	-21.2954
1025	-3.9003	-5.1943	0.0000	-0.2445	0.5165	1.0554	13.6085	4.8406	13.9367	7.2675	6.2944	13.8000	13.8000	13.8000	13.8000	-13.2746	-0.9435	-17.1628	-10.3769	-29.8318	-17.5007	-32.6029	-21.5540
1026	-2.8160	-2.9802	0.0000	1.9633	6.5023	3.7540	13.2091	5.0316	15.2147	8.6647	5.6813	13.8000	13.8000	13.8000	13.8000	-14.6275	-2.2964	-14.6104	-10.7391	-28.9670	-16.6359	-28.7534	-22.3260
1027	2.6632	-1.1405	0.0000	3.1368	1.5297	1.8595	9.5264	3.7792	9.2980	9.3252	7.2661	13.8000	13.8000	13.8000	13.8000	-14.1406	-1.8095	-14.5447	-10.5196	-24.5873	-12.2562	-34.5148	-21.0618
1028	-3.3891	-4.3809	0.0000	0.5557	2.8067	0.3334	14.7838	4.2158	15.5926	7.2388	5.2510	13.8000	13.8000	13.8000	13.8000	-14.9184	-2.5873	-15.6825	-10.6481	-29.5579	-17.2268	-32.2022	-21.9140
1029	-0.5580	-3.6394	0.0000	1.0797	0.1781	5.9279	16.4098	4.3882	8.1551	10.3142	7.2044	13.8000	13.8000	13.8000	13.8000	-14.2701	-1.9390	-15.0276	-10.4025	-27.3041	-14.9730	-30.9006	-21.5314
1030	-0.9104	-4.7108	0.0000	1.4239	1.6207	4.3577	14.9735	4.6413	19.2155	7.3275	7.2949	13.8000	13.8000	13.8000	13.8000	-16.6531	-4.3220	-17.5049	-10.2649	-28.1955	-15.8644	-32.3968	-22.7453
1031	0.6434	-0.9878	0.0000	3.4342	5.1463	8.5356	14.6140	4.5454	18.3111	7.3870	6.0913	13.8000	13.8000	13.8000	13.8000	-17.0457	-4.7146	-16.7250	-10.1521	-26.1041	-13.7730	-26.1482	-21.7923
1032	-0.9006	-4.7058	0.0000	1.4262	1.6322	3.8538	15.4082	4.4971	19.3403	7.6034	7.4030	13.8000	13.8000	13.8000	13.8000	-16.7456	-4.4145	-17.5899	-10.4151	-28.0738	-15.7427	-32.4013	-22.5998
1033	-0.9300	-2.0475	0.0000	-0.1620	3.3875	3.3910	12.6161	5.2138	14.2372	8.0579	6.4511	13.8000	13.8000	13.8000	13.8000	-13.7865	-1.4554	-14.2250	-10.4877	-27.2673	-14.9362	-32.8743	-19.1230
1034	-0.4819	-3.3205	0.0000	3.3315	0.2783	2.2698	15.2345	3.6174	16.7178	8.5210	6.1108	13.8000	13.8000	13.8000	13.8000	-13.6493	-1.3182	-14.1293	-10.5431	-27.0388	-14.7077	-37.3606	-23.1571
1035	-1.4572	-2.9536	0.0000	1.1596	2.3170	1.9938	14.7569	4.5922	18.4820	8.2837	6.2874	13.8000	13.8000	13.8000	13.8000	-13.8350	-1.5039	-16.5419	-10.5023	-27.6840	-15.3529	-32.3878	-20.7120
1036	-2.7587	-2.7387	0.0000	2.0262	6.5367	3.5276	13.0613	5.0125	15.4003	8.5582	5.5507	13.8000	13.8000	13.8000	13.8000	-14.3880	-2.0569	-14.5868	-10.8685	-28.8499	-16.5188	-28.6402	-22.1806
1037	-2.7745	-5.6516	0.0000	1.6631	0.1452	4.4522	12.9814	3.9645	11.0588	8.8220	6.5890	13.8000	13.8000	13.8000	13.8000	-14.0289	-1.6978	-14.3438	-10.4543	-29.3210	-16.9899	-34.1481	-24.2025
1038	-0.5334	-3.6328	0.0000	2.9497	0.4148	2.2336	15.1669	3.2368	16.4953	8.8467	5.9890	13.8000	13.8000	13.8000	13.8000	-13.8069	-1.4758	-13.8577	-10.4893	-27.1306	-14.7995	-37.3149	-23.3850
1039	0.7175	-1.1474	0.0000	3.3528	4.7819	8.0898	14.9099	4.3892	18.3051	8.1880	6.0334	13.8000	13.8000	13.8000	13.8000	-17.5695	-5.2384	-16.8630	-10.8095	-25.3486	-13.0175	-25.8575	-22.0828
1040	-0.8220	-4.8387	0.0000	1.4929	1.3657	3.9208	15.0795	3.9972	19.2565	7.0133	7.1592	13.8000	13.8000	13.8000	13.8000	-16.7121	-4.3810	-17.7003	-10.4876	-27.8102	-15.4791	-32.1076	-22.8885
1041	-1.1318	-4.5573	0.0000	1.3440	1.6634	4.1878	15.0457	4.5155	19.1635	7.4167	7.4480	13.8000	13.8000	13.8000	13.8000	-16.8166	-4.4855	-17.6319	-10.1505	-27.7862	-15.4551	-32.0967	-22.4116
1042	-2.1368	-4.5930	0.0000	2.4567	2.2535	1.2933	10.8916	4.9077	12.3269	9.0625	7.3163	13.8000	13.8000	13.8000	13.8000	-13.9904	-1.6593	-16.9341	-10.2772	-28.5102	-16.1791	-35.6688	-23.4896
1043	-1.6761	-4.0418	0.0000	-0.2748	6.3703	1.6770	12.9592	3.3736	14.6363	8.0424	5.6390	13.8000	13.8000	13.8000	13.8000	-14.7092	-2.3781	-12.5851	-10.4656	-28.0526	-15.7215	-29.1812	-20.8523
1044	-0.9798	-3.0829	0.0000	0.6958	2.2360	2.9720	9.3613	4.1648	14.0927	12.4751	6.0875	13.8000	13.8000	13.8000	13.8000	-13.1903	-0.8592	-15.2990	-10.6428	-27.3381	-15.0070	-31.6856	-20.8025
1045	-1.2783	-4.6482	0.0000	1.2767	1.4894	4.0770	15.3085	4.3241	19.6393	7.2095	7.1155	13.8000	13.8000	13.8000	13.8000	-16.7737	-4.4426	-17.3638	-10.4059	-27.6802	-15.3491	-32.1039	-22.6198
1046	-3.0091	-4.5148	0.0000	2.3153	3.1073	2.8443	12.3297	5.2671	8.9936	6.7954	6.4628	13.8000	13.8000	13.8000	13.8000	-14.3033	-1.9722	-15.8449	-10.4976	-29.0532	-16.7221	-34.3048	-23.5973
1047	-0.2687	-2.1900	0.0000	-0.1857	3.2028	3.5033	13.1625	4.2520	14.1107	8.6785	5.8456	13.8000	13.8000	13.8000	13.8000	-14.2098	-1.8787	-14.6482	-10.5272	-26.4881	-14.1570	-33.0358	-19.1118
1048	-1.4161	-3.8627	0.0000	0.4222	6.2648	1.8460	13.3078	3.5925	14.4242	7.5854	5.8094	13.8000	13.8000	13.8000	13.8000	-14.2335	-1.9024	-12.6714	-10.2483	-27.9576	-15.6265	-29.5751	-20.8166
1049	2.7948	-1.0872	0.0000	3.5628	0.8518	1.8414	9.5111	3.7409	9.7546	9.2557	7.2557	13.8000	13.8000	13.8000	13.8000	-13.9401	-1.6090	-15.0767	-10.1533	-24.9455	-12.6144	-34.5313	-21.3431
1050	-2.7744	-2.7898	0.0000	1.8932	6.5111	3.4852	12.8898	5.1270	15.1568	8.7257	5.5276	13.8000	13.8000	13.8000	13.8000	-14.5188	-2.1877	-14.5570	-10.7334	-28.9141	-16.5830	-28.8259	-22.0450
1051	-1.5608	-4.7521	0.0000	2.2572	2.1799	1.2478	11.0676	4.7068	12.5825	9.2650	7.4258	13.8000	13.8000	13.8000	13.8000	-13.8466	-1.5155	-16.3776	-10.3339	-28.3797	-16.0486	-35.4913	-23.8922
1052	-2.6969	-3.0618	0.0000	1.9210	6.7593	3.6767	13.1805	5.2921	15.4474	8.5287	5.8144	13.8000	13.8000	13.8000	13.8000	-14.5525	-2.2214	-14.3821	-10.8659	-28.9215	-16.5904	-28.6505	-22.2155
1053	-2.7573	-2.9457	0.0000	2.0170	6.6468	3.6249	13.0290	5.0413	15.3167	8.6483	5.6718	13.8000	13.8000	13.8000	13.8000	-14.2749	-1.9438	-14.6135	-10.9001	-28.8452	-16.5141	-28.8251	-22.3584
1054	-1.9811	-1.0921	0.0000	2.8523	1.9708	4.5672	12.6360	5.4490	14.4070	7.2728	5.1456	13.8000	13.8000	13.8000	13.8000	-14.6141	-2.2830	-15.7112	-11.5175	-27.9017	-15.5706	-31.4073	-21.7209
1055	2.6607	-1.0143	0.0000	2.5842	1.8125	1.6189	10.3106	3.6616	10.3837	9.4246	6.6813	13.8000	13.8000	13.8000	13.8000	-13.9026	-1.5715	-15.9213	-10.4376	-24.8134	-12.4823	-34.2947	-20.7962
1056	1.9017	0.0364	0.0000	1.4344	4.0183	2.5841	12.2079	3.5772	14.5010	7.0478	5.5110	13.8000	13.8000	13.8000	13.8000	-15.0560	-2.7249	-13.5966	-10.5101	-24.5327	-12.2016	-32.5905	-18.6610
1057	2.0310	-0.3933	0.0000	1.0005	2.7541	1.9805	14.4964	3.2667	12.1978	6.8421	5.3025	13.8000	13.8000	13.8000	13.8000	-15.1445	-2.8134	-15.4054	-10.3498	-24.6684	-12.3373	-32.2459	-18.7935
1058	0.1701	-1.7216	0.0000	-0.0056	0.6621	4.9986	16.0741	4.8970	17.2420	9.7615	6.7804	13.8000	13.8000	13.8000	13.8000	-13.1613	-0.8302	-13.3257	-10.2709	-26.2930	-13.9619	-31.3282	-18.9029
1059	-3.2043	-5.4955	0.0000	1.5947	0.4400	4.1259	12.8456	4.0345	10.8148	8.4795	6.1239	13.8000	13.8000	13.8000	13.8000	-13.3505	-1.0194	-14.3985	-10.3005	-29.5074	-17.1763	-34.2121	-24.0114
1060	-0.7191	-3.3433	0.0000	0.7470	2.6718	2.9831	9.9497	4.4190	13.7144	12.4907	6.6193	13.8000	13.8000	13.8000	13.8000	-13.1029	-0.7718	-14.8960	-10.4939	-27.0177	-14.6866	-31.6426	-20.9513
1061	-1.3433	-3.3577	0.0000	1.5038	2.7999	1.6845	14.4982	4.2339	18.6121	7.9774	6.3187	13.8000	13.8000	13.8000	13.8000	-13.7893	-1.4582	-16.4422	-10.0978	-27.6917	-15.3606	-32.3426	-21.3767
1062	-3.0749	-4.4864	0.0000	2.0977	2.4994	2.2542	11.8258	5.0035	9.4755	6.8803	6.3462	13.8000	13.8000	13.8000	13.8000	-14.9572	-2.6261	-15.0299	-10.4459	-29.0412	-16.7101	-34.7942	-23.4198
1063	-3.5513	-5.4204	0.0000	-0.4084	0.3982	0.8393	13.6762	4.8202	14.1194	7.3828	6.3619	13.8000	13.8000	13.8000	13.8000	-13.6247	-1.2936	-17.0132	-10.4928	-29.9573	-17.6262	-32.8515	-21.6196
1064	-1.1677	-3.4215	0.0000	0.7785	2.7471	3.5271	9.7843	4.3028	14.8924	12.8225	6.1835	13.8000	13.8000	13.8000	13.8000	-12.8786	-0.5475	-15.5917	-10.6937	-27.6033	-15.2722	-31.0809	-21.0255
1065	-1.3586	-3.2425	0.0000	1.4603	2.8824	1.6478	14.5314	4.1323	18.2106	7.9865	6.0287	13.8000	13.8000	13.8000	13.8000	-13.9945	-1.6634	-16.2597	-10.4558	-27.7775	-15.4464	-32.5319	-21.2032
1066	-1.7258	-3.8720	0.0000	1.2584	1.8084	6.3316	16.5048	5.1170	8.6233	10.4434	7.1631	13.8000	13.8000	13.8000	13.8000	-14.8966	-2.5655	-15.1203	-10.6295	-27.4343	-15.1032	-29.3848	-21.9694
1067	-1.0527	-3.1011	0.0000	1.1048	2.2856	2.9140	10.2439	4.1409	14.0557	13.1398	6.2150	13.8000	13.8000	13.8000	13.8000	-13.0337	-0.7026	-15.1674	-10.3613	-27.2833	-14.9522	-31.5792	-20.6102
1068	0.4090	-0.6209	0.0000	3.3459	5.0727	8.6277	14.8265	4.5465	18.1594	7.5912	5.7117	13.8000	13.8000	13.8000	13.8000	-16.9810	-4.6499	-16.4505	-10.6969	-25.7243	-13.3932	-26.0335	-21.9703
1069	-1.4050	-4.7146	0.0000	0.9427	1.3613	4.1340	14.7522	4.8037	19.3726	7.2442	7.1532	13.8000	13.8000	13.8000	13.8000	-16.4813	-4.1502	-17.7754	-10.4218	-28.1260	-15.7949	-32.4003	-22.5285
1070	-0.8171	-3.3698	0.0000	3.0564	0.2256	1.9852	14.9132	3.3115	15.8280	8.8092	5.4297	13.8000	13.8000	13.8000	13.8000	-13.5536	-1.2225	-14.5907	-10.4701	-27.3465	-15.0154	-37.3570	-23.3004
1071	-0.5672	-3.3818	0.0000	3.2128	0.4492	1.8960	15.2363	3.5409	17.0689	8.5450	6.1771	13.8000	13.8000	13.8000	13.8000	-13.6645	-1.3334	-13.7555	-10.3751	-26.9559	-14.6248	-37.3853	-23.2483
1072	-0.3107	-3.2354	0.0000	3.1135	0.4315	1.8400	15.0421	3.3595	17.2567	8.4121	5.9192	13.8000	13.8000	13.8000	13.8000	-13.9774	-1.6463	-14.3241	-10.4670	-27.2838	-14.9527	-37.0527	-23.0078
1073	-1.7748	-4.0085	0.0000	-0.1170	6.1794	1.5587	13.1318	3.1520	14.7272	8.3113	5.3380	13.8000	13.8000	13.8000	13.8000	-14.7625	-2.4314	-12.3721	-10.3897	-28.2902	-15.9591	-28.9267	-20.4038
1074	-0.9103	-3.2538	0.0000	0.8068	2.3196	3.4132	9.2446	3.8866	13.6406	12.9553	5.9832	13.8000	13.8000	13.8000	13.8000	-12.9794	-0.6483	-15.0867	-10.2308	-27.5348	-15.2037	-31.4936	-20.6669
1075	-0.2790	-1.7314	0.0000	-0.0077	0.3429	4.0388	16.2136	4.7987	17.2667	10.0776	6.4469	13.8000	13.8000	13.8000	13.8000	-12.9856	-0.6545	-12.7429	-10.2631	-26.3502	-14.0191	-32.0776	-18.6647
1076	1.9358	-0.2001	0.0000	1.0654	2.7232	1.9026	14.4984	3.5391	12.2870	6.9445	5.2773	13.8000	13.8000	13.8000	13.8000	-15.1060	-2.7749	-15.5812	-10.5993	-24.8298	-12.4987	-32.4112	-18.7458
1077	2.0587	-1.2443	0.0000	3.1327	1.3579	1.7363	9.5604	4.1432	9.8889	9.5633	7.1697	13.8000	13.8000	13.8000	13.8000	-13.7752	-1.4441	-14.6713	-10.5396	-24.8326	-12.5015	-34.7776	-21.0584
1078	-1.4107	-4.2352	0.0000	-0.3124	6.3738	1.6785	13.4586	3.2289	14.7198	7.7297	5.5670	13.8000	13.8000	13.8000	13.8000	-13.9451	-1.6140	-13.5042	-10.4761	-27.9184	-15.5873	-29.9484	-20.8319
1079	-0.4842	-2.5812	0.0000	-0.5408	3.2460	3.7445	13.1141	4.2345	13.5559	8.1881	6.1794	13.8000	13.8000	13.8000	13.8000	-13.8273	-1.4962	-14.5619	-10.3390	-27.1121	-14.7810	-33.0352	-19.0747
1080	0.4071	-1.5169	0.0000	3.0240	0.4294	1.1459	15.3923	4.5084	13.7347	7.6009	6.2542	13.8000	13.8000	13.8000	13.8000	-14.9614	-2.6303	-19.1141	-10.3827	-26.0996	-13.7685	-32.8199	-21.5730
1081	-1.2013	-3.6872	0.0000	-0.0811	5.6185	2.1141	12.8559	3.5084	14.7054	7.2148	5.5839	13.8000	13.8000	13.8000	13.8000	-14.3474	-2.0163	-13.2520	-10.5008	-27.9814	-15.6503	-30.0158	-20.3785
1082	-3.2245	-4.5612	0.0000	2.1834	2.7587	2.2165	12.1063	4.8197	10.0526	6.9330	6.2216	13.8000	13.8000	13.8000	13.8000	-15.2129	-2.8818	-15.1322	-10.4632	-29.3759	-17.0448	-34.8349	-23.7371
1083	-3.5475	-5.0531	0.0000	-0.2914	0.4355	0.9249	13.4133	4.8417	14.1985	7.7260	6.2891	13.8000	13.8000	13.8000	13.8000	-13.3513	-1.0202	-17.2545	-10.4276	-29.9994	-17.6683	-32.8497	-21.6752
1084	-1.5098	-4.7715	0.0000	1.4345	2.2393	4.4938	14.6428	4.5760	19.4472	7.6667	7.4030	13.8000	13.8000	13.8000	13.8000	-16.7206	-4.3895	-17.1319	-10.0579	-28.1229	-15.7918	-32.0837	-22.8336
1085	-3.8279	-5.3440	0.0000	-0.4928	0.5646	1.2776	13.5679	4.8206	14.3924	7.3292	6.2771	13.8000	13.8000	13.8000	13.8000	-13.6464	-1.3153	-16.9671	-10.6747	-30.0126	-17.6815	-32.6002	-21.7227
1086	-1.7511	-3.9375	0.0000	0.1816	6.5630	1.9958	13.5991	3.5606	14.4848	7.7014	5.6525	13.8000	13.8000	13.8000	13.8000	-14.3467	-2.0156	-12.5993	-10.1907	-28.3296	-15.9985	-29.4184	-20.6347
1087	-2.8046	-2.9833	0.0000	1.8439	6.5547	3.7839	13.1252	5.0248	15.2693	8.6440	5.7936	13.8000	13.8000	13.8000	13.8000	-14.4650	-2.1339	-14.7595	-10.8963	-28.7111	-16.3800	-28.7049	-22.0655
1088	-3.0455	-5.7995	0.0000	1.6588	0.3121	4.3086	13.3108	4.0752	10.9460	7.9536	6.2564	13.8000	13.8000	13.8000	13.8000	-14.0900	-1.7589	-14.5257	-10.3771	-29.7145	-17.3834	-33.9465	-24.3428
1089	-0.4104	-1.2547	0.0000	2.8779	1.3302	2.1080	15.6535	5.1060	13.8851	7.6934	5.9915	13.8000	13.8000	13.8000	13.8000	-12.6844	-0.3533	-17.8168	-10.5516	-26.6464	-14.3153	-32.3637	-21.2303
1090	-2.6285	-4.2226	0.0000	1.4719	3.1303	2.8585	16.1812	5.4717	11.1149	8.1683	7.1126	13.8000	13.8000	13.8000	13.8000	-12.9674	-0.6363	-14.7679	-10.4703	-28.8334	-16.5023	-34.7096	-22.2888
1091	-1.5494	-4.7295	0.0000	2.5398	2.0345	1.3938	11.1572	4.7081	12.8220	9.1817	7.3111	13.8000	13.8000	13.8000	13.8000	-14.1212	-1.7901	-16.2686	-10.4343	-28.6340	-16.3029	-35.5329	-23.9221
1092	-1.0906	-4.0846	0.0000	1.1242	1.3781	6.1322	16.3128	4.6403	7.2836	10.1291	7.6153	13.8000	13.8000	13.8000	13.8000	-14.7808	-2.4497	-15.1612	-10.1337	-27.7787	-15.4476	-29.0041	-22.0910
1093	2.3965	-1.0858	0.0000	3.1474	1.6960	1.8923	9.4829	4.2346	9.9054	9.6266	7.1653	13.8000	13.8000	13.8000	13.8000	-13.8273	-1.4962	-14.3829	-10.6423	-24.6906	-12.3595	-34.8230	-21.1330
1094	-1.3311	-2.8864	0.0000	0.8206	2.0341	3.3280	10.2485	4.2967	13.4230	12.2257	5.7483	13.8000	13.8000	13.8000	13.8000	-13.5820	-1.2509	-15.4651	-10.6129	-27.5681	-15.2370	-31.4274	-20.3546
1095	-3.0232	-3.1315	0.0000	1.8881	6.5615	3.5789	13.0689	5.0156	15.2621	8.7727	5.5244	13.8000	13.8000	13.8000	13.8000	-14.3721	-2.0410	-14.5947	-10.7522	-28.9697	-16.6386	-28.9777	-22.2410
1096	-1.1824	-3.1035	0.0000	1.1305	2.4645	2.9377	9.6584	4.3058	14.1961	12.8120	6.4336	13.8000	13.8000	13.8000	13.8000	-13.3023	-0.9712	-15.2589	-10.1158	-27.4250	-15.0939	-31.3745	-20.7940
1097	-2.4085	-5.9113	0.0000	2.2294	0.4705	4.2143	12.4606	3.8769	10.5350	9.0534	6.8177	13.8000	13.8000	13.8000	13.8000	-13.9735	-1.6424	-14.3481	-10.6407	-29.1464	-16.8153	-34.8149	-24.8374
1098	-1.7505	-4.6435	0.0000	2.6456	1.8748	1.5213	11.1445	4.7034	12.7970	9.1722	7.3786	13.8000	13.8000	13.8000	13.8000	-13.9891	-1.6580	-16.5092	-10.3193	-28.6406	-16.3095	-35.4578	-23.6354
1099	-2.8111	-4.9303	0.0000	2.1100	3.3678	2.1398	12.4623	4.5862	9.5112	6.4405	6.4624	13.8000	13.8000	13.8000	13.8000	-14.6713	-2.3402	-15.3254	-10.3032	-29.1319	-16.8008	-34.8193	-23.7031
1100	2.7622	-1.1498	0.0000	3.2837	1.4784	1.6266	9.7540	3.8697	9.2929	9.4206	7.1375	13.8000	13.8000	13.8000	13.8000	-14.0463	-1.7152	-14.8503	-10.5533	-24.6823	-12.3512	-34.5833	-21.3932
1101	-2.8895	-3.0774	0.0000	1.9358	6.5492	3.5453	12.9540	5.0297	15.4183	8.5310	5.5374	13.8000	13.8000	13.8000	13.8000	-14.5021	-2.1710	-14.5891	-10.7944	-28.8419	-16.5108	-28.8939	-22.1819
1102	-0.7967	-3.2246	0.0000	0.6291	2.3909	2.7228	9.9307	4.0532	14.2933	12.7833	6.3908	13.8000	13.8000	13.8000	13.8000	-13.4749	-1.1438	-15.2464	-10.3736	-27.5146	-15.1835	-31.8057	-20.7116
1103	-3.1009	-5.7763	0.0000	1.6144	0.0301	4.6139	13.0986	3.9219	10.6818	8.7075	6.4215	13.8000	13.8000	13.8000	13.8000	-13.9376	-1.6065	-14.5510	-10.1970	-29.6302	-17.2991	-34.1474	-24.2487
1104	-0.5391	-4.4324	0.0000	1.4267	1.2592	4.0739	15.2720	4.3945	19.2915	7.3653	7.3452	13.8000	13.8000	13.8000	13.8000	-17.3694	-5.0383	-17.4379	-10.2025	-27.7710	-15.4399	-32.3008	-22.7315
1105	2.4326	-1.3491	0.0000	3.1980	1.4360	1.6592	9.6811	3.8684	9.8298	9.6734	7.2120	13.8000	13.8000	13.8000	13.8000	-13.8768	-1.5457	-14.4289	-10.5537	-24.8528	-12.5217	-34.7505	-21.2052
1106	1.8553	-0.0998	0.0000	1.4689	3.6520	2.2624	12.4117	3.5369	14.6213	6.8483	5.1367	13.8000	13.8000	13.8000	13.8000	-15.1837	-2.8526	-13.7006	-10.5252	-24.7452	-12.4141	-32.3061	-19.0925
1107	-1.4784	-3.2614	0.0000	1.1938	2.5249	1.4778	14.4950	4.2968	18.2889	7.9675	5.9952	13.8000	13.8000	13.8000	13.8000	-14.4681	-2.1370	-15.8721	-10.5705	-27.6172	-15.2861	-32.4152	-21.5181
1108	-1.7993	-3.9272	0.0000	0.3112	5.9811	1.8687	13.3132	3.8132	14.7108	7.7281	5.8254	13.8000	13.8000	13.8000	13.8000	-14.4404	-2.1093	-12.5618	-10.3754	-27.8961	-15.5650	-28.9266	-20.8638
1109	-1.8985	-4.6906	0.0000	2.9867	2.2126	1.1756	11.4432	4.4944	12.8760	9.0658	6.9975	13.8000	13.8000	13.8000	13.8000	-13.8853	-1.5542	-16.4521	-10.5647	-28.4747	-16.1436	-35.5084	-24.1112
1110	-1.5065	-4.5734	0.0000	2.2771	2.2262	1.0194	10.8512	4.7046	12.7679	9.3224	7.2576	13.8000	13.8000	13.8000	13.8000	-14.0075	-1.6764	-16.4843	-10.2830	-28.3946	-16.0635	-35.3690	-23.4724
1111	-1.4461	-3.4252	0.0000	1.2483	3.0151	1.7078	14.6967	4.2223	18.5152	7.9368	6.0686	13.8000	13.8000	13.8000	13.8000	-13.8130	-1.4819	-16.2784	-10.4322	-27.7996	-15.4685	-32.7604	-21.1235
1112	-1.6544	-3.3507	0.0000	1.3517	2.7727	1.9507	14.6718	4.4616	18.4695	7.9586	6.2666	13.8000	13.8000	13.8000	13.8000	-14.2466	-1.9155	-16.3107	-10.5069	-27.5175	-15.1864	-32.5270	-21.3577
1113	0.2207	-0.8101	0.0000	3.3003	4.8744	8.0852	14.4389	4.6687	18.5327	7.4286	6.0113	13.8000	13.8000	13.8000	13.8000	-16.9864	-4.6553	-16.6317	-10.3205	-25.9065	-13.5754	-26.1164	-21.8288
1114	2.3279	-0.0008	0.0000	1.6464	3.7391	2.2353	12.9177	3.8334	15.1296	7.3030	5.9166	13.8000	13.8000	13.8000	13.8000	-14.9361	-2.6050	-13.3203	-10.4245	-24.7718	-12.4407	-32.6110	-18.8106
1115	-1.0983	-3.2965	0.0000	1.4712	2.8829	1.7278	14.3182	4.2988	18.5407	7.8579	6.3818	13.8000	13.8000	13.8000	13.8000	-13.7809	-1.4498	-16.3499	-10.1528	-27.8511	-15.5200	-32.5257	-21.3339
1116	-1.8706	-4.0437	0.0000	-0.2506	6.0061	1.8581	13.0792	3.3167	14.4665	8.0115	5.5770	13.8000	13.8000	13.8000	13.8000	-14.6433	-2.3122	-12.6462	-10.4079	-28.1707	-15.8396	-29.0782	-20.5678
1117	-1.6318	-3.2074	0.0000	0.4442	1.7103	2.8806	9.9575	4.2358	13.6557	12.3115	5.7612	13.8000	13.8000	13.8000	13.8000	-13.0506	-0.7195	-15.1053	-10.7564	-27.4439	-15.1128	-31.7705	-20.4987
1118	-0.8552	-3.3407	0.0000	0.5398	2.3394	2.9726	9.5444	4.3050	14.1919	12.7450	6.3282	13.8000	13.8000	13.8000	13.8000	-13.1658	-0.8347	-15.1903	-10.4363	-27.4974	-15.1663	-31.6066	-20.6404
1119	0.4879	-0.9648	0.0000	3.3772	4.7276	8.4952	14.6146	4.1682	18.1394	7.7610	5.8009	13.8000	13.8000	13.8000	13.8000	-16.7772	-4.4461	-16.6254	-10.4149	-26.0321	-13.7010	-25.9520	-21.7073
1120	-1.1168	-3.5371	0.0000	-0.0328	5.4036	2.2279	12.6658	3.6635	14.6641	7.3627	5.6759	13.8000	13.8000	13.8000	13.8000	-14.7096	-2.3785	-12.8748	-10.5189	-27.8432	-15.5121	-29.2088	-20.5049
1121	2.1318	-0.0239	0.0000	1.2173	4.0659	2.3800	12.9138	3.6375	14.5783	7.2800	5.3429	13.8000	13.8000	13.8000	13.8000	-14.9768	-2.6457	-13.3193	-10.6027	-24.6869	-12.3558	-32.5533	-18.8009
1122	-0.1493	-1.5489	0.0000	0.1058	1.6289	4.3250	15.4222	4.5370	17.5233	10.5689	5.8540	13.8000	13.8000	13.8000	13.8000	-13.4228	-1.0917	-12.8883	-10.7327	-26.5591	-14.2280	-31.7882	-18.7932
1123	-3.0221	-3.1383	0.0000	1.8458	6.6416	3.7016	13.1484	5.0375	15.1999	8.7179	5.7545	13.8000	13.8000	13.8000	13.8000	-14.5573	-2.2262	-14.5447	-10.8601	-28.7922	-16.4611	-28.7241	-22.2356
1124	-2.9702	-5.7387	0.0000	1.6277	0.0833	4.7347	12.9528	3.9366	10.7502	8.7844	6.1570	13.8000	13.8000	13.8000	13.8000	-13.7824	-1.4513	-14.5400	-10.3801	-29.7889	-17.4578	-34.1186	-24.1725
1125	-1.1840	-3.2756	0.0000	1.5431	2.7193	1.5440	14.7631	4.2393	18.3990	7.6889	6.0662	13.8000	13.8000	13.8000	13.8000	-13.7772	-1.4461	-16.3245	-10.2120	-27.7831	-15.4520	-32.2589	-21.3862
1126	-2.8870	-3.0926	0.0000	1.9863	6.5634	3.6580	13.0747	5.0676	15.3089	8.6598	5.6772	13.8000	13.8000	13.8000	13.8000	-14.4752	-2.1441	-14.4933	-10.7238	-28.7616	-16.4305	-28.8408	-22.2582
1127	-0.7297	-3.5644	0.0000	3.0818	0.4294	1.4534	15.1320	3.3709	16.5790	8.6059	6.0804	13.8000	13.8000	13.8000	13.8000	-13.5581	-1.2270	-14.0657	-10.2132	-27.3126	-14.9815	-37.6204	-23.2617
1128	-2.6740	-2.8696	0.0000	2.0732	6.4669	3.6999	13.3431	4.9585	14.9877	9.0080	5.4238	13.8000	13.8000	13.8000	13.8000	-14.5846	-2.2535	-14.5258	-10.7576	-28.8355	-16.5044	-28.7370	-22.1109
1129	-1.0821	-4.3675	0.0000	1.3545	1.6200	4.3322	15.0239	4.3381	19.4297	7.9279	7.2346	13.8000	13.8000	13.8000	13.8000	-16.6412	-4.3101	-17.5207	-10.1929	-27.5171	-15.1860	-32.0781	-22.2737
1130	0.4009	-0.9168	0.0000	3.5626	5.0315	8.3494	14.8078	4.3834	18.4524	7.9799	5.9305	13.8000	13.8000	13.8000	13.8000	-16.9606	-4.6295	-16.4586	-10.5279	-25.8603	-13.5292	-25.9717	-21.5053
1131	2.4038	-1.3079	0.0000	3.1518	1.3491	1.8899	9.5349	3.9233	9.6154	9.5207	7.1014	13.8000	13.8000	13.8000	13.8000	-14.0581	-1.7270	-14.8966	-10.2835	-24.9830	-12.6519	-34.7234	-21.3159
1132	-1.2574	-3.3605	0.0000	0.9029	1.9533	2.6594	9.8433	4.2770	14.0652	12.8978	6.1544	13.8000	13.8000	13.8000	13.8000	-12.6778	-0.3467	-15.3634	-10.3324	-27.5962	-15.2651	-31.9977	-20.8616
1133	-2.8822	-2.9846	0.0000	1.8442	6.5818	3.6685	13.1265	5.0400	15.4223	8.7538	5.5761	13.8000	13.8000	13.8000	13.8000	-14.6358	-2.3047	-14.7366	-10.8976	-28.8911	-16.5600	-28.6137	-22.3192
1134	-1.4670	-3.9987	0.0000	0.8946	1.6671	6.3255	16.6148	5.1110	8.1337	9.3434	7.4723	13.8000	13.8000	13.8000	13.8000	-14.6064	-2.2753	-14.2405	-10.4335	-27.7385	-15.4074	-28.4875	-21.9097
1135	-0.9526	-3.3816	0.0000	3.0461	0.4791	1.6119	14.8860	3.5383	16.5183	8.8625	5.8270	13.8000	13.8000	13.8000	13.8000	-14.3460	-2.0149	-14.1680	-10.4573	-27.1718	-14.8407	-37.5319	-23.1448
1136	-1.2366	-1.0540	0.0000	2.2359	1.2264	5.5661	13.2697	5.5357	13.4118	7.7553	5.9160	13.8000	13.8000	13.8000	13.8000	-14.1299	-1.7988	-15.1241	-10.9275	-27.3985	-15.0674	-32.1223	-20.7055
1137	2.7446	-1.0556	0.0000	2.9294	1.3069	2.0412	9.4557	3.9771	9.5219	9.2156	7.2516	13.8000	13.8000	13.8000	13.8000	-13.8147	-1.4836	-15.3713	-10.3992	-24.7830	-12.4519	-34.3631	-21.1773
1138	0.2316	-2.1241	0.0000	-0.5820	0.4248	4.8071	16.4819	4.6341	16.5708	9.7390	6.5082	13.8000	13.8000	13.8000	13.8000	-12.4942	-0.1631	-13.2379	-10.2613	-26.3252	-13.9941	-31.9614	-18.6400
1139	-2.8645	-3.1004	0.0000	1.8648	6.3829	3.5073	13.0369	5.2185	15.5565	8.9551	5.8552	13.8000	13.8000	13.8000	13.8000	-14.1492	-1.8181	-14.7129	-10.9198	-28.7354	-16.4043	-29.0735	-22.4068
1140	0.0093	-2.2751	0.0000	-0.4466	0.5979	4.8265	16.1372	4.2173	17.1936	10.1256	6.3834	13.8000	13.8000	13.8000	13.8000	-13.0163	-0.6852	-13.3619	-10.3368	-26.3826	-14.0515	-32.0005	-18.4499
1141	0.0472	-1.1412	0.0000	2.9366	5.3854	8.4757	14.9992	4.5246	19.0968	7.8627	5.6005	13.8000	13.8000	13.8000	13.8000	-17.7509	-5.4198	-16.2507	-10.4799	-26.3398	-14.0087	-27.2726	-21.6278
1142	-1.5117	-3.3952	0.0000	1.2993	2.9300	1.5180	14.6651	4.2726	18.4901	8.1022	6.3216	13.8000	13.8000	13.8000	13.8000	-14.0077	-1.6766	-16.2128	-10.2774	-27.7558	-15.4247	-32.6122	-21.4339
1143	2.5022	-1.2117	0.0000	2.6945	1.3474	1.8831	9.4577	4.0603	9.6722	9.6277	7.1340	13.8000	13.8000	13.8000	13.8000	-13.9537	-1.6226	-14.5783	-10.5984	-24.8497	-12.5186	-34.6700	-20.9741
1144	-2.8534	-4.7865	0.0000	2.1711	2.5908	3.1062	12.3159	5.2987	9.1076	6.3763	6.5793	13.8000	13.8000	13.8000	13.8000	-14.1078	-1.7767	-15.2980	-10.3908	-29.2181	-16.8870	-34.6830	-23.7746
1145	0.2971	-2.1520	0.0000	0.1239	0.7712	4.5932	16.1831	4.4693	16.3501	9.9814	6.5912	13.8000	13.8000	13.8000	13.8000	-12.8117	-0.4806	-13.0990	-10.1600	-26.3481	-14.0170	-31.7490	-19.0263
1146	-3.5903	-5.5061	0.0000	-0.3203	0.4333	0.8962	14.1509	4.7373	13.7349	7.9238	6.3592	13.8000	13.8000	13.8000	13.8000	-13.5764	-1.2453	-17.4777	-10.3826	-29.6754	-17.3443	-32.5491	-22.0293
1147	-2.2135	-5.0239	0.0000	2.3273	0.9461	3.6443	13.7734	3.7533	11.6690	8.8126	6.0594	13.8000	13.8000	13.8000	13.8000	-12.8510	-0.5199	-15.2387	-10.3048	-29.2270	-16.8959	-34.8760	-23.9974
1148	0.1391	-1.7385	0.0000	-0.1717	0.4237	4.3994	16.1877	4.5702	17.2152	10.1866	6.5090	13.8000	13.8000	13.8000	13.8000	-13.0795	-0.7484	-13.4614	-10.1744	-26.1287	-13.7976	-31.9711	-18.5944
1149	-1.3337	-1.1566	0.0000	2.1946	2.0824	6.2416	13.4689	5.7701	13.2695	7.6575	5.9383	13.8000	13.8000	13.8000	13.8000	-14.2149	-1.8838	-15.1956	-11.1513	-27.3341	-15.0030	-32.5192	-20.7933
1150	-0.0609	-1.9855	0.0000	0.3704	0.6202	5.1476	15.9772	4.6752	16.9973	9.5367	6.3999	13.8000	13.8000	13.8000	13.8000	-13.1514	-0.8203	-12.6607	-10.4541	-26.5015	-14.1704	-31.6300	-19.5973
1151	-2.7050	-3.1224	0.0000	2.0486	6.7637	3.5527	13.5101	4.8732	15.2491	8.8896	5.5676	13.8000	13.8000	13.8000	13.8000	-14.6011	-2.2700	-15.0835	-11.0564	-28.5982	-16.2671	-28.2777	-22.2730
1152	2.3866	-1.3356	0.0000	3.0106	1.1454	1.7510	9.4900	3.8235	9.7604	9.8226	7.0266	13.8000	13.8000	13.8000	13.8000	-13.6762	-1.3451	-14.7369	-10.3594	-24.9183	-12.5872	-34.7140	-21.0931
1153	2.0574	-1.0089	0.0000	2.6687	1.3425	1.9562	9.6327	3.9393	10.0414	9.9709	6.7694	13.8000	13.8000	13.8000	13.8000	-13.9570	-1.6259	-15.4352	-10.5257	-25.0704	-12.7393	-34.6249	-20.6667
1154	-1.2028	-4.7230	0.0000	1.1698	1.4296	3.8898	14.9485	4.4855	19.3148	7.3220	7.3160	13.8000	13.8000	13.8000	13.8000	-17.0641	-4.7330	-17.5506	-10.2065	-28.1606	-15.8295	-32.2770	-22.2947
1155	-3.4642	-4.7396	0.0000	2.4380	2.7450	1.8606	12.1576	4.9489	9.9817	6.7484	6.1737	13.8000	13.8000	13.8000	13.8000	-15.4908	-3.1597	-15.3565	-10.3328	-29.8050	-17.4739	-34.6916	-23.9557
1156	0.3628	-1.1562	0.0000	3.0053	4.9262	8.7190	14.8434	4.5055	18.5575	7.5619	6.1346	13.8000	13.8000	13.8000	13.8000	-16.7998	-4.4687	-16.6273	-10.1458	-26.2664	-13.9353	-25.8594	-21.7004
1157	-2.9331	-2.9383	0.0000	1.8230	6.4333	3.8019	13.6641	5.2528	15.1592	8.6666	5.5406	13.8000	13.8000	13.8000	13.8000	-14.1269	-1.7958	-14.7470	-11.1471	-28.8463	-16.5152	-28.7030	-22.1255
1158	-2.8274	-3.1428	0.0000	2.0717	6.4830	3.5102	13.3492	5.0908	15.0845	8.7392	5.9728	13.8000	13.8000	13.8000	13.8000	-14.3526	-2.0215	-14.7438	-10.8746	-28.7935	-16.4624	-28.7465	-22.3349
1159	-1.1160	-2.8913	0.0000	0.7199	2.1426	3.2243	10.3084	4.0742	14.0805	12.6871	5.9471	13.8000	13.8000	13.8000	13.8000	-13.1118	-0.7807	-15.1872	-10.3409	-27.7201	-15.3890	-31.6330	-20.2427
1160	2.5031	-0.9342	0.0000	3.3353	1.2449	2.0978	9.9010	3.9346	9.5780	9.3591	7.1866	13.8000	13.8000	13.8000	13.8000	-13.9680	-1.6369	-15.1706	-10.4056	-24.7846	-12.4535	-34.8840	-20.9668
1161	-2.9034	-2.8140	0.0000	2.1534	6.2731	3.7241	13.0466	5.1182	15.3228	8.6462	5.3548	13.8000	13.8000	13.8000	13.8000	-14.5805	-2.2494	-14.4864	-11.1655	-28.7437	-16.4126	-28.8028	-22.3367
1162	-3.0437	-4.7161	0.0000	0.2588	0.4688	0.9138	13.8825	4.2710	13.2697	7.7789	5.7473	13.8000	13.8000	13.8000	13.8000	-13.4950	-1.1639	-18.4364	-10.5796	-29.3987	-17.0676	-32.5037	-21.6949
1163	-1.2822	-3.6354	0.0000	1.2587	3.0339	1.4004	14.7174	4.2610	18.5907	8.0285	6.1388	13.8000	13.8000	13.8000	13.8000	-13.5918	-1.2607	-16.3888	-10.4562	-27.5685	-15.2374	-32.6672	-21.7233
1164	2.0056	0.2837	0.0000	1.3232	3.4788	2.1093	12.8311	3.8741	15.0900	7.3283	5.5541	13.8000	13.8000	13.8000	13.8000	-14.9435	-2.6124	-13.5289	-10.5946	-24.1845	-11.8534	-32.9080	-18.6878
1165	-1.1573	-3.1325	0.0000	0.7818	2.0071	2.6889	9.8916	4.0889	14.3187	12.9997	6.3008	13.8000	13.8000	13.8000	13.8000	-13.2102	-0.8791	-15.4189	-10.2497	-27.5249	-15.1938	-31.3448	-20.6472
1166	-2.9652	-3.2243	0.0000	1.8526	6.9519	3.6334	13.1734	5.0276	15.2381	8.9663	5.9082	13.8000	13.8000	13.8000	13.8000	-14.7163	-2.3852	-14.4054	-10.7897	-28.9192	-16.5881	-28.8882	-22.2811
1167	-1.2494	-4.0978	0.0000	1.3013	1.4246	6.3407	16.2144	4.4247	7.7916	9.3038	7.2485	13.8000	13.8000	13.8000	13.8000	-13.9259	-1.5948	-14.4963	-10.3830	-27.6231	-15.2920	-28.8879	-22.0756
1168	2.1395	-0.1854	0.0000	0.7321	2.4492	1.9663	14.1729	3.3079	12.1851	6.7472	5.1799	13.8000	13.8000	13.8000	13.8000	-15.2282	-2.8971	-15.8549	-10.6074	-24.5922	-12.2611	-31.9477	-18.4219
1169	-1.5208	-4.2887	0.0000	1.1213	1.6490	6.7570	16.6241	4.7654	8.3038	9.7158	7.3992	13.8000	13.8000	13.8000	13.8000	-14.9968	-2.6657	-14.7265	-10.3492	-27.8573	-15.5262	-28.7046	-21.7920
1170	2.5999	0.6575	0.0000	1.1076	3.5021	2.8433	12.8768	3.4487	14.2200	6.9716	5.2900	13.8000	13.8000	13.8000	13.8000	-15.0489	-2.7178	-13.7147	-10.2941	-24.5082	-12.1771	-32.5163	-18.3980
1171	2.4580	-0.9959	0.0000	3.0512	1.5887	2.0141	9.6069	4.0965	9.8500	9.5920	7.1532	13.8000	13.8000	13.8000	13.8000	-13.6412	-1.3101	-14.9554	-10.1839	-25.0017	-12.6706	-34.7499	-21.1581
1172	2.5548	-1.2081	0.0000	3.1698	1.3715	2.0480	9.6351	3.7424	9.5799	9.2655	7.1663	13.8000	13.8000	13.8000	13.8000	-13.7897	-1.4586	-15.0301	-10.3608	-25.1748	-12.8437	-34.5340	-21.2491
1173	0.0850	-2.0266	0.0000	0.2805	3.4722	3.8428	13.0215	4.6796	14.4333	8.2010	6.8263	13.8000	13.8000	13.8000	13.8000	-13.9404	-1.6093	-14.0929	-10.1945	-26.5939	-14.2628	-33.2238	-18.9648
1174	2.0659	0.4840	0.0000	1.4820	4.1313	2.3704	12.8133	3.6572	14.4921	7.2793	5.3498	13.8000	13.8000	13.8000	13.8000	-14.8054	-2.4743	-13.6305	-10.4533	-24.7147	-12.3836	-32.7971	-18.6482
1175	-1.0416	-0.9415	0.0000	2.0837	1.3025	6.0450	13.6811	5.8304	13.3076	7.4928	6.0689	13.8000	13.8000	13.8000	13.8000	-14.2102	-1.8791	-15.1974	-10.8914	-27.3370	-15.0059	-32.3245	-20.4919
1176	-1.0222	-3.2735	0.0000	1.5382	2.5853	1.7931	14.8319	4.2587	18.4879	8.4412	6.0701	13.8000	13.8000	13.8000	13.8000	-14.7327	-2.4016	-16.3017	-10.4673	-27.6207	-15.2896	-32.5430	-21.6137
1177	-2.8481	-3.1462	0.0000	1.9955	6.5100	3.6309	12.9824	5.0903	15.3296	8.5500	5.6349	13.8000	13.8000	13.8000	13.8000	-14.5313	-2.2002	-14.5977	-10.8933	-28.9348	-16.6037	-28.8819	-22.1399
1178	2.1791	0.1677	0.0000	1.6674	4.1466	2.4308	12.4856	3.4309	14.6719	6.8733	5.4709	13.8000	13.8000	13.8000	13.8000	-15.0770	-2.7459	-13.6077	-10.4653	-24.5007	-12.1696	-32.7930	-18.8502
1179	-2.8376	-3.1655	0.0000	1.8386	6.4290	3.7246	13.0744	5.0759	15.3361	8.7313	5.7132	13.8000	13.8000	13.8000	13.8000	-14.5832	-2.2521	-14.4864	-10.8913	-29.0364	-16.7053	-28.8317	-22.3528
1180	-2.6527	-3.2399	0.0000	3.5390	3.7457	0.0882	16.1949	6.0127	18.8087	9.0358	6.8659	13.8000	13.8000	13.8000	13.8000	-14.4969	-2.1658	-15.1858	-10.5078	-28.7481	-16.4170	-34.9935	-23.7378
1181	-0.8306	-4.6078	0.0000	1.3861	1.6226	3.9787	15.1054	4.3451	19.3393	7.0132	7.2966	13.8000	13.8000	13.8000	13.8000	-16.8612	-4.5301	-17.6575	-10.3589	-27.7228	-15.3917	-32.1127	-22.4008
1182	-2.6874	-2.9764	0.0000	1.7738	6.7047	4.1957	12.6563	5.6042	15.5978	7.9368	6.0152	13.8000	13.8000	13.8000	13.8000	-14.8134	-2.4823	-14.7292	-10.9769	-28.7396	-16.4085	-28.9297	-22.0293
1183	-3.2248	-4.8631	0.0000	2.3298	2.6917	2.4389	12.0190	4.9149	9.6754	7.0072	6.3613	13.8000	13.8000	13.8000	13.8000	-15.8654	-3.5343	-15.4823	-10.4283	-29.3583	-17.0272	-34.8743	-23.7452
1184	-1.6966	-3.7772	0.0000	1.2869	1.7242	6.0145	15.9538	5.1743	8.0011	9.2491	7.3126	13.8000	13.8000	13.8000	13.8000	-14.9879	-2.6568	-14.6741	-10.5012	-28.1821	-15.8510	-28.9252	-21.7376
1185	-1.8476	-4.2952	0.0000	2.5742	1.8705	1.0718	11.2116	4.6855	12.8810	9.0902	7.1236	13.8000	13.8000	13.8000	13.8000	-14.1330	-1.8019	-16.3897	-10.2273	-28.4586	-16.1275	-35.7759	-23.6162
1186	-1.1465	-3.7551	0.0000	1.5824	0.2899	5.7167	16.4746	4.0693	8.9020	9.8276	6.5345	13.8000	13.8000	13.8000	13.8000	-13.5622	-1.2311	-14.7013	-10.0202	-27.8707	-15.5396	-30.5152	-22.0168
1187	-1.6240	-4.0322	0.0000	1.4342	1.7804	6.7605	16.8398	4.7522	7.8716	9.8521	7.0729	13.8000	13.8000	13.8000	13.8000	-14.7970	-2.4659	-14.3418	-10.0544	-28.0239	-15.6928	-29.7003	-22.1774
1188	-1.6849	-3.8466	0.0000	0.1373	6.1989	1.7485	12.9016	3.7789	14.5094	8.1616	5.8438	13.8000	13.8000	13.8000	13.8000	-14.7182	-2.3871	-12.3107	-10.4556	-27.8373	-15.5062	-29.1809	-20.5163
1189	-1.0261	-3.3569	0.0000	0.7291	2.4966	2.5834	10.3164	3.9103	14.2804	12.2781	5.9192	13.8000	13.8000	13.8000	13.8000	-13.0160	-0.6849	-14.9655	-10.3261	-27.7255	-15.3944	-30.9361	-20.7741
1190	-0.9679	-3.2858	0.0000	0.6192	2.1720	3.0081	9.5053	4.0615	14.2229	12.4465	6.3466	13.8000	13.8000	13.8000	13.8000	-13.1498	-0.8187	-15.0103	-10.3618	-27.2804	-14.9493	-31.5598	-20.8978
1191	-1.1988	-3.9613	0.0000	1.2665	1.3353	6.7618	16.2180	5.2440	7.7988	9.5632	7.8436	13.8000	13.8000	13.8000	13.8000	-14.7376	-2.4065	-14.5068	-10.5891	-27.5323	-15.2012	-29.0510	-21.8061
1192	-3.4662	-0.7362	0.0000	-3.7147	2.0642	4.6145	13.4705	8.4203	7.4698	3.1001	7.9694	13.8000	13.8000	13.8000	13.8000	-21.2313	-8.9002	-26.0531	-14.8347	-25.3176	-12.9865	-31.3639	-17.0513
1193	-1.0810	-0.9111	0.0000	2.2023	1.1098	5.7256	13.5515	5.5679	13.3521	7.7933	5.7118	13.8000	13.8000	13.8000	13.8000	-14.4854	-2.1543	-15.3163	-10.8999	-27.3067	-14.9756	-32.2306	-20.6281
1194	-2.8243	-3.8864	0.0000	2.6532	7.1073	1.2214	15.0598	5.3316	10.9064	8.6568	6.4345	13.8000	13.8000	13.8000	13.8000	-16.1939	-3.8628	-17.0332	-10.5904	-29.1186	-16.7875	-34.2990	-23.3002
1195	-2.8680	-3.1461	0.0000	1.8034	6.5583	3.7355	13.1485	4.9833	15.3668	8.5227	5.5953	13.8000	13.8000	13.8000	13.8000	-14.5354	-2.2043	-14.7789	-10.8562	-28.7064	-16.3753	-28.7640	-22.3381
1196	-2.0038	-5.0671	0.0000	2.4206	1.8314	0.9803	11.1212	4.5828	12.3985	9.5133	7.2746	13.8000	13.8000	13.8000	13.8000	-14.1728	-1.8417	-16.7779	-10.2040	-29.0497	-16.7186	-34.9999	-23.9111
1197	-3.9389	-5.2375	0.0000	-0.0637	0.3672	1.2550	13.5291	4.9005	14.2641	7.1819	6.3684	13.8000	13.8000	13.8000	13.8000	-13.5560	-1.2249	-17.2645	-10.4638	-29.8183	-17.4872	-32.8449	-21.7544
1198	-2.3913	-2.8386	0.0000	3.5983	3.9187	0.0246	16.3478	6.1927	18.8416	9.0463	7.0006	13.8000	13.8000	13.8000	13.8000	-14.5099	-2.1788	-15.1233	-10.6353	-28.5689	-16.2378	-34.9669	-23.4564
1199	2.7541	0.4339	0.0000	1.4822	3.8615	3.0096	12.0191	3.6538	14.5376	7.2075	5.6138	13.8000	13.8000	13.8000	13.8000	-14.8462	-2.5151	-13.8383	-10.2962	-24.5694	-12.2383	-32.5885	-18.7403
1200	-0.3772	-3.4990	0.0000	3.0054	0.3036	1.5922	14.7703	3.4116	16.6794	8.7789	6.0630	13.8000	13.8000	13.8000	13.8000	-13.7186	-1.3875	-13.7733	-10.5234	-27.0216	-14.6905	-37.4819	-23.0464
1201	-3.2454	-4.5536	0.0000	2.4620	2.8847	2.1831	12.1286	5.0077	9.3947	6.9780	6.2909	13.8000	13.8000	13.8000	13.8000	-15.2441	-2.9130	-15.2550	-10.5853	-29.3508	-17.0197	-35.1599	-24.0585
1202	-1.1804	-0.9501	0.0000	2.2765	1.6530	6.0223	13.2863	5.7859	12.9886	7.9358	6.0182	13.8000	13.8000	13.8000	13.8000	-14.3520	-2.0209	-15.4066	-11.0748	-27.2490	-14.9179	-32.5391	-20.5840
1203	-3.0583	-5.0750	0.0000	1.9176	3.0765	2.0769	12.5942	5.0407	9.5636	6.9277	6.5451	13.8000	13.8000	13.8000	13.8000	-15.0596	-2.7285	-15.2083	-10.3775	-29.5770	-17.2459	-35.2142	-23.6726
1204	-2.3996	-3.1864	0.0000	2.3637	6.5005	4.3024	12.4305	5.3287	15.3500	9.0999	6.2255	13.8000	13.8000	13.8000	13.8000	-14.8104	-2.4793	-14.7128	-10.6402	-28.5895	-16.2584	-28.6732	-22.4436
1205	-2.0161	-4.8278	0.0000	2.5489	2.1490	1.1543	11.2362	4.8514	12.9277	9.3377	7.1965	13.8000	13.8000	13.8000	13.8000	-13.8816	-1.5505	-16.3342	-10.2671	-28.8298	-16.4987	-35.4652	-24.0328
1206	-1.1248	-3.2595	0.0000	0.6760	2.3965	3.0118	9.7497	4.2522	14.2905	12.8439	6.3129	13.8000	13.8000	13.8000	13.8000	-12.9886	-0.6575	-15.6050	-10.0952	-27.5550	-15.2239	-31.3984	-20.5910
1207	-0.9193	-4.6911	0.0000	1.2947	1.9047	3.8144	15.0182	4.4879	19.1070	7.8948	7.3723	13.8000	13.8000	13.8000	13.8000	-16.8120	-4.4809	-17.6843	-10.2829	-28.0184	-15.6873	-32.0966	-22.7234
1208	-2.9504	-3.4908	0.0000	3.3542	2.8846	1.8905	13.6185	5.2280	15.9334	8.2577	6.0912	13.8000	13.8000	13.8000	13.8000	-13.3362	-1.0051	-17.5612	-10.5299	-29.1611	-16.8300	-35.8871	-23.8944
1209	-2.7240	-5.6766	0.0000	1.7950	0.0714	3.6760	13.0866	4.2095	10.7666	9.9018	6.8296	13.8000	13.8000	13.8000	13.8000	-14.1540	-1.8229	-14.6674	-10.3516	-29.8299	-17.4988	-34.4798	-23.9834
1210	-2.8384	-3.0040	0.0000	1.8303	6.6130	3.7361	12.9823	5.0194	15.5308	8.6547	5.7063	13.8000	13.8000	13.8000	13.8000	-14.4466	-2.1155	-14.5022	-10.7674	-28.6460	-16.3149	-28.6613	-22.1526
1211	0.7029	-0.6737	0.0000	3.6549	4.6949	8.0273	14.8748	4.7233	18.0489	7.8871	6.0676	13.8000	13.8000	13.8000	13.8000	-17.3784	-5.0473	-16.4874	-10.4998	-25.5635	-13.2324	-25.6026	-22.3905
1212	-2.5449	-2.9628	0.0000	3.5125	3.7496	0.2413	16.2714	5.8682	18.7330	9.2387	6.6770	13.8000	13.8000	13.8000	13.8000	-14.7036	-2.3725	-15.2850	-10.7121	-28.4574	-16.1263	-35.0293	-23.4785
1213	-2.4513	-5.4762	0.0000	2.0925	2.9282	2.0713	13.2952	4.6916	10.0927	7.4930	7.3150	13.8000	13.8000	13.8000	13.8000	-15.2925	-2.9614	-16.5061	-9.9813	-29.4503	-17.1192	-35.0222	-24.0382
1214	2.3530	0.1081	0.0000	1.5169	4.3300	2.3102	11.8264	3.5629	14.8274	7.1654	5.4156	13.8000	13.8000	13.8000	13.8000	-14.5758	-2.2447	-13.4020	-10.4155	-24.7429	-12.4118	-32.5427	-18.8399
1215	-1.8767	-3.9247	0.0000	0.0516	6.4882	1.9215	13.3217	3.5288	14.3369	7.6404	5.3423	13.8000	13.8000	13.8000	13.8000	-14.4078	-2.0767	-12.5458	-10.6231	-27.9197	-15.5886	-29.0772	-20.8478
1216	-2.7520	-3.1699	0.0000	1.8510	6.5534	3.3784	13.0707	5.1094	15.3064	8.6686	5.6945	13.8000	13.8000	13.8000	13.8000	-14.5455	-2.2144	-14.5247	-10.7350	-28.8794	-16.5483	-28.8440	-22.3226
1217	0.4759	-3.1613	0.0000	0.6531	0.7226	4.4424	16.3382	5.1370	7.7860	9.6028	8.3178	13.8000	13.8000	13.8000	13.8000	-14.9409	-2.6098	-15.1391	-10.5405	-26.4578	-14.1267	-29.6909	-20.5719
1218	2.2459	0.2321	0.0000	1.4311	4.1128	2.8512	12.4123	3.5297	15.0296	7.1208	5.4530	13.8000	13.8000	13.8000	13.8000	-14.8332	-2.5021	-13.4921	-10.6085	-24.2446	-11.9135	-32.5726	-18.5602
1219	-3.8039	-5.0712	0.0000	-0.1052	0.2198	1.1554	13.6652	4.8708	14.1636	7.3090	6.3003	13.8000	13.8000	13.8000	13.8000	-13.7794	-1.4483	-17.4925	-10.5105	-29.9445	-17.6134	-32.5999	-21.5076
1220	0.4914	-0.8126	0.0000	3.2121	5.2993	7.9508	14.6976	4.6004	18.4355	7.8121	5.7251	13.8000	13.8000	13.8000	13.8000	-16.9721	-4.6410	-16.3994	-10.5271	-25.7885	-13.4574	-26.0511	-21.5638
1221	2.4169	-1.3300	0.0000	3.4414	1.5676	1.8398	9.5057	3.8967	9.7598	9.4957	7.2383	13.8000	13.8000	13.8000	13.8000	-13.9300	-1.5989	-14.7409	-10.4001	-24.9081	-12.5770	-34.8378	-21.3455
1222	-0.9809	-3.2614	0.0000	0.8059	2.5282	3.1704	9.7122	3.9807	14.0156	12.5267	6.3025	13.8000	13.8000	13.8000	13.8000	-12.8796	-0.5485	-15.4403	-10.3659	-27.3546	-15.0235	-31.2670	-20.9710
1223	-1.1681	-3.4094	0.0000	0.7148	2.0430	3.1395	9.7519	4.0848	14.4712	12.9821	6.0479	13.8000	13.8000	13.8000	13.8000	-13.3017	-0.9706	-15.1304	-10.3678	-27.7734	-15.4423	-31.5022	-21.1965
1224	-3.1917	-4.4925	0.0000	2.0528	2.6810	2.4618	12.1648	5.0745	9.6044	6.8875	6.1978	13.8000	13.8000	13.8000	13.8000	-15.1214	-2.7903	-15.1788	-10.6737	-29.2757	-16.9446	-34.7617	-23.5762
1225	-3.4948	-5.2511	0.0000	-0.4503	0.9219	1.4095	13.6652	4.4089	14.1119	7.8556	6.0215	13.8000	13.8000	13.8000	13.8000	-13.8195	-1.4884	-17.6090	-10.4376	-29.5769	-17.2458	-33.1087	-21.4532
1226	-2.0162	-4.7146	0.0000	2.6241	1.7943	1.0856	11.2770	4.8475	12.4185	9.6504	7.4070	13.8000	13.8000	13.8000	13.8000	-14.0849	-1.7538	-16.6551	-10.3929	-28.8172	-16.4861	-35.2684	-24.0242
1227	-2.9717	-5.8981	0.0000	1.7977	0.0753	4.2950	13.1134	4.0013	10.5185	8.5257	6.7647	13.8000	13.8000	13.8000	13.8000	-14.0169	-1.6858	-14.6144	-10.4673	-29.3894	-17.0583	-33.8275	-24.1065
1228	-1.4056	-4.5299	0.0000	1.2403	1.9686	3.9800	14.8162	4.2432	19.5352	7.3710	6.8867	13.8000	13.8000	13.8000	13.8000	-16.5010	-4.1699	-17.3980	-9.9390	-28.3896	-16.0585	-32.4523	-22.2161
1229	-1.5768	-3.9367	0.0000	-0.1685	6.0241	1.8865	13.2289	3.6764	14.8227	7.8972	5.7882	13.8000	13.8000	13.8000	13.8000	-14.8042	-2.4731	-12.7718	-10.2945	-27.8442	-15.5131	-29.3145	-20.5451
1230	-2.5815	-3.1103	0.0000	3.4278	3.7678	0.1450	16.2978	6.0420	19.0594	9.4630	6.8938	13.8000	13.8000	13.8000	13.8000	-14.2580	-1.9269	-15.4585	-10.5913	-28.7377	-16.4066	-35.1141	-23.6896
1231	-1.2454	-4.4507	0.0000	1.3852	1.6769	4.1024	15.2143	4.5511	19.2805	7.3318	7.3487	13.8000	13.8000	13.8000	13.8000	-16.5839	-4.2528	-17.6755	-10.2064	-28.0616	-15.7305	-32.3579	-22.2859
1232	-0.1159	-3.5003	0.0000	2.8167	0.6020	1.8011	15.2201	3.1834	17.2916	8.8135	6.2125	13.8000	13.8000	13.8000	13.8000	-13.7987	-1.4676	-13.9602	-10.1953	-27.1403	-14.8092	-37.4612	-23.1398
1233	-2.9069	-2.9965	0.0000	1.9820	6.5238	3.6177	13.0357	5.0014	15.2806	8.6096	5.6998	13.8000	13.8000	13.8000	13.8000	-14.5841	-2.2530	-14.6684	-10.9259	-28.8265	-16.4954	-28.7980	-22.2708
1234	-1.5721	-4.0556	0.0000	-0.1151	6.2778	1.8625	13.6016	3.4980	14.9123	7.5971	5.5984	13.8000	13.8000	13.8000	13.8000	-14.3456	-2.0145	-13.0249	-10.3419	-28.1600	-15.8289	-29.1178	-21.0437
1235	-1.8048	-4.0100	0.0000	-0.3154	6.3779	1.8646	13.3732	3.4726	14.4602	7.9632	5.4950	13.8000	13.8000	13.8000	13.8000	-14.3152	-1.9841	-12.7796	-10.4791	-27.8969	-15.5658	-29.1037	-20.6659
1236	-2.8539	-5.7573	0.0000	1.2521	0.1206	4.2440	13.1301	4.2172	10.6533	8.2965	6.8599	13.8000	13.8000	13.8000	13.8000	-13.9328	-1.6017	-14.2007	-10.3494	-29.3397	-17.0086	-34.2819	-23.8593
1237	-3.8669	-5.4298	0.0000	-0.5940	0.3522	0.8399	13.4749	4.7255	13.8051	7.5060	6.4555	13.8000	13.8000	13.8000	13.8000	-13.7563	-1.4252	-17.2338	-10.5081	-29.8744	-17.5433	-32.7973	-21.6405
1238	-3.5241	-5.2560	0.0000	-0.3175	0.6079	1.0691	13.8176	4.5153	14.4537	7.3473	6.2174	13.8000	13.8000	13.8000	13.8000	-13.7067	-1.3756	-17.1924	-10.5311	-29.9260	-17.5949	-32.7022	-21.5432
1239	-1.1996	-3.1019	0.0000	1.4091	2.0761	2.9272	10.0253	4.2746	13.7550	12.9921	6.3718	13.8000	13.8000	13.8000	13.8000	-12.9438	-0.6127	-14.9320	-10.3374	-27.3396	-15.0085	-31.5415	-20.9109
1240	-0.9144	-3.1785	0.0000	0.5676	2.3811	2.8062	9.8739	4.2526	14.2010	12.5527	6.3835	13.8000	13.8000	13.8000	13.8000	-13.2129	-0.8818	-15.2920	-10.4875	-27.6314	-15.3003	-31.5232	-20.5531
1241	-1.0055	-4.5131	0.0000	1.4560	1.3993	4.2801	15.1246	4.6190	19.1488	7.2324	7.2778	13.8000	13.8000	13.8000	13.8000	-16.4262	-4.0951	-17.8241	-10.4629	-27.9477	-15.6166	-32.4527	-22.4847
1242	-2.8596	-2.9970	0.0000	1.9822	6.5021	3.6207	13.0066	5.0126	15.3316	8.5002	5.6887	13.8000	13.8000	13.8000	13.8000	-14.5546	-2.2235	-14.7589	-10.9119	-28.8803	-16.5492	-28.8341	-22.3294
1243	-0.4541	-2.4897	0.0000	-0.0533	3.4232	3.9451	13.2515	4.4019	13.1822	8.3271	6.0762	13.8000	13.8000	13.8000	13.8000	-14.0472	-1.7161	-14.2970	-10.5570	-27.0944	-14.7633	-32.8945	-19.4460
1244	-3.5261	-5.4746	0.0000	-0.5059	0.6118	0.7448	13.3977	4.8804	14.0125	7.0717	6.3593	13.8000	13.8000	13.8000	13.8000	-13.7012	-1.3701	-16.9734	-10.4529	-29.9261	-17.5950	-32.9123	-21.6725
1245	-2.7959	-3.1559	0.0000	2.0944	6.6612	3.6311	12.9371	4.9442	15.4676	8.6064	5.7324	13.8000	13.8000	13.8000	13.8000	-14.6239	-2.2928	-14.5287	-11.0045	-28.7896	-16.4585	-28.6099	-22.3202
1246	-1.2344	-1.8243	0.0000	1.4690	0.4487	4.5554	13.6515	4.6918	12.8707	6.6251	5.4677	13.8000	13.8000	13.8000	13.8000	-13.6604	-1.3293	-11.8560	-10.5983	-27.3654	-15.0343	-33.5007	-20.2074
1247	-2.8415	-3.0752	0.0000	1.8590	6.6177	3.5862	13.1377	5.2561	15.4303	8.8014	5.6950	13.8000	13.8000	13.8000	13.8000	-14.4625	-2.1314	-14.5246	-10.8609	-28.9292	-16.5981	-28.8831	-22.0980
1248	0.5672	-2.0633	0.0000	-0.0224	0.5721	5.0478	16.7754	4.7900	17.0605	9.9563	6.9955	13.8000	13.8000	13.8000	13.8000	-12.6347	-0.3036	-13.3688	-10.3347	-26.1766	-13.8455	-31.3804	-19.2143
1249	-1.5263	-4.3961	0.0000	0.9684	2.0338	5.8897	16.2371	5.0827	7.9050	9.9143	7.5482	13.8000	13.8000	13.8000	13.8000	-14.7678	-2.4367	-15.3553	-10.4931	-28.3242	-15.9931	-29.0247	-22.2094
1250	0.2041	-1.0984	0.0000	3.4210	4.8177	8.8008	14.6534	4.3151	18.6217	7.7960	5.8633	13.8000	13.8000	13.8000	13.8000	-16.9146	-4.5835	-16.4462	-10.2533	-26.0433	-13.7122	-26.6519	-21.7969
1251	-2.9465	-5.9138	0.0000	1.7815	0.3672	4.1855	12.9725	3.9074	10.5803	8.5331	6.4667	13.8000	13.8000	13.8000	13.8000	-13.6406	-1.3095	-14.5616	-10.3956	-29.4020	-17.0709	-33.9451	-24.1914
1252	-1.7833	-4.5534	0.0000	2.4208	1.8657	1.1043	11.0757	4.9081	12.8039	9.4420	7.3594	13.8000	13.8000	13.8000	13.8000	-14.0421	-1.7110	-16.6039	-10.3454	-28.6902	-16.3591	-35.3063	-23.7945
1253	-0.9419	-1.0951	0.0000	1.9966	1.6106	6.0759	13.1610	5.9692	12.8774	7.7415	6.3872	13.8000	13.8000	13.8000	13.8000	-14.4452	-2.1141	-15.2516	-10.9378	-27.0839	-14.7528	-32.3572	-20.3121
1254	-3.1011	-2.9486	0.0000	1.9283	5.8905	3.8851	12.8316	5.4942	15.0766	8.2350	6.0030	13.8000	13.8000	13.8000	13.8000	-14.7743	-2.4432	-14.2378	-10.9905	-29.1618	-16.8307	-28.4444	-22.0858
1255	-2.7507	-5.7794	0.0000	2.0508	0.0793	4.3258	13.0521	4.0751	10.7776	8.6646	6.8435	13.8000	13.8000	13.8000	13.8000	-13.8929	-1.5618	-14.3722	-10.4125	-29.4409	-17.1098	-34.2761	-24.1172
1256	2.3368	-1.3100	0.0000	2.9131	1.6112	1.9979	9.6052	3.8926	9.8416	9.6070	7.1079	13.8000	13.8000	13.8000	13.8000	-13.8637	-1.5326	-14.9059	-10.4185	-25.0423	-12.7112	-34.5987	-21.3669
1257	-3.5060	-4.9004	0.0000	2.3612	2.6641	1.7550	12.2315	5.0489	9.2878	7.6162	6.5535	13.8000	13.8000	13.8000	13.8000	-15.0388	-2.7077	-15.8299	-10.4352	-29.3631	-17.0320	-35.2882	-24.1807
1258	-3.6661	-4.0194	0.0000	2.2940	0.5960	3.1239	11.2455	4.6398	15.2688	7.7847	5.2752	13.8000	13.8000	13.8000	13.8000	-12.9344	-0.6033	-14.4957	-10.8853	-29.7525	-17.4214	-36.1878	-23.5518
1259	-0.1336	-1.6145	0.0000	0.1371	1.2579	4.2492	16.1842	4.7004	16.5842	10.6671	6.2317	13.8000	13.8000	13.8000	13.8000	-13.4000	-1.0689	-12.6649	-10.7600	-26.0690	-13.7379	-31.5704	-18.9210
1260	-0.8730	-2.3772	0.0000	-0.1216	2.8500	3.7591	12.8956	4.5320	13.7819	8.0398	5.8733	13.8000	13.8000	13.8000	13.8000	-14.4827	-2.1516	-15.0393	-10.5956	-27.0805	-14.7494	-33.5792	-19.4945
1261	-2.9307	-3.1259	0.0000	1.9389	6.5318	3.3951	12.9833	5.1226	15.2705	8.7049	5.6751	13.8000	13.8000	13.8000	13.8000	-14.4988	-2.1677	-14.6726	-11.0187	-28.7228	-16.3917	-28.7672	-22.1135
1262	-2.7720	-3.2021	0.0000	1.8660	6.4973	3.5110	13.1645	5.1711	15.4556	8.6948	5.8004	13.8000	13.8000	13.8000	13.8000	-14.5060	-2.1749	-14.5541	-10.9957	-28.8849	-16.5538	-28.9476	-22.3518
1263	-0.1657	-1.5274	0.0000	0.0624	4.0500	4.1017	12.5385	4.7267	13.3500	8.0963	6.0249	13.8000	13.8000	13.8000	13.8000	-14.7832	-2.4521	-13.9378	-10.2842	-26.6818	-14.3507	-32.7313	-18.7015
1264	2.0083	-0.2160	0.0000	0.8319	3.3374	1.6569	14.8121	3.4283	12.6484	7.4158	5.3428	13.8000	13.8000	13.8000	13.8000	-14.9798	-2.6487	-15.4730	-10.4638	-24.7771	-12.4460	-33.4874	-18.4147
1265	-1.5679	-3.9854	0.0000	-0.0385	6.1618	2.0337	13.1732	3.3248	14.5307	8.0755	5.5214	13.8000	13.8000	13.8000	13.8000	-14.5359	-2.2048	-12.5574	-10.2134	-28.1782	-15.8471	-29.1431	-20.5871
1266	-3.2036	-5.7935	0.0000	1.7782	0.0771	4.4680	12.7993	4.2973	10.5417	8.6063	6.4480	13.8000	13.8000	13.8000	13.8000	-13.6891	-1.3580	-14.4623	-10.6077	-29.7463	-17.4152	-34.1398	-24.0715
1267	-2.5881	-2.9206	0.0000	3.5505	3.7933	0.0750	16.3187	6.1677	18.9771	8.9180	6.8648	13.8000	13.8000	13.8000	13.8000	-14.4376	-2.1065	-15.4081	-10.6862	-28.6156	-16.2845	-35.1121	-23.5754
1268	-3.3336	-4.7295	0.0000	2.4695	2.5384	2.1681	12.0531	4.7802	9.8941	6.8794	6.2730	13.8000	13.8000	13.8000	13.8000	-15.2438	-2.9127	-15.4534	-10.3872	-29.1860	-16.8549	-34.7261	-24.0320
1269	-2.8646	-3.1318	0.0000	1.8526	6.6299	3.5418	12.9797	4.9419	15.3577	8.6178	5.7824	13.8000	13.8000	13.8000	13.8000	-14.4729	-2.1418	-14.6438	-10.8070	-28.8848	-16.5537	-28.8327	-22.2436
1270	-1.6148	-4.1145	0.0000	0.0102	6.2007	2.0106	13.0515	3.5827	14.5889	7.9717	5.7172	13.8000	13.8000	13.8000	13.8000	-14.2619	-1.9308	-12.5578	-10.5580	-28.3549	-16.0238	-29.2514	-20.8324
1271	-1.0967	-0.7737	0.0000	2.2943	1.1729	5.7651	13.7126	5.6906	13.1509	7.6388	5.7717	13.8000	13.8000	13.8000	13.8000	-14.3280	-1.9969	-15.0738	-10.9602	-27.3991	-15.0680	-32.2359	-20.6480
1272	-2.3432	-4.5094	0.0000	2.6160	1.7777	0.9089	11.5518	4.8676	12.7888	9.6167	7.2429	13.8000	13.8000	13.8000	13.8000	-13.7218	-1.3907	-16.6904	-10.2332	-28.8091	-16.4780	-35.1828	-23.5820
1273	0.1813	-0.7132	0.0000	3.3913	4.9730	8.1669	14.7027	4.4683	18.2013	7.6354	5.6876	13.8000	13.8000	13.8000	13.8000	-17.2069	-4.8758	-16.7004	-10.4380	-25.7791	-13.4480	-26.0663	-21.7534
1274	-2.8843	-5.4101	0.0000	1.7854	0.0469	3.9605	13.1417	4.2898	10.8156	9.4219	6.4876	13.8000	13.8000	13.8000	13.8000	-14.7352	-2.4041	-14.2550	-10.5547	-29.5718	-17.2407	-33.8949	-24.1073
1275	-1.9382	-4.1254	0.0000	0.0167	6.1235	2.1248	13.5235	3.5312	14.3064	7.6893	5.5791	13.8000	13.8000	13.8000	13.8000	-14.5583	-2.2272	-12.8887	-10.6715	-28.0579	-15.7268	-29.4451	-20.8695
1276	-1.6221	-4.3760	0.0000	1.0006	2.4393	5.9961	17.2663	4.5851	8.3100	9.8455	7.2260	13.8000	13.8000	13.8000	13.8000	-15.3716	-3.0405	-13.9769	-10.2066	-27.7079	-15.3768	-28.6281	-22.0520
1277	-1.9377	-3.6039	0.0000	0.1963	2.1968	3.4288	9.9474	4.0985	12.9634	12.9025	5.7331	13.8000	13.8000	13.8000	13.8000	-13.2459	-0.9148	-15.2816	-10.5648	-28.3680	-16.0369	-31.3561	-20.8174
1278	2.5855	-1.1746	0.0000	2.8960	1.1458	2.0736	9.7301	3.9627	9.8585	9.6312	7.2402	13.8000	13.8000	13.8000	13.8000	-13.9280	-1.5969	-14.9393	-10.5712	-24.8194	-12.4883	-34.5829	-21.1818
1279	-1.5825	-3.2072	0.0000	1.5000	2.4795	1.7558	14.8532	4.2852	18.2669	8.1287	6.1245	13.8000	13.8000	13.8000	13.8000	-14.0948	-1.7637	-16.1462	-10.1468	-27.8007	-15.4696	-32.4824	-21.4830
1280	-3.5989	-5.1288	0.0000	-0.0124	0.4699	0.4704	14.2494	4.4625	14.1177	7.4505	6.2110	13.8000	13.8000	13.8000	13.8000	-13.2275	-0.8964	-17.2119	-10.4995	-29.7218	-17.3907	-32.6746	-21.7201
1281	2.2459	-1.3101	0.0000	3.0669	1.2232	1.9520	9.8288	4.0885	9.7253	9.4417	7.1976	13.8000	13.8000	13.8000	13.8000	-13.6943	-1.3632	-14.4877	-10.5734	-24.8676	-12.5365	-34.5483	-21.0478
1282	-2.9143	-4.5443	0.0000	2.6543	2.5804	2.8477	12.1822	5.4974	9.1103	6.5737	6.6402	13.8000	13.8000	13.8000	13.8000	-14.3237	-1.9926	-15.1917	-10.3651	-29.1477	-16.8166	-34.1612	-23.8138
1283	-2.8816	-3.3359	0.0000	1.8654	6.5645	3.1444	13.0970	4.6288	15.4399	8.7118	5.4699	13.8000	13.8000	13.8000	13.8000	-14.3288	-1.9977	-14.7351	-10.4943	-28.9407	-16.6096	-29.2329	-22.1947
1284	-0.6473	-3.4863	0.0000	3.0541	0.1904	1.6517	15.1023	3.0562	16.2950	8.5609	5.5396	13.8000	13.8000	13.8000	13.8000	-13.3759	-1.0448	-14.5337	-10.5108	-27.3208	-14.9897	-37.6627	-23.1812
1285	-3.1584	-4.4246	0.0000	2.7251	3.0159	2.4327	12.3615	4.8255	9.5785	7.0809	6.1074	13.8000	13.8000	13.8000	13.8000	-15.7012	-3.3701	-14.9349	-10.2719	-29.5331	-17.2020	-35.0141	-23.9815
1286	-2.8909	-3.0980	0.0000	2.2418	6.5306	3.7363	13.2472	5.0960	15.0386	8.5732	5.8111	13.8000	13.8000	13.8000	13.8000	-14.8373	-2.5062	-14.6588	-10.9087	-28.9352	-16.6041	-28.6658	-22.2211
1287	0.4005	-0.7596	0.0000	3.5006	4.7430	8.3984	14.5229	4.2074	18.2131	7.4003	5.6503	13.8000	13.8000	13.8000	13.8000	-16.7494	-4.4183	-16.5579	-10.2352	-25.9525	-13.6214	-25.7690	-21.8672
1288	-1.4880	-3.3027	0.0000	1.8728	3.0925	1.3605	15.0332	4.4494	18.0075	7.7143	6.4428	13.8000	13.8000	13.8000	13.8000	-13.9437	-1.6126	-16.3396	-10.1969	-27.8730	-15.5419	-32.2004	-21.6393
1289	-1.4713	-4.2294	0.0000	1.0179	1.9692	6.0162	16.2035	4.9930	8.0444	8.8183	7.3010	13.8000	13.8000	13.8000	13.8000	-14.7345	-2.4034	-15.1466	-10.6443	-27.8851	-15.5540	-28.5730	-21.8731
1290	-2.0726	-3.8262	0.0000	1.2811	1.5125	6.1710	16.3133	4.8422	8.1503	10.6407	6.9301	13.8000	13.8000	13.8000	13.8000	-14.9742	-2.6431	-15.0945	-10.2309	-27.9648	-15.6337	-28.5847	-21.9310
1291	2.0558	-1.1358	0.0000	3.1413	1.2670	2.1310	9.5424	4.1432	9.8945	9.4014	6.9541	13.8000	13.8000	13.8000	13.8000	-13.6689	-1.3378	-14.7929	-10.3263	-24.7407	-12.4096	-34.7519	-21.2495
1292	-2.8016	-3.0527	0.0000	1.7934	6.4197	3.7519	13.1118	4.9357	15.5787	8.6723	5.5854	13.8000	13.8000	13.8000	13.8000	-14.5046	-2.1735	-14.6054	-10.8324	-29.0341	-16.7030	-28.6955	-22.1888
1293	-0.9487	-4.7166	0.0000	1.2914	2.0490	4.0980	14.9700	4.6255	19.2489	7.3186	7.3216	13.8000	13.8000	13.8000	13.8000	-16.7919	-4.4608	-17.4632	-10.1343	-28.0984	-15.7673	-32.2865	-22.6823
1294	-0.8373	-3.0849	0.0000	1.2663	2.2950	2.9871	9.7080	4.0200	14.2048	12.7933	6.3114	13.8000	13.8000	13.8000	13.8000	-13.1569	-0.8258	-15.3315	-10.2405	-27.1594	-14.8283	-31.5697	-20.7499
1295	0.4698	-2.0630	0.0000	0.4192	0.4169	4.8383	16.1607	4.3433	17.5416	9.8912	6.6616	13.8000	13.8000	13.8000	13.8000	-13.0759	-0.7448	-13.2738	-10.1044	-26.2742	-13.9431	-31.5753	-19.0838
1296	2.7730	-1.0189	0.0000	3.2707	1.6823	1.7573	9.2486	3.9063	9.9612	9.8813	7.3761	13.8000	13.8000	13.8000	13.8000	-13.6774	-1.3463	-14.6083	-10.1277	-24.7559	-12.4248	-34.7508	-21.1091
1297	-1.1620	-1.1623	0.0000	2.5155	1.2842	6.0114	14.0379	5.3504	13.2590	7.6781	5.7564	13.8000	13.8000	13.8000	13.8000	-14.3361	-2.0050	-15.5442	-10.9993	-27.2700	-14.9389	-32.1833	-20.8965
1298	-3.8155	-5.4407	0.0000	-0.3499	0.2401	0.8674	13.4157	4.7662	13.9199	7.8080	6.3377	13.8000	13.8000	13.8000	13.8000	-13.6300	-1.2989	-17.1633	-10.4450	-30.0074	-17.6763	-32.6033	-21.5392
1299	-1.5277	-3.5377	0.0000	0.7647	2.3073	2.9939	9.8067	4.3398	14.3597	12.5491	6.1182	13.8000	13.8000	13.8000	13.8000	-13.1106	-0.7795	-15.0742	-10.5959	-27.5072	-15.1761	-31.3902	-21.0136
1300	-2.1517	-4.8566	0.0000	2.5234	1.8714	1.3865	11.2651	4.8653	12.3352	9.1741	7.4669	13.8000	13.8000	13.8000	13.8000	-14.0943	-1.7632	-16.2618	-10.1444	-28.5571	-16.2260	-35.4683	-23.9389
1301	1.8675	-0.0444	0.0000	1.1390	2.8401	2.0987	14.5324	3.4939	12.2625	6.3907	5.0495	13.8000	13.8000	13.8000	13.8000	-15.2220	-2.8909	-15.8133	-10.4754	-24.7886	-12.4575	-32.1798	-18.6351
1302	-0.9214	-3.1036	0.0000	0.8001	2.6431	2.9647	9.7330	4.0807	13.9678	13.1046	5.9192	13.8000	13.8000	13.8000	13.8000	-12.8956	-0.5645	-15.2522	-10.5660	-27.5945	-15.2634	-31.5345	-20.7327
1303	-2.6824	-3.0833	0.0000	1.9936	6.5627	3.5977	13.0546	4.9340	15.3046	8.6577	5.7048	13.8000	13.8000	13.8000	13.8000	-14.5734	-2.2423	-14.6522	-10.9639	-28.7773	-16.4462	-28.8127	-22.2928
1304	1.8892	-0.1834	0.0000	0.9403	2.6712	2.0552	14.7028	3.3853	12.0744	6.4991	5.0807	13.8000	13.8000	13.8000	13.8000	-15.4262	-3.0951	-15.6404	-10.3845	-24.8188	-12.4877	-32.2121	-18.5130
1305	2.3635	-1.2956	0.0000	3.0492	1.3174	1.8259	9.7010	3.8624	10.0441	9.4836	7.2808	13.8000	13.8000	13.8000	13.8000	-13.8170	-1.4859	-14.7186	-10.4149	-24.8109	-12.4798	-34.7690	-21.2642
1306	-0.6451	3.5723	0.0000	-2.9519	2.9692	3.6266	12.9115	6.8157	16.5599	7.1638	3.2687	13.8000	13.8000	13.8000	13.8000	-12.9775	-0.6464	-20.2504	-14.2883	-26.7527	-14.4216	-25.3515	-18.3423
1307	-3.0766	-3.0217	0.0000	1.9221	6.5020	3.7519	13.0691	4.9343	15.3468	8.4890	5.4535	13.8000	13.8000	13.8000	13.8000	-14.6731	-2.3420	-14.5513	-10.9607	-28.8459	-16.5148	-28.8845	-22.0785
1308	2.2726	-1.0721	0.0000	3.1452	1.2501	2.1686	9.7307	3.9462	10.0789	9.4537	7.1635	13.8000	13.8000	13.8000	13.8000	-14.0700	-1.7389	-14.7607	-10.4253	-24.8638	-12.5327	-34.6144	-20.9779
1309	2.3661	-1.3908	0.0000	2.9607	1.4938	1.8783	9.4690	3.6744	9.9709	9.6691	6.9492	13.8000	13.8000	13.8000	13.8000	-13.9562	-1.6251	-14.9350	-10.5215	-25.1491	-12.8180	-34.5579	-20.9623
1310	0.0609	-1.8693	0.0000	-0.2922	0.3907	4.7901	16.4410	4.5509	17.2128	10.4639	6.3673	13.8000	13.8000	13.8000	13.8000	-12.9558	-0.6247	-13.3660	-10.2996	-26.6061	-14.2750	-31.8870	-18.6747
1311	-0.9973	-3.4068	0.0000	0.6735	2.3586	2.8092	9.6723	3.7723	14.0146	12.6918	6.1486	13.8000	13.8000	13.8000	13.8000	-12.8416	-0.5105	-15.2927	-10.3401	-27.2351	-14.9040	-31.4717	-20.9520
1312	-2.9533	-3.1963	0.0000	1.9415	6.6186	3.5039	12.9344	4.9877	15.3052	8.6223	5.6203	13.8000	13.8000	13.8000	13.8000	-14.5312	-2.2001	-14.6881	-10.9425	-28.7508	-16.4197	-28.7120	-22.1331
1313	-1.2178	-4.3805	0.0000	-0.1822	6.5126	1.2126	13.6044	2.7396	14.8205	8.1408	5.6415	13.8000	13.8000	13.8000	13.8000	-13.5114	-1.1803	-13.3186	-10.2403	-28.3555	-16.0244	-29.4422	-20.8402
1314	-1.4718	-1.8135	0.0000	1.7626	0.2932	4.3340	13.6811	4.9411	12.6761	6.6250	5.6872	13.8000	13.8000	13.8000	13.8000	-12.9719	-0.6408	-12.4036	-10.7015	-27.4242	-15.0931	-33.1993	-20.7484
1315	1.9000	-0.0932	0.0000	1.3616	2.7142	1.9309	14.3365	3.3255	12.2222	6.3916	5.1716	13.8000	13.8000	13.8000	13.8000	-15.3391	-3.0080	-15.4941	-10.4376	-24.6499	-12.3188	-32.4009	-18.7236
1316	-1.0119	-3.3072	0.0000	0.5635	2.2061	3.1622	9.6857	3.9581	14.3719	12.6766	6.2102	13.8000	13.8000	13.8000	13.8000	-13.2313	-0.9002	-15.3952	-10.4810	-27.5853	-15.2542	-31.6183	-20.6641
1317	-1.8359	-5.3831	0.0000	2.5678	1.7943	1.5424	10.4323	4.6621	11.9637	8.9727	7.6037	13.8000	13.8000	13.8000	13.8000	-13.8474	-1.5163	-16.5462	-10.2124	-29.2075	-16.8764	-35.1255	-24.6647
1318	-0.6033	-2.4992	0.0000	0.1710	3.1891	3.8985	13.1081	4.4373	13.3527	7.6832	6.3696	13.8000	13.8000	13.8000	13.8000	-14.3191	-1.9880	-13.9119	-10.5707	-26.7706	-14.4395	-33.0297	-19.4092
1319	-1.0441	-1.1350	0.0000	2.3003	1.7314	5.7573	13.0510	5.8733	12.9377	7.7906	6.1778	13.8000	13.8000	13.8000	13.8000	-13.9937	-1.6626	-15.7528	-10.7740	-27.3322	-15.0011	-32.3141	-20.7906
1320	-3.5091	-0.6572	0.0000	-3.7693	1.5903	4.0136	14.0941	8.4747	7.9628	3.2192	8.0871	13.8000	13.8000	13.8000	13.8000	-21.1801	-8.8490	-25.9620	-14.9453	-24.5984	-12.2673	-32.3216	-16.9945
1321	-3.9028	-4.7126	0.0000	4.3560	2.0190	0.6370	15.1581	4.5798	13.9796	7.3570	5.6277	13.8000	13.8000	13.8000	13.8000	-14.6582	-2.3271	-18.9472	-10.4015	-29.9068	-17.5757	-36.5236	-25.9061
1322	0.2102	-1.9137	0.0000	-0.2989	0.7018	4.5035	16.1153	4.5045	17.1278	9.9884	6.2508	13.8000	13.8000	13.8000	13.8000	-12.6584	-0.3273	-12.8809	-10.2388	-26.5732	-14.2421	-31.9786	-18.6577
1323	-2.9692	-5.8958	0.0000	1.5174	0.0599	4.3495	13.1674	4.1063	10.8894	8.4164	6.5504	13.8000	13.8000	13.8000	13.8000	-13.7674	-1.4363	-14.5085	-10.2439	-29.6837	-17.3526	-34.0045	-24.2970
1324	-2.9768	-5.7861	0.0000	2.1037	0.5400	3.8236	13.5740	4.0701	11.2910	9.5808	6.9376	13.8000	13.8000	13.8000	13.8000	-13.8451	-1.5140	-14.5111	-10.1839	-29.4810	-17.1499	-33.3852	-24.1351
1325	-3.6350	-5.1932	0.0000	-0.1066	0.5030	1.4236	13.7465	4.8667	14.2768	7.4242	6.3326	13.8000	13.8000	13.8000	13.8000	-13.5631	-1.2320	-17.0796	-10.6374	-29.9665	-17.6354	-32.7095	-21.7762
1326	-1.5314	-3.5065	0.0000	1.2578	2.8538	1.6136	14.7630	4.4724	18.3329	7.8095	6.3647	13.8000	13.8000	13.8000	13.8000	-14.0864	-1.7553	-16.2011	-10.3323	-27.5972	-15.2661	-32.4958	-21.6923
1327	2.5117	0.2200	0.0000	1.3326	3.9689	2.0926	12.7748	3.2594	15.0457	7.4963	5.4183	13.8000	13.8000	13.8000	13.8000	-15.3681	-3.0370	-13.7721	-10.2644	-24.3527	-12.0216	-32.5040	-18.4750
1328	-2.5071	-3.1004	0.0000	3.3284	3.7712	0.1147	16.2371	6.1546	19.0855	9.1913	7.0571	13.8000	13.8000	13.8000	13.8000	-14.6531	-2.3220	-15.5928	-10.6757	-28.5652	-16.2341	-35.0223	-23.5680
1329	2.2462	0.0832	0.0000	1.3392	3.7397	2.0794	12.6953	3.5505	14.7488	7.5758	5.5945	13.8000	13.8000	13.8000	13.8000	-15.0877	-2.7566	-13.4637	-10.4850	-24.7856	-12.4545	-32.9064	-18.5599
1330	-2.8667	-5.5527	0.0000	1.5824	0.0321	4.5448	12.8633	3.9729	10.8231	8.3459	6.3034	13.8000	13.8000	13.8000	13.8000	-13.8920	-1.5609	-14.4609	-10.4328	-29.4278	-17.0967	-34.3598	-24.1460
1331	-3.6426	-0.5937	0.0000	-3.7116	0.8597	4.0663	14.2195	6.8375	7.6800	4.2121	7.9842	13.8000	13.8000	13.8000	13.8000	-21.3836	-9.0525	-25.4527	-15.2194	-24.4461	-12.1150	-32.2242	-17.0667
1332	-2.7367	-2.9474	0.0000	1.9568	6.6154	3.6213	13.1426	5.2213	15.4209	8.5978	5.7135	13.8000	13.8000	13.8000	13.8000	-14.5176	-2.1865	-14.6640	-10.8810	-28.9703	-16.6392	-28.8635	-22.3259
1333	0.5404	-0.9546	0.0000	3.4887	5.1721	8.3640	14.6688	4.3101	18.5562	7.8932	5.9200	13.8000	13.8000	13.8000	13.8000	-17.0194	-4.6883	-17.0646	-10.1834	-26.0011	-13.6700	-25.8459	-21.5009
1334	1.7222	-0.3235	0.0000	0.9948	2.6399	2.0866	14.4750	3.1662	12.1674	6.3725	5.0045	13.8000	13.8000	13.8000	13.8000	-15.4457	-3.1146	-15.4739	-10.4913	-24.8027	-12.4716	-32.0898	-18.6801
1335	-3.9659	-5.2224	0.0000	-0.2699	0.5111	0.8698	13.2078	5.1774	14.6432	7.2476	6.5167	13.8000	13.8000	13.8000	13.8000	-13.4428	-1.1117	-17.5712	-10.6425	-29.8373	-17.5062	-32.6011	-21.8152
1336	-1.3287	-1.1116	0.0000	2.0068	1.3783	5.9869	13.6306	5.7224	13.2674	8.2317	5.9682	13.8000	13.8000	13.8000	13.8000	-15.1667	-2.8356	-15.5363	-10.9896	-27.4642	-15.1331	-32.9887	-20.4606
1337	-0.0865	-4.1227	0.0000	1.8694	1.5237	3.5844	14.3713	4.1386	18.7497	6.5466	7.0023	13.8000	13.8000	13.8000	13.8000	-16.8103	-4.4792	-17.6601	-10.0589	-27.3327	-15.0016	-31.3293	-22.6869
1338	-1.3467	-3.5320	0.0000	1.0727	2.6284	1.6684	14.8235	4.2191	19.0090	7.7833	6.2928	13.8000	13.8000	13.8000	13.8000	-13.6532	-1.3221	-16.9726	-10.1766	-27.6634	-15.3323	-33.0686	-21.2527
1339	-0.3434	-2.1795	0.0000	0.2106	0.6279	5.2721	15.8559	4.4311	16.8000	10.0611	6.1025	13.8000	13.8000	13.8000	13.8000	-12.8852	-0.5541	-12.8804	-10.6960	-26.2548	-13.9237	-31.9912	-19.4742
1340	-0.2814	-0.9468	0.0000	3.1533	0.7406	2.2153	15.5657	5.1811	13.7338	7.8896	6.0666	13.8000	13.8000	13.8000	13.8000	-12.7772	-0.4461	-17.7353	-10.4021	-26.3943	-14.0632	-32.1028	-21.2526
1341	-2.6846	-2.8421	0.0000	2.1370	6.5847	3.6250	13.4155	5.1579	15.3426	8.8517	5.7179	13.8000	13.8000	13.8000	13.8000	-14.6434	-2.3123	-14.4832	-10.8542	-28.7621	-16.4310	-28.7925	-21.8866
1342	-1.6425	-3.6040	0.0000	-0.0843	6.0731	1.7639	13.2229	3.5071	14.4091	7.3902	5.3438	13.8000	13.8000	13.8000	13.8000	-14.5922	-2.2611	-12.7096	-10.5388	-27.7533	-15.4222	-29.3918	-20.1110
1343	-2.8461	-3.0929	0.0000	2.1079	6.6643	3.7878	13.0672	4.9562	15.1511	8.5816	5.6023	13.8000	13.8000	13.8000	13.8000	-14.4435	-2.1124	-14.6401	-10.8585	-28.8483	-16.5172	-28.7919	-22.0914
1344	-1.7248	-1.6278	0.0000	1.6221	0.1762	4.2260	13.6048	5.0808	12.6728	6.4239	5.4111	13.8000	13.8000	13.8000	13.8000	-13.3301	-0.9990	-12.3523	-10.8671	-27.7906	-15.4595	-33.3359	-20.5753
1345	-1.1083	-4.5114	0.0000	1.3805	1.9333	4.1064	15.0867	4.5830	18.9499	7.4809	7.3537	13.8000	13.8000	13.8000	13.8000	-16.6665	-4.3354	-17.8952	-10.0844	-27.7807	-15.4496	-32.2795	-22.6070
1346	-3.6146	-5.3522	0.0000	-0.0381	0.8360	0.8336	14.3766	4.8212	14.5706	7.2443	6.6429	13.8000	13.8000	13.8000	13.8000	-13.8338	-1.5027	-17.1359	-10.3498	-29.7295	-17.3984	-32.7600	-22.0854
1347	-3.2249	-5.9123	0.0000	1.5151	0.8021	4.1302	12.9297	3.7429	10.5814	8.9580	5.9041	13.8000	13.8000	13.8000	13.8000	-13.5688	-1.2377	-13.9415	-10.4408	-29.9576	-17.6265	-33.4670	-24.2624
1348	-1.3444	-3.5579	0.0000	1.0493	2.7255	1.4790	14.8019	4.1544	18.3393	7.6523	6.1158	13.8000	13.8000	13.8000	13.8000	-14.0691	-1.7380	-16.6016	-10.5251	-27.9548	-15.6237	-32.6532	-21.2667
1349	2.2909	-0.5840	0.0000	0.7464	2.6360	1.8477	13.9419	3.3112	11.9528	6.7340	5.5457	13.8000	13.8000	13.8000	13.8000	-15.3068	-2.9757	-15.5087	-10.3269	-24.8733	-12.5422	-32.0376	-18.5239
1350	-0.0225	-1.8375	0.0000	2.7100	1.0223	2.1347	13.9791	4.9195	14.1144	7.7567	6.5565	13.8000	13.8000	13.8000	13.8000	-12.8542	-0.5231	-17.4359	-10.3640	-26.1140	-13.7829	-32.4750	-21.5850
1351	-2.1001	-5.0038	0.0000	2.3942	1.7282	1.2850	11.2667	3.9405	12.7531	9.0575	6.8194	13.8000	13.8000	13.8000	13.8000	-14.6339	-2.3028	-16.4564	-10.3333	-28.6834	-16.3523	-35.4461	-24.0343
1352	-0.9330	-3.4823	0.0000	1.1065	2.2439	2.6948	9.8017	4.0644	14.4386	12.7488	6.6168	13.8000	13.8000	13.8000	13.8000	-12.8456	-0.5145	-15.0831	-10.4482	-27.5471	-15.2160	-31.3057	-21.1296
1353	-1.4502	-4.3927	0.0000	1.3036	1.8948	6.1620	16.3618	4.2801	7.8634	10.1881	7.1753	13.8000	13.8000	13.8000	13.8000	-14.4769	-2.1458	-14.9612	-10.2125	-28.5627	-16.2316	-29.2070	-22.1305
1354	-1.8401	-2.5828	0.0000	1.3756	2.7771	1.9654	14.4045	4.4646	18.3597	7.9890	5.6498	13.8000	13.8000	13.8000	13.8000	-14.5067	-2.1756	-16.2973	-10.4970	-27.9558	-15.6247	-32.6475	-20.8916
1355	0.4534	-0.9941	0.0000	3.4242	5.1601	8.2597	14.8245	4.3480	18.4883	7.4958	5.7832	13.8000	13.8000	13.8000	13.8000	-16.6505	-4.3194	-16.8397	-10.2250	-26.0939	-13.7628	-26.0130	-21.4604
1356	-0.8627	-2.4831	0.0000	1.2079	2.4136	0.8232	13.9939	4.0508	18.4508	8.0242	5.8150	13.8000	13.8000	13.8000	13.8000	-13.7676	-1.4365	-16.6566	-10.5662	-27.0373	-14.7062	-31.7645	-20.5194
1357	-0.9115	-3.0788	0.0000	0.9858	1.7962	3.0264	10.0158	4.0367	14.0775	12.6026	6.2484	13.8000	13.8000	13.8000	13.8000	-12.7637	-0.4326	-15.1743	-10.3934	-27.3318	-15.0007	-31.6463	-20.9773
1358	-2.3347	-4.4349	0.0000	1.4814	3.5568	2.5662	15.8250	5.4890	11.4202	8.7985	7.3409	13.8000	13.8000	13.8000	13.8000	-13.5393	-1.2082	-14.8734	-10.3160	-28.6393	-16.3082	-35.2975	-22.4752
1359	-0.6831	-3.5024	0.0000	0.6797	2.2301	2.5871	9.1420	3.8630	14.1731	12.6328	6.2732	13.8000	13.8000	13.8000	13.8000	-12.9355	-0.6044	-15.1312	-10.3950	-27.5884	-15.2573	-31.5240	-20.7174
1360	-3.1804	-4.4808	0.0000	0.8024	0.8403	0.7744	14.1965	4.3587	13.6855	7.4947	5.9706	13.8000	13.8000	13.8000	13.8000	-13.5872	-1.2561	-17.9915	-10.2787	-29.4379	-17.1068	-32.7952	-21.8268
1361	0.3822	-0.9342	0.0000	3.2967	4.8317	8.5540	14.7980	4.5121	18.7566	7.8692	5.8699	13.8000	13.8000	13.8000	13.8000	-17.3560	-5.0249	-16.6310	-10.2524	-25.7613	-13.4302	-25.9870	-21.7861
1362	0.2781	-0.7416	0.0000	3.5498	4.7733	8.4597	14.6616	4.7350	18.4994	7.6865	5.8320	13.8000	13.8000	13.8000	13.8000	-16.7479	-4.4168	-16.3810	-10.3966	-25.8176	-13.4865	-25.6024	-21.8240
1363	-0.2597	-2.6717	0.0000	-0.0501	3.1376	3.9111	12.8923	4.1701	13.5192	8.2415	6.0428	13.8000	13.8000	13.8000	13.8000	-13.8794	-1.5483	-14.1166	-10.4372	-26.8507	-14.5196	-32.7481	-19.6515
1364	-2.9064	-3.0099	0.0000	1.8951	6.4523	3.6154	13.1120	4.9841	15.3209	8.5836	5.7357	13.8000	13.8000	13.8000	13.8000	-14.5103	-2.1792	-14.7906	-10.8065	-28.9262	-16.5951	-28.6790	-22.1630
1365	0.1075	-2.2755	0.0000	-0.5822	0.6822	4.5258	16.2730	4.5485	17.3340	10.8293	6.5254	13.8000	13.8000	13.8000	13.8000	-12.8930	-0.5619	-12.6918	-10.6847	-26.5138	-14.1827	-31.6428	-18.6350
1366	-1.5667	-3.7578	0.0000	0.8548	2.4237	1.8956	14.8866	4.3054	18.4075	8.0608	6.2088	13.8000	13.8000	13.8000	13.8000	-13.9745	-1.6434	-16.6497	-10.1464	-28.2030	-15.8719	-32.5357	-21.2366
1367	-1.7392	-4.0205	0.0000	0.0984	6.0991	1.8656	13.1694	3.7239	14.6247	8.1714	5.6341	13.8000	13.8000	13.8000	13.8000	-14.4693	-2.1382	-12.6056	-10.5181	-28.2815	-15.9504	-29.0097	-20.8069
1368	-0.5301	-2.1301	0.0000	-0.4842	3.8817	3.7411	12.9198	4.7575	13.7201	8.3331	6.5585	13.8000	13.8000	13.8000	13.8000	-14.3411	-2.0100	-13.6418	-10.1983	-27.0237	-14.6926	-32.7046	-18.6026
1369	-2.9629	-2.9672	0.0000	1.9343	6.7190	3.8752	13.0558	5.0197	15.3175	8.6033	5.4266	13.8000	13.8000	13.8000	13.8000	-14.5798	-2.2487	-14.8839	-11.0740	-29.0594	-16.7283	-28.8937	-22.3460
1370	-1.4266	-4.3014	0.0000	0.9680	1.4603	5.9209	16.1874	4.8182	8.2999	10.0894	7.6229	13.8000	13.8000	13.8000	13.8000	-14.9503	-2.6192	-14.7448	-10.3244	-27.9802	-15.6491	-28.9582	-22.2198
1371	-3.7413	-5.3001	0.0000	-0.3330	0.4915	1.2688	13.4535	5.0238	14.1192	6.9780	6.4299	13.8000	13.8000	13.8000	13.8000	-13.1542	-0.8231	-16.9186	-10.5524	-30.1103	-17.7792	-32.9103	-21.7415
1372	2.1676	0.2409	0.0000	1.4271	3.9280	2.7668	12.4031	3.6895	14.7575	7.1481	5.6639	13.8000	13.8000	13.8000	13.8000	-14.9228	-2.5917	-13.1813	-10.3247	-24.2766	-11.9455	-32.5732	-18.7448
1373	1.8188	-0.1423	0.0000	0.9991	3.0413	1.9492	14.7711	3.7873	11.9264	6.7925	5.3690	13.8000	13.8000	13.8000	13.8000	-15.8594	-3.5283	-16.1254	-10.6780	-24.7489	-12.4178	-32.4517	-18.6856
1374	-2.8243	-5.8957	0.0000	1.5209	0.1620	4.3459	12.8891	4.3359	10.5195	8.6321	6.7746	13.8000	13.8000	13.8000	13.8000	-13.6125	-1.2814	-14.3404	-10.3530	-29.6711	-17.3400	-33.8228	-24.1532
1375	0.4344	-0.9899	0.0000	0.2258	0.3005	4.7040	15.6462	4.8915	17.5833	10.1733	6.1796	13.8000	13.8000	13.8000	13.8000	-12.5940	-0.2629	-13.3390	-10.3596	-26.2629	-13.9318	-31.3883	-18.4959
1376	-1.2534	-3.1082	0.0000	1.5234	2.9236	1.7546	14.5829	4.5164	18.5183	8.2337	6.1798	13.8000	13.8000	13.8000	13.8000	-14.4388	-2.1077	-16.4391	-10.6527	-27.6132	-15.2821	-32.0560	-21.6304
1377	-0.8719	-3.2659	0.0000	1.1537	2.2218	2.9108	9.6390	3.9358	14.5721	12.8611	6.3164	13.8000	13.8000	13.8000	13.8000	-13.0725	-0.7414	-15.1054	-10.5194	-27.3545	-15.0234	-31.4591	-20.9422
1378	-3.3281	-5.8737	0.0000	1.7416	0.0140	4.6268	13.1077	3.9442	10.7256	8.8382	6.4540	13.8000	13.8000	13.8000	13.8000	-13.8908	-1.5597	-14.2889	-10.5033	-29.6208	-17.2897	-34.2491	-24.2044
1379	-0.4690	1.8720	0.0000	4.4219	2.4371	2.3893	12.7789	5.6292	12.9022	9.8143	3.9314	13.8000	13.8000	13.8000	13.8000	-12.9854	-0.6543	-20.5185	-12.5196	-26.5573	-14.2262	-30.9993	-21.9284
1380	-1.5325	-3.8711	0.0000	0.0054	5.9956	1.8535	13.1221	3.5520	14.3430	8.0651	5.5553	13.8000	13.8000	13.8000	13.8000	-14.4053	-2.0742	-13.0328	-10.5084	-27.8723	-15.5412	-29.3735	-21.0213
1381	-1.7035	-3.8666	0.0000	-0.0384	6.1294	1.9827	13.0101	3.5415	14.2578	7.9265	5.6425	13.8000	13.8000	13.8000	13.8000	-14.4511	-2.1200	-12.5759	-10.4709	-28.3701	-16.0390	-29.2614	-20.5111
1382	-3.2659	-5.8949	0.0000	1.4228	0.0691	4.7577	13.0655	4.0592	10.6057	8.9150	6.5262	13.8000	13.8000	13.8000	13.8000	-13.8239	-1.4928	-14.2705	-10.5211	-29.8441	-17.5130	-34.5539	-24.0705
1383	-2.2888	-3.5999	0.0000	1.6468	3.1329	2.7606	16.3569	5.9083	11.4579	7.9778	7.2117	13.8000	13.8000	13.8000	13.8000	-12.7757	-0.4446	-15.1954	-10.3445	-28.6700	-16.3389	-34.7590	-21.9983
1384	-2.7849	-4.1567	0.0000	2.8299	2.3799	2.4137	12.2736	5.1998	9.5063	6.7912	6.4249	13.8000	13.8000	13.8000	13.8000	-14.1760	-1.8449	-14.9627	-10.2491	-29.2020	-16.8709	-34.3424	-23.6478
1385	-2.8827	-3.2506	0.0000	2.3849	6.6837	3.7512	12.9267	5.1849	14.9760	8.6511	6.0261	13.8000	13.8000	13.8000	13.8000	-14.7879	-2.4568	-14.5885	-10.9313	-28.8649	-16.5338	-29.0783	-22.5068
1386	-1.7883	-2.9129	0.0000	1.7104	2.1862	1.8496	14.4182	4.5833	18.3647	7.8268	6.0469	13.8000	13.8000	13.8000	13.8000	-14.1855	-1.8544	-16.6949	-10.3801	-27.6813	-15.3502	-32.0853	-21.2606
1387	0.2021	-1.0116	0.0000	3.4359	5.1771	8.1402	14.6253	4.6457	18.6859	8.3855	5.8345	13.8000	13.8000	13.8000	13.8000	-16.6553	-4.3242	-16.3273	-10.3889	-25.9884	-13.6573	-26.1064	-21.8325
1388	2.4629	-1.0391	0.0000	2.8641	1.3553	1.6217	10.1900	4.0961	9.1939	10.4774	7.2138	13.8000	13.8000	13.8000	13.8000	-14.7790	-2.4479	-14.0600	-10.4121	-24.7287	-12.3976	-33.8393	-21.1349
1389	0.3006	-0.9701	0.0000	3.4810	4.9324	8.3501	14.7169	4.4587	18.6831	8.1907	5.9904	13.8000	13.8000	13.8000	13.8000	-17.1481	-4.8170	-16.3529	-10.3446	-26.2272	-13.8961	-25.9229	-21.9181
1390	-3.0773	-3.5814	0.0000	3.5730	2.9829	1.7933	13.2082	5.3070	16.1834	8.0683	6.0622	13.8000	13.8000	13.8000	13.8000	-13.0938	-0.7627	-17.3875	-10.4770	-29.3470	-17.0159	-35.9232	-24.1889
1391	-3.1662	-4.5988	0.0000	2.4256	2.5918	2.2172	11.9742	4.8575	10.0175	6.8842	6.4859	13.8000	13.8000	13.8000	13.8000	-14.9959	-2.6648	-15.0407	-10.4196	-29.3099	-16.9788	-34.8500	-23.6053
1392	1.9943	0.3372	0.0000	1.1604	3.8147	1.9557	12.2237	3.3374	14.8618	7.2564	5.0652	13.8000	13.8000	13.8000	13.8000	-14.8515	-2.5204	-13.3983	-10.3782	-24.4287	-12.0976	-32.9806	-18.4141
1393	-0.4059	-1.9257	0.0000	0.7385	4.5105	4.9452	12.4385	4.0026	13.0675	8.8012	5.7643	13.8000	13.8000	13.8000	13.8000	-15.0438	-2.7127	-14.4982	-10.3500	-26.5117	-14.1806	-32.8901	-19.3817
1394	2.5518	-0.9917	0.0000	3.0084	1.3978	1.9959	9.4916	3.9814	9.3440	9.2407	6.9554	13.8000	13.8000	13.8000	13.8000	-14.2335	-1.9024	-15.1820	-10.3078	-24.9156	-12.5845	-34.6356	-20.8924
1395	-1.2613	-4.0023	0.0000	1.2473	2.1193	5.8698	16.4873	4.6246	7.9662	10.1389	7.4759	13.8000	13.8000	13.8000	13.8000	-15.0690	-2.7379	-14.7370	-10.3645	-27.8674	-15.5363	-28.9907	-21.6625
1396	-1.7649	-1.6400	0.0000	1.6928	0.1492	4.0962	13.6882	5.1427	12.6954	6.6156	5.4263	13.8000	13.8000	13.8000	13.8000	-12.9644	-0.6333	-12.4463	-11.0225	-27.8729	-15.5418	-33.3495	-20.7210
1397	-3.7508	-5.2729	0.0000	-0.4621	0.2945	0.8635	13.5444	4.9410	14.0984	7.1964	6.3978	13.8000	13.8000	13.8000	13.8000	-13.2864	-0.9553	-16.8460	-10.5255	-30.1108	-17.7797	-32.7613	-21.7007
1398	-3.5334	-4.7006	0.0000	0.0812	3.0546	0.2755	15.1199	3.9891	15.3129	7.5899	5.4012	13.8000	13.8000	13.8000	13.8000	-14.7831	-2.4520	-15.9742	-10.4815	-29.7508	-17.4197	-32.1709	-21.5402
1399	-3.4348	-2.2563	0.0000	1.1677	1.0753	4.0174	11.9752	5.9371	12.7868	7.7017	5.3550	13.8000	13.8000	13.8000	13.8000	-12.9966	-0.6655	-16.1938	-11.6230	-29.4945	-17.1634	-32.3656	-21.4076
1400	2.3020	-1.1134	0.0000	3.1009	1.6527	1.6124	9.6595	3.6228	9.9478	9.6364	6.6861	13.8000	13.8000	13.8000	13.8000	-13.7515	-1.4204	-14.8483	-10.6468	-24.8342	-12.5031	-34.2933	-21.0161
1401	-0.7970	-4.4249	0.0000	1.5879	1.7345	4.0285	14.8744	4.4036	19.3355	7.2502	7.3449	13.8000	13.8000	13.8000	13.8000	-16.7259	-4.3948	-17.4206	-10.1866	-28.1279	-15.7968	-32.2333	-22.5152
1402	-3.4524	-5.0285	0.0000	-0.4500	0.7919	0.7472	14.0945	4.3080	13.5489	8.0416	5.9178	13.8000	13.8000	13.8000	13.8000	-14.0935	-1.7624	-17.3459	-10.7065	-29.3832	-17.0521	-32.5235	-21.5467
1403	2.1921	-0.2556	0.0000	1.1217	2.8027	1.7308	14.5692	3.2205	12.2485	6.5748	5.2617	13.8000	13.8000	13.8000	13.8000	-15.3269	-2.9958	-15.8108	-10.2276	-24.6617	-12.3306	-32.0316	-18.7394
1404	-0.8734	-3.7201	0.0000	2.7067	0.6282	1.0839	14.5444	3.9873	15.9172	8.6688	6.6561	13.8000	13.8000	13.8000	13.8000	-14.2484	-1.9173	-14.1492	-10.3874	-27.2889	-14.9578	-37.7326	-23.0334
1405	-2.1862	-4.9018	0.0000	2.6672	2.5359	1.2494	10.6295	4.6921	11.7617	8.1867	6.7729	13.8000	13.8000	13.8000	13.8000	-14.7057	-2.3746	-16.7627	-10.6846	-28.4337	-16.1026	-34.5816	-24.3177
1406	-3.2118	-4.6919	0.0000	2.3286	2.5309	2.1331	12.1967	4.7919	9.7314	6.9274	6.3812	13.8000	13.8000	13.8000	13.8000	-15.5719	-3.2408	-15.4376	-10.3177	-29.6008	-17.2697	-35.0865	-23.7983
1407	-1.5917	-3.9159	0.0000	-0.0062	6.5056	1.5842	12.9067	3.6576	14.9600	7.8095	5.6953	13.8000	13.8000	13.8000	13.8000	-14.3123	-1.9812	-12.3720	-10.3691	-27.9634	-15.6323	-29.3401	-20.5912
1408	-1.7804	-1.9342	0.0000	1.2867	0.0974	4.7047	13.9928	5.1096	12.2551	7.0477	5.5862	13.8000	13.8000	13.8000	13.8000	-12.4412	-0.1101	-12.7014	-10.7149	-28.0146	-15.6835	-34.1545	-20.6238
1409	-0.8242	-3.4510	0.0000	0.5215	2.1524	2.7358	10.0624	3.8264	13.9662	12.5059	6.2264	13.8000	13.8000	13.8000	13.8000	-13.4339	-1.1028	-15.2668	-10.2637	-27.4723	-15.1412	-31.7676	-20.9952
1410	2.3133	-1.1111	0.0000	2.7783	1.2613	2.2002	9.4674	4.1002	9.8249	9.9370	6.8858	13.8000	13.8000	13.8000	13.8000	-13.5079	-1.1768	-14.9284	-10.6097	-24.9695	-12.6384	-34.3617	-20.8548
1411	-3.3848	-4.5622	0.0000	0.6548	3.0866	0.5237	14.2736	4.2980	15.5415	7.0570	5.6408	13.8000	13.8000	13.8000	13.8000	-14.6112	-2.2801	-16.1217	-10.6647	-29.5396	-17.2085	-32.2653	-21.9223
1412	-1.1165	-3.6136	0.0000	0.3661	6.1266	1.8722	13.5096	3.9109	14.2451	7.8716	6.1008	13.8000	13.8000	13.8000	13.8000	-14.2693	-1.9382	-13.2293	-10.4005	-27.7935	-15.4624	-29.4449	-20.4068
1413	-1.0207	-3.1675	0.0000	0.5717	2.2922	2.9568	9.5970	4.1238	14.0410	12.8181	6.2738	13.8000	13.8000	13.8000	13.8000	-13.3152	-0.9841	-15.5050	-10.3429	-27.5489	-15.2178	-31.7438	-20.6975
1414	-0.5056	-2.5582	0.0000	1.1700	2.1649	2.9125	10.2097	4.1441	13.5756	12.5678	6.2452	13.8000	13.8000	13.8000	13.8000	-13.0280	-0.6969	-16.0818	-10.1776	-26.9457	-14.6146	-31.9108	-20.6512
1415	-2.8037	-3.4870	0.0000	3.5702	2.8810	2.0109	13.6243	5.2291	15.9498	8.8683	6.0839	13.8000	13.8000	13.8000	13.8000	-13.3071	-0.9760	-17.8079	-10.5717	-29.0196	-16.6885	-35.9853	-23.9398
1416	-0.0582	-1.9214	0.0000	0.0194	0.9668	4.6768	16.1068	4.7196	17.0471	10.2521	6.6814	13.8000	13.8000	13.8000	13.8000	-13.0030	-0.6719	-13.2679	-10.1418	-26.2971	-13.9660	-31.7771	-18.7018
1417	-1.2409	-3.2674	0.0000	1.2084	2.5909	2.0757	14.8552	4.5663	18.4182	8.1168	6.1974	13.8000	13.8000	13.8000	13.8000	-14.1717	-1.8406	-16.1527	-10.4117	-27.7596	-15.4285	-32.1277	-21.4577
1418	-1.8264	-3.2905	0.0000	1.6227	2.6938	1.9118	14.5613	4.3771	18.5018	8.0625	5.8559	13.8000	13.8000	13.8000	13.8000	-14.0883	-1.7572	-16.1078	-10.3268	-27.8807	-15.5496	-32.1335	-21.5617
1419	-2.9731	-3.0885	0.0000	1.8652	6.4701	3.5591	13.1176	4.9632	15.2723	8.5939	5.6101	13.8000	13.8000	13.8000	13.8000	-14.5242	-2.1931	-14.8021	-10.7893	-28.7679	-16.4368	-28.7307	-22.2804
1420	-0.9789	-3.1691	0.0000	0.6252	2.3021	2.9606	9.6258	4.3982	14.3035	12.6178	6.2131	13.8000	13.8000	13.8000	13.8000	-13.1538	-0.8227	-15.1945	-10.3829	-27.5775	-15.2464	-31.3000	-20.6774
1421	-3.0899	-3.0934	0.0000	1.8549	6.5980	3.7452	13.0611	5.0640	15.4128	8.7624	5.6469	13.8000	13.8000	13.8000	13.8000	-14.6636	-2.3325	-14.6706	-10.8875	-28.8028	-16.4717	-28.7625	-22.2025
1422	2.1833	-1.0649	0.0000	3.3263	1.6729	1.7721	9.2704	4.0444	9.6594	9.3633	7.0862	13.8000	13.8000	13.8000	13.8000	-13.7217	-1.3906	-14.9632	-10.3942	-24.8899	-12.5588	-34.5655	-21.4780
1423	-3.0491	-5.7348	0.0000	1.4896	0.0239	4.6169	12.9360	4.1025	10.8459	8.7910	6.3113	13.8000	13.8000	13.8000	13.8000	-13.8345	-1.5034	-14.4617	-10.3068	-29.6220	-17.2909	-34.2973	-24.0616
1424	-3.7490	-4.6338	0.0000	4.3467	2.2894	0.2242	15.3293	4.5209	13.9727	7.3956	5.5940	13.8000	13.8000	13.8000	13.8000	-14.6836	-2.3525	-19.1976	-10.4611	-29.8499	-17.5188	-36.5460	-25.9603
1425	-2.1186	-4.3964	0.0000	2.7104	2.0874	1.2641	11.4497	4.6824	12.9491	8.9449	6.9455	13.8000	13.8000	13.8000	13.8000	-13.8206	-1.4895	-16.5938	-10.0963	-28.5343	-16.2032	-35.4078	-23.8739
1426	-3.5379	-5.3699	0.0000	-0.2347	0.4859	0.8913	13.8406	4.6041	13.9157	7.8483	6.2768	13.8000	13.8000	13.8000	13.8000	-13.4739	-1.1428	-17.7495	-10.5392	-29.7222	-17.3911	-32.7701	-22.2111
1427	2.4002	-1.2262	0.0000	3.1993	1.3519	1.9742	9.6957	3.8723	9.7731	9.6574	7.2368	13.8000	13.8000	13.8000	13.8000	-13.9230	-1.5919	-14.2863	-10.5373	-24.8899	-12.5588	-34.4947	-21.1937
1428	-0.7078	3.4582	0.0000	-2.9084	3.0844	3.9779	12.7264	6.8972	16.5489	6.9829	3.4621	13.8000	13.8000	13.8000	13.8000	-13.4689	-1.1378	-20.2123	-14.1901	-26.8057	-14.4746	-25.3942	-18.2809
1429	-3.4967	-4.4881	0.0000	4.4704	2.3606	0.3557	15.4879	4.6550	13.7669	7.5926	5.7687	13.8000	13.8000	13.8000	13.8000	-14.5756	-2.2445	-19.3970	-10.3489	-29.6601	-17.3290	-36.5386	-25.7890
1430	-0.8180	-4.4316	0.0000	1.3448	1.6701	4.0693	15.2102	4.3979	19.4934	7.4305	7.2556	13.8000	13.8000	13.8000	13.8000	-16.8885	-4.5574	-17.4997	-10.2865	-28.1351	-15.8040	-32.3201	-22.5385
1431	-3.8317	-4.6582	0.0000	4.5658	2.3131	0.2705	15.3187	4.4648	13.8723	7.5018	5.5005	13.8000	13.8000	13.8000	13.8000	-14.7145	-2.3834	-19.1916	-10.3510	-29.9025	-17.5714	-36.4687	-26.0822
1432	2.0893	-0.1338	0.0000	0.9150	2.5536	2.2244	14.3576	3.2978	12.2338	6.5685	5.0453	13.8000	13.8000	13.8000	13.8000	-15.1212	-2.7901	-15.3862	-10.5200	-24.6872	-12.3561	-32.4649	-18.6520
1433	-0.7859	-3.1133	0.0000	0.7018	2.5707	3.1104	9.7756	4.2243	13.9954	12.8948	6.1207	13.8000	13.8000	13.8000	13.8000	-13.0279	-0.6968	-15.3382	-10.4419	-27.5264	-15.1953	-31.3996	-20.7263
1434	0.0921	-1.9831	0.0000	-0.2085	0.7823	4.6125	16.0809	4.7269	16.8314	10.1672	6.4353	13.8000	13.8000	13.8000	13.8000	-12.7081	-0.3770	-12.8432	-10.3651	-26.6192	-14.2881	-32.1074	-18.6395
1435	-1.9967	-1.3670	0.0000	2.4052	2.0033	5.1882	12.2658	5.3411	14.1155	7.6013	5.2134	13.8000	13.8000	13.8000	13.8000	-14.6582	-2.3271	-16.3309	-11.3318	-28.0832	-15.7521	-31.3161	-21.5865
1436	2.7453	-0.8520	0.0000	3.2482	1.7231	2.4317	8.9421	3.7544	9.9456	9.5227	7.1159	13.8000	13.8000	13.8000	13.8000	-13.6591	-1.3280	-14.3761	-10.5143	-24.4454	-12.1143	-34.1173	-21.0755
1437	2.3092	-0.8295	0.0000	3.6301	1.5310	2.1580	10.6705	4.0224	9.8508	9.6717	6.5996	13.8000	13.8000	13.8000	13.8000	-13.1429	-0.8118	-14.5881	-10.4665	-24.7537	-12.4226	-34.2313	-21.4042
1438	0.2607	-1.7687	0.0000	-0.4961	0.4879	4.8841	15.7053	4.5927	17.5143	10.3887	6.4384	13.8000	13.8000	13.8000	13.8000	-13.3036	-0.9725	-13.3649	-10.3852	-26.3794	-14.0483	-31.6804	-18.5895
1439	-2.7788	-3.0466	0.0000	1.8648	6.5657	3.5800	13.0991	5.0936	15.3524	8.3240	5.7592	13.8000	13.8000	13.8000	13.8000	-14.5083	-2.1772	-14.8011	-10.9771	-28.9198	-16.5887	-28.5719	-22.1531
1440	2.1629	0.2324	0.0000	1.3284	4.2614	2.6967	12.9288	3.6658	14.6407	6.7889	5.4220	13.8000	13.8000	13.8000	13.8000	-15.3088	-2.9777	-13.0632	-10.2709	-24.5179	-12.1868	-32.8006	-18.8480
1441	-1.4413	-4.5055	0.0000	1.1970	1.6295	4.4340	15.2928	4.9637	18.8094	6.6793	7.1212	13.8000	13.8000	13.8000	13.8000	-16.9020	-4.5709	-17.3112	-10.4069	-27.9805	-15.6494	-32.2073	-22.2616
1442	-2.8234	-2.8892	0.0000	1.8452	6.6373	3.7010	13.2298	5.2579	15.3049	8.7510	5.6116	13.8000	13.8000	13.8000	13.8000	-14.6648	-2.3337	-14.5194	-10.8223	-28.8553	-16.5242	-28.6766	-22.1185
1443	2.0409	0.1667	0.0000	1.2308	3.9969	2.5866	12.3390	3.2938	14.9873	6.7838	5.1742	13.8000	13.8000	13.8000	13.8000	-15.2894	-2.9583	-13.4216	-10.4830	-24.4141	-12.0830	-32.8583	-18.6679
1444	-0.9500	-3.2391	0.0000	0.6989	2.3630	3.0812	9.4798	3.9480	14.3544	12.7820	6.1557	13.8000	13.8000	13.8000	13.8000	-13.0062	-0.6751	-15.1110	-10.4730	-27.6484	-15.3173	-31.3392	-20.5187
1445	-0.9557	-4.7697	0.0000	1.4176	1.8542	3.8475	15.2925	4.3246	19.0876	7.6327	7.2091	13.8000	13.8000	13.8000	13.8000	-16.4720	-4.1409	-18.2293	-10.5865	-27.9178	-15.5867	-32.2960	-22.7805
1446	-3.2530	-3.3389	0.0000	3.4280	2.7573	1.5682	13.8341	5.4505	16.1977	7.9851	5.9550	13.8000	13.8000	13.8000	13.8000	-13.2482	-0.9171	-17.5866	-10.7949	-29.2638	-16.9327	-35.6824	-23.8863
1447	-1.4879	-3.8247	0.0000	0.1583	5.8798	1.9922	13.4464	3.3125	14.6994	7.6967	5.4287	13.8000	13.8000	13.8000	13.8000	-14.2636	-1.9325	-12.7266	-10.3505	-28.2083	-15.8772	-29.2604	-20.4855
1448	-1.2052	-3.4411	0.0000	0.8874	2.1314	2.5853	9.6236	3.9394	14.7019	12.5195	6.2375	13.8000	13.8000	13.8000	13.8000	-13.2338	-0.9027	-14.8830	-10.2261	-27.5315	-15.2004	-31.5713	-20.6905
1449	2.3838	-0.3581	0.0000	1.1867	4.5337	2.3599	12.4654	3.2228	14.7117	7.6053	5.6210	13.8000	13.8000	13.8000	13.8000	-15.2440	-2.9129	-13.4115	-10.2605	-24.8064	-12.4753	-32.6785	-19.0280
1450	-3.2947	-5.5538	0.0000	1.6143	0.3093	4.0564	12.9614	4.0651	11.1075	8.5763	6.2513	13.8000	13.8000	13.8000	13.8000	-14.1454	-1.8143	-14.4802	-10.3032	-29.3470	-17.0159	-34.3696	-23.7537
1451	-2.8618	-2.8862	0.0000	1.8512	6.5416	3.7514	13.1220	5.0168	15.4172	8.6004	5.6114	13.8000	13.8000	13.8000	13.8000	-14.5174	-2.1863	-14.5479	-10.7554	-28.7774	-16.4463	-28.7489	-22.1408
1452	0.4431	-0.8632	0.0000	3.3140	4.8837	8.5231	14.9649	4.7482	18.5453	7.5456	5.9523	13.8000	13.8000	13.8000	13.8000	-16.8076	-4.4765	-16.2172	-10.8268	-25.7940	-13.4629	-26.2125	-21.6689
1453	2.2455	-1.1471	0.0000	2.9371	1.3714	1.8671	9.6629	3.6762	9.5038	9.7397	6.8610	13.8000	13.8000	13.8000	13.8000	-13.7350	-1.4039	-14.4459	-10.3908	-24.5961	-12.2650	-34.8412	-21.0499
1454	0.4616	-1.1361	0.0000	3.6022	5.2158	8.3929	15.0718	4.0681	18.7232	8.2284	5.7209	13.8000	13.8000	13.8000	13.8000	-16.6251	-4.2940	-16.6726	-10.4370	-25.6946	-13.3635	-25.8840	-21.8729
1455	-3.8501	-4.6661	0.0000	4.5029	2.2952	0.0879	15.2993	4.5752	14.0305	7.4077	5.6205	13.8000	13.8000	13.8000	13.8000	-14.7464	-2.4153	-19.1744	-10.4967	-29.8274	-17.4963	-36.5017	-25.9723
1456	-1.8709	-3.9839	0.0000	0.0097	6.1076	1.8607	12.8607	3.6843	14.6894	8.1353	5.7754	13.8000	13.8000	13.8000	13.8000	-14.5970	-2.2659	-12.1909	-10.2967	-28.1729	-15.8418	-29.0958	-20.4500
1457	2.6367	-1.3541	0.0000	3.0850	1.4986	2.1055	9.4550	3.4485	9.7521	9.5101	7.1613	13.8000	13.8000	13.8000	13.8000	-13.9596	-1.6285	-14.7448	-10.1734	-24.8183	-12.4872	-34.6712	-21.1273
1458	-2.9654	-3.0247	0.0000	2.0221	6.7133	3.6647	13.0962	4.9537	15.2946	8.5610	5.6450	13.8000	13.8000	13.8000	13.8000	-14.5726	-2.2415	-14.6774	-10.9002	-29.0239	-16.6928	-28.8373	-22.2448
1459	-3.7962	-4.8353	0.0000	4.3510	2.2446	0.3338	15.3763	4.4447	13.6770	7.6927	5.5939	13.8000	13.8000	13.8000	13.8000	-14.9166	-2.5855	-19.3035	-10.3069	-30.0944	-17.7633	-36.5236	-26.0767
1460	-1.7549	-3.4251	0.0000	1.2051	2.6445	2.1366	14.5163	4.7330	19.0536	7.6131	6.2230	13.8000	13.8000	13.8000	13.8000	-14.2726	-1.9415	-15.9904	-10.7001	-27.4976	-15.1665	-32.3190	-21.5298
1461	-2.8481	-2.9578	0.0000	2.0102	6.6317	3.5455	13.4008	4.9734	15.2000	8.9111	5.5439	13.8000	13.8000	13.8000	13.8000	-14.4681	-2.1370	-14.6721	-10.6813	-28.7861	-16.4550	-28.6828	-22.2573
1462	-2.6467	-3.0237	0.0000	3.2313	3.7922	0.1847	16.0108	6.0289	19.1601	8.9452	6.6707	13.8000	13.8000	13.8000	13.8000	-14.6604	-2.3293	-15.1555	-10.6982	-28.7220	-16.3909	-34.9888	-23.4893
1463	-3.0870	-3.3532	0.0000	1.7487	6.3720	4.0626	12.9933	4.7840	15.0483	8.6195	5.6468	13.8000	13.8000	13.8000	13.8000	-14.4755	-2.1444	-14.8853	-10.6266	-29.3040	-16.9729	-28.9613	-22.2625
1464	-0.3372	-1.2206	0.0000	2.8451	1.4221	2.5225	15.4222	5.1724	14.1200	7.4993	6.0841	13.8000	13.8000	13.8000	13.8000	-12.5084	-0.1773	-17.1496	-10.3978	-26.5337	-14.2026	-32.0282	-21.3592
1465	0.7125	-0.7290	0.0000	3.4148	5.2569	8.4878	14.4787	4.3583	19.1466	8.1864	6.1247	13.8000	13.8000	13.8000	13.8000	-16.8678	-4.5367	-17.0928	-10.1944	-25.7269	-13.3958	-26.3782	-22.2248
1466	0.4601	-0.8443	0.0000	3.4441	5.2832	8.2099	14.9159	4.7526	18.7260	7.8998	6.1345	13.8000	13.8000	13.8000	13.8000	-17.8988	-5.5677	-16.7081	-10.3757	-25.2969	-12.9658	-26.5811	-21.9948
1467	-2.8090	-2.8974	0.0000	1.9491	6.5906	3.7197	13.0670	5.0304	15.3804	8.8800	5.6147	13.8000	13.8000	13.8000	13.8000	-14.3683	-2.0372	-14.9462	-10.7268	-28.7855	-16.4544	-28.6767	-22.2837
1468	-1.3998	-3.3332	0.0000	1.1597	2.4164	1.5817	14.6968	4.1876	18.2643	7.8952	6.1215	13.8000	13.8000	13.8000	13.8000	-14.1503	-1.8192	-16.2854	-10.1317	-27.6902	-15.3591	-32.2099	-21.3619
1469	-0.1982	-2.7371	0.0000	-0.2319	3.5976	3.6377	12.9607	4.1653	13.8010	7.9109	6.2232	13.8000	13.8000	13.8000	13.8000	-14.1608	-1.8297	-13.6770	-10.7368	-26.6230	-14.2919	-32.8551	-19.4254
1470	-0.7039	-4.5849	0.0000	1.5617	1.3091	4.0486	15.2441	4.5012	19.4468	7.6143	7.3202	13.8000	13.8000	13.8000	13.8000	-16.7573	-4.4262	-17.5528	-10.4526	-28.0488	-15.7177	-32.3194	-22.9009
1471	-3.9922	-5.4047	0.0000	-0.7149	0.6372	1.0760	14.0437	4.8654	14.2221	7.0268	6.3743	13.8000	13.8000	13.8000	13.8000	-13.3906	-1.0595	-17.3203	-10.6031	-29.9344	-17.6033	-32.2446	-21.5044
1472	-3.3663	-5.1038	0.0000	-0.1851	0.6827	0.9183	14.0029	4.9141	13.6907	7.3984	6.4515	13.8000	13.8000	13.8000	13.8000	-13.7746	-1.4435	-17.5562	-10.6742	-29.1822	-16.8511	-32.6224	-21.5392
1473	-2.2236	-4.8967	0.0000	2.4229	1.8225	1.0832	11.2512	4.7665	12.4115	8.7274	7.1807	13.8000	13.8000	13.8000	13.8000	-14.1559	-1.8248	-16.4061	-10.3066	-29.1119	-16.7808	-35.3997	-24.1122
1474	-0.6569	3.4484	0.0000	-2.8915	3.2674	3.9835	12.7697	6.8427	16.5411	7.1423	3.4521	13.8000	13.8000	13.8000	13.8000	-13.6610	-1.3299	-19.9101	-14.2260	-26.9060	-14.5749	-25.2750	-18.6274
1475	-3.3732	-4.5953	0.0000	2.5206	2.9410	2.1815	12.3495	4.8662	9.7875	7.0347	6.1279	13.8000	13.8000	13.8000	13.8000	-15.0089	-2.6778	-15.2311	-10.5511	-29.3278	-16.9967	-34.8085	-23.6838
1476	-3.3813	-3.8155	0.0000	2.7168	2.6604	2.4566	12.5154	5.4765	8.7272	7.1093	6.4108	13.8000	13.8000	13.8000	13.8000	-13.8088	-1.4777	-15.4701	-10.7497	-29.2186	-16.8875	-33.6353	-23.5459
1477	2.6164	-1.1628	0.0000	3.1617	1.1702	1.8144	9.4843	3.7155	9.4048	9.2358	7.2911	13.8000	13.8000	13.8000	13.8000	-13.9812	-1.6501	-14.6364	-10.2847	-24.7223	-12.3912	-34.4059	-21.2611
1478	-2.3363	-3.1251	0.0000	3.2609	3.5403	0.1362	16.1477	6.2179	19.2242	8.8980	7.1398	13.8000	13.8000	13.8000	13.8000	-14.4373	-2.1062	-15.1674	-10.6193	-28.5157	-16.1846	-35.1168	-23.3491
1479	1.8040	-0.0201	0.0000	1.0909	2.8132	2.0179	14.5395	3.4629	12.0874	6.6360	5.0465	13.8000	13.8000	13.8000	13.8000	-15.4210	-3.0899	-15.5496	-10.4929	-24.7500	-12.4189	-32.1076	-18.4823
1480	-1.0571	-3.0624	0.0000	1.2514	1.9588	2.7396	10.0893	4.1313	14.0051	12.8454	6.2151	13.8000	13.8000	13.8000	13.8000	-13.1469	-0.8158	-15.2477	-10.2905	-27.5878	-15.2567	-31.3054	-20.6716
1481	-3.6220	-5.2502	0.0000	-0.1406	0.4229	1.0761	13.7608	5.1725	13.8864	7.4900	6.5903	13.8000	13.8000	13.8000	13.8000	-13.7053	-1.3742	-17.4456	-10.3534	-29.9354	-17.6043	-32.7495	-21.6808
1482	2.4200	-0.0571	0.0000	1.2341	2.7590	2.1344	14.2907	3.2536	11.7729	6.3085	5.3395	13.8000	13.8000	13.8000	13.8000	-14.8027	-2.4716	-15.3081	-10.3572	-24.6097	-12.2786	-32.4820	-18.8059
1483	-0.6479	-3.9885	0.0000	2.4431	1.0294	1.8456	15.5094	3.7408	17.0496	8.5349	6.3889	13.8000	13.8000	13.8000	13.8000	-12.4537	-0.1226	-14.1066	-10.5549	-27.6929	-15.3618	-37.4682	-23.1822
1484	-3.3092	-5.6279	0.0000	1.8223	0.3899	3.8079	12.4442	4.4574	10.7380	8.6978	6.6570	13.8000	13.8000	13.8000	13.8000	-13.7852	-1.4541	-14.9610	-10.0981	-30.0806	-17.7495	-34.4586	-24.0988
1485	-1.8670	-3.8572	0.0000	0.3037	6.3191	2.2598	13.2045	3.7450	14.7944	8.0172	5.7528	13.8000	13.8000	13.8000	13.8000	-14.5472	-2.2161	-12.7035	-10.2153	-28.1105	-15.7794	-29.1149	-20.7109
1486	-1.7710	-5.1066	0.0000	0.6583	2.9885	5.7836	16.6406	4.6174	7.8166	10.6150	7.7905	13.8000	13.8000	13.8000	13.8000	-15.1828	-2.8517	-13.5494	-10.1422	-28.3645	-16.0334	-29.0554	-22.5427
1487	0.4355	-2.1846	0.0000	0.2116	0.3254	4.8808	16.4119	4.3949	16.9406	9.8612	6.5601	13.8000	13.8000	13.8000	13.8000	-13.1099	-0.7788	-13.2011	-10.2247	-26.4047	-14.0736	-31.6318	-19.1122
1488	2.3384	-1.3790	0.0000	2.7911	1.0074	1.8246	9.2248	3.7216	9.8983	9.4494	7.2258	13.8000	13.8000	13.8000	13.8000	-14.0248	-1.6937	-14.9735	-10.2467	-24.9132	-12.5821	-34.6780	-21.0712
1489	-1.0176	-3.0982	0.0000	0.8479	1.9888	2.9617	9.6470	3.7687	14.1893	12.8387	5.9122	13.8000	13.8000	13.8000	13.8000	-13.0839	-0.7528	-15.4655	-10.4613	-27.2598	-14.9287	-31.5990	-20.4042
1490	-1.5185	-3.8704	0.0000	0.0890	6.2831	2.2328	14.1363	3.4843	14.6951	7.7958	5.7745	13.8000	13.8000	13.8000	13.8000	-14.8092	-2.4781	-13.0100	-10.5150	-27.6606	-15.3295	-29.2670	-20.7328
1491	-2.5672	-4.4773	0.0000	1.7381	1.7398	1.8794	11.8249	4.3448	13.6984	8.5683	5.9289	13.8000	13.8000	13.8000	13.8000	-13.3118	-0.9807	-16.5946	-10.2943	-28.9836	-16.6525	-36.1470	-23.0960
1492	0.5663	-0.7395	0.0000	3.6827	4.7851	8.1668	14.8971	4.5181	18.3251	8.1006	5.7149	13.8000	13.8000	13.8000	13.8000	-16.9600	-4.6289	-16.6213	-10.8021	-25.7480	-13.4169	-26.1060	-21.9821
1493	2.1495	0.3282	0.0000	1.3140	4.0011	2.9035	12.3236	3.5407	15.0565	7.2038	5.2608	13.8000	13.8000	13.8000	13.8000	-15.2030	-2.8719	-13.7838	-10.6515	-24.4875	-12.1564	-32.5059	-18.8434
1494	-3.8996	-4.7013	0.0000	4.3498	2.5162	0.2391	15.2668	4.5822	13.9244	7.2634	5.6330	13.8000	13.8000	13.8000	13.8000	-14.4245	-2.0934	-18.8975	-10.5327	-29.9972	-17.6661	-36.3972	-25.9324
1495	-2.7061	-3.0751	0.0000	1.8438	6.4775	3.6045	13.0920	5.0682	15.3824	8.6226	5.6052	13.8000	13.8000	13.8000	13.8000	-14.6475	-2.3164	-14.8106	-10.8569	-28.6927	-16.3616	-28.8540	-22.2938
1496	-2.7505	-3.0663	0.0000	2.1569	6.7146	3.7828	13.1407	4.9729	15.3806	8.4067	5.8089	13.8000	13.8000	13.8000	13.8000	-14.6649	-2.3338	-14.3978	-10.4695	-29.1146	-16.7835	-28.6716	-22.1945
1497	0.3982	-1.3160	0.0000	3.3080	4.7744	8.0537	14.6589	4.2000	17.9722	7.6353	5.7448	13.8000	13.8000	13.8000	13.8000	-16.8692	-4.5381	-16.4541	-10.5102	-25.7493	-13.4182	-26.1909	-21.9252
1498	0.2648	-2.2551	0.0000	0.1921	0.5635	4.9592	16.0458	4.5638	16.5745	9.9128	6.8074	13.8000	13.8000	13.8000	13.8000	-13.1000	-0.7689	-13.2642	-10.3036	-26.3436	-14.0125	-31.3181	-18.9589
1499	2.3625	-1.2099	0.0000	3.0797	1.6215	2.0679	10.0102	4.1946	9.5921	9.6912	7.3827	13.8000	13.8000	13.8000	13.8000	-13.5942	-1.2631	-14.4727	-10.4148	-24.7427	-12.4116	-34.1712	-20.9383
1500	2.9381	-1.1859	0.0000	3.1652	1.0069	1.8971	9.4071	3.7461	9.7526	9.2032	7.1719	13.8000	13.8000	13.8000	13.8000	-13.9509	-1.6198	-14.9476	-10.5715	-24.6930	-12.3619	-35.0903	-21.2597
1501	-1.8536	-1.5367	0.0000	1.8274	0.2768	4.1463	13.9204	5.1555	13.0597	6.5537	5.2827	13.8000	13.8000	13.8000	13.8000	-12.6504	-0.3193	-12.5669	-10.9950	-27.8764	-15.5453	-33.4526	-20.7469
1502	-1.1810	-1.0621	0.0000	2.0784	1.4519	5.8031	13.5605	5.8490	13.2683	7.5030	6.1576	13.8000	13.8000	13.8000	13.8000	-14.4717	-2.1406	-15.1255	-10.9080	-27.0859	-14.7548	-32.1484	-20.5749
1503	2.2849	0.2559	0.0000	1.5627	4.0765	2.8743	12.4669	3.5602	15.0492	7.4907	5.6020	13.8000	13.8000	13.8000	13.8000	-15.0145	-2.6834	-13.2699	-10.6000	-24.4684	-12.1373	-32.7968	-18.8265
1504	-1.6349	-3.1634	0.0000	1.3189	2.6991	1.6209	14.3424	4.3615	18.2624	7.7124	5.8913	13.8000	13.8000	13.8000	13.8000	-13.8786	-1.5475	-15.9307	-10.6374	-27.5713	-15.2402	-32.6623	-21.5259
1505	-3.1190	-0.2077	0.0000	-4.0007	1.1745	3.6597	14.0025	6.5520	7.1141	3.1681	8.7462	13.8000	13.8000	13.8000	13.8000	-21.3943	-9.0632	-25.5322	-15.0274	-24.8875	-12.5564	-31.2848	-16.6192
1506	-1.6880	-1.5116	0.0000	1.6884	0.1423	4.1964	13.9291	4.8968	12.3565	6.6726	5.2216	13.8000	13.8000	13.8000	13.8000	-12.7818	-0.4507	-12.6788	-10.8928	-27.8145	-15.4834	-33.9717	-20.5946
1507	-0.1659	-1.9933	0.0000	-0.3134	0.5530	4.4325	15.8453	4.8150	16.7751	10.7759	6.2640	13.8000	13.8000	13.8000	13.8000	-12.8851	-0.5540	-13.3153	-10.5375	-26.4252	-14.0941	-31.8489	-18.8154
1508	2.6029	-1.3609	0.0000	2.9448	1.2534	1.5020	9.4831	3.8972	9.6142	9.4421	7.2092	13.8000	13.8000	13.8000	13.8000	-13.8007	-1.4696	-14.9934	-10.5369	-25.1629	-12.8318	-34.7309	-21.1151
1509	-1.0703	-3.1438	0.0000	0.8328	2.0327	2.9335	10.0367	4.2579	14.2759	13.0671	5.9895	13.8000	13.8000	13.8000	13.8000	-13.0706	-0.7395	-15.5666	-10.3879	-27.5033	-15.1722	-31.2441	-20.8279
1510	-3.4368	-0.7851	0.0000	-4.1767	1.3943	4.0316	13.0029	7.9740	7.5405	3.1729	9.0645	13.8000	13.8000	13.8000	13.8000	-21.3657	-9.0346	-25.6479	-14.7839	-24.2200	-11.8889	-31.4314	-16.8236
1511	-2.8363	-2.9547	0.0000	2.0309	6.4431	3.7424	12.9996	5.2207	15.1583	8.6261	5.5772	13.8000	13.8000	13.8000	13.8000	-14.8542	-2.5231	-14.7331	-10.9398	-28.7540	-16.4229	-28.9451	-22.3581
1512	-3.4734	-0.8254	0.0000	-4.1351	1.4743	4.2227	14.3974	7.1937	7.6333	3.4031	8.3036	13.8000	13.8000	13.8000	13.8000	-20.8471	-8.5160	-25.5088	-14.8327	-24.9649	-12.6338	-31.5170	-16.7398
1513	-0.5061	-1.7978	0.0000	0.1659	2.1699	3.0011	13.4790	4.6927	13.8965	12.7501	5.8062	13.8000	13.8000	13.8000	13.8000	-12.7313	-0.4002	-15.1995	-10.5301	-26.9962	-14.6651	-35.3323	-19.1653
1514	1.8557	-0.3521	0.0000	0.9296	2.5884	1.9771	14.5696	3.5666	12.2125	6.5022	5.2985	13.8000	13.8000	13.8000	13.8000	-15.1110	-2.7799	-15.5882	-10.3481	-24.9348	-12.6037	-32.7062	-18.8470
1515	2.2202	0.0792	0.0000	1.3034	4.0719	2.4925	12.3561	3.6443	14.8461	7.0831	5.4883	13.8000	13.8000	13.8000	13.8000	-14.8999	-2.5688	-13.5930	-10.5251	-24.3576	-12.0265	-32.9616	-19.0250
1516	-1.4982	-3.5686	0.0000	1.2827	3.0227	1.5930	14.6642	4.7129	18.4837	7.6198	6.4642	13.8000	13.8000	13.8000	13.8000	-13.6775	-1.3464	-16.2403	-10.5940	-27.4743	-15.1432	-32.5185	-21.4913
1517	-3.6798	-5.2743	0.0000	-0.1035	0.3550	0.8664	13.7733	4.6149	14.1007	7.2223	6.0727	13.8000	13.8000	13.8000	13.8000	-13.9153	-1.5842	-17.0389	-10.6629	-29.7587	-17.4276	-32.5144	-21.7721
1518	-0.7312	-4.5999	0.0000	1.3684	1.6547	4.1326	15.4134	4.9401	19.1200	7.3409	7.5843	13.8000	13.8000	13.8000	13.8000	-16.9759	-4.6448	-17.9196	-10.3281	-27.8217	-15.4906	-32.6863	-22.6753
1519	-2.7661	-3.0363	0.0000	1.7151	6.2803	3.4784	12.9498	4.9353	15.2821	8.8903	5.6386	13.8000	13.8000	13.8000	13.8000	-14.6895	-2.3584	-14.8191	-10.7912	-28.7470	-16.4159	-28.4836	-22.2124
1520	-2.8882	-3.2012	0.0000	2.0635	6.9651	3.6663	13.1918	4.9528	15.4173	8.5669	5.5951	13.8000	13.8000	13.8000	13.8000	-14.5987	-2.2676	-14.7031	-10.7287	-28.8508	-16.5197	-28.6446	-22.2517
1521	-0.7075	-4.4826	0.0000	1.4681	1.4266	3.9348	15.2519	4.1870	19.1150	7.2360	7.0183	13.8000	13.8000	13.8000	13.8000	-17.2202	-4.8891	-17.9300	-10.1109	-28.2173	-15.8862	-32.2499	-22.5748
1522	2.1796	-0.9399	0.0000	3.0286	1.3503	1.9082	9.4739	4.2791	9.7050	9.2553	7.2756	13.8000	13.8000	13.8000	13.8000	-13.8536	-1.5225	-15.1917	-10.3716	-24.6478	-12.3167	-34.9507	-20.9573
1523	-2.0909	-4.4342	0.0000	2.7131	2.0221	1.2196	11.2955	4.7072	12.5221	9.4019	7.0911	13.8000	13.8000	13.8000	13.8000	-14.0596	-1.7285	-16.5517	-10.3347	-28.7829	-16.4518	-35.5204	-23.6816
1524	-1.0204	-3.0435	0.0000	0.5453	2.2332	3.2483	9.6607	4.1054	13.9548	12.5959	5.9966	13.8000	13.8000	13.8000	13.8000	-12.8974	-0.5663	-15.2133	-10.3526	-27.4030	-15.0719	-31.6976	-20.7200
1525	0.2471	-1.9974	0.0000	-0.0543	0.6373	4.8425	15.9419	4.3809	17.3745	10.1656	6.6457	13.8000	13.8000	13.8000	13.8000	-12.8887	-0.5576	-13.1188	-10.1465	-26.4630	-14.1319	-31.6570	-18.5976
1526	0.1768	-0.6773	0.0000	3.7487	5.4955	8.2808	15.0033	4.9955	18.8456	7.8623	6.2953	13.8000	13.8000	13.8000	13.8000	-16.9577	-4.6266	-16.3442	-10.5731	-26.0479	-13.7168	-26.2841	-21.6007
1527	0.0884	-1.9761	0.0000	-0.2861	0.5148	4.7583	15.8099	4.2464	16.9738	10.4636	6.4257	13.8000	13.8000	13.8000	13.8000	-13.3628	-1.0317	-13.1013	-10.3534	-26.3246	-13.9935	-31.8523	-18.5924
1528	-3.4586	-2.2788	0.0000	1.1779	0.9679	4.0656	12.0076	5.9489	12.7862	7.6617	5.4372	13.8000	13.8000	13.8000	13.8000	-12.9807	-0.6496	-16.1743	-11.5305	-29.4745	-17.1434	-32.2736	-21.3978
1529	0.4014	-0.7836	0.0000	2.9723	5.1916	8.8045	14.5641	4.3730	18.6201	8.1817	5.9953	13.8000	13.8000	13.8000	13.8000	-17.1066	-4.7755	-16.3250	-10.3571	-25.8278	-13.4967	-25.9700	-21.6671
1530	0.2173	-0.8036	0.0000	3.6368	5.0818	7.9439	14.4849	4.6294	18.6670	8.3490	5.9792	13.8000	13.8000	13.8000	13.8000	-17.3350	-5.0039	-16.6642	-10.1820	-25.8575	-13.5264	-25.9902	-21.6250
1531	0.2300	-1.6428	0.0000	0.2499	0.6418	4.9575	16.2583	4.7776	16.5032	9.6420	6.6953	13.8000	13.8000	13.8000	13.8000	-12.4034	-0.0723	-13.5235	-10.4113	-26.0882	-13.7571	-31.9625	-18.9304
1532	-0.9491	-2.8597	0.0000	2.9722	0.1932	1.6900	15.2236	3.6111	16.2298	8.3389	5.3581	13.8000	13.8000	13.8000	13.8000	-13.2113	-0.8802	-14.4133	-10.2424	-27.3793	-15.0482	-37.4498	-22.7614
1533	-0.6453	3.3339	0.0000	-3.0082	3.1507	4.2332	12.6124	6.8406	16.5369	7.1251	3.5251	13.8000	13.8000	13.8000	13.8000	-13.4755	-1.1444	-20.4343	-14.0270	-26.8052	-14.4741	-25.6428	-18.1766
1534	-1.8294	-3.0856	0.0000	0.5480	2.6672	4.1684	10.5308	4.9679	12.9120	11.9967	6.3491	13.8000	13.8000	13.8000	13.8000	-13.3334	-1.0023	-15.5838	-10.8374	-27.7668	-15.4357	-31.0885	-20.3401
1535	-1.5482	-4.2445	0.0000	1.0902	1.5874	6.3574	15.7877	5.0912	8.2147	9.9661	7.4432	13.8000	13.8000	13.8000	13.8000	-15.4319	-3.1008	-14.4360	-10.5417	-27.7806	-15.4495	-29.2694	-21.8695
1536	-1.1622	-4.6723	0.0000	1.0440	1.7036	4.5696	14.9598	4.7139	18.9350	7.5764	7.4081	13.8000	13.8000	13.8000	13.8000	-16.2118	-3.8807	-17.5315	-10.2504	-27.9597	-15.6286	-32.2550	-22.3175
1537	-1.1196	-0.9232	0.0000	2.4212	1.7216	6.1812	13.2975	5.9267	13.1783	8.0548	6.1662	13.8000	13.8000	13.8000	13.8000	-14.1298	-1.7987	-15.1670	-10.9138	-27.2045	-14.8734	-32.1796	-20.6312
1538	2.3138	-1.2606	0.0000	3.2046	1.3161	2.0330	9.6446	3.9276	9.9297	9.6485	7.1632	13.8000	13.8000	13.8000	13.8000	-14.0518	-1.7207	-14.8652	-10.4559	-24.7595	-12.4284	-34.6981	-21.0676
1539	-0.9738	-3.4068	0.0000	0.9004	2.4135	3.1517	9.5711	3.9295	14.1935	12.7733	6.2037	13.8000	13.8000	13.8000	13.8000	-13.1030	-0.7719	-15.2811	-10.4296	-27.4499	-15.1188	-31.4874	-20.6916
1540	-2.9396	-3.0491	0.0000	2.0008	6.4772	3.4627	13.1195	5.0596	15.3205	8.6149	5.6329	13.8000	13.8000	13.8000	13.8000	-14.6117	-2.2806	-14.8227	-10.9449	-28.7415	-16.4104	-28.8416	-22.0366
1541	-3.8518	-5.3391	0.0000	-0.6011	0.6604	1.0942	13.4987	4.7698	14.3557	7.1135	6.0752	13.8000	13.8000	13.8000	13.8000	-13.4017	-1.0706	-17.1025	-10.4213	-29.9361	-17.6050	-32.6539	-21.7524
1542	-2.7926	-2.5794	0.0000	1.8792	6.4109	3.5937	13.2181	5.0172	15.3722	8.3423	5.2721	13.8000	13.8000	13.8000	13.8000	-14.3685	-2.0374	-14.5486	-10.9360	-28.9409	-16.6098	-28.6828	-22.0486
1543	-2.8320	-2.9071	0.0000	1.9050	6.6139	3.7258	12.9838	4.9809	15.4033	8.5665	5.6487	13.8000	13.8000	13.8000	13.8000	-14.5519	-2.2208	-14.6637	-10.6913	-28.7653	-16.4342	-28.6793	-22.1686
1544	-3.9111	-5.9636	0.0000	-0.3289	0.3778	1.2818	13.6955	4.8758	14.3839	7.8591	6.4292	13.8000	13.8000	13.8000	13.8000	-12.9047	-0.5736	-17.3109	-10.7737	-29.9563	-17.6252	-32.5123	-22.5029
1545	-3.0702	-5.9138	0.0000	1.6459	0.4145	4.6652	12.9072	3.9710	10.6889	8.6373	6.4447	13.8000	13.8000	13.8000	13.8000	-13.9636	-1.6325	-14.6780	-10.3777	-29.6655	-17.3344	-34.1871	-23.9159
1546	-1.3107	-3.0502	0.0000	1.4057	2.6292	2.5489	14.5454	4.7142	18.4104	7.8920	6.3191	13.8000	13.8000	13.8000	13.8000	-14.0344	-1.7033	-16.4124	-10.1466	-27.7027	-15.3716	-32.4212	-21.3195
1547	-0.5287	-2.5376	0.0000	-0.4279	3.3653	4.1946	13.5057	4.2944	13.3752	8.2310	6.2428	13.8000	13.8000	13.8000	13.8000	-14.4606	-2.1295	-14.4711	-10.2911	-27.0780	-14.7469	-33.1753	-19.1770
1548	-1.2784	-3.4740	0.0000	1.1208	2.7301	1.9257	14.9173	4.3137	18.2041	7.9347	6.4252	13.8000	13.8000	13.8000	13.8000	-13.8107	-1.4796	-16.4108	-10.2153	-27.7883	-15.4572	-32.6126	-21.4911
1549	-4.4394	1.7482	0.0000	-2.9545	0.2634	2.9629	9.7390	5.6781	14.6429	9.9422	0.2253	13.8000	13.8000	13.8000	13.8000	-13.0445	-0.7134	-21.4531	-16.3079	-30.4760	-18.1449	-28.0941	-18.1687
1550	-3.7393	-4.6875	0.0000	4.3703	2.5286	0.2044	15.2344	4.6239	13.8622	7.3102	5.7230	13.8000	13.8000	13.8000	13.8000	-14.4747	-2.1436	-19.1645	-10.3440	-29.9088	-17.5777	-36.4197	-26.0471
1551	-4.4331	1.7261	0.0000	-2.9545	0.2518	2.9638	9.7435	5.6748	14.6504	9.9405	0.2357	13.8000	13.8000	13.8000	13.8000	-13.0313	-0.7002	-21.4597	-16.2936	-30.4592	-18.1281	-28.1290	-18.1781
1552	0.1282	-1.9554	0.0000	0.1089	0.8666	4.8731	16.2759	4.4589	16.9020	9.8202	6.1139	13.8000	13.8000	13.8000	13.8000	-12.4605	-0.1294	-13.1871	-10.2277	-26.4758	-14.1447	-31.6237	-19.0210
1553	-4.4347	1.7331	0.0000	-2.9696	0.2483	2.9685	9.7109	5.6830	14.6533	9.9633	0.2462	13.8000	13.8000	13.8000	13.8000	-13.0420	-0.7109	-21.4678	-16.2824	-30.4692	-18.1381	-28.1353	-18.1603
1554	-2.5552	-3.1276	0.0000	3.3716	4.1302	0.1851	16.3184	5.8823	18.7571	9.2814	6.8428	13.8000	13.8000	13.8000	13.8000	-14.4031	-2.0720	-15.1913	-10.5270	-28.8127	-16.4816	-35.0212	-23.3554
1555	2.1646	0.2465	0.0000	1.1398	4.1893	2.4979	12.5826	3.7465	15.2639	6.8527	5.3569	13.8000	13.8000	13.8000	13.8000	-14.7588	-2.4277	-13.8162	-10.6421	-24.3239	-11.9928	-33.0059	-18.7910
1556	-4.4381	1.7197	0.0000	-2.9463	0.2569	2.9630	9.7861	5.6744	14.6392	9.9256	0.2383	13.8000	13.8000	13.8000	13.8000	-13.0116	-0.6805	-21.4537	-16.2803	-30.4693	-18.1382	-28.1196	-18.1629
1557	-2.9637	-3.0696	0.0000	1.9055	6.6973	3.4726	13.1790	4.9692	15.3737	8.7463	5.5986	13.8000	13.8000	13.8000	13.8000	-14.5018	-2.1707	-14.4729	-10.7708	-28.7602	-16.4291	-28.8447	-22.2715
1558	-4.4275	1.7133	0.0000	-2.9375	0.2738	2.9807	9.7644	5.6829	14.6263	9.9437	0.2402	13.8000	13.8000	13.8000	13.8000	-13.0015	-0.6704	-21.4398	-16.3014	-30.4598	-18.1287	-28.1093	-18.1787
1559	2.2402	-1.2659	0.0000	3.0783	1.1758	1.8378	9.2873	3.8902	9.7437	9.6397	7.2049	13.8000	13.8000	13.8000	13.8000	-14.0104	-1.6793	-14.8244	-10.4299	-25.1343	-12.8032	-34.7405	-20.9956
1560	-4.4334	1.7370	0.0000	-2.9368	0.2532	2.9743	9.7255	5.6978	14.6260	9.9309	0.2413	13.8000	13.8000	13.8000	13.8000	-13.0323	-0.7012	-21.4539	-16.2778	-30.4809	-18.1498	-28.1305	-18.1778
1561	-4.4218	1.7157	0.0000	-2.9678	0.2339	2.9639	9.7405	5.6869	14.6427	9.9341	0.2468	13.8000	13.8000	13.8000	13.8000	-13.0386	-0.7075	-21.4435	-16.2979	-30.4570	-18.1259	-28.1074	-18.1622
1562	-4.4141	1.7165	0.0000	-2.9568	0.2529	2.9648	9.7327	5.6744	14.6390	9.9646	0.2442	13.8000	13.8000	13.8000	13.8000	-13.0244	-0.6933	-21.4724	-16.2776	-30.4517	-18.1206	-28.1091	-18.1673
1563	-4.4495	1.7382	0.0000	-2.9528	0.2961	2.9610	9.7469	5.6900	14.6693	9.9195	0.2234	13.8000	13.8000	13.8000	13.8000	-13.0694	-0.7383	-21.4395	-16.3112	-30.4848	-18.1537	-28.1196	-18.1985
1564	0.4727	-0.8554	0.0000	3.5495	4.8724	7.9950	14.3470	4.4873	18.1940	7.5249	6.2255	13.8000	13.8000	13.8000	13.8000	-16.9227	-4.5916	-16.8884	-10.3898	-25.7396	-13.4085	-25.9214	-21.5591
1565	-4.4194	1.7686	0.0000	-2.9794	0.2781	2.9765	9.7466	5.6889	14.6438	9.8920	0.2343	13.8000	13.8000	13.8000	13.8000	-13.0153	-0.6842	-21.4225	-16.2971	-30.4445	-18.1134	-28.1171	-18.1480
1566	-4.4345	1.7287	0.0000	-2.9614	0.2709	3.0064	9.7468	5.6809	14.6355	9.9377	0.2329	13.8000	13.8000	13.8000	13.8000	-13.0294	-0.6983	-21.4827	-16.3191	-30.4409	-18.1098	-28.1384	-18.1767
1567	-4.4257	1.7332	0.0000	-2.9575	0.2502	2.9875	9.7653	5.6860	14.6886	9.9740	0.2690	13.8000	13.8000	13.8000	13.8000	-13.0103	-0.6792	-21.4855	-16.2823	-30.4676	-18.1365	-28.1232	-18.1578
1568	-3.2464	-3.8309	0.0000	2.7876	2.4357	2.3114	12.7521	5.7668	9.1478	6.7828	6.5645	13.8000	13.8000	13.8000	13.8000	-13.5691	-1.2380	-15.6367	-10.6476	-29.2191	-16.8880	-33.5917	-23.4324
1569	-2.9539	-3.0385	0.0000	2.1540	6.6670	3.3585	13.2790	4.8992	15.5141	8.3875	5.6296	13.8000	13.8000	13.8000	13.8000	-14.3159	-1.9848	-14.6172	-10.6503	-28.9587	-16.6276	-29.1126	-22.4358
1570	-4.4334	1.7327	0.0000	-2.9630	0.2374	2.9582	9.7806	5.7014	14.6659	9.9208	0.2498	13.8000	13.8000	13.8000	13.8000	-13.0538	-0.7227	-21.4639	-16.3015	-30.4860	-18.1549	-28.1406	-18.1843
1571	-3.7484	-5.1749	0.0000	-0.2678	0.5019	0.5461	13.9198	5.2463	13.8232	7.7822	6.5669	13.8000	13.8000	13.8000	13.8000	-13.3308	-0.9997	-17.4986	-10.6453	-29.8250	-17.4939	-32.3169	-21.8117
1572	-4.4012	1.7210	0.0000	-2.9378	0.2685	2.9618	9.7491	5.7048	14.6708	9.9538	0.2732	13.8000	13.8000	13.8000	13.8000	-13.0199	-0.6888	-21.4656	-16.2638	-30.4549	-18.1238	-28.1574	-18.1718
1573	-2.4321	-3.0482	0.0000	3.5390	3.8347	0.0967	16.3961	6.0059	19.0050	8.8552	6.8429	13.8000	13.8000	13.8000	13.8000	-14.4111	-2.0800	-15.4290	-10.8355	-28.4025	-16.0714	-35.1796	-23.6813
1574	-4.4077	1.7307	0.0000	-2.9388	0.2569	2.9521	9.7686	5.6747	14.6415	9.9364	0.2392	13.8000	13.8000	13.8000	13.8000	-13.0508	-0.7197	-21.4386	-16.2915	-30.4491	-18.1180	-28.1242	-18.1715
1575	-2.7685	-3.8043	0.0000	2.8496	6.5822	2.5602	14.6450	4.8404	10.2317	8.7459	6.2596	13.8000	13.8000	13.8000	13.8000	-15.4220	-3.0909	-16.4621	-10.3989	-28.7283	-16.3972	-33.4498	-23.2821
1576	-0.9674	-3.2572	0.0000	0.8353	2.4020	2.9801	9.6480	4.2406	14.0968	12.5552	6.2408	13.8000	13.8000	13.8000	13.8000	-13.1506	-0.8195	-15.2034	-10.3816	-27.4750	-15.1439	-31.5093	-20.6100
1577	-4.4368	1.7201	0.0000	-2.9540	0.2474	2.9693	9.7760	5.6936	14.6518	9.9550	0.2601	13.8000	13.8000	13.8000	13.8000	-13.0280	-0.6969	-21.4565	-16.2750	-30.4523	-18.1212	-28.1081	-18.1714
1578	-1.4158	-0.8867	0.0000	1.9838	1.6734	6.0050	13.0478	5.8948	12.9525	7.7868	5.7584	13.8000	13.8000	13.8000	13.8000	-14.3285	-1.9974	-15.2471	-11.1877	-27.5103	-15.1792	-32.2991	-20.4635
1579	2.7289	-1.0738	0.0000	3.3302	1.1172	1.7598	9.7837	3.8109	9.5302	8.8505	7.0422	13.8000	13.8000	13.8000	13.8000	-13.9086	-1.5775	-14.6815	-10.2997	-24.7228	-12.3917	-34.6645	-21.2623
1580	-0.4382	-1.5922	0.0000	3.3410	1.2821	2.5737	14.9859	5.5011	14.7490	8.1267	6.6144	13.8000	13.8000	13.8000	13.8000	-12.9512	-0.6201	-17.9696	-10.3193	-26.9338	-14.6027	-32.1765	-21.9171
1581	2.5232	-1.3601	0.0000	3.1525	1.1561	2.1578	9.6814	3.7741	9.4678	9.3474	7.0452	13.8000	13.8000	13.8000	13.8000	-13.8257	-1.4946	-14.7653	-10.4854	-24.9180	-12.5869	-34.3524	-21.2237
1582	-4.4392	1.7137	0.0000	-2.9265	0.2585	2.9648	9.7716	5.6637	14.6608	9.9291	0.2292	13.8000	13.8000	13.8000	13.8000	-13.0347	-0.7036	-21.4570	-16.2734	-30.4831	-18.1520	-28.1249	-18.1778
1583	-4.4355	1.7367	0.0000	-2.9321	0.2595	2.9644	9.7702	5.6944	14.6276	9.9719	0.2519	13.8000	13.8000	13.8000	13.8000	-13.0446	-0.7135	-21.4737	-16.3225	-30.4705	-18.1394	-28.1571	-18.1780
1584	-4.4277	1.7122	0.0000	-2.9680	0.2577	2.9540	9.7671	5.6876	14.6393	9.9328	0.2583	13.8000	13.8000	13.8000	13.8000	-13.0165	-0.6854	-21.4443	-16.2822	-30.4640	-18.1329	-28.1349	-18.1872
1585	-4.4118	1.7287	0.0000	-2.9478	0.2411	2.9611	9.7429	5.6721	14.6556	9.9402	0.2591	13.8000	13.8000	13.8000	13.8000	-13.0040	-0.6729	-21.4453	-16.2899	-30.4403	-18.1092	-28.1473	-18.1682
1586	-4.4293	1.7363	0.0000	-2.9367	0.2414	2.9551	9.7313	5.6832	14.6526	9.9425	0.2370	13.8000	13.8000	13.8000	13.8000	-13.0194	-0.6883	-21.4843	-16.3126	-30.4361	-18.1050	-28.1245	-18.1955
1587	-4.4218	1.7202	0.0000	-2.9485	0.2556	2.9724	9.7339	5.6891	14.6468	9.9342	0.2528	13.8000	13.8000	13.8000	13.8000	-13.0537	-0.7226	-21.4551	-16.3079	-30.4345	-18.1034	-28.1091	-18.1609
1588	-4.3968	1.8047	0.0000	-2.9549	0.2864	2.9467	9.7683	5.7531	14.6763	9.8767	0.2596	13.8000	13.8000	13.8000	13.8000	-13.0505	-0.7194	-21.4630	-16.2930	-30.4646	-18.1335	-28.1486	-18.1544
1589	-4.4222	1.7245	0.0000	-2.9634	0.2604	2.9583	9.7390	5.6796	14.6719	9.9553	0.2442	13.8000	13.8000	13.8000	13.8000	-13.0273	-0.6962	-21.4728	-16.2967	-30.4353	-18.1042	-28.1218	-18.1784
1590	-4.4293	1.7392	0.0000	-2.9490	0.2097	2.9305	9.7193	5.6717	14.6132	9.9406	0.2359	13.8000	13.8000	13.8000	13.8000	-13.0068	-0.6757	-21.4527	-16.2921	-30.4556	-18.1245	-28.1682	-18.1774
1591	0.6343	-0.8206	0.0000	3.5392	5.3325	8.1200	14.8175	4.7689	18.6183	7.8307	6.0553	13.8000	13.8000	13.8000	13.8000	-17.3694	-5.0383	-16.7887	-10.2632	-25.9810	-13.6499	-25.8957	-21.6821
1592	-4.4345	1.7444	0.0000	-2.9576	0.2484	2.9453	9.7556	5.6816	14.6396	9.9320	0.2007	13.8000	13.8000	13.8000	13.8000	-13.0505	-0.7194	-21.4493	-16.3149	-30.4736	-18.1425	-28.1245	-18.1685
1593	-3.4653	-4.6598	0.0000	1.9676	2.8022	2.0551	11.9241	4.8556	9.8621	7.3650	5.9852	13.8000	13.8000	13.8000	13.8000	-15.1314	-2.8003	-15.5576	-10.5850	-29.6150	-17.2839	-34.8280	-23.3415
1594	-4.4197	1.7225	0.0000	-2.9473	0.2457	2.9667	9.7588	5.6782	14.6379	9.9956	0.2455	13.8000	13.8000	13.8000	13.8000	-13.0711	-0.7400	-21.4718	-16.3009	-30.4325	-18.1014	-28.1104	-18.1746
1595	-4.4261	1.7401	0.0000	-2.9767	0.2405	2.9849	9.7208	5.6881	14.6537	9.9099	0.2290	13.8000	13.8000	13.8000	13.8000	-13.0492	-0.7181	-21.4629	-16.2914	-30.4480	-18.1169	-28.0901	-18.1676
1596	-4.4320	1.7266	0.0000	-2.9617	0.2384	2.9883	9.7343	5.6637	14.6374	9.9140	0.2374	13.8000	13.8000	13.8000	13.8000	-13.0410	-0.7099	-21.4608	-16.2820	-30.4769	-18.1458	-28.1566	-18.1712
1597	-1.0401	-3.2984	0.0000	1.0020	2.0493	3.0441	9.6784	4.0400	14.3432	13.1879	6.2379	13.8000	13.8000	13.8000	13.8000	-13.0167	-0.6856	-15.3033	-10.2538	-27.6586	-15.3275	-31.4429	-20.6699
1598	-4.4308	1.7338	0.0000	-2.9482	0.2345	2.9613	9.7403	5.6698	14.6627	9.9040	0.2460	13.8000	13.8000	13.8000	13.8000	-13.0361	-0.7050	-21.4827	-16.2868	-30.4529	-18.1218	-28.1452	-18.1664
1599	-3.5031	-2.3508	0.0000	1.0582	0.9529	3.9472	12.0091	5.9085	12.7671	7.6422	5.3493	13.8000	13.8000	13.8000	13.8000	-12.9435	-0.6124	-16.2455	-11.5398	-29.4938	-17.1627	-32.2254	-21.3875
1600	-4.4279	1.7198	0.0000	-2.9360	0.2964	2.9489	9.7390	5.6545	14.6407	9.9572	0.2309	13.8000	13.8000	13.8000	13.8000	-13.0524	-0.7213	-21.4306	-16.2882	-30.4534	-18.1223	-28.1475	-18.1611
1601	-4.4352	1.6985	0.0000	-2.9509	0.2593	2.9622	9.7464	5.6738	14.6614	9.9342	0.2707	13.8000	13.8000	13.8000	13.8000	-13.0307	-0.6996	-21.4297	-16.2752	-30.4440	-18.1129	-28.1054	-18.1867
1602	-2.9606	-3.0916	0.0000	1.7601	6.6410	3.4900	12.9590	4.9117	15.1629	8.9559	5.6243	13.8000	13.8000	13.8000	13.8000	-14.6150	-2.2839	-14.5995	-11.0057	-28.8855	-16.5544	-28.9894	-21.9209
1603	-4.4242	1.7151	0.0000	-2.9627	0.2517	2.9427	9.7434	5.6797	14.6758	9.9444	0.2533	13.8000	13.8000	13.8000	13.8000	-13.0522	-0.7211	-21.4493	-16.2920	-30.4691	-18.1380	-28.1398	-18.1728
1604	-1.2096	-3.5826	0.0000	0.9306	2.7829	1.4265	14.8281	4.0381	18.8135	7.9414	6.1976	13.8000	13.8000	13.8000	13.8000	-14.1373	-1.8062	-16.1733	-10.4065	-27.8541	-15.5230	-32.6060	-21.4169
1605	-4.3939	1.8308	0.0000	-2.8905	0.1374	2.9071	9.8637	5.7295	14.6363	9.9273	0.2246	13.8000	13.8000	13.8000	13.8000	-13.0132	-0.6821	-21.3885	-16.3374	-30.4743	-18.1432	-28.1159	-18.2025
1606	-4.4306	1.7300	0.0000	-2.9462	0.2366	2.9163	9.7131	5.6822	14.6398	9.9550	0.2173	13.8000	13.8000	13.8000	13.8000	-13.0018	-0.6707	-21.5109	-16.3192	-30.4576	-18.1265	-28.1278	-18.1798
1607	-4.4424	1.7028	0.0000	-2.9348	0.2949	2.9623	9.7251	5.6622	14.6277	9.9247	0.2479	13.8000	13.8000	13.8000	13.8000	-13.0264	-0.6953	-21.4627	-16.2867	-30.4823	-18.1512	-28.1312	-18.1686
1608	2.2038	0.1844	0.0000	1.3902	4.0447	2.4776	12.3464	3.5511	15.0774	6.7460	5.4581	13.8000	13.8000	13.8000	13.8000	-14.8144	-2.4833	-13.4261	-10.2667	-24.5728	-12.2417	-33.0158	-18.9363
1609	-0.8990	-4.5342	0.0000	1.5343	1.8885	3.9175	15.0682	4.4411	19.2504	7.4849	7.3273	13.8000	13.8000	13.8000	13.8000	-16.8041	-4.4730	-17.7089	-9.9955	-27.9104	-15.5793	-32.0977	-22.8072
1610	-4.4626	1.7172	0.0000	-2.9647	0.2148	2.9830	9.7287	5.6853	14.6528	9.9471	0.2524	13.8000	13.8000	13.8000	13.8000	-13.0141	-0.6830	-21.4675	-16.2954	-30.4727	-18.1416	-28.1066	-18.1604
1611	-4.4477	1.7272	0.0000	-2.9459	0.2617	2.9680	9.7376	5.6988	14.6627	9.9264	0.2332	13.8000	13.8000	13.8000	13.8000	-13.0491	-0.7180	-21.4692	-16.2943	-30.4796	-18.1485	-28.1219	-18.1694
1612	-4.4165	1.7341	0.0000	-2.9407	0.2549	2.9582	9.7187	5.6734	14.6628	9.9517	0.2176	13.8000	13.8000	13.8000	13.8000	-13.0485	-0.7174	-21.4620	-16.2982	-30.4734	-18.1423	-28.1460	-18.1787
1613	-4.4191	1.7407	0.0000	-2.9348	0.2503	2.9594	9.7804	5.6572	14.6272	9.9619	0.2254	13.8000	13.8000	13.8000	13.8000	-13.0403	-0.7092	-21.4668	-16.2735	-30.4472	-18.1161	-28.1215	-18.1591
1614	-3.2263	-6.1191	0.0000	1.4882	0.4151	4.0151	13.0149	4.1470	11.1255	8.6874	6.7545	13.8000	13.8000	13.8000	13.8000	-13.9158	-1.5847	-14.7237	-10.4563	-29.6372	-17.3061	-34.4157	-23.9536
1615	-4.4313	1.7071	0.0000	-2.9360	0.2676	2.9802	9.7288	5.6628	14.6355	9.9401	0.2273	13.8000	13.8000	13.8000	13.8000	-13.0490	-0.7179	-21.4691	-16.3003	-30.4530	-18.1219	-28.1090	-18.2046
1616	-4.4186	1.7250	0.0000	-2.9668	0.2698	2.9618	9.7287	5.7031	14.6581	9.9212	0.2508	13.8000	13.8000	13.8000	13.8000	-13.0055	-0.6744	-21.4557	-16.3188	-30.4643	-18.1332	-28.1551	-18.1690
1617	-4.4499	1.7251	0.0000	-2.9375	0.2442	2.9600	9.7731	5.6727	14.6563	9.9147	0.2398	13.8000	13.8000	13.8000	13.8000	-13.0312	-0.7001	-21.4464	-16.2912	-30.4696	-18.1385	-28.1550	-18.1927
1618	-4.4141	1.7519	0.0000	-2.9660	0.2217	2.9686	9.7329	5.6966	14.6602	9.9454	0.2617	13.8000	13.8000	13.8000	13.8000	-13.0099	-0.6788	-21.4937	-16.2766	-30.4386	-18.1075	-28.1363	-18.1690
1619	-4.4536	1.7251	0.0000	-2.9532	0.2550	2.9666	9.7789	5.6741	14.6693	9.9252	0.2214	13.8000	13.8000	13.8000	13.8000	-13.0368	-0.7057	-21.4747	-16.3113	-30.4795	-18.1484	-28.1410	-18.1486
1620	-3.1831	-5.9567	0.0000	1.3461	0.0912	4.4727	13.2331	4.1560	10.5653	8.4868	6.6019	13.8000	13.8000	13.8000	13.8000	-13.6736	-1.3425	-14.6500	-10.2918	-29.5587	-17.2276	-33.8820	-24.1665
1621	-4.4149	1.7223	0.0000	-2.9785	0.2209	2.9456	9.7601	5.6878	14.6369	9.9613	0.2434	13.8000	13.8000	13.8000	13.8000	-13.0236	-0.6925	-21.4380	-16.2791	-30.4481	-18.1170	-28.1188	-18.1694
1622	-4.4571	1.7171	0.0000	-2.9435	0.2535	2.9766	9.7401	5.6637	14.6524	9.9392	0.2268	13.8000	13.8000	13.8000	13.8000	-13.0280	-0.6969	-21.4424	-16.2847	-30.4808	-18.1497	-28.1279	-18.1693
1623	-4.4327	1.7174	0.0000	-2.9243	0.2391	2.9442	9.7334	5.6780	14.6084	9.9427	0.2472	13.8000	13.8000	13.8000	13.8000	-13.0272	-0.6961	-21.5167	-16.2908	-30.4496	-18.1185	-28.1346	-18.1668
1624	2.1892	-0.7556	0.0000	3.4052	0.9140	2.0455	9.3896	4.2285	8.9019	8.8418	7.1573	13.8000	13.8000	13.8000	13.8000	-13.2754	-0.9443	-14.4983	-10.2703	-24.8439	-12.5128	-34.8454	-20.8774
1625	-1.9228	-3.9470	0.0000	-0.2638	6.4323	2.3089	13.1189	3.6167	14.5208	7.8837	5.4451	13.8000	13.8000	13.8000	13.8000	-14.5307	-2.1996	-12.7523	-10.2459	-28.3463	-16.0152	-29.2934	-20.6553
1626	-4.4472	1.7264	0.0000	-2.9793	0.2431	2.9854	9.7397	5.6747	14.6294	9.9489	0.2235	13.8000	13.8000	13.8000	13.8000	-13.0114	-0.6803	-21.4597	-16.2925	-30.4574	-18.1263	-28.1378	-18.1670
1627	-4.4225	1.7159	0.0000	-2.9259	0.2485	2.9484	9.7441	5.6635	14.6509	9.9465	0.2337	13.8000	13.8000	13.8000	13.8000	-13.0057	-0.6746	-21.4622	-16.2881	-30.4325	-18.1014	-28.1434	-18.1776
1628	-4.4718	1.7183	0.0000	-2.9655	0.2204	2.9612	9.7627	5.6990	14.6534	9.9655	0.2505	13.8000	13.8000	13.8000	13.8000	-13.0414	-0.7103	-21.5168	-16.3344	-30.4780	-18.1469	-28.1462	-18.1742
1629	-3.6160	-5.3089	0.0000	-0.1674	0.4228	1.2884	13.4613	4.6340	14.0125	7.1447	6.4885	13.8000	13.8000	13.8000	13.8000	-13.7315	-1.4004	-17.0630	-10.3354	-29.8515	-17.5204	-32.9570	-21.5983
1630	-4.4166	1.7328	0.0000	-2.9135	0.2820	2.9501	9.7881	5.6843	14.6966	9.9433	0.2820	13.8000	13.8000	13.8000	13.8000	-13.0722	-0.7411	-21.4377	-16.2597	-30.4644	-18.1333	-28.1706	-18.1715
1631	-3.5462	-2.4083	0.0000	1.2001	0.9091	4.1368	12.0697	5.9268	12.7823	7.5750	5.3564	13.8000	13.8000	13.8000	13.8000	-13.0041	-0.6730	-16.2512	-11.6001	-29.6206	-17.2895	-32.3655	-21.4622
1632	-3.4217	-2.2152	0.0000	1.0921	1.1761	3.9580	11.9679	5.9479	12.6128	7.7616	5.3991	13.8000	13.8000	13.8000	13.8000	-12.9346	-0.6035	-16.1927	-11.6169	-29.3840	-17.0529	-32.1245	-21.3402
1633	-4.4228	1.7411	0.0000	-2.9611	0.2577	2.9529	9.7509	5.6980	14.6497	9.9289	0.2282	13.8000	13.8000	13.8000	13.8000	-13.0243	-0.6932	-21.4525	-16.3047	-30.4405	-18.1094	-28.1450	-18.1661
1634	-4.4429	1.7342	0.0000	-2.9366	0.2359	2.9537	9.7720	5.6647	14.6820	9.9234	0.2228	13.8000	13.8000	13.8000	13.8000	-13.0216	-0.6905	-21.4617	-16.3137	-30.4433	-18.1122	-28.1159	-18.1831
1635	-4.4486	1.7217	0.0000	-2.9623	0.2742	2.9541	9.7344	5.6996	14.6543	9.9545	0.2588	13.8000	13.8000	13.8000	13.8000	-13.0527	-0.7216	-21.4553	-16.3069	-30.4457	-18.1146	-28.0880	-18.1880
1636	-4.4116	1.7369	0.0000	-2.9599	0.2478	2.9342	9.7523	5.6830	14.6187	9.9092	0.2543	13.8000	13.8000	13.8000	13.8000	-13.0023	-0.6712	-21.4680	-16.2954	-30.4620	-18.1309	-28.1468	-18.1723
1637	-4.4286	1.7373	0.0000	-2.9491	0.2537	2.9469	9.7465	5.6786	14.6270	9.9368	0.2288	13.8000	13.8000	13.8000	13.8000	-13.0173	-0.6862	-21.4732	-16.3126	-30.4397	-18.1086	-28.1526	-18.2014
1638	-4.4046	1.8654	0.0000	-2.9474	0.3067	3.0370	9.6802	5.6741	14.5867	9.8711	0.1084	13.8000	13.8000	13.8000	13.8000	-12.9912	-0.6601	-21.3771	-16.3736	-30.4939	-18.1628	-28.1076	-18.1440
1639	-2.4995	-2.9978	0.0000	3.6142	3.4852	0.0268	16.0171	5.9417	19.1450	9.1117	6.6845	13.8000	13.8000	13.8000	13.8000	-14.5190	-2.1879	-15.5058	-10.5806	-28.7296	-16.3985	-35.2104	-23.5876
1640	-4.4320	1.7088	0.0000	-2.9830	0.2134	2.9681	9.7680	5.7064	14.6432	9.9705	0.2534	13.8000	13.8000	13.8000	13.8000	-12.9646	-0.6335	-21.4328	-16.3064	-30.5026	-18.1715	-28.0908	-18.1672
1641	-4.4169	1.7053	0.0000	-2.9564	0.2046	2.9700	9.7384	5.6821	14.6466	9.9360	0.2577	13.8000	13.8000	13.8000	13.8000	-13.0287	-0.6976	-21.4363	-16.2829	-30.4727	-18.1416	-28.0991	-18.1848
1642	-4.4440	1.7309	0.0000	-2.9331	0.2474	2.9687	9.7348	5.6674	14.6570	9.9338	0.2403	13.8000	13.8000	13.8000	13.8000	-13.0308	-0.6997	-21.4721	-16.2746	-30.4848	-18.1537	-28.1506	-18.1651
1643	-3.1227	-4.9653	0.0000	2.0377	2.7443	2.0876	11.8865	4.6349	9.7689	6.7514	6.3165	13.8000	13.8000	13.8000	13.8000	-15.3681	-3.0370	-15.0492	-10.5704	-29.0391	-16.7080	-35.0339	-23.8601
1644	-4.4418	1.7388	0.0000	-2.9358	0.2381	2.9560	9.7568	5.6941	14.6881	9.9524	0.2684	13.8000	13.8000	13.8000	13.8000	-13.0153	-0.6842	-21.4452	-16.3065	-30.4698	-18.1387	-28.1190	-18.1759
1645	-1.3811	-2.7539	0.0000	0.9490	2.4417	3.1115	8.9254	4.2594	14.0094	12.9949	5.5582	13.8000	13.8000	13.8000	13.8000	-13.4113	-1.0802	-15.1580	-10.6326	-27.8199	-15.4888	-31.4338	-20.5285
1646	0.3755	-0.8280	0.0000	3.5243	5.1346	8.4886	14.7429	4.3691	18.3950	7.8055	5.7304	13.8000	13.8000	13.8000	13.8000	-17.0038	-4.6727	-16.5541	-10.4551	-25.6886	-13.3575	-26.1141	-21.5872
1647	-4.4030	1.7281	0.0000	-2.9883	0.2257	2.9495	9.7718	5.6550	14.6451	9.9392	0.2227	13.8000	13.8000	13.8000	13.8000	-12.9932	-0.6621	-21.4574	-16.2648	-30.4703	-18.1392	-28.1227	-18.1378
1648	-2.4689	-3.1022	0.0000	3.4117	3.7362	0.2667	16.1950	6.0020	19.0893	9.4063	6.8101	13.8000	13.8000	13.8000	13.8000	-14.6742	-2.3431	-15.3705	-10.5979	-28.7335	-16.4024	-35.1645	-23.5176
1649	-4.4015	1.7507	0.0000	-2.8758	0.2295	2.9551	9.7358	5.6520	14.6513	9.9653	0.2041	13.8000	13.8000	13.8000	13.8000	-13.0513	-0.7202	-21.4233	-16.2940	-30.4657	-18.1346	-28.1163	-18.1984
1650	-4.4410	1.7082	0.0000	-2.9687	0.2132	2.9630	9.7225	5.6865	14.6568	9.9444	0.2283	13.8000	13.8000	13.8000	13.8000	-13.0089	-0.6778	-21.4760	-16.2939	-30.4730	-18.1419	-28.1235	-18.1537
1651	-4.4253	1.7179	0.0000	-2.9620	0.2706	2.9750	9.7474	5.6734	14.6666	9.8884	0.2269	13.8000	13.8000	13.8000	13.8000	-12.9849	-0.6538	-21.4917	-16.2912	-30.4442	-18.1131	-28.1642	-18.1840
1652	-2.8290	-3.1313	0.0000	1.9454	6.3249	3.7425	12.8292	5.1422	15.2725	8.7300	6.0246	13.8000	13.8000	13.8000	13.8000	-14.3517	-2.0206	-14.2990	-10.6509	-28.6153	-16.2842	-28.7691	-21.9980
1653	-1.4675	-3.9459	0.0000	0.0362	6.3629	2.2160	13.4376	3.5239	14.6937	7.5276	5.7746	13.8000	13.8000	13.8000	13.8000	-14.1365	-1.8054	-12.8041	-10.4659	-27.8074	-15.4763	-29.7126	-21.0536
1654	-4.4303	1.7085	0.0000	-2.9703	0.2961	3.0053	9.7716	5.6740	14.6328	9.9374	0.2513	13.8000	13.8000	13.8000	13.8000	-13.0840	-0.7529	-21.4540	-16.3131	-30.4590	-18.1279	-28.1636	-18.1537
1655	-3.9342	-5.2514	0.0000	-0.3209	0.6158	0.9555	13.5358	5.1131	14.1890	7.2502	6.5580	13.8000	13.8000	13.8000	13.8000	-13.5895	-1.2584	-16.8985	-10.5315	-30.1013	-17.7702	-32.7099	-21.4668
1656	-4.4114	1.7401	0.0000	-2.9221	0.2579	2.9734	9.6743	5.7009	14.6046	9.9365	0.2373	13.8000	13.8000	13.8000	13.8000	-13.0069	-0.6758	-21.4605	-16.3103	-30.4189	-18.0878	-28.1108	-18.1974
1657	-4.4260	1.7251	0.0000	-2.9456	0.2456	2.9540	9.6709	5.7151	14.6875	9.9045	0.2922	13.8000	13.8000	13.8000	13.8000	-13.0095	-0.6784	-21.4758	-16.3108	-30.4753	-18.1442	-28.2042	-18.1655
1658	-4.4261	1.7453	0.0000	-2.9748	0.2433	2.9663	9.7412	5.7024	14.6460	9.9402	0.2177	13.8000	13.8000	13.8000	13.8000	-13.0068	-0.6757	-21.4708	-16.2961	-30.4746	-18.1435	-28.1233	-18.1739
1659	-4.4323	1.7204	0.0000	-2.9629	0.2415	2.9630	9.6796	5.7059	14.6574	9.9319	0.2403	13.8000	13.8000	13.8000	13.8000	-13.0517	-0.7206	-21.4607	-16.3043	-30.4544	-18.1233	-28.1062	-18.1982
1660	-4.4268	1.7359	0.0000	-2.9500	0.2717	2.9488	9.7433	5.6786	14.6578	9.9381	0.2396	13.8000	13.8000	13.8000	13.8000	-13.0382	-0.7071	-21.4448	-16.3091	-30.4184	-18.0873	-28.1429	-18.1782
1661	-4.4302	1.7291	0.0000	-3.0021	0.2386	2.9475	9.7147	5.6651	14.6654	9.8782	0.2366	13.8000	13.8000	13.8000	13.8000	-12.9892	-0.6581	-21.4663	-16.2861	-30.4621	-18.1310	-28.0723	-18.1633
1662	-4.4424	1.7090	0.0000	-2.9452	0.2502	2.9765	9.7753	5.6700	14.6398	9.9787	0.2488	13.8000	13.8000	13.8000	13.8000	-13.0481	-0.7170	-21.4584	-16.2884	-30.4392	-18.1081	-28.1794	-18.1852
1663	-4.4570	1.7279	0.0000	-2.9496	0.2569	2.9823	9.7609	5.7029	14.6461	9.9193	0.2474	13.8000	13.8000	13.8000	13.8000	-12.9968	-0.6657	-21.4418	-16.2967	-30.4577	-18.1266	-28.1464	-18.1934
1664	-4.4092	1.7339	0.0000	-2.9434	0.2481	2.9403	9.7344	5.6999	14.6381	9.9470	0.2423	13.8000	13.8000	13.8000	13.8000	-13.0453	-0.7142	-21.4613	-16.3064	-30.4709	-18.1398	-28.1520	-18.1632
1665	-3.7770	-4.6335	0.0000	4.3276	2.1940	0.1118	15.5154	4.6753	14.2851	7.2188	5.5853	13.8000	13.8000	13.8000	13.8000	-14.7663	-2.4352	-18.9927	-10.4421	-30.0134	-17.6823	-36.5082	-25.9462
1666	-4.4568	1.6998	0.0000	-2.9656	0.2169	2.9595	9.7135	5.6980	14.6317	9.9466	0.2487	13.8000	13.8000	13.8000	13.8000	-12.9863	-0.6552	-21.4725	-16.3294	-30.4411	-18.1100	-28.1395	-18.1959
1667	-4.4461	1.7506	0.0000	-2.9478	0.2818	2.9132	9.7391	5.7161	14.6682	9.9648	0.2097	13.8000	13.8000	13.8000	13.8000	-13.0164	-0.6853	-21.4543	-16.3160	-30.4931	-18.1620	-28.1312	-18.1933
1668	-4.4083	1.7624	0.0000	-2.9619	0.2504	2.9560	9.7280	5.6953	14.6302	9.9482	0.2440	13.8000	13.8000	13.8000	13.8000	-13.0341	-0.7030	-21.4462	-16.2794	-30.4361	-18.1050	-28.1115	-18.1770
1669	2.0859	-0.0472	0.0000	1.1273	3.9146	2.3328	12.6803	3.5178	15.2114	7.9125	5.7612	13.8000	13.8000	13.8000	13.8000	-14.9943	-2.6632	-13.8580	-10.2520	-24.6657	-12.3346	-32.7616	-18.6146
1670	-4.4274	1.7482	0.0000	-2.9427	0.2583	2.9666	9.7169	5.6896	14.6285	9.9586	0.2095	13.8000	13.8000	13.8000	13.8000	-13.0277	-0.6966	-21.4826	-16.3092	-30.4483	-18.1172	-28.1490	-18.1830
1671	-1.2276	-4.7415	0.0000	1.2409	1.2571	4.3209	15.2758	4.6586	19.1755	7.3673	7.4389	13.8000	13.8000	13.8000	13.8000	-16.5788	-4.2477	-17.7460	-10.3441	-27.8287	-15.4976	-32.0805	-22.7821
1672	-0.5538	-2.4513	0.0000	0.0664	3.3927	3.5006	12.7297	4.1522	13.5748	8.2209	6.0672	13.8000	13.8000	13.8000	13.8000	-14.1589	-1.8278	-14.1453	-10.4804	-26.9934	-14.6623	-32.7967	-19.0211
1673	-4.4477	1.7121	0.0000	-2.9860	0.2390	2.9747	9.7382	5.6890	14.6825	9.9590	0.2641	13.8000	13.8000	13.8000	13.8000	-13.0264	-0.6953	-21.4745	-16.2845	-30.4518	-18.1207	-28.1351	-18.1799
1674	-4.4177	1.6953	0.0000	-2.9592	0.2642	2.9338	9.7206	5.6712	14.6363	9.9425	0.2633	13.8000	13.8000	13.8000	13.8000	-13.0144	-0.6833	-21.4603	-16.2620	-30.4924	-18.1613	-28.1057	-18.1607
1675	-4.4070	1.7546	0.0000	-2.9303	0.2311	2.9704	9.7254	5.6374	14.6368	9.9347	0.2114	13.8000	13.8000	13.8000	13.8000	-13.0516	-0.7205	-21.4490	-16.2675	-30.4579	-18.1268	-28.1095	-18.1757
1676	-0.2546	-1.8148	0.0000	-0.2212	0.9526	4.7719	16.2948	4.5723	16.9514	10.8019	6.2294	13.8000	13.8000	13.8000	13.8000	-13.2781	-0.9470	-12.7852	-10.3945	-26.6340	-14.3029	-32.0121	-18.7844
1677	-4.4109	1.7342	0.0000	-2.9459	0.2507	2.9802	9.7327	5.6695	14.6320	9.9242	0.2306	13.8000	13.8000	13.8000	13.8000	-13.0389	-0.7078	-21.4709	-16.3143	-30.4481	-18.1170	-28.1318	-18.1890
1678	-4.3921	1.7270	0.0000	-2.9324	0.2300	2.9100	9.7574	5.6755	14.6069	9.9434	0.2687	13.8000	13.8000	13.8000	13.8000	-12.9932	-0.6621	-21.4583	-16.2671	-30.4573	-18.1262	-28.1539	-18.1714
1679	-4.4282	1.7087	0.0000	-2.9322	0.2296	2.9810	9.7759	5.6851	14.6708	9.9405	0.2372	13.8000	13.8000	13.8000	13.8000	-13.0210	-0.6899	-21.4309	-16.3118	-30.4695	-18.1384	-28.1254	-18.1730
1680	0.3821	-1.1286	0.0000	3.4334	5.0703	8.2159	14.6088	4.7360	18.3892	7.6550	6.0370	13.8000	13.8000	13.8000	13.8000	-16.9194	-4.5883	-16.8540	-10.4260	-26.0155	-13.6844	-25.8697	-21.8402
1681	-4.4436	1.7004	0.0000	-2.9537	0.3239	2.9539	9.7155	5.6801	14.6337	9.9143	0.2516	13.8000	13.8000	13.8000	13.8000	-13.0341	-0.7030	-21.4377	-16.3087	-30.4308	-18.0997	-28.1254	-18.1933
1682	-4.4869	1.7029	0.0000	-2.9926	0.2321	3.0052	9.7245	5.6725	14.6000	9.9647	0.2059	13.8000	13.8000	13.8000	13.8000	-13.0587	-0.7276	-21.5046	-16.3252	-30.5564	-18.2253	-28.1218	-18.1951
1683	-1.5806	-1.4883	0.0000	1.5325	0.4834	3.8920	13.9221	4.9960	12.8504	6.7433	5.3593	13.8000	13.8000	13.8000	13.8000	-13.1367	-0.8056	-12.9437	-10.9961	-27.5531	-15.2220	-33.9475	-20.3442
1684	-0.9875	-3.3858	0.0000	0.8296	2.0303	3.0241	9.7951	4.0968	14.0061	12.9344	6.6250	13.8000	13.8000	13.8000	13.8000	-13.2026	-0.8715	-15.3084	-10.3373	-27.2139	-14.8828	-31.4030	-20.8228
1685	-3.8762	-5.3454	0.0000	-0.2094	0.3327	1.0939	13.3750	4.7454	13.9639	7.5761	6.4822	13.8000	13.8000	13.8000	13.8000	-13.7576	-1.4265	-17.3296	-10.4685	-29.7869	-17.4558	-32.7388	-21.7468
1686	-0.2875	-1.9215	0.0000	0.0385	0.8065	4.9271	16.2289	4.9360	16.8518	10.0428	6.3564	13.8000	13.8000	13.8000	13.8000	-12.9707	-0.6396	-13.2094	-10.4501	-26.3536	-14.0225	-31.4634	-19.1185
1687	-0.9813	-4.5847	0.0000	1.2867	1.2411	4.1558	15.0722	4.6578	18.9947	7.2862	7.4478	13.8000	13.8000	13.8000	13.8000	-16.7714	-4.4403	-17.5001	-10.0429	-28.1580	-15.8269	-31.6427	-22.4952
1688	-4.4175	1.7114	0.0000	-2.9512	0.2407	2.9576	9.7322	5.6786	14.6494	9.9335	0.2303	13.8000	13.8000	13.8000	13.8000	-13.0242	-0.6931	-21.4562	-16.3042	-30.4522	-18.1211	-28.1084	-18.1789
1689	-1.0556	-2.9558	0.0000	0.7116	1.6129	2.4910	9.8730	4.0583	14.6083	12.6542	6.0868	13.8000	13.8000	13.8000	13.8000	-12.9971	-0.6660	-14.9149	-10.2873	-27.2316	-14.9005	-31.7963	-20.6209
1690	-4.4186	1.7205	0.0000	-2.9641	0.2394	3.0114	9.8040	5.6685	14.6494	9.9489	0.2307	13.8000	13.8000	13.8000	13.8000	-13.0201	-0.6890	-21.4363	-16.3278	-30.4432	-18.1121	-28.1059	-18.1699
1691	-3.8808	-5.2590	0.0000	-0.2802	0.5454	0.9612	13.3784	4.8812	14.2029	6.9864	6.2995	13.8000	13.8000	13.8000	13.8000	-13.7849	-1.4538	-17.0962	-10.5895	-29.7675	-17.4364	-32.7768	-21.5360
1692	-4.4286	1.6998	0.0000	-2.9524	0.2828	2.9413	9.6985	5.7058	14.6267	9.9176	0.2617	13.8000	13.8000	13.8000	13.8000	-13.0245	-0.6934	-21.4918	-16.2713	-30.4570	-18.1259	-28.1460	-18.1920
1693	-4.4303	1.7206	0.0000	-2.9369	0.2387	2.9412	9.7366	5.6598	14.6503	9.9580	0.2136	13.8000	13.8000	13.8000	13.8000	-13.0653	-0.7342	-21.4444	-16.2946	-30.4511	-18.1200	-28.1881	-18.1678
1694	-4.4163	1.7355	0.0000	-2.9592	0.2458	2.9524	9.7727	5.6863	14.6561	9.9659	0.2438	13.8000	13.8000	13.8000	13.8000	-12.9962	-0.6651	-21.4882	-16.2864	-30.4959	-18.1648	-28.1211	-18.1779
1695	-4.4404	1.7313	0.0000	-2.9257	0.2450	2.9699	9.7385	5.6640	14.6292	9.9432	0.2323	13.8000	13.8000	13.8000	13.8000	-13.0302	-0.6991	-21.4638	-16.3060	-30.4375	-18.1064	-28.1391	-18.1742
1696	-4.4659	1.7022	0.0000	-2.9554	0.2328	2.9638	9.7570	5.6506	14.6612	9.9848	0.2298	13.8000	13.8000	13.8000	13.8000	-13.0398	-0.7087	-21.4967	-16.2885	-30.4888	-18.1577	-28.1233	-18.1592
1697	-4.4214	1.7273	0.0000	-2.9491	0.2424	2.9904	9.7337	5.6312	14.6543	9.9461	0.2313	13.8000	13.8000	13.8000	13.8000	-13.0403	-0.7092	-21.4481	-16.2757	-30.4536	-18.1225	-28.1162	-18.1481
1698	-4.4217	1.7318	0.0000	-2.9571	0.2575	2.9504	9.7376	5.6766	14.6404	9.9400	0.2363	13.8000	13.8000	13.8000	13.8000	-13.0301	-0.6990	-21.4535	-16.3072	-30.4551	-18.1240	-28.1366	-18.1999
1699	-3.7213	-1.2248	0.0000	-3.4957	1.6327	4.3642	13.9411	7.3119	7.3300	3.1660	8.3302	13.8000	13.8000	13.8000	13.8000	-20.9885	-8.6574	-25.3015	-14.5562	-25.4494	-13.1183	-31.5762	-17.0130
1700	-4.4171	1.7388	0.0000	-2.9769	0.2524	3.0120	9.7701	5.6854	14.6479	9.8855	0.2128	13.8000	13.8000	13.8000	13.8000	-13.0333	-0.7022	-21.4215	-16.3159	-30.4939	-18.1628	-28.1166	-18.1425
1701	-4.4546	1.7111	0.0000	-2.9349	0.2593	2.9682	9.7353	5.6644	14.6565	9.9515	0.2128	13.8000	13.8000	13.8000	13.8000	-13.0611	-0.7300	-21.4562	-16.2871	-30.4791	-18.1480	-28.1471	-18.1788
1702	-4.4489	1.7058	0.0000	-2.9726	0.2600	2.9680	9.7454	5.6725	14.6203	9.9329	0.2358	13.8000	13.8000	13.8000	13.8000	-13.0403	-0.7092	-21.4655	-16.2720	-30.4651	-18.1340	-28.1577	-18.1468
1703	-4.4596	1.6818	0.0000	-2.9509	0.2351	2.9009	9.7377	5.6804	14.6571	9.9741	0.2646	13.8000	13.8000	13.8000	13.8000	-13.0722	-0.7411	-21.4763	-16.2835	-30.4695	-18.1384	-28.1275	-18.1767
1704	0.5559	-0.6703	0.0000	3.8139	5.0682	8.7751	15.1002	4.1929	18.6983	8.5878	5.6809	13.8000	13.8000	13.8000	13.8000	-17.6380	-5.3069	-16.1940	-10.2042	-25.9192	-13.5881	-26.6778	-21.6472
1705	-4.4333	1.6943	0.0000	-2.9524	0.2612	2.9632	9.7626	5.6808	14.6512	9.9401	0.2500	13.8000	13.8000	13.8000	13.8000	-13.0274	-0.6963	-21.4856	-16.2800	-30.4401	-18.1090	-28.1251	-18.1657
1706	-4.3807	1.7821	0.0000	-2.9575	0.2433	2.8844	9.7563	5.6812	14.6808	9.9655	0.2280	13.8000	13.8000	13.8000	13.8000	-13.0106	-0.6795	-21.4358	-16.3050	-30.4561	-18.1250	-28.0423	-18.1508
1707	-4.4570	1.7036	0.0000	-2.9544	0.2729	2.9857	9.7465	5.6901	14.6158	9.9208	0.2405	13.8000	13.8000	13.8000	13.8000	-13.0266	-0.6955	-21.4348	-16.2908	-30.4544	-18.1233	-28.1263	-18.1977
1708	2.2156	-0.0436	0.0000	1.1594	3.5783	2.0857	12.7204	3.0384	14.8722	7.5954	5.1940	13.8000	13.8000	13.8000	13.8000	-14.9608	-2.6297	-14.2272	-10.1807	-24.7560	-12.4249	-32.6044	-18.6751
1709	-0.9047	-4.3376	0.0000	1.3882	1.6185	3.8100	15.3320	4.2670	19.1827	7.4807	7.2821	13.8000	13.8000	13.8000	13.8000	-16.8009	-4.4698	-17.6533	-10.3572	-27.3935	-15.0624	-32.0801	-22.2389
1710	-4.4197	1.7242	0.0000	-2.9563	0.1999	2.9562	9.7304	5.7244	14.6348	9.9204	0.2520	13.8000	13.8000	13.8000	13.8000	-13.0434	-0.7123	-21.4435	-16.2957	-30.4705	-18.1394	-28.1159	-18.1877
1711	2.3864	-1.1603	0.0000	3.0460	1.1124	1.9293	9.2912	3.8681	9.8341	9.7791	6.9094	13.8000	13.8000	13.8000	13.8000	-14.0063	-1.6752	-14.8679	-10.2111	-25.1657	-12.8346	-34.7934	-21.0835
1712	-4.4493	1.7122	0.0000	-2.9598	0.2960	2.9821	9.7453	5.6633	14.6393	9.9594	0.2028	13.8000	13.8000	13.8000	13.8000	-13.0366	-0.7055	-21.4776	-16.2971	-30.4737	-18.1426	-28.1211	-18.1583
1713	-4.4499	1.7351	0.0000	-2.9175	0.2494	2.9856	9.7483	5.6782	14.6243	9.9319	0.2302	13.8000	13.8000	13.8000	13.8000	-13.0293	-0.6982	-21.4245	-16.3045	-30.4795	-18.1484	-28.1132	-18.1546
1714	-4.4467	1.7160	0.0000	-2.9537	0.2430	2.9740	9.7592	5.6901	14.6506	9.9912	0.2568	13.8000	13.8000	13.8000	13.8000	-13.0607	-0.7296	-21.4549	-16.2833	-30.4480	-18.1169	-28.1466	-18.1542
1715	-4.4410	1.7479	0.0000	-2.9595	0.2526	2.9657	9.7267	5.6713	14.6412	9.9041	0.2284	13.8000	13.8000	13.8000	13.8000	-13.0227	-0.6916	-21.4704	-16.2801	-30.4618	-18.1307	-28.1221	-18.1587
1716	-4.4115	1.7546	0.0000	-2.9718	0.2488	2.9639	9.7200	5.6792	14.6407	9.9583	0.2227	13.8000	13.8000	13.8000	13.8000	-13.0055	-0.6744	-21.4446	-16.2736	-30.4396	-18.1085	-28.1463	-18.1578
1717	-1.7651	-4.0749	0.0000	-0.0622	5.8770	1.6853	13.5980	3.0566	14.5023	8.0386	5.3059	13.8000	13.8000	13.8000	13.8000	-14.4071	-2.0760	-12.9517	-10.4235	-28.2805	-15.9494	-29.2609	-20.8881
1718	-4.4153	1.7183	0.0000	-2.9637	0.2383	2.9721	9.7052	5.6875	14.6636	9.9355	0.2435	13.8000	13.8000	13.8000	13.8000	-13.0187	-0.6876	-21.4452	-16.3197	-30.4592	-18.1281	-28.1656	-18.1634
1719	-4.4560	1.7123	0.0000	-2.9578	0.2212	2.9729	9.7580	5.6777	14.6400	9.9107	0.2226	13.8000	13.8000	13.8000	13.8000	-13.0339	-0.7028	-21.4594	-16.3065	-30.4492	-18.1181	-28.1444	-18.1905
1720	-4.4690	1.7315	0.0000	-2.9546	0.2608	2.9801	9.7595	5.6673	14.6501	9.9385	0.2202	13.8000	13.8000	13.8000	13.8000	-13.0168	-0.6857	-21.4486	-16.3144	-30.4727	-18.1416	-28.1301	-18.1669
1721	-4.4238	1.7206	0.0000	-2.9601	0.2377	2.9773	9.7640	5.6920	14.6680	9.9490	0.2302	13.8000	13.8000	13.8000	13.8000	-13.0628	-0.7317	-21.4639	-16.3031	-30.4546	-18.1235	-28.1147	-18.2024
1722	-4.4145	1.7448	0.0000	-2.9355	0.1983	2.9554	9.7523	5.6855	14.6439	9.9328	0.2120	13.8000	13.8000	13.8000	13.8000	-13.0604	-0.7293	-21.4829	-16.3003	-30.4622	-18.1311	-28.1302	-18.1574
1723	-4.4018	1.7302	0.0000	-2.9294	0.2634	2.9409	9.7481	5.6736	14.6600	9.9390	0.2250	13.8000	13.8000	13.8000	13.8000	-13.0375	-0.7064	-21.4667	-16.2984	-30.4573	-18.1262	-28.1326	-18.1902
1724	-3.4306	-2.2724	0.0000	1.2791	0.9683	4.2325	11.9294	6.0266	12.8889	7.7254	5.4538	13.8000	13.8000	13.8000	13.8000	-12.9834	-0.6523	-16.1837	-11.5894	-29.4229	-17.0918	-32.1829	-21.4175
1725	-4.4491	1.7171	0.0000	-2.9582	0.2509	2.9606	9.7026	5.7117	14.6323	9.9372	0.3031	13.8000	13.8000	13.8000	13.8000	-13.0158	-0.6847	-21.4560	-16.3006	-30.4564	-18.1253	-28.2104	-18.1765
1726	-4.4136	1.7020	0.0000	-2.9815	0.2641	2.9667	9.7528	5.6834	14.6500	9.9597	0.2454	13.8000	13.8000	13.8000	13.8000	-13.0505	-0.7194	-21.4568	-16.2657	-30.4551	-18.1240	-28.1071	-18.1698
1727	-2.4719	-2.9667	0.0000	3.4858	3.7318	0.1251	16.1493	6.0085	18.9139	9.0379	6.9464	13.8000	13.8000	13.8000	13.8000	-14.7478	-2.4167	-15.6115	-10.5569	-28.4437	-16.1126	-35.0622	-23.4310
1728	-4.4261	1.7372	0.0000	-2.9266	0.2248	2.9692	9.7443	5.6485	14.6596	9.9473	0.2331	13.8000	13.8000	13.8000	13.8000	-13.0266	-0.6955	-21.4167	-16.2800	-30.4772	-18.1461	-28.1435	-18.1382
1729	-4.4000	1.7080	0.0000	-2.9509	0.2274	2.9728	9.7632	5.6705	14.6465	9.9068	0.2416	13.8000	13.8000	13.8000	13.8000	-13.0346	-0.7035	-21.4660	-16.2767	-30.4297	-18.0986	-28.1393	-18.1733
1730	-4.4055	1.7481	0.0000	-2.9541	0.2466	2.9608	9.7233	5.7051	14.6693	9.9664	0.2314	13.8000	13.8000	13.8000	13.8000	-13.0256	-0.6945	-21.4483	-16.2826	-30.4535	-18.1224	-28.1487	-18.1736
1731	-3.6989	-5.3975	0.0000	-0.3177	0.3848	1.1005	13.8662	4.6612	13.5649	7.7547	6.2628	13.8000	13.8000	13.8000	13.8000	-13.7572	-1.4261	-17.7566	-10.5457	-29.6585	-17.3274	-32.5683	-21.5634
1732	-0.1995	-2.2459	0.0000	0.1951	3.0072	4.0957	12.1440	4.1928	14.7197	8.0737	6.0644	13.8000	13.8000	13.8000	13.8000	-13.4105	-1.0794	-14.1932	-10.7162	-26.4085	-14.0774	-33.2708	-19.2559
1733	-4.4214	1.7401	0.0000	-2.9358	0.2590	2.9686	9.7531	5.6927	14.6458	9.9272	0.2175	13.8000	13.8000	13.8000	13.8000	-13.0394	-0.7083	-21.4614	-16.2953	-30.4565	-18.1254	-28.1398	-18.1702
1734	-4.4263	1.7308	0.0000	-2.9474	0.2743	2.9843	9.7472	5.6907	14.6574	9.9655	0.2352	13.8000	13.8000	13.8000	13.8000	-13.0409	-0.7098	-21.4717	-16.2798	-30.4431	-18.1120	-28.0993	-18.2042
1735	-4.4309	1.7162	0.0000	-2.9439	0.2523	2.9566	9.7115	5.6594	14.5806	9.9213	0.2429	13.8000	13.8000	13.8000	13.8000	-13.0336	-0.7025	-21.4572	-16.3107	-30.4222	-18.0911	-28.0968	-18.1522
1736	-0.1675	-3.4941	0.0000	3.0247	0.3398	2.0199	15.1006	3.3452	16.6745	8.6704	6.2496	13.8000	13.8000	13.8000	13.8000	-14.0103	-1.6792	-14.0932	-10.3125	-27.3926	-15.0615	-37.3117	-23.4047
1737	-0.6618	-2.1653	0.0000	-0.1216	3.4575	3.6485	12.7619	4.5681	13.5973	8.1456	6.0238	13.8000	13.8000	13.8000	13.8000	-14.1446	-1.8135	-14.2750	-10.6354	-26.5219	-14.1908	-33.0186	-18.8675
1738	-4.4465	1.7241	0.0000	-2.9625	0.2324	2.9655	9.7338	5.6815	14.6721	9.9519	0.2390	13.8000	13.8000	13.8000	13.8000	-13.0347	-0.7036	-21.4706	-16.2745	-30.4587	-18.1276	-28.1142	-18.1911
1739	-4.4416	1.7114	0.0000	-2.9623	0.2420	3.0076	9.7163	5.6700	14.6844	9.9339	0.2287	13.8000	13.8000	13.8000	13.8000	-13.0253	-0.6942	-21.4942	-16.3065	-30.4476	-18.1165	-28.1304	-18.2184
1740	-4.4074	1.7147	0.0000	-2.9567	0.2057	2.9544	9.7961	5.6483	14.6223	9.9714	0.2126	13.8000	13.8000	13.8000	13.8000	-13.0554	-0.7243	-21.4478	-16.2745	-30.4714	-18.1403	-28.1108	-18.1416
1741	-4.4386	1.7338	0.0000	-2.9292	0.2573	2.9388	9.7323	5.6441	14.6408	9.9640	0.2180	13.8000	13.8000	13.8000	13.8000	-13.0468	-0.7157	-21.4447	-16.2652	-30.4756	-18.1445	-28.1465	-18.1850
1742	-3.7648	-5.4304	0.0000	-0.6090	0.4385	1.0798	13.6483	4.9791	14.1229	7.1793	6.3509	13.8000	13.8000	13.8000	13.8000	-13.5768	-1.2457	-17.0887	-10.4593	-29.8527	-17.5216	-32.8946	-21.8172
1743	-4.4362	1.7217	0.0000	-2.9388	0.2564	2.9445	9.7288	5.6902	14.6760	9.9497	0.2368	13.8000	13.8000	13.8000	13.8000	-13.0245	-0.6934	-21.4625	-16.2941	-30.4369	-18.1058	-28.1378	-18.1801
1744	-4.4470	1.7170	0.0000	-2.9591	0.2606	2.9811	9.7617	5.6567	14.6634	9.9334	0.2343	13.8000	13.8000	13.8000	13.8000	-13.0445	-0.7134	-21.4472	-16.2759	-30.4658	-18.1347	-28.1163	-18.1985
1745	-4.3863	1.7250	0.0000	-3.0397	0.2748	2.9684	9.7879	5.6809	14.6114	9.9221	0.2715	13.8000	13.8000	13.8000	13.8000	-13.0544	-0.7233	-21.4440	-16.2976	-30.4290	-18.0979	-28.0706	-18.0936
1746	-4.4259	1.6981	0.0000	-2.9475	0.1775	2.9940	9.7132	5.6536	14.6650	9.9556	0.2425	13.8000	13.8000	13.8000	13.8000	-12.9885	-0.6574	-21.4664	-16.2848	-30.4330	-18.1019	-28.1652	-18.2096
1747	-2.7834	-3.1857	0.0000	1.8926	6.5237	3.5034	13.2176	4.9695	15.2806	8.7634	5.7996	13.8000	13.8000	13.8000	13.8000	-14.4683	-2.1372	-14.6972	-10.9166	-28.8768	-16.5457	-28.7901	-22.3045
1748	-4.4591	1.7540	0.0000	-2.9659	0.2612	2.9322	9.7636	5.7107	14.6902	9.9494	0.2288	13.8000	13.8000	13.8000	13.8000	-13.0321	-0.7010	-21.4825	-16.2882	-30.5106	-18.1795	-28.1173	-18.1930
1749	-4.4303	1.7107	0.0000	-2.9371	0.2496	2.9958	9.7093	5.6747	14.6725	9.9478	0.2718	13.8000	13.8000	13.8000	13.8000	-13.0507	-0.7196	-21.4788	-16.3001	-30.4428	-18.1117	-28.1309	-18.1988
1750	-4.4467	1.7010	0.0000	-2.9358	0.2604	2.9658	9.7373	5.6665	14.6694	9.9341	0.2375	13.8000	13.8000	13.8000	13.8000	-13.0343	-0.7032	-21.4265	-16.2908	-30.4410	-18.1099	-28.1465	-18.1711
1751	-4.4179	1.7268	0.0000	-2.9754	0.2289	2.9596	9.7270	5.6811	14.6346	9.9263	0.2154	13.8000	13.8000	13.8000	13.8000	-13.0597	-0.7286	-21.4325	-16.3229	-30.4501	-18.1190	-28.1334	-18.1804
1752	-2.1605	-4.0123	0.0000	1.1478	3.7679	2.6287	16.1375	5.5068	11.1868	8.1294	7.2399	13.8000	13.8000	13.8000	13.8000	-13.0609	-0.7298	-14.9912	-10.4240	-28.2838	-15.9527	-35.1979	-22.0076
1753	-4.4398	1.7283	0.0000	-2.9567	0.2547	3.0094	9.7618	5.6998	14.6357	9.9581	0.2439	13.8000	13.8000	13.8000	13.8000	-13.0241	-0.6930	-21.4463	-16.3078	-30.4219	-18.0908	-28.1382	-18.1733
1754	2.3501	-1.2370	0.0000	2.9692	1.0660	2.0084	9.4414	3.9957	9.9638	9.5188	7.0489	13.8000	13.8000	13.8000	13.8000	-14.0627	-1.7316	-14.8519	-10.2808	-24.9267	-12.5956	-34.5089	-21.1359
1755	-4.4180	1.7263	0.0000	-2.9774	0.2371	2.9743	9.7423	5.6783	14.6600	9.9486	0.2372	13.8000	13.8000	13.8000	13.8000	-13.0469	-0.7158	-21.4568	-16.3183	-30.4720	-18.1409	-28.1240	-18.1669
1756	-4.4416	1.7195	0.0000	-2.9365	0.2638	2.9566	9.7185	5.6699	14.6583	9.9246	0.2566	13.8000	13.8000	13.8000	13.8000	-13.0459	-0.7148	-21.4319	-16.3089	-30.4567	-18.1256	-28.1600	-18.1532
1757	-4.4541	1.7161	0.0000	-2.9364	0.2545	2.9655	9.7366	5.6728	14.6478	9.9346	0.2456	13.8000	13.8000	13.8000	13.8000	-13.0321	-0.7010	-21.4674	-16.2829	-30.4493	-18.1182	-28.1064	-18.1867
1758	-4.3980	1.7355	0.0000	-2.9311	0.2650	2.9612	9.7596	5.6910	14.6545	9.9364	0.2713	13.8000	13.8000	13.8000	13.8000	-13.0257	-0.6946	-21.4656	-16.2985	-30.4596	-18.1285	-28.1172	-18.1792
1759	-1.4545	-4.2491	0.0000	0.9141	2.0705	6.5556	15.9273	4.6515	8.0192	9.8301	7.3161	13.8000	13.8000	13.8000	13.8000	-15.0708	-2.7397	-14.4834	-10.1970	-27.7310	-15.3999	-29.1903	-21.8735
1760	-4.4313	1.7504	0.0000	-2.9517	0.2972	2.9595	9.7647	5.6848	14.6427	9.9261	0.2295	13.8000	13.8000	13.8000	13.8000	-13.0421	-0.7110	-21.4708	-16.2818	-30.4526	-18.1215	-28.1438	-18.1954
1761	-0.9017	-3.0920	0.0000	0.6070	2.3970	3.1351	9.6630	4.2600	14.0616	12.7845	6.3939	13.8000	13.8000	13.8000	13.8000	-12.8609	-0.5298	-15.1097	-10.4979	-27.5294	-15.1983	-31.4726	-20.5329
1762	-4.4604	1.6822	0.0000	-2.9826	0.2434	2.9824	9.6844	5.6765	14.6867	9.9515	0.2744	13.8000	13.8000	13.8000	13.8000	-13.0821	-0.7510	-21.4839	-16.2928	-30.4462	-18.1151	-28.1332	-18.1761
1763	-0.1331	-3.7004	0.0000	1.2175	0.0382	6.3706	15.4344	4.0864	8.2195	8.9940	6.9769	13.8000	13.8000	13.8000	13.8000	-13.8637	-1.5326	-15.7228	-10.1673	-27.5821	-15.2510	-29.9005	-21.6877
1764	-4.4683	1.7072	0.0000	-2.9512	0.2438	2.9807	9.7311	5.6705	14.6600	9.9599	0.2427	13.8000	13.8000	13.8000	13.8000	-13.0361	-0.7050	-21.4703	-16.2690	-30.4813	-18.1502	-28.1473	-18.1820
1765	2.3283	-1.1053	0.0000	3.0424	1.4693	2.0978	9.5589	3.8902	9.9379	9.8076	7.2452	13.8000	13.8000	13.8000	13.8000	-14.0238	-1.6927	-14.7795	-10.1695	-24.8302	-12.4991	-34.7516	-20.9749
1766	-1.0161	-3.0590	0.0000	0.5514	2.2031	3.1058	9.5708	4.1096	14.1372	12.5839	6.1334	13.8000	13.8000	13.8000	13.8000	-13.1434	-0.8123	-15.1026	-10.2591	-27.5147	-15.1836	-31.5563	-20.6513
1767	-1.5735	-3.9025	0.0000	-0.3686	6.1951	2.5112	13.7343	3.7797	14.6531	7.8946	5.7392	13.8000	13.8000	13.8000	13.8000	-14.0793	-1.7482	-12.9505	-10.5354	-28.2961	-15.9650	-29.3884	-20.5027
1768	-4.4440	1.7304	0.0000	-2.9277	0.2440	2.9920	9.7391	5.6689	14.6275	9.9340	0.2521	13.8000	13.8000	13.8000	13.8000	-13.0417	-0.7106	-21.4474	-16.2885	-30.4406	-18.1095	-28.1076	-18.1786
1769	2.4115	-1.3284	0.0000	2.9750	1.2783	2.1416	9.6061	3.7079	9.9770	9.6686	7.2871	13.8000	13.8000	13.8000	13.8000	-13.8618	-1.5307	-14.8146	-10.3105	-24.8585	-12.5274	-34.6029	-21.0998
1770	-3.4527	-2.4591	0.0000	0.9829	1.0474	4.0544	11.9713	5.9123	12.7285	7.4583	5.4564	13.8000	13.8000	13.8000	13.8000	-12.8694	-0.5383	-16.0682	-11.5202	-29.4019	-17.0708	-32.3159	-21.3276
1771	-4.4146	1.7345	0.0000	-2.9091	0.2885	2.9823	9.7172	5.6559	14.6438	9.9301	0.2550	13.8000	13.8000	13.8000	13.8000	-13.0392	-0.7081	-21.4395	-16.2775	-30.4752	-18.1441	-28.1222	-18.1590
1772	-4.4217	1.7541	0.0000	-2.9626	0.2791	2.9794	9.7191	5.6768	14.6621	9.9777	0.2079	13.8000	13.8000	13.8000	13.8000	-13.0658	-0.7347	-21.4957	-16.2958	-30.4575	-18.1264	-28.1257	-18.2035
1773	-4.4184	1.7329	0.0000	-2.9200	0.2098	3.0011	9.7335	5.6807	14.7309	9.9455	0.2395	13.8000	13.8000	13.8000	13.8000	-12.9723	-0.6412	-21.4623	-16.2791	-30.4697	-18.1386	-28.1816	-18.1328
1774	-4.4151	1.7621	0.0000	-2.9405	0.2611	2.9705	9.7605	5.6713	14.6779	9.9429	0.2453	13.8000	13.8000	13.8000	13.8000	-13.0504	-0.7193	-21.4542	-16.2766	-30.4452	-18.1141	-28.1605	-18.1811
1775	1.9507	0.3086	0.0000	1.6008	3.7741	2.5219	13.1441	3.7440	14.8435	7.5059	5.3046	13.8000	13.8000	13.8000	13.8000	-15.5683	-3.2372	-13.2991	-10.2720	-24.9520	-12.6209	-32.8255	-18.9961
1776	-4.3769	1.8054	0.0000	-2.9707	0.2425	2.8286	9.8121	5.6756	14.6226	9.9168	0.2124	13.8000	13.8000	13.8000	13.8000	-13.1234	-0.7923	-21.3250	-16.3321	-30.4147	-18.0836	-28.1180	-18.1268
1777	-4.4144	1.7440	0.0000	-2.9627	0.2507	2.9586	9.7338	5.6808	14.6527	9.9009	0.2038	13.8000	13.8000	13.8000	13.8000	-13.0534	-0.7223	-21.4470	-16.3187	-30.4260	-18.0949	-28.1422	-18.1606
1778	-4.4343	1.7248	0.0000	-2.9822	0.2603	2.9380	9.7260	5.6745	14.6800	9.9051	0.2483	13.8000	13.8000	13.8000	13.8000	-13.0301	-0.6990	-21.4519	-16.3105	-30.4388	-18.1077	-28.1256	-18.1845
1779	-4.4219	1.7595	0.0000	-2.9464	0.3037	2.9607	9.7149	5.6772	14.6760	9.9273	0.2430	13.8000	13.8000	13.8000	13.8000	-13.0653	-0.7342	-21.4448	-16.2662	-30.4724	-18.1413	-28.1791	-18.1795
1780	2.7103	-0.3601	0.0000	0.3709	2.0439	1.7873	14.5671	3.0354	11.9703	7.4168	5.9384	13.8000	13.8000	13.8000	13.8000	-16.3453	-4.0142	-15.2552	-10.2218	-24.6889	-12.3578	-32.4591	-18.1625
1781	-4.4304	1.7503	0.0000	-2.9368	0.2791	3.0045	9.7737	5.6679	14.6588	9.9479	0.2034	13.8000	13.8000	13.8000	13.8000	-13.0674	-0.7363	-21.4800	-16.2906	-30.4506	-18.1195	-28.1217	-18.1517
1782	-4.4472	1.7271	0.0000	-2.9906	0.2370	2.9685	9.7318	5.6614	14.6690	9.9174	0.2339	13.8000	13.8000	13.8000	13.8000	-13.0243	-0.6932	-21.4548	-16.2838	-30.4736	-18.1425	-28.0800	-18.1801
1783	-4.4373	1.7484	0.0000	-2.9710	0.2456	2.9749	9.7656	5.6642	14.6635	9.9376	0.2218	13.8000	13.8000	13.8000	13.8000	-13.0208	-0.6897	-21.4439	-16.3044	-30.4752	-18.1441	-28.1188	-18.1909
1784	-4.4447	1.6761	0.0000	-2.9467	0.2400	2.9670	9.7770	5.6792	14.6736	9.9355	0.2707	13.8000	13.8000	13.8000	13.8000	-13.0372	-0.7061	-21.4690	-16.2734	-30.5208	-18.1897	-28.1896	-18.1564
1785	0.0250	-2.1962	0.0000	-0.4434	1.2644	4.8063	16.3225	4.7811	17.0261	10.3589	6.7272	13.8000	13.8000	13.8000	13.8000	-13.0427	-0.7116	-12.7459	-10.1350	-26.7526	-14.4215	-31.4812	-18.6331
1786	-0.3478	-3.5494	0.0000	3.2406	0.2860	1.7527	15.2489	3.4032	16.7080	9.1644	6.1842	13.8000	13.8000	13.8000	13.8000	-13.7987	-1.4676	-13.8902	-10.5435	-27.0658	-14.7347	-36.9988	-23.2309
1787	-4.4291	1.6432	0.0000	-2.9938	0.2817	2.9406	9.8870	5.6942	14.6724	10.1421	0.3667	13.8000	13.8000	13.8000	13.8000	-12.9032	-0.5721	-21.5249	-16.1753	-30.5077	-18.1766	-28.2402	-18.1108
1788	-4.4310	1.7071	0.0000	-2.9410	0.2359	2.9722	9.7398	5.6758	14.6285	9.9397	0.2121	13.8000	13.8000	13.8000	13.8000	-13.0447	-0.7136	-21.4544	-16.3070	-30.4692	-18.1381	-28.1389	-18.2193
1789	-1.5621	-4.2951	0.0000	-0.3401	6.0074	1.7331	12.6961	3.2162	14.9713	7.9740	5.8182	13.8000	13.8000	13.8000	13.8000	-14.7977	-2.4666	-12.6233	-10.2797	-28.4243	-16.0932	-29.0563	-20.4499
1790	-4.4557	1.7473	0.0000	-2.9199	0.2371	2.9230	9.7360	5.7057	14.6737	9.9362	0.2429	13.8000	13.8000	13.8000	13.8000	-13.0415	-0.7104	-21.4825	-16.2968	-30.4665	-18.1354	-28.1326	-18.1913
1791	-3.5462	-2.2751	0.0000	1.1716	0.9169	4.0165	12.1285	6.0828	12.8198	7.8792	5.4468	13.8000	13.8000	13.8000	13.8000	-13.0413	-0.7102	-16.1957	-11.6610	-29.4747	-17.1436	-32.1813	-21.4481
1792	-3.5987	-5.2770	0.0000	-0.0902	1.0398	1.0048	13.6182	4.5323	13.8909	7.7910	6.3867	13.8000	13.8000	13.8000	13.8000	-14.1650	-1.8339	-17.2755	-10.5580	-29.5890	-17.2579	-32.8100	-21.6976
1793	-1.5079	-1.1243	0.0000	1.5426	1.7648	6.5347	13.1880	5.4707	13.0789	8.6989	5.5282	13.8000	13.8000	13.8000	13.8000	-14.0122	-1.6811	-15.3249	-10.8738	-27.6855	-15.3544	-31.7113	-20.2671
1794	-4.4334	1.7260	0.0000	-2.9581	0.2590	2.9728	9.7767	5.6813	14.6218	9.9085	0.2662	13.8000	13.8000	13.8000	13.8000	-13.0579	-0.7268	-21.4618	-16.3076	-30.4551	-18.1240	-28.1517	-18.1868
1795	-4.4164	1.7306	0.0000	-2.9579	0.2836	2.9394	9.7155	5.6819	14.5894	9.8838	0.2569	13.8000	13.8000	13.8000	13.8000	-13.0381	-0.7070	-21.4730	-16.3222	-30.4521	-18.1210	-28.1403	-18.1736
1796	-4.4209	1.7094	0.0000	-2.9675	0.2465	2.9698	9.7647	5.6800	14.6477	9.9461	0.2223	13.8000	13.8000	13.8000	13.8000	-13.0354	-0.7043	-21.4821	-16.2996	-30.4480	-18.1169	-28.1323	-18.1555
1797	-4.4293	1.7158	0.0000	-2.9749	0.2188	2.8385	9.7842	5.6864	14.6194	9.9360	0.2463	13.8000	13.8000	13.8000	13.8000	-13.0194	-0.6883	-21.4383	-16.3157	-30.4314	-18.1003	-28.1362	-18.1877
1798	-4.4017	1.7214	0.0000	-2.9534	0.2590	2.9837	9.7496	5.6673	14.6510	9.9340	0.2412	13.8000	13.8000	13.8000	13.8000	-13.0618	-0.7307	-21.4570	-16.3051	-30.4262	-18.0951	-28.1483	-18.1944
1799	-4.4098	1.7230	0.0000	-2.9846	0.2168	2.9253	9.7197	5.6589	14.6150	9.9450	0.2210	13.8000	13.8000	13.8000	13.8000	-13.0091	-0.6780	-21.4566	-16.3221	-30.4419	-18.1108	-28.1365	-18.1624
1800	-4.4497	1.7274	0.0000	-2.9604	0.2301	2.9747	9.7720	5.6534	14.6550	9.9237	0.2289	13.8000	13.8000	13.8000	13.8000	-13.0276	-0.6965	-21.4707	-16.2784	-30.4585	-18.1274	-28.1093	-18.1862
1801	-4.3953	1.7064	0.0000	-2.9514	0.2867	2.9622	9.7305	5.6871	14.6455	9.9301	0.2573	13.8000	13.8000	13.8000	13.8000	-12.9922	-0.6611	-21.4681	-16.2783	-30.4658	-18.1347	-28.1141	-18.1574
1802	-2.0906	-4.0493	0.0000	1.5021	1.2737	6.4066	16.3093	5.2749	8.3352	9.3557	7.2258	13.8000	13.8000	13.8000	13.8000	-14.6295	-2.2984	-14.1002	-10.8358	-27.7732	-15.4421	-28.3950	-22.2681
1803	-2.6152	-3.1593	0.0000	3.3311	3.6654	0.1516	16.1834	6.2177	19.2764	9.4291	6.9815	13.8000	13.8000	13.8000	13.8000	-14.6805	-2.3494	-15.2524	-10.8277	-28.6677	-16.3366	-35.0201	-23.4670
1804	-4.4743	1.7394	0.0000	-3.0089	0.2557	3.0125	9.7321	5.6929	14.6195	9.8926	0.2246	13.8000	13.8000	13.8000	13.8000	-13.0236	-0.6925	-21.5529	-16.3003	-30.5059	-18.1748	-28.1298	-18.1884
1805	-4.4492	1.7683	0.0000	-3.0039	0.2542	2.9823	9.7554	5.6751	14.6467	9.9250	0.2235	13.8000	13.8000	13.8000	13.8000	-13.0210	-0.6899	-21.4671	-16.3288	-30.4605	-18.1294	-28.1678	-18.1449
1806	-4.4241	1.7082	0.0000	-2.9224	0.2567	2.9671	9.7624	5.6690	14.6580	9.9581	0.2625	13.8000	13.8000	13.8000	13.8000	-13.0376	-0.7065	-21.4523	-16.2898	-30.4191	-18.0880	-28.1595	-18.1414
1807	-4.4328	1.7674	0.0000	-2.9331	0.2383	2.9682	9.7418	5.6703	14.6469	9.9462	0.2207	13.8000	13.8000	13.8000	13.8000	-13.0277	-0.6966	-21.4678	-16.2733	-30.4668	-18.1357	-28.1267	-18.1855
1808	-4.4477	1.7075	0.0000	-2.9971	0.2558	2.9695	9.7819	5.6443	14.6469	9.9959	0.2239	13.8000	13.8000	13.8000	13.8000	-13.0034	-0.6723	-21.4417	-16.2988	-30.4471	-18.1160	-28.1680	-18.1815
1809	-4.4357	1.7228	0.0000	-2.9632	0.2065	2.9210	9.7233	5.7044	14.6556	9.9417	0.2224	13.8000	13.8000	13.8000	13.8000	-13.0602	-0.7291	-21.4733	-16.2885	-30.4831	-18.1520	-28.1754	-18.1750
1810	-4.4041	1.7322	0.0000	-2.9893	0.2547	2.9845	9.7199	5.6735	14.6642	9.9107	0.2336	13.8000	13.8000	13.8000	13.8000	-13.0413	-0.7102	-21.4589	-16.2812	-30.4440	-18.1129	-28.1468	-18.1836
1811	-1.1208	-1.0678	0.0000	2.1526	1.8502	6.3198	13.0567	5.8967	12.7944	7.9875	6.1730	13.8000	13.8000	13.8000	13.8000	-14.3752	-2.0441	-14.9529	-11.0202	-27.3521	-15.0210	-32.5188	-20.5135
1812	-4.4362	1.7122	0.0000	-2.9869	0.2557	2.9632	9.7727	5.6610	14.6452	9.9473	0.2369	13.8000	13.8000	13.8000	13.8000	-13.0525	-0.7214	-21.4511	-16.2800	-30.4401	-18.1090	-28.1234	-18.1915
1813	-2.0099	-4.7042	0.0000	2.7243	2.0692	1.2025	11.2450	4.5449	12.6159	8.9785	7.0937	13.8000	13.8000	13.8000	13.8000	-13.9051	-1.5740	-16.5792	-10.1816	-28.7242	-16.3931	-35.9147	-24.2712
1814	-4.3864	1.6957	0.0000	-2.9358	0.2431	2.9803	9.8176	5.6330	14.6241	9.9016	0.2347	13.8000	13.8000	13.8000	13.8000	-13.0126	-0.6815	-21.4782	-16.2385	-30.4313	-18.1002	-28.0792	-18.1273
1815	-0.6784	-2.2725	0.0000	0.2540	2.8938	4.1270	12.5290	4.3424	14.3530	8.5233	6.0574	13.8000	13.8000	13.8000	13.8000	-14.3134	-1.9823	-14.1029	-10.6723	-26.8803	-14.5492	-32.3187	-19.2304
1816	-4.4223	1.6964	0.0000	-2.9532	0.2673	2.8979	9.7408	5.6880	14.6711	9.9614	0.2564	13.8000	13.8000	13.8000	13.8000	-13.0251	-0.6940	-21.5105	-16.3142	-30.4438	-18.1127	-28.0972	-18.1589
1817	-2.6158	-3.0005	0.0000	1.7708	6.5324	3.3241	13.1270	4.8897	15.2966	8.5952	5.7778	13.8000	13.8000	13.8000	13.8000	-14.7270	-2.3959	-14.7420	-10.6205	-28.6259	-16.2948	-28.9150	-22.1176
1818	-4.4477	1.7207	0.0000	-2.9501	0.2742	2.9556	9.7666	5.6676	14.6447	9.9637	0.2618	13.8000	13.8000	13.8000	13.8000	-13.0153	-0.6842	-21.4562	-16.3073	-30.4436	-18.1125	-28.1536	-18.1591
1819	-4.3862	1.7289	0.0000	-2.9502	0.2369	2.9395	9.7377	5.6382	14.7027	9.9259	0.2329	13.8000	13.8000	13.8000	13.8000	-13.0393	-0.7082	-21.4852	-16.2675	-30.4649	-18.1338	-28.1563	-18.1165
1820	-4.4365	1.7073	0.0000	-2.9088	0.2773	2.9554	9.7521	5.6640	14.6276	9.9274	0.2284	13.8000	13.8000	13.8000	13.8000	-13.0604	-0.7293	-21.4849	-16.3261	-30.4430	-18.1119	-28.0676	-18.1842
1821	-4.4094	1.7103	0.0000	-2.9228	0.1831	2.9778	9.7666	5.6451	14.6410	9.9222	0.2297	13.8000	13.8000	13.8000	13.8000	-13.0601	-0.7290	-21.4558	-16.2733	-30.4860	-18.1549	-28.1295	-18.1451
1822	-4.4374	1.7528	0.0000	-2.9514	0.2955	2.9624	9.7327	5.6529	14.6366	9.9709	0.2127	13.8000	13.8000	13.8000	13.8000	-13.0644	-0.7333	-21.4512	-16.3039	-30.4516	-18.1205	-28.1206	-18.1990
1823	-0.9563	-3.3158	0.0000	0.9948	2.1968	3.2692	9.6451	3.9307	14.2337	12.5454	6.3544	13.8000	13.8000	13.8000	13.8000	-13.5079	-1.1768	-15.5663	-10.4169	-27.2291	-14.8980	-31.3506	-21.1730
1824	-4.4214	1.7245	0.0000	-2.9841	0.2616	2.9683	9.7504	5.6987	14.6225	9.9194	0.2389	13.8000	13.8000	13.8000	13.8000	-13.0164	-0.6853	-21.4621	-16.2953	-30.4694	-18.1383	-28.1332	-18.2057
1825	-1.5612	-3.1390	0.0000	0.9224	3.1054	0.9939	14.7997	4.1240	18.9492	8.2350	5.7553	13.8000	13.8000	13.8000	13.8000	-13.7987	-1.4676	-16.2012	-10.6299	-27.5886	-15.2575	-32.7797	-20.9867
1826	-4.4305	1.7415	0.0000	-2.9804	0.2417	2.9796	9.7298	5.6580	14.6492	9.9514	0.2411	13.8000	13.8000	13.8000	13.8000	-13.0327	-0.7016	-21.4572	-16.2959	-30.4506	-18.1195	-28.1333	-18.1677
1827	-4.4583	1.7228	0.0000	-2.9424	0.2229	3.0013	9.7409	5.6810	14.6146	9.9127	0.2492	13.8000	13.8000	13.8000	13.8000	-12.9779	-0.6468	-21.4502	-16.2767	-30.4618	-18.1307	-28.1652	-18.1563
1828	-2.4473	-4.6255	0.0000	2.1801	1.8608	1.7927	11.6391	4.5779	13.3766	8.6639	6.6991	13.8000	13.8000	13.8000	13.8000	-13.4558	-1.1247	-16.5937	-10.4768	-29.0145	-16.6834	-35.9242	-23.3588
1829	1.9585	0.3291	0.0000	1.1869	3.0610	1.5276	14.6335	4.1525	12.6875	7.1138	5.5632	13.8000	13.8000	13.8000	13.8000	-14.5662	-2.2351	-15.7802	-10.7212	-24.3786	-12.0475	-32.4856	-18.4527
1830	-4.4590	1.7227	0.0000	-2.9523	0.2463	2.9564	9.7367	5.6542	14.6482	9.9233	0.2329	13.8000	13.8000	13.8000	13.8000	-13.0230	-0.6919	-21.4499	-16.2774	-30.4814	-18.1503	-28.1426	-18.1960
1831	-4.4347	1.6945	0.0000	-2.9307	0.2581	2.9933	9.7309	5.6753	14.6530	9.9418	0.2346	13.8000	13.8000	13.8000	13.8000	-13.0420	-0.7109	-21.4756	-16.2833	-30.4438	-18.1127	-28.1312	-18.1743
1832	-3.5891	-4.2538	0.0000	2.4479	2.6221	2.3850	11.7649	5.0310	9.3369	7.6745	6.1238	13.8000	13.8000	13.8000	13.8000	-14.9281	-2.5970	-15.6600	-10.8163	-29.4960	-17.1649	-35.0436	-23.6510
1833	-4.4259	1.6977	0.0000	-2.9445	0.2610	2.9156	9.7531	5.6836	14.6562	9.9505	0.2703	13.8000	13.8000	13.8000	13.8000	-12.9499	-0.6188	-21.4018	-16.2294	-30.4791	-18.1480	-28.1372	-18.1163
1834	-4.4327	1.6966	0.0000	-2.9611	0.2076	2.9411	9.7541	5.6341	14.6495	9.9625	0.2343	13.8000	13.8000	13.8000	13.8000	-13.0355	-0.7044	-21.4422	-16.2696	-30.4737	-18.1426	-28.1701	-18.1976
1835	-4.4356	1.7436	0.0000	-2.9852	0.2555	2.9902	9.7619	5.6980	14.6399	9.9537	0.2221	13.8000	13.8000	13.8000	13.8000	-13.0051	-0.6740	-21.4505	-16.2888	-30.4658	-18.1347	-28.1468	-18.1989
1836	-4.4574	1.7369	0.0000	-2.9854	0.2487	2.9602	9.7576	5.6960	14.6732	9.9064	0.2454	13.8000	13.8000	13.8000	13.8000	-12.9950	-0.6639	-21.4840	-16.2894	-30.4666	-18.1355	-28.1488	-18.1911
1837	-4.4388	1.7157	0.0000	-2.9622	0.2532	2.9650	9.7419	5.6711	14.6446	9.9673	0.2022	13.8000	13.8000	13.8000	13.8000	-13.0417	-0.7106	-21.4625	-16.2933	-30.4515	-18.1204	-28.1175	-18.1828
1838	-4.4140	1.6980	0.0000	-2.9506	0.2497	2.9486	9.7554	5.6846	14.6394	9.9298	0.2460	13.8000	13.8000	13.8000	13.8000	-13.0271	-0.6960	-21.4555	-16.2980	-30.4728	-18.1417	-28.1244	-18.1642
1839	-1.6448	-4.3138	0.0000	-0.1904	6.2597	2.4535	13.0201	3.0515	14.7945	7.6061	5.3154	13.8000	13.8000	13.8000	13.8000	-13.8428	-1.5117	-12.9671	-10.6316	-28.0245	-15.6934	-29.6070	-20.9938
1840	-4.4123	1.6748	0.0000	-2.9682	0.2369	2.9753	9.7824	5.6745	14.6596	9.9441	0.2821	13.8000	13.8000	13.8000	13.8000	-13.0103	-0.6792	-21.4382	-16.2913	-30.4425	-18.1114	-28.0921	-18.1666
1841	-4.4446	1.7236	0.0000	-2.9446	0.2551	2.9639	9.7688	5.6910	14.6324	9.9343	0.2159	13.8000	13.8000	13.8000	13.8000	-13.0323	-0.7012	-21.4262	-16.3101	-30.4418	-18.1107	-28.1547	-18.1869
1842	-4.4234	1.7412	0.0000	-2.9333	0.2190	3.0404	9.7835	5.7041	14.5846	9.9763	0.2139	13.8000	13.8000	13.8000	13.8000	-13.0726	-0.7415	-21.4763	-16.3209	-30.4684	-18.1373	-28.1239	-18.1540
1843	-4.4432	1.6248	0.0000	-2.9905	0.1583	2.9732	9.7653	5.6751	14.6256	9.9241	0.2873	13.8000	13.8000	13.8000	13.8000	-13.0719	-0.7408	-21.4803	-16.1947	-30.5010	-18.1699	-28.0785	-18.1950
1844	-4.4438	1.6751	0.0000	-2.9163	0.2747	2.9529	9.7561	5.6761	14.6530	9.9278	0.2596	13.8000	13.8000	13.8000	13.8000	-13.0088	-0.6777	-21.4680	-16.3031	-30.4559	-18.1248	-28.1291	-18.1728
1845	-4.4085	1.7222	0.0000	-2.9869	0.2592	2.9570	9.7521	5.6920	14.6606	9.9570	0.2308	13.8000	13.8000	13.8000	13.8000	-13.0114	-0.6803	-21.4596	-16.3115	-30.4616	-18.1305	-28.1314	-18.1773
1846	-4.4374	1.7580	0.0000	-2.9859	0.1788	3.0103	9.7419	5.7551	14.6771	9.8758	0.2787	13.8000	13.8000	13.8000	13.8000	-13.0381	-0.7070	-21.4656	-16.2993	-30.4327	-18.1016	-28.1624	-18.1224
1847	-1.2287	-2.7748	0.0000	0.7003	1.7413	2.7997	10.1975	4.2818	14.3548	13.3219	5.9152	13.8000	13.8000	13.8000	13.8000	-12.9117	-0.5806	-15.4533	-10.5770	-27.4335	-15.1024	-31.2492	-20.6063
1848	-2.9918	-2.9651	0.0000	2.0681	6.5226	3.5764	13.1730	4.9425	15.2851	8.6805	5.5893	13.8000	13.8000	13.8000	13.8000	-14.5673	-2.2362	-14.6700	-10.8583	-28.7950	-16.4639	-28.7994	-22.3114
1849	-4.4444	1.7505	0.0000	-2.9198	0.2974	2.9862	9.7322	5.6500	14.6268	9.9093	0.2238	13.8000	13.8000	13.8000	13.8000	-13.0012	-0.6701	-21.4967	-16.2977	-30.4584	-18.1273	-28.1324	-18.1992
1850	-4.4358	1.6972	0.0000	-2.9729	0.2518	2.9588	9.7635	5.6725	14.6498	9.9301	0.2321	13.8000	13.8000	13.8000	13.8000	-13.0197	-0.6886	-21.4793	-16.2726	-30.4749	-18.1438	-28.1569	-18.2198
1851	-4.4726	1.7060	0.0000	-2.9894	0.2295	3.0182	9.7904	5.6976	14.6864	9.9674	0.2779	13.8000	13.8000	13.8000	13.8000	-13.0870	-0.7559	-21.5141	-16.3142	-30.4884	-18.1573	-28.1166	-18.1869
1852	0.5313	-1.8432	0.0000	0.1622	1.0373	4.9376	15.9453	4.0078	17.4677	10.1866	6.1365	13.8000	13.8000	13.8000	13.8000	-12.5008	-0.1697	-12.2846	-10.6807	-25.7109	-13.3798	-32.2169	-19.1015
1853	-3.4476	-2.3045	0.0000	1.2217	1.0449	3.8840	11.9054	6.0081	12.7309	7.5597	5.4817	13.8000	13.8000	13.8000	13.8000	-13.0385	-0.7074	-16.3953	-11.5486	-29.4200	-17.0889	-32.3027	-21.3886
1854	-4.4298	1.7375	0.0000	-3.0034	0.2596	2.9762	9.7283	5.6714	14.6583	9.9604	0.2332	13.8000	13.8000	13.8000	13.8000	-13.0371	-0.7060	-21.4757	-16.3172	-30.4591	-18.1280	-28.1194	-18.1796
1855	-4.4311	1.7221	0.0000	-2.9935	0.2603	2.9729	9.7413	5.6634	14.6365	9.9584	0.2433	13.8000	13.8000	13.8000	13.8000	-13.0592	-0.7281	-21.4483	-16.3252	-30.4579	-18.1268	-28.1218	-18.1592
1856	-4.4286	1.6875	0.0000	-2.9328	0.2285	2.9812	9.7174	5.6937	14.6586	9.9701	0.2636	13.8000	13.8000	13.8000	13.8000	-13.0495	-0.7184	-21.3988	-16.3243	-30.4371	-18.1060	-28.0883	-18.2228
1857	-2.0796	-4.8631	0.0000	2.4717	1.7660	1.1333	11.2143	4.7855	12.4782	9.2487	7.1260	13.8000	13.8000	13.8000	13.8000	-14.0843	-1.7532	-16.3433	-10.6669	-28.6360	-16.3049	-35.6209	-23.9033
1858	-3.1227	-5.9286	0.0000	1.6330	0.0788	4.5598	13.0211	3.8556	10.5464	8.9612	6.3515	13.8000	13.8000	13.8000	13.8000	-13.9280	-1.5969	-14.3656	-10.1588	-29.6722	-17.3411	-33.9819	-24.2995
1859	-1.7554	-4.0213	0.0000	-0.2442	6.5672	2.3295	13.5708	3.3980	14.5908	8.0836	5.6988	13.8000	13.8000	13.8000	13.8000	-14.4177	-2.0866	-12.9750	-10.4691	-28.1584	-15.8273	-29.2421	-20.3728
1860	-4.4184	1.6781	0.0000	-2.9367	0.2606	2.9646	9.7548	5.6828	14.6763	9.9329	0.2717	13.8000	13.8000	13.8000	13.8000	-13.0524	-0.7213	-21.4678	-16.2810	-30.4861	-18.1550	-28.0982	-18.1709
1861	-4.4718	1.7169	0.0000	-2.9472	0.2619	2.9629	9.7521	5.7094	14.6526	9.9099	0.2436	13.8000	13.8000	13.8000	13.8000	-13.0538	-0.7227	-21.4436	-16.3045	-30.4645	-18.1334	-28.1223	-18.1752
1862	2.6915	-1.4106	0.0000	3.2941	1.3796	1.9388	9.5840	3.6965	9.4790	9.1929	7.4861	13.8000	13.8000	13.8000	13.8000	-13.8037	-1.4726	-14.4281	-10.3572	-24.9977	-12.6666	-35.0135	-21.2196
1863	-4.4230	1.7785	0.0000	-2.9871	0.3015	3.0692	9.7570	5.6610	14.7197	9.9997	0.2029	13.8000	13.8000	13.8000	13.8000	-13.0606	-0.7295	-21.4054	-16.2740	-30.5079	-18.1768	-28.1738	-18.1417
1864	-4.4261	1.6974	0.0000	-2.9601	0.2476	2.9398	9.7551	5.6711	14.6479	9.9886	0.2263	13.8000	13.8000	13.8000	13.8000	-13.0404	-0.7093	-21.4290	-16.3029	-30.4908	-18.1597	-28.1166	-18.1974
1865	-3.8168	-5.4156	0.0000	-0.3626	0.8942	0.8878	13.5843	4.8409	14.1299	7.3160	6.3628	13.8000	13.8000	13.8000	13.8000	-13.5585	-1.2274	-16.7532	-10.3442	-29.9006	-17.5695	-32.8100	-21.5726
1866	-4.4104	1.7170	0.0000	-2.9240	0.2374	2.9228	9.7377	5.6615	14.6517	9.9283	0.2474	13.8000	13.8000	13.8000	13.8000	-13.0384	-0.7073	-21.4620	-16.2890	-30.4411	-18.1100	-28.1336	-18.2292
1867	-4.4599	1.6927	0.0000	-2.8875	0.2568	2.9790	9.7448	5.7086	14.6372	9.9076	0.2524	13.8000	13.8000	13.8000	13.8000	-13.0646	-0.7335	-21.4728	-16.2828	-30.5220	-18.1909	-28.1446	-18.1917
1868	-4.4339	1.7260	0.0000	-2.9714	0.2331	3.0011	9.7052	5.6345	14.6799	9.9160	0.2142	13.8000	13.8000	13.8000	13.8000	-13.0336	-0.7025	-21.5012	-16.2944	-30.4309	-18.0998	-28.0925	-18.1958
1869	-4.4246	1.7240	0.0000	-2.9551	0.2509	2.8937	9.7697	5.6991	14.6249	9.8988	0.2320	13.8000	13.8000	13.8000	13.8000	-13.0479	-0.7168	-21.4528	-16.2934	-30.4374	-18.1063	-28.0924	-18.1672
1870	-4.4400	1.6985	0.0000	-2.9093	0.2348	2.9609	9.7874	5.6582	14.6331	9.9421	0.2764	13.8000	13.8000	13.8000	13.8000	-13.0293	-0.6982	-21.4372	-16.2795	-30.4831	-18.1520	-28.1320	-18.1798
1871	-4.4307	1.7363	0.0000	-2.9508	0.2523	2.9882	9.7697	5.6799	14.6070	9.8841	0.2459	13.8000	13.8000	13.8000	13.8000	-13.0371	-0.7060	-21.4657	-16.3489	-30.4623	-18.1312	-28.1089	-18.1708
1872	-3.4750	-2.2520	0.0000	1.0893	0.9243	4.0789	12.0323	6.0141	12.7608	7.6003	5.3885	13.8000	13.8000	13.8000	13.8000	-12.9743	-0.6432	-16.2011	-11.5711	-29.5142	-17.1831	-32.3559	-21.3455
1873	-2.3716	-2.9865	0.0000	3.6059	3.7070	0.1057	16.2182	5.9608	18.9282	9.2899	6.8235	13.8000	13.8000	13.8000	13.8000	-14.4895	-2.1584	-15.2895	-10.5227	-28.6732	-16.3421	-34.9704	-23.4738
1874	-4.4586	1.7201	0.0000	-2.9697	0.2360	3.0423	9.7447	5.6406	14.5797	10.0289	0.2217	13.8000	13.8000	13.8000	13.8000	-13.0993	-0.7682	-21.4533	-16.3119	-30.4898	-18.1587	-28.1068	-18.1816
1875	-4.4661	1.6991	0.0000	-2.9927	0.2760	2.9344	9.7136	5.6452	14.6077	9.9084	0.2191	13.8000	13.8000	13.8000	13.8000	-13.0699	-0.7388	-21.4786	-16.2743	-30.4570	-18.1259	-28.1275	-18.1627
1876	-4.4494	1.7279	0.0000	-2.9336	0.1224	2.9800	9.6974	5.6932	14.6929	10.0422	0.2911	13.8000	13.8000	13.8000	13.8000	-13.0484	-0.7173	-21.3934	-16.2901	-30.4652	-18.1341	-28.1862	-18.1874
1877	-4.4214	1.7660	0.0000	-2.9572	0.2345	2.9726	9.7121	5.6481	14.6926	9.9612	0.2045	13.8000	13.8000	13.8000	13.8000	-13.0544	-0.7233	-21.4648	-16.2651	-30.4753	-18.1442	-28.1761	-18.1765
1878	-4.4892	1.6222	0.0000	-2.9796	0.2667	2.9437	9.6719	5.7096	14.6478	9.9801	0.2926	13.8000	13.8000	13.8000	13.8000	-13.0083	-0.6772	-21.4428	-16.3133	-30.5309	-18.1998	-28.0700	-18.1857
1879	-2.7413	-3.0879	0.0000	1.9011	6.3472	3.5426	13.5382	4.9681	15.4187	8.3882	5.6464	13.8000	13.8000	13.8000	13.8000	-14.6520	-2.3209	-14.8961	-10.9805	-28.7619	-16.4308	-28.8096	-22.3494
1880	-1.8116	-3.9835	0.0000	0.0741	6.4332	1.9695	13.4978	3.4732	14.6463	7.7141	5.4846	13.8000	13.8000	13.8000	13.8000	-14.5037	-2.1726	-13.0565	-10.6978	-28.0440	-15.7129	-29.3054	-20.8347
1881	-0.5583	-4.5363	0.0000	1.4586	1.3808	4.8669	15.7769	4.3278	18.9298	7.4135	7.4553	13.8000	13.8000	13.8000	13.8000	-16.8416	-4.5105	-18.0242	-10.2588	-28.0948	-15.7637	-31.5995	-22.4917
1882	-2.5411	-2.8237	0.0000	3.5481	3.9341	0.0030	16.3706	6.1109	18.9614	9.2855	6.8495	13.8000	13.8000	13.8000	13.8000	-14.4142	-2.0831	-15.5011	-10.6202	-28.7525	-16.4214	-34.9669	-23.4405
1883	2.5915	-1.2674	0.0000	3.1981	1.2829	2.0880	9.6896	3.7013	9.5872	9.3645	7.1931	13.8000	13.8000	13.8000	13.8000	-13.9419	-1.6108	-14.7499	-10.5195	-24.7458	-12.4147	-34.8436	-21.0775
1884	-4.4860	1.7155	0.0000	-2.9461	0.2349	2.9657	9.7173	5.6777	14.6573	9.9226	0.2436	13.8000	13.8000	13.8000	13.8000	-13.0735	-0.7424	-21.4680	-16.3017	-30.5152	-18.1841	-28.1135	-18.1524
1885	-2.7481	-3.0314	0.0000	1.9973	6.5784	3.6063	13.1905	4.9986	15.2248	8.4717	5.8875	13.8000	13.8000	13.8000	13.8000	-14.3878	-2.0567	-14.5844	-10.8042	-28.7932	-16.4621	-28.9182	-22.1935
1886	2.3692	-0.9679	0.0000	3.2648	1.2586	1.9546	9.6216	4.0771	9.9753	9.4770	7.1433	13.8000	13.8000	13.8000	13.8000	-13.8928	-1.5617	-14.6992	-10.4923	-24.6960	-12.3649	-34.5193	-20.8607
1887	-3.1255	-4.5902	0.0000	2.2770	3.0635	2.0159	12.3133	4.7580	9.4415	6.8759	6.3443	13.8000	13.8000	13.8000	13.8000	-14.9187	-2.5876	-15.2660	-10.4526	-29.0116	-16.6805	-34.9718	-23.6543
1888	-4.4123	1.7029	0.0000	-2.9555	0.2675	2.9952	9.6998	5.6637	14.6648	9.9483	0.2180	13.8000	13.8000	13.8000	13.8000	-13.0479	-0.7168	-21.4326	-16.3012	-30.4653	-18.1342	-28.1528	-18.1982
1889	-4.4649	1.7085	0.0000	-2.9370	0.2438	2.9819	9.7709	5.6535	14.6726	9.9236	0.2365	13.8000	13.8000	13.8000	13.8000	-13.0560	-0.7249	-21.4955	-16.3192	-30.4434	-18.1123	-28.1923	-18.1823
1890	-4.4512	1.7169	0.0000	-2.9648	0.2260	2.9645	9.7384	5.6917	14.6469	9.9515	0.2277	13.8000	13.8000	13.8000	13.8000	-13.0323	-0.7012	-21.4681	-16.3006	-30.4369	-18.1058	-28.1080	-18.1668
1891	2.2726	-0.3087	0.0000	1.2836	2.8149	2.1715	14.3760	3.1936	12.1370	6.6053	5.2050	13.8000	13.8000	13.8000	13.8000	-15.4123	-3.0812	-15.5581	-10.4682	-24.5529	-12.2218	-32.3098	-18.9775
1892	-4.4095	1.6966	0.0000	-2.9429	0.1819	2.9531	9.6780	5.6179	14.6670	9.9044	0.2141	13.8000	13.8000	13.8000	13.8000	-13.0134	-0.6823	-21.4430	-16.2728	-30.4827	-18.1516	-28.1767	-18.1621
1893	-1.0376	-3.2042	0.0000	0.9601	2.4920	3.1129	9.6134	3.9075	14.2688	12.4678	6.2059	13.8000	13.8000	13.8000	13.8000	-13.2321	-0.9010	-14.9427	-10.0948	-27.5883	-15.2572	-31.2512	-20.6198
1894	-4.4357	1.6923	0.0000	-2.9687	0.2059	3.0096	9.7549	5.6617	14.6943	9.9251	0.2352	13.8000	13.8000	13.8000	13.8000	-13.0352	-0.7041	-21.4811	-16.2593	-30.4317	-18.1006	-28.1365	-18.1470
1895	-4.4364	1.7457	0.0000	-2.9385	0.2225	2.9739	9.7481	5.6718	14.6508	9.9483	0.2607	13.8000	13.8000	13.8000	13.8000	-13.0120	-0.6809	-21.4491	-16.3054	-30.4648	-18.1337	-28.1326	-18.1813
1896	-4.4203	1.7493	0.0000	-3.0348	0.2553	2.9437	9.6915	5.6772	14.6910	9.9588	0.2343	13.8000	13.8000	13.8000	13.8000	-13.0549	-0.7238	-21.4308	-16.3248	-30.4620	-18.1309	-28.1507	-18.1481
1897	-4.4511	1.7257	0.0000	-2.9510	0.2452	2.9319	9.7441	5.6723	14.6342	9.9329	0.2395	13.8000	13.8000	13.8000	13.8000	-13.0331	-0.7020	-21.4407	-16.2812	-30.4353	-18.1042	-28.1501	-18.1842
1898	-0.5553	1.9677	0.0000	4.2764	2.1979	2.3810	12.9292	5.5770	13.1549	9.8953	3.7499	13.8000	13.8000	13.8000	13.8000	-13.0196	-0.6885	-20.6700	-12.6260	-26.6135	-14.2824	-30.8676	-21.7630
1899	-4.4680	1.7052	0.0000	-2.9331	0.2355	2.9377	9.7689	5.6335	14.7074	9.9522	0.2180	13.8000	13.8000	13.8000	13.8000	-13.0062	-0.6751	-21.4085	-16.3159	-30.4999	-18.1688	-28.1204	-18.1635
1900	-4.4132	1.7018	0.0000	-2.9559	0.2538	2.9843	9.7665	5.6673	14.6480	9.9504	0.2171	13.8000	13.8000	13.8000	13.8000	-13.0596	-0.7285	-21.4619	-16.3023	-30.4557	-18.1246	-28.1039	-18.2042
1901	-4.4581	1.7100	0.0000	-2.9837	0.2628	2.9751	9.7785	5.6727	14.6579	9.9696	0.1963	13.8000	13.8000	13.8000	13.8000	-13.0233	-0.6922	-21.5022	-16.3833	-30.4453	-18.1142	-28.1189	-18.1642
1902	0.1144	-1.9579	0.0000	-0.3914	0.8816	4.9272	15.9469	4.2298	16.8794	9.8418	6.0247	13.8000	13.8000	13.8000	13.8000	-13.1920	-0.8609	-13.4092	-10.1972	-26.7247	-14.3936	-31.6969	-18.4609
1903	-4.4421	1.7610	0.0000	-2.9706	0.2944	2.9733	9.7516	5.6849	14.6346	9.9110	0.2641	13.8000	13.8000	13.8000	13.8000	-12.9770	-0.6459	-21.4450	-16.2885	-30.4618	-18.1307	-28.1496	-18.1471
1904	-5.3007	-0.1917	0.0000	3.5711	2.4464	7.3015	13.0290	6.3162	14.6161	7.1156	1.8995	13.8000	13.8000	13.8000	13.8000	-16.1399	-3.8088	-17.7668	-15.1881	-31.3815	-19.0504	-34.4378	-25.3857
1905	-4.4196	1.7403	0.0000	-2.9340	0.2449	2.9617	9.7755	5.6487	14.6343	9.9274	0.2453	13.8000	13.8000	13.8000	13.8000	-13.0557	-0.7246	-21.4602	-16.2917	-30.4657	-18.1346	-28.1409	-18.1805
1906	-4.4263	1.7211	0.0000	-2.9919	0.2430	2.9973	9.7511	5.6498	14.6595	9.9567	0.1976	13.8000	13.8000	13.8000	13.8000	-13.0496	-0.7185	-21.4165	-16.3241	-30.4540	-18.1229	-28.1124	-18.2045
1907	-1.5058	-3.2010	0.0000	1.5360	1.9250	2.0410	14.9982	4.6455	18.1111	7.7468	6.2199	13.8000	13.8000	13.8000	13.8000	-14.1338	-1.8027	-16.8117	-10.6003	-27.9276	-15.5965	-32.7258	-21.6279
1908	-0.5768	-2.4229	0.0000	-0.2834	3.1488	4.1227	13.0750	4.5460	13.4800	7.7731	6.2003	13.8000	13.8000	13.8000	13.8000	-13.9433	-1.6122	-14.1187	-10.6153	-26.8447	-14.5136	-33.4435	-19.3252
1909	-4.4558	1.6953	0.0000	-2.9170	0.2567	3.0153	9.7717	5.6597	14.6780	9.9398	0.2801	13.8000	13.8000	13.8000	13.8000	-13.0179	-0.6868	-21.4641	-16.2858	-30.4419	-18.1108	-28.1724	-18.1895
1910	-4.4495	1.7013	0.0000	-2.9352	0.2226	2.9370	9.7660	5.6310	14.6044	9.9481	0.2231	13.8000	13.8000	13.8000	13.8000	-13.0275	-0.6964	-21.4582	-16.2692	-30.4290	-18.0979	-28.1570	-18.1921
1911	-2.2265	-5.4157	0.0000	2.0804	1.1585	3.6270	13.6870	3.5162	10.9789	9.2484	6.2729	13.8000	13.8000	13.8000	13.8000	-13.1348	-0.8037	-15.0500	-10.1567	-29.5190	-17.1879	-34.3591	-24.1477
1912	-4.3956	1.7481	0.0000	-2.9697	0.2303	2.9881	9.7024	5.6974	14.6555	9.9713	0.2423	13.8000	13.8000	13.8000	13.8000	-13.0218	-0.6907	-21.4211	-16.3268	-30.4502	-18.1191	-28.1476	-18.1941
1913	2.5755	-1.1099	0.0000	2.8948	1.1413	2.0526	9.3237	3.4614	9.1318	9.7104	7.0415	13.8000	13.8000	13.8000	13.8000	-14.3851	-2.0540	-14.5429	-10.2243	-24.7501	-12.4190	-34.4113	-20.8927
1914	-4.4240	1.7378	0.0000	-2.9396	0.2367	2.9430	9.7860	5.6996	14.6517	9.9398	0.2491	13.8000	13.8000	13.8000	13.8000	-13.0075	-0.6764	-21.4386	-16.3144	-30.5279	-18.1968	-28.1164	-18.1501
1915	-4.4159	1.7214	0.0000	-2.9437	0.2338	2.9619	9.7312	5.6779	14.6332	9.9539	0.2028	13.8000	13.8000	13.8000	13.8000	-13.0549	-0.7238	-21.4319	-16.3027	-30.4390	-18.1079	-28.1246	-18.2041
1916	-0.6764	3.3991	0.0000	-2.8892	3.0451	3.9011	12.9810	6.8486	16.7372	7.0970	3.3674	13.8000	13.8000	13.8000	13.8000	-13.4192	-1.0881	-20.1964	-14.3335	-26.7219	-14.3908	-25.2070	-18.3908
1917	-2.7133	-3.0795	0.0000	2.1114	6.1536	3.8988	13.5611	4.9866	15.4040	8.7358	5.4992	13.8000	13.8000	13.8000	13.8000	-14.7086	-2.3775	-14.5610	-10.9624	-28.8671	-16.5360	-28.9776	-22.5014
1918	-1.1839	-3.9089	0.0000	-0.0503	6.3910	2.2859	13.4954	3.3063	14.7183	8.0969	5.5679	13.8000	13.8000	13.8000	13.8000	-14.0920	-1.7609	-13.0693	-10.5434	-28.0739	-15.7428	-29.4334	-20.8087
1919	-1.4835	-3.6502	0.0000	0.2573	6.4104	2.2628	13.4470	3.3636	14.7326	7.8732	5.6671	13.8000	13.8000	13.8000	13.8000	-14.5677	-2.2366	-12.7129	-10.2218	-28.0255	-15.6944	-29.5410	-20.5107
1920	-4.4501	1.7205	0.0000	-2.8803	0.1860	2.9539	9.8347	5.6582	14.5918	9.9715	0.1862	13.8000	13.8000	13.8000	13.8000	-13.0926	-0.7615	-21.4860	-16.3065	-30.4635	-18.1324	-28.1807	-18.2139
1921	-4.4408	1.7472	0.0000	-2.9363	0.2514	2.9842	9.7363	5.6853	14.6204	9.9277	0.2318	13.8000	13.8000	13.8000	13.8000	-12.9866	-0.6555	-21.4554	-16.3530	-30.4892	-18.1581	-28.1301	-18.2230
1922	-4.4449	1.7102	0.0000	-2.9541	0.1879	2.9614	9.7013	5.6476	14.6377	9.9650	0.1645	13.8000	13.8000	13.8000	13.8000	-13.0870	-0.7559	-21.4868	-16.2864	-30.5216	-18.1905	-28.2000	-18.2061
1923	-4.4245	1.7477	0.0000	-2.9612	0.2655	2.9712	9.7651	5.6838	14.6840	9.9955	0.2471	13.8000	13.8000	13.8000	13.8000	-13.0383	-0.7072	-21.3915	-16.2624	-30.4599	-18.1288	-28.1415	-18.2089
1924	-4.4348	1.7274	0.0000	-2.9475	0.2649	2.9965	9.7524	5.7094	14.6340	9.9363	0.2548	13.8000	13.8000	13.8000	13.8000	-13.0505	-0.7194	-21.4472	-16.2593	-30.4469	-18.1158	-28.1608	-18.1588
1925	-4.4716	1.6681	0.0000	-2.9682	0.2440	2.8755	9.6962	5.7038	14.6323	9.9419	0.2262	13.8000	13.8000	13.8000	13.8000	-13.0106	-0.6795	-21.4468	-16.2920	-30.5127	-18.1816	-28.1141	-18.2375
1926	-4.4156	1.7199	0.0000	-2.9452	0.2401	3.0736	9.6811	5.6608	14.6218	9.9535	0.2588	13.8000	13.8000	13.8000	13.8000	-13.0172	-0.6861	-21.5490	-16.2624	-30.4956	-18.1645	-28.1359	-18.1956
1927	-4.4240	1.7057	0.0000	-2.9452	0.2437	2.9365	9.6529	5.6540	14.6517	9.9706	0.2542	13.8000	13.8000	13.8000	13.8000	-12.9924	-0.6613	-21.4390	-16.2921	-30.4761	-18.1450	-28.2138	-18.1978
1928	-3.4749	-5.3785	0.0000	-0.2446	0.3026	1.0852	13.4566	4.8000	13.8916	7.3337	6.3328	13.8000	13.8000	13.8000	13.8000	-13.5520	-1.2209	-17.5086	-10.6648	-29.8667	-17.5356	-32.6538	-21.8951
1929	-4.4418	1.7142	0.0000	-2.9666	0.3626	2.9220	9.7304	5.7151	14.6558	9.9922	0.2381	13.8000	13.8000	13.8000	13.8000	-13.1093	-0.7782	-21.3473	-16.3434	-30.4307	-18.0996	-28.1481	-18.1696
1930	-4.4472	1.6828	0.0000	-2.9981	0.2259	2.9779	9.7665	5.6975	14.6953	9.8867	0.2373	13.8000	13.8000	13.8000	13.8000	-12.9906	-0.6595	-21.4895	-16.3024	-30.4394	-18.1083	-28.1609	-18.1705
1931	-4.4647	1.7055	0.0000	-2.9435	0.2511	2.9279	9.6993	5.7052	14.6447	9.9292	0.2422	13.8000	13.8000	13.8000	13.8000	-13.0258	-0.6947	-21.4668	-16.3604	-30.4552	-18.1241	-28.1200	-18.1619
1932	-4.4197	1.7093	0.0000	-2.9631	0.2689	2.9565	9.7392	5.6815	14.6557	9.9213	0.2100	13.8000	13.8000	13.8000	13.8000	-13.0400	-0.7089	-21.4538	-16.3170	-30.4535	-18.1224	-28.1155	-18.1602
1933	-4.4192	1.7203	0.0000	-2.9568	0.2215	2.9726	9.7575	5.6820	14.6424	9.9303	0.2126	13.8000	13.8000	13.8000	13.8000	-13.0383	-0.7072	-21.4598	-16.3221	-30.4570	-18.1259	-28.1124	-18.2293
1934	-2.6761	-5.6902	0.0000	1.7431	0.0903	4.5845	12.8324	4.0397	10.6968	8.6393	6.4900	13.8000	13.8000	13.8000	13.8000	-14.0182	-1.6871	-14.6704	-10.4627	-29.7978	-17.4667	-34.5076	-24.1622
1935	-2.3963	-3.1058	0.0000	3.4784	3.9324	0.0351	16.2117	6.2533	18.9758	9.0558	7.1904	13.8000	13.8000	13.8000	13.8000	-14.2588	-1.9277	-15.4056	-10.6082	-28.6731	-16.3420	-35.1152	-23.6038
1936	-4.4251	1.7588	0.0000	-2.9352	0.2414	2.9543	9.7498	5.6452	14.6543	9.9365	0.2245	13.8000	13.8000	13.8000	13.8000	-13.0169	-0.6858	-21.4831	-16.3009	-30.4752	-18.1441	-28.0892	-18.1878
1937	2.7951	0.1428	0.0000	1.2479	4.3183	2.5142	12.3619	3.1843	15.0389	7.4743	5.4323	13.8000	13.8000	13.8000	13.8000	-14.9509	-2.6198	-13.1678	-10.7168	-24.3093	-11.9782	-32.4418	-18.6554
1938	-4.4380	1.7601	0.0000	-2.9671	0.2298	2.9991	9.7670	5.6691	14.6239	9.9376	0.2539	13.8000	13.8000	13.8000	13.8000	-13.0200	-0.6889	-21.4551	-16.2974	-30.4680	-18.1369	-28.1172	-18.1495
1939	-4.4624	1.7419	0.0000	-2.9362	0.2484	2.9749	9.7667	5.7030	14.6400	9.9330	0.2269	13.8000	13.8000	13.8000	13.8000	-13.0363	-0.7052	-21.4554	-16.3103	-30.4549	-18.1238	-28.1741	-18.1643
1940	-4.4202	1.7112	0.0000	-2.9329	0.2154	2.9680	9.7446	5.6392	14.6835	9.9779	0.2347	13.8000	13.8000	13.8000	13.8000	-13.0362	-0.7051	-21.4644	-16.2826	-30.4200	-18.0889	-28.0869	-18.2359
1941	-4.4500	1.7264	0.0000	-2.9962	0.2856	2.9407	9.7776	5.6793	14.6537	9.9178	0.2674	13.8000	13.8000	13.8000	13.8000	-13.0422	-0.7111	-21.4654	-16.2685	-30.4627	-18.1316	-28.1310	-18.1709
1942	-2.3433	-5.3303	0.0000	2.8849	2.7994	1.1315	11.8124	4.8067	12.6225	8.8069	7.6754	13.8000	13.8000	13.8000	13.8000	-14.5572	-2.2261	-16.6877	-10.1689	-29.3220	-16.9909	-35.0502	-24.6773
1943	-3.4839	-5.0197	0.0000	-0.3697	0.5519	0.7906	14.0119	4.9946	13.4675	7.4910	6.2361	13.8000	13.8000	13.8000	13.8000	-13.5967	-1.2656	-17.4701	-10.5535	-29.6251	-17.2940	-32.8254	-21.6202
1944	-4.4146	1.7033	0.0000	-2.9954	0.2501	2.9526	9.7755	5.6759	14.6415	9.9311	0.2789	13.8000	13.8000	13.8000	13.8000	-13.0314	-0.7003	-21.4525	-16.2867	-30.4476	-18.1165	-28.1301	-18.1804
1945	-0.8666	-2.4450	0.0000	0.5287	1.9834	2.7600	10.1745	4.4237	15.1425	12.1928	5.8428	13.8000	13.8000	13.8000	13.8000	-13.0802	-0.7491	-15.1374	-10.7676	-26.9920	-14.6609	-30.9109	-20.1925
1946	-3.9966	-5.1996	0.0000	-0.5481	0.5522	1.0792	13.9015	4.8143	14.0833	7.2176	6.1736	13.8000	13.8000	13.8000	13.8000	-13.5612	-1.2301	-17.0481	-10.3702	-29.9105	-17.5794	-32.8080	-21.5428
1947	-4.4180	1.7200	0.0000	-2.9599	0.2371	2.9358	9.7337	5.6545	14.6329	9.9210	0.2622	13.8000	13.8000	13.8000	13.8000	-13.0232	-0.6921	-21.4561	-16.3030	-30.4649	-18.1338	-28.1411	-18.1240
1948	-4.4692	1.7823	0.0000	-2.9884	0.2381	2.9794	9.7137	5.7018	14.5967	9.9136	0.1923	13.8000	13.8000	13.8000	13.8000	-13.0461	-0.7150	-21.4180	-16.4044	-30.4759	-18.1448	-28.1378	-18.0885
1949	-4.4089	1.6953	0.0000	-2.9615	0.2606	2.9686	9.7495	5.6630	14.6373	9.9506	0.2208	13.8000	13.8000	13.8000	13.8000	-13.0170	-0.6859	-21.4172	-16.2859	-30.4627	-18.1316	-28.1440	-18.2030
1950	-4.4702	1.7186	0.0000	-2.9743	0.2402	2.9586	9.7651	5.6696	14.6436	9.8969	0.2639	13.8000	13.8000	13.8000	13.8000	-13.0105	-0.6794	-21.4394	-16.2696	-30.5039	-18.1728	-28.1482	-18.1647
1951	-4.4717	1.7248	0.0000	-2.9992	0.2376	2.9788	9.7197	5.6533	14.6485	10.0343	0.2128	13.8000	13.8000	13.8000	13.8000	-13.0087	-0.6776	-21.4770	-16.2994	-30.4590	-18.1279	-28.0889	-18.1876
1952	-4.4378	1.7271	0.0000	-2.9572	0.2680	2.9700	9.7058	5.6623	14.6835	9.9310	0.2051	13.8000	13.8000	13.8000	13.8000	-13.0618	-0.7307	-21.4452	-16.3090	-30.4062	-18.0751	-28.1036	-18.1978
1953	2.3034	-1.4305	0.0000	2.9778	1.4063	1.9050	9.3925	3.9102	9.8228	9.9178	7.3791	13.8000	13.8000	13.8000	13.8000	-13.6506	-1.3195	-14.6723	-10.4598	-24.9754	-12.6443	-34.8826	-20.9687
1954	-1.2273	-2.8949	0.0000	1.0978	2.6362	1.5727	14.7625	4.5507	18.5666	7.9255	5.9667	13.8000	13.8000	13.8000	13.8000	-13.4201	-1.0890	-16.0639	-10.4489	-27.7430	-15.4119	-32.3611	-21.0545
1955	-4.3972	1.7276	0.0000	-2.9466	0.2380	2.9408	9.7375	5.6895	14.6701	9.9416	0.2488	13.8000	13.8000	13.8000	13.8000	-13.0629	-0.7318	-21.4489	-16.3239	-30.4607	-18.1296	-28.1052	-18.1695
1956	-4.4393	1.7493	0.0000	-2.9628	0.2553	2.9698	9.7631	5.6765	14.6624	9.9535	0.2638	13.8000	13.8000	13.8000	13.8000	-13.0260	-0.6949	-21.4907	-16.2869	-30.4725	-18.1414	-28.1196	-18.1747
1957	-4.3924	1.6494	0.0000	-2.9221	0.2754	3.1247	9.8774	5.7435	14.5773	9.9204	0.4093	13.8000	13.8000	13.8000	13.8000	-13.1833	-0.8522	-21.2376	-16.1442	-30.3985	-18.0674	-28.3278	-18.1405
1958	-4.4581	1.7273	0.0000	-2.9538	0.2320	2.9437	9.7589	5.6659	14.6237	9.9535	0.2378	13.8000	13.8000	13.8000	13.8000	-13.0509	-0.7198	-21.4628	-16.2599	-30.4685	-18.1374	-28.1249	-18.1473
1959	-4.4547	1.7131	0.0000	-2.9726	0.2602	2.9199	9.7370	5.6559	14.6585	9.9618	0.2487	13.8000	13.8000	13.8000	13.8000	-13.0381	-0.7070	-21.4934	-16.2636	-30.4519	-18.1208	-28.0968	-18.1846
1960	-4.4613	1.6939	0.0000	-2.9898	0.1927	2.9438	9.7347	5.6915	14.6417	9.9136	0.2580	13.8000	13.8000	13.8000	13.8000	-13.0373	-0.7062	-21.4628	-16.3023	-30.4297	-18.0986	-28.1114	-18.2133
1961	-4.4592	1.6516	0.0000	-2.9610	0.2653	3.0116	9.7530	5.6518	14.6480	9.9009	0.2296	13.8000	13.8000	13.8000	13.8000	-13.0052	-0.6741	-21.4727	-16.3345	-30.4659	-18.1348	-28.1411	-18.2021
1962	0.3039	-0.8555	0.0000	3.6063	4.9472	8.3925	15.0172	4.5096	18.1501	7.3682	5.7847	13.8000	13.8000	13.8000	13.8000	-17.2848	-4.9537	-16.5120	-10.3567	-26.2498	-13.9187	-26.0041	-21.9012
1963	-4.3908	1.7064	0.0000	-2.9474	0.2360	2.9572	9.7211	5.6675	14.6537	9.9814	0.2425	13.8000	13.8000	13.8000	13.8000	-13.0284	-0.6973	-21.4712	-16.2557	-30.4550	-18.1239	-28.1463	-18.2114
1964	2.0210	-0.3331	0.0000	0.7326	2.6293	1.9939	14.2307	3.0551	12.3708	6.8315	5.2331	13.8000	13.8000	13.8000	13.8000	-15.1450	-2.8139	-15.5256	-10.4530	-24.6239	-12.2928	-32.4950	-18.3921
1965	-4.4280	1.7759	0.0000	-2.9268	0.2457	2.9685	9.7275	5.6802	14.6659	9.9165	0.2429	13.8000	13.8000	13.8000	13.8000	-13.0136	-0.6825	-21.5166	-16.3065	-30.5088	-18.1777	-28.1389	-18.1731
1966	-4.4510	1.7185	0.0000	-2.9562	0.3009	2.9755	9.7411	5.7158	14.6865	9.9570	0.2131	13.8000	13.8000	13.8000	13.8000	-13.0538	-0.7227	-21.4753	-16.3198	-30.4605	-18.1294	-28.1514	-18.2078
1967	-3.3213	-2.5175	0.0000	1.0742	0.7555	4.0758	11.7233	5.5910	12.8123	7.2255	5.2985	13.8000	13.8000	13.8000	13.8000	-13.1284	-0.7973	-15.0908	-11.5069	-29.1509	-16.8198	-31.4155	-21.2310
1968	-1.0406	-1.0306	0.0000	2.2896	1.3768	6.2925	13.8238	5.7329	13.1625	7.2674	6.0591	13.8000	13.8000	13.8000	13.8000	-14.5597	-2.2286	-15.5678	-11.0189	-26.9324	-14.6013	-32.2222	-20.6187
1969	-4.4891	1.7027	0.0000	-2.9105	0.2716	2.9645	9.7301	5.6981	14.6409	9.8996	0.2360	13.8000	13.8000	13.8000	13.8000	-13.0199	-0.6888	-21.4404	-16.3135	-30.4692	-18.1381	-28.0715	-18.2041
1970	0.1041	-1.7398	0.0000	-0.2007	1.0101	4.5457	16.2003	4.7112	16.7870	10.3138	6.3224	13.8000	13.8000	13.8000	13.8000	-13.1257	-0.7946	-13.0688	-10.4430	-26.4721	-14.1410	-31.8502	-18.3096
1971	-4.4145	1.7081	0.0000	-2.8831	0.2849	3.0054	9.7936	5.6728	14.6413	9.9639	0.2317	13.8000	13.8000	13.8000	13.8000	-13.0141	-0.6830	-21.4612	-16.3319	-30.4458	-18.1147	-28.0840	-18.1897
1972	-0.9926	-2.5301	0.0000	1.5992	2.7145	0.7371	14.3013	4.5706	17.9541	7.8503	6.3982	13.8000	13.8000	13.8000	13.8000	-12.9658	-0.6347	-16.6845	-10.4028	-27.0031	-14.6720	-31.1846	-20.8189
1973	-4.4555	1.7143	0.0000	-2.9455	0.2475	2.9799	9.7041	5.6671	14.6323	9.9216	0.2761	13.8000	13.8000	13.8000	13.8000	-13.0159	-0.6848	-21.4616	-16.2979	-30.4430	-18.1119	-28.1141	-18.1456
1974	-4.4408	1.7442	0.0000	-2.9766	0.2771	2.9474	9.7256	5.7339	14.6695	9.9272	0.2187	13.8000	13.8000	13.8000	13.8000	-13.0536	-0.7225	-21.5179	-16.3315	-30.4475	-18.1164	-28.1263	-18.1691
1975	-4.4188	1.7021	0.0000	-2.9819	0.2392	2.9783	9.7224	5.6624	14.6394	9.9439	0.2872	13.8000	13.8000	13.8000	13.8000	-13.0470	-0.7159	-21.4529	-16.2586	-30.4610	-18.1299	-28.1306	-18.1793
1976	-4.4401	1.6788	0.0000	-2.9259	0.2686	2.8998	9.7432	5.6521	14.6308	9.9699	0.2303	13.8000	13.8000	13.8000	13.8000	-13.0744	-0.7433	-21.4848	-16.2842	-30.4807	-18.1496	-28.1215	-18.1464
1977	-4.4223	1.6944	0.0000	-3.0071	0.1756	2.9934	9.7407	5.6705	14.7516	9.8704	0.2747	13.8000	13.8000	13.8000	13.8000	-13.0097	-0.6786	-21.4241	-16.2796	-30.4308	-18.0997	-28.1368	-18.1918
1978	-0.1833	-2.0458	0.0000	0.0097	0.6605	4.5733	15.8642	4.5975	16.7247	10.0182	6.5195	13.8000	13.8000	13.8000	13.8000	-13.1204	-0.7893	-12.7429	-10.6762	-26.2940	-13.9629	-31.6003	-18.8590
1979	-3.8483	-4.9076	0.0000	-0.4285	0.8700	0.6229	14.1350	4.3509	13.4434	7.9015	5.6090	13.8000	13.8000	13.8000	13.8000	-14.1936	-1.8625	-18.1012	-10.4916	-29.7486	-17.4175	-32.0431	-21.5154
1980	-4.4132	1.7107	0.0000	-2.9519	0.2584	2.9357	9.7432	5.6839	14.6454	9.9397	0.2242	13.8000	13.8000	13.8000	13.8000	-13.0304	-0.6993	-21.4223	-16.2696	-30.4464	-18.1153	-28.1517	-18.1580
1981	-4.4463	1.7148	0.0000	-2.9184	0.2593	2.9599	9.7423	5.6982	14.6149	9.9469	0.2332	13.8000	13.8000	13.8000	13.8000	-13.0596	-0.7285	-21.4529	-16.2719	-30.4641	-18.1330	-28.1582	-18.1838
1982	-4.4251	1.7244	0.0000	-2.9739	0.2261	3.0005	9.7136	5.6928	14.6064	9.9650	0.2676	13.8000	13.8000	13.8000	13.8000	-13.0443	-0.7132	-21.4704	-16.2662	-30.3914	-18.0603	-28.0679	-18.1633
1983	-4.4572	1.7334	0.0000	-2.9768	0.2658	2.9704	9.7559	5.7085	14.6443	9.9354	0.2015	13.8000	13.8000	13.8000	13.8000	-13.0271	-0.6960	-21.4589	-16.3116	-30.4636	-18.1325	-28.1201	-18.1841
1984	-4.4527	1.6915	0.0000	-2.9081	0.2819	2.9892	9.7479	5.6753	14.6756	9.9535	0.2522	13.8000	13.8000	13.8000	13.8000	-13.0767	-0.7456	-21.5225	-16.2900	-30.5329	-18.2018	-28.0689	-18.1552
1985	-4.4638	1.7220	0.0000	-2.9265	0.2272	2.9116	9.7302	5.6888	14.6225	9.9548	0.2778	13.8000	13.8000	13.8000	13.8000	-13.0602	-0.7291	-21.4348	-16.2844	-30.4575	-18.1264	-28.1368	-18.1923
1986	-4.4587	1.7227	0.0000	-2.9323	0.2592	2.9814	9.7234	5.6721	14.6573	9.9178	0.2606	13.8000	13.8000	13.8000	13.8000	-13.0516	-0.7205	-21.4794	-16.2924	-30.4446	-18.1135	-28.1098	-18.1468
1987	-4.3897	1.7358	0.0000	-2.9552	0.3040	2.9513	9.7344	5.6948	14.6588	9.8854	0.2189	13.8000	13.8000	13.8000	13.8000	-13.0724	-0.7413	-21.4896	-16.3070	-30.4551	-18.1240	-28.1412	-18.1729
1988	-2.1525	-3.9384	0.0000	-0.1393	6.0123	1.6869	12.9862	3.3794	14.5025	8.0206	5.3167	13.8000	13.8000	13.8000	13.8000	-14.7463	-2.4152	-12.3591	-10.5415	-28.3733	-16.0422	-29.1293	-20.4656
1989	-4.4061	1.7350	0.0000	-2.9671	0.2488	2.9609	9.7236	5.6793	14.6612	9.9122	0.1949	13.8000	13.8000	13.8000	13.8000	-13.0407	-0.7096	-21.4499	-16.2891	-30.4625	-18.1314	-28.1450	-18.1931
1990	-2.4009	-0.6134	0.0000	2.5298	5.6198	2.4205	12.3629	5.6507	17.0245	7.6034	4.4887	13.8000	13.8000	13.8000	13.8000	-12.8724	-0.5413	-16.2973	-12.0298	-28.4617	-16.1306	-31.2176	-21.6398
1991	-0.9841	-3.2103	0.0000	0.8483	1.8753	3.2753	9.6948	4.2073	14.3419	12.8267	6.5271	13.8000	13.8000	13.8000	13.8000	-12.9448	-0.6137	-15.0096	-10.1013	-27.2663	-14.9352	-31.1547	-20.8501
1992	-4.4397	1.7426	0.0000	-2.9741	0.2896	2.9437	9.7262	5.6949	14.6574	9.9163	0.2462	13.8000	13.8000	13.8000	13.8000	-13.0217	-0.6906	-21.4502	-16.2684	-30.4353	-18.1042	-28.1566	-18.1811
1993	-4.3801	1.7379	0.0000	-2.9358	0.2005	2.9666	9.7726	5.6742	14.6694	9.9555	0.2107	13.8000	13.8000	13.8000	13.8000	-13.0272	-0.6961	-21.4687	-16.2935	-30.4540	-18.1229	-28.1431	-18.1501
1994	-3.2065	-4.5549	0.0000	2.2378	2.8403	2.2631	12.1131	4.9904	9.4234	7.1173	6.1475	13.8000	13.8000	13.8000	13.8000	-15.3997	-3.0686	-14.9938	-10.5415	-29.3372	-17.0061	-35.1507	-23.6185
1995	-4.4023	1.6910	0.0000	-2.9592	0.2302	2.9624	9.7356	5.6391	14.6054	9.9900	0.2361	13.8000	13.8000	13.8000	13.8000	-13.0306	-0.6995	-21.4902	-16.2697	-30.4457	-18.1146	-28.1110	-18.2130
1996	-4.4015	1.7332	0.0000	-2.9749	0.2054	2.9569	9.7475	5.6689	14.6469	9.9292	0.1947	13.8000	13.8000	13.8000	13.8000	-13.0409	-0.7098	-21.4286	-16.2647	-30.4552	-18.1241	-28.0641	-18.1490
1997	-4.4397	1.7434	0.0000	-2.9055	0.2539	2.9924	9.7690	5.6714	14.6564	9.9439	0.2355	13.8000	13.8000	13.8000	13.8000	-13.0241	-0.6930	-21.4803	-16.3165	-30.4679	-18.1368	-28.1105	-18.1226
1998	-4.4424	1.7297	0.0000	-2.9948	0.2553	2.9630	9.7291	5.6936	14.6331	9.9300	0.2326	13.8000	13.8000	13.8000	13.8000	-13.0394	-0.7083	-21.4516	-16.2785	-30.4545	-18.1234	-28.1218	-18.2096
1999	-4.4349	1.7024	0.0000	-2.9829	0.2890	2.9752	9.7737	5.7050	14.6184	9.9517	0.2131	13.8000	13.8000	13.8000	13.8000	-13.0236	-0.6925	-21.4562	-16.3131	-30.4978	-18.1667	-28.1035	-18.1664
[truncated: 235,341 more rows]
