# Supplementary material for: A minimal chemo-mechanical Markov model for rotary catalysis of F1-ATPase
Source: Nat Commun. 2026 Jun 15;17:5310. doi: 10.1038/s41467-026-73844-0 (PMC13272679; doi:10.1038/s41467-026-73844-0)
Supplement: Supplementary file 4 — Source Data [file 41467_2026_73844_MOESM4_ESM.zip › SourceData/SupplementaryFigures/S-Fig13_trained-parameters.csv]

SET	G_O	G_H	G_C	G_C*	GA_BETA	GA_GAMMA	GA_CHEM	GA_OT	GA_OD	GA_HT	GA_HD	GA_CT	GA_CD	GA_C*T	GA_C*D	BG_OT	BG_OD	BG_HT	BG_HD	BG_CT	BG_CD	BG_C*T	BG_C*D
1	-2.2768	-3.9769	0.0000	4.1544	1.2382	4.9544	1.6633	5.1690	8.6276	10.9524	7.0074	13.8000	13.8000	13.8000	13.8000	-19.0182	-2.1360	-14.5200	-10.3640	-28.5935	-16.2624	-29.4541	-25.6200
2	1.6991	5.9543	0.0000	1.9865	0.2828	1.0881	0.8397	5.3765	6.6490	9.8964	5.4379	13.8000	13.8000	13.8000	13.8000	-5.4270	-3.5840	-12.8118	-16.5503	-21.8053	-9.4742	-30.8176	-18.8171
3	2.0760	5.8368	0.0000	2.2951	0.1416	0.5491	0.8440	5.1609	6.3430	9.8284	6.1004	13.8000	13.8000	13.8000	13.8000	-5.7413	-3.4324	-13.7098	-15.9123	-22.0412	-9.7101	-31.3371	-18.8593
4	-0.2445	-1.6884	0.0000	4.4167	0.1467	1.1259	2.5872	4.6131	18.6944	12.7010	6.2453	13.8000	13.8000	13.8000	13.8000	-17.7861	-0.0401	-12.0581	-10.4944	-26.4165	-14.0854	-30.9873	-23.5329
5	-3.3039	-5.0558	0.0000	4.3009	0.6688	4.6802	6.6379	4.6693	9.8060	11.5264	6.5199	13.8000	13.8000	13.8000	13.8000	-18.3598	-3.0739	-15.1277	-10.4058	-29.6435	-17.3124	-30.3527	-26.5914
6	1.9852	6.1215	0.0000	2.4435	1.0496	0.6352	0.7372	5.4830	6.6255	10.6872	7.8973	13.8000	13.8000	13.8000	13.8000	-5.7432	-3.0094	-13.7361	-16.2591	-22.2340	-9.9029	-31.2010	-19.3193
7	2.6383	0.7875	0.0000	3.3148	0.6543	1.0433	4.0729	3.9562	8.7505	13.2843	5.8824	13.8000	13.8000	13.8000	13.8000	-16.4100	-0.5310	-12.8011	-10.4937	-24.1674	-11.8363	-32.4509	-20.6774
8	0.4142	-1.3080	0.0000	2.6621	0.7227	2.6197	4.5127	4.5500	20.3656	15.7819	6.3257	13.8000	13.8000	13.8000	13.8000	-12.7822	-0.5681	-11.7176	-10.5216	-25.8604	-13.5293	-29.4709	-21.6174
9	-0.3348	-2.7863	0.0000	0.9528	0.3527	2.8301	7.7097	4.2836	8.1758	10.3752	6.5984	13.8000	13.8000	13.8000	13.8000	-17.3926	-1.2776	-11.7332	-10.3237	-26.8731	-14.5420	-30.5036	-21.0366
10	-0.5109	-2.1219	0.0000	5.0591	1.1010	5.4055	3.0093	4.8058	19.3517	10.1766	6.4560	13.8000	13.8000	13.8000	13.8000	-15.8317	-0.3515	-13.2298	-10.4416	-26.8628	-14.5317	-29.8340	-24.6198
11	1.5512	5.5298	0.0000	2.2556	0.5853	0.2474	0.4838	5.4810	6.7111	10.0477	6.2470	13.8000	13.8000	13.8000	13.8000	-5.2029	-3.0716	-12.9023	-16.1653	-22.0319	-9.7008	-31.0711	-19.1823
12	2.3995	0.9829	0.0000	1.4909	3.1772	0.9444	2.1956	4.3373	13.9154	12.2591	5.8756	13.8000	13.8000	13.8000	13.8000	-12.0250	-0.5785	-11.2716	-10.5506	-24.2068	-11.8757	-31.5322	-10.4099
13	1.1380	-0.1432	0.0000	1.5991	3.2174	4.8698	0.4014	5.0359	19.3147	7.6519	6.3511	13.8000	13.8000	13.8000	13.8000	-11.7655	-1.4637	-9.2075	-10.6023	-25.1974	-12.8663	-28.6864	-19.8393
14	1.3252	-0.2363	0.0000	3.2004	3.3151	0.2464	1.6260	4.6344	17.1429	12.2647	6.3034	13.8000	13.8000	13.8000	13.8000	-9.8935	-1.5537	-11.3701	-10.5207	-25.0515	-12.7204	-33.6162	-12.5941
15	2.2222	0.2341	0.0000	2.5477	4.2904	0.6448	2.9691	4.2645	15.3216	9.9915	6.2199	13.8000	13.8000	13.8000	13.8000	-11.8913	-1.2206	-11.1529	-10.4770	-24.3409	-12.0098	-32.7774	-10.6716
16	2.0552	1.2692	0.0000	5.1369	0.3284	4.3731	2.2871	5.4043	18.9346	8.0560	6.3153	13.8000	13.8000	13.8000	13.8000	-13.8462	-0.4901	-10.7766	-10.7566	-24.4402	-12.1091	-33.2458	-22.6558
17	1.7527	0.1487	0.0000	2.4384	3.7013	0.4393	2.9235	4.7136	15.6202	10.8746	6.4370	13.8000	13.8000	13.8000	13.8000	-10.7570	-2.2695	-12.0941	-10.4679	-24.7357	-12.4046	-32.6879	-10.8332
18	1.5064	0.1847	0.0000	2.0456	4.3074	0.2307	3.6359	4.5795	14.4810	11.0599	6.0168	13.8000	13.8000	13.8000	13.8000	-10.5355	-2.3056	-11.7395	-10.5266	-24.9202	-12.5891	-32.4481	-10.7384
19	1.2149	-2.5046	0.0000	6.4451	0.8243	5.1312	3.4637	3.6331	8.8077	13.1899	7.1436	13.8000	13.8000	13.8000	13.8000	-10.6800	-3.1988	-9.0331	-10.4203	-25.9872	-13.6561	-35.9726	-26.1687
20	1.0818	-0.2805	0.0000	1.6931	3.2563	4.8862	0.4139	5.0314	19.4308	7.4225	6.4294	13.8000	13.8000	13.8000	13.8000	-12.0084	-1.2629	-9.0446	-10.4803	-25.2147	-12.8836	-28.6602	-19.9015
21	1.5862	0.1223	0.0000	1.8321	4.0822	0.6589	3.0563	4.4654	15.0683	12.1955	6.0428	13.8000	13.8000	13.8000	13.8000	-10.7428	-2.4568	-12.1355	-10.5070	-24.8696	-12.5385	-32.2132	-11.0499
22	-0.8717	-2.3889	0.0000	1.4035	0.7547	4.9482	5.8890	4.2579	11.3703	8.7187	5.9381	13.8000	13.8000	13.8000	13.8000	-8.9697	-1.2898	-9.5191	-10.6239	-26.9775	-14.6464	-31.0236	-21.1890
23	1.4323	0.2123	0.0000	2.1214	4.3165	0.3270	3.6076	4.5230	14.5938	10.9743	5.9330	13.8000	13.8000	13.8000	13.8000	-10.5542	-2.2981	-11.7763	-10.5494	-24.9306	-12.5995	-32.4385	-10.7480
24	1.5356	0.1923	0.0000	1.8779	4.4146	0.4413	3.5039	4.5605	14.5473	10.9706	5.9723	13.8000	13.8000	13.8000	13.8000	-10.7294	-2.2848	-11.7405	-10.5990	-24.9401	-12.6090	-32.2959	-10.8451
25	1.5028	0.0697	0.0000	2.1210	4.1799	0.3034	3.6222	4.3555	14.6761	10.9754	5.8433	13.8000	13.8000	13.8000	13.8000	-10.6796	-2.3206	-11.7150	-10.6041	-24.9053	-12.5742	-32.5129	-10.8619
26	1.8968	1.2838	0.0000	5.1156	0.1628	4.5048	2.4812	5.4732	18.7868	8.1163	6.3051	13.8000	13.8000	13.8000	13.8000	-13.9781	-0.4926	-10.7376	-10.7026	-24.6486	-12.3175	-33.1320	-22.4786
27	2.3282	-0.2554	0.0000	7.5466	0.9907	4.9169	4.7314	4.1407	8.8080	9.2247	6.5379	13.8000	13.8000	13.8000	13.8000	-14.9375	-4.1626	-10.9890	-10.4236	-24.5659	-12.2348	-27.9242	-25.7472
28	1.1176	-0.0776	0.0000	0.2080	3.5801	2.0801	3.9605	4.2939	15.7040	11.4295	5.6160	13.8000	13.8000	13.8000	13.8000	-10.1138	-2.3412	-9.5943	-10.6445	-25.1346	-12.8035	-30.9686	-10.2518
29	1.9601	1.0006	0.0000	5.0422	0.3479	4.3809	2.8352	5.2547	18.8097	7.8477	6.4284	13.8000	13.8000	13.8000	13.8000	-14.0133	-0.4128	-10.7058	-10.5595	-24.6136	-12.2825	-33.3668	-22.3858
30	-3.1198	-5.3597	0.0000	3.9601	0.5093	4.8759	6.4757	4.3676	9.8681	11.4813	6.5813	13.8000	13.8000	13.8000	13.8000	-18.0511	-3.2284	-15.2809	-10.3448	-29.6509	-17.3198	-30.5623	-26.6518
31	1.8498	5.6048	0.0000	2.4385	0.9662	1.4209	0.3732	5.6397	6.9273	10.6796	7.1248	13.8000	13.8000	13.8000	13.8000	-5.5131	-2.9166	-13.0788	-15.9531	-21.8177	-9.4866	-31.5782	-18.6713
32	1.7401	5.7886	0.0000	1.8229	0.2777	1.0865	1.0423	5.6388	6.7672	9.8805	5.9497	13.8000	13.8000	13.8000	13.8000	-5.7529	-3.4266	-12.9316	-16.3632	-21.8558	-9.5247	-30.7624	-18.6851
33	1.9109	5.3018	0.0000	2.3660	0.2663	0.5331	0.0959	5.2131	6.3287	10.0163	6.2033	13.8000	13.8000	13.8000	13.8000	-5.9834	-3.4140	-13.4680	-15.6436	-21.8819	-9.5508	-31.2896	-19.2556
34	1.6597	0.0198	0.0000	2.5578	3.4680	0.3856	2.8811	4.6968	15.6896	10.7657	6.3677	13.8000	13.8000	13.8000	13.8000	-10.7717	-2.2077	-12.1105	-10.5683	-24.7552	-12.4241	-32.8845	-10.8230
35	-0.8388	-4.1672	0.0000	1.0184	1.6072	3.4907	2.0756	3.1844	9.0957	14.7129	6.5709	13.8000	13.8000	13.8000	13.8000	-8.2791	-1.9333	-9.7864	-10.3538	-27.8920	-15.5609	-29.9227	-22.3785
36	1.4659	0.2835	0.0000	2.0291	4.3378	0.2117	3.5848	4.6160	14.5828	10.9606	5.9938	13.8000	13.8000	13.8000	13.8000	-10.4177	-2.2584	-11.7444	-10.5984	-24.9295	-12.5984	-32.3590	-10.7246
37	2.0120	1.3120	0.0000	5.1351	0.3603	4.5598	2.5068	5.3033	18.6843	8.2231	6.2433	13.8000	13.8000	13.8000	13.8000	-14.0542	-0.4600	-10.5805	-10.5996	-24.4865	-12.1554	-32.9444	-22.6440
38	1.5047	-0.6431	0.0000	2.7600	3.0299	0.1710	1.9657	4.1595	17.1093	12.4405	6.2930	13.8000	13.8000	13.8000	13.8000	-10.4312	-1.4174	-11.3249	-10.4859	-25.0715	-12.7404	-33.5100	-12.3638
39	1.3903	0.1700	0.0000	2.1160	4.2890	0.4694	3.3940	4.5462	14.6451	11.0126	5.8710	13.8000	13.8000	13.8000	13.8000	-10.5776	-2.3333	-11.7847	-10.6180	-24.9652	-12.6341	-32.5089	-10.6056
40	1.8809	5.2732	0.0000	2.3624	0.3759	0.5842	0.0308	5.1785	6.4098	10.0586	6.2677	13.8000	13.8000	13.8000	13.8000	-5.9058	-3.3648	-13.3712	-15.6784	-21.7206	-9.3895	-31.1500	-19.2061
41	1.5758	0.1413	0.0000	2.0141	4.2976	0.2797	3.6490	4.4515	14.5078	11.0615	5.9175	13.8000	13.8000	13.8000	13.8000	-10.5842	-2.2559	-11.7775	-10.6285	-24.7973	-12.4662	-32.4042	-10.8218
42	1.0654	-0.2145	0.0000	0.2687	3.6850	2.1339	3.7690	4.0870	15.5274	11.4047	5.6272	13.8000	13.8000	13.8000	13.8000	-9.8663	-2.5800	-9.5379	-10.6045	-25.1198	-12.7887	-30.9817	-9.9742
43	1.4199	0.0499	0.0000	1.4213	4.5388	2.4927	2.6629	4.7298	14.8459	10.6335	6.2408	13.8000	13.8000	13.8000	13.8000	-11.2212	-2.3719	-11.9906	-10.5049	-25.0847	-12.7536	-31.9145	-10.9984
44	1.3171	0.2124	0.0000	2.1243	4.3381	0.2826	3.4623	4.5513	14.5668	10.9740	5.8624	13.8000	13.8000	13.8000	13.8000	-10.6054	-2.1875	-11.7257	-10.5726	-25.0294	-12.6983	-32.4037	-10.7472
45	1.7445	5.8515	0.0000	1.7342	0.0634	0.6582	0.7883	5.8484	6.9302	9.6384	6.1426	13.8000	13.8000	13.8000	13.8000	-5.7909	-3.4156	-13.1792	-16.3202	-22.0909	-9.7598	-30.7716	-18.5770
46	0.9437	-0.6195	0.0000	2.2015	4.0007	0.4010	2.8487	4.6146	14.3459	11.0978	6.3169	13.8000	13.8000	13.8000	13.8000	-12.3102	-0.9853	-12.4006	-10.4544	-25.4101	-13.0790	-33.0521	-10.7331
47	2.0334	1.2754	0.0000	5.0430	0.3090	4.3168	2.3374	5.5257	18.7807	8.0830	6.3950	13.8000	13.8000	13.8000	13.8000	-13.9360	-0.3023	-10.6119	-10.7700	-24.4634	-12.1323	-33.1378	-22.4420
48	1.4484	0.2676	0.0000	2.1575	4.2773	0.4521	3.8256	4.6426	14.4895	10.8271	5.9477	13.8000	13.8000	13.8000	13.8000	-10.5677	-2.2473	-11.7936	-10.6585	-24.8991	-12.5680	-32.5461	-10.7423
49	1.7017	1.1710	0.0000	5.1315	0.1025	4.3348	2.4457	5.4569	18.8271	8.2371	6.3555	13.8000	13.8000	13.8000	13.8000	-13.7156	-0.5364	-10.6721	-10.6729	-24.6698	-12.3387	-33.1698	-22.5459
50	1.8911	1.3542	0.0000	4.9110	0.1380	4.4517	2.5722	5.4963	18.6395	8.2279	6.2518	13.8000	13.8000	13.8000	13.8000	-14.3036	-0.4639	-10.7265	-10.7805	-24.6537	-12.3226	-32.9166	-22.2846
51	1.8152	0.0612	0.0000	2.6534	3.5494	0.4819	2.9470	4.5725	15.5647	11.0600	6.3648	13.8000	13.8000	13.8000	13.8000	-10.9851	-2.3282	-12.3369	-10.5657	-24.5806	-12.2495	-33.0177	-11.0408
52	1.7328	5.2248	0.0000	2.2466	0.2440	0.5047	0.0748	5.2497	6.4165	10.0074	6.1444	13.8000	13.8000	13.8000	13.8000	-5.9571	-3.3599	-13.3761	-15.7285	-21.7899	-9.4588	-31.1690	-19.1199
53	2.0263	5.4090	0.0000	2.4348	0.3385	0.7237	0.0256	5.2403	6.3667	10.0644	6.1908	13.8000	13.8000	13.8000	13.8000	-6.0116	-3.2963	-13.3847	-15.6790	-21.8407	-9.5096	-31.2654	-19.2196
54	2.3141	-0.1235	0.0000	7.7340	1.1532	4.9658	4.7960	4.1744	8.9297	9.1145	6.4581	13.8000	13.8000	13.8000	13.8000	-15.1312	-4.4283	-10.9426	-10.4190	-24.5126	-12.1815	-27.8232	-25.7608
55	1.2424	0.0724	0.0000	0.2822	3.3316	2.1323	3.8178	4.4202	15.6724	11.1752	5.8487	13.8000	13.8000	13.8000	13.8000	-10.1638	-2.3606	-9.6487	-10.5724	-25.1053	-12.7742	-30.7550	-10.2157
56	1.4639	0.1287	0.0000	2.0204	4.4350	0.3212	3.4944	4.4676	14.4652	10.9606	5.9454	13.8000	13.8000	13.8000	13.8000	-10.4467	-2.3241	-11.7889	-10.5677	-24.9617	-12.6306	-32.3310	-10.8764
57	-0.9109	-3.2059	0.0000	0.7352	0.6645	3.1199	7.6687	4.3771	8.4346	9.8451	6.4640	13.8000	13.8000	13.8000	13.8000	-17.5345	-1.1393	-11.9648	-10.4993	-27.3063	-14.9752	-30.6914	-21.2201
58	1.4773	0.1458	0.0000	2.0928	4.4259	0.4353	3.6248	4.5017	14.5635	10.9745	5.9811	13.8000	13.8000	13.8000	13.8000	-10.4898	-2.2062	-11.8258	-10.5706	-24.8777	-12.5466	-32.5041	-10.7332
59	1.6785	6.1084	0.0000	1.5149	0.1121	0.4917	0.5750	5.7390	6.8733	9.2573	6.5157	13.8000	13.8000	13.8000	13.8000	-6.0173	-3.4024	-13.4681	-16.5991	-22.1540	-9.8229	-30.7591	-18.4262
60	-0.0422	-1.8379	0.0000	4.3758	0.2162	0.9966	2.3725	4.7990	19.2092	12.4529	6.7257	13.8000	13.8000	13.8000	13.8000	-17.8864	-0.0467	-12.0044	-10.5112	-26.0980	-13.7669	-31.6306	-23.6670
61	2.0234	1.4374	0.0000	4.9160	0.1288	4.5039	2.4399	5.4029	18.8004	8.2216	6.1791	13.8000	13.8000	13.8000	13.8000	-14.2408	-0.6867	-10.5335	-10.6947	-24.6020	-12.2709	-33.0671	-22.2910
62	1.4575	0.0888	0.0000	2.1055	4.3334	0.3513	3.6312	4.5457	14.6452	10.9151	6.0170	13.8000	13.8000	13.8000	13.8000	-10.6566	-2.3438	-11.8438	-10.5491	-24.9486	-12.6175	-32.5965	-10.8870
63	0.5443	-1.3442	0.0000	5.5448	2.4769	5.8024	2.7781	5.2222	11.3736	8.8586	6.9797	13.8000	13.8000	13.8000	13.8000	-17.1782	-0.3274	-11.9694	-10.4154	-25.9465	-13.6154	-28.4719	-24.5094
64	-0.7640	-3.0719	0.0000	2.3369	1.5435	1.2156	2.1073	4.6397	18.0046	9.8354	6.7941	13.8000	13.8000	13.8000	13.8000	-12.3238	-0.6609	-10.1530	-10.4492	-27.2618	-14.9307	-29.5569	-22.7523
65	-1.1388	-2.8459	0.0000	0.9634	0.6484	3.0719	7.8452	4.3052	8.3101	9.8702	6.1416	13.8000	13.8000	13.8000	13.8000	-17.3212	-1.3573	-11.9251	-10.4712	-27.2910	-14.9599	-30.4635	-21.2148
66	0.3111	-1.4604	0.0000	5.5508	2.5663	5.5592	2.8745	5.1639	11.5338	8.7466	6.9724	13.8000	13.8000	13.8000	13.8000	-17.3737	-0.3003	-12.0867	-10.3852	-25.9969	-13.6658	-28.6020	-24.5522
67	1.5932	5.5141	0.0000	2.2767	0.6183	0.2670	0.4549	5.4416	6.6427	9.8733	6.1211	13.8000	13.8000	13.8000	13.8000	-5.2829	-2.9999	-12.9175	-16.1789	-22.0790	-9.7479	-31.1642	-19.0895
68	0.0635	-1.9191	0.0000	4.1389	0.6027	1.1364	2.3781	4.6038	18.9872	12.8624	6.4027	13.8000	13.8000	13.8000	13.8000	-18.1788	-0.2538	-11.8408	-10.6115	-26.3304	-13.9993	-31.5132	-23.5630
69	0.5256	-1.5810	0.0000	5.3913	2.4284	5.8457	2.6912	5.0751	11.2449	8.5842	7.0349	13.8000	13.8000	13.8000	13.8000	-17.5907	-0.4644	-12.1484	-10.4674	-25.8815	-13.5504	-28.6084	-24.5012
70	1.4195	0.1265	0.0000	2.1568	4.3952	0.3387	3.6977	4.5284	14.6472	10.8987	5.9679	13.8000	13.8000	13.8000	13.8000	-10.5527	-2.3045	-11.6667	-10.4846	-24.9754	-12.6443	-32.5981	-10.7479
71	-0.3834	-3.1384	0.0000	-2.9431	1.2127	6.3121	2.1132	4.1091	20.0299	12.1568	6.7518	13.8000	13.8000	13.8000	13.8000	-12.2724	-6.6321	-9.4684	-10.3773	-27.0702	-14.7391	-29.4984	-17.3699
72	2.3288	-0.1160	0.0000	7.7053	1.2629	4.9728	4.8140	4.1884	8.8541	9.1480	6.5481	13.8000	13.8000	13.8000	13.8000	-15.1087	-4.6156	-10.9903	-10.4338	-24.5617	-12.2306	-28.0439	-25.6862
73	1.5164	0.3191	0.0000	2.1140	4.2795	0.3038	3.6828	4.6338	14.8416	11.0848	5.9993	13.8000	13.8000	13.8000	13.8000	-10.5871	-2.4089	-11.8747	-10.5074	-24.8654	-12.5343	-32.3652	-10.7058
74	0.5716	-1.3215	0.0000	5.5205	2.6783	5.8845	2.7967	5.3043	11.4468	8.9401	7.1076	13.8000	13.8000	13.8000	13.8000	-17.3523	-0.4550	-11.8931	-10.4628	-25.8235	-13.4924	-28.5124	-24.4688
75	2.0539	1.1559	0.0000	5.1541	0.3233	4.7420	2.6943	5.3152	18.7947	8.1124	6.3286	13.8000	13.8000	13.8000	13.8000	-13.9577	-0.3454	-10.7966	-10.7655	-24.5148	-12.1837	-33.1985	-22.5854
76	-0.4031	-3.2594	0.0000	-3.0846	1.1494	6.3044	2.1653	4.0667	20.1683	12.0805	6.6927	13.8000	13.8000	13.8000	13.8000	-12.3031	-6.5224	-9.1323	-10.4866	-27.0689	-14.7378	-29.4921	-17.3029
77	-0.7259	-2.3858	0.0000	5.1406	1.3376	5.5870	3.1914	4.8457	19.1425	10.3568	6.6137	13.8000	13.8000	13.8000	13.8000	-15.9751	-0.5351	-13.5127	-10.5243	-26.9253	-14.5942	-29.5233	-24.9563
78	1.8727	1.4282	0.0000	5.1377	0.3165	4.5566	2.4672	5.5873	19.2887	8.8038	6.3419	13.8000	13.8000	13.8000	13.8000	-14.2488	-1.0722	-10.2351	-10.8336	-24.6213	-12.2902	-33.2156	-22.4850
79	-1.5196	-2.8892	0.0000	-0.6877	0.3925	5.4156	0.8138	5.6053	19.7133	9.7667	7.0449	13.8000	13.8000	13.8000	13.8000	-14.4016	-0.7659	-9.4446	-10.5163	-27.7658	-15.4347	-31.4527	-19.1110
80	-0.7919	-2.5971	0.0000	4.7017	2.4122	5.3615	1.1862	4.7532	7.7248	9.9327	6.5413	13.8000	13.8000	13.8000	13.8000	-14.5024	-0.1930	-10.2500	-10.4474	-27.1056	-14.7745	-30.0727	-24.8284
81	1.8858	5.2509	0.0000	2.3347	0.3735	0.5730	0.0425	5.1670	6.3336	9.9867	6.2639	13.8000	13.8000	13.8000	13.8000	-6.0290	-3.2588	-13.6070	-15.6301	-21.7272	-9.3961	-31.2508	-19.1058
82	1.8040	6.0324	0.0000	2.3277	0.9893	0.5151	0.7176	5.4571	6.5986	10.6422	7.8877	13.8000	13.8000	13.8000	13.8000	-5.8145	-2.6829	-13.9050	-16.3294	-22.1786	-9.8475	-31.2107	-19.1841
83	1.3961	0.2633	0.0000	2.1600	4.2643	0.3640	3.4998	4.6133	14.6494	10.9627	5.9386	13.8000	13.8000	13.8000	13.8000	-10.6244	-2.2455	-11.6920	-10.5959	-24.9629	-12.6318	-32.3704	-10.7213
84	-1.1876	-2.7688	0.0000	2.4307	1.5847	1.8444	2.3177	4.8518	18.7082	9.9363	6.4455	13.8000	13.8000	13.8000	13.8000	-12.4161	-0.1958	-9.7594	-10.5187	-27.3881	-15.0570	-29.6951	-22.6217
85	1.3963	0.2094	0.0000	2.2341	4.2632	0.1580	3.5152	4.5605	14.5951	10.8955	5.9006	13.8000	13.8000	13.8000	13.8000	-10.4552	-2.1794	-11.7556	-10.5778	-24.9486	-12.6175	-32.6603	-10.7577
86	-1.5449	-2.9366	0.0000	-0.6708	0.4880	5.4236	0.7666	5.6392	19.8263	9.8245	7.1354	13.8000	13.8000	13.8000	13.8000	-14.3702	-0.7260	-9.4267	-10.4642	-27.7453	-15.4142	-31.5150	-19.1195
87	1.4061	0.2183	0.0000	2.1010	4.3650	0.3871	3.5768	4.4999	14.5856	11.0449	5.8083	13.8000	13.8000	13.8000	13.8000	-10.5535	-2.3906	-11.6995	-10.6201	-25.0122	-12.6811	-32.5003	-10.8622
88	1.9206	1.3853	0.0000	5.3255	0.3376	4.5594	2.4391	5.5807	18.6300	7.9237	6.3472	13.8000	13.8000	13.8000	13.8000	-13.8410	-0.3959	-10.8230	-10.7540	-24.6253	-12.2942	-33.0709	-22.6984
89	1.7472	-0.0397	0.0000	2.6234	3.4795	0.1473	2.8033	4.6919	15.5299	10.8523	6.4058	13.8000	13.8000	13.8000	13.8000	-10.8282	-2.1959	-12.2044	-10.5049	-24.8540	-12.5229	-33.0089	-10.7117
90	-1.4965	-2.9310	0.0000	-0.6353	0.5193	5.4358	0.6762	5.6094	19.9608	9.8699	7.1239	13.8000	13.8000	13.8000	13.8000	-14.4237	-0.7781	-9.4385	-10.4404	-27.7330	-15.4019	-31.4414	-19.1430
91	1.9266	5.9594	0.0000	2.2559	0.6494	0.4540	0.8237	5.5470	6.6512	10.5344	7.4040	13.8000	13.8000	13.8000	13.8000	-5.8811	-2.7634	-13.8674	-16.2312	-22.1256	-9.7945	-31.0750	-19.1474
92	-2.7649	-5.2687	0.0000	3.8636	0.5733	4.4146	6.3075	3.8625	9.4611	11.5556	6.2132	13.8000	13.8000	13.8000	13.8000	-18.4061	-2.8748	-15.3406	-10.4373	-29.3463	-17.0152	-30.2605	-26.5087
93	1.2689	0.0228	0.0000	1.9221	4.2014	0.5743	3.1223	4.5076	14.4929	11.1157	5.8990	13.8000	13.8000	13.8000	13.8000	-10.7007	-2.1734	-11.6526	-10.6433	-25.0190	-12.6879	-32.4524	-10.8109
94	2.1075	1.6570	0.0000	4.7082	0.5609	4.3272	2.6009	5.3672	19.1126	8.4855	6.0124	13.8000	13.8000	13.8000	13.8000	-14.2858	-0.4367	-10.8463	-10.8248	-24.4517	-12.1206	-33.2740	-21.9003
95	1.7138	5.7864	0.0000	2.2917	0.8660	0.3357	0.9185	5.6041	6.6657	10.4311	7.4683	13.8000	13.8000	13.8000	13.8000	-5.8707	-2.8107	-13.5395	-16.2047	-22.1737	-9.8426	-30.9535	-19.3887
96	-0.8820	-2.9506	0.0000	5.7472	2.8951	4.7542	3.0159	4.8616	11.4025	9.4769	6.7823	13.8000	13.8000	13.8000	13.8000	-14.7744	-1.8688	-12.5007	-10.4165	-27.1688	-14.8377	-32.2364	-26.1728
97	1.4413	0.2176	0.0000	2.1914	4.3092	0.3167	3.6444	4.4760	14.5091	10.9373	5.8887	13.8000	13.8000	13.8000	13.8000	-10.7185	-2.2356	-11.7614	-10.6080	-24.9837	-12.6526	-32.4639	-10.6612
98	1.7997	5.6677	0.0000	2.4644	1.2379	0.8182	0.7801	5.7111	6.9423	10.5154	6.9991	13.8000	13.8000	13.8000	13.8000	-5.8278	-3.4232	-13.4416	-16.1660	-21.6735	-9.3424	-31.4300	-19.0276
99	-1.3963	-2.7028	0.0000	-0.4114	0.5431	5.4138	0.2471	5.4943	19.8690	10.0459	6.8801	13.8000	13.8000	13.8000	13.8000	-14.4298	-0.6266	-9.7109	-10.4630	-27.6183	-15.2872	-31.3803	-19.4046
100	-2.4694	-3.8340	0.0000	4.2110	1.4613	4.9497	1.2529	4.8673	9.2576	11.1005	6.5009	13.8000	13.8000	13.8000	13.8000	-18.6898	-2.7674	-14.2189	-10.5276	-28.5118	-16.1807	-28.9814	-25.3827
101	1.4799	0.3686	0.0000	2.1689	4.3122	0.4304	3.6310	4.6045	14.6899	10.8006	5.9087	13.8000	13.8000	13.8000	13.8000	-10.5238	-2.2038	-11.7730	-10.5348	-24.9717	-12.6406	-32.3481	-10.9393
102	1.2338	0.0248	0.0000	0.2379	3.6174	1.9301	4.1099	4.0610	15.5458	11.5473	5.5003	13.8000	13.8000	13.8000	13.8000	-10.0439	-2.4807	-9.4435	-10.5564	-25.0406	-12.7095	-30.9175	-10.3312
103	-1.9384	-3.5331	0.0000	1.0020	2.2643	3.9486	1.7674	4.2774	20.2409	11.0783	5.9351	13.8000	13.8000	13.8000	13.8000	-16.2322	-0.4247	-13.1464	-10.3971	-28.1532	-15.8221	-27.8568	-21.9963
104	2.0176	0.2465	0.0000	3.0558	4.4882	0.9258	2.6507	4.4892	15.3472	9.9658	6.4403	13.8000	13.8000	13.8000	13.8000	-11.3580	-1.4693	-10.9953	-10.3643	-24.5744	-12.2433	-33.2296	-10.9774
105	1.5224	5.7117	0.0000	2.2715	0.6930	0.5169	0.2224	5.1875	6.4863	10.1432	6.0899	13.8000	13.8000	13.8000	13.8000	-5.1886	-2.8849	-12.8103	-16.4218	-22.0126	-9.6815	-31.0964	-19.0769
106	1.7866	-0.1607	0.0000	1.6235	4.0090	0.6794	3.3303	4.4151	15.1806	12.1813	6.2815	13.8000	13.8000	13.8000	13.8000	-10.5255	-2.5078	-12.1401	-10.5414	-24.8174	-12.4863	-32.0911	-11.2574
107	0.5553	-1.3004	0.0000	2.3147	1.9429	4.3342	1.5724	4.6342	7.0417	9.5458	6.7661	13.8000	13.8000	13.8000	13.8000	-17.7265	-2.4216	-14.4399	-10.4401	-25.7621	-13.4310	-31.3677	-21.0744
108	1.8320	5.8677	0.0000	2.1905	0.5349	0.2358	0.8486	5.7387	6.8309	10.3905	7.4041	13.8000	13.8000	13.8000	13.8000	-5.7861	-2.9483	-14.0153	-16.1782	-22.1284	-9.7973	-31.0228	-18.9899
109	-1.7303	-2.8976	0.0000	-0.7038	0.5435	5.3745	0.7945	5.6719	19.8214	9.7456	7.0092	13.8000	13.8000	13.8000	13.8000	-14.2866	-0.6412	-9.4744	-10.5432	-27.8644	-15.5333	-31.4528	-19.1594
110	2.2851	-0.2631	0.0000	7.7563	1.2713	5.1949	4.7042	4.0661	8.6218	9.1843	6.4007	13.8000	13.8000	13.8000	13.8000	-15.2645	-4.6694	-11.0254	-10.5428	-24.5361	-12.2050	-28.0988	-25.8937
111	0.5087	-1.3885	0.0000	5.5517	2.5851	5.9214	2.7385	5.2480	11.3852	8.9008	7.1224	13.8000	13.8000	13.8000	13.8000	-17.2958	-0.3770	-12.0174	-10.3935	-25.8666	-13.5355	-28.5729	-24.4160
112	1.7493	5.6835	0.0000	2.2756	1.2739	0.6697	0.6545	5.8405	7.0533	10.4075	6.9128	13.8000	13.8000	13.8000	13.8000	-5.8943	-3.4422	-13.4456	-16.1614	-21.7051	-9.3740	-31.3941	-19.0207
113	-1.4922	-2.9473	0.0000	-0.6334	0.3228	5.3953	0.7486	5.6236	19.8566	9.7724	7.1469	13.8000	13.8000	13.8000	13.8000	-14.3240	-0.7300	-9.4849	-10.4622	-27.7000	-15.3689	-31.5532	-18.9920
114	0.5306	-1.2271	0.0000	5.5058	2.5122	5.8960	2.5118	5.3765	11.3457	8.9258	7.0692	13.8000	13.8000	13.8000	13.8000	-17.3805	-0.3823	-12.0904	-10.4778	-25.8914	-13.5603	-28.6965	-24.4069
115	0.5632	-1.3002	0.0000	5.5625	2.5685	5.9502	2.8634	5.3614	11.3396	9.0300	7.1917	13.8000	13.8000	13.8000	13.8000	-17.3151	-0.2303	-11.9425	-10.3566	-25.8559	-13.5248	-28.6035	-24.4472
116	-1.5270	-2.8160	0.0000	-0.5690	0.5482	5.4348	0.5184	5.6127	19.8462	10.0057	7.0682	13.8000	13.8000	13.8000	13.8000	-14.4556	-0.4838	-9.5441	-10.5018	-27.6527	-15.3216	-31.3305	-19.3328
117	2.0184	1.2308	0.0000	5.0426	0.1095	4.5127	2.3721	5.2612	18.9848	8.2983	6.3152	13.8000	13.8000	13.8000	13.8000	-14.0430	-0.4691	-10.6701	-10.6338	-24.5907	-12.2596	-33.2113	-22.5185
118	-1.5694	-2.9499	0.0000	-0.7058	0.5494	5.5439	0.7856	5.6234	19.7983	9.7600	7.0669	13.8000	13.8000	13.8000	13.8000	-14.3652	-0.8339	-9.4596	-10.4896	-27.7170	-15.3859	-31.4863	-19.1600
119	-0.4361	-3.2763	0.0000	-3.0446	1.3246	6.3086	2.1144	3.9390	20.2812	12.0007	6.6419	13.8000	13.8000	13.8000	13.8000	-11.8214	-6.5802	-9.2097	-10.3668	-27.2876	-14.9565	-29.4833	-17.4100
120	1.8551	5.2459	0.0000	2.2767	0.2988	0.5861	0.0205	5.2428	6.3772	10.0018	6.1929	13.8000	13.8000	13.8000	13.8000	-5.9991	-3.2946	-13.4650	-15.6821	-21.8164	-9.4853	-31.2130	-19.2275
121	0.4173	-1.4447	0.0000	5.4757	2.5458	5.9073	2.8762	5.3273	11.3419	8.9169	7.0962	13.8000	13.8000	13.8000	13.8000	-17.4048	-0.4298	-12.0159	-10.4403	-25.8724	-13.5413	-28.5666	-24.4548
122	1.1103	0.0437	0.0000	0.1976	3.8114	2.1080	3.6382	4.1689	15.7427	11.5933	5.4188	13.8000	13.8000	13.8000	13.8000	-10.2171	-2.2555	-9.8506	-10.6644	-25.2410	-12.9099	-30.9458	-10.4319
123	-2.7826	-5.3383	0.0000	3.8068	0.6965	4.7856	5.9598	4.3383	9.4654	12.0784	6.5905	13.8000	13.8000	13.8000	13.8000	-18.1590	-2.8268	-15.4310	-10.4809	-29.4164	-17.0853	-30.2035	-26.4897
124	0.4663	-1.4064	0.0000	5.6084	2.3718	5.9518	2.8620	5.2758	11.2426	9.0271	7.1402	13.8000	13.8000	13.8000	13.8000	-17.2777	-0.5453	-12.1142	-10.3331	-25.9510	-13.6199	-28.5471	-24.5133
125	0.4976	-1.4016	0.0000	5.4853	2.5913	5.8717	2.7761	5.3323	11.4514	9.0791	7.1361	13.8000	13.8000	13.8000	13.8000	-17.3382	-0.3190	-12.1684	-10.4029	-25.8250	-13.4939	-28.6081	-24.4407
126	1.7895	6.1945	0.0000	1.8576	0.1982	0.7614	0.2815	5.7682	6.9693	9.1665	6.1439	13.8000	13.8000	13.8000	13.8000	-5.3450	-3.7317	-13.4159	-16.6822	-21.7764	-9.4453	-30.7205	-18.5369
127	1.3273	0.0908	0.0000	2.1230	4.2151	0.2717	3.5239	4.5103	14.7675	10.8236	5.9666	13.8000	13.8000	13.8000	13.8000	-10.5338	-2.2474	-11.7583	-10.5170	-25.0344	-12.7033	-32.3975	-10.5941
128	-1.5238	-2.8951	0.0000	-0.7051	0.4753	5.3133	0.7536	5.5603	19.8463	9.9167	7.1006	13.8000	13.8000	13.8000	13.8000	-14.3852	-0.7437	-9.3702	-10.4419	-27.7655	-15.4344	-31.2988	-19.0599
129	1.8377	5.9094	0.0000	1.8182	0.0142	0.6178	0.5805	5.7945	6.8559	9.7353	6.3248	13.8000	13.8000	13.8000	13.8000	-6.3331	-3.5099	-13.4693	-16.2748	-21.9447	-9.6136	-30.7993	-18.7172
130	-0.4827	-3.2179	0.0000	-2.8043	1.3059	6.5304	2.4965	4.0054	20.2071	11.8124	6.5139	13.8000	13.8000	13.8000	13.8000	-12.1299	-6.5891	-9.1754	-10.4976	-27.0866	-14.7555	-29.8838	-17.3087
131	-0.8728	-2.5296	0.0000	4.6886	2.3467	5.2768	1.2516	4.7880	7.6373	9.8693	6.5081	13.8000	13.8000	13.8000	13.8000	-14.4088	-0.5932	-10.3191	-10.5167	-27.0638	-14.7327	-29.9407	-24.8163
132	-3.2192	-5.4871	0.0000	2.9229	2.2756	2.1663	2.3835	3.9917	8.9321	12.1892	6.1603	13.8000	13.8000	13.8000	13.8000	-13.5043	-0.8360	-11.3149	-10.3568	-29.6348	-17.3037	-29.6413	-25.6935
133	-1.4376	-2.7887	0.0000	5.8494	2.7650	4.8299	2.7086	5.3000	11.5344	9.2686	6.7517	13.8000	13.8000	13.8000	13.8000	-14.5323	-1.7781	-12.2201	-10.5542	-27.5614	-15.2303	-32.2562	-26.1968
134	2.4916	0.9970	0.0000	3.4761	0.7934	0.8058	3.9126	3.8629	8.4967	13.7120	5.5265	13.8000	13.8000	13.8000	13.8000	-16.9144	-0.1600	-12.5954	-10.5393	-24.1365	-11.8054	-32.3829	-20.8083
135	1.1794	-0.1699	0.0000	1.7679	3.4781	5.0453	0.6190	5.0702	19.2095	7.5097	6.5126	13.8000	13.8000	13.8000	13.8000	-12.0763	-1.4359	-8.6803	-10.5378	-25.1690	-12.8379	-28.6635	-19.8537
136	2.0088	-0.0654	0.0000	1.4931	3.8886	0.7146	3.4349	4.4860	14.8926	12.2348	6.6367	13.8000	13.8000	13.8000	13.8000	-10.9115	-2.5998	-11.9566	-10.3679	-24.6135	-12.2824	-31.8591	-11.4263
137	-0.8428	-2.7120	0.0000	4.8912	2.2826	5.2899	1.2006	4.7892	7.9001	9.8288	6.6587	13.8000	13.8000	13.8000	13.8000	-14.3413	-0.2858	-10.4380	-10.4151	-27.0836	-14.7525	-30.1445	-25.0218
138	-1.4509	-3.0109	0.0000	-0.7800	0.3251	5.2899	0.7756	5.6140	19.9054	9.9051	7.1647	13.8000	13.8000	13.8000	13.8000	-14.3626	-0.7196	-9.3709	-10.4572	-27.7053	-15.3742	-31.4682	-19.0254
139	2.0133	5.6148	0.0000	2.1887	0.7551	0.1753	0.9245	5.5656	6.8299	10.5833	7.0576	13.8000	13.8000	13.8000	13.8000	-5.4331	-2.9787	-14.0972	-15.7480	-22.0342	-9.7031	-31.0075	-18.8979
140	1.4237	0.1083	0.0000	1.9036	4.7575	0.3015	2.6321	4.3882	16.1972	11.0908	5.7886	13.8000	13.8000	13.8000	13.8000	-10.9062	-2.4252	-11.8251	-10.5274	-24.9262	-12.5951	-32.2962	-10.4117
141	-0.8905	-3.8905	0.0000	1.0795	1.9041	3.5258	2.0654	3.2765	8.6475	14.5997	6.4283	13.8000	13.8000	13.8000	13.8000	-8.1027	-2.2528	-9.5599	-10.3279	-27.7565	-15.4254	-30.3603	-22.0897
142	1.4350	0.2429	0.0000	2.1291	4.3085	0.2545	3.5689	4.5088	14.4979	11.0582	5.9249	13.8000	13.8000	13.8000	13.8000	-10.5059	-2.4412	-11.7892	-10.5710	-24.8705	-12.5394	-32.3791	-10.7851
143	1.8558	5.1260	0.0000	2.2943	0.0644	0.5818	0.0897	5.2209	6.3547	10.0749	6.1957	13.8000	13.8000	13.8000	13.8000	-5.8364	-3.3029	-13.4928	-15.5212	-21.7954	-9.4643	-31.1396	-19.1304
144	1.7531	5.2925	0.0000	2.0874	0.0884	0.5410	0.0459	5.2579	6.4554	10.0009	5.9172	13.8000	13.8000	13.8000	13.8000	-6.0486	-3.3872	-13.2863	-15.7748	-21.9680	-9.6369	-30.9117	-19.0571
145	2.1196	1.1635	0.0000	5.0643	0.1207	4.5110	2.3125	5.2955	18.8953	8.0642	6.3791	13.8000	13.8000	13.8000	13.8000	-14.0810	-0.3750	-10.7612	-10.6728	-24.5545	-12.2234	-33.2451	-22.5634
146	1.4014	0.1430	0.0000	2.0673	4.1987	0.6453	3.7895	4.4737	14.8089	10.9322	5.8861	13.8000	13.8000	13.8000	13.8000	-10.4158	-2.2718	-11.6100	-10.4800	-24.9739	-12.6428	-32.3754	-10.7921
147	-1.5446	-2.9834	0.0000	-0.6378	0.3992	5.3590	0.7589	5.7053	19.8201	9.7903	7.2081	13.8000	13.8000	13.8000	13.8000	-14.3479	-0.7162	-9.5212	-10.4799	-27.7877	-15.4566	-31.5608	-19.1621
148	-3.1110	-5.2598	0.0000	2.8235	2.2439	1.9252	2.4838	4.1543	8.7947	12.4818	6.1994	13.8000	13.8000	13.8000	13.8000	-13.3499	-0.8322	-11.3320	-10.4943	-29.4781	-17.1470	-29.6717	-25.5327
149	2.1157	0.6162	0.0000	3.1948	4.5576	0.6653	3.2315	4.8310	15.0545	9.8468	6.3706	13.8000	13.8000	13.8000	13.8000	-11.3148	-1.8241	-10.8335	-10.4716	-24.6316	-12.3005	-33.4068	-10.8600
150	1.5886	-0.0401	0.0000	1.6618	3.8111	0.8366	3.0333	4.6388	14.7863	12.0428	6.2770	13.8000	13.8000	13.8000	13.8000	-10.3725	-2.5130	-12.1674	-10.6072	-24.7620	-12.4309	-32.1571	-11.2289
151	1.8979	5.8007	0.0000	2.2304	1.0110	0.4412	0.1883	6.0236	7.0905	9.8714	6.5426	13.8000	13.8000	13.8000	13.8000	-6.0112	-3.1597	-13.4643	-16.0857	-22.1199	-9.7888	-31.5608	-18.7737
152	1.4642	0.2245	0.0000	1.9770	4.2503	0.3586	3.7145	4.5727	14.5296	11.0147	5.9131	13.8000	13.8000	13.8000	13.8000	-10.4249	-2.2338	-11.7560	-10.6600	-24.9869	-12.6558	-32.3387	-10.7613
153	1.8570	0.2487	0.0000	2.7853	3.4730	0.6837	2.9571	4.6301	15.5661	10.7301	6.2757	13.8000	13.8000	13.8000	13.8000	-11.0474	-1.9813	-12.4024	-10.6741	-24.5001	-12.1690	-33.0919	-11.0753
154	1.7732	5.8867	0.0000	2.4033	0.4995	0.3303	0.8095	5.5741	6.6504	10.7658	7.6958	13.8000	13.8000	13.8000	13.8000	-5.9849	-2.9895	-13.5756	-16.2078	-22.1977	-9.8666	-30.9817	-19.3410
155	2.1930	5.6431	0.0000	2.3616	0.9112	1.3764	0.6581	5.2529	6.7454	10.9076	7.0535	13.8000	13.8000	13.8000	13.8000	-5.5162	-3.1370	-12.7349	-15.6312	-21.9396	-9.6085	-31.3491	-18.3960
156	-1.0230	-2.2232	0.0000	2.5745	0.8867	6.2315	6.4735	5.0066	18.6867	8.0500	6.2802	13.8000	13.8000	13.8000	13.8000	-13.4956	-1.9880	-8.7039	-10.5963	-27.1643	-14.8332	-30.3133	-22.3916
157	-1.4863	-2.9757	0.0000	-0.7016	0.3128	5.5521	0.7525	5.5534	19.7855	9.7994	7.0688	13.8000	13.8000	13.8000	13.8000	-14.5840	-0.5836	-9.4449	-10.4442	-27.6765	-15.3454	-31.4979	-19.2172
158	1.3818	0.1183	0.0000	2.2868	4.3936	0.1432	3.5781	4.5644	14.7956	11.0713	5.9163	13.8000	13.8000	13.8000	13.8000	-10.5836	-2.3020	-11.6089	-10.4974	-25.0141	-12.6830	-32.6748	-10.7864
159	1.7690	1.4474	0.0000	4.9390	0.4343	4.5588	2.7147	5.5280	19.0344	8.2135	6.0749	13.8000	13.8000	13.8000	13.8000	-14.0461	-0.6590	-10.4288	-10.8452	-24.6340	-12.3029	-33.2429	-22.4214
160	-0.9308	-3.7443	0.0000	-0.5871	3.1290	5.1673	2.1977	3.9331	8.5162	11.9586	6.5342	13.8000	13.8000	13.8000	13.8000	-14.8237	-4.3349	-12.3352	-10.3727	-27.5678	-15.2367	-29.7321	-20.4281
161	2.3200	-0.2708	0.0000	7.6293	1.0777	5.0057	5.0235	4.0600	8.7949	9.1586	6.4231	13.8000	13.8000	13.8000	13.8000	-15.2045	-4.6076	-10.9201	-10.4769	-24.4772	-12.1461	-28.0798	-25.7629
162	1.7586	5.6557	0.0000	2.2276	1.1041	0.6368	0.7107	5.8264	7.0595	10.4425	6.8411	13.8000	13.8000	13.8000	13.8000	-5.8555	-3.3930	-13.3519	-16.1249	-21.7184	-9.3873	-31.4334	-18.9070
163	1.5064	0.1676	0.0000	2.1814	4.3285	0.3131	3.5756	4.5608	14.5749	10.9566	5.9416	13.8000	13.8000	13.8000	13.8000	-10.4800	-2.1812	-11.6783	-10.5307	-24.9878	-12.6567	-32.4849	-10.5605
164	-1.6231	-3.0468	0.0000	-0.6982	0.3146	5.3464	0.8000	5.5745	19.7781	9.7570	7.0649	13.8000	13.8000	13.8000	13.8000	-14.4854	-0.8097	-9.4463	-10.5381	-27.8413	-15.5102	-31.3697	-19.2178
165	1.8058	5.1502	0.0000	2.3116	0.0896	0.5566	0.2040	5.1351	6.2857	10.1422	6.2985	13.8000	13.8000	13.8000	13.8000	-6.0253	-3.1818	-13.5512	-15.5731	-22.0121	-9.6810	-30.9751	-19.2702
166	1.7535	5.5899	0.0000	2.2862	1.3121	0.8691	0.7402	5.7657	6.9062	10.4166	7.1026	13.8000	13.8000	13.8000	13.8000	-5.6997	-3.5089	-13.3330	-16.1507	-21.8539	-9.5228	-31.4666	-19.0617
167	1.7752	5.2683	0.0000	2.2144	0.3730	0.2923	0.1180	5.3690	6.4957	9.9888	6.1774	13.8000	13.8000	13.8000	13.8000	-6.0600	-3.3288	-13.4602	-15.6766	-21.8712	-9.5401	-31.3168	-19.0756
168	0.4334	-1.3792	0.0000	5.5529	2.5773	5.7262	2.8498	5.2293	11.3923	9.0289	7.0536	13.8000	13.8000	13.8000	13.8000	-17.3340	-0.4044	-11.9653	-10.4583	-25.8128	-13.4817	-28.6376	-24.4418
169	0.5433	-1.3989	0.0000	5.6253	2.4899	5.8767	2.7614	5.3738	11.2960	8.9416	7.2042	13.8000	13.8000	13.8000	13.8000	-17.3575	-0.3308	-12.0325	-10.3985	-25.9154	-13.5843	-28.5654	-24.5156
170	-0.5179	-3.2344	0.0000	-3.1233	1.1702	6.4004	2.3197	4.2756	20.2367	11.9333	6.8083	13.8000	13.8000	13.8000	13.8000	-12.4129	-6.5236	-8.9691	-10.4194	-27.1100	-14.7789	-29.3155	-17.3204
171	0.5325	-1.1300	0.0000	5.4588	2.8183	5.7383	3.0978	5.0066	11.5766	9.0899	6.6927	13.8000	13.8000	13.8000	13.8000	-16.9093	-0.1220	-12.0101	-10.4651	-25.7739	-13.4428	-28.3335	-24.3617
172	-3.3033	-5.4433	0.0000	2.8887	2.3053	2.6954	2.2193	4.0387	8.8264	12.1844	6.0524	13.8000	13.8000	13.8000	13.8000	-13.2785	-1.2024	-11.3898	-10.4132	-29.6503	-17.3192	-30.2181	-25.7441
173	1.4696	0.3084	0.0000	2.1186	4.2197	0.4139	3.6533	4.5136	14.6350	10.9967	5.8493	13.8000	13.8000	13.8000	13.8000	-10.4995	-2.2357	-11.8748	-10.6279	-24.9341	-12.6030	-32.4776	-10.8627
174	-0.3186	-2.2125	0.0000	3.4699	1.4641	2.7583	7.3547	4.8051	19.8252	12.7367	6.6245	13.8000	13.8000	13.8000	13.8000	-12.2798	-0.8211	-5.8830	-10.4757	-26.7396	-14.4085	-35.2671	-21.2437
175	1.4792	0.2638	0.0000	2.1249	4.3088	0.4170	3.5939	4.5453	14.6602	10.8802	6.0285	13.8000	13.8000	13.8000	13.8000	-10.4820	-2.3377	-11.6399	-10.4890	-24.9622	-12.6311	-32.4089	-10.6505
176	1.7849	5.6390	0.0000	2.4381	1.2341	0.8845	0.7034	5.9788	7.2162	10.5289	7.0438	13.8000	13.8000	13.8000	13.8000	-5.7455	-3.4071	-13.3909	-16.1132	-21.7593	-9.4282	-31.5409	-18.8851
177	1.4357	-0.0621	0.0000	2.1114	4.6080	0.0422	2.8574	4.1790	15.9053	11.2508	5.7464	13.8000	13.8000	13.8000	13.8000	-10.9574	-2.3869	-11.9798	-10.5376	-25.0230	-12.6919	-32.5830	-10.4487
178	0.6740	-0.9645	0.0000	2.2793	3.6568	0.1985	2.3806	4.7407	14.1352	11.0530	6.5449	13.8000	13.8000	13.8000	13.8000	-12.0678	-1.4011	-12.7783	-10.4821	-25.5773	-13.2462	-33.1902	-10.7142
179	-1.4751	-3.0087	0.0000	-0.7504	0.4977	5.2663	0.6794	5.6153	19.7630	9.7771	7.2103	13.8000	13.8000	13.8000	13.8000	-14.2825	-0.8234	-9.4279	-10.4155	-27.7525	-15.4214	-31.5179	-19.0773
180	1.8987	5.4324	0.0000	2.1479	0.8903	0.9854	0.7500	5.6974	6.7731	10.3669	7.1415	13.8000	13.8000	13.8000	13.8000	-6.4026	-3.2134	-13.4725	-15.7512	-21.8442	-9.5131	-31.5579	-18.6993
181	1.8939	0.2035	0.0000	2.6536	3.5468	0.6184	2.5783	4.5177	15.5554	11.4204	6.1996	13.8000	13.8000	13.8000	13.8000	-11.0317	-2.5189	-12.4330	-10.5069	-24.6062	-12.2751	-32.8941	-10.8904
182	-0.9301	-2.8495	0.0000	1.4757	0.1719	2.7021	7.4215	4.1340	9.0540	9.8222	6.0742	13.8000	13.8000	13.8000	13.8000	-17.7975	-0.9088	-12.0445	-10.3720	-27.4299	-15.0988	-29.8789	-21.7950
183	1.6507	-0.2464	0.0000	2.9498	4.5474	1.2762	2.8316	4.6490	15.2428	9.8892	6.4275	13.8000	13.8000	13.8000	13.8000	-11.1297	-1.2305	-11.1297	-10.5675	-24.6893	-12.3582	-33.5301	-11.0130
184	1.2905	0.3056	0.0000	2.1890	4.3327	0.3141	3.6358	4.7214	14.4183	10.8459	5.9428	13.8000	13.8000	13.8000	13.8000	-10.5659	-2.3858	-11.8489	-10.5625	-25.0036	-12.6725	-32.4573	-10.8038
185	1.3244	-0.5473	0.0000	2.3714	4.0693	1.2750	3.1599	4.5259	14.6536	10.8510	6.5170	13.8000	13.8000	13.8000	13.8000	-10.6145	-3.1019	-11.0915	-10.3525	-25.2186	-12.8875	-32.9792	-11.0956
186	2.3429	-0.1190	0.0000	7.6942	1.3031	4.9932	4.6063	4.3089	8.7499	8.9722	6.5750	13.8000	13.8000	13.8000	13.8000	-15.1154	-4.6894	-10.8758	-10.4342	-24.5045	-12.1734	-27.9704	-25.7811
187	1.0105	-0.7821	0.0000	1.8140	4.8470	0.1462	1.1784	5.1442	16.2737	11.1918	6.8420	13.8000	13.8000	13.8000	13.8000	-11.0164	-2.4735	-11.2382	-10.5846	-25.4283	-13.0972	-32.7674	-10.6956
188	-1.6107	-2.9729	0.0000	-0.6554	0.4721	5.3449	0.7169	5.5643	19.9011	9.8192	7.0895	13.8000	13.8000	13.8000	13.8000	-14.2431	-0.7529	-9.3525	-10.5274	-27.7464	-15.4153	-31.4639	-19.2288
189	0.5214	-1.3001	0.0000	5.5649	2.5564	5.9217	2.6621	5.2716	11.4794	9.0025	7.0139	13.8000	13.8000	13.8000	13.8000	-17.3959	-0.3002	-12.0647	-10.3853	-25.9446	-13.6135	-28.7053	-24.3773
190	1.4150	0.1921	0.0000	2.0519	4.3200	0.3393	3.4670	4.4565	14.5998	10.9133	5.7722	13.8000	13.8000	13.8000	13.8000	-10.5472	-2.2783	-11.6423	-10.5798	-24.9317	-12.6006	-32.5087	-10.7615
191	1.7416	6.0895	0.0000	2.2010	0.7634	0.3087	0.7377	5.5014	6.5419	10.9657	8.3075	13.8000	13.8000	13.8000	13.8000	-6.0974	-2.8807	-13.6176	-16.4658	-22.1036	-9.7725	-31.1406	-19.2214
192	1.8248	1.4344	0.0000	5.1498	0.1658	4.4165	2.3825	5.5578	18.7405	8.1602	6.2313	13.8000	13.8000	13.8000	13.8000	-13.7068	-0.4697	-10.8431	-10.6713	-24.7130	-12.3819	-33.1087	-22.5287
193	1.7298	5.7093	0.0000	2.2577	1.2407	0.5291	0.5567	5.7612	7.0571	10.1503	6.7829	13.8000	13.8000	13.8000	13.8000	-5.7045	-3.4842	-13.2620	-16.1921	-21.7143	-9.3832	-31.4343	-18.9040
194	1.8744	5.2848	0.0000	2.2943	0.3550	0.6688	0.0057	5.2485	6.4232	9.9855	6.2114	13.8000	13.8000	13.8000	13.8000	-5.9612	-3.2487	-13.4797	-15.7017	-21.6384	-9.3073	-31.1742	-19.2669
195	0.6561	-1.5045	0.0000	5.4235	2.7031	6.0362	2.8232	4.9995	11.1589	8.8815	7.0660	13.8000	13.8000	13.8000	13.8000	-17.2451	-0.4046	-11.9527	-10.3879	-25.8455	-13.5144	-28.7110	-24.3498
196	-0.5220	-2.3472	0.0000	5.4629	1.3976	5.7141	3.4311	4.6850	19.1464	10.6162	6.5870	13.8000	13.8000	13.8000	13.8000	-16.1179	-0.5695	-13.6423	-10.4835	-26.8397	-14.5086	-29.2783	-25.2096
197	0.4597	-1.4014	0.0000	5.5040	2.5280	5.9143	2.7514	5.3407	11.4093	8.9445	7.1609	13.8000	13.8000	13.8000	13.8000	-17.3268	-0.5001	-12.1281	-10.3804	-25.9716	-13.6405	-28.5941	-24.5354
198	-0.3077	-2.3930	0.0000	3.5901	1.2735	3.0260	7.6005	4.5341	19.6060	12.5304	6.6193	13.8000	13.8000	13.8000	13.8000	-12.3636	-0.8914	-5.9192	-10.4226	-26.7698	-14.4387	-35.4325	-21.4512
199	0.5959	-1.4506	0.0000	5.4671	2.5117	5.9979	2.7513	5.3015	11.3569	8.7567	7.2246	13.8000	13.8000	13.8000	13.8000	-17.3480	-0.2323	-12.0867	-10.4168	-25.7762	-13.4451	-28.3337	-24.3983
200	0.5106	-1.4636	0.0000	5.5090	2.6815	5.8206	2.4982	5.2467	11.4006	8.9588	7.0833	13.8000	13.8000	13.8000	13.8000	-17.2223	-0.3002	-12.0859	-10.4150	-25.8755	-13.5444	-28.6073	-24.4472
201	1.8798	1.1987	0.0000	5.1112	0.2489	4.4816	2.3230	5.3375	18.6144	7.9789	6.3421	13.8000	13.8000	13.8000	13.8000	-13.7371	-0.4676	-10.8996	-10.6458	-24.4474	-12.1163	-33.1198	-22.4926
202	1.7974	5.2134	0.0000	2.3049	0.1146	0.6855	0.0334	5.1656	6.4021	10.0270	6.2039	13.8000	13.8000	13.8000	13.8000	-5.8806	-3.2928	-13.4202	-15.6162	-21.7833	-9.4522	-31.2411	-19.2302
203	-0.7857	-2.3515	0.0000	1.3068	0.6660	4.9098	5.6179	3.9464	11.2548	8.4875	5.8431	13.8000	13.8000	13.8000	13.8000	-8.9653	-1.1500	-9.6192	-10.5793	-26.8389	-14.5078	-30.9244	-20.9936
204	2.1837	-0.2580	0.0000	7.7757	1.5063	5.1950	4.8116	4.1736	8.8031	8.9808	6.4149	13.8000	13.8000	13.8000	13.8000	-15.3264	-4.5333	-10.9518	-10.5642	-24.6191	-12.2880	-27.9262	-25.9401
205	-1.5003	-3.0040	0.0000	-0.5834	0.5868	5.4529	0.8631	5.6372	19.9045	9.7721	7.2044	13.8000	13.8000	13.8000	13.8000	-14.3519	-0.7164	-9.3933	-10.4933	-27.7016	-15.3705	-31.5411	-19.1486
206	1.1557	-0.0519	0.0000	0.4214	3.8461	2.2068	3.9567	4.6793	15.6697	11.6405	6.0041	13.8000	13.8000	13.8000	13.8000	-10.2081	-2.4220	-9.6295	-10.7452	-25.2307	-12.8996	-31.1295	-10.0517
207	-0.4102	-2.3482	0.0000	3.6351	1.3016	3.2955	7.4495	4.6707	19.7081	12.5860	6.6032	13.8000	13.8000	13.8000	13.8000	-12.2757	-1.5173	-5.6782	-10.4050	-26.6465	-14.3154	-35.6135	-21.4645
208	1.5782	5.5552	0.0000	2.1670	0.6490	0.4290	0.2508	5.6000	6.8051	9.9691	6.0050	13.8000	13.8000	13.8000	13.8000	-5.2937	-3.0464	-13.1316	-16.0813	-22.2156	-9.8845	-31.3997	-18.9083
209	1.7804	5.2669	0.0000	2.1960	0.2710	0.6413	0.0522	5.1017	6.3694	10.0066	6.1998	13.8000	13.8000	13.8000	13.8000	-5.8558	-3.2617	-13.3517	-15.7094	-21.8882	-9.5571	-31.1916	-19.0757
210	0.5012	-1.4410	0.0000	5.5940	2.5562	5.8653	2.6294	5.2589	11.2773	8.9325	7.1953	13.8000	13.8000	13.8000	13.8000	-17.2118	-0.4911	-12.1009	-10.3869	-25.8360	-13.5049	-28.7437	-24.5654
211	1.7525	5.3197	0.0000	2.3346	0.1968	0.5375	0.1385	5.1711	6.4362	10.2356	6.1311	13.8000	13.8000	13.8000	13.8000	-5.9394	-3.4110	-13.5415	-15.7497	-21.8073	-9.4762	-31.2554	-19.0252
212	-1.2807	-2.6014	0.0000	2.8523	1.5617	5.0775	5.0028	5.5161	12.2231	14.6244	6.9397	13.8000	13.8000	13.8000	13.8000	-11.9845	-0.8472	-11.3322	-10.5137	-27.5013	-15.1702	-30.6448	-22.9085
213	-1.5985	-2.9468	0.0000	-0.6495	0.4855	5.5382	0.7688	5.5994	19.9953	9.7334	6.9794	13.8000	13.8000	13.8000	13.8000	-14.4653	-0.8556	-9.4315	-10.5579	-27.7575	-15.4264	-31.4965	-19.1166
214	1.7472	0.1309	0.0000	2.4410	3.2767	0.2861	3.1709	4.6363	15.9463	10.5762	6.2852	13.8000	13.8000	13.8000	13.8000	-10.8380	-2.2448	-11.7679	-10.6394	-24.8045	-12.4734	-32.8187	-10.6637
215	2.4195	-0.1135	0.0000	7.6479	1.5185	5.0587	4.6236	4.1464	9.1711	9.0889	6.5060	13.8000	13.8000	13.8000	13.8000	-14.7624	-4.5698	-11.2563	-10.4679	-24.5941	-12.2630	-27.9975	-25.7415
216	-0.8140	-2.5983	0.0000	4.6713	2.4563	5.1423	1.2666	4.7042	7.6707	10.0173	6.5351	13.8000	13.8000	13.8000	13.8000	-14.4292	-0.6700	-10.3236	-10.5569	-27.0740	-14.7429	-30.0956	-24.7070
217	-1.4559	-3.3393	0.0000	0.0754	4.1020	1.7800	4.9128	4.6973	9.5724	10.2803	6.5539	13.8000	13.8000	13.8000	13.8000	-13.9444	-2.0296	-9.8670	-10.5281	-27.6848	-15.3537	-31.2121	-20.7179
218	-3.2214	-5.3444	0.0000	2.8302	2.1137	2.0567	2.4683	4.2052	9.2439	11.9831	6.2902	13.8000	13.8000	13.8000	13.8000	-13.6710	-1.0210	-11.1416	-10.4086	-29.4615	-17.1304	-29.4963	-25.4686
219	1.7209	1.3984	0.0000	5.0953	0.0441	4.6065	2.3363	5.4701	19.0647	8.2246	6.0464	13.8000	13.8000	13.8000	13.8000	-13.8711	-0.3556	-10.8141	-10.7470	-24.7916	-12.4605	-33.1503	-22.4837
220	0.9772	-1.5906	0.0000	2.1789	2.0176	4.6130	1.7786	4.1868	7.4675	9.7066	6.5250	13.8000	13.8000	13.8000	13.8000	-17.4361	-2.7481	-14.5898	-10.3723	-25.6805	-13.3494	-31.8112	-21.2003
221	1.4838	0.1452	0.0000	2.0538	4.3155	0.2724	3.6437	4.4868	14.5004	10.9191	5.8855	13.8000	13.8000	13.8000	13.8000	-10.4147	-2.2432	-11.9800	-10.5388	-24.8735	-12.5424	-32.4816	-10.6715
222	1.6764	5.6849	0.0000	1.9346	0.1453	0.4103	0.3825	5.9841	7.1232	9.3344	5.9714	13.8000	13.8000	13.8000	13.8000	-6.0388	-3.4465	-13.5269	-16.1992	-22.0181	-9.6870	-31.0864	-18.6972
223	1.8719	6.0500	0.0000	2.2547	0.8709	0.5555	1.0336	5.2371	6.3855	10.2327	7.9918	13.8000	13.8000	13.8000	13.8000	-5.4633	-2.6690	-13.8871	-16.4140	-21.9461	-9.6150	-31.1101	-18.9706
224	2.3635	-0.1529	0.0000	7.6454	1.2872	5.1283	4.8120	4.2784	8.9118	9.0176	6.6876	13.8000	13.8000	13.8000	13.8000	-15.0652	-4.3292	-11.0499	-10.3911	-24.3972	-12.0661	-28.2441	-25.6698
225	-1.5837	-2.9838	0.0000	-0.6884	0.5067	5.4373	0.7575	5.6126	19.8039	9.7208	7.1377	13.8000	13.8000	13.8000	13.8000	-14.3382	-0.8070	-9.3935	-10.5200	-27.6807	-15.3496	-31.4464	-19.0919
226	1.7735	5.3181	0.0000	2.2313	0.3593	0.5611	0.0586	5.2212	6.4037	9.9385	6.0629	13.8000	13.8000	13.8000	13.8000	-6.1734	-3.1938	-13.6412	-15.6839	-21.9009	-9.5698	-31.1189	-19.1074
227	-2.3508	-3.7454	0.0000	3.9691	1.1463	5.4418	0.6351	4.8773	9.1745	10.6896	6.5165	13.8000	13.8000	13.8000	13.8000	-18.3068	-2.1817	-14.0070	-10.4296	-28.3656	-16.0345	-29.2601	-25.1813
228	1.3410	0.2505	0.0000	2.0496	4.3339	0.4461	3.6253	4.4712	14.4121	11.0529	5.7115	13.8000	13.8000	13.8000	13.8000	-10.4999	-2.2105	-11.6581	-10.5352	-25.1011	-12.7700	-32.3467	-10.6809
229	-1.6222	-2.9403	0.0000	-0.5722	0.5225	5.6236	0.8683	5.6048	19.9179	9.6720	7.0865	13.8000	13.8000	13.8000	13.8000	-14.3190	-0.6419	-9.4494	-10.5436	-27.7751	-15.4440	-31.6761	-19.0283
230	-1.5848	-2.9091	0.0000	-0.6553	0.4466	5.4018	0.7535	5.7126	19.8488	9.8357	7.1069	13.8000	13.8000	13.8000	13.8000	-14.3126	-0.6793	-9.4272	-10.4875	-27.7587	-15.4276	-31.5905	-18.9916
231	-0.9240	-4.1551	0.0000	0.9555	1.9034	3.5185	1.9129	3.3033	8.9793	14.4920	6.6862	13.8000	13.8000	13.8000	13.8000	-7.9701	-2.2318	-9.7881	-10.4496	-27.8532	-15.5221	-30.2056	-22.2538
232	0.6589	-0.5748	0.0000	2.3337	2.2285	5.5595	4.2404	4.9182	19.4777	9.8694	6.3222	13.8000	13.8000	13.8000	13.8000	-14.3623	-2.9067	-11.0683	-10.6630	-25.5887	-13.2576	-30.3000	-20.7395
233	1.8523	5.4965	0.0000	2.4269	0.4327	0.5868	0.3476	5.5996	6.8267	10.2023	6.1223	13.8000	13.8000	13.8000	13.8000	-5.1577	-3.2678	-13.0478	-15.9805	-21.9934	-9.6623	-31.5245	-18.9879
234	-1.5533	-2.9906	0.0000	-0.7115	0.4380	5.5124	0.6535	5.6067	19.7915	9.8980	7.0682	13.8000	13.8000	13.8000	13.8000	-14.2805	-0.7083	-9.4263	-10.4796	-27.7212	-15.3901	-31.4630	-19.1169
235	1.8077	-0.2143	0.0000	1.7554	4.3726	0.8403	3.4866	4.2021	15.0804	12.5653	6.2144	13.8000	13.8000	13.8000	13.8000	-10.7787	-2.5168	-12.0667	-10.4972	-24.7228	-12.3917	-32.2690	-11.3015
236	1.3718	0.3110	0.0000	2.1216	4.2038	0.2217	3.6468	4.7185	14.7542	10.9882	5.9590	13.8000	13.8000	13.8000	13.8000	-10.4109	-2.4362	-11.8604	-10.6649	-24.9243	-12.5932	-32.3606	-10.6287
237	1.4704	0.3023	0.0000	2.0116	4.3822	0.3915	3.6465	4.6330	14.6071	10.9465	5.8620	13.8000	13.8000	13.8000	13.8000	-10.4689	-2.2288	-11.8622	-10.5985	-25.0067	-12.6756	-32.4015	-10.7548
238	1.6670	5.7926	0.0000	2.5064	0.9135	0.1691	0.4514	5.2370	6.6009	9.8505	5.8593	13.8000	13.8000	13.8000	13.8000	-5.0248	-3.2588	-12.8039	-16.2072	-22.1092	-9.7781	-31.2625	-19.2761
239	1.4948	0.1496	0.0000	2.1048	4.2092	0.3114	3.6447	4.4720	14.7551	10.8510	6.0207	13.8000	13.8000	13.8000	13.8000	-10.5963	-2.2627	-11.6223	-10.5920	-24.9500	-12.6189	-32.3818	-10.8749
240	0.4740	-0.3015	0.0000	2.5233	1.7793	6.1921	5.0300	5.4444	20.5779	9.9987	6.4575	13.8000	13.8000	13.8000	13.8000	-15.2447	-2.5829	-11.5856	-10.5602	-25.7878	-13.4567	-30.2515	-20.7884
241	-1.4928	-2.7547	0.0000	-0.3738	0.6225	5.2173	0.5469	5.5694	19.8817	9.9146	6.9465	13.8000	13.8000	13.8000	13.8000	-14.5358	-0.5360	-9.3317	-10.5328	-27.5402	-15.2091	-31.6556	-19.3093
242	-0.9204	-3.8471	0.0000	-0.6491	3.1120	5.1174	2.1964	4.0064	8.4953	11.8937	6.6240	13.8000	13.8000	13.8000	13.8000	-14.8458	-4.3734	-12.3463	-10.4416	-27.6132	-15.2821	-29.7556	-20.5160
243	1.6716	5.7001	0.0000	2.2429	1.4041	0.7402	0.7748	5.7995	7.0089	10.3396	6.8875	13.8000	13.8000	13.8000	13.8000	-5.9621	-3.4275	-13.6098	-16.3153	-21.6943	-9.3632	-31.2993	-18.8905
244	-3.1415	-5.3980	0.0000	2.9914	2.5090	2.3958	2.2341	3.9019	9.0728	12.4040	6.0176	13.8000	13.8000	13.8000	13.8000	-13.7983	-0.9747	-11.2708	-10.3836	-29.5564	-17.2253	-29.7947	-25.8147
245	0.4543	-1.3673	0.0000	2.4767	0.7851	2.6076	4.6231	4.3413	20.0035	15.4554	6.2678	13.8000	13.8000	13.8000	13.8000	-12.8169	-0.4953	-11.8869	-10.5031	-25.8221	-13.4910	-29.7178	-21.3037
246	1.7475	5.3396	0.0000	2.2250	0.3472	0.5620	0.0768	5.2944	6.5508	10.0724	6.5052	13.8000	13.8000	13.8000	13.8000	-5.9428	-3.4032	-13.5936	-15.7895	-21.7157	-9.3846	-31.3446	-18.9348
247	0.5606	-1.2700	0.0000	2.0506	3.6397	0.4339	2.6305	4.6621	14.5600	10.7693	6.3466	13.8000	13.8000	13.8000	13.8000	-11.8190	-1.2865	-12.9794	-10.5440	-25.8909	-13.5598	-33.3170	-10.5374
248	-1.4112	-3.0551	0.0000	-0.6618	0.2929	5.5177	0.7569	5.5288	19.8314	9.8013	7.1908	13.8000	13.8000	13.8000	13.8000	-14.2917	-0.6629	-9.2271	-10.5238	-27.5215	-15.1904	-31.6098	-19.0575
249	-1.8047	-2.9162	0.0000	-0.5538	0.5849	5.2681	0.8594	5.5872	19.6765	9.6874	6.8810	13.8000	13.8000	13.8000	13.8000	-14.5753	-0.7201	-9.0319	-10.5695	-27.8624	-15.5313	-31.7038	-19.0380
250	0.4301	-1.3696	0.0000	5.4225	2.7441	5.8316	2.6186	5.2368	11.4332	8.9761	7.0438	13.8000	13.8000	13.8000	13.8000	-17.3605	-0.3476	-12.0089	-10.3553	-25.8552	-13.5241	-28.6048	-24.3356
251	0.4665	-1.2921	0.0000	5.5305	2.6236	6.0463	2.6890	5.2889	11.2411	9.1045	6.9618	13.8000	13.8000	13.8000	13.8000	-17.2468	-0.5096	-11.8768	-10.4166	-26.0335	-13.7024	-28.7129	-24.4300
252	1.7414	5.1387	0.0000	2.3165	0.1929	0.5897	0.0075	5.1788	6.2949	9.9729	6.2818	13.8000	13.8000	13.8000	13.8000	-6.1824	-3.3999	-13.4420	-15.6461	-21.8966	-9.5655	-31.0817	-19.4330
253	-1.4138	-2.9058	0.0000	-0.6202	0.5649	5.4811	0.7255	5.4979	19.7322	9.8706	7.0781	13.8000	13.8000	13.8000	13.8000	-14.3660	-0.8102	-9.3382	-10.3593	-27.7013	-15.3702	-31.4209	-19.1443
254	-0.9428	-3.9179	0.0000	-0.7579	3.1586	5.0371	2.2334	3.9070	8.5585	11.7215	6.5572	13.8000	13.8000	13.8000	13.8000	-14.7866	-4.2570	-12.4317	-10.4509	-27.6662	-15.3351	-29.7581	-20.4933
255	1.1513	0.0227	0.0000	1.9263	4.7720	0.4470	3.5723	4.6650	14.7909	10.9829	5.9623	13.8000	13.8000	13.8000	13.8000	-10.4352	-2.6382	-11.7747	-10.5804	-25.2287	-12.8976	-32.2975	-11.1723
256	-0.8451	-2.2700	0.0000	4.8915	3.0312	5.2287	1.1965	4.7859	8.2188	9.8261	6.3937	13.8000	13.8000	13.8000	13.8000	-14.5384	-0.4778	-10.3990	-10.5534	-27.0288	-14.6977	-30.3191	-24.6283
257	-1.6054	-2.9491	0.0000	-0.6528	0.3919	5.4976	0.8981	5.6495	19.8864	9.9044	7.0557	13.8000	13.8000	13.8000	13.8000	-14.3906	-0.7749	-9.2884	-10.4832	-27.7458	-15.4147	-31.5473	-19.2011
258	-3.2352	-5.4570	0.0000	2.9050	2.3758	2.6901	2.1903	3.9207	8.9346	12.2095	6.0946	13.8000	13.8000	13.8000	13.8000	-13.3764	-0.9557	-11.3196	-10.3886	-29.7082	-17.3771	-30.0680	-25.7101
259	1.4604	0.2643	0.0000	2.0280	4.2971	0.3295	3.6556	4.4525	14.5540	10.9287	5.7920	13.8000	13.8000	13.8000	13.8000	-10.5690	-2.4069	-11.8185	-10.4815	-24.9537	-12.6226	-32.4092	-10.6762
260	-0.8516	-4.1251	0.0000	2.4762	4.7011	5.3875	2.0797	3.7579	12.0974	12.3785	6.6708	13.8000	13.8000	13.8000	13.8000	-14.7244	-1.4995	-11.9937	-10.3768	-27.7915	-15.4604	-29.2218	-23.9064
261	0.5514	-1.2872	0.0000	5.5562	2.6445	5.8548	2.7750	5.2777	11.2999	8.9707	6.9904	13.8000	13.8000	13.8000	13.8000	-17.2065	-0.4522	-12.1163	-10.4405	-25.8935	-13.5624	-28.6563	-24.3585
262	1.7891	5.9004	0.0000	1.9724	0.7685	0.3826	0.9975	5.6551	6.6519	10.3910	7.2333	13.8000	13.8000	13.8000	13.8000	-6.1328	-3.1798	-13.9840	-16.3706	-21.9422	-9.6111	-31.0938	-18.8423
263	-0.8645	-2.6236	0.0000	4.8877	2.4621	5.4193	1.3047	4.7417	7.6948	10.0621	6.6160	13.8000	13.8000	13.8000	13.8000	-14.4335	-0.4644	-10.3156	-10.4005	-27.0973	-14.7662	-30.1454	-24.8701
264	0.9720	-0.1170	0.0000	1.7501	3.2977	5.1136	0.5802	5.3410	19.6441	7.3167	6.5204	13.8000	13.8000	13.8000	13.8000	-12.1444	-1.2450	-8.9006	-10.4959	-25.3095	-12.9784	-28.7547	-19.9347
265	-0.8361	-2.5862	0.0000	4.5593	2.2382	5.4485	1.1144	4.8312	7.8538	9.7372	6.5400	13.8000	13.8000	13.8000	13.8000	-14.3852	-0.7367	-10.2140	-10.5770	-27.0568	-14.7257	-30.0820	-24.7295
266	2.7788	1.0768	0.0000	3.1163	0.7696	0.8144	4.1177	3.8398	8.5004	13.5002	5.5343	13.8000	13.8000	13.8000	13.8000	-17.2078	-0.5555	-12.6526	-10.7195	-23.9474	-11.6163	-32.0216	-20.4332
267	1.4954	0.2195	0.0000	2.0304	4.2284	0.2762	3.5425	4.4442	14.6064	11.0143	5.9154	13.8000	13.8000	13.8000	13.8000	-10.4145	-2.2243	-11.5870	-10.5397	-24.7526	-12.4215	-32.3418	-10.5851
268	-0.9246	-2.5429	0.0000	5.2176	1.5912	5.7830	3.2799	4.7515	19.1124	10.4810	6.4854	13.8000	13.8000	13.8000	13.8000	-15.4024	-0.3185	-13.8344	-10.3911	-27.1783	-14.8472	-29.4240	-25.3311
269	1.3613	0.1675	0.0000	2.0874	4.2861	0.4270	3.6554	4.5381	14.5480	10.8772	5.9102	13.8000	13.8000	13.8000	13.8000	-10.4495	-2.2639	-11.7341	-10.5091	-24.9301	-12.5990	-32.4061	-10.6817
270	1.8348	-0.0260	0.0000	1.5218	3.8586	0.7848	3.5177	4.6969	14.9286	12.4102	6.6009	13.8000	13.8000	13.8000	13.8000	-10.5729	-2.4623	-12.0518	-10.4771	-24.5792	-12.2481	-31.8847	-10.9927
271	1.2967	0.6137	0.0000	2.0289	4.8631	1.4347	2.6756	5.2933	13.9990	10.9550	6.2708	13.8000	13.8000	13.8000	13.8000	-11.0616	-2.2868	-12.1754	-10.6812	-25.0843	-12.7532	-32.1690	-10.2923
272	1.8469	1.3878	0.0000	4.7877	0.5882	4.1192	2.7941	5.3679	18.4148	7.8260	6.0621	13.8000	13.8000	13.8000	13.8000	-14.4669	-0.2557	-10.2117	-10.6917	-24.7623	-12.4312	-33.4192	-21.9853
273	0.3788	-1.3496	0.0000	5.4219	2.4422	5.9970	2.7588	5.2565	11.3789	8.9668	7.0395	13.8000	13.8000	13.8000	13.8000	-17.3300	-0.4211	-12.0658	-10.4078	-25.8506	-13.5195	-28.5830	-24.3823
274	-1.6465	-2.9871	0.0000	-0.6691	0.5476	5.2809	0.8817	5.6599	19.8271	9.6869	7.1369	13.8000	13.8000	13.8000	13.8000	-14.2627	-0.7983	-9.3715	-10.4329	-27.8625	-15.5314	-31.4615	-19.0908
275	0.7973	-0.2179	0.0000	1.7040	3.0180	4.8753	0.4490	5.4863	19.4051	7.4322	6.5643	13.8000	13.8000	13.8000	13.8000	-11.9186	-1.1829	-8.8660	-10.5485	-25.5415	-13.2104	-28.6863	-19.8912
276	2.0640	0.1949	0.0000	2.9195	3.3362	0.2750	2.7342	4.4840	15.6601	10.8901	6.3849	13.8000	13.8000	13.8000	13.8000	-10.5825	-2.2726	-12.0561	-10.5626	-24.6337	-12.3026	-33.1436	-10.8343
277	1.6783	-0.0926	0.0000	2.4932	3.5262	0.2675	2.7313	4.9868	16.0160	10.8566	6.6958	13.8000	13.8000	13.8000	13.8000	-11.1532	-1.7784	-12.0658	-10.6843	-24.6950	-12.3639	-32.9812	-10.7343
278	1.4283	-0.4378	0.0000	2.0576	4.0627	0.0661	2.2728	4.5723	15.0988	11.3422	6.3945	13.8000	13.8000	13.8000	13.8000	-10.3696	-3.0034	-11.8792	-10.4801	-25.1672	-12.8361	-32.7759	-10.6207
279	-1.2511	-3.1302	0.0000	5.9918	2.6952	5.0054	3.0510	5.1375	11.4557	9.4442	6.8819	13.8000	13.8000	13.8000	13.8000	-14.3875	-1.9737	-12.3571	-10.4624	-27.6705	-15.3394	-32.7037	-26.5463
280	1.8763	5.1376	0.0000	2.3400	0.1968	0.5147	0.0373	5.1730	6.3318	9.9252	6.2170	13.8000	13.8000	13.8000	13.8000	-6.1374	-3.3668	-13.4770	-15.5691	-21.6635	-9.3324	-31.1591	-19.2960
281	-1.6031	-3.0003	0.0000	-0.7248	0.4272	5.4295	0.7274	5.6811	19.9646	9.8322	7.1650	13.8000	13.8000	13.8000	13.8000	-14.4296	-0.6490	-9.3975	-10.5054	-27.6977	-15.3666	-31.6086	-19.1153
282	0.6014	-1.3186	0.0000	2.2167	3.4132	1.1096	2.0623	4.3812	14.5838	11.1083	6.1605	13.8000	13.8000	13.8000	13.8000	-11.2086	-0.9741	-12.7939	-10.4247	-25.7966	-13.4655	-33.5984	-10.8050
283	1.7144	-0.1659	0.0000	1.9419	3.7716	0.4850	2.7908	4.6914	15.1748	12.0129	6.4907	13.8000	13.8000	13.8000	13.8000	-10.5128	-2.3431	-11.9189	-10.4091	-24.8202	-12.4891	-32.4835	-11.5523
284	-0.7721	-4.2523	0.0000	0.7326	2.1941	3.3251	2.0284	3.5081	8.8952	14.2409	6.8575	13.8000	13.8000	13.8000	13.8000	-8.5922	-2.0829	-9.7500	-10.3453	-27.9673	-15.6362	-30.2314	-22.3051
285	0.6483	-1.3364	0.0000	5.6063	2.6035	5.9400	2.6616	5.2513	11.1817	8.9539	7.1157	13.8000	13.8000	13.8000	13.8000	-17.2708	-0.3162	-11.9397	-10.3652	-25.9034	-13.5723	-28.5016	-24.4549
286	1.9824	6.3294	0.0000	2.1363	1.1765	0.2752	1.1089	5.4956	6.5360	10.5143	7.6719	13.8000	13.8000	13.8000	13.8000	-6.2327	-2.7029	-13.6279	-16.3906	-22.2027	-9.8716	-31.3559	-18.8475
287	0.4862	-1.4689	0.0000	5.4963	2.5036	6.0326	2.5039	5.1253	11.4675	8.9540	7.0299	13.8000	13.8000	13.8000	13.8000	-17.2995	-0.3173	-11.8509	-10.4606	-25.8341	-13.5030	-28.4683	-24.4017
288	-0.5197	-2.5987	0.0000	5.0003	1.2051	5.2147	3.3608	4.6851	19.1901	10.1114	6.8162	13.8000	13.8000	13.8000	13.8000	-16.3008	-0.4051	-13.8709	-10.3860	-26.8404	-14.5093	-29.2507	-24.8794
289	0.9567	0.1681	0.0000	0.3772	3.4203	1.9883	4.0894	4.4605	15.6191	11.5158	5.5678	13.8000	13.8000	13.8000	13.8000	-10.2782	-2.4062	-9.5934	-10.7253	-25.2058	-12.8747	-30.9287	-10.0081
290	1.8178	5.7036	0.0000	2.3261	1.3118	0.6210	0.7525	5.9258	7.0164	10.4262	6.9446	13.8000	13.8000	13.8000	13.8000	-5.9123	-3.3287	-13.6424	-16.1110	-21.7991	-9.4680	-31.4723	-18.9220
291	1.6958	5.1190	0.0000	2.3892	0.4547	0.5575	0.0964	5.2573	6.4371	10.1463	6.3179	13.8000	13.8000	13.8000	13.8000	-6.0573	-3.3321	-13.5166	-15.6745	-21.8475	-9.5164	-31.3626	-19.3246
292	1.8914	1.2441	0.0000	4.8534	0.0740	4.6952	2.5717	5.4671	18.5989	8.0668	6.3586	13.8000	13.8000	13.8000	13.8000	-13.8459	-0.6363	-10.7676	-10.7858	-24.4267	-12.0956	-33.0505	-22.4106
293	1.7307	5.2549	0.0000	2.2040	0.3260	0.7074	0.1417	5.2736	6.3729	9.8625	6.2000	13.8000	13.8000	13.8000	13.8000	-6.2125	-3.4367	-13.4105	-15.7811	-21.7877	-9.4566	-31.1423	-18.9782
294	-2.6115	-4.6761	0.0000	2.0703	5.1005	5.4363	1.9738	5.2812	11.7537	10.3820	7.2182	13.8000	13.8000	13.8000	13.8000	-13.2175	-2.5612	-10.8358	-10.4184	-29.0293	-16.6982	-29.3341	-24.1231
295	1.8994	1.2488	0.0000	5.1223	0.2100	4.4271	2.3801	5.4158	18.8931	8.1515	6.3908	13.8000	13.8000	13.8000	13.8000	-13.9533	-0.4789	-10.7760	-10.6418	-24.5130	-12.1819	-33.4232	-22.6049
296	-1.5303	-2.6515	0.0000	-0.3236	0.4973	5.2547	0.5372	5.6318	19.9874	10.0864	6.9588	13.8000	13.8000	13.8000	13.8000	-14.2544	-0.3488	-9.6801	-10.5398	-27.7688	-15.4377	-31.1459	-19.4372
297	-0.8065	-4.2890	0.0000	0.6943	1.9278	3.2213	2.1204	3.0453	9.0339	14.3246	6.5344	13.8000	13.8000	13.8000	13.8000	-7.9219	-2.1075	-9.7691	-10.5363	-27.9020	-15.5709	-30.2146	-22.1844
298	-1.0372	-4.2346	0.0000	0.7986	2.0566	3.4864	2.0499	3.2940	8.9616	14.2582	6.6487	13.8000	13.8000	13.8000	13.8000	-8.0494	-2.0599	-9.8112	-10.4716	-27.8841	-15.5530	-30.2379	-22.1882
299	-1.2511	-3.0719	0.0000	1.0493	0.4328	2.7094	7.8331	4.3851	8.3275	9.8114	6.0938	13.8000	13.8000	13.8000	13.8000	-17.4361	-1.3257	-11.9942	-10.5985	-27.4311	-15.1000	-30.7152	-21.6169
300	-0.9299	-2.6002	0.0000	4.7754	2.3656	5.3358	1.3988	4.5912	7.5009	10.0552	6.4421	13.8000	13.8000	13.8000	13.8000	-14.4837	-0.8312	-10.4411	-10.4756	-27.1628	-14.8317	-29.7804	-24.7634
301	1.8440	1.5518	0.0000	4.5329	0.4579	4.4971	2.9760	5.6812	19.1067	8.2015	6.2514	13.8000	13.8000	13.8000	13.8000	-13.9798	-1.0728	-10.3046	-10.8310	-24.5438	-12.2127	-32.9855	-21.9593
302	0.6323	-1.5460	0.0000	5.3740	2.4258	6.0974	2.7490	5.1889	11.3815	8.8478	7.1921	13.8000	13.8000	13.8000	13.8000	-17.3130	-0.3592	-11.9894	-10.3914	-25.9410	-13.6099	-28.6366	-24.5027
303	1.9480	1.0776	0.0000	1.3440	3.1210	1.1512	2.2930	4.4661	13.7378	12.6839	5.5813	13.8000	13.8000	13.8000	13.8000	-12.1488	-1.3578	-11.2786	-10.7792	-24.4944	-12.1633	-31.5965	-10.6988
304	1.5826	5.5502	0.0000	2.3361	0.4654	0.3176	0.5180	5.4743	6.6743	9.7930	5.8760	13.8000	13.8000	13.8000	13.8000	-5.5534	-2.8734	-12.9037	-16.1600	-22.1623	-9.8312	-31.0903	-19.2084
305	1.7238	5.1711	0.0000	2.4283	0.2331	0.6888	0.0847	5.2649	6.4345	10.0183	6.2571	13.8000	13.8000	13.8000	13.8000	-5.9680	-3.2560	-13.4447	-15.7404	-21.8089	-9.4778	-31.2183	-19.2430
306	1.1541	-0.3444	0.0000	1.4908	3.3154	5.0696	0.7063	5.1497	19.5874	7.1915	6.4498	13.8000	13.8000	13.8000	13.8000	-11.9957	-1.1406	-9.1955	-10.5583	-25.3443	-13.0132	-28.9291	-19.8019
307	1.5449	0.2242	0.0000	2.1698	4.2327	0.2303	3.7193	4.5812	14.5797	10.8365	6.0337	13.8000	13.8000	13.8000	13.8000	-10.6910	-2.2916	-11.6279	-10.5224	-24.9328	-12.6017	-32.3314	-10.6497
308	1.8803	5.8719	0.0000	2.1699	0.5546	0.1512	0.9654	5.8165	6.9836	10.3908	7.4487	13.8000	13.8000	13.8000	13.8000	-5.8249	-3.0995	-14.1326	-16.1715	-21.8605	-9.5294	-31.0576	-19.2039
309	1.4197	0.3378	0.0000	2.0652	4.3073	0.2241	3.6562	4.5249	14.5410	11.0698	5.9016	13.8000	13.8000	13.8000	13.8000	-10.5301	-2.2610	-11.6958	-10.5644	-24.9257	-12.5946	-32.3716	-10.7179
310	-1.5518	-2.9286	0.0000	-0.6218	0.4262	5.5596	0.8315	5.5544	19.8329	9.7656	7.0652	13.8000	13.8000	13.8000	13.8000	-14.4098	-0.8950	-9.3058	-10.5396	-27.6278	-15.2967	-31.4729	-19.0389
311	0.9928	-0.1033	0.0000	0.2155	3.7659	2.3605	4.0016	4.3878	16.0781	11.4856	5.7265	13.8000	13.8000	13.8000	13.8000	-10.2026	-2.3882	-9.3872	-10.7201	-25.2723	-12.9412	-30.8036	-10.4811
312	1.8338	-0.0327	0.0000	2.4840	3.7878	0.4703	2.9788	4.7122	15.7393	11.1222	6.6961	13.8000	13.8000	13.8000	13.8000	-10.8810	-2.2498	-12.1581	-10.4717	-24.7078	-12.3767	-32.7516	-11.1390
313	1.4928	0.2448	0.0000	2.2422	4.3961	0.2360	3.5073	4.6765	14.7278	10.8972	6.0286	13.8000	13.8000	13.8000	13.8000	-10.8165	-2.2493	-11.6784	-10.4479	-25.0486	-12.7175	-32.5195	-10.8098
314	-1.5468	-2.9262	0.0000	-0.7805	0.5562	5.2768	0.7703	5.5862	19.8487	9.7681	6.9969	13.8000	13.8000	13.8000	13.8000	-14.3243	-0.6742	-9.3530	-10.5534	-27.8190	-15.4879	-31.4125	-19.1612
315	-1.4282	-3.0052	0.0000	-0.6372	0.2775	5.4904	0.5826	5.5684	19.9339	9.8794	7.0831	13.8000	13.8000	13.8000	13.8000	-14.4452	-0.5793	-9.5448	-10.5597	-27.7055	-15.3744	-31.3971	-19.3269
316	2.0019	5.2333	0.0000	2.2934	0.3769	0.5118	0.1601	5.1338	6.2406	10.0291	6.0794	13.8000	13.8000	13.8000	13.8000	-6.1742	-3.2934	-13.4869	-15.5466	-21.8267	-9.4956	-31.3213	-19.1524
317	0.6179	-1.4351	0.0000	5.6108	2.6302	5.8876	2.7389	5.3345	11.3786	8.9726	7.2435	13.8000	13.8000	13.8000	13.8000	-17.3863	-0.3151	-12.0966	-10.4053	-25.8287	-13.4976	-28.5675	-24.4988
318	-1.4193	-2.9005	0.0000	-0.7524	0.4877	5.4979	0.7866	5.5577	19.8758	9.8480	7.0857	13.8000	13.8000	13.8000	13.8000	-14.3298	-0.7790	-9.2704	-10.4332	-27.6712	-15.3401	-31.5477	-19.0267
319	1.9265	5.6542	0.0000	2.4133	0.8939	0.4340	0.5382	5.5931	6.7566	10.6223	7.1758	13.8000	13.8000	13.8000	13.8000	-5.4925	-2.5682	-13.5677	-15.8892	-22.0638	-9.7327	-31.2338	-19.0074
320	-1.6310	-2.9537	0.0000	-0.6778	0.4392	5.3474	0.7454	5.6060	19.8752	9.8293	7.1169	13.8000	13.8000	13.8000	13.8000	-14.3304	-0.7668	-9.4218	-10.4938	-27.7065	-15.3754	-31.5432	-19.0696
321	1.7782	5.8007	0.0000	2.2597	0.6094	0.3823	0.7880	5.8197	7.0268	10.5061	7.3682	13.8000	13.8000	13.8000	13.8000	-5.8129	-2.8406	-13.8012	-16.1352	-22.0404	-9.7093	-31.3129	-18.8114
322	1.3913	-0.1244	0.0000	1.7556	3.8404	0.9556	2.8937	4.6193	14.8219	11.7694	6.2924	13.8000	13.8000	13.8000	13.8000	-10.3703	-2.6726	-12.0206	-10.5537	-24.9864	-12.6553	-32.2591	-11.1410
323	-3.1290	-5.2928	0.0000	4.1694	0.5606	5.0890	6.1312	4.4059	10.7192	11.2113	6.5343	13.8000	13.8000	13.8000	13.8000	-18.3603	-3.6206	-15.6195	-10.3838	-29.5346	-17.2035	-30.6657	-26.5997
324	-0.7641	-2.5934	0.0000	4.7201	2.2193	5.2670	1.3432	4.8533	7.6367	9.9639	6.7017	13.8000	13.8000	13.8000	13.8000	-14.2226	-0.6719	-10.1454	-10.5003	-26.9112	-14.5801	-29.8130	-24.8707
325	1.4350	0.6037	0.0000	1.7065	5.0966	1.6208	2.6563	4.9940	14.2212	10.8348	6.1349	13.8000	13.8000	13.8000	13.8000	-10.7700	-2.1921	-11.8662	-10.6755	-24.8794	-12.5483	-31.8196	-10.4802
326	1.7965	5.2505	0.0000	2.2570	0.2848	0.5722	0.0753	5.1450	6.3458	10.0620	6.3059	13.8000	13.8000	13.8000	13.8000	-5.9932	-3.3461	-13.4459	-15.6782	-21.8654	-9.5343	-31.1477	-19.3090
327	0.3448	-1.5115	0.0000	5.5348	2.3768	5.8076	2.7872	5.2067	11.5331	8.9019	7.0255	13.8000	13.8000	13.8000	13.8000	-17.3649	-0.3834	-11.8587	-10.3944	-25.8861	-13.5550	-28.4878	-24.5614
328	1.5382	-0.0155	0.0000	2.0705	4.3198	0.3756	3.7405	4.4212	14.5526	11.0657	6.0153	13.8000	13.8000	13.8000	13.8000	-10.4769	-2.4421	-11.6984	-10.4477	-25.0947	-12.7636	-32.4264	-10.7399
329	-3.2613	-5.5467	0.0000	2.9264	2.1713	2.1711	2.2271	4.0343	8.8648	12.1344	6.2839	13.8000	13.8000	13.8000	13.8000	-13.4860	-1.1143	-11.4561	-10.3794	-29.6688	-17.3377	-29.4966	-25.6827
330	1.0409	-0.0514	0.0000	1.7624	3.3169	5.2694	0.6307	5.3469	19.5641	7.6787	6.5510	13.8000	13.8000	13.8000	13.8000	-12.2305	-1.5038	-9.0701	-10.6660	-25.1360	-12.8049	-28.7114	-19.9172
331	1.8205	5.8079	0.0000	2.3267	1.3314	0.9153	0.8772	5.8565	7.1114	10.4619	6.9612	13.8000	13.8000	13.8000	13.8000	-5.8453	-3.4456	-13.6554	-16.1435	-21.9595	-9.6284	-31.3664	-19.2257
332	0.7510	-1.7799	0.0000	2.0704	2.1252	4.5566	1.4983	4.3823	7.1022	9.4955	6.7434	13.8000	13.8000	13.8000	13.8000	-17.4436	-2.6524	-14.2475	-10.4263	-25.7321	-13.4010	-31.7805	-21.2471
333	1.8752	5.3611	0.0000	2.3062	0.4063	0.6634	0.0925	5.2110	6.3011	9.9508	6.1742	13.8000	13.8000	13.8000	13.8000	-5.9885	-3.4149	-13.3900	-15.7916	-21.8884	-9.5573	-31.1685	-19.0624
334	2.0834	6.0269	0.0000	2.2251	0.9552	0.3799	0.6142	5.6987	6.7373	10.5193	7.6678	13.8000	13.8000	13.8000	13.8000	-5.9097	-3.0768	-13.7588	-16.0388	-22.1019	-9.7708	-31.1928	-18.8981
335	-1.5978	-2.8898	0.0000	-0.5691	0.6442	5.4819	0.6089	5.6257	19.8274	10.1074	7.0618	13.8000	13.8000	13.8000	13.8000	-14.2442	-0.7410	-9.3795	-10.5952	-27.7620	-15.4309	-31.6078	-19.1509
336	1.4062	0.2250	0.0000	2.0153	4.3400	0.3880	3.5208	4.5634	14.5206	11.0111	5.9271	13.8000	13.8000	13.8000	13.8000	-10.5444	-2.2325	-11.8274	-10.4929	-25.0142	-12.6831	-32.4590	-10.7778
337	-0.8814	-2.6122	0.0000	4.8028	2.3941	5.1829	1.1483	4.7939	7.5345	9.8659	6.5641	13.8000	13.8000	13.8000	13.8000	-14.5829	-0.5372	-10.3129	-10.5973	-27.0697	-14.7386	-29.9924	-24.9038
338	-1.5623	-2.9450	0.0000	-0.5863	0.4300	5.3838	0.7982	5.5542	19.8118	9.7673	7.0278	13.8000	13.8000	13.8000	13.8000	-14.3551	-0.7076	-9.5619	-10.4374	-27.8573	-15.5262	-31.5039	-19.0770
339	1.9111	5.6185	0.0000	2.4564	0.6338	0.4908	0.3581	5.4618	6.5693	9.6314	5.6130	13.8000	13.8000	13.8000	13.8000	-5.3335	-3.0749	-12.8083	-16.0537	-21.9069	-9.5758	-30.9873	-19.4089
340	1.3567	0.1220	0.0000	2.1235	4.3133	0.3064	3.6534	4.4895	14.6609	11.0951	5.9268	13.8000	13.8000	13.8000	13.8000	-10.5169	-2.3155	-11.7474	-10.5178	-24.8925	-12.5614	-32.5126	-10.6394
341	1.8572	1.3650	0.0000	4.8806	0.2812	4.5161	2.6625	5.3979	18.9223	8.0398	6.1871	13.8000	13.8000	13.8000	13.8000	-13.9195	-0.4155	-10.6206	-10.7121	-24.5410	-12.2099	-33.3047	-22.3776
342	0.4923	-1.3357	0.0000	2.3022	1.1311	2.7089	4.5590	4.4049	20.0258	15.0691	6.1439	13.8000	13.8000	13.8000	13.8000	-12.7262	-0.5472	-11.9918	-10.6631	-25.7345	-13.4034	-29.7014	-21.2268
343	-0.5260	-3.3714	0.0000	-3.0648	0.9299	6.4056	2.0341	4.1613	19.9321	12.4720	6.7367	13.8000	13.8000	13.8000	13.8000	-12.0478	-6.5059	-9.1189	-10.4177	-27.1801	-14.8490	-29.7196	-17.4374
344	1.7929	1.5082	0.0000	5.1668	0.3570	4.2935	2.4836	5.3377	18.7361	8.3213	6.0825	13.8000	13.8000	13.8000	13.8000	-13.8344	-0.8913	-10.9427	-10.7632	-24.6285	-12.2974	-33.0459	-22.5564
345	2.2864	-0.0373	0.0000	7.6996	1.2881	4.8785	4.7742	4.0829	8.7519	9.0389	6.4168	13.8000	13.8000	13.8000	13.8000	-15.1820	-4.6010	-11.0535	-10.3958	-24.4084	-12.0773	-28.2042	-25.6652
346	1.8227	5.1903	0.0000	2.2158	0.3880	0.3862	0.0330	5.1813	6.2620	9.9313	6.3019	13.8000	13.8000	13.8000	13.8000	-5.8759	-3.6094	-13.4775	-15.6020	-21.9460	-9.6149	-31.2633	-19.0762
347	-1.5357	-2.9131	0.0000	-0.6054	0.4754	5.4596	0.7325	5.5839	19.8631	9.8668	7.0838	13.8000	13.8000	13.8000	13.8000	-14.3384	-0.6968	-9.3861	-10.4473	-27.8642	-15.5331	-31.5584	-19.1050
348	0.4528	-1.2815	0.0000	5.4954	2.4522	5.8797	2.7443	5.1449	11.6699	8.9672	6.8724	13.8000	13.8000	13.8000	13.8000	-17.2346	-0.5701	-12.0845	-10.3488	-25.8332	-13.5021	-28.6069	-24.4486
349	1.3079	-0.1342	0.0000	1.7319	3.5860	0.7264	2.9232	4.5474	14.7996	11.9246	6.1059	13.8000	13.8000	13.8000	13.8000	-10.5816	-2.4814	-12.1845	-10.6157	-24.9878	-12.6567	-32.3187	-11.0321
350	-1.6696	-2.9884	0.0000	-0.8750	0.8289	5.3624	1.1926	5.6245	19.8419	9.8848	6.9938	13.8000	13.8000	13.8000	13.8000	-13.8489	-0.5678	-9.0640	-10.6420	-27.8079	-15.4768	-31.4363	-18.8763
351	0.5547	-1.2899	0.0000	5.4036	2.5354	5.7532	2.8939	5.2044	11.4435	8.9024	6.8771	13.8000	13.8000	13.8000	13.8000	-17.1901	-0.5220	-12.0506	-10.5443	-25.9024	-13.5713	-28.4192	-24.3884
352	-2.6215	-4.1273	0.0000	2.8951	0.8858	4.7432	1.2495	4.8964	8.9147	8.6061	6.4434	13.8000	13.8000	13.8000	13.8000	-12.0862	-2.0294	-10.3516	-10.5090	-28.8873	-16.5562	-31.2745	-24.4096
353	1.4209	0.1067	0.0000	1.7927	4.4185	0.4225	3.4224	4.4502	14.4470	11.0685	5.8949	13.8000	13.8000	13.8000	13.8000	-10.6643	-2.2848	-11.8813	-10.3979	-25.0124	-12.6813	-32.1809	-10.6140
354	-0.8774	-3.6905	0.0000	-0.7041	3.1036	5.1809	2.1168	4.1010	8.4112	11.9669	6.5866	13.8000	13.8000	13.8000	13.8000	-14.9406	-4.3013	-12.1624	-10.4612	-27.5754	-15.2443	-29.8462	-20.3426
355	1.8018	5.2623	0.0000	2.2792	0.4215	0.5698	0.0787	5.2195	6.4149	9.9581	6.3494	13.8000	13.8000	13.8000	13.8000	-6.0200	-3.3142	-13.4528	-15.7155	-21.9358	-9.6047	-31.2272	-19.2437
356	1.3822	0.2976	0.0000	2.1784	4.2729	0.4333	3.5206	4.5278	14.5514	10.9412	5.7254	13.8000	13.8000	13.8000	13.8000	-10.4759	-2.2748	-11.9028	-10.6448	-24.9335	-12.6024	-32.5793	-10.7681
357	2.0258	-0.3326	0.0000	7.7472	1.2984	4.8688	4.6908	4.2169	8.6617	8.9215	6.5411	13.8000	13.8000	13.8000	13.8000	-15.1714	-4.4128	-10.7709	-10.4000	-24.8152	-12.4841	-27.6446	-25.8368
358	1.7740	5.6973	0.0000	2.2745	1.3728	0.6466	0.8263	5.7975	6.9689	10.4337	6.9260	13.8000	13.8000	13.8000	13.8000	-5.8321	-3.3708	-13.5061	-16.2535	-21.6311	-9.3000	-31.3400	-19.1189
359	-0.6615	-2.8726	0.0000	2.3354	1.7276	1.1983	2.3123	4.6325	18.2298	10.0318	6.6696	13.8000	13.8000	13.8000	13.8000	-12.6025	-0.5233	-9.9253	-10.4835	-27.2071	-14.8760	-29.5967	-22.5762
360	-0.8562	-3.7935	0.0000	-0.4913	3.0822	5.1550	2.2945	3.9830	8.5968	11.9004	6.6973	13.8000	13.8000	13.8000	13.8000	-14.9639	-4.4264	-12.4373	-10.3981	-27.5919	-15.2608	-29.6525	-20.5341
361	-0.9603	-3.9334	0.0000	-0.6330	3.1227	5.1281	2.0693	3.9981	8.6336	11.9257	6.6378	13.8000	13.8000	13.8000	13.8000	-14.7232	-4.1729	-12.3101	-10.3610	-27.7195	-15.3884	-29.7396	-20.6286
362	1.7814	5.2306	0.0000	2.2162	0.3847	0.6569	0.1486	5.3331	6.4081	9.9339	6.2907	13.8000	13.8000	13.8000	13.8000	-6.1347	-3.0860	-13.4841	-15.7130	-21.8477	-9.5166	-31.1364	-19.2683
363	-1.5740	-2.8451	0.0000	-0.6567	0.4081	5.3862	0.9126	5.7366	19.8096	9.8192	7.0535	13.8000	13.8000	13.8000	13.8000	-14.3221	-0.9648	-9.2172	-10.5935	-27.7643	-15.4332	-31.4293	-19.1229
364	-2.3724	-4.2535	0.0000	2.7777	0.3055	4.6464	1.1737	4.9250	9.3035	8.1124	6.6349	13.8000	13.8000	13.8000	13.8000	-12.1518	-2.1438	-10.6163	-10.4693	-28.7396	-16.4085	-31.9625	-24.4607
365	-0.8300	-3.7625	0.0000	-0.4719	2.9671	5.1879	2.3813	4.1533	8.4013	11.8128	6.8335	13.8000	13.8000	13.8000	13.8000	-14.8391	-4.3288	-12.2570	-10.4526	-27.5258	-15.1947	-29.7298	-20.6127
366	-0.7181	-2.4599	0.0000	1.5347	0.6892	5.3560	5.7581	4.1145	11.0594	8.4124	5.9858	13.8000	13.8000	13.8000	13.8000	-8.9837	-1.3423	-9.1045	-10.6995	-26.8462	-14.5151	-31.0788	-21.2594
367	1.5965	0.4375	0.0000	2.1553	4.4731	0.1283	3.8958	4.4316	14.8747	10.8985	5.8494	13.8000	13.8000	13.8000	13.8000	-10.4076	-2.7598	-11.3372	-10.5049	-24.7499	-12.4188	-32.2886	-10.9145
368	-1.5475	-2.6861	0.0000	5.9625	2.7714	4.8845	2.9457	5.2439	11.7097	9.2537	6.4606	13.8000	13.8000	13.8000	13.8000	-14.7096	-1.7031	-12.4423	-10.5995	-27.7514	-15.4203	-32.7853	-26.2754
369	1.8374	5.2156	0.0000	2.2540	0.2178	0.5836	0.0345	5.1732	6.3174	10.0828	6.1011	13.8000	13.8000	13.8000	13.8000	-6.0379	-3.2303	-13.4061	-15.7097	-21.7491	-9.4180	-31.2356	-19.1245
370	0.6852	-0.3312	0.0000	2.4208	2.2885	5.5344	4.4180	5.0620	19.3236	9.9440	6.2970	13.8000	13.8000	13.8000	13.8000	-14.5965	-2.9519	-11.0310	-10.7174	-25.4979	-13.1668	-30.8518	-20.5542
371	0.5063	-1.3024	0.0000	5.6416	2.5203	5.9098	2.7323	5.2146	11.4307	8.7052	7.0410	13.8000	13.8000	13.8000	13.8000	-17.2655	-0.4635	-12.0087	-10.3884	-25.7555	-13.4244	-28.7027	-24.4402
372	1.8151	5.2958	0.0000	2.1588	0.2935	0.5384	0.0704	5.1756	6.3411	9.9499	6.2141	13.8000	13.8000	13.8000	13.8000	-6.0055	-3.2720	-13.3714	-15.8063	-21.6893	-9.3582	-31.0069	-19.1855
373	1.9219	0.0869	0.0000	2.3386	3.1808	0.3506	2.9979	4.6000	15.6543	11.0096	6.3934	13.8000	13.8000	13.8000	13.8000	-11.0634	-2.2411	-12.0751	-10.6078	-24.6504	-12.3193	-32.8514	-10.8458
374	1.8511	1.1342	0.0000	5.0577	0.2498	4.8258	2.4875	5.3855	18.8214	8.1670	6.2485	13.8000	13.8000	13.8000	13.8000	-13.9477	-0.6788	-10.6753	-10.8049	-24.4907	-12.1596	-33.1160	-22.4368
375	1.4814	0.2373	0.0000	2.1381	4.3581	0.4489	3.5639	4.3932	14.5641	11.0594	5.8867	13.8000	13.8000	13.8000	13.8000	-10.6727	-2.2388	-11.7170	-10.4930	-24.8599	-12.5288	-32.3271	-10.6795
376	1.8124	5.3205	0.0000	2.2456	0.3864	0.6835	0.0513	5.2091	6.4167	10.0291	6.1779	13.8000	13.8000	13.8000	13.8000	-5.9898	-3.3110	-13.3514	-15.7785	-21.7133	-9.3822	-31.2239	-19.2297
377	0.5469	-1.2867	0.0000	5.4830	2.3831	6.0404	2.7215	5.3561	11.3184	9.1602	7.1504	13.8000	13.8000	13.8000	13.8000	-17.2951	-0.4328	-12.1600	-10.3385	-25.7845	-13.4534	-28.3754	-24.3467
378	2.0456	5.8130	0.0000	2.0848	1.0045	0.7146	0.1712	6.0325	7.0987	9.8062	6.5022	13.8000	13.8000	13.8000	13.8000	-5.9253	-3.1679	-13.4432	-15.9160	-22.2464	-9.9153	-31.3516	-18.6496
379	1.6090	0.0195	0.0000	2.5405	3.2727	0.1831	3.0062	4.5343	15.5764	10.7097	6.3186	13.8000	13.8000	13.8000	13.8000	-10.8165	-2.2213	-12.1952	-10.5139	-24.7762	-12.4451	-32.8184	-10.8566
380	-0.8273	-2.4706	0.0000	4.6493	2.1471	4.8820	1.3476	4.7580	7.6231	9.9141	6.4947	13.8000	13.8000	13.8000	13.8000	-14.5096	-0.5387	-10.1847	-10.5864	-27.0750	-14.7439	-30.1473	-24.6553
381	-0.9351	-3.7654	0.0000	-0.6835	2.8123	5.1014	2.0315	3.9341	8.4111	11.9789	6.5744	13.8000	13.8000	13.8000	13.8000	-14.6468	-4.6079	-12.3170	-10.3396	-27.5728	-15.2417	-29.7513	-20.3259
382	-1.5700	-2.9104	0.0000	-0.6641	0.6022	5.5106	0.7443	5.7494	19.7488	9.8392	7.2086	13.8000	13.8000	13.8000	13.8000	-14.2801	-0.8338	-9.3950	-10.5432	-27.7609	-15.4298	-31.5185	-19.1433
383	1.8833	5.2151	0.0000	2.2481	0.2585	0.4959	0.0077	5.2752	6.3702	10.0484	6.1858	13.8000	13.8000	13.8000	13.8000	-5.9689	-3.2955	-13.5357	-15.6030	-21.8389	-9.5078	-31.2299	-19.2645
384	1.2442	0.2163	0.0000	2.1358	4.5679	0.2328	3.8351	4.6322	14.7617	10.9365	5.9597	13.8000	13.8000	13.8000	13.8000	-10.6620	-2.2124	-11.7298	-10.5215	-25.1849	-12.8538	-32.4131	-10.5955
385	-2.8620	-3.8435	0.0000	3.5783	0.1875	6.1948	2.7938	5.5118	11.1364	12.8904	6.7821	13.8000	13.8000	13.8000	13.8000	-16.1508	-1.1784	-12.9465	-10.5225	-28.9223	-16.5912	-30.9003	-25.0325
386	-1.3959	-4.3077	0.0000	0.5254	1.7733	3.6534	1.8669	3.4545	9.0540	13.6325	6.4840	13.8000	13.8000	13.8000	13.8000	-7.8599	-1.9640	-10.2150	-10.4317	-28.0966	-15.7655	-30.2796	-22.0730
387	1.4899	0.2804	0.0000	2.1103	4.5521	0.0521	3.6510	4.5955	14.4956	11.0144	5.8944	13.8000	13.8000	13.8000	13.8000	-10.6003	-2.4826	-11.5975	-10.6944	-24.7936	-12.4625	-32.3692	-10.8032
388	-1.6011	-2.8815	0.0000	-0.7449	0.3769	5.5109	0.6599	5.6852	19.8562	9.7870	7.1034	13.8000	13.8000	13.8000	13.8000	-14.4566	-0.8017	-9.3425	-10.4402	-27.7462	-15.4151	-31.5017	-18.9851
389	-1.3153	-2.8597	0.0000	-0.6836	0.5164	5.7332	0.4210	5.3737	19.9449	9.9950	6.8764	13.8000	13.8000	13.8000	13.8000	-14.5693	-0.4576	-9.4291	-10.5049	-27.6928	-15.3617	-30.9298	-19.2933
390	0.5673	-1.3717	0.0000	5.3886	2.7824	5.9550	2.7269	5.2929	11.2811	8.9857	7.0591	13.8000	13.8000	13.8000	13.8000	-17.3702	-0.4916	-11.9673	-10.5537	-25.7192	-13.3881	-28.5480	-24.3746
391	1.8766	5.8441	0.0000	2.3840	1.3250	0.4503	0.7205	5.9153	7.1615	10.0019	6.9281	13.8000	13.8000	13.8000	13.8000	-5.7380	-3.6439	-13.6008	-16.2758	-21.4559	-9.1248	-31.5849	-18.7953
392	0.5163	-1.3588	0.0000	5.4334	2.5034	5.9965	2.7316	5.2725	11.2247	8.8545	6.9853	13.8000	13.8000	13.8000	13.8000	-17.1404	-0.4376	-12.0062	-10.4247	-25.8885	-13.5574	-28.5569	-24.5165
393	2.0291	0.2003	0.0000	2.5681	3.5028	0.5883	3.1971	4.8343	15.3969	10.7385	6.6809	13.8000	13.8000	13.8000	13.8000	-10.5460	-2.1829	-12.0313	-10.5364	-24.3807	-12.0496	-32.8243	-11.2504
394	1.7773	5.2064	0.0000	2.3131	0.3257	0.4888	0.0089	5.2178	6.3244	9.9353	6.2093	13.8000	13.8000	13.8000	13.8000	-5.9729	-3.2740	-13.5844	-15.7257	-21.7678	-9.4367	-31.3074	-19.2697
395	1.4378	0.2449	0.0000	2.0231	4.1420	0.3134	3.4963	4.5667	14.5786	11.0406	6.0269	13.8000	13.8000	13.8000	13.8000	-10.3324	-2.2466	-11.8140	-10.5649	-24.8727	-12.5416	-32.3683	-10.8024
396	1.6951	5.6344	0.0000	2.3563	1.4428	0.4514	0.6865	5.6032	6.8936	10.2176	6.9884	13.8000	13.8000	13.8000	13.8000	-5.9881	-3.3810	-13.4431	-16.1348	-21.7335	-9.4024	-31.4045	-19.0031
397	1.4876	-0.1781	0.0000	2.3100	4.3887	0.2984	2.1949	4.9911	15.0062	11.5709	6.7064	13.8000	13.8000	13.8000	13.8000	-10.5182	-3.1097	-12.0228	-10.4791	-25.0787	-12.7476	-32.7896	-10.5675
398	1.7709	5.6632	0.0000	2.3088	1.3386	0.6727	0.6997	5.8104	7.0136	10.4109	6.9570	13.8000	13.8000	13.8000	13.8000	-6.1046	-3.1819	-13.5001	-16.1613	-21.6776	-9.3465	-31.3186	-19.1218
399	1.7826	5.2753	0.0000	2.2269	0.2937	0.5803	0.0457	5.1727	6.3765	10.0525	6.0629	13.8000	13.8000	13.8000	13.8000	-6.0798	-3.1683	-13.5094	-15.6767	-21.7366	-9.4055	-31.1320	-19.1503
400	1.4391	-0.0814	0.0000	2.2089	4.4929	0.1759	3.0250	4.2154	16.2108	11.5397	5.7079	13.8000	13.8000	13.8000	13.8000	-10.9502	-2.2688	-12.1527	-10.5039	-25.0847	-12.7536	-32.7490	-10.3546
401	0.4757	-2.4561	0.0000	5.4163	0.5722	4.5598	3.0006	4.0352	13.1355	8.9588	6.6823	13.8000	13.8000	13.8000	13.8000	-15.9081	-4.4946	-13.2540	-10.3566	-26.3808	-14.0497	-31.2495	-25.2045
402	2.2638	-0.2344	0.0000	7.9900	0.2927	4.9730	4.6681	3.9113	9.4188	9.7409	6.2989	13.8000	13.8000	13.8000	13.8000	-15.5547	-4.6395	-10.9187	-10.4514	-24.4024	-12.0713	-28.4571	-26.1744
403	1.2487	0.1921	0.0000	1.3826	4.5163	2.2001	3.0460	4.8458	14.8839	10.4787	6.0455	13.8000	13.8000	13.8000	13.8000	-11.1839	-2.4265	-11.6915	-10.5135	-25.1582	-12.8271	-31.9223	-11.0467
404	-1.6556	-3.0856	0.0000	-0.6657	0.4790	5.4530	0.8109	5.6282	19.9112	9.7523	7.0501	13.8000	13.8000	13.8000	13.8000	-14.6082	-0.7910	-9.3825	-10.6133	-27.7958	-15.4647	-31.5704	-19.4839
405	0.4721	-1.2974	0.0000	5.6096	2.5873	5.9934	2.6434	5.3062	11.4267	8.9647	7.0911	13.8000	13.8000	13.8000	13.8000	-17.2419	-0.4959	-12.0042	-10.4217	-25.7693	-13.4382	-28.5667	-24.3977
406	-1.6256	-2.9758	0.0000	-0.7308	0.5162	5.3411	0.7769	5.6601	19.6782	9.8377	7.0754	13.8000	13.8000	13.8000	13.8000	-14.3187	-0.8152	-9.5243	-10.6169	-27.7182	-15.3871	-31.3857	-19.1239
407	-1.1889	-2.5409	0.0000	2.7956	1.4336	5.0023	4.9280	5.5797	12.2088	14.4036	7.1180	13.8000	13.8000	13.8000	13.8000	-11.9699	-0.8451	-11.2292	-10.5106	-27.2554	-14.9243	-30.7406	-22.7964
408	1.9258	5.9198	0.0000	2.3862	0.9996	0.7357	0.8651	5.4126	6.6035	10.7293	7.6978	13.8000	13.8000	13.8000	13.8000	-5.8355	-2.4436	-14.0878	-16.2375	-21.7701	-9.4390	-31.4521	-19.0755
409	0.8645	-1.6896	0.0000	2.0085	2.3649	4.4146	1.4008	4.4009	6.9286	9.3771	6.7971	13.8000	13.8000	13.8000	13.8000	-17.2475	-2.5335	-14.2037	-10.4225	-25.8371	-13.5060	-31.9159	-21.1168
410	1.9618	5.3216	0.0000	2.4133	0.1737	0.6125	0.0779	5.2004	6.3647	10.1523	6.3467	13.8000	13.8000	13.8000	13.8000	-5.9888	-3.3561	-13.4952	-15.6368	-21.9442	-9.6131	-31.2007	-19.1340
411	-1.7148	-2.8649	0.0000	-0.6377	0.3878	5.2617	0.6447	5.6809	19.9994	9.8097	6.9965	13.8000	13.8000	13.8000	13.8000	-14.4228	-0.6536	-9.3002	-10.5089	-27.7810	-15.4499	-31.3755	-19.1812
412	-1.6408	-2.9559	0.0000	-0.6750	0.4052	5.3274	0.7361	5.5794	19.8893	9.9344	7.0910	13.8000	13.8000	13.8000	13.8000	-14.2708	-0.7517	-9.3043	-10.5355	-27.7127	-15.3816	-31.4575	-19.0481
413	-1.5736	-3.0256	0.0000	-0.6714	0.3998	5.4192	0.7090	5.5965	19.9139	9.6605	7.0940	13.8000	13.8000	13.8000	13.8000	-14.6091	-0.6841	-9.1405	-10.5343	-27.7805	-15.4494	-31.4312	-19.0935
414	0.3907	-1.3509	0.0000	5.5377	2.5161	5.9508	2.9038	5.1916	11.3366	9.0268	6.9758	13.8000	13.8000	13.8000	13.8000	-17.1944	-0.5077	-12.0514	-10.3278	-25.8741	-13.5430	-28.5141	-24.4632
415	-1.4634	-2.8909	0.0000	-0.4015	0.6447	5.5613	0.4929	5.4151	19.9582	10.0639	6.9951	13.8000	13.8000	13.8000	13.8000	-14.5228	-0.3976	-9.4204	-10.3660	-27.6380	-15.3069	-31.4766	-19.3181
416	1.9308	5.2965	0.0000	2.3542	0.2507	0.6033	0.0091	5.2669	6.3488	10.0606	6.3311	13.8000	13.8000	13.8000	13.8000	-5.9601	-3.2973	-13.5020	-15.5644	-21.8554	-9.5243	-31.2389	-19.2523
417	-0.4484	-2.3293	0.0000	0.9628	2.9473	7.4164	5.3072	4.7354	13.7517	13.0227	6.6466	13.8000	13.8000	13.8000	13.8000	-12.0200	-3.7501	-7.8531	-10.5663	-26.6368	-14.3057	-32.7106	-19.9255
418	-1.5580	-2.8966	0.0000	-0.7173	0.4966	5.4984	0.7923	5.6987	19.8578	9.8811	7.1007	13.8000	13.8000	13.8000	13.8000	-14.3497	-0.7787	-9.4235	-10.4919	-27.6675	-15.3364	-31.4349	-19.1371
419	2.7422	0.9379	0.0000	3.4318	0.6564	0.5179	4.1299	4.3004	8.9028	13.5994	5.9937	13.8000	13.8000	13.8000	13.8000	-17.1608	-0.0915	-12.6628	-10.5855	-24.0750	-11.7439	-32.5952	-20.7959
420	-0.9356	-3.8617	0.0000	-0.5973	2.8756	5.3684	2.2085	4.1180	8.5920	11.7112	6.8555	13.8000	13.8000	13.8000	13.8000	-14.8259	-3.9978	-12.1836	-10.3074	-27.6059	-15.2748	-29.7338	-20.6033
421	-1.1759	-4.5026	0.0000	0.8445	2.1130	3.6133	2.1443	3.2298	8.8741	14.2500	6.6286	13.8000	13.8000	13.8000	13.8000	-8.1227	-1.9645	-9.7791	-10.4265	-27.9988	-15.6677	-30.3437	-22.4020
422	-1.4425	-3.0162	0.0000	-0.7820	0.4656	5.4353	0.6706	5.6397	19.7210	9.7199	7.1822	13.8000	13.8000	13.8000	13.8000	-14.4432	-0.6870	-9.5996	-10.5047	-27.7744	-15.4433	-31.3879	-19.0310
423	1.6703	-0.0505	0.0000	2.9219	3.3068	0.2207	3.0434	4.5667	14.6036	11.1615	6.2894	13.8000	13.8000	13.8000	13.8000	-10.5953	-2.7705	-12.6933	-10.4884	-24.8210	-12.4899	-33.4045	-12.0470
424	-0.9732	-2.1135	0.0000	1.6996	0.2826	4.9021	5.9284	4.0280	11.0368	9.3444	5.5982	13.8000	13.8000	13.8000	13.8000	-9.0667	-0.9965	-9.0393	-10.5992	-27.1046	-14.7735	-30.9690	-21.2642
425	-2.8322	-4.0387	0.0000	3.6983	0.4821	6.2220	2.5933	5.5106	11.0915	12.6887	6.8340	13.8000	13.8000	13.8000	13.8000	-15.7296	-1.0773	-13.0419	-10.6217	-28.9250	-16.5939	-31.0682	-25.1703
426	1.8667	0.2046	0.0000	1.0817	3.1117	1.0605	2.7042	4.6722	13.7960	12.4527	6.2252	13.8000	13.8000	13.8000	13.8000	-13.3854	-0.5066	-11.0473	-10.6511	-24.5431	-12.2120	-31.7149	-10.0999
427	-0.9474	-3.8242	0.0000	-0.6385	3.2468	5.0380	1.9675	3.9015	8.6552	11.9256	6.4516	13.8000	13.8000	13.8000	13.8000	-14.7965	-4.5163	-12.3065	-10.4393	-27.7244	-15.3933	-29.8658	-20.5133
428	1.6868	5.3541	0.0000	2.1927	0.2137	0.6988	0.1161	5.2321	6.4923	10.0022	6.2080	13.8000	13.8000	13.8000	13.8000	-6.1614	-3.3934	-13.2803	-15.7442	-22.0381	-9.7070	-31.1586	-19.0493
429	-0.7064	-2.1558	0.0000	2.8419	1.5892	6.8982	3.2346	5.4193	8.9364	11.4103	6.9866	13.8000	13.8000	13.8000	13.8000	-16.0411	-3.6412	-12.3851	-10.5131	-26.8509	-14.5198	-30.5401	-22.5789
430	-0.5346	-3.1138	0.0000	-3.2571	0.9578	6.1950	2.0716	4.1608	20.1105	11.9635	6.6313	13.8000	13.8000	13.8000	13.8000	-12.1459	-6.7862	-8.9916	-10.3947	-27.2800	-14.9489	-29.4592	-17.0354
431	0.4495	-1.2716	0.0000	5.5241	2.4956	5.8303	2.2775	5.2928	10.9430	8.8511	6.9283	13.8000	13.8000	13.8000	13.8000	-18.1931	-0.4278	-12.2695	-10.5902	-25.7576	-13.4265	-28.4598	-24.4059
432	-1.6260	-2.9343	0.0000	-0.6884	0.4768	5.3416	0.8107	5.6947	19.7576	9.9694	7.1725	13.8000	13.8000	13.8000	13.8000	-14.3486	-0.7614	-9.2646	-10.5366	-27.8028	-15.4717	-31.5585	-19.0762
433	-1.2591	-2.6760	0.0000	2.6609	1.5197	5.2179	5.0504	5.5706	12.2094	14.3463	7.1427	13.8000	13.8000	13.8000	13.8000	-11.9633	-0.7542	-11.1374	-10.5134	-27.3076	-14.9765	-30.6818	-22.7995
434	-2.8713	-4.0779	0.0000	3.4916	0.0133	6.2937	2.9026	5.1001	10.9684	12.9834	6.5675	13.8000	13.8000	13.8000	13.8000	-15.9791	-0.7402	-13.4392	-10.3706	-29.0152	-16.6841	-31.1878	-25.0334
435	1.3935	-0.3638	0.0000	2.0815	3.7864	0.1783	2.4918	4.5591	14.9186	11.1760	6.3471	13.8000	13.8000	13.8000	13.8000	-10.3721	-3.0074	-11.9327	-10.3703	-25.1860	-12.8549	-32.6601	-10.5798
436	1.8586	1.4776	0.0000	5.1974	0.1004	4.5049	2.2815	5.5410	18.8380	8.0817	6.1879	13.8000	13.8000	13.8000	13.8000	-14.0474	-0.3575	-10.9513	-10.6772	-24.7039	-12.3728	-33.1024	-22.5174
437	1.2917	-0.2855	0.0000	2.2003	4.4908	0.3898	2.9172	4.4636	16.1299	11.4856	6.0462	13.8000	13.8000	13.8000	13.8000	-11.0390	-2.2728	-12.1926	-10.4399	-25.2715	-12.9404	-32.6773	-10.3549
438	1.7669	5.4858	0.0000	2.1544	1.4161	0.7461	0.6696	5.9005	7.0282	10.5327	6.8679	13.8000	13.8000	13.8000	13.8000	-5.7164	-3.4938	-13.4251	-16.0457	-21.8433	-9.5122	-31.4207	-18.8467
439	-3.2114	-5.6432	0.0000	2.7755	2.6606	2.8135	2.0303	3.9373	9.2186	12.1160	6.1742	13.8000	13.8000	13.8000	13.8000	-13.2647	-0.9279	-11.4874	-10.4617	-29.5989	-17.2678	-30.1744	-25.8939
440	2.0099	5.2986	0.0000	2.3243	0.1884	0.4996	0.0774	5.2299	6.3576	10.0000	6.2387	13.8000	13.8000	13.8000	13.8000	-6.0604	-3.2469	-13.5595	-15.6320	-21.7127	-9.3816	-31.1552	-19.2880
441	1.8775	5.3348	0.0000	2.1854	0.2867	0.5472	0.0233	5.1388	6.3219	9.9625	6.2578	13.8000	13.8000	13.8000	13.8000	-6.0608	-3.2812	-13.5913	-15.6795	-21.7468	-9.4157	-31.2472	-19.1122
442	-1.4711	-3.0996	0.0000	-0.7867	0.7305	5.5046	0.5598	5.4166	19.5755	10.0161	7.1352	13.8000	13.8000	13.8000	13.8000	-14.4522	-0.7779	-9.6143	-10.5266	-27.7160	-15.3849	-31.1527	-19.3023
443	1.8892	1.2465	0.0000	5.0393	0.2038	4.6264	2.6861	5.3850	18.8935	8.2721	6.2426	13.8000	13.8000	13.8000	13.8000	-14.0201	-0.4813	-10.6371	-10.8865	-24.4232	-12.0921	-33.1322	-22.6382
444	1.0380	-0.8365	0.0000	1.8216	4.8530	0.1878	1.2445	5.2094	16.2200	11.1198	7.0221	13.8000	13.8000	13.8000	13.8000	-11.0070	-2.7906	-11.3950	-10.5196	-25.4824	-13.1513	-32.8017	-10.7703
445	1.8839	5.8965	0.0000	2.1997	1.1839	1.0736	0.6118	5.5384	6.9732	10.1856	6.6119	13.8000	13.8000	13.8000	13.8000	-5.1270	-3.8791	-13.3146	-16.3510	-21.6042	-9.2731	-31.4104	-18.7400
446	-1.1614	-3.2657	0.0000	0.2610	4.0843	2.0706	4.9350	4.5586	9.7508	9.9994	6.4522	13.8000	13.8000	13.8000	13.8000	-13.7353	-2.0332	-9.9552	-10.5641	-27.5370	-15.2059	-31.1761	-20.8730
447	0.4302	-1.3194	0.0000	5.4281	2.5870	5.8326	2.7717	5.3050	11.3501	8.9233	7.0739	13.8000	13.8000	13.8000	13.8000	-17.3069	-0.3561	-12.0527	-10.2948	-26.0271	-13.6960	-28.5935	-24.3260
448	1.3775	0.2140	0.0000	2.1649	4.4576	0.4213	3.5152	4.6118	14.5783	10.9494	5.8676	13.8000	13.8000	13.8000	13.8000	-10.5136	-2.1967	-11.7343	-10.4876	-25.0866	-12.7555	-32.5999	-10.9060
449	1.4800	-1.4620	0.0000	2.6399	2.3320	2.0364	1.7821	4.3976	16.9285	10.0529	7.0574	13.8000	13.8000	13.8000	13.8000	-12.0328	-2.5116	-12.0400	-10.4560	-25.3357	-13.0046	-31.5416	-21.5204
450	1.2103	-0.1380	0.0000	1.6419	3.3438	5.1049	0.5714	4.9395	19.4452	7.5229	6.4267	13.8000	13.8000	13.8000	13.8000	-11.9526	-1.4472	-8.8841	-10.4423	-25.2808	-12.9497	-28.6014	-19.6934
451	1.4297	0.2580	0.0000	2.2018	4.3254	0.3410	3.6425	4.4313	14.5686	10.9580	5.8938	13.8000	13.8000	13.8000	13.8000	-10.6501	-2.2559	-11.7361	-10.5124	-24.8879	-12.5568	-32.5092	-10.6977
452	-0.9184	-2.5323	0.0000	4.8248	2.2460	5.2935	1.1093	4.6876	7.6452	9.6378	6.4426	13.8000	13.8000	13.8000	13.8000	-14.5251	-0.7085	-10.2496	-10.5840	-27.0605	-14.7294	-29.9908	-24.8722
453	0.6307	-1.3186	0.0000	5.5170	2.4698	5.9401	2.8769	5.2859	11.4274	8.9250	7.1688	13.8000	13.8000	13.8000	13.8000	-17.2568	-0.1753	-12.1369	-10.5065	-25.7916	-13.4605	-28.5166	-24.4073
454	1.4745	0.6554	0.0000	1.9847	3.6347	0.8515	2.5259	4.5477	13.9944	12.2789	5.5715	13.8000	13.8000	13.8000	13.8000	-13.0928	-1.2532	-10.9148	-10.7441	-24.9740	-12.6429	-32.2536	-10.7022
455	-0.9958	-2.4873	0.0000	2.6652	1.3693	5.1887	5.1270	5.5519	12.3497	14.6421	7.0351	13.8000	13.8000	13.8000	13.8000	-11.8349	-0.6904	-11.0165	-10.6036	-27.2044	-14.8733	-30.6753	-22.6390
456	2.0134	5.8355	0.0000	1.9780	0.4974	0.2723	1.0579	5.8145	6.9634	10.3538	7.6338	13.8000	13.8000	13.8000	13.8000	-5.7026	-2.9638	-13.8378	-16.0508	-21.9876	-9.6565	-31.1737	-18.7852
457	-0.9297	-2.7037	0.0000	2.7579	1.4393	5.3004	4.9888	5.4209	12.2676	14.5291	7.2629	13.8000	13.8000	13.8000	13.8000	-11.8562	-0.7041	-11.2793	-10.3656	-27.2867	-14.9556	-30.6346	-22.7889
458	-1.0983	-2.3033	0.0000	2.7414	0.7703	6.0567	6.5300	5.0065	18.7743	7.9308	6.3175	13.8000	13.8000	13.8000	13.8000	-13.3545	-1.8892	-8.8670	-10.6242	-27.1533	-14.8222	-30.6123	-22.5980
459	0.4426	-1.4117	0.0000	5.4011	2.6744	6.0791	2.8074	5.3653	11.4027	8.9072	7.2171	13.8000	13.8000	13.8000	13.8000	-17.2845	-0.2829	-12.1397	-10.3326	-25.9884	-13.6573	-28.4770	-24.4074
460	2.5468	-0.0852	0.0000	7.8179	1.0553	4.6518	4.7830	4.0702	8.9630	9.0911	6.5706	13.8000	13.8000	13.8000	13.8000	-14.7702	-4.7819	-11.0431	-10.3393	-24.4154	-12.0843	-27.9772	-25.8031
461	2.0578	5.9947	0.0000	2.1800	1.2594	0.6108	1.0467	6.0783	7.2121	10.6657	7.2534	13.8000	13.8000	13.8000	13.8000	-6.0013	-3.4510	-13.3150	-16.2315	-21.7976	-9.4665	-31.3769	-18.7681
462	1.8190	5.7068	0.0000	2.1776	1.2191	0.3197	0.7346	5.7656	6.9606	10.5176	6.7651	13.8000	13.8000	13.8000	13.8000	-5.6251	-3.3519	-13.4933	-16.1179	-21.6608	-9.3297	-31.1334	-19.1366
463	1.8376	5.1564	0.0000	2.2263	0.3272	0.7184	0.0635	5.2554	6.3023	9.9417	6.2210	13.8000	13.8000	13.8000	13.8000	-5.9651	-3.2905	-13.4618	-15.6257	-21.9051	-9.5740	-31.1159	-19.1553
464	0.4558	-1.3949	0.0000	5.6154	2.6491	6.1106	2.7726	5.3400	11.3260	8.9820	7.2180	13.8000	13.8000	13.8000	13.8000	-17.2413	-0.2904	-11.9878	-10.4347	-25.8711	-13.5400	-28.6319	-24.5331
465	1.3773	0.1018	0.0000	2.1079	4.0259	0.4173	3.6170	4.5497	14.5913	10.7808	6.0333	13.8000	13.8000	13.8000	13.8000	-10.8484	-2.2657	-11.7124	-10.6081	-25.0655	-12.7344	-32.3803	-10.8826
466	1.8881	5.2170	0.0000	2.5134	0.3052	0.7188	0.0675	5.2274	6.3845	10.1104	6.1651	13.8000	13.8000	13.8000	13.8000	-6.0587	-3.2390	-13.5147	-15.5748	-21.8055	-9.4744	-31.1432	-19.2999
467	-0.3397	-3.2246	0.0000	-2.4509	1.3746	6.7114	2.5008	4.4165	20.2958	12.1881	7.1688	13.8000	13.8000	13.8000	13.8000	-12.7767	-6.0581	-9.3038	-10.3708	-27.1051	-14.7740	-29.8893	-17.6949
468	0.8254	-0.4138	0.0000	2.3856	2.1189	5.3133	4.2503	4.8896	19.2370	9.7685	6.2035	13.8000	13.8000	13.8000	13.8000	-14.6078	-2.8461	-11.0025	-10.6861	-25.3900	-13.0589	-29.9308	-20.5822
469	1.1461	-0.7645	0.0000	1.9902	4.7657	0.1172	1.5640	4.9728	16.3257	11.4656	6.8632	13.8000	13.8000	13.8000	13.8000	-10.8809	-2.7132	-11.4962	-10.3224	-25.3978	-13.0667	-32.7757	-10.8493
470	-1.5855	-2.9256	0.0000	-0.7423	0.3843	5.4545	0.8513	5.6564	19.7806	9.8235	7.0796	13.8000	13.8000	13.8000	13.8000	-14.3747	-0.7475	-9.4202	-10.4683	-27.6893	-15.3582	-31.4973	-19.0961
471	1.7058	0.3363	0.0000	2.4736	3.1438	0.7938	3.0312	4.7584	15.7876	11.0270	6.3037	13.8000	13.8000	13.8000	13.8000	-10.6953	-2.2109	-12.0843	-10.4982	-24.6528	-12.3217	-32.8075	-10.8006
472	0.6818	-0.3831	0.0000	2.4355	2.0439	5.8577	4.3249	5.0389	19.1206	9.8098	6.2836	13.8000	13.8000	13.8000	13.8000	-14.2247	-2.9860	-11.0543	-10.6095	-25.3978	-13.0667	-29.9277	-20.8405
473	2.0730	5.5207	0.0000	2.4429	0.8478	0.6671	0.1596	5.5587	6.7959	9.7496	6.1152	13.8000	13.8000	13.8000	13.8000	-6.0504	-3.7041	-13.6578	-15.7242	-21.6370	-9.3059	-31.3999	-18.9250
474	-0.5696	-2.4655	0.0000	2.2748	2.2655	1.9903	7.4721	5.1742	16.9928	8.1321	7.0005	13.8000	13.8000	13.8000	13.8000	-12.9180	-0.5791	-8.1163	-10.3880	-26.8858	-14.5547	-29.2373	-22.1621
475	-0.9376	-2.5048	0.0000	2.5934	0.7370	6.1569	6.6423	4.9434	19.1770	8.0575	6.3666	13.8000	13.8000	13.8000	13.8000	-13.5476	-1.8415	-8.7314	-10.4881	-27.2603	-14.9292	-30.8056	-22.6306
476	1.5518	5.5341	0.0000	2.0754	0.8379	0.4656	0.4531	5.7231	6.7830	9.8176	6.3629	13.8000	13.8000	13.8000	13.8000	-5.5978	-2.7393	-12.9149	-16.1397	-22.1672	-9.8361	-31.3537	-18.7409
477	1.1708	0.1682	0.0000	0.1231	3.7763	1.9396	4.0880	4.4857	15.2475	11.6702	5.7208	13.8000	13.8000	13.8000	13.8000	-10.1664	-2.3163	-9.1480	-10.7842	-24.9217	-12.5906	-30.6545	-10.5282
478	-0.7885	-2.5144	0.0000	4.7820	2.5056	5.2796	1.1601	4.8212	7.6780	9.7961	6.6271	13.8000	13.8000	13.8000	13.8000	-14.4227	-0.5040	-10.2422	-10.3940	-27.1350	-14.8039	-30.1257	-24.6698
479	-1.4293	-2.8844	0.0000	-0.6024	0.4799	5.4008	0.7413	5.5564	19.6808	9.8574	6.9956	13.8000	13.8000	13.8000	13.8000	-14.3856	-0.6399	-9.3817	-10.4452	-27.7412	-15.4101	-31.5089	-19.1897
480	1.8506	5.8722	0.0000	2.0655	0.3659	0.5815	0.6640	5.5969	6.7360	10.2957	7.6281	13.8000	13.8000	13.8000	13.8000	-6.0285	-2.7436	-14.0902	-16.2349	-22.0322	-9.7011	-31.0540	-18.9518
481	-0.3430	-1.8464	0.0000	4.4025	0.4552	1.8139	2.4058	4.9864	19.5597	13.5285	6.5548	13.8000	13.8000	13.8000	13.8000	-18.7872	-0.4123	-11.4917	-10.5764	-26.3562	-14.0251	-30.9041	-23.8079
482	0.8174	-1.7181	0.0000	2.2639	2.1506	4.9838	1.5451	4.2986	6.9847	9.3709	6.7731	13.8000	13.8000	13.8000	13.8000	-17.3414	-2.4948	-14.7282	-10.3633	-25.7300	-13.3989	-31.7831	-21.4648
483	-1.4960	-2.9582	0.0000	-0.6384	0.4752	5.5121	0.7568	5.6515	19.9149	9.8179	7.1365	13.8000	13.8000	13.8000	13.8000	-14.3243	-0.6796	-9.5278	-10.4226	-27.7848	-15.4537	-31.5653	-19.0218
484	1.5141	0.1696	0.0000	2.2200	4.2603	0.3157	3.5749	4.4193	14.5278	11.0665	5.9808	13.8000	13.8000	13.8000	13.8000	-10.6223	-2.2498	-11.8198	-10.5522	-24.8841	-12.5530	-32.4004	-10.8004
485	1.2048	-0.7217	0.0000	2.3691	4.3726	1.0196	3.3403	4.5367	14.5998	10.8292	6.5324	13.8000	13.8000	13.8000	13.8000	-10.4903	-3.1731	-11.7444	-10.4242	-25.2528	-12.9217	-33.2099	-10.5579
486	1.8231	5.8093	0.0000	2.2562	0.4800	0.3826	1.0216	5.8733	6.9513	10.4846	7.5157	13.8000	13.8000	13.8000	13.8000	-5.6239	-3.0932	-13.9467	-16.1695	-22.2375	-9.9064	-31.0881	-19.0682
487	0.5325	-1.3263	0.0000	1.9942	1.4481	3.9449	1.4599	4.7826	6.8683	9.8454	7.0612	13.8000	13.8000	13.8000	13.8000	-17.6832	-2.5482	-14.6074	-10.4378	-25.7832	-13.4521	-30.7434	-20.8456
488	1.7186	5.8816	0.0000	2.0285	0.5012	0.4912	1.0269	5.7429	6.7578	10.5557	7.2815	13.8000	13.8000	13.8000	13.8000	-5.6096	-2.6063	-14.2033	-16.4144	-22.0915	-9.7604	-30.8160	-19.0539
489	2.0772	5.1396	0.0000	2.4335	0.6909	1.0260	0.3455	5.0796	6.3442	9.6407	5.9886	13.8000	13.8000	13.8000	13.8000	-5.9392	-3.6486	-13.2230	-15.5052	-21.5260	-9.1949	-31.0014	-19.3815
490	2.3460	-0.0263	0.0000	7.4122	0.8416	5.0870	4.6632	4.2753	8.8672	8.9008	6.4625	13.8000	13.8000	13.8000	13.8000	-15.3150	-4.4054	-10.7130	-10.4680	-24.4616	-12.1305	-27.6965	-25.6080
491	2.0323	5.9369	0.0000	2.5328	0.4194	0.6593	0.0180	5.1676	6.3824	9.6729	6.1426	13.8000	13.8000	13.8000	13.8000	-5.4689	-3.6428	-13.9676	-16.2547	-21.9269	-9.5958	-31.7485	-19.1386
492	1.3885	0.2652	0.0000	2.1491	4.3922	0.4389	3.5501	4.6189	14.5610	11.0024	6.0290	13.8000	13.8000	13.8000	13.8000	-10.5979	-2.3649	-11.8925	-10.5674	-24.8622	-12.5311	-32.4639	-10.6244
493	1.5058	0.2168	0.0000	2.1658	4.2908	0.4110	3.5746	4.3486	14.6275	10.9614	5.8058	13.8000	13.8000	13.8000	13.8000	-10.5739	-2.1857	-12.0041	-10.6356	-24.8884	-12.5573	-32.4602	-10.7546
494	1.8711	0.1503	0.0000	1.5792	3.7849	0.6902	3.5649	4.2855	15.0093	12.1599	6.0012	13.8000	13.8000	13.8000	13.8000	-10.7080	-2.6716	-12.0912	-10.6240	-24.5318	-12.2007	-31.8814	-11.2834
495	-2.7862	-3.9042	0.0000	3.6677	0.3871	6.2025	2.7306	5.7299	11.6039	12.6501	6.9811	13.8000	13.8000	13.8000	13.8000	-15.7290	-1.1498	-12.9717	-10.5638	-29.0217	-16.6906	-30.9693	-25.1164
496	-0.9435	-2.6032	0.0000	2.8064	0.4661	5.9222	6.4723	5.0655	18.8579	7.7617	6.6234	13.8000	13.8000	13.8000	13.8000	-13.5064	-1.8182	-8.9055	-10.5245	-27.0460	-14.7149	-30.5938	-22.8831
497	-0.6151	-2.7409	0.0000	2.6381	0.7221	5.6497	7.1070	4.9287	19.0633	8.1783	6.8697	13.8000	13.8000	13.8000	13.8000	-13.2227	-2.1775	-8.8325	-10.3909	-26.8777	-14.5466	-30.7984	-22.8482
498	-1.6002	-3.0947	0.0000	-0.6824	0.3497	5.3908	0.7084	5.7062	19.7064	9.9212	7.1726	13.8000	13.8000	13.8000	13.8000	-14.2494	-0.6781	-9.5944	-10.4776	-27.8392	-15.5081	-31.7569	-19.0946
499	1.7554	5.6384	0.0000	2.2887	1.3058	0.6500	0.7409	5.9155	7.0351	10.4695	6.8097	13.8000	13.8000	13.8000	13.8000	-5.9508	-3.5076	-13.4709	-16.1614	-21.6519	-9.3208	-31.3261	-18.8790
500	-0.0474	-2.4508	0.0000	2.5608	4.9784	6.3825	2.5421	4.5783	9.6280	8.5200	6.7712	13.8000	13.8000	13.8000	13.8000	-14.9050	-2.4200	-12.4065	-10.3493	-26.6382	-14.3071	-28.6278	-22.5053
501	1.1083	-0.3534	0.0000	1.7604	3.2047	5.2251	0.4141	4.9130	19.2634	7.5946	6.5372	13.8000	13.8000	13.8000	13.8000	-11.8470	-1.2342	-9.0358	-10.4447	-25.2047	-12.8736	-28.7967	-19.9020
502	1.7540	5.2833	0.0000	2.4007	0.3579	0.5136	0.2535	5.1447	6.2811	10.0007	6.1396	13.8000	13.8000	13.8000	13.8000	-6.1844	-3.2605	-13.3623	-15.7415	-21.7987	-9.4676	-31.3002	-19.0921
503	-1.0679	-4.3389	0.0000	0.6707	2.0496	3.4975	1.7125	3.4116	9.0194	14.1491	6.6854	13.8000	13.8000	13.8000	13.8000	-8.0635	-2.0496	-9.8271	-10.4177	-27.8454	-15.5143	-30.2408	-22.1107
504	-3.1247	-5.6009	0.0000	2.9038	2.2820	2.1077	2.7029	3.8805	9.0402	12.1971	6.2767	13.8000	13.8000	13.8000	13.8000	-13.5988	-0.8417	-10.9834	-10.4249	-29.4976	-17.1665	-29.4780	-25.7876
505	2.2754	6.0046	0.0000	2.6301	0.3202	0.9389	0.4472	5.1205	6.3989	10.4962	6.2970	13.8000	13.8000	13.8000	13.8000	-5.9066	-3.3339	-12.9899	-15.8185	-21.8184	-9.4873	-30.2663	-19.5962
506	-0.7443	-2.9936	0.0000	-2.4133	0.9229	6.8654	2.3636	4.6618	20.2575	12.4040	6.6981	13.8000	13.8000	13.8000	13.8000	-12.5011	-6.0520	-9.3617	-10.4790	-27.3108	-14.9797	-29.9711	-17.7352
507	0.1581	-1.3512	0.0000	2.7428	1.0315	2.6739	4.4305	4.1008	19.9603	15.3661	5.7844	13.8000	13.8000	13.8000	13.8000	-12.5966	-0.3997	-11.7239	-10.4802	-26.1778	-13.8467	-30.2773	-21.6502
508	1.1902	-2.4959	0.0000	6.0846	1.4197	5.8834	3.0174	3.3708	9.2298	13.0003	6.9183	13.8000	13.8000	13.8000	13.8000	-11.1219	-3.5910	-8.5687	-10.5805	-25.9005	-13.5694	-36.0057	-25.6841
509	1.5140	0.1066	0.0000	2.1427	4.4224	0.3662	3.7127	4.5192	14.6637	10.8662	5.9267	13.8000	13.8000	13.8000	13.8000	-10.5497	-2.0189	-11.7839	-10.5556	-24.8761	-12.5450	-32.4671	-10.6905
510	1.4923	-0.5112	0.0000	2.0961	4.0642	0.1536	2.2731	4.6252	15.1106	11.6566	6.6294	13.8000	13.8000	13.8000	13.8000	-10.5910	-2.7586	-11.7488	-10.4395	-25.1595	-12.8284	-32.8462	-10.6857
511	-0.3611	-1.8857	0.0000	3.9379	0.3546	1.5877	2.6007	4.9645	18.4967	12.3376	6.5287	13.8000	13.8000	13.8000	13.8000	-18.1176	-0.5102	-11.7125	-10.5417	-26.5283	-14.1972	-31.6633	-23.5624
512	-0.3989	-2.5469	0.0000	1.6367	1.1111	5.0455	4.8252	4.3069	11.3657	8.4346	6.5405	13.8000	13.8000	13.8000	13.8000	-8.4793	-1.8138	-10.0836	-10.6269	-26.6594	-14.3283	-30.2198	-21.3876
513	-1.5965	-2.9693	0.0000	-0.5965	0.3107	5.3436	0.6853	5.6165	19.7790	9.7430	7.1559	13.8000	13.8000	13.8000	13.8000	-14.5748	-0.7805	-9.3443	-10.4230	-27.7905	-15.4594	-31.4416	-19.0865
514	-0.9968	-3.6933	0.0000	-0.6356	3.1067	5.1565	2.2089	4.1166	8.4817	11.9095	6.5578	13.8000	13.8000	13.8000	13.8000	-14.6782	-4.5348	-12.4840	-10.4627	-27.4688	-15.1377	-29.5947	-20.4380
515	1.3973	0.2800	0.0000	2.1805	4.2077	0.2694	3.5814	4.4728	14.5544	10.9179	5.8688	13.8000	13.8000	13.8000	13.8000	-10.6024	-2.2659	-11.7922	-10.4521	-25.0133	-12.6822	-32.3671	-10.7990
516	1.6372	5.9016	0.0000	1.5254	0.1890	0.5429	1.1964	5.6712	6.6728	9.6042	6.1787	13.8000	13.8000	13.8000	13.8000	-6.1325	-3.6649	-13.2302	-16.4517	-22.0603	-9.7292	-30.6441	-18.3947
517	1.8468	5.6781	0.0000	2.2862	1.3663	0.7845	0.6606	5.8319	7.1052	10.2910	6.7757	13.8000	13.8000	13.8000	13.8000	-5.9338	-3.4009	-13.3604	-16.0265	-21.6440	-9.3129	-31.4547	-18.9826
518	1.7806	5.1586	0.0000	2.2588	0.2548	0.5085	0.0133	5.2052	6.2905	9.7929	6.0781	13.8000	13.8000	13.8000	13.8000	-5.7584	-3.4025	-13.3985	-15.6652	-21.8718	-9.5407	-31.1838	-19.2804
519	1.5041	0.2990	0.0000	2.2019	4.2723	0.5781	3.5410	4.5565	14.5946	10.7459	6.0653	13.8000	13.8000	13.8000	13.8000	-10.4287	-2.1855	-11.7478	-10.5437	-24.7901	-12.4590	-32.4325	-10.7670
520	1.7569	5.7105	0.0000	2.3979	0.9958	0.6732	0.7922	5.9225	7.0611	10.6012	7.1844	13.8000	13.8000	13.8000	13.8000	-5.7506	-3.5683	-13.3803	-16.1493	-21.7092	-9.3781	-31.4287	-19.2147
521	-1.6252	-2.9767	0.0000	-0.6226	0.4759	5.2829	0.7564	5.6045	19.8444	9.7488	7.1057	13.8000	13.8000	13.8000	13.8000	-14.2574	-0.6517	-9.4366	-10.3775	-27.8007	-15.4696	-31.2828	-19.3480
522	-1.4999	-2.9810	0.0000	-0.6213	0.5003	5.3270	0.7015	5.6944	19.7874	9.7809	7.1846	13.8000	13.8000	13.8000	13.8000	-14.2940	-0.8053	-9.2922	-10.4745	-27.8037	-15.4726	-31.5979	-19.0225
523	1.2104	-0.3398	0.0000	2.1496	3.9004	0.1608	2.1831	4.8641	15.1614	11.4166	6.4674	13.8000	13.8000	13.8000	13.8000	-10.2610	-2.6839	-12.2085	-10.5912	-25.1691	-12.8380	-32.8140	-10.5973
524	1.6071	5.8818	0.0000	2.4107	0.8556	0.3483	0.5726	5.3500	6.6630	9.8437	5.8233	13.8000	13.8000	13.8000	13.8000	-5.3892	-3.0793	-13.1194	-16.3895	-21.8947	-9.5636	-31.1777	-19.1342
525	-1.3423	-3.1172	0.0000	-0.6028	0.6241	5.4349	0.5673	5.4595	19.4408	9.8994	7.0710	13.8000	13.8000	13.8000	13.8000	-14.5843	-0.3515	-9.4392	-10.5413	-27.6806	-15.3495	-31.7011	-19.4056
526	1.9964	6.0566	0.0000	2.2500	0.4848	0.6076	0.6844	5.3018	6.5555	10.5353	7.9064	13.8000	13.8000	13.8000	13.8000	-5.5217	-2.5170	-13.7591	-16.1256	-21.9508	-9.6197	-31.0727	-19.1929
527	1.7458	5.5796	0.0000	2.3905	1.2864	0.6233	0.7096	5.8687	7.0189	10.6575	6.9425	13.8000	13.8000	13.8000	13.8000	-6.0633	-3.4536	-13.4272	-16.1111	-21.7627	-9.4316	-31.2819	-19.0393
528	1.8224	5.9295	0.0000	1.6933	0.0862	0.7321	0.7367	5.6321	6.8927	9.6090	6.0557	13.8000	13.8000	13.8000	13.8000	-5.8958	-3.3106	-13.4330	-16.2724	-21.9818	-9.6507	-30.6165	-18.7800
529	2.3170	-0.0818	0.0000	7.5760	1.3895	4.8720	5.0420	4.1964	8.7540	9.3730	6.4135	13.8000	13.8000	13.8000	13.8000	-15.1283	-4.4645	-11.2051	-10.5086	-24.6601	-12.3290	-28.0578	-25.6383
530	-0.1125	-2.9897	0.0000	-3.1141	0.8907	6.0275	2.2793	3.9189	20.3076	12.1293	6.4555	13.8000	13.8000	13.8000	13.8000	-12.3866	-6.5495	-8.8932	-10.4808	-26.9439	-14.6128	-29.2185	-17.2514
531	1.9173	5.3438	0.0000	2.2888	0.1915	0.5811	0.2024	5.1373	6.2265	9.9282	6.1413	13.8000	13.8000	13.8000	13.8000	-6.1218	-3.1691	-13.5691	-15.7626	-21.7879	-9.4568	-31.2015	-19.2408
532	1.5863	0.1587	0.0000	2.0112	4.2577	0.4096	3.6472	4.3537	14.4926	10.9977	5.7669	13.8000	13.8000	13.8000	13.8000	-10.4963	-2.2773	-11.8316	-10.6740	-24.8329	-12.5018	-32.4896	-10.7542
533	-0.6961	-2.4435	0.0000	4.6218	2.3133	5.1357	1.2033	4.8205	7.6971	9.7563	6.5743	13.8000	13.8000	13.8000	13.8000	-14.4778	-0.5755	-10.3841	-10.4541	-26.9675	-14.6364	-30.0206	-24.7146
534	0.4710	-1.2513	0.0000	5.5208	2.4316	5.8176	2.5911	5.2940	11.3299	9.0156	7.0869	13.8000	13.8000	13.8000	13.8000	-17.4630	-0.3627	-12.0817	-10.3563	-25.8841	-13.5530	-28.4243	-24.4451
535	2.3247	7.0477	0.0000	2.0130	0.1135	1.6255	0.5511	5.9003	7.1265	11.0071	6.2064	13.8000	13.8000	13.8000	13.8000	-5.5994	-3.8065	-13.1123	-16.9894	-22.0943	-9.7632	-31.0413	-18.7585
536	1.6924	-0.0223	0.0000	2.4913	3.5391	0.3043	2.8941	4.5887	15.7590	10.6720	6.1806	13.8000	13.8000	13.8000	13.8000	-10.6341	-2.2778	-11.9565	-10.5560	-24.7939	-12.4628	-32.9865	-10.9627
537	-0.9959	-4.3335	0.0000	0.7175	1.9537	3.7055	1.8230	3.5123	9.0399	13.8611	6.7103	13.8000	13.8000	13.8000	13.8000	-8.1915	-2.1181	-10.3333	-10.4591	-27.9759	-15.6448	-30.4076	-22.1246
538	0.6590	-1.3392	0.0000	5.6307	2.5116	5.9698	2.8189	5.2563	11.1178	8.8848	7.1969	13.8000	13.8000	13.8000	13.8000	-17.3003	-0.5041	-12.1148	-10.4677	-25.6493	-13.3182	-28.7098	-24.4369
539	1.9502	5.5831	0.0000	2.1843	1.1329	0.3655	0.4631	6.1111	7.3153	9.7775	6.4486	13.8000	13.8000	13.8000	13.8000	-6.0208	-3.0379	-13.4962	-15.7512	-21.9463	-9.6152	-31.2398	-18.8288
540	-1.5259	-3.0113	0.0000	-0.6917	0.4502	5.4493	0.7584	5.5313	19.8839	9.8569	7.0841	13.8000	13.8000	13.8000	13.8000	-14.3908	-0.7095	-9.5391	-10.3514	-27.7805	-15.4494	-31.4626	-19.1620
541	1.5626	0.0759	0.0000	2.1440	4.3863	0.1963	3.4721	4.5019	14.6171	11.0082	6.0305	13.8000	13.8000	13.8000	13.8000	-10.5779	-2.2922	-11.6933	-10.6071	-24.9354	-12.6043	-32.3941	-10.8196
542	-2.5441	-4.3713	0.0000	2.5960	0.4659	5.9701	2.0197	4.3918	9.9558	12.0918	6.2621	13.8000	13.8000	13.8000	13.8000	-15.9424	-1.2306	-12.3659	-10.4316	-28.8579	-16.5268	-31.0661	-24.4765
543	-0.9313	-3.7778	0.0000	-0.5317	3.3097	5.2967	2.2136	4.1216	8.5813	12.0330	6.8478	13.8000	13.8000	13.8000	13.8000	-14.9507	-4.2282	-11.9940	-10.2840	-27.5983	-15.2672	-29.5696	-20.4909
544	1.6281	-0.0739	0.0000	2.8013	3.3095	0.4333	3.0772	4.5713	14.7146	11.0541	6.3346	13.8000	13.8000	13.8000	13.8000	-10.6660	-2.8444	-12.7140	-10.5303	-24.8181	-12.4870	-33.2645	-11.9441
545	1.7322	5.5874	0.0000	2.3116	1.4072	0.6370	0.7945	5.9250	7.0932	10.4821	6.7963	13.8000	13.8000	13.8000	13.8000	-5.7456	-3.5068	-13.5324	-16.1239	-21.6363	-9.3052	-31.3772	-19.1629
546	-1.6413	-3.0013	0.0000	-0.6151	0.5871	5.2755	0.6238	5.6252	19.8705	9.7168	7.1991	13.8000	13.8000	13.8000	13.8000	-14.3456	-0.9431	-9.4947	-10.4327	-27.8334	-15.5023	-31.5906	-19.0725
547	0.6526	-1.2962	0.0000	5.5944	2.5580	6.0225	2.7136	5.2449	11.2940	8.7697	7.2030	13.8000	13.8000	13.8000	13.8000	-17.3438	-0.3334	-12.1245	-10.3738	-25.7827	-13.4516	-28.5951	-24.4410
548	2.0014	5.9225	0.0000	1.9695	1.2095	0.6518	0.0853	6.0668	7.1817	9.8264	6.3185	13.8000	13.8000	13.8000	13.8000	-5.7329	-2.8679	-13.8597	-16.1405	-22.0440	-9.7129	-31.2751	-18.6763
549	1.0266	-0.0148	0.0000	1.9614	3.3412	4.8160	0.5362	5.3020	19.4773	7.1402	6.3668	13.8000	13.8000	13.8000	13.8000	-12.4299	-1.3814	-8.8676	-10.5861	-25.3505	-13.0194	-28.5074	-20.1380
550	2.0222	5.4336	0.0000	2.1896	0.3803	0.6109	0.1064	5.2548	6.5209	9.8420	6.1155	13.8000	13.8000	13.8000	13.8000	-5.8538	-3.3740	-13.4034	-15.6723	-21.8065	-9.4754	-31.2064	-19.1514
551	1.2581	0.0654	0.0000	1.5632	4.2846	2.2288	3.0979	4.8743	14.4381	10.3195	6.1531	13.8000	13.8000	13.8000	13.8000	-10.9935	-2.4169	-11.8632	-10.5396	-25.0805	-12.7494	-31.9469	-10.9238
552	0.5188	-1.4070	0.0000	5.5658	2.6514	5.9298	2.6433	5.3137	11.3153	9.0067	7.1006	13.8000	13.8000	13.8000	13.8000	-17.3588	-0.2726	-12.1233	-10.5058	-25.7891	-13.4580	-28.6297	-24.4464
553	1.9390	-0.0969	0.0000	1.5827	2.7159	5.5018	0.1236	5.1033	19.8926	7.0247	6.6373	13.8000	13.8000	13.8000	13.8000	-11.7809	-1.8227	-9.4769	-10.4508	-24.7993	-12.4682	-28.1661	-19.8016
554	-0.8347	-3.4939	0.0000	6.0631	2.3903	4.4842	1.5086	3.9456	11.0957	8.1561	6.3863	13.8000	13.8000	13.8000	13.8000	-12.8260	-1.1577	-6.5822	-10.3453	-27.5642	-15.2331	-29.4280	-26.7865
555	1.7595	5.6488	0.0000	2.0752	1.2956	0.4465	0.0565	6.1552	7.1845	9.8496	6.6989	13.8000	13.8000	13.8000	13.8000	-5.9381	-3.0516	-13.3490	-16.1033	-22.0973	-9.7662	-31.5601	-18.3351
556	-0.5621	-3.3216	0.0000	-3.2673	1.0990	6.4037	2.0534	4.1588	20.3686	11.9148	6.6523	13.8000	13.8000	13.8000	13.8000	-12.7113	-6.4271	-9.1572	-10.5719	-27.0495	-14.7184	-29.6252	-17.1304
557	1.9776	5.3209	0.0000	2.3031	0.2385	0.3006	0.0085	5.2510	6.4605	10.1687	6.1009	13.8000	13.8000	13.8000	13.8000	-6.0069	-3.4148	-13.6257	-15.6410	-21.6942	-9.3631	-31.1418	-19.2912
558	-0.6054	-2.7796	0.0000	5.0379	2.0058	5.4793	3.2657	4.7523	18.9310	10.5665	6.7832	13.8000	13.8000	13.8000	13.8000	-15.1270	-0.8977	-13.8526	-10.5225	-27.0578	-14.7267	-29.6484	-25.1238
559	1.2756	-1.2591	0.0000	2.5302	2.3090	2.4159	1.6793	4.4821	16.6275	9.7150	6.8560	13.8000	13.8000	13.8000	13.8000	-11.8366	-2.6903	-12.5828	-10.4332	-25.3895	-13.0584	-31.2555	-21.1789
560	0.6076	-1.3519	0.0000	5.6190	2.4826	5.5914	2.5287	5.1024	11.6387	8.6508	6.8052	13.8000	13.8000	13.8000	13.8000	-17.1969	-0.4190	-11.9157	-10.5239	-25.8959	-13.5648	-28.4848	-24.6680
561	2.0384	5.8779	0.0000	2.2044	0.9083	0.8383	0.3770	5.6690	6.9753	10.3904	7.3284	13.8000	13.8000	13.8000	13.8000	-6.1562	-3.7645	-12.8869	-16.0115	-21.5745	-9.2434	-31.2831	-18.7766
562	1.9195	5.7573	0.0000	1.8527	0.9784	0.5564	0.1067	5.9163	6.9254	10.0434	6.3698	13.8000	13.8000	13.8000	13.8000	-5.9552	-3.1609	-13.3674	-15.9904	-22.0694	-9.7383	-30.9826	-18.7506
563	-1.0447	-3.8923	0.0000	-0.6809	3.1098	5.0757	2.1677	4.0805	8.3757	11.9864	6.6120	13.8000	13.8000	13.8000	13.8000	-15.0477	-4.3635	-12.3615	-10.4904	-27.6572	-15.3261	-29.7352	-20.5261
564	2.0585	5.9823	0.0000	2.2939	0.7912	0.2626	0.7446	5.5856	6.8002	10.3234	7.5289	13.8000	13.8000	13.8000	13.8000	-5.9300	-2.9747	-14.1241	-16.0325	-22.1393	-9.8082	-31.1886	-18.9321
565	1.4722	5.2907	0.0000	2.1272	0.3892	0.4423	0.4929	5.7076	6.8712	10.0561	5.5560	13.8000	13.8000	13.8000	13.8000	-5.3140	-3.1459	-13.3586	-16.0012	-21.9864	-9.6553	-31.2559	-18.9036
566	1.8221	6.0781	0.0000	2.2120	0.6525	0.2026	0.7121	5.5947	6.8824	10.5831	7.5633	13.8000	13.8000	13.8000	13.8000	-5.7876	-2.8422	-13.8517	-16.4080	-21.8225	-9.4914	-31.1901	-18.8886
567	0.4294	-1.3619	0.0000	5.4533	2.4570	6.1143	2.7945	5.3703	11.3524	8.9491	7.1314	13.8000	13.8000	13.8000	13.8000	-17.2165	-0.3415	-11.9199	-10.3775	-25.8177	-13.4866	-28.4647	-24.3485
568	1.4575	0.2329	0.0000	2.1496	4.2732	0.2860	3.6928	4.4673	14.6349	10.9889	5.9883	13.8000	13.8000	13.8000	13.8000	-10.4882	-2.2678	-11.7157	-10.5647	-24.8767	-12.5456	-32.3909	-10.7745
569	2.8257	0.4419	0.0000	3.2996	1.3232	0.6682	4.8123	3.7485	9.2119	12.9253	5.9086	13.8000	13.8000	13.8000	13.8000	-17.6675	-0.9114	-13.3026	-10.6084	-24.3226	-11.9915	-33.0285	-20.2629
570	0.7300	-1.5055	0.0000	5.5186	2.0083	5.7019	2.8426	4.9831	11.5739	8.5017	6.8854	13.8000	13.8000	13.8000	13.8000	-16.9383	-0.1494	-12.0112	-10.5779	-25.7272	-13.3961	-28.4797	-24.6073
571	1.8519	5.7231	0.0000	2.1840	0.5501	0.2165	0.7393	5.7070	6.8112	10.3749	7.3781	13.8000	13.8000	13.8000	13.8000	-5.8253	-3.2077	-13.9729	-16.0616	-22.2284	-9.8973	-31.1992	-18.8540
572	0.7932	-0.1302	0.0000	1.7517	3.1868	4.9334	0.8420	5.4318	19.7406	7.4965	6.5493	13.8000	13.8000	13.8000	13.8000	-11.8729	-1.2192	-8.8739	-10.5421	-25.4097	-13.0786	-28.9849	-19.9613
573	-0.4565	-2.5036	0.0000	2.2944	2.2883	1.9872	7.6145	5.2375	17.0204	8.0732	7.0602	13.8000	13.8000	13.8000	13.8000	-13.1160	-0.4210	-8.2456	-10.4649	-26.8135	-14.4824	-29.2863	-22.2554
574	0.1165	-2.2197	0.0000	3.6911	1.3860	3.0772	7.6538	4.4303	19.7248	12.4399	6.5076	13.8000	13.8000	13.8000	13.8000	-12.1428	-1.0474	-5.6235	-10.4605	-26.4951	-14.1640	-35.5149	-21.6176
575	1.4510	0.0230	0.0000	2.2768	4.3607	0.3932	3.6100	4.4400	14.2816	10.8709	6.0638	13.8000	13.8000	13.8000	13.8000	-10.4185	-2.2184	-11.6153	-10.4928	-24.9148	-12.5837	-32.4891	-10.8149
576	0.9631	-1.1403	0.0000	2.4078	2.0514	4.5461	1.3958	4.2056	7.4500	9.5483	6.3301	13.8000	13.8000	13.8000	13.8000	-17.1461	-2.6120	-14.8762	-10.3224	-25.6462	-13.3151	-31.9843	-21.0352
577	1.9269	1.2655	0.0000	5.1769	0.2986	4.5492	2.4665	5.4835	18.8952	8.2494	6.2895	13.8000	13.8000	13.8000	13.8000	-13.7498	-0.2936	-10.9904	-10.8110	-24.5747	-12.2436	-33.0390	-22.5223
578	-1.1967	-2.3836	0.0000	4.7516	2.2586	5.3270	1.0215	4.9292	7.4137	9.9612	6.4830	13.8000	13.8000	13.8000	13.8000	-14.5445	-0.5634	-10.0705	-10.5424	-27.2547	-14.9236	-30.1498	-24.7130
579	-0.3654	-2.7989	0.0000	5.0280	1.9896	5.5258	3.0445	4.6675	19.2921	10.5484	6.9280	13.8000	13.8000	13.8000	13.8000	-15.0008	-0.9888	-13.5995	-10.2559	-26.8907	-14.5596	-29.8792	-25.2104
580	1.4822	0.3390	0.0000	2.2071	4.4329	0.3131	3.5824	4.4622	14.6186	10.9139	5.8894	13.8000	13.8000	13.8000	13.8000	-10.5015	-2.3100	-11.7194	-10.5058	-24.9893	-12.6582	-32.4592	-10.7719
581	1.3477	0.2572	0.0000	2.1702	4.2725	0.1345	3.5125	4.5436	14.4182	10.9427	5.9420	13.8000	13.8000	13.8000	13.8000	-10.4510	-2.1831	-11.7394	-10.4423	-25.0247	-12.6936	-32.3890	-10.8377
582	1.3073	-0.4031	0.0000	2.2257	4.1289	0.1824	2.2410	4.7668	15.3560	11.3158	6.4676	13.8000	13.8000	13.8000	13.8000	-10.4933	-2.9879	-11.9012	-10.4394	-25.0743	-12.7432	-32.9250	-10.6042
583	-1.0732	-3.7075	0.0000	1.5761	2.3762	6.7794	2.7555	4.7670	10.5761	9.7972	7.0544	13.8000	13.8000	13.8000	13.8000	-17.1070	-0.8674	-14.3448	-10.4323	-27.7137	-15.3826	-32.9416	-22.5683
584	1.0692	-0.2545	0.0000	1.9830	3.8980	0.3678	2.2676	4.6848	15.3453	11.4501	6.1799	13.8000	13.8000	13.8000	13.8000	-10.4307	-2.5919	-11.9872	-10.6037	-25.0956	-12.7645	-32.5551	-10.7822
585	1.7850	5.1393	0.0000	2.3540	0.2581	0.9226	0.0299	5.2796	6.4229	10.2430	6.1991	13.8000	13.8000	13.8000	13.8000	-6.0026	-3.1095	-13.3707	-15.5805	-21.6842	-9.3531	-30.9991	-19.3145
586	-1.0017	-3.9602	0.0000	-0.6486	3.0254	5.2170	2.3580	3.9819	8.6460	11.8359	6.6579	13.8000	13.8000	13.8000	13.8000	-14.8845	-4.3463	-12.2632	-10.4137	-27.6538	-15.3227	-29.6754	-20.5451
587	-0.4330	-3.3412	0.0000	-3.2086	1.1368	6.2055	2.1433	4.2468	19.9889	12.0341	6.8861	13.8000	13.8000	13.8000	13.8000	-12.2006	-6.8713	-9.2099	-10.4306	-27.1949	-14.8638	-29.6102	-17.1325
588	0.5177	-1.4222	0.0000	5.4523	2.5456	5.8847	2.8389	5.0753	11.2720	8.9129	7.0281	13.8000	13.8000	13.8000	13.8000	-17.1087	-0.3730	-12.0158	-10.3263	-25.8453	-13.5142	-28.6441	-24.4935
589	-1.0683	-3.9876	0.0000	-1.0182	3.1619	5.0099	2.2388	3.9762	8.6642	11.9863	6.6691	13.8000	13.8000	13.8000	13.8000	-15.0650	-4.2708	-12.0929	-10.3004	-27.9370	-15.6059	-30.1506	-20.2978
590	1.9772	5.3653	0.0000	2.3496	0.2896	0.3515	0.0128	5.2463	6.3415	9.8022	6.0813	13.8000	13.8000	13.8000	13.8000	-5.8842	-3.2996	-13.4270	-15.7366	-21.6088	-9.2777	-31.2126	-19.3402
591	1.3852	0.1380	0.0000	2.0851	4.4065	0.3499	3.5978	4.5315	14.5806	10.9170	5.9706	13.8000	13.8000	13.8000	13.8000	-10.4952	-2.3244	-11.7585	-10.4748	-24.8909	-12.5598	-32.3855	-10.6958
592	-2.8607	-3.9295	0.0000	3.4299	0.5711	6.0710	2.6177	5.6520	11.5363	12.5085	6.9124	13.8000	13.8000	13.8000	13.8000	-15.7607	-1.3008	-13.0817	-10.5635	-29.0432	-16.7121	-31.2464	-25.0096
593	1.3953	0.0678	0.0000	1.3388	4.6104	1.8499	2.9875	4.7977	14.5857	10.3138	6.1831	13.8000	13.8000	13.8000	13.8000	-11.3020	-2.6254	-11.6542	-10.6280	-24.8426	-12.5115	-31.7110	-11.0117
594	1.7443	-0.3074	0.0000	1.6720	3.8193	0.8634	3.1858	4.4201	15.0537	11.8907	6.3335	13.8000	13.8000	13.8000	13.8000	-10.6823	-2.3632	-12.2950	-10.5622	-24.8930	-12.5619	-32.1698	-11.3067
595	-3.0588	-5.3573	0.0000	3.1494	2.2061	2.9097	1.9943	4.1405	8.6146	12.2786	6.4537	13.8000	13.8000	13.8000	13.8000	-13.6371	-1.2784	-11.1682	-10.3766	-29.4891	-17.1580	-29.9629	-25.7156
596	-2.1224	-4.5703	0.0000	2.4157	0.8184	5.7437	5.6886	4.8233	8.2667	10.0799	7.0438	13.8000	13.8000	13.8000	13.8000	-13.7293	-1.3214	-8.6157	-10.4433	-28.6954	-16.3643	-25.1146	-24.4359
597	-2.1925	-4.6744	0.0000	4.9536	0.1293	1.5511	1.6162	4.2284	6.4684	11.0499	6.7752	13.8000	13.8000	13.8000	13.8000	-15.9208	-1.1846	-11.9284	-10.4374	-28.7091	-16.3780	-33.2896	-26.8927
598	0.6399	-2.4824	0.0000	3.5401	0.0915	6.7025	0.7818	3.9362	8.7468	9.6805	6.7565	13.8000	13.8000	13.8000	13.8000	-14.0859	-1.5720	-5.7042	-10.3615	-26.2884	-13.9573	-29.9949	-23.3347
599	1.7583	5.7923	0.0000	2.3265	1.2271	0.7717	0.6854	5.7458	7.0494	10.4266	6.8464	13.8000	13.8000	13.8000	13.8000	-5.9147	-3.4059	-13.5488	-16.2734	-21.7780	-9.4469	-31.2360	-19.0888
600	0.4270	-1.3684	0.0000	5.4819	2.5488	5.8973	2.7574	5.3457	11.2957	8.8970	7.0518	13.8000	13.8000	13.8000	13.8000	-17.3952	-0.3966	-11.7900	-10.4512	-25.7838	-13.4527	-28.5539	-24.4174
601	1.8777	5.2000	0.0000	2.2665	0.3055	0.6528	0.0762	5.2333	6.4551	10.0307	6.0156	13.8000	13.8000	13.8000	13.8000	-6.0422	-3.2286	-13.4763	-15.6204	-21.8099	-9.4788	-31.1722	-19.1673
602	1.5156	0.3790	0.0000	2.3931	4.5180	0.2199	2.9591	4.3666	15.0028	10.7713	5.6888	13.8000	13.8000	13.8000	13.8000	-10.5787	-2.8053	-11.7568	-10.6470	-24.7483	-12.4172	-32.7035	-10.5661
603	1.8084	1.3618	0.0000	5.0989	0.1705	4.6042	2.4533	5.6503	18.8517	8.0080	6.4428	13.8000	13.8000	13.8000	13.8000	-13.9276	-0.6121	-10.7116	-10.7129	-24.7429	-12.4118	-33.2717	-22.3860
604	-1.8341	-3.8049	0.0000	0.9233	1.5759	3.4892	2.1174	4.1021	20.5209	10.8030	6.1115	13.8000	13.8000	13.8000	13.8000	-16.2901	-0.5725	-13.2910	-10.5028	-27.9821	-15.6510	-28.1331	-22.0354
605	1.5752	1.1806	0.0000	5.0471	0.1129	4.4044	2.6388	5.4504	18.6525	8.3389	6.1465	13.8000	13.8000	13.8000	13.8000	-14.0376	-0.7489	-10.5238	-10.6748	-24.8350	-12.5039	-32.9408	-22.6965
606	-1.4392	-2.7179	0.0000	-0.5254	0.6288	5.2244	0.4776	5.6764	19.7708	9.9959	7.1302	13.8000	13.8000	13.8000	13.8000	-14.4445	-0.4555	-9.3457	-10.4838	-27.6375	-15.3064	-30.9927	-19.5326
607	1.9408	6.1871	0.0000	1.8789	1.0451	0.5414	0.6367	5.8998	7.1361	9.6597	6.2592	13.8000	13.8000	13.8000	13.8000	-5.8183	-3.4045	-13.4589	-16.4373	-22.0511	-9.7200	-31.0225	-18.2499
608	-1.0578	-2.2994	0.0000	2.8715	1.1718	5.1367	4.6253	5.4984	12.4457	14.6797	6.8856	13.8000	13.8000	13.8000	13.8000	-12.0100	-0.7495	-11.3046	-10.6046	-27.2349	-14.9038	-30.7225	-22.5953
609	-0.4100	-2.6497	0.0000	2.2571	2.2792	2.0379	7.4467	4.9575	16.8207	8.0964	7.0583	13.8000	13.8000	13.8000	13.8000	-13.0698	-0.2489	-7.9391	-10.3454	-26.7935	-14.4624	-29.5858	-22.2653
610	0.5005	-1.5512	0.0000	5.6120	2.5377	5.6429	2.7407	5.4393	11.2587	8.8190	7.2634	13.8000	13.8000	13.8000	13.8000	-17.3135	-0.5311	-12.2710	-10.4605	-25.8704	-13.5393	-28.7044	-24.6578
611	1.8358	5.2241	0.0000	2.3234	0.1537	0.5221	0.0582	5.1192	6.3413	9.9854	6.0312	13.8000	13.8000	13.8000	13.8000	-6.0215	-3.2876	-13.3863	-15.6851	-21.8268	-9.4957	-31.1531	-19.2114
612	1.3178	-0.0476	0.0000	1.7652	3.8722	1.1006	3.0398	4.5628	14.6992	11.8130	6.0741	13.8000	13.8000	13.8000	13.8000	-10.3765	-2.8160	-12.1956	-10.5036	-24.9668	-12.6357	-32.2285	-10.9607
613	1.0350	0.0470	0.0000	1.5860	4.7043	1.8660	3.2156	5.0278	15.0490	10.6891	6.1157	13.8000	13.8000	13.8000	13.8000	-11.0379	-2.4244	-11.6322	-10.7395	-25.1562	-12.8251	-32.2049	-11.1770
614	1.4633	0.1678	0.0000	2.0629	4.4247	0.2769	3.6020	4.4723	14.6680	10.8539	5.7817	13.8000	13.8000	13.8000	13.8000	-10.5576	-2.2688	-11.7930	-10.6570	-25.0285	-12.6974	-32.5062	-10.7565
615	1.0113	-0.5615	0.0000	1.6122	3.2880	4.6650	0.4332	5.0413	19.2982	7.7739	6.6280	13.8000	13.8000	13.8000	13.8000	-11.6204	-1.7179	-9.2604	-10.4988	-25.2023	-12.8712	-28.7560	-20.1304
616	-0.9460	-2.5405	0.0000	4.6313	2.4556	5.5028	1.2798	4.8586	7.7222	9.8182	6.5587	13.8000	13.8000	13.8000	13.8000	-14.3876	-0.7042	-10.1795	-10.5414	-26.9944	-14.6633	-29.9160	-24.7684
617	-0.5037	-3.2857	0.0000	2.2415	2.0382	2.9311	1.9687	3.8834	19.7570	9.2012	6.3730	13.8000	13.8000	13.8000	13.8000	-16.7249	-3.2198	-11.4117	-10.3624	-27.2816	-14.9505	-34.5660	-22.0443
618	1.4628	0.0737	0.0000	2.0613	4.5062	0.5676	3.6344	4.6214	14.5950	11.1476	6.0988	13.8000	13.8000	13.8000	13.8000	-10.6872	-2.3649	-11.6216	-10.7233	-24.9256	-12.5945	-32.4090	-10.8075
619	-2.1335	-3.6426	0.0000	1.7815	0.5017	5.7597	1.9503	5.0306	12.5466	9.8830	6.5641	13.8000	13.8000	13.8000	13.8000	-12.2776	-2.4055	-12.7706	-10.5130	-28.4571	-16.1260	-30.3657	-22.8387
620	-3.1376	-4.6145	0.0000	1.1031	0.5319	3.0277	6.7754	4.5514	8.3504	7.9215	6.1367	13.8000	13.8000	13.8000	13.8000	-12.7389	-0.5944	-11.6467	-10.5199	-29.2010	-16.8699	-26.4031	-23.1896
621	1.2895	-2.5181	0.0000	6.1557	1.3980	5.2251	3.4114	3.5521	8.8531	12.9179	7.0592	13.8000	13.8000	13.8000	13.8000	-10.5444	-3.5533	-8.7136	-10.3432	-26.2148	-13.8837	-36.1343	-25.8238
622	2.5067	0.9386	0.0000	3.3949	1.0609	0.5413	4.3136	4.0664	8.8409	13.4139	5.6327	13.8000	13.8000	13.8000	13.8000	-16.7832	-0.5018	-12.6993	-10.6868	-24.3354	-12.0043	-31.9886	-20.9342
623	0.6848	-2.3812	0.0000	3.4911	0.0468	6.6797	0.7512	3.9240	8.7896	9.5981	6.7376	13.8000	13.8000	13.8000	13.8000	-14.0120	-1.5440	-5.8492	-10.3532	-26.2316	-13.9005	-29.8745	-23.2426
624	1.7262	6.3200	0.0000	1.5115	0.1109	0.3308	1.0751	5.9531	7.0140	9.7032	6.2255	13.8000	13.8000	13.8000	13.8000	-5.7280	-3.7152	-13.2662	-16.6336	-22.3130	-9.9819	-30.9154	-18.4125
625	1.5118	0.3203	0.0000	2.2038	4.2305	0.3569	3.6985	4.4443	14.6893	11.0216	5.9140	13.8000	13.8000	13.8000	13.8000	-10.4985	-2.3494	-11.7807	-10.4426	-24.9331	-12.6020	-32.3484	-10.7160
626	-3.5286	-5.4111	0.0000	2.7891	1.9532	2.0145	2.4009	4.0995	8.9602	12.2436	5.9847	13.8000	13.8000	13.8000	13.8000	-13.5301	-1.1655	-11.1000	-10.3977	-29.7335	-17.4024	-29.6297	-25.6377
627	1.5032	0.0129	0.0000	2.3116	4.3222	0.4695	3.2596	4.2679	15.9584	11.7818	5.9513	13.8000	13.8000	13.8000	13.8000	-10.8740	-2.2237	-12.0124	-10.4455	-24.9633	-12.6322	-32.5575	-10.4161
628	1.7294	5.1841	0.0000	2.1787	0.2915	0.8133	0.1664	5.1907	6.2629	9.9841	6.1878	13.8000	13.8000	13.8000	13.8000	-5.9946	-3.3272	-13.6350	-15.7578	-21.8279	-9.4968	-31.0560	-19.1908
629	2.0522	0.2659	0.0000	3.2523	4.4132	0.3625	3.1134	4.6643	15.0833	9.7675	6.6295	13.8000	13.8000	13.8000	13.8000	-11.0906	-2.1187	-10.7370	-10.2948	-24.5566	-12.2255	-33.4076	-10.6883
630	-1.3589	-2.9386	0.0000	-0.6990	0.6912	5.2797	0.8990	5.5857	20.0117	9.8651	7.2574	13.8000	13.8000	13.8000	13.8000	-14.2109	-1.0545	-9.6803	-10.4556	-27.7012	-15.3701	-31.3162	-19.1220
631	1.5523	0.0541	0.0000	2.8119	3.4202	0.4079	2.9302	4.6786	14.6990	10.8408	6.2650	13.8000	13.8000	13.8000	13.8000	-10.6606	-2.8207	-12.6500	-10.5904	-24.8822	-12.5511	-33.2182	-11.7655
632	1.5297	0.1131	0.0000	1.0302	4.4364	2.3799	2.7824	4.5974	14.8245	10.5926	6.1914	13.8000	13.8000	13.8000	13.8000	-11.0553	-2.4047	-11.6987	-10.6624	-24.8128	-12.4817	-31.3624	-10.9372
633	-0.3058	-3.0919	0.0000	-3.3985	1.0108	6.5134	1.9459	4.2792	20.1834	11.9168	6.8600	13.8000	13.8000	13.8000	13.8000	-12.1142	-6.4352	-8.9476	-10.4872	-27.0041	-14.6730	-29.5619	-17.2336
634	2.4894	1.2296	0.0000	5.1475	0.2250	4.9704	2.3226	4.9609	18.5532	7.5713	6.1389	13.8000	13.8000	13.8000	13.8000	-14.1519	-0.5624	-10.3297	-10.6736	-24.1823	-11.8512	-32.6198	-22.5895
635	-2.8586	-3.9621	0.0000	3.6597	0.4417	6.2716	2.6219	5.6610	11.6326	12.4117	6.9477	13.8000	13.8000	13.8000	13.8000	-15.6434	-1.3094	-12.8980	-10.4514	-29.0982	-16.7671	-30.8673	-25.1667
636	-0.7256	-2.1487	0.0000	2.9029	1.6083	6.9971	3.2097	5.4592	8.9496	11.3171	6.9626	13.8000	13.8000	13.8000	13.8000	-16.0143	-3.5250	-12.2894	-10.5643	-26.8925	-14.5614	-30.6506	-22.5770
637	1.7017	5.4391	0.0000	2.2985	1.1286	0.6414	0.7058	5.7968	6.8884	10.5367	6.6896	13.8000	13.8000	13.8000	13.8000	-5.8018	-3.6549	-13.4840	-16.0497	-21.6257	-9.2946	-31.4338	-18.9598
638	1.5493	0.0290	0.0000	1.9545	4.1207	1.1933	3.0274	4.3704	14.6681	11.3585	5.9790	13.8000	13.8000	13.8000	13.8000	-10.3516	-2.6275	-12.2009	-10.5089	-24.9209	-12.5898	-32.2553	-10.8653
639	-1.5603	-2.9609	0.0000	-0.8230	0.5036	5.4712	0.8553	5.6874	19.8400	9.8764	7.1270	13.8000	13.8000	13.8000	13.8000	-14.3625	-0.5563	-9.3688	-10.5693	-27.7414	-15.4103	-31.4718	-19.1889
640	-1.5513	-2.8975	0.0000	-0.6714	0.4504	5.4151	0.7351	5.7145	19.8228	9.7219	7.1084	13.8000	13.8000	13.8000	13.8000	-14.3546	-0.8077	-9.3942	-10.4429	-27.7689	-15.4378	-31.4820	-19.2194
641	1.5702	0.1015	0.0000	2.1936	4.2359	0.3995	3.8896	4.4352	14.8946	11.2837	5.8810	13.8000	13.8000	13.8000	13.8000	-10.4804	-2.4203	-11.5669	-10.5444	-24.8085	-12.4774	-32.6666	-10.9106
642	1.8924	5.8344	0.0000	2.2394	0.5443	0.2446	0.7112	5.8486	6.9782	10.2235	7.2310	13.8000	13.8000	13.8000	13.8000	-5.8631	-2.8063	-14.0820	-16.1185	-22.0616	-9.7305	-30.9502	-19.0477
643	-1.0905	-2.2271	0.0000	2.7659	1.3767	2.1941	2.7123	4.7204	18.9071	9.8261	5.9639	13.8000	13.8000	13.8000	13.8000	-12.2307	-0.1108	-10.0715	-10.6896	-27.1970	-14.8659	-29.8693	-22.6790
644	1.0589	-0.1077	0.0000	0.1898	3.4353	2.0665	3.9899	4.1202	15.6688	11.4494	5.4840	13.8000	13.8000	13.8000	13.8000	-9.8465	-2.3494	-9.6571	-10.6776	-25.1486	-12.8175	-31.0694	-10.2363
645	1.5766	5.2939	0.0000	2.3081	0.5057	0.3293	0.5196	5.4246	6.7172	9.7795	5.8643	13.8000	13.8000	13.8000	13.8000	-5.1336	-2.7795	-12.3585	-15.8861	-22.3018	-9.9707	-31.0846	-19.2845
646	1.7624	5.6757	0.0000	1.7120	0.0925	0.5191	0.4847	5.8965	6.9853	9.5389	6.1914	13.8000	13.8000	13.8000	13.8000	-5.9399	-3.4101	-13.4709	-16.1517	-21.9235	-9.5924	-30.8374	-18.8128
647	-1.6307	-2.8793	0.0000	-0.6386	0.4699	5.5167	0.6621	5.6463	19.8966	9.7580	7.1013	13.8000	13.8000	13.8000	13.8000	-14.4130	-0.7984	-9.2951	-10.5466	-27.7581	-15.4270	-31.4572	-19.2250
648	1.3242	0.7718	0.0000	1.9580	5.0312	1.4524	2.4858	5.3632	14.1175	10.9222	6.2463	13.8000	13.8000	13.8000	13.8000	-10.8964	-2.5330	-11.7806	-10.7357	-25.0384	-12.7073	-32.2269	-10.8776
649	0.6871	0.0383	0.0000	2.3002	4.3396	0.2710	3.1839	4.8916	15.0952	11.9853	5.8081	13.8000	13.8000	13.8000	13.8000	-11.6846	-2.2654	-12.5077	-10.7085	-25.5009	-13.1698	-32.7997	-10.3118
650	-1.5399	-2.8051	0.0000	-0.5046	0.5338	5.4277	0.5555	5.7181	19.8682	10.2467	7.1443	13.8000	13.8000	13.8000	13.8000	-14.3501	-0.6033	-9.5059	-10.5986	-27.7027	-15.3716	-31.3171	-19.4277
651	1.3810	0.1864	0.0000	2.0366	4.2376	0.3144	3.7079	4.5986	14.4790	10.9563	5.9881	13.8000	13.8000	13.8000	13.8000	-10.5229	-2.2216	-11.8226	-10.4172	-25.0715	-12.7404	-32.4761	-10.8682
652	-0.9162	-3.7361	0.0000	-0.7954	3.1225	5.2145	2.5110	4.2425	8.3400	12.1595	6.8068	13.8000	13.8000	13.8000	13.8000	-15.1761	-4.4615	-12.1961	-10.3232	-27.6280	-15.2969	-29.4397	-20.2208
653	-0.7812	-3.6633	0.0000	-0.6712	3.1488	5.0360	2.0569	4.0910	8.4389	11.7660	6.6345	13.8000	13.8000	13.8000	13.8000	-14.9469	-4.4334	-12.2777	-10.4445	-27.5932	-15.2621	-29.7746	-20.3816
654	1.3777	0.2019	0.0000	2.1008	4.3548	0.3396	3.5230	4.5298	14.5069	10.9368	5.9840	13.8000	13.8000	13.8000	13.8000	-10.6142	-2.3358	-11.8085	-10.6097	-24.9445	-12.6134	-32.4362	-10.7424
655	1.4190	0.3317	0.0000	2.2387	4.2329	0.3557	3.6903	4.7433	14.6792	10.9174	6.1231	13.8000	13.8000	13.8000	13.8000	-10.5867	-2.1107	-11.8044	-10.6388	-24.9316	-12.6005	-32.3781	-10.6738
656	-1.4590	-2.9257	0.0000	-0.6938	0.4847	5.4449	0.7294	5.4617	19.8786	9.8250	7.0626	13.8000	13.8000	13.8000	13.8000	-14.4226	-0.8058	-9.5486	-10.3740	-27.8275	-15.4964	-31.3604	-19.1601
657	-1.5278	-2.7198	0.0000	-0.3716	0.9958	5.4751	0.4696	5.9408	19.9090	9.7807	7.3036	13.8000	13.8000	13.8000	13.8000	-14.2117	-0.7209	-9.6485	-10.5339	-27.6764	-15.3453	-31.5617	-19.2089
658	1.8198	5.2899	0.0000	2.4740	0.0816	0.5571	0.1920	5.3052	6.5575	10.1158	6.0551	13.8000	13.8000	13.8000	13.8000	-6.0121	-3.1147	-13.5135	-15.5891	-22.0501	-9.7190	-31.3049	-19.1574
659	-0.8463	-3.0500	0.0000	0.9656	0.4801	3.1833	7.9540	4.0728	8.4562	9.8912	6.1773	13.8000	13.8000	13.8000	13.8000	-17.4050	-1.3569	-12.2086	-10.3084	-27.2596	-14.9285	-30.4808	-21.2618
660	-0.4390	-2.6141	0.0000	2.3742	2.4121	1.9306	7.7004	5.1356	16.8991	7.8844	7.0669	13.8000	13.8000	13.8000	13.8000	-13.2334	-0.3029	-8.1564	-10.4232	-26.8322	-14.5011	-29.2454	-22.3561
661	1.3029	0.2993	0.0000	2.1279	4.2157	0.4303	3.7335	4.5226	14.5259	10.9528	5.8752	13.8000	13.8000	13.8000	13.8000	-10.5255	-2.2377	-11.6896	-10.5523	-24.9500	-12.6189	-32.3582	-10.6057
662	-3.3278	-5.4091	0.0000	2.7482	2.5397	2.6019	2.4960	4.0466	8.6944	12.3660	5.9473	13.8000	13.8000	13.8000	13.8000	-13.2026	-1.0163	-11.3056	-10.5665	-29.6435	-17.3124	-30.0684	-25.6283
663	-0.7032	-2.8883	0.0000	6.0053	3.3810	5.6877	2.8582	4.4575	11.7297	9.5742	6.4536	13.8000	13.8000	13.8000	13.8000	-14.7773	-2.1031	-12.6297	-10.4958	-26.8967	-14.5656	-32.3418	-26.3214
664	1.4369	0.1626	0.0000	2.0902	4.3281	0.1687	3.7915	4.3948	14.4708	10.8668	5.8021	13.8000	13.8000	13.8000	13.8000	-10.2320	-2.2456	-11.7325	-10.4498	-25.0059	-12.6748	-32.3358	-10.5554
665	1.7723	5.3119	0.0000	2.2917	0.3503	0.5447	0.0870	5.2369	6.3835	9.9720	6.1516	13.8000	13.8000	13.8000	13.8000	-5.9542	-3.3956	-13.4365	-15.6892	-21.8564	-9.5253	-31.2508	-19.2129
666	2.9707	1.0551	0.0000	3.2668	0.3902	1.1950	4.0530	4.1973	8.4397	13.9397	6.1160	13.8000	13.8000	13.8000	13.8000	-17.7407	-0.8250	-12.2773	-10.7260	-24.0380	-11.7069	-31.3259	-20.6629
667	1.1795	-0.2929	0.0000	2.1040	3.8282	0.4707	2.0677	4.6268	15.1606	11.7274	6.2859	13.8000	13.8000	13.8000	13.8000	-10.2617	-2.4130	-12.0564	-10.5242	-25.0602	-12.7291	-32.6996	-10.7734
668	-0.1886	-2.2142	0.0000	3.5047	0.9375	3.2090	7.4816	4.5826	19.6268	12.0977	6.5025	13.8000	13.8000	13.8000	13.8000	-12.2364	-1.0152	-5.7665	-10.4091	-26.7339	-14.4028	-35.3684	-21.7897
669	1.6472	5.4983	0.0000	1.8599	0.0767	0.3646	0.4070	5.7828	6.8740	9.8921	5.9376	13.8000	13.8000	13.8000	13.8000	-5.9497	-3.4443	-13.4526	-16.0590	-22.2785	-9.9474	-30.9122	-18.7607
670	0.6195	-1.3703	0.0000	2.3960	0.6216	2.6075	4.3573	4.7587	20.1704	15.3693	6.6570	13.8000	13.8000	13.8000	13.8000	-12.6064	-0.8131	-11.8994	-10.4523	-25.6116	-13.2805	-29.4383	-21.3156
671	-1.0932	-3.8943	0.0000	-0.6922	3.1311	5.2535	2.2087	4.0226	8.4536	12.0333	6.6355	13.8000	13.8000	13.8000	13.8000	-14.8311	-4.4003	-12.2337	-10.4161	-27.7412	-15.4101	-29.7514	-20.6069
672	1.6628	5.6482	0.0000	2.1980	0.3415	0.2812	0.6243	5.6300	6.8763	10.0126	6.8220	13.8000	13.8000	13.8000	13.8000	-5.4973	-3.0349	-13.9380	-16.1074	-21.8120	-9.4809	-30.8876	-19.0738
673	1.8292	5.7019	0.0000	2.3917	0.8462	0.4900	0.2782	5.4702	6.7839	9.8376	6.1030	13.8000	13.8000	13.8000	13.8000	-5.0175	-2.7910	-13.1674	-16.0873	-21.9321	-9.6010	-30.9524	-18.9956
674	-0.2674	-2.3672	0.0000	1.1434	3.2392	7.6005	5.7225	4.7805	13.8000	12.8927	6.9492	13.8000	13.8000	13.8000	13.8000	-12.0863	-3.2451	-7.9255	-10.4649	-26.5060	-14.1749	-32.9454	-19.8648
675	0.5383	-1.4777	0.0000	5.5869	2.6567	5.9228	2.5981	5.1944	11.4358	8.8694	7.0846	13.8000	13.8000	13.8000	13.8000	-17.1825	-0.3621	-12.0124	-10.3487	-25.9514	-13.6203	-28.6542	-24.4700
676	1.5189	5.4555	0.0000	2.2890	1.1353	0.5191	0.3807	5.7057	6.9672	10.1255	6.0766	13.8000	13.8000	13.8000	13.8000	-5.4649	-3.3103	-13.1936	-16.1642	-21.9320	-9.6009	-31.5167	-19.0558
677	1.0180	-1.5033	0.0000	2.2256	2.7766	4.2102	1.9494	4.3705	7.7849	9.3801	6.6170	13.8000	13.8000	13.8000	13.8000	-17.2921	-3.2509	-14.6305	-10.5363	-25.5181	-13.1870	-31.7602	-21.0655
678	1.3020	-0.8456	0.0000	1.9585	4.8059	0.2281	1.3018	4.7850	16.4469	11.4576	6.8002	13.8000	13.8000	13.8000	13.8000	-10.6203	-2.5908	-11.5835	-10.4272	-25.3046	-12.9735	-32.7138	-10.9261
679	-1.2410	-2.9622	0.0000	-0.6482	0.3338	5.5364	0.4002	5.5752	19.9044	10.1990	7.1498	13.8000	13.8000	13.8000	13.8000	-14.6070	-0.7370	-9.6754	-10.5226	-27.5343	-15.2032	-30.9176	-19.6072
680	2.0947	5.6432	0.0000	2.1258	1.1542	0.5850	0.2065	5.9977	7.1112	9.7122	6.3334	13.8000	13.8000	13.8000	13.8000	-5.9696	-3.5109	-13.5290	-15.7687	-22.0657	-9.7346	-31.2988	-18.5477
681	1.7329	5.8831	0.0000	2.2523	1.2536	0.6186	0.8959	5.3542	6.5131	10.6980	8.1799	13.8000	13.8000	13.8000	13.8000	-5.9213	-2.7408	-13.9940	-16.3800	-21.9969	-9.6658	-31.1428	-19.2163
682	0.4578	-1.4147	0.0000	5.4880	2.5964	5.9902	2.7897	5.3237	11.3122	8.7974	7.0794	13.8000	13.8000	13.8000	13.8000	-17.4223	-0.4621	-11.9877	-10.3898	-25.9123	-13.5812	-28.5155	-24.3594
683	1.7855	5.6546	0.0000	2.2448	1.2545	0.7484	0.7521	5.8653	7.1820	10.3040	6.8964	13.8000	13.8000	13.8000	13.8000	-5.7680	-3.4155	-13.7194	-16.0484	-21.6647	-9.3336	-31.3308	-18.9030
684	1.8409	5.3490	0.0000	2.2010	0.3656	0.6586	0.0081	5.3120	6.3346	9.9829	6.2083	13.8000	13.8000	13.8000	13.8000	-5.9774	-3.2199	-13.5137	-15.7923	-21.8513	-9.5202	-31.0636	-19.1537
685	1.8600	5.9497	0.0000	2.2304	0.6992	0.4239	0.4566	5.5408	6.5906	10.1690	7.0162	13.8000	13.8000	13.8000	13.8000	-6.0895	-3.1401	-13.3635	-16.4057	-21.5240	-9.1929	-31.5611	-18.7783
686	0.4878	-1.2795	0.0000	5.5394	2.6213	5.7739	2.7506	5.2718	11.3082	8.9216	7.1373	13.8000	13.8000	13.8000	13.8000	-17.2131	-0.3475	-11.9356	-10.3992	-25.8260	-13.4949	-28.3566	-24.3620
687	1.0438	-0.6163	0.0000	2.0065	4.6962	0.4082	1.1396	5.2765	16.3028	10.9965	6.9891	13.8000	13.8000	13.8000	13.8000	-10.9486	-2.7637	-11.5845	-10.4312	-25.3812	-13.0501	-32.6535	-11.0092
688	1.7976	0.0369	0.0000	2.5388	3.3409	0.1750	2.8999	4.6369	15.7964	10.7219	6.4447	13.8000	13.8000	13.8000	13.8000	-10.9304	-2.0696	-12.3587	-10.4537	-24.9056	-12.5745	-33.0014	-11.0079
689	1.4962	-0.2196	0.0000	2.8082	3.2269	0.6069	3.0575	4.6597	14.2725	10.7893	6.3820	13.8000	13.8000	13.8000	13.8000	-10.8332	-2.9230	-12.5741	-10.5588	-24.9690	-12.6379	-33.2770	-11.6257
690	0.8652	-0.8893	0.0000	1.6013	4.8055	0.5665	0.6156	4.9386	16.6408	11.3399	6.7092	13.8000	13.8000	13.8000	13.8000	-10.8996	-2.8832	-11.6674	-10.5573	-25.4521	-13.1210	-32.7116	-10.6678
691	-1.6211	-2.9125	0.0000	-0.5470	0.3091	5.6105	0.8484	5.7732	19.8988	9.7734	7.2243	13.8000	13.8000	13.8000	13.8000	-14.3142	-0.6131	-9.4362	-10.5007	-27.6733	-15.3422	-31.5451	-19.1627
692	1.8579	5.2578	0.0000	2.1615	0.2853	0.5507	0.0301	5.2276	6.2945	9.8866	6.1058	13.8000	13.8000	13.8000	13.8000	-6.0930	-3.1845	-13.6086	-15.6563	-21.7606	-9.4295	-31.0435	-19.0053
693	-1.0581	-2.5439	0.0000	2.7021	1.5787	5.4060	5.0186	5.2985	12.3671	14.2370	6.7733	13.8000	13.8000	13.8000	13.8000	-11.5679	-0.4805	-11.1897	-10.5441	-27.3433	-15.0122	-30.6366	-22.6515
694	1.7112	-0.0823	0.0000	2.3747	4.5191	0.0828	3.1678	4.2344	16.4665	11.5700	5.8754	13.8000	13.8000	13.8000	13.8000	-11.0579	-2.7501	-12.2601	-10.5476	-24.8818	-12.5507	-32.8794	-10.1224
695	-0.7271	-2.1173	0.0000	2.8762	1.6616	6.8858	3.0831	5.5778	8.9015	11.3539	7.1514	13.8000	13.8000	13.8000	13.8000	-15.9481	-3.3928	-12.1116	-10.4875	-26.9600	-14.6289	-30.6150	-22.4883
696	1.4472	0.1624	0.0000	2.1480	4.2833	0.3946	3.6966	4.4884	14.6248	10.9576	5.9236	13.8000	13.8000	13.8000	13.8000	-10.4930	-2.4059	-11.8074	-10.5219	-24.8011	-12.4700	-32.4644	-10.6938
697	2.3581	6.0518	0.0000	1.9052	0.8086	0.6375	0.2626	5.8822	6.8995	9.8246	6.4625	13.8000	13.8000	13.8000	13.8000	-6.1400	-3.0188	-12.9467	-15.8296	-22.1557	-9.8246	-31.2353	-18.5899
698	-0.8263	-3.7890	0.0000	-0.7191	2.9367	5.0835	2.3312	3.8892	8.5019	11.7154	6.4860	13.8000	13.8000	13.8000	13.8000	-15.0023	-4.3792	-12.2772	-10.3858	-27.6638	-15.3327	-29.6278	-20.4973
699	-1.5842	-2.8932	0.0000	-0.3050	0.2039	5.4413	0.2314	5.4348	19.6633	10.2243	6.9879	13.8000	13.8000	13.8000	13.8000	-14.1069	-0.7214	-9.3810	-10.3902	-27.6951	-15.3640	-31.1860	-19.8427
700	-1.1901	-3.0983	0.0000	0.5660	4.0660	1.9713	4.8290	4.5593	9.7123	10.1170	6.4968	13.8000	13.8000	13.8000	13.8000	-13.7140	-2.0484	-9.8443	-10.4793	-27.5686	-15.2375	-30.6205	-20.9264
701	0.6019	-1.3087	0.0000	5.7091	2.4547	5.7139	2.9032	5.2792	11.2256	8.9464	7.0696	13.8000	13.8000	13.8000	13.8000	-17.2411	-0.3402	-12.2284	-10.4951	-25.7900	-13.4589	-28.6726	-24.4556
702	-2.8401	-3.9518	0.0000	3.6484	0.4531	6.1402	2.7257	5.6402	11.5337	12.5414	6.8412	13.8000	13.8000	13.8000	13.8000	-15.6772	-1.1838	-13.0192	-10.6181	-29.0611	-16.7300	-31.0471	-25.1982
703	-0.4607	-3.3189	0.0000	-3.0382	1.0772	6.2329	2.1488	4.0112	20.2399	11.9734	6.6398	13.8000	13.8000	13.8000	13.8000	-12.3933	-6.5513	-9.1512	-10.4404	-27.0209	-14.6898	-29.3865	-17.4621
704	0.6635	-2.4798	0.0000	3.4566	0.1094	6.7098	0.7288	3.9272	8.6581	9.7254	6.7945	13.8000	13.8000	13.8000	13.8000	-14.0585	-1.6624	-5.7479	-10.3878	-26.1939	-13.8628	-29.9057	-23.3130
705	-0.7376	-2.1407	0.0000	2.9965	1.8413	7.0997	3.2016	5.3986	8.9386	11.2818	6.9791	13.8000	13.8000	13.8000	13.8000	-15.9980	-3.5641	-12.2725	-10.5078	-26.9769	-14.6458	-30.7635	-22.5773
706	-1.5958	-3.0193	0.0000	-0.6729	0.5256	5.3849	0.8377	5.6163	19.9216	9.7629	7.2082	13.8000	13.8000	13.8000	13.8000	-14.4346	-0.6766	-9.4705	-10.4782	-27.8065	-15.4754	-31.4486	-19.0071
707	-0.8513	-2.0623	0.0000	1.4323	0.2474	4.8082	6.0652	4.5254	11.4527	8.6410	6.0638	13.8000	13.8000	13.8000	13.8000	-8.8161	-1.4315	-9.3585	-10.5772	-26.9032	-14.5721	-30.6236	-20.7893
708	-2.7374	-3.9712	0.0000	3.5191	0.4896	6.3193	2.7449	5.5832	11.3845	12.4652	6.9027	13.8000	13.8000	13.8000	13.8000	-15.5251	-0.8236	-13.0458	-10.5781	-29.0268	-16.6957	-30.7207	-25.0024
709	1.8697	6.0935	0.0000	2.5731	1.4368	1.1508	1.5703	5.7663	7.1384	10.1556	7.0640	13.8000	13.8000	13.8000	13.8000	-5.6847	-3.3427	-14.0521	-16.3306	-21.7705	-9.4394	-31.3539	-19.2335
710	1.5792	5.4101	0.0000	2.0929	0.0592	0.3466	0.2404	5.6574	6.7272	9.9378	5.6898	13.8000	13.8000	13.8000	13.8000	-5.8027	-3.1668	-13.5293	-15.9694	-22.3935	-10.0624	-31.0971	-18.9760
711	-0.8037	-2.0728	0.0000	2.8721	1.6081	7.1206	3.0753	5.3621	8.9330	11.1505	6.8136	13.8000	13.8000	13.8000	13.8000	-16.0392	-3.4811	-12.1366	-10.5178	-26.8956	-14.5645	-30.6852	-22.5978
712	-0.8492	-3.7110	0.0000	-0.5758	3.1551	5.2383	2.2590	4.0472	8.4205	11.5797	6.6230	13.8000	13.8000	13.8000	13.8000	-14.7675	-4.3231	-12.0990	-10.3811	-27.7110	-15.3799	-29.9493	-20.5070
713	-3.0864	-4.5623	0.0000	1.0850	0.4611	2.6851	6.7080	4.4540	8.3775	8.1508	6.0870	13.8000	13.8000	13.8000	13.8000	-13.0214	-0.4681	-11.3948	-10.5067	-29.2725	-16.9414	-26.4430	-23.1309
714	2.0031	5.4656	0.0000	2.0425	0.1879	0.4759	0.4321	5.5433	6.5396	10.1499	6.3415	13.8000	13.8000	13.8000	13.8000	-6.4039	-3.3604	-13.4641	-15.6558	-21.9752	-9.6441	-31.0956	-19.0931
715	1.7920	0.1378	0.0000	2.4547	3.4002	0.3947	2.9353	4.5418	15.5449	10.6982	6.2741	13.8000	13.8000	13.8000	13.8000	-10.7078	-2.2529	-12.0928	-10.6513	-24.7291	-12.3980	-32.7578	-10.8677
716	1.8549	5.5797	0.0000	2.2275	0.5940	0.4089	0.2248	5.6915	6.7396	9.9129	6.3885	13.8000	13.8000	13.8000	13.8000	-5.7277	-3.0392	-14.0326	-16.0459	-21.7653	-9.4342	-31.1081	-19.0763
717	0.9910	-0.8488	0.0000	1.8073	5.0236	0.2338	1.1281	5.2703	16.0449	11.0217	6.9886	13.8000	13.8000	13.8000	13.8000	-11.3473	-2.8571	-11.4069	-10.5417	-25.3291	-12.9980	-32.8374	-10.7037
718	1.1792	-0.4402	0.0000	2.2210	4.2727	0.2000	2.4065	4.6270	15.0455	11.4854	6.3489	13.8000	13.8000	13.8000	13.8000	-10.5373	-3.0642	-11.8309	-10.4259	-25.1810	-12.8499	-32.9783	-10.5617
719	1.7089	0.0908	0.0000	2.1356	4.2968	0.4175	3.8197	4.3597	14.7646	11.1355	5.9684	13.8000	13.8000	13.8000	13.8000	-10.3287	-2.1473	-11.7383	-10.6344	-24.8672	-12.5361	-32.5893	-10.9234
720	0.9459	0.0575	0.0000	0.8293	3.4255	2.3076	4.2239	4.5952	15.3984	11.7038	5.7562	13.8000	13.8000	13.8000	13.8000	-10.3584	-2.6374	-9.9944	-10.7617	-25.1709	-12.8398	-31.4539	-10.0704
721	-1.4401	-2.9278	0.0000	-0.5537	0.4419	5.5023	0.8446	5.5580	19.7136	9.9017	7.1073	13.8000	13.8000	13.8000	13.8000	-14.2301	-0.8307	-9.4918	-10.3562	-27.7465	-15.4154	-31.5355	-19.1021
722	-2.2150	-3.7051	0.0000	1.2151	2.9772	3.6987	2.2140	4.7147	20.3859	11.0330	6.3175	13.8000	13.8000	13.8000	13.8000	-16.2258	-0.8898	-13.4745	-10.4570	-28.3856	-16.0545	-27.9677	-22.1757
723	1.7797	5.5449	0.0000	2.3098	0.1718	0.5560	0.1468	5.4045	6.6408	9.9544	5.9602	13.8000	13.8000	13.8000	13.8000	-5.9055	-3.3267	-13.6283	-15.9417	-22.1475	-9.8164	-31.3088	-18.9693
724	1.5010	0.2007	0.0000	2.2476	4.2419	0.5671	3.4897	4.5609	14.5507	10.8918	6.1409	13.8000	13.8000	13.8000	13.8000	-10.6083	-1.9430	-11.8364	-10.4975	-24.9643	-12.6332	-32.4311	-10.6337
725	0.3540	-1.4531	0.0000	2.5945	0.9336	2.4831	4.5195	4.3012	19.9385	15.4223	6.0191	13.8000	13.8000	13.8000	13.8000	-12.7759	-0.4275	-11.7965	-10.6561	-25.9420	-13.6109	-29.8976	-21.5712
726	1.7432	5.2922	0.0000	2.2807	0.1592	0.6347	0.0929	5.2103	6.3939	10.0629	6.1235	13.8000	13.8000	13.8000	13.8000	-6.1760	-3.2967	-13.4629	-15.8090	-21.6607	-9.3296	-31.2090	-19.3091
727	0.4307	-1.3913	0.0000	5.5297	2.1750	5.9460	2.7094	4.9197	11.5020	8.7477	6.6090	13.8000	13.8000	13.8000	13.8000	-17.5286	-0.4498	-11.9100	-10.5285	-25.9841	-13.6530	-28.3638	-24.3773
728	1.6340	0.1423	0.0000	2.1318	4.4215	0.3626	3.5840	4.4498	14.7735	10.8717	5.9979	13.8000	13.8000	13.8000	13.8000	-10.6943	-2.1922	-11.9175	-10.5681	-24.8437	-12.5126	-32.6579	-10.8303
729	-2.1270	-4.9892	0.0000	2.1527	0.7646	5.4879	5.6101	4.4491	8.2017	10.6129	7.1095	13.8000	13.8000	13.8000	13.8000	-13.6793	-1.1836	-8.4374	-10.3757	-28.8042	-16.4731	-25.2310	-24.5586
730	-1.0611	-3.0962	0.0000	-2.6085	1.5267	6.7161	3.0757	4.8759	20.2764	12.5944	6.8450	13.8000	13.8000	13.8000	13.8000	-13.1606	-5.7411	-9.7014	-10.3468	-27.3727	-15.0416	-30.2752	-17.2555
731	-3.1687	-4.5484	0.0000	0.8082	0.9287	3.1857	6.9192	4.8500	8.2933	8.2588	6.2570	13.8000	13.8000	13.8000	13.8000	-12.4714	-0.7069	-11.4780	-10.5593	-29.3220	-16.9909	-26.4606	-22.9359
732	1.8863	1.3957	0.0000	5.0472	0.2321	4.5161	2.5104	5.4028	18.6124	7.9982	6.1564	13.8000	13.8000	13.8000	13.8000	-13.9048	-0.5175	-10.7413	-10.9061	-24.5486	-12.2175	-33.2710	-22.2845
733	1.6680	5.2126	0.0000	2.2677	0.1918	0.3540	0.2592	5.6062	6.6463	9.9190	5.9510	13.8000	13.8000	13.8000	13.8000	-5.8658	-3.1984	-13.7506	-15.7318	-22.1845	-9.8534	-31.1927	-19.1414
734	1.6680	5.2126	0.0000	2.2677	0.1918	0.3540	0.2592	5.6062	6.6463	9.9190	5.9510	13.8000	13.8000	13.8000	13.8000	-5.8658	-3.1984	-13.7506	-15.7318	-22.1845	-9.8534	-31.1927	-19.1414
735	1.6680	5.2126	0.0000	2.2677	0.1918	0.3540	0.2592	5.6062	6.6463	9.9190	5.9510	13.8000	13.8000	13.8000	13.8000	-5.8658	-3.1984	-13.7506	-15.7318	-22.1845	-9.8534	-31.1927	-19.1414
736	1.6680	5.2126	0.0000	2.2677	0.1918	0.3540	0.2592	5.6062	6.6463	9.9190	5.9510	13.8000	13.8000	13.8000	13.8000	-5.8658	-3.1984	-13.7506	-15.7318	-22.1845	-9.8534	-31.1927	-19.1414
737	1.6680	5.2126	0.0000	2.2677	0.1918	0.3540	0.2592	5.6062	6.6463	9.9190	5.9510	13.8000	13.8000	13.8000	13.8000	-5.8658	-3.1984	-13.7506	-15.7318	-22.1845	-9.8534	-31.1927	-19.1414
738	1.6946	5.5568	0.0000	2.3502	1.3205	0.6580	0.7474	5.9462	7.0598	10.3927	6.9756	13.8000	13.8000	13.8000	13.8000	-6.0774	-3.4364	-13.3124	-16.1141	-21.5850	-9.2539	-31.5225	-19.0912
739	-3.2480	-5.5523	0.0000	3.0606	2.3514	2.9022	2.1276	4.0661	8.8992	12.4765	6.2250	13.8000	13.8000	13.8000	13.8000	-13.4320	-0.9000	-11.0821	-10.5446	-29.5092	-17.1781	-30.0727	-26.0618
740	1.7330	5.8297	0.0000	2.4531	1.5270	0.6975	0.7960	5.7373	7.0693	10.3194	6.7654	13.8000	13.8000	13.8000	13.8000	-5.8595	-3.3845	-13.5382	-16.2803	-21.9016	-9.5705	-31.1950	-19.1915
741	0.3803	-1.3327	0.0000	5.6315	2.6068	5.7950	2.7413	5.3722	11.3238	9.0025	7.1301	13.8000	13.8000	13.8000	13.8000	-17.2055	-0.2563	-12.0514	-10.3448	-26.0071	-13.6760	-28.5099	-24.3922
742	0.4949	-1.4199	0.0000	5.5009	2.5826	5.9385	2.6396	5.2177	11.4320	9.0523	7.0545	13.8000	13.8000	13.8000	13.8000	-17.3762	-0.2963	-12.0008	-10.3017	-25.8803	-13.5492	-28.5869	-24.4430
743	1.5879	0.0704	0.0000	1.6227	4.3337	0.7751	2.8103	4.6671	14.4747	11.8007	6.3890	13.8000	13.8000	13.8000	13.8000	-10.4291	-2.9319	-12.0257	-10.5044	-24.8225	-12.4914	-31.9363	-10.7627
744	-0.0443	-2.4718	0.0000	2.6446	4.6796	6.1989	2.3837	4.6460	9.7164	8.2217	6.8947	13.8000	13.8000	13.8000	13.8000	-14.8726	-2.6837	-12.3514	-10.2495	-26.6457	-14.3146	-28.8049	-22.5229
745	1.5737	0.1977	0.0000	1.9057	3.9490	0.8158	2.8990	4.6248	14.8131	12.0042	6.1182	13.8000	13.8000	13.8000	13.8000	-10.4227	-2.9269	-12.2802	-10.4121	-24.9595	-12.6284	-32.1934	-10.7151
746	2.0891	-0.4597	0.0000	5.7402	4.8694	6.1112	1.2882	4.1966	19.6456	8.9099	6.5743	13.8000	13.8000	13.8000	13.8000	-15.8561	-4.7934	-12.4874	-10.3130	-24.7095	-12.3784	-26.2000	-23.9271
747	-1.0065	-4.3917	0.0000	1.6202	0.4276	5.4818	1.2699	3.8487	20.3242	10.0065	6.8787	13.8000	13.8000	13.8000	13.8000	-14.3436	-4.4262	-5.4516	-10.3725	-28.0005	-15.6694	-34.2822	-23.0813
748	-3.3839	-5.4406	0.0000	3.0896	2.3576	2.3129	2.2614	4.4043	8.7884	12.0370	6.4905	13.8000	13.8000	13.8000	13.8000	-13.8222	-1.1358	-11.4327	-10.4454	-29.7101	-17.3790	-29.8357	-25.7212
749	1.3073	-0.0393	0.0000	2.0373	4.5145	0.1940	3.0983	4.2082	15.8490	11.5093	5.6837	13.8000	13.8000	13.8000	13.8000	-10.8278	-2.4008	-12.1098	-10.4386	-25.1540	-12.8229	-32.3979	-10.4547
750	0.5073	-1.4241	0.0000	5.5296	2.6397	6.0695	2.8214	5.2884	11.3964	8.8772	7.0750	13.8000	13.8000	13.8000	13.8000	-17.2392	-0.4739	-12.0703	-10.4441	-25.8223	-13.4912	-28.5109	-24.4098
751	1.6646	0.0958	0.0000	2.1743	4.9891	0.1792	2.8278	4.3185	15.9379	11.3835	6.0052	13.8000	13.8000	13.8000	13.8000	-11.1359	-2.3020	-11.6270	-10.6135	-24.8460	-12.5149	-32.5444	-10.3856
752	1.5252	5.8294	0.0000	2.1146	0.5186	0.2019	0.7708	5.6615	6.7396	10.5008	7.5013	13.8000	13.8000	13.8000	13.8000	-6.1580	-2.6436	-14.0484	-16.5053	-22.1423	-9.8112	-31.0165	-19.0687
753	1.6836	5.1702	0.0000	2.2928	0.0134	0.5850	0.2479	5.1253	6.4198	9.9728	6.1665	13.8000	13.8000	13.8000	13.8000	-5.8306	-3.1651	-13.4873	-15.6910	-21.6270	-9.2959	-31.0054	-19.2037
754	1.6862	5.5894	0.0000	2.2580	1.4117	0.6818	0.6575	5.8831	7.0404	10.2275	6.6752	13.8000	13.8000	13.8000	13.8000	-5.7111	-3.5161	-13.4937	-16.1489	-21.6376	-9.3065	-31.3576	-18.9602
755	1.5974	5.4641	0.0000	2.2343	0.9962	0.4507	0.2130	5.7261	6.7819	9.9186	5.8699	13.8000	13.8000	13.8000	13.8000	-5.5245	-2.9872	-13.0318	-16.1200	-22.0939	-9.7628	-31.2261	-19.2066
756	0.6190	-2.4309	0.0000	3.3472	0.1085	6.7228	0.7037	3.9432	8.5255	9.8332	6.6771	13.8000	13.8000	13.8000	13.8000	-13.8860	-1.5227	-5.7666	-10.3235	-26.2992	-13.9681	-29.9529	-23.1593
757	1.9443	5.3279	0.0000	2.3609	0.2785	0.4875	0.0843	5.2411	6.3890	10.0095	6.1612	13.8000	13.8000	13.8000	13.8000	-5.7625	-3.1658	-13.4713	-15.6988	-22.0231	-9.6920	-31.1847	-19.1735
758	0.9567	-1.8581	0.0000	2.2012	2.3004	4.7369	1.4500	4.1517	7.0063	9.7470	6.8034	13.8000	13.8000	13.8000	13.8000	-17.0433	-2.5800	-14.1697	-10.4096	-25.6628	-13.3317	-31.7151	-21.5535
759	1.0854	-0.0845	0.0000	0.1250	3.7373	2.2188	4.0709	4.3401	15.7042	11.5819	5.7346	13.8000	13.8000	13.8000	13.8000	-10.0306	-2.3169	-9.5071	-10.7246	-25.2142	-12.8831	-30.6829	-10.3789
760	-0.8189	-2.1366	0.0000	2.7278	1.6633	6.7825	3.2026	5.5455	8.8538	11.2426	7.0871	13.8000	13.8000	13.8000	13.8000	-15.9203	-3.4801	-12.2711	-10.4666	-27.0102	-14.6791	-30.5415	-22.3691
761	-0.6401	-3.3696	0.0000	1.0532	3.6069	4.5840	1.5535	4.1347	8.0685	16.6264	6.5662	13.8000	13.8000	13.8000	13.8000	-14.6487	-2.6411	-13.0403	-10.5119	-27.0975	-14.7664	-32.4718	-21.6773
762	0.9905	-0.2864	0.0000	0.2371	3.6056	1.9391	3.9049	4.4179	16.0428	11.7330	5.7036	13.8000	13.8000	13.8000	13.8000	-10.2497	-2.0794	-9.4673	-10.7129	-25.2050	-12.8739	-31.0325	-9.7767
763	1.5527	5.4794	0.0000	2.2805	1.2043	0.6184	0.6664	5.8237	7.0532	10.5636	6.8198	13.8000	13.8000	13.8000	13.8000	-6.1315	-3.3595	-13.3852	-16.1104	-21.6912	-9.3601	-31.3086	-19.0427
764	0.6366	-2.5764	0.0000	3.4051	0.0433	6.6712	0.7685	3.9681	8.5782	9.7361	6.8531	13.8000	13.8000	13.8000	13.8000	-14.1057	-1.5907	-5.7208	-10.3253	-26.3212	-13.9901	-29.9733	-23.2947
765	1.3353	0.1583	0.0000	2.0744	4.3573	0.3533	3.4689	4.7915	14.4738	11.0124	6.0739	13.8000	13.8000	13.8000	13.8000	-10.5304	-2.2615	-11.7432	-10.5552	-24.9477	-12.6166	-32.3889	-10.6751
766	1.5430	-0.0202	0.0000	2.5259	3.5547	0.5349	3.2244	4.7535	15.8305	10.9318	6.4797	13.8000	13.8000	13.8000	13.8000	-10.9298	-1.9944	-12.1167	-10.4774	-24.9079	-12.5768	-32.7126	-10.6088
767	0.6128	-1.6786	0.0000	2.0778	2.1475	4.7253	1.2862	4.4294	7.0669	9.5788	6.6862	13.8000	13.8000	13.8000	13.8000	-17.4184	-2.8647	-14.4575	-10.2979	-25.9058	-13.5747	-31.7320	-21.1977
768	0.4898	-2.1494	0.0000	5.5210	0.6345	4.5148	3.0470	4.1803	13.3462	9.2363	6.6863	13.8000	13.8000	13.8000	13.8000	-15.7609	-4.4896	-13.3183	-10.3436	-26.1064	-13.7753	-30.8562	-24.9958
769	1.7635	5.8108	0.0000	2.1777	0.5066	0.1802	0.7288	5.6043	6.8243	10.5508	7.5163	13.8000	13.8000	13.8000	13.8000	-5.9257	-3.0781	-13.9272	-16.0958	-22.1769	-9.8458	-31.0812	-18.8283
770	0.6486	-1.4304	0.0000	5.3812	2.9652	6.0506	2.5549	5.2216	11.2751	8.7221	7.1618	13.8000	13.8000	13.8000	13.8000	-17.2250	-0.5277	-12.1398	-10.3332	-25.7828	-13.4517	-28.5064	-24.4690
771	-2.5341	-3.7813	0.0000	3.5806	0.8695	6.0764	2.5129	5.4576	11.4012	12.6424	6.7479	13.8000	13.8000	13.8000	13.8000	-15.6211	-1.3560	-13.0174	-10.6136	-28.7694	-16.4383	-31.2096	-24.9978
772	-1.5167	-2.9353	0.0000	-0.6830	0.4885	5.4259	0.8278	5.6168	19.7927	9.9171	7.0782	13.8000	13.8000	13.8000	13.8000	-14.4263	-0.7035	-9.5919	-10.4015	-27.8121	-15.4810	-31.5942	-19.1506
773	2.0248	5.8095	0.0000	2.1219	0.4486	0.0949	0.8740	5.8392	6.8175	10.5767	7.2315	13.8000	13.8000	13.8000	13.8000	-5.8310	-2.8930	-14.1012	-16.0475	-22.0387	-9.7076	-31.0503	-19.1086
774	-0.4226	-3.4091	0.0000	-3.2147	1.1555	6.1849	2.3741	3.9526	20.2084	12.0187	6.6984	13.8000	13.8000	13.8000	13.8000	-12.3929	-6.3262	-9.2255	-10.3617	-27.0338	-14.7027	-29.7701	-17.2272
775	-1.3672	-3.4037	0.0000	-1.1028	0.1285	5.1101	0.7157	5.2017	19.5739	9.9233	7.0287	13.8000	13.8000	13.8000	13.8000	-14.6534	-0.3972	-9.5484	-10.5345	-27.7545	-15.4234	-31.4615	-19.3797
776	1.4504	0.1977	0.0000	1.5685	3.8217	1.3091	2.8368	4.5142	14.8676	12.1082	5.9452	13.8000	13.8000	13.8000	13.8000	-10.5319	-2.9068	-11.8443	-10.5497	-24.8790	-12.5479	-32.0697	-11.0704
777	-1.4710	-2.9181	0.0000	-0.7317	0.5179	5.4039	0.7802	5.5324	19.7006	9.6208	6.9856	13.8000	13.8000	13.8000	13.8000	-14.3993	-0.7701	-9.4109	-10.5077	-27.8568	-15.5257	-31.3345	-19.1966
778	0.9236	-0.4976	0.0000	1.6436	3.0577	5.2310	0.6800	4.9444	19.8707	7.4082	6.4496	13.8000	13.8000	13.8000	13.8000	-11.9870	-1.4111	-8.8395	-10.4562	-25.4583	-13.1272	-28.8034	-19.8061
779	-0.6718	-2.0841	0.0000	2.8678	1.6716	7.0075	3.1996	5.4539	9.0209	11.4117	7.0473	13.8000	13.8000	13.8000	13.8000	-15.9010	-3.6064	-12.3001	-10.5450	-26.9062	-14.5751	-30.7973	-22.4622
780	0.4765	-1.3029	0.0000	5.5774	2.5329	5.9502	2.8427	5.2989	11.4065	8.6891	7.0886	13.8000	13.8000	13.8000	13.8000	-17.1449	-0.3727	-11.9396	-10.4494	-25.7188	-13.3877	-28.7252	-24.3723
781	1.7926	1.3240	0.0000	5.1128	0.2719	4.5698	2.3314	5.4462	18.7706	8.1559	6.3566	13.8000	13.8000	13.8000	13.8000	-14.1269	-0.4690	-10.5497	-10.6887	-24.6391	-12.3080	-32.9482	-22.4446
782	-2.8489	-4.0094	0.0000	3.7466	0.4445	6.0025	2.5220	5.4840	11.6457	12.5949	6.7911	13.8000	13.8000	13.8000	13.8000	-15.5684	-1.4080	-13.0030	-10.6776	-28.9821	-16.6510	-31.2415	-25.2113
783	-1.4624	-2.8903	0.0000	-0.6831	0.5374	5.3219	0.6918	5.5860	19.7950	9.8151	7.0595	13.8000	13.8000	13.8000	13.8000	-14.3715	-0.8244	-9.3237	-10.4548	-27.7572	-15.4261	-31.6202	-19.1489
784	1.5887	5.4301	0.0000	2.1793	0.8124	0.1038	0.3754	5.3177	6.5121	10.1454	6.3764	13.8000	13.8000	13.8000	13.8000	-5.3975	-3.3407	-12.8496	-16.1523	-21.9189	-9.5878	-31.3322	-19.1107
785	-0.9728	-3.8205	0.0000	-0.6852	3.0710	5.0261	2.1911	4.0792	8.4868	11.8995	6.5966	13.8000	13.8000	13.8000	13.8000	-14.9382	-4.4023	-12.2665	-10.3519	-27.7294	-15.3983	-29.5981	-20.5041
786	-1.2328	-2.8987	0.0000	4.8624	1.9938	5.6363	1.1728	4.4605	7.9600	9.9607	6.2088	13.8000	13.8000	13.8000	13.8000	-14.2728	-0.5601	-10.0023	-10.3603	-27.5597	-15.2286	-29.5641	-25.0971
787	-1.1702	-3.6208	0.0000	-0.3331	2.9864	5.2992	2.3426	4.1664	8.7627	12.0283	6.4109	13.8000	13.8000	13.8000	13.8000	-14.8442	-4.0738	-12.4098	-10.3270	-27.8429	-15.5118	-29.6574	-20.6539
788	1.7681	5.3397	0.0000	2.2798	0.3605	0.5922	0.0076	5.2599	6.3172	9.9915	6.1981	13.8000	13.8000	13.8000	13.8000	-6.0171	-3.2633	-13.4084	-15.8091	-21.7907	-9.4596	-31.1045	-19.3004
789	-1.3867	-2.7862	0.0000	-0.7292	0.4745	5.6366	0.9720	5.5374	20.3100	9.5947	7.0345	13.8000	13.8000	13.8000	13.8000	-14.1911	-0.5167	-9.3056	-10.4032	-27.7747	-15.4436	-31.3009	-18.9701
790	-0.8774	-3.7123	0.0000	-0.5933	3.1580	5.2095	2.1190	4.0467	8.7319	11.9471	6.5815	13.8000	13.8000	13.8000	13.8000	-14.8988	-4.3190	-12.4784	-10.5214	-27.5064	-15.1753	-29.4014	-20.5392
791	2.1994	1.1979	0.0000	4.9810	0.1780	4.3956	2.6574	5.2439	18.9643	8.2043	6.3001	13.8000	13.8000	13.8000	13.8000	-14.2429	-0.7259	-10.8433	-10.7039	-24.5653	-12.2342	-33.0193	-22.4690
792	-2.9163	-4.1005	0.0000	3.5524	0.9540	5.7591	2.4306	5.3778	11.7579	12.5113	6.6417	13.8000	13.8000	13.8000	13.8000	-16.2235	-1.1537	-13.2976	-10.6552	-28.9208	-16.5897	-30.7242	-25.1312
793	1.0810	-0.0812	0.0000	2.0739	3.7220	0.5303	2.2917	4.9013	15.4110	11.5242	6.3343	13.8000	13.8000	13.8000	13.8000	-10.4383	-2.3251	-11.7116	-10.4326	-25.2650	-12.9339	-32.4571	-10.8001
794	1.2396	0.0172	0.0000	2.3513	4.4547	0.2493	2.8317	4.1905	16.0510	11.5199	5.6225	13.8000	13.8000	13.8000	13.8000	-11.0489	-2.1465	-12.0691	-10.5595	-25.0012	-12.6701	-32.7866	-9.9140
795	1.1521	-0.0253	0.0000	0.2559	3.4916	2.0149	3.8418	4.1680	15.5158	11.3424	5.5724	13.8000	13.8000	13.8000	13.8000	-9.9905	-2.2453	-9.5069	-10.6982	-25.2324	-12.9013	-30.8029	-10.3729
796	2.0824	-0.5377	0.0000	5.6215	4.7523	6.1496	1.3117	4.1462	19.4262	8.8958	6.5757	13.8000	13.8000	13.8000	13.8000	-15.6842	-4.7383	-12.3126	-10.3393	-24.7026	-12.3715	-26.1443	-23.8340
797	2.3626	-0.0674	0.0000	7.5412	1.4281	4.9448	4.6579	4.1716	8.9195	9.2419	6.4601	13.8000	13.8000	13.8000	13.8000	-15.1732	-4.7745	-10.8844	-10.4158	-24.5004	-12.1693	-27.8804	-25.7410
798	0.7130	-0.6036	0.0000	2.5818	2.6552	6.0819	4.4079	4.9690	19.4579	9.7022	6.2591	13.8000	13.8000	13.8000	13.8000	-14.5624	-2.6050	-11.3648	-10.6973	-25.4314	-13.1003	-30.2226	-20.9964
799	1.8438	1.3260	0.0000	5.2240	0.1017	4.6930	2.1194	5.5763	18.7096	8.0624	6.3937	13.8000	13.8000	13.8000	13.8000	-14.1864	-0.4501	-10.7674	-10.5423	-24.6973	-12.3662	-32.9738	-22.6145
800	-1.5550	-2.8915	0.0000	-0.5502	0.4468	5.3993	0.6015	5.6003	20.0134	9.9130	7.0983	13.8000	13.8000	13.8000	13.8000	-14.5000	-0.3319	-9.5993	-10.5781	-27.6023	-15.2712	-31.4428	-19.4390
801	-0.1598	-2.3964	0.0000	3.3738	1.6028	3.3635	7.3430	4.7415	19.5977	12.4391	6.7549	13.8000	13.8000	13.8000	13.8000	-12.2932	-0.6703	-6.0259	-10.5347	-26.7339	-14.4028	-35.4675	-21.0789
802	0.5479	-1.2865	0.0000	5.5466	2.4032	5.9043	2.7714	5.1757	11.4936	9.0809	7.1105	13.8000	13.8000	13.8000	13.8000	-17.2021	-0.4494	-12.1766	-10.2804	-25.8767	-13.5456	-28.6072	-24.3588
803	1.7131	5.9554	0.0000	2.2547	0.6956	0.1861	0.8981	5.8146	6.8931	10.6450	7.4423	13.8000	13.8000	13.8000	13.8000	-5.6498	-2.9316	-13.8473	-16.4160	-22.2651	-9.9340	-31.1603	-18.9700
804	0.5903	-1.5058	0.0000	5.4650	2.6607	5.9636	2.5007	5.0979	11.2626	8.8483	7.1527	13.8000	13.8000	13.8000	13.8000	-17.2703	-0.3594	-12.1267	-10.3951	-25.7213	-13.3902	-28.4378	-24.5317
805	1.6121	5.4897	0.0000	1.5335	0.1064	0.9678	0.1617	6.0385	7.0745	9.5312	5.9876	13.8000	13.8000	13.8000	13.8000	-5.8763	-3.5262	-13.6067	-16.0986	-22.2140	-9.8829	-30.6018	-18.5439
806	-1.3603	-2.6527	0.0000	-0.8150	0.3667	5.6427	0.5663	5.5449	19.9164	9.5893	6.8758	13.8000	13.8000	13.8000	13.8000	-14.2084	-0.4966	-9.3570	-10.7144	-27.4293	-15.0982	-31.1750	-18.8814
807	0.6026	-1.2966	0.0000	5.6175	2.4952	5.9334	2.7320	5.3892	11.3448	9.1149	7.2241	13.8000	13.8000	13.8000	13.8000	-17.4692	-0.4880	-11.9413	-10.3507	-25.8226	-13.4915	-28.6551	-24.3602
808	0.7147	-0.6778	0.0000	2.3972	2.1546	5.7391	4.4166	4.9431	19.5116	10.2743	6.5864	13.8000	13.8000	13.8000	13.8000	-14.4624	-2.6757	-11.2327	-10.5115	-25.5696	-13.2385	-30.3558	-20.6344
809	-0.3750	-3.2992	0.0000	-3.3181	0.9443	6.4055	2.0098	3.8274	20.0226	11.7688	6.4845	13.8000	13.8000	13.8000	13.8000	-12.0607	-6.5579	-9.1180	-10.5563	-26.9427	-14.6116	-29.6425	-17.2237
810	-0.7399	-3.7389	0.0000	-0.7710	2.9680	5.0805	2.3635	3.9637	8.4172	11.9848	6.7943	13.8000	13.8000	13.8000	13.8000	-14.8462	-4.1149	-12.3441	-10.3577	-27.4456	-15.1145	-29.7731	-20.3068
811	-1.4998	-2.9442	0.0000	-0.6801	0.4510	5.2192	0.8316	5.6509	19.8186	9.6182	7.0583	13.8000	13.8000	13.8000	13.8000	-14.4509	-0.7045	-9.3259	-10.4624	-27.7665	-15.4354	-31.4449	-19.1978
812	1.3224	0.1427	0.0000	0.1686	3.6111	2.1467	3.9495	4.2602	15.8930	11.5560	5.7628	13.8000	13.8000	13.8000	13.8000	-10.2533	-2.4864	-9.7663	-10.5583	-24.9849	-12.6538	-30.5633	-10.0181
813	0.4696	-1.3457	0.0000	5.5508	2.7050	6.0114	2.9167	5.3132	11.4524	8.9243	7.1120	13.8000	13.8000	13.8000	13.8000	-17.1903	-0.2982	-11.9301	-10.5041	-25.9462	-13.6151	-28.4707	-24.4637
814	1.9353	5.2654	0.0000	2.3531	0.2665	0.5278	0.1095	5.2783	6.4188	9.9558	6.2450	13.8000	13.8000	13.8000	13.8000	-6.0379	-3.3440	-13.5392	-15.6935	-21.7463	-9.4152	-31.1638	-19.2502
815	-0.7386	-2.0353	0.0000	3.1388	1.8217	6.6939	3.0844	5.5118	9.4977	11.2427	6.9860	13.8000	13.8000	13.8000	13.8000	-16.0066	-3.1345	-12.2662	-10.4481	-27.0742	-14.7431	-30.3465	-22.7477
816	2.0093	0.1807	0.0000	3.1614	4.5753	0.5690	2.6048	4.8046	14.7801	9.0664	6.6497	13.8000	13.8000	13.8000	13.8000	-11.0452	-1.6343	-10.6363	-10.6154	-24.6776	-12.3465	-33.3879	-11.1732
817	-0.7074	-2.1543	0.0000	2.9938	1.5828	7.0780	3.1547	5.4776	8.8794	11.3655	7.0328	13.8000	13.8000	13.8000	13.8000	-15.8129	-3.4631	-12.0286	-10.5899	-26.9252	-14.5941	-30.6599	-22.7246
818	0.7195	-1.2630	0.0000	5.5481	2.4816	6.0305	2.8301	5.2516	11.2793	8.8890	7.0264	13.8000	13.8000	13.8000	13.8000	-17.1738	-0.4748	-12.0935	-10.3849	-25.7884	-13.4573	-28.4898	-24.3558
819	1.4795	0.0695	0.0000	1.8222	3.9468	0.8157	2.8171	4.7024	14.8348	11.8555	6.3648	13.8000	13.8000	13.8000	13.8000	-10.1859	-2.6027	-11.9620	-10.4424	-24.8898	-12.5587	-32.1027	-11.5210
820	0.8251	-0.8145	0.0000	0.9898	0.1292	3.2643	4.2822	5.7723	12.5220	9.2567	7.3834	13.8000	13.8000	13.8000	13.8000	-11.7034	-0.5800	-6.7618	-10.5203	-25.5312	-13.2001	-30.5838	-19.2846
821	2.0079	-0.5500	0.0000	5.5985	4.5103	6.0584	1.1263	4.1113	19.2738	8.8532	6.3414	13.8000	13.8000	13.8000	13.8000	-16.0932	-4.7725	-12.4081	-10.5094	-24.7561	-12.4250	-26.2413	-23.9642
822	-3.2078	-4.9015	0.0000	0.9477	0.8044	2.8336	6.6000	4.5483	8.5510	7.8490	6.2131	13.8000	13.8000	13.8000	13.8000	-12.1132	-0.4067	-11.2901	-10.5915	-29.3848	-17.0537	-26.4931	-23.3155
823	1.7785	-0.0261	0.0000	1.4721	4.1287	0.9518	3.1787	4.5306	14.8948	12.3692	6.2867	13.8000	13.8000	13.8000	13.8000	-10.3482	-2.8142	-12.2078	-10.5318	-24.7855	-12.4544	-32.0760	-10.8849
824	0.3647	-0.5557	0.0000	2.4261	2.1117	5.7442	4.2086	4.8768	19.2928	9.6833	6.1278	13.8000	13.8000	13.8000	13.8000	-14.2836	-2.4654	-11.1115	-10.6486	-25.8079	-13.4768	-30.1687	-20.8640
825	1.5818	0.8242	0.0000	2.0315	5.2929	1.7730	2.4475	5.0236	14.0276	10.9859	6.0032	13.8000	13.8000	13.8000	13.8000	-10.6656	-2.5862	-11.8388	-10.6692	-24.7024	-12.3713	-32.2204	-10.6749
826	1.0054	-0.9312	0.0000	1.6933	4.6148	0.1813	1.3559	5.1880	16.1155	11.3308	6.9956	13.8000	13.8000	13.8000	13.8000	-11.0078	-2.7974	-11.3202	-10.5361	-25.5218	-13.1907	-32.7786	-10.3469
827	1.7424	-0.2016	0.0000	2.5169	3.7128	0.9278	2.6335	4.6523	15.6874	10.7275	6.4369	13.8000	13.8000	13.8000	13.8000	-10.9159	-2.1202	-12.4471	-10.6192	-24.8463	-12.5152	-32.9682	-10.6860
828	1.4294	0.2416	0.0000	2.1074	4.2136	0.2074	3.7113	4.4655	14.5558	11.1207	5.9084	13.8000	13.8000	13.8000	13.8000	-10.4875	-2.2108	-11.7398	-10.4675	-24.8427	-12.5116	-32.3519	-10.7242
829	-0.8495	-3.9942	0.0000	-0.6955	3.0258	5.0884	2.1981	3.8989	8.3739	11.8604	6.7800	13.8000	13.8000	13.8000	13.8000	-14.9511	-4.4325	-12.2825	-10.4355	-27.7231	-15.3920	-29.8150	-20.6195
830	1.9339	5.3956	0.0000	2.1607	0.3309	0.6455	0.0129	5.2723	6.3645	9.8726	6.1375	13.8000	13.8000	13.8000	13.8000	-6.0276	-3.2157	-13.5334	-15.6742	-21.8577	-9.5266	-31.1770	-19.2073
831	-1.3521	-4.0545	0.0000	1.3139	3.2364	3.7805	4.6365	4.2109	7.8379	12.6754	6.8154	13.8000	13.8000	13.8000	13.8000	-13.0732	-2.9329	-9.1343	-10.3779	-28.0596	-15.7285	-28.7865	-22.6891
832	-0.7766	-2.4577	0.0000	1.7314	0.9868	4.6557	6.0929	4.0155	11.5968	9.1594	5.8317	13.8000	13.8000	13.8000	13.8000	-9.2116	-1.3207	-9.4044	-10.4005	-27.0275	-14.6964	-31.0590	-21.4952
833	1.7285	5.7896	0.0000	2.2126	1.0665	0.4850	0.0984	5.8710	7.0233	10.0669	6.5305	13.8000	13.8000	13.8000	13.8000	-5.8862	-3.1775	-13.2051	-16.0635	-22.4386	-10.1075	-31.3434	-18.7409
834	-1.6155	-2.9997	0.0000	-0.6985	0.5104	5.5173	0.5854	5.6520	19.8034	9.7433	7.0548	13.8000	13.8000	13.8000	13.8000	-14.3335	-0.7369	-9.1742	-10.5413	-27.6996	-15.3685	-31.5866	-18.9770
835	1.8503	1.4754	0.0000	5.0853	0.2249	4.3495	2.3527	5.6392	18.7349	8.1229	6.4017	13.8000	13.8000	13.8000	13.8000	-14.0723	-0.2819	-10.8896	-10.6064	-24.6992	-12.3681	-33.1016	-22.4517
836	-1.3256	-2.8759	0.0000	0.7452	0.6027	3.0148	7.7093	4.4609	8.2192	9.7640	6.1406	13.8000	13.8000	13.8000	13.8000	-17.2525	-1.3131	-11.6721	-10.4927	-27.4861	-15.1550	-30.6597	-21.2228
837	-1.4042	-2.6823	0.0000	6.1233	3.1836	4.8701	2.3267	5.0383	11.6360	9.3191	6.5321	13.8000	13.8000	13.8000	13.8000	-14.7239	-1.4357	-11.3815	-10.5731	-27.5744	-15.2433	-32.1549	-26.2265
838	0.8458	-0.8178	0.0000	2.2306	2.2876	5.4904	3.9947	4.7942	19.3935	9.9127	6.3328	13.8000	13.8000	13.8000	13.8000	-14.4070	-2.6748	-11.3051	-10.7134	-25.4891	-13.1580	-30.2832	-20.7922
839	0.0224	-2.5450	0.0000	2.6253	4.7488	6.3848	2.1660	4.6832	9.7583	8.3425	6.9898	13.8000	13.8000	13.8000	13.8000	-14.8383	-2.5462	-12.5225	-10.3376	-26.6817	-14.3506	-28.8399	-22.4729
840	0.9194	-0.9632	0.0000	5.4132	2.2677	6.2699	2.8642	5.0969	11.4870	9.0381	6.8025	13.8000	13.8000	13.8000	13.8000	-17.2219	-0.6705	-11.2700	-10.4940	-25.5264	-13.1953	-28.6361	-24.2361
841	1.3503	-0.1097	0.0000	1.7013	3.9763	1.2676	2.6935	4.6074	14.8085	11.7181	6.1745	13.8000	13.8000	13.8000	13.8000	-10.1324	-2.6803	-12.2470	-10.4286	-25.0928	-12.7617	-32.0935	-11.1598
842	1.5834	0.3288	0.0000	2.1739	4.2764	0.4053	3.5730	4.6363	14.5419	10.8950	6.0466	13.8000	13.8000	13.8000	13.8000	-10.5548	-2.3564	-11.7658	-10.6159	-24.9863	-12.6552	-32.4763	-10.7649
843	-2.9465	-4.2057	0.0000	3.5451	0.5229	6.2571	2.3450	5.6051	11.5529	12.4299	6.9419	13.8000	13.8000	13.8000	13.8000	-15.6418	-0.8594	-12.7615	-10.4908	-29.1534	-16.8223	-31.1608	-25.1829
844	-0.2271	-3.2156	0.0000	-2.9989	1.2751	6.3005	2.2193	3.9082	20.0435	11.7141	6.6622	13.8000	13.8000	13.8000	13.8000	-12.3309	-6.5365	-9.2267	-10.4806	-27.1283	-14.7972	-29.4991	-17.2434
845	-0.3325	-2.5201	0.0000	2.4137	2.2443	1.7160	7.4623	4.9463	16.8750	8.1904	7.0247	13.8000	13.8000	13.8000	13.8000	-13.0354	-0.3421	-8.1886	-10.3216	-26.8156	-14.4845	-29.1999	-22.2028
846	2.0108	5.8756	0.0000	2.1334	0.5846	0.1232	0.7462	5.7325	6.6893	9.9064	7.4565	13.8000	13.8000	13.8000	13.8000	-5.9876	-2.9022	-13.8945	-16.0417	-22.0621	-9.7310	-30.8809	-19.0845
847	1.8347	0.6860	0.0000	2.9724	4.7971	0.9556	3.2275	4.4635	15.8824	10.3769	5.8086	13.8000	13.8000	13.8000	13.8000	-12.0184	-1.3738	-11.4823	-10.6012	-24.4263	-12.0952	-32.9912	-11.2645
848	0.8360	-0.5995	0.0000	2.5093	3.8010	0.3427	2.6294	4.8343	13.3014	11.5569	6.4794	13.8000	13.8000	13.8000	13.8000	-12.0367	-2.8133	-12.5721	-10.4440	-25.5147	-13.1836	-33.1361	-11.0990
849	1.8126	5.3075	0.0000	2.2651	0.3581	0.5319	0.0247	5.2107	6.2982	9.9581	6.2423	13.8000	13.8000	13.8000	13.8000	-5.9746	-3.1882	-13.4599	-15.8691	-21.7633	-9.4322	-31.1320	-19.2150
850	0.5596	-1.0910	0.0000	1.9916	3.7440	0.4919	2.6652	4.5829	14.3558	11.0035	6.1530	13.8000	13.8000	13.8000	13.8000	-11.6395	-1.4577	-12.8421	-10.4163	-25.8044	-13.4733	-33.1625	-10.3557
851	1.6445	1.3903	0.0000	5.1116	0.1709	4.3416	2.6117	5.4783	18.7375	8.2618	6.1859	13.8000	13.8000	13.8000	13.8000	-14.1546	-0.5796	-10.9242	-10.7180	-24.6628	-12.3317	-33.0798	-22.5722
852	-2.9762	-4.8742	0.0000	1.0585	0.5338	3.1297	6.7482	4.4115	8.5914	7.9062	6.2308	13.8000	13.8000	13.8000	13.8000	-13.0014	-1.0571	-11.6543	-10.3361	-29.2855	-16.9544	-26.3334	-23.2662
853	0.5521	-1.4423	0.0000	5.4500	2.6119	5.9493	2.6932	5.1187	11.4041	8.9360	7.1166	13.8000	13.8000	13.8000	13.8000	-17.2444	-0.3851	-12.0197	-10.4327	-25.8852	-13.5541	-28.6403	-24.4150
854	2.3234	-0.0118	0.0000	7.5268	1.1837	4.6618	4.6668	4.2459	8.7703	9.4649	6.4376	13.8000	13.8000	13.8000	13.8000	-15.1136	-4.6420	-10.3282	-10.4549	-24.6637	-12.3326	-27.7951	-25.5931
855	-0.6009	-2.2127	0.0000	2.7876	1.4639	4.8285	4.6829	5.4124	12.2355	14.4955	7.1164	13.8000	13.8000	13.8000	13.8000	-11.7746	-0.5317	-11.9398	-10.4774	-26.9068	-14.5757	-29.9597	-22.3337
856	-0.0806	-2.2268	0.0000	3.6705	0.3496	1.8594	2.6659	4.2488	19.6625	13.2187	6.5770	13.8000	13.8000	13.8000	13.8000	-19.1246	-0.5293	-12.1012	-10.2835	-26.4932	-14.1621	-31.3451	-23.0859
857	-0.9311	-2.1120	0.0000	2.8564	1.3834	7.0519	3.2014	5.4590	9.0782	11.3472	6.9145	13.8000	13.8000	13.8000	13.8000	-16.0508	-3.6606	-12.3640	-10.5123	-27.0998	-14.7687	-30.7145	-22.5874
858	-0.8166	-1.9932	0.0000	2.9716	1.6205	6.7837	3.1099	5.5170	9.0869	11.2643	6.8757	13.8000	13.8000	13.8000	13.8000	-16.0518	-3.4175	-12.2846	-10.6103	-26.9538	-14.6227	-30.5754	-22.5095
859	-0.4529	-2.1992	0.0000	1.5065	0.9455	4.6220	5.8613	4.1963	10.7655	8.6388	6.0184	13.8000	13.8000	13.8000	13.8000	-8.8268	-1.2250	-9.7519	-10.6469	-26.8206	-14.4895	-30.8227	-20.9862
860	-1.5716	-3.0706	0.0000	-0.6615	0.5240	5.4722	0.8367	5.6507	19.9905	9.7672	7.1659	13.8000	13.8000	13.8000	13.8000	-14.4321	-0.6821	-9.4407	-10.4807	-27.7673	-15.4362	-31.4210	-19.1738
861	1.9700	-0.4648	0.0000	5.6892	4.6725	6.0677	1.4103	4.4215	19.2377	9.0507	6.6758	13.8000	13.8000	13.8000	13.8000	-15.4770	-4.5949	-12.2210	-10.4357	-24.5994	-12.2683	-26.0903	-23.9783
862	2.2522	-0.5251	0.0000	5.7223	4.8857	6.0787	1.3330	4.1698	19.5595	9.0222	6.7183	13.8000	13.8000	13.8000	13.8000	-15.5337	-4.6579	-12.2697	-10.4428	-24.7199	-12.3888	-26.1558	-23.8889
863	0.5009	-1.2950	0.0000	5.6952	2.4026	5.9517	2.8192	5.1353	11.3813	8.9242	6.7837	13.8000	13.8000	13.8000	13.8000	-17.1656	-0.2410	-11.8291	-10.4112	-25.7967	-13.4656	-28.3898	-24.6352
864	-0.9220	-2.7333	0.0000	4.7610	2.2900	5.2573	1.1248	4.6971	7.6109	9.8784	6.6009	13.8000	13.8000	13.8000	13.8000	-14.3056	-0.5410	-10.3568	-10.5779	-27.0551	-14.7240	-29.7780	-24.8864
865	1.9340	5.9010	0.0000	2.1226	0.4483	0.1848	1.1097	5.7307	6.7555	10.0908	6.9903	13.8000	13.8000	13.8000	13.8000	-5.8097	-2.9857	-14.0134	-15.9909	-22.2186	-9.8875	-31.1773	-18.9772
866	2.0699	-0.1693	0.0000	2.8671	3.0755	0.7050	3.0731	4.7266	14.4368	11.3130	6.8785	13.8000	13.8000	13.8000	13.8000	-10.8186	-2.6933	-12.9215	-10.5391	-24.5687	-12.2376	-33.3446	-11.7436
867	-0.4323	-3.2016	0.0000	-3.0122	0.7536	6.0177	2.3826	4.1219	20.1051	11.7943	6.8147	13.8000	13.8000	13.8000	13.8000	-12.5472	-6.2251	-9.1909	-10.4359	-27.0215	-14.6904	-29.6184	-17.2252
868	2.3379	-0.1126	0.0000	7.6537	1.2723	4.8389	4.7254	4.2986	8.6132	9.1851	6.6752	13.8000	13.8000	13.8000	13.8000	-15.2187	-4.7695	-11.1163	-10.4825	-24.3733	-12.0422	-28.1040	-25.8129
869	0.7949	-1.7683	0.0000	2.0162	1.8284	4.7934	1.4662	4.1898	6.9405	9.3760	6.5448	13.8000	13.8000	13.8000	13.8000	-17.3995	-2.9707	-14.5388	-10.5514	-25.7503	-13.4192	-32.0123	-21.2423
870	-0.7390	-2.1717	0.0000	2.8644	1.5502	7.0162	3.2788	5.3434	8.8636	11.2508	7.0317	13.8000	13.8000	13.8000	13.8000	-15.9651	-3.6486	-12.2983	-10.4593	-26.9207	-14.5896	-30.4898	-22.4901
871	-0.7884	-3.8392	0.0000	-0.7564	3.2194	5.1670	2.1953	3.9384	8.4265	11.9654	6.7508	13.8000	13.8000	13.8000	13.8000	-14.6994	-4.4849	-12.2113	-10.3294	-27.6148	-15.2837	-29.7563	-20.5069
872	-0.8973	-1.8967	0.0000	2.9203	1.4165	2.4603	3.0455	4.7353	18.9863	9.6537	5.9023	13.8000	13.8000	13.8000	13.8000	-12.2244	-0.0767	-10.1184	-10.6387	-26.9179	-14.5868	-30.2084	-22.5477
873	0.3848	-1.4677	0.0000	2.3730	1.2253	2.4050	4.5835	4.2256	19.8783	15.5099	5.9660	13.8000	13.8000	13.8000	13.8000	-12.4244	-0.7253	-11.9562	-10.6170	-25.9599	-13.6288	-29.8173	-21.3347
874	1.2399	0.7198	0.0000	1.8198	5.0062	1.5703	2.9123	4.9661	13.8502	11.2226	5.8308	13.8000	13.8000	13.8000	13.8000	-10.9420	-2.9546	-12.0485	-10.7326	-25.0188	-12.6877	-32.0634	-10.8988
875	-1.0012	-2.0464	0.0000	2.9035	1.3241	2.1386	2.8753	4.6816	18.9041	9.5734	5.8743	13.8000	13.8000	13.8000	13.8000	-12.3682	-0.0456	-10.0848	-10.6702	-27.2171	-14.8860	-29.9005	-22.5683
876	-1.0580	-2.5320	0.0000	4.8594	2.3334	5.3943	1.1545	4.8305	7.5772	9.8610	6.5551	13.8000	13.8000	13.8000	13.8000	-14.2297	-0.6903	-10.4703	-10.5259	-27.0962	-14.7651	-29.7798	-24.8126
877	0.9333	-0.1853	0.0000	2.0431	3.8292	0.3570	2.1939	4.6130	15.3563	11.3204	5.9142	13.8000	13.8000	13.8000	13.8000	-10.4999	-2.6613	-11.7686	-10.6900	-25.2441	-12.9130	-32.5662	-10.8064
878	1.2587	0.0788	0.0000	0.1383	3.5535	2.1065	4.0503	4.3447	15.6740	11.6222	5.7303	13.8000	13.8000	13.8000	13.8000	-10.1020	-2.3104	-9.7599	-10.6422	-25.2149	-12.8838	-30.9165	-10.2697
879	-1.5333	-2.7142	0.0000	-0.5716	0.4036	5.3351	0.5956	5.7582	19.6730	10.0801	7.0055	13.8000	13.8000	13.8000	13.8000	-14.5656	-0.4515	-9.4422	-10.6750	-27.6055	-15.2744	-31.3101	-19.3805
880	-1.5563	-2.8276	0.0000	-0.6609	0.6774	5.5888	0.2806	5.4906	19.4618	10.1792	6.9496	13.8000	13.8000	13.8000	13.8000	-14.3727	-0.0116	-9.4034	-10.5740	-27.7100	-15.3789	-31.2888	-19.3472
881	-0.5961	-2.1385	0.0000	2.8623	1.4120	6.9589	3.1535	5.3138	9.0891	11.3132	6.9685	13.8000	13.8000	13.8000	13.8000	-15.9993	-3.4041	-12.2738	-10.5172	-26.8580	-14.5269	-30.7317	-22.6316
882	-2.6753	-4.7390	0.0000	1.9402	5.0698	5.3027	2.0353	5.2776	11.7212	10.3415	7.2409	13.8000	13.8000	13.8000	13.8000	-12.8856	-2.5512	-11.0464	-10.3629	-29.1529	-16.8218	-29.2551	-24.1228
883	2.0563	5.9837	0.0000	1.6509	0.1447	0.9238	0.3964	5.9142	6.9961	9.1346	6.5789	13.8000	13.8000	13.8000	13.8000	-5.7371	-3.2249	-13.6239	-16.2445	-21.9413	-9.6102	-30.7414	-18.4689
884	-1.5794	-2.9212	0.0000	-0.8088	0.5254	5.3917	0.7880	5.6405	19.7656	9.8931	7.1311	13.8000	13.8000	13.8000	13.8000	-14.3769	-0.7885	-9.3932	-10.4637	-27.8036	-15.4725	-31.5590	-18.9990
885	1.8131	5.2905	0.0000	2.2926	0.2676	0.8466	0.0205	5.3014	6.3761	10.1198	6.1167	13.8000	13.8000	13.8000	13.8000	-5.9990	-3.1864	-13.5259	-15.8249	-21.7157	-9.3846	-31.2160	-19.3255
886	0.6060	-1.4291	0.0000	5.7497	2.2253	5.9329	2.9991	5.0737	11.6151	9.5312	6.8783	13.8000	13.8000	13.8000	13.8000	-17.2157	-0.4522	-11.4081	-10.5523	-25.9324	-13.6013	-28.2694	-24.7786
887	-0.8883	-3.8112	0.0000	-0.7566	3.2608	5.2320	2.2052	4.0466	8.4158	11.9012	6.6445	13.8000	13.8000	13.8000	13.8000	-14.8414	-4.5165	-12.3019	-10.3431	-27.5810	-15.2499	-29.8855	-20.4096
888	-2.1088	-4.7982	0.0000	2.3856	0.8869	5.3113	6.0731	4.5627	8.3131	10.3352	7.0843	13.8000	13.8000	13.8000	13.8000	-13.9545	-1.2778	-9.2247	-10.2938	-28.6345	-16.3034	-25.4822	-24.5795
889	-1.9314	-4.0322	0.0000	2.5611	5.1128	1.1038	4.6154	4.8074	7.7154	10.3036	6.9020	13.8000	13.8000	13.8000	13.8000	-13.8221	-1.2661	-9.9592	-10.3695	-28.2522	-15.9211	-30.6300	-23.9186
890	1.4997	-0.0100	0.0000	1.7370	3.9671	1.3776	3.4100	4.4398	14.4842	11.9983	6.1066	13.8000	13.8000	13.8000	13.8000	-10.3268	-3.0460	-12.1011	-10.5065	-24.9948	-12.6637	-32.0834	-10.6627
891	1.5935	0.3485	0.0000	2.5603	3.2821	0.4567	2.6729	4.9700	15.3719	11.2247	6.4067	13.8000	13.8000	13.8000	13.8000	-10.4806	-2.2699	-11.9785	-10.6407	-24.7534	-12.4223	-32.9390	-10.9508
892	1.0863	-0.4032	0.0000	1.8018	3.7693	0.5678	2.5097	4.5526	15.0483	11.0815	6.0440	13.8000	13.8000	13.8000	13.8000	-10.4171	-2.8034	-12.0627	-10.6685	-25.2154	-12.8843	-32.5340	-10.7854
893	1.1392	-0.1085	0.0000	2.1226	4.0754	0.3815	2.7771	4.7703	15.4395	11.2913	6.0604	13.8000	13.8000	13.8000	13.8000	-10.5231	-2.4646	-12.0204	-10.6416	-25.0992	-12.7681	-32.6315	-10.7942
894	-0.2133	-1.2827	0.0000	5.7224	2.2232	5.6278	2.4149	5.4132	10.6547	8.7205	6.7190	13.8000	13.8000	13.8000	13.8000	-17.1439	-0.3704	-11.7325	-10.5722	-26.4414	-14.1103	-29.4853	-24.6993
895	-1.6530	-2.8089	0.0000	-0.5564	0.5783	5.5213	0.4444	5.4452	19.7010	10.1185	6.8874	13.8000	13.8000	13.8000	13.8000	-14.2585	-0.3358	-9.6106	-10.5721	-27.7172	-15.3861	-31.2688	-19.3641
896	2.7220	-0.1024	0.0000	7.6458	1.3741	4.6088	5.0834	4.0107	8.8185	9.2579	6.7532	13.8000	13.8000	13.8000	13.8000	-15.0618	-4.5650	-11.2409	-10.3291	-24.4877	-12.1566	-28.1226	-25.6740
897	1.7829	6.1207	0.0000	2.1422	0.5395	0.4988	0.7470	5.5499	6.7372	10.3019	7.3451	13.8000	13.8000	13.8000	13.8000	-5.7746	-2.6846	-14.0055	-16.3416	-22.2712	-9.9401	-30.9571	-18.8702
898	-0.8900	-2.6657	0.0000	4.8374	2.7409	5.2525	0.9545	4.7751	7.5517	9.5007	6.6224	13.8000	13.8000	13.8000	13.8000	-14.0666	-0.4610	-10.5378	-10.5365	-27.0211	-14.6900	-30.3240	-24.8581
899	1.5113	0.2094	0.0000	2.2101	4.3678	0.2928	3.5378	4.4667	14.6231	11.0639	5.8082	13.8000	13.8000	13.8000	13.8000	-10.5346	-2.3122	-11.6329	-10.6726	-24.9270	-12.5959	-32.4502	-10.8538
900	1.4840	0.3577	0.0000	2.0593	4.4529	0.2632	3.6072	4.4998	14.5088	10.9163	5.8968	13.8000	13.8000	13.8000	13.8000	-10.5290	-2.4579	-11.7692	-10.6228	-24.9409	-12.6098	-32.3115	-10.4868
901	0.6751	-2.5111	0.0000	3.4675	0.1101	6.6931	0.8246	3.8929	8.6118	9.7386	6.6958	13.8000	13.8000	13.8000	13.8000	-14.0268	-1.6636	-5.7992	-10.3978	-26.3254	-13.9943	-29.9963	-23.4038
902	1.0211	-0.0198	0.0000	1.8914	3.2119	4.8842	0.2860	5.1581	19.5189	7.4898	6.3905	13.8000	13.8000	13.8000	13.8000	-12.1105	-0.9315	-8.7999	-10.4243	-25.4231	-13.0920	-28.5839	-19.8733
903	-0.0537	-2.7052	0.0000	2.7149	4.8528	5.8001	2.3836	4.5586	9.5976	8.1832	6.9812	13.8000	13.8000	13.8000	13.8000	-14.8089	-2.6434	-12.3912	-10.2465	-26.7235	-14.3924	-28.6481	-22.7007
904	-2.7919	-3.8824	0.0000	3.7622	0.3364	6.0740	2.6455	5.6538	11.4756	12.5424	6.8461	13.8000	13.8000	13.8000	13.8000	-15.7049	-1.2089	-13.0071	-10.5379	-28.9630	-16.6319	-30.9851	-25.2669
905	2.2970	-0.0673	0.0000	7.7137	1.4844	4.8947	4.9394	4.4636	8.7817	9.3749	6.6500	13.8000	13.8000	13.8000	13.8000	-15.4918	-4.6544	-10.8272	-10.4068	-24.6504	-12.3193	-28.1856	-25.7896
906	2.1294	0.0127	0.0000	1.6299	4.2726	0.7186	3.3189	4.2598	15.3654	12.4048	6.2169	13.8000	13.8000	13.8000	13.8000	-10.4251	-2.2771	-12.1843	-10.4387	-24.7245	-12.3934	-32.0125	-11.4915
907	1.0873	-1.9978	0.0000	1.5912	2.3324	4.7060	2.0830	3.9167	7.3414	9.0123	6.7861	13.8000	13.8000	13.8000	13.8000	-17.0463	-2.7213	-13.8815	-10.3915	-25.7802	-13.4491	-32.2305	-20.7606
908	0.6975	-2.3709	0.0000	3.6298	0.0004	6.6537	0.5694	4.0618	8.7951	9.8317	6.8491	13.8000	13.8000	13.8000	13.8000	-14.2375	-1.7427	-6.1320	-10.3434	-26.2077	-13.8766	-29.7620	-23.2612
909	-1.3395	-2.6689	0.0000	-0.4853	0.6652	5.2655	0.5226	5.4654	19.8536	9.8702	6.9669	13.8000	13.8000	13.8000	13.8000	-14.4507	-0.6050	-9.5308	-10.4080	-27.6588	-15.3277	-31.1852	-19.3896
910	2.9479	0.9804	0.0000	3.1537	1.7317	0.9224	3.8183	3.7766	8.7542	13.0457	5.7500	13.8000	13.8000	13.8000	13.8000	-17.4625	-0.9314	-11.8802	-10.4743	-23.9712	-11.6401	-32.2304	-20.4054
911	0.9260	-0.5194	0.0000	2.4628	3.9072	0.4800	2.6611	4.9379	13.5836	11.5184	6.5942	13.8000	13.8000	13.8000	13.8000	-11.6517	-2.9085	-12.7191	-10.4541	-25.3887	-13.0576	-33.1878	-11.2047
912	1.6863	5.6276	0.0000	2.2190	1.1829	0.6839	0.7513	5.7848	7.0397	10.3578	7.1357	13.8000	13.8000	13.8000	13.8000	-5.8286	-3.6056	-13.3927	-16.2312	-21.7450	-9.4139	-31.4572	-18.9217
913	1.3645	0.4498	0.0000	2.2677	4.4401	0.2594	3.5181	4.6636	14.3770	10.7560	5.8528	13.8000	13.8000	13.8000	13.8000	-10.4411	-2.2285	-11.8749	-10.6123	-25.0611	-12.7300	-32.3640	-10.5465
914	0.6942	-2.0739	0.0000	5.3566	0.7405	4.5173	3.1123	4.1406	13.3307	9.0863	6.6619	13.8000	13.8000	13.8000	13.8000	-15.7944	-4.5220	-13.3777	-10.3539	-25.9276	-13.5965	-30.7102	-24.8309
915	-0.9753	-3.7888	0.0000	-0.7902	3.1110	5.0362	2.1533	4.0557	8.5055	11.9580	6.6545	13.8000	13.8000	13.8000	13.8000	-14.8767	-4.3105	-12.2285	-10.3329	-27.6169	-15.2858	-29.6327	-20.4670
916	1.4980	0.1813	0.0000	2.0711	4.2569	0.4513	3.4996	4.5874	14.6754	10.9218	6.0044	13.8000	13.8000	13.8000	13.8000	-10.4656	-2.2590	-11.8009	-10.6087	-24.9849	-12.6538	-32.5800	-10.7355
917	1.7914	1.3188	0.0000	5.0764	0.2177	4.4255	2.5514	5.4759	18.7352	8.3507	6.2246	13.8000	13.8000	13.8000	13.8000	-13.9735	-0.5614	-10.7154	-10.6668	-24.5394	-12.2083	-33.0917	-22.5709
918	2.2771	-0.4047	0.0000	7.6225	1.2635	5.2816	5.0724	3.9592	8.9185	9.0363	6.5161	13.8000	13.8000	13.8000	13.8000	-14.7535	-4.7027	-11.1974	-10.3977	-24.4254	-12.0943	-28.0818	-25.8144
919	1.2028	-0.0151	0.0000	2.0952	4.2826	0.4460	2.9627	4.3943	15.8946	11.4170	5.8309	13.8000	13.8000	13.8000	13.8000	-11.0794	-2.3168	-12.1244	-10.5780	-25.0768	-12.7457	-32.6409	-10.6922
920	-0.8633	-2.0614	0.0000	3.0332	1.3544	6.8245	3.6403	5.4792	9.0889	11.2539	6.8293	13.8000	13.8000	13.8000	13.8000	-15.8439	-3.5396	-12.2726	-10.6162	-27.0507	-14.7196	-30.6414	-22.6460
921	-0.9560	-3.7470	0.0000	-0.4874	3.2893	5.3060	2.1954	4.0026	8.3429	11.8175	6.4325	13.8000	13.8000	13.8000	13.8000	-14.9590	-4.3491	-12.3435	-10.5071	-27.6428	-15.3117	-29.9349	-20.6450
922	1.5578	0.3082	0.0000	2.0146	4.3301	0.2392	3.4843	4.5744	14.4708	10.9455	5.8823	13.8000	13.8000	13.8000	13.8000	-10.6532	-2.3844	-11.8411	-10.4470	-24.9226	-12.5915	-32.4150	-10.8745
923	0.9683	0.0029	0.0000	1.9921	3.6398	0.5055	2.2266	4.7321	15.3920	11.3104	6.0167	13.8000	13.8000	13.8000	13.8000	-10.4253	-2.3980	-12.1573	-10.5587	-25.3262	-12.9951	-32.3920	-10.8235
924	-2.7475	-4.1574	0.0000	3.8852	0.6229	6.0287	2.5825	5.4455	11.6074	12.7124	7.0115	13.8000	13.8000	13.8000	13.8000	-15.9545	-1.2971	-12.9179	-10.6124	-28.7809	-16.4498	-30.8643	-25.4281
925	-2.3498	-3.4402	0.0000	1.1649	3.0142	3.4108	1.8807	4.6712	20.2082	11.4576	6.0410	13.8000	13.8000	13.8000	13.8000	-15.6166	-1.4916	-13.5992	-10.5820	-28.4626	-16.1315	-28.1761	-22.0098
926	1.7925	5.2014	0.0000	2.2541	0.4086	0.4171	0.0210	5.2911	6.3887	9.9677	6.2600	13.8000	13.8000	13.8000	13.8000	-6.0273	-3.1717	-13.5058	-15.5398	-22.0030	-9.6719	-31.2010	-19.3181
927	-0.7573	-4.2757	0.0000	2.3726	4.1481	5.8265	1.7028	3.5899	11.6967	12.3438	6.6993	13.8000	13.8000	13.8000	13.8000	-15.1209	-1.7153	-12.0608	-10.3823	-27.9333	-15.6022	-29.1611	-24.0236
928	1.8165	5.3176	0.0000	2.2694	0.1199	0.6750	0.0237	5.1677	6.3789	10.0401	6.1498	13.8000	13.8000	13.8000	13.8000	-6.0577	-3.3039	-13.6109	-15.8152	-21.7903	-9.4592	-31.1293	-19.2024
929	1.6946	5.5660	0.0000	1.7376	0.0843	0.7183	0.6139	6.1046	7.1347	9.6586	6.2070	13.8000	13.8000	13.8000	13.8000	-6.1928	-3.4250	-13.4977	-16.1282	-22.0476	-9.7165	-30.5220	-18.8317
930	-0.6701	-2.4234	0.0000	2.3117	2.2146	1.9957	7.6655	5.2377	16.9623	8.1451	6.7860	13.8000	13.8000	13.8000	13.8000	-13.1439	-0.3505	-8.2605	-10.5257	-26.9543	-14.6232	-29.1977	-22.3143
931	-1.6446	-2.9615	0.0000	-0.7944	0.4105	5.4531	0.6374	5.6226	19.8803	9.9152	7.0841	13.8000	13.8000	13.8000	13.8000	-14.3129	-0.8442	-9.3451	-10.5487	-27.8090	-15.4779	-31.5992	-19.0919
932	0.7535	-1.5052	0.0000	5.3429	2.5979	5.4544	3.1517	5.0883	11.6250	8.9602	7.2874	13.8000	13.8000	13.8000	13.8000	-17.2497	-0.7351	-12.0793	-10.2457	-25.7878	-13.4567	-29.1208	-24.2617
933	1.4897	0.1170	0.0000	1.9537	4.3225	0.2917	3.6673	4.6526	14.5947	11.0189	6.1087	13.8000	13.8000	13.8000	13.8000	-10.5913	-2.3630	-11.7327	-10.5061	-25.0458	-12.7147	-32.5147	-10.6227
934	-0.9565	-3.7437	0.0000	-0.6060	3.2102	5.0895	2.2494	4.2189	8.5276	11.7034	6.7208	13.8000	13.8000	13.8000	13.8000	-14.7048	-4.4283	-12.3553	-10.4850	-27.4861	-15.1550	-29.7246	-20.4204
935	0.8315	-0.6596	0.0000	1.8877	3.6995	0.5656	2.6512	4.6089	14.6036	10.9261	6.1703	13.8000	13.8000	13.8000	13.8000	-11.7210	-2.0476	-13.0172	-10.3602	-25.6266	-13.2955	-32.7996	-10.4142
936	0.7171	-0.0115	0.0000	1.8824	4.2367	1.2601	2.9167	4.9527	14.5642	11.2112	5.9710	13.8000	13.8000	13.8000	13.8000	-11.7309	-2.3469	-12.6152	-10.6595	-25.5368	-13.2057	-32.5124	-10.7386
937	1.7500	0.3883	0.0000	1.3359	4.2522	2.1394	2.8657	4.5949	15.1743	10.5496	6.1664	13.8000	13.8000	13.8000	13.8000	-11.3792	-2.1062	-12.0429	-10.3698	-24.7749	-12.4438	-31.7403	-10.4478
938	1.3479	0.1710	0.0000	1.9717	4.4019	0.3954	3.5155	4.4595	14.6856	11.0526	5.8763	13.8000	13.8000	13.8000	13.8000	-10.5292	-2.3006	-11.8479	-10.4956	-24.9172	-12.5861	-32.3971	-10.8620
939	0.6031	-2.5864	0.0000	3.4349	0.2072	6.6058	0.6978	3.8877	8.7497	9.8735	6.8078	13.8000	13.8000	13.8000	13.8000	-14.0794	-1.6369	-5.8170	-10.3326	-26.2410	-13.9099	-29.9938	-23.3309
940	1.3732	-0.3489	0.0000	2.0006	4.2460	0.2292	2.9078	4.2821	16.1332	11.2954	5.9524	13.8000	13.8000	13.8000	13.8000	-11.3018	-2.5614	-11.7386	-10.5003	-24.9130	-12.5819	-32.6954	-10.3334
941	2.1343	-0.4009	0.0000	7.5861	0.9559	5.1351	4.7593	4.1902	8.7984	9.2075	6.5084	13.8000	13.8000	13.8000	13.8000	-15.0771	-4.5231	-10.9928	-10.5738	-24.7491	-12.4180	-27.5797	-25.8655
942	2.2911	0.0437	0.0000	7.6845	1.3371	5.1479	5.0321	4.3741	8.6950	8.9689	6.5393	13.8000	13.8000	13.8000	13.8000	-15.0040	-4.3627	-11.0329	-10.3230	-24.4596	-12.1285	-27.8551	-25.7093
943	1.4075	-0.1178	0.0000	2.2815	4.3154	0.4896	2.8304	4.2422	16.1920	11.6497	5.6901	13.8000	13.8000	13.8000	13.8000	-10.7953	-2.3287	-11.9885	-10.5204	-25.1064	-12.7753	-32.8939	-10.3334
944	-1.0410	-4.4638	0.0000	1.6456	0.5479	5.7018	1.3525	3.7728	20.4853	9.8691	6.8334	13.8000	13.8000	13.8000	13.8000	-14.3603	-4.4522	-5.3690	-10.3529	-28.1452	-15.8141	-34.4243	-23.1422
945	-1.4806	-2.9252	0.0000	-0.5574	0.4437	5.7904	0.6629	5.7231	19.5896	9.7620	7.1619	13.8000	13.8000	13.8000	13.8000	-14.3006	-0.7219	-9.2540	-10.5551	-27.7100	-15.3789	-31.4879	-19.1187
946	-0.8275	-3.6304	0.0000	-0.4633	3.0720	5.0482	2.4549	3.9289	8.8259	12.0725	6.4412	13.8000	13.8000	13.8000	13.8000	-14.9339	-4.4663	-12.4764	-10.3144	-27.5267	-15.1956	-29.8436	-20.5896
947	-0.3247	-3.2105	0.0000	-3.0813	1.1965	6.2981	2.0801	4.0822	20.1975	12.1328	6.6786	13.8000	13.8000	13.8000	13.8000	-12.4717	-6.3470	-9.1180	-10.3997	-27.2010	-14.8699	-29.3587	-17.2522
948	-1.5692	-4.5599	0.0000	1.4959	0.0774	5.1584	1.3654	3.8413	20.3054	9.7494	6.5238	13.8000	13.8000	13.8000	13.8000	-14.3980	-4.7759	-5.7259	-10.3776	-28.2731	-15.9420	-34.7527	-22.9622
949	1.4443	0.1704	0.0000	2.1856	4.4246	0.2980	3.5714	4.4531	14.6213	10.9468	5.9912	13.8000	13.8000	13.8000	13.8000	-10.5323	-2.3740	-11.8572	-10.5267	-24.8048	-12.4737	-32.4335	-10.9068
950	-0.1833	-2.6899	0.0000	2.4471	4.5864	6.3845	2.1841	4.7879	9.7385	8.5317	7.0827	13.8000	13.8000	13.8000	13.8000	-14.7582	-2.6404	-12.4657	-10.2714	-26.7088	-14.3777	-28.9965	-22.4551
951	-0.1791	-2.4393	0.0000	2.3402	2.0226	2.1313	7.6789	5.1385	16.6390	8.3349	7.1091	13.8000	13.8000	13.8000	13.8000	-13.1336	-0.5333	-8.2725	-10.4650	-26.6833	-14.3522	-29.3390	-22.3054
952	1.4680	0.2116	0.0000	2.0368	4.3119	0.3471	3.6001	4.5867	14.7020	10.9184	5.8373	13.8000	13.8000	13.8000	13.8000	-10.4679	-2.3277	-11.7510	-10.6474	-24.8725	-12.5414	-32.4153	-10.7355
953	1.3731	0.1417	0.0000	2.0576	4.3729	0.4152	3.7100	4.4505	14.6087	10.8623	5.8637	13.8000	13.8000	13.8000	13.8000	-10.5547	-2.3815	-11.8543	-10.4385	-24.9637	-12.6326	-32.5118	-10.7376
954	1.6398	5.5739	0.0000	2.1857	0.5861	0.7185	0.4897	5.5837	6.7772	10.0028	5.7323	13.8000	13.8000	13.8000	13.8000	-5.2060	-3.2451	-13.0908	-16.0369	-22.4201	-10.0890	-31.2003	-18.7277
955	-0.4878	-2.3969	0.0000	3.4700	1.6619	2.9890	7.7286	4.9042	19.4554	12.7490	6.8220	13.8000	13.8000	13.8000	13.8000	-11.8655	-0.9927	-6.2601	-10.3450	-26.7099	-14.3788	-35.4593	-21.3919
956	-1.0358	-3.9350	0.0000	0.9026	2.1420	3.4343	2.0806	3.3540	8.8947	14.2875	6.2147	13.8000	13.8000	13.8000	13.8000	-8.1645	-2.2073	-9.6740	-10.3304	-27.8562	-15.5251	-30.2869	-22.0305
957	2.3432	0.1503	0.0000	7.6691	1.2390	4.9736	4.9536	4.2783	8.9721	9.1569	6.3941	13.8000	13.8000	13.8000	13.8000	-15.1341	-4.7391	-10.9417	-10.3866	-24.5144	-12.1833	-28.1693	-25.7465
958	1.7948	6.1479	0.0000	2.3455	1.2065	0.5715	0.6391	5.3423	6.5729	10.6673	7.8421	13.8000	13.8000	13.8000	13.8000	-5.9101	-2.8799	-13.6575	-16.5659	-22.1183	-9.7872	-30.9497	-19.2731
959	0.8327	-2.3037	0.0000	3.5742	0.1236	6.5361	0.8056	3.9481	8.5329	9.4928	6.7805	13.8000	13.8000	13.8000	13.8000	-14.3803	-1.8753	-6.0603	-10.4257	-26.0178	-13.6867	-30.0834	-23.3170
960	1.2655	0.6434	0.0000	2.1264	3.6984	0.6783	2.5694	4.4564	13.8761	11.9262	5.4021	13.8000	13.8000	13.8000	13.8000	-13.0986	-1.3311	-11.0197	-10.7214	-25.1356	-12.8045	-32.2806	-10.6472
961	1.8113	5.6707	0.0000	2.1822	0.9812	0.4551	0.3524	5.9300	7.1137	9.8620	6.1292	13.8000	13.8000	13.8000	13.8000	-5.8936	-3.1453	-13.2441	-15.9085	-22.3726	-10.0415	-31.4513	-18.4752
962	-0.0600	-1.2188	0.0000	2.6403	0.6369	3.0662	4.6133	4.7598	19.9611	14.7665	6.0707	13.8000	13.8000	13.8000	13.8000	-13.0208	-0.6725	-11.4840	-10.4483	-26.4479	-14.1168	-29.8705	-21.5606
963	0.4954	-1.4807	0.0000	5.5229	2.5779	5.9574	2.5866	5.2689	11.4488	8.9313	7.0590	13.8000	13.8000	13.8000	13.8000	-17.2793	-0.4162	-12.0292	-10.4231	-25.9153	-13.5842	-28.5677	-24.4497
964	1.5144	0.1986	0.0000	2.1934	4.2619	0.6210	3.5761	4.5020	14.3988	11.0168	5.9891	13.8000	13.8000	13.8000	13.8000	-10.4758	-2.4069	-11.7412	-10.6361	-24.9875	-12.6564	-32.4690	-10.6481
965	1.4610	0.3119	0.0000	2.1393	4.2265	0.2441	3.5447	4.6722	14.6312	10.9159	5.9165	13.8000	13.8000	13.8000	13.8000	-10.6031	-2.3386	-11.8755	-10.5443	-24.9004	-12.5693	-32.3791	-10.6952
966	1.7635	0.1869	0.0000	2.6152	3.4274	0.4256	2.7833	4.8571	15.6748	10.7111	6.4024	13.8000	13.8000	13.8000	13.8000	-10.5067	-2.1405	-12.1262	-10.4688	-24.7131	-12.3820	-33.0137	-10.6860
967	-0.9004	-2.8759	0.0000	4.6723	2.2211	5.3503	1.2525	4.7624	7.7622	9.8493	6.6244	13.8000	13.8000	13.8000	13.8000	-14.6316	-0.6804	-10.4172	-10.5697	-27.1535	-14.8224	-30.0226	-24.9303
968	-0.6211	-2.1231	0.0000	2.8132	1.4312	7.1392	3.1983	5.3900	8.9469	11.3069	6.9026	13.8000	13.8000	13.8000	13.8000	-16.0658	-3.5487	-12.2140	-10.4890	-26.9521	-14.6210	-30.6057	-22.5180
969	1.6797	-0.3139	0.0000	1.4631	3.9472	0.5854	3.3051	4.2391	15.2285	12.0220	6.3051	13.8000	13.8000	13.8000	13.8000	-10.4570	-2.4063	-11.5612	-10.4630	-24.6816	-12.3505	-32.1206	-11.4704
970	1.3613	-0.3368	0.0000	1.5354	3.7498	0.9580	2.7758	4.7002	14.6077	11.8160	6.4611	13.8000	13.8000	13.8000	13.8000	-10.5183	-2.5840	-12.0634	-10.4183	-25.2714	-12.9403	-32.2243	-11.1335
971	-1.5853	-2.9049	0.0000	-0.7226	0.5833	5.5807	0.8638	5.6458	19.7957	9.9492	7.1319	13.8000	13.8000	13.8000	13.8000	-14.3122	-0.7095	-9.2910	-10.4144	-27.7493	-15.4182	-31.5388	-19.1403
972	1.5164	0.0082	0.0000	2.3777	3.4716	0.4370	2.8941	4.6994	15.6119	10.8954	6.1915	13.8000	13.8000	13.8000	13.8000	-10.8552	-2.1316	-12.1349	-10.6250	-24.8647	-12.5336	-32.6916	-10.8047
973	-0.9988	-4.5244	0.0000	1.6669	0.4301	5.8504	1.4537	3.7053	20.4980	9.6872	6.8381	13.8000	13.8000	13.8000	13.8000	-14.3547	-4.4498	-5.3724	-10.3503	-28.0564	-15.7253	-34.3048	-23.2015
974	-1.4448	-2.8938	0.0000	-0.5919	0.5629	5.4443	0.8374	5.5840	19.8111	9.8514	7.1379	13.8000	13.8000	13.8000	13.8000	-14.4223	-0.7186	-9.3938	-10.5405	-27.7388	-15.4077	-31.5470	-19.1765
975	1.1185	-0.1322	0.0000	1.6428	3.1198	5.3101	0.4162	5.1059	19.8831	7.2569	6.4519	13.8000	13.8000	13.8000	13.8000	-12.1269	-1.2917	-8.5889	-10.3509	-25.3802	-13.0491	-28.8441	-19.7315
976	0.7011	-1.5495	0.0000	1.1345	0.9969	3.8803	3.7200	5.2099	10.9902	8.8019	7.2383	13.8000	13.8000	13.8000	13.8000	-16.5424	-1.9546	-10.3910	-10.3689	-25.8442	-13.5131	-26.4330	-20.1421
977	1.7541	6.1326	0.0000	2.1629	0.4479	0.1495	1.3887	5.8143	7.0504	10.1871	7.6126	13.8000	13.8000	13.8000	13.8000	-5.7347	-3.1391	-13.6306	-16.3642	-22.0674	-9.7363	-31.1009	-19.0555
978	-1.0364	-2.4385	0.0000	4.9088	2.3957	5.6083	1.2011	4.8861	7.8481	10.0439	6.4183	13.8000	13.8000	13.8000	13.8000	-14.3620	-0.4027	-10.1266	-10.4784	-27.1513	-14.8202	-29.8172	-24.8087
979	0.6677	-1.5165	0.0000	5.4398	2.5267	5.8193	2.6010	5.1597	11.3310	8.9039	7.1516	13.8000	13.8000	13.8000	13.8000	-17.2676	-0.2944	-12.0473	-10.2827	-25.8332	-13.5021	-28.6540	-24.4749
980	1.8325	1.3888	0.0000	5.1164	0.3236	4.7110	2.6094	5.6395	18.7788	7.8716	6.3396	13.8000	13.8000	13.8000	13.8000	-14.0992	-0.4181	-10.7471	-10.7854	-24.7765	-12.4454	-33.1721	-22.4653
981	0.6304	-4.8690	0.0000	-0.1467	5.2475	4.8617	0.1223	2.2030	11.4958	12.6349	7.4451	13.8000	13.8000	13.8000	13.8000	-12.0927	-3.2718	-10.0004	-10.4016	-28.1487	-15.8176	-32.1018	-21.6610
982	1.3670	0.7893	0.0000	2.0665	4.8309	1.5552	2.6898	5.2192	14.2742	10.8301	6.0841	13.8000	13.8000	13.8000	13.8000	-10.6677	-2.6400	-11.7765	-10.7901	-25.0494	-12.7183	-32.1614	-10.7853
983	1.6052	0.1246	0.0000	2.4356	3.3425	0.2120	2.9582	4.7814	15.4889	10.8375	6.2670	13.8000	13.8000	13.8000	13.8000	-10.9133	-2.0583	-12.4259	-10.5132	-24.7940	-12.4629	-32.7419	-10.8945
984	1.4417	-0.2945	0.0000	1.7947	4.7620	0.0005	3.1075	4.1750	15.6944	11.6674	5.8227	13.8000	13.8000	13.8000	13.8000	-10.9293	-2.2302	-12.2417	-10.4738	-25.1375	-12.8064	-32.4829	-10.5504
985	-0.5043	-3.4398	0.0000	-3.2451	1.4206	6.2561	1.9376	3.7822	19.9869	11.9566	6.4155	13.8000	13.8000	13.8000	13.8000	-12.0238	-6.3134	-9.1269	-10.4647	-27.3900	-15.0589	-29.2001	-17.4401
986	-1.4817	-2.9265	0.0000	-0.4951	0.3930	5.4175	0.7481	5.6008	19.7728	9.8766	7.2030	13.8000	13.8000	13.8000	13.8000	-14.4203	-0.8067	-9.4574	-10.4536	-27.6455	-15.3144	-31.3449	-19.1879
987	-2.3379	-3.6045	0.0000	0.8545	2.6903	3.5392	1.5525	4.6462	20.2559	11.6743	5.9668	13.8000	13.8000	13.8000	13.8000	-15.4567	-1.4098	-13.6294	-10.5589	-28.5192	-16.1881	-28.4435	-22.1411
988	2.7220	0.9184	0.0000	3.1115	0.8497	0.9213	4.2734	3.9600	8.8045	13.8207	5.7325	13.8000	13.8000	13.8000	13.8000	-17.1121	-0.7871	-12.9855	-10.8308	-23.8649	-11.5338	-32.2886	-20.3395
989	1.6157	5.3450	0.0000	2.3811	0.4780	0.6981	0.4573	5.6705	6.8096	9.9545	6.0983	13.8000	13.8000	13.8000	13.8000	-5.2733	-3.0404	-12.9789	-16.0834	-22.0272	-9.6961	-31.3370	-19.2290
990	-1.7135	-2.7318	0.0000	-0.4487	0.7339	5.3509	0.6088	5.7366	19.8339	9.8671	7.0712	13.8000	13.8000	13.8000	13.8000	-14.2900	-0.6594	-9.4565	-10.4939	-27.8983	-15.5672	-31.4207	-19.2746
991	-0.6853	-2.0375	0.0000	2.8544	1.6950	6.9481	2.8899	5.5281	8.9592	11.5042	7.0527	13.8000	13.8000	13.8000	13.8000	-16.1303	-3.4470	-12.1194	-10.4968	-26.9712	-14.6401	-30.4593	-22.5307
992	1.8226	5.7202	0.0000	2.2974	1.3201	0.2982	0.5909	5.8192	7.0454	10.5691	6.8836	13.8000	13.8000	13.8000	13.8000	-5.9952	-3.5569	-13.6990	-16.1530	-21.8277	-9.4966	-31.6050	-18.9014
993	-0.6387	-2.5008	0.0000	4.4565	2.2887	5.2757	1.1380	4.5163	7.4819	10.0230	6.3627	13.8000	13.8000	13.8000	13.8000	-14.3302	-0.4603	-10.5777	-10.5161	-26.8165	-14.4854	-29.8533	-24.6151
994	1.4180	0.1396	0.0000	2.5668	3.4365	0.5191	2.7056	4.7449	15.4060	10.6658	6.1635	13.8000	13.8000	13.8000	13.8000	-10.6375	-2.1987	-12.4455	-10.7009	-24.9590	-12.6279	-32.9625	-10.8567
995	2.1338	5.9013	0.0000	2.5005	1.0163	0.5739	0.9741	5.9796	7.3228	10.6725	7.1874	13.8000	13.8000	13.8000	13.8000	-5.5549	-3.3591	-13.4504	-15.9510	-21.5874	-9.2563	-31.7516	-18.7472
996	-2.9367	-3.8217	0.0000	3.8391	0.5200	5.9754	2.7002	5.4521	11.6013	12.5317	6.4801	13.8000	13.8000	13.8000	13.8000	-15.5439	-1.1392	-13.0809	-10.6959	-28.9863	-16.6552	-31.0416	-25.2342
997	1.9293	5.2713	0.0000	2.1938	0.2692	0.4908	0.1932	5.2037	6.3522	9.9405	6.3455	13.8000	13.8000	13.8000	13.8000	-5.9443	-3.2091	-13.5053	-15.6817	-21.6998	-9.3687	-31.1401	-19.2496
998	0.6975	-2.5260	0.0000	3.4113	0.2376	6.4697	0.7602	4.0131	8.6536	9.6523	6.8810	13.8000	13.8000	13.8000	13.8000	-13.8721	-1.5663	-5.8056	-10.3754	-26.2489	-13.9178	-30.0451	-23.4280
999	1.5526	0.1123	0.0000	2.2024	4.3374	0.2585	3.5110	4.5194	14.6309	10.9296	5.9095	13.8000	13.8000	13.8000	13.8000	-10.5134	-2.4412	-11.7868	-10.5351	-24.8970	-12.5659	-32.5811	-10.7539
1000	1.5841	-0.0846	0.0000	2.6592	3.3697	0.3813	3.0326	4.3908	15.6448	11.0102	6.1601	13.8000	13.8000	13.8000	13.8000	-10.5700	-2.0762	-11.9541	-10.5830	-24.7562	-12.4251	-32.9191	-10.9539
1001	-1.6374	-2.8934	0.0000	-0.7331	0.3952	5.4224	0.9407	5.6872	19.9744	10.0593	6.9578	13.8000	13.8000	13.8000	13.8000	-14.3131	-0.6937	-9.5135	-10.5277	-27.7914	-15.4603	-31.4680	-19.0641
1002	-1.2218	-2.4051	0.0000	2.9326	1.7511	4.9597	4.8053	5.7953	12.0935	14.5826	7.1705	13.8000	13.8000	13.8000	13.8000	-11.8749	-0.8273	-11.2942	-10.6317	-27.2904	-14.9593	-30.6636	-22.8526
1003	-1.7150	-2.9481	0.0000	-0.6613	0.1809	5.3623	0.8895	5.5624	20.0192	10.1933	7.0240	13.8000	13.8000	13.8000	13.8000	-14.4389	-0.6107	-9.5197	-10.3523	-27.8899	-15.5588	-31.5820	-19.1239
1004	1.6314	5.6406	0.0000	1.9182	0.3266	0.5732	0.1785	5.5363	6.5307	10.0831	6.0246	13.8000	13.8000	13.8000	13.8000	-6.3028	-3.1074	-13.0339	-16.2189	-22.0275	-9.6964	-31.4776	-18.5690
1005	0.5608	-2.4790	0.0000	3.4297	0.1501	6.6483	0.6949	4.0108	8.6943	9.6716	6.8129	13.8000	13.8000	13.8000	13.8000	-14.1382	-1.7225	-5.6184	-10.3465	-26.3216	-13.9905	-29.9692	-23.3106
1006	1.1473	-2.9203	0.0000	5.9415	1.3179	4.9548	3.3796	3.5973	8.5121	12.2857	7.3383	13.8000	13.8000	13.8000	13.8000	-10.4641	-4.2548	-7.8308	-10.4490	-26.3954	-14.0643	-36.6769	-25.8212
1007	1.7593	5.1611	0.0000	2.2460	0.3688	0.5070	0.3190	5.0195	6.1807	9.8753	6.0192	13.8000	13.8000	13.8000	13.8000	-5.9614	-3.1536	-13.4289	-15.5929	-21.8203	-9.4892	-31.0288	-19.0342
1008	1.9418	5.3773	0.0000	2.3507	0.1985	0.4523	0.0397	5.3752	6.3660	10.0074	6.2133	13.8000	13.8000	13.8000	13.8000	-5.9650	-3.2141	-13.4483	-15.6910	-21.9148	-9.5837	-31.2676	-19.2071
1009	0.3648	-1.4654	0.0000	2.9140	0.6098	2.1905	4.3857	4.3053	19.7369	15.3714	6.1486	13.8000	13.8000	13.8000	13.8000	-12.9238	-0.2986	-11.7015	-10.4056	-25.8123	-13.4812	-29.9420	-21.8676
1010	0.4860	-0.6587	0.0000	2.3476	2.2728	5.4951	4.1238	5.1275	19.3157	9.5412	6.4758	13.8000	13.8000	13.8000	13.8000	-14.8569	-2.6711	-11.1676	-10.6865	-25.6606	-13.3295	-30.2058	-20.9074
1011	-1.5681	-2.8342	0.0000	-0.5444	0.5110	5.5120	0.9895	5.6071	19.8151	9.7852	7.0542	13.8000	13.8000	13.8000	13.8000	-14.1863	-0.8743	-9.4819	-10.5352	-27.6088	-15.2777	-31.7876	-19.0945
1012	-1.5946	-2.8725	0.0000	-0.5873	0.5273	5.4253	0.7204	5.6313	19.8962	9.8167	7.1398	13.8000	13.8000	13.8000	13.8000	-14.3375	-0.8104	-9.4176	-10.4448	-27.7476	-15.4165	-31.6292	-19.1658
1013	-2.7236	-4.2628	0.0000	3.6488	0.2434	5.6673	2.6266	5.1038	11.9881	12.3769	6.7571	13.8000	13.8000	13.8000	13.8000	-15.6608	-1.5105	-13.2782	-10.5371	-29.0356	-16.7045	-30.8077	-25.3999
1014	-3.1795	-5.4433	0.0000	2.6264	2.8362	2.7096	2.5444	3.8938	8.6067	12.1843	5.9887	13.8000	13.8000	13.8000	13.8000	-13.0696	-0.9998	-11.0966	-10.4895	-29.4913	-17.1602	-30.3966	-25.3304
1015	0.3962	-1.4077	0.0000	5.5818	2.4291	5.9875	2.8103	5.2806	11.3244	8.9114	7.1590	13.8000	13.8000	13.8000	13.8000	-17.3564	-0.4165	-11.9496	-10.3724	-25.8201	-13.4890	-28.6314	-24.5158
1016	-0.6816	-2.2450	0.0000	2.8200	1.7119	7.0054	3.1994	5.3678	9.0639	11.2539	6.9452	13.8000	13.8000	13.8000	13.8000	-16.0532	-3.4261	-12.1686	-10.6002	-26.9604	-14.6293	-30.5459	-22.5662
1017	-0.6174	-3.4658	0.0000	2.3478	1.8201	2.8368	2.0729	3.7631	19.5913	9.1040	6.4620	13.8000	13.8000	13.8000	13.8000	-17.0826	-2.8963	-11.2855	-10.3435	-27.3581	-15.0270	-34.7521	-22.2307
1018	1.4496	0.2949	0.0000	2.1952	4.4664	0.3053	3.6925	4.5736	14.5109	10.9606	5.8957	13.8000	13.8000	13.8000	13.8000	-10.4240	-2.1431	-11.5936	-10.6616	-25.0210	-12.6899	-32.3553	-10.8923
1019	-0.7249	-2.0738	0.0000	2.9875	1.6799	6.8175	2.9415	5.5565	9.0144	11.3928	7.1105	13.8000	13.8000	13.8000	13.8000	-16.0154	-3.2002	-12.2280	-10.4489	-27.0372	-14.7061	-30.7739	-22.5388
1020	-1.0000	-3.8035	0.0000	-0.7195	3.1251	5.1569	2.0612	4.1378	8.3574	11.9734	6.6117	13.8000	13.8000	13.8000	13.8000	-14.7492	-4.3411	-12.5133	-10.3918	-27.6185	-15.2874	-29.8597	-20.4089
1021	1.3873	0.3374	0.0000	2.1771	4.3975	0.2263	3.4882	4.5973	14.5941	10.9818	5.8888	13.8000	13.8000	13.8000	13.8000	-10.7037	-2.3869	-11.9795	-10.5837	-24.9319	-12.6008	-32.2915	-10.5914
1022	-3.3532	-5.4454	0.0000	2.8885	2.4488	2.8576	2.0030	4.0992	8.7228	11.9826	6.1311	13.8000	13.8000	13.8000	13.8000	-13.1969	-1.0924	-10.8255	-10.3475	-29.5912	-17.2601	-29.5629	-25.7440
1023	0.5315	-1.2722	0.0000	5.6810	2.5994	5.8750	2.6938	5.2309	11.4965	8.8881	6.9619	13.8000	13.8000	13.8000	13.8000	-17.3342	-0.4950	-11.9425	-10.4366	-25.8788	-13.5477	-28.4988	-24.3740
1024	-1.3888	-3.0258	0.0000	-0.7191	0.4634	5.4046	0.8016	5.5450	19.8589	9.8219	7.1084	13.8000	13.8000	13.8000	13.8000	-14.3252	-0.7293	-9.3738	-10.4102	-27.6242	-15.2931	-31.4911	-19.1719
1025	-0.8576	-1.9778	0.0000	2.8994	1.5560	6.8644	3.0055	5.5838	8.9338	11.4714	6.9840	13.8000	13.8000	13.8000	13.8000	-15.9473	-3.2679	-11.8592	-10.5476	-26.9966	-14.6655	-30.5415	-22.5630
1026	-0.8074	-2.3042	0.0000	3.2981	2.2299	2.4135	1.7506	4.2742	6.6329	8.1609	5.9819	13.8000	13.8000	13.8000	13.8000	-15.6196	-0.0870	-12.7698	-10.4850	-26.9393	-14.6082	-34.6622	-22.5846
1027	1.2970	0.5825	0.0000	1.9986	3.7346	0.5740	2.5529	4.3453	13.8478	11.9051	5.2773	13.8000	13.8000	13.8000	13.8000	-13.1188	-1.3571	-11.0440	-10.7761	-25.0700	-12.7389	-32.2216	-10.4276
1028	-0.7835	-2.5144	0.0000	4.7160	2.5427	5.3539	1.5019	4.6512	7.5322	9.9943	6.4115	13.8000	13.8000	13.8000	13.8000	-14.3563	-0.6971	-10.4216	-10.5828	-26.8513	-14.5202	-29.8569	-24.6715
1029	-0.7575	-3.6935	0.0000	-0.5890	3.0415	5.0799	2.1883	4.0502	8.4491	11.8539	6.5971	13.8000	13.8000	13.8000	13.8000	-14.9716	-4.4202	-12.2368	-10.4368	-27.5821	-15.2510	-29.6292	-20.4587
1030	-0.4462	-3.1271	0.0000	-2.0628	1.1243	6.8206	2.2930	4.4917	20.0305	12.2883	7.0323	13.8000	13.8000	13.8000	13.8000	-12.6373	-6.4011	-9.1453	-10.2944	-27.0624	-14.7313	-29.8712	-18.0994
1031	0.6165	-2.6071	0.0000	3.2969	0.0966	6.5683	0.7797	3.9084	8.6146	9.8874	6.8055	13.8000	13.8000	13.8000	13.8000	-13.9791	-1.6889	-5.7279	-10.3205	-26.3422	-14.0111	-30.0150	-23.3486
1032	-0.1322	-4.0282	0.0000	1.8934	1.8737	1.1019	4.4240	3.2458	7.8586	8.3506	6.6951	13.8000	13.8000	13.8000	13.8000	-11.9616	-2.6788	-5.9453	-10.3152	-27.6668	-15.3357	-29.0659	-23.1554
1033	2.0291	5.5608	0.0000	2.1653	0.7160	0.7250	0.4303	5.8641	7.0761	9.6501	6.5308	13.8000	13.8000	13.8000	13.8000	-6.5828	-3.5931	-13.2513	-15.5081	-22.1398	-9.8087	-31.4430	-18.4308
1034	1.0154	-1.6068	0.0000	2.0675	1.7885	4.6244	1.5846	3.9286	7.4778	9.7102	6.3459	13.8000	13.8000	13.8000	13.8000	-17.8571	-2.6402	-14.4506	-10.4575	-25.8343	-13.5032	-32.1251	-20.9303
1035	1.2285	0.2764	0.0000	1.9418	3.6918	2.1758	3.3643	4.6658	14.7779	10.1182	5.8460	13.8000	13.8000	13.8000	13.8000	-11.1216	-2.6536	-11.7789	-10.7141	-24.8938	-12.5627	-32.2769	-11.0645
1036	1.7866	5.1680	0.0000	2.2917	0.2023	0.6279	0.0410	5.0757	6.3699	9.9349	6.1701	13.8000	13.8000	13.8000	13.8000	-5.8853	-3.2813	-13.4083	-15.6578	-21.6933	-9.3622	-31.3442	-19.1328
1037	1.2434	-0.1365	0.0000	1.7347	4.2035	1.1553	3.2632	4.4927	14.5878	11.9046	6.0378	13.8000	13.8000	13.8000	13.8000	-10.3192	-2.6308	-11.9943	-10.6058	-24.9305	-12.5994	-32.2410	-11.1860
1038	-1.0383	-3.9742	0.0000	-0.7362	3.0604	5.3698	1.9700	3.9651	8.5752	11.7526	6.7775	13.8000	13.8000	13.8000	13.8000	-14.6334	-4.3685	-12.2909	-10.3327	-27.7204	-15.3893	-29.7070	-20.4822
1039	1.2776	-0.2364	0.0000	2.0120	4.0589	0.6979	2.3640	4.5560	15.2115	11.7158	6.0399	13.8000	13.8000	13.8000	13.8000	-10.0983	-2.7110	-11.9129	-10.6612	-25.0677	-12.7366	-32.6990	-11.0739
1040	-2.6749	-5.1902	0.0000	2.2913	0.8801	2.2918	2.6755	4.8548	20.1354	7.4058	6.9683	13.8000	13.8000	13.8000	13.8000	-11.6958	-0.1138	-11.1624	-10.3083	-29.3138	-16.9827	-31.6881	-24.7764
1041	-0.5631	-3.2134	0.0000	-3.1867	1.1397	6.4006	2.3206	4.1171	19.9870	12.2158	6.5095	13.8000	13.8000	13.8000	13.8000	-12.2787	-6.7733	-9.0573	-10.6234	-27.0334	-14.7023	-29.3621	-17.4398
1042	1.5843	0.3774	0.0000	2.2112	4.1109	0.3612	3.5658	4.6085	14.5325	11.1775	5.9842	13.8000	13.8000	13.8000	13.8000	-10.4782	-2.2914	-11.7953	-10.5552	-24.8726	-12.5415	-32.2745	-10.9217
1043	1.6628	0.6126	0.0000	1.5935	4.7608	2.1173	2.6495	5.1744	14.9602	10.8863	6.4527	13.8000	13.8000	13.8000	13.8000	-11.5355	-2.3525	-12.4449	-10.5136	-24.8744	-12.5433	-31.9442	-10.4847
1044	1.8644	5.2400	0.0000	2.2796	0.3106	0.7213	0.0426	5.2041	6.3949	9.9428	6.1755	13.8000	13.8000	13.8000	13.8000	-5.9735	-3.2994	-13.5146	-15.6886	-21.9057	-9.5746	-31.2438	-19.2456
1045	1.7487	5.6518	0.0000	2.3482	1.0110	0.6668	0.6238	5.8809	6.9748	10.1722	6.8555	13.8000	13.8000	13.8000	13.8000	-5.7638	-3.3935	-13.3023	-16.0872	-21.7751	-9.4440	-31.4438	-19.0824
1046	1.3825	-0.0195	0.0000	2.0298	4.3350	0.3244	3.5239	4.3237	14.6291	11.0230	5.8763	13.8000	13.8000	13.8000	13.8000	-10.3654	-2.4429	-11.7563	-10.4238	-24.9398	-12.6087	-32.3724	-10.5834
1047	0.7731	-2.1007	0.0000	5.4664	0.6914	4.6282	3.1736	4.2214	13.4752	9.0717	6.8352	13.8000	13.8000	13.8000	13.8000	-15.7926	-4.5188	-13.3274	-10.4410	-25.8448	-13.5137	-30.9290	-24.9599
1048	-0.3513	-2.5347	0.0000	4.8940	1.6300	6.0020	3.0200	4.3589	19.4214	10.6230	6.4299	13.8000	13.8000	13.8000	13.8000	-16.7694	-0.5448	-13.5654	-10.5590	-26.5185	-14.1874	-29.4971	-24.8184
1049	-1.4525	-2.8220	0.0000	-0.6507	0.3871	5.3708	0.8004	5.5966	19.8787	9.8375	7.0084	13.8000	13.8000	13.8000	13.8000	-14.3418	-0.5535	-9.5985	-10.4310	-27.8073	-15.4762	-31.5949	-19.0369
1050	0.6296	-1.4307	0.0000	5.6516	2.2998	5.9010	2.8017	5.1268	11.5320	9.0119	7.0728	13.8000	13.8000	13.8000	13.8000	-17.0102	-0.3985	-12.2134	-10.5692	-25.7609	-13.4298	-28.6137	-24.5520
1051	-1.5237	-2.9854	0.0000	-0.5770	0.4013	5.4380	0.8274	5.5803	19.8650	9.8236	7.0759	13.8000	13.8000	13.8000	13.8000	-14.3131	-0.8187	-9.4410	-10.4383	-27.9378	-15.6067	-31.6559	-19.1429
1052	-0.8234	-2.0544	0.0000	2.8984	1.6931	7.1300	3.4235	5.5282	8.8629	11.2399	7.0038	13.8000	13.8000	13.8000	13.8000	-15.9270	-3.5693	-12.2506	-10.5546	-26.8811	-14.5500	-30.5435	-22.5661
1053	1.9077	-0.1490	0.0000	1.7807	3.8655	0.5842	3.1429	4.2514	15.2157	12.1583	6.0968	13.8000	13.8000	13.8000	13.8000	-10.4207	-2.4927	-12.3962	-10.5065	-24.6710	-12.3399	-32.3417	-11.5782
1054	1.8532	5.2460	0.0000	2.2266	0.3137	0.5800	0.0808	5.2271	6.4398	10.0207	6.2365	13.8000	13.8000	13.8000	13.8000	-6.0384	-3.2522	-13.5476	-15.5961	-21.7133	-9.3822	-31.2681	-19.2009
1055	0.6336	-1.6583	0.0000	5.3479	2.7824	5.3243	2.5648	5.0823	11.2902	8.7182	7.1091	13.8000	13.8000	13.8000	13.8000	-17.0857	-0.2746	-12.0955	-10.4056	-26.0430	-13.7119	-28.7663	-24.6295
1056	1.2836	0.6701	0.0000	1.9257	5.1468	1.5463	2.6345	5.1525	14.2387	11.0046	5.9959	13.8000	13.8000	13.8000	13.8000	-10.7643	-2.6256	-12.0068	-10.8366	-25.0456	-12.7145	-32.1995	-10.6661
1057	-0.9408	-3.8448	0.0000	-0.5760	3.3725	5.1148	2.3458	3.9621	8.6197	11.9019	6.6112	13.8000	13.8000	13.8000	13.8000	-14.8871	-4.5511	-12.2844	-10.4229	-27.5520	-15.2209	-29.7327	-20.7301
1058	0.6763	-1.1480	0.0000	2.0629	2.2990	5.5334	4.1940	4.4893	19.2734	10.1524	6.1912	13.8000	13.8000	13.8000	13.8000	-14.0494	-2.9168	-10.7874	-10.4071	-25.7506	-13.4195	-29.7777	-21.0085
1059	-2.9761	-4.1611	0.0000	3.3858	0.3524	6.0603	2.6208	5.6003	11.3191	12.7275	6.9014	13.8000	13.8000	13.8000	13.8000	-15.4338	-1.2493	-12.8646	-10.5348	-29.2634	-16.9323	-31.0781	-25.1695
1060	-0.7709	-1.9338	0.0000	2.9638	1.6345	6.9751	3.0358	5.5411	8.9120	11.3857	6.9667	13.8000	13.8000	13.8000	13.8000	-15.9140	-3.3923	-12.1555	-10.4779	-26.9496	-14.6185	-30.5760	-22.5811
1061	0.4656	-2.5353	0.0000	3.4857	0.0695	6.7352	0.7572	4.0504	8.5165	9.5527	6.8478	13.8000	13.8000	13.8000	13.8000	-13.9577	-1.7104	-5.6822	-10.3754	-26.2988	-13.9677	-30.0368	-23.3862
1062	1.6784	-0.0061	0.0000	2.4288	3.5180	0.3090	2.7471	4.7166	16.0054	10.8953	6.4645	13.8000	13.8000	13.8000	13.8000	-10.8745	-2.4345	-12.2699	-10.5431	-24.6419	-12.3108	-32.6977	-10.8038
1063	-0.1772	-2.4770	0.0000	2.4604	4.7034	6.1991	2.1646	4.7104	9.6339	8.3115	6.7394	13.8000	13.8000	13.8000	13.8000	-14.9630	-2.3733	-12.6595	-10.4379	-26.5825	-14.2514	-28.6293	-22.5300
1064	1.8303	5.6144	0.0000	2.1634	1.2961	0.7323	0.5282	5.8781	6.8850	10.4925	6.7941	13.8000	13.8000	13.8000	13.8000	-5.8805	-3.4477	-13.4162	-16.1059	-21.8655	-9.5344	-31.4759	-18.7788
1065	0.5474	-1.3797	0.0000	5.5578	2.7705	5.8692	2.7488	5.2261	11.3845	8.9455	7.1250	13.8000	13.8000	13.8000	13.8000	-17.2811	-0.2037	-12.0670	-10.2653	-25.8257	-13.4946	-28.6415	-24.5187
1066	1.4590	0.6432	0.0000	2.1045	3.7772	0.4741	2.4911	4.2605	14.0511	12.0431	5.2981	13.8000	13.8000	13.8000	13.8000	-13.1001	-1.4504	-11.0257	-10.6215	-25.0342	-12.7031	-32.2413	-10.5583
1067	-0.5849	-3.7370	0.0000	-0.4943	2.9442	4.8900	1.8278	4.3425	8.5866	11.5266	7.2734	13.8000	13.8000	13.8000	13.8000	-14.5460	-3.6812	-12.5302	-10.3510	-27.5252	-15.1941	-29.3607	-20.5034
1068	0.9795	-0.2862	0.0000	1.7853	3.3980	5.4512	0.6056	5.2386	19.5000	7.1609	6.5122	13.8000	13.8000	13.8000	13.8000	-12.0820	-1.3063	-9.0155	-10.4467	-25.2707	-12.9396	-28.6675	-20.1241
1069	1.6444	5.6745	0.0000	2.2272	1.2867	0.8344	0.5152	5.7892	7.0817	10.3901	6.9202	13.8000	13.8000	13.8000	13.8000	-5.9690	-3.7224	-13.6205	-16.1689	-21.8033	-9.4722	-31.3747	-19.0047
1070	2.3950	-0.3370	0.0000	7.5764	1.2115	4.9040	4.7585	4.1922	8.8805	9.3483	6.8057	13.8000	13.8000	13.8000	13.8000	-15.0570	-4.4199	-10.9748	-10.4463	-24.6300	-12.2989	-27.8178	-25.7996
1071	-1.0153	-3.9345	0.0000	1.9037	1.9975	1.6197	2.3534	4.8519	19.1279	10.9105	7.4850	13.8000	13.8000	13.8000	13.8000	-11.8897	-0.2021	-9.6769	-10.3251	-27.6975	-15.3664	-29.1415	-23.1534
1072	0.0297	-2.3486	0.0000	3.7225	2.5179	2.2969	8.5565	3.8963	19.6867	12.4141	6.2087	13.8000	13.8000	13.8000	13.8000	-11.8715	-1.0188	-5.4813	-10.4046	-26.3823	-14.0512	-35.6252	-21.8169
1073	1.0271	-0.5100	0.0000	2.5310	3.8667	0.3775	2.4265	4.6846	13.7862	11.4364	6.2995	13.8000	13.8000	13.8000	13.8000	-11.3921	-2.8373	-12.7508	-10.3731	-25.4769	-13.1458	-33.1688	-11.0580
1074	2.0487	5.9123	0.0000	2.0683	0.2203	0.1951	0.9049	5.6876	6.8455	10.2835	7.3691	13.8000	13.8000	13.8000	13.8000	-5.9430	-2.7148	-14.1273	-15.7952	-22.1903	-9.8592	-31.1657	-18.8765
1075	-3.4379	-4.4860	0.0000	0.9867	0.6392	3.4265	6.4475	4.8551	9.6749	8.0283	6.1129	13.8000	13.8000	13.8000	13.8000	-13.1387	-0.3701	-11.3352	-10.5938	-29.6204	-17.2893	-26.0414	-23.0747
1076	1.6239	-0.0594	0.0000	2.3512	4.3596	0.1700	2.9380	4.2010	15.5725	11.2190	5.7723	13.8000	13.8000	13.8000	13.8000	-10.7189	-2.6018	-12.1196	-10.5141	-24.8274	-12.4963	-32.8770	-10.6769
1077	-0.7641	-3.4567	0.0000	3.3977	0.7263	3.5584	6.0087	4.3723	6.7717	11.4505	6.9367	13.8000	13.8000	13.8000	13.8000	-13.7339	-0.7752	-7.8054	-10.4660	-27.3447	-15.0136	-27.5231	-24.1769
1078	1.3593	0.2435	0.0000	2.0915	4.3022	0.2462	3.7587	4.4623	14.5395	11.1244	5.8332	13.8000	13.8000	13.8000	13.8000	-10.6807	-2.1650	-11.7484	-10.5127	-24.8524	-12.5213	-32.3434	-10.7019
1079	1.0501	-0.5494	0.0000	2.5625	3.7979	0.4018	2.6000	4.6223	13.6259	11.1125	6.1802	13.8000	13.8000	13.8000	13.8000	-11.4739	-2.7868	-12.7895	-10.4744	-25.4134	-13.0823	-33.4249	-11.0981
1080	1.7096	5.7020	0.0000	2.1990	1.1956	0.9971	0.5852	5.8810	6.9845	10.3558	6.8559	13.8000	13.8000	13.8000	13.8000	-5.9282	-3.3932	-13.5358	-16.2292	-21.6220	-9.2909	-31.2260	-18.9474
1081	1.2943	-0.4113	0.0000	2.0349	4.9708	0.0028	2.2326	4.9791	15.9410	11.5466	6.6265	13.8000	13.8000	13.8000	13.8000	-10.7161	-2.4542	-11.5122	-10.4111	-25.3670	-13.0359	-32.7496	-10.4890
1082	0.8395	-0.7569	0.0000	1.5902	3.9222	0.1115	3.4841	4.5681	14.7601	12.8300	6.3057	13.8000	13.8000	13.8000	13.8000	-9.0566	-2.8189	-11.3496	-10.4908	-25.3712	-13.0401	-32.4215	-10.4786
1083	1.4880	0.1414	0.0000	2.2042	4.1363	0.5165	3.5500	4.2745	14.6277	10.9432	5.7984	13.8000	13.8000	13.8000	13.8000	-10.5837	-2.1856	-11.8051	-10.3701	-24.9901	-12.6590	-32.4252	-10.6944
1084	1.3516	0.1694	0.0000	2.0846	4.3881	0.4049	3.7451	4.4899	14.7246	10.9317	5.9825	13.8000	13.8000	13.8000	13.8000	-10.3269	-2.2800	-11.7351	-10.5665	-24.9469	-12.6158	-32.4239	-10.6910
1085	-1.5374	-2.8733	0.0000	-0.6773	0.6106	5.3629	0.8127	5.6332	19.8879	9.9741	7.2190	13.8000	13.8000	13.8000	13.8000	-14.4427	-0.6930	-9.4903	-10.4417	-27.6566	-15.3255	-31.4212	-19.0553
1086	0.5488	-1.4147	0.0000	5.4372	2.3071	5.8570	2.6454	5.2293	11.2990	8.8549	7.0686	13.8000	13.8000	13.8000	13.8000	-17.0786	-0.2172	-12.1453	-10.4977	-25.9533	-13.6222	-28.6698	-24.2783
1087	0.8842	-0.8913	0.0000	1.7120	4.9600	0.2935	1.2882	5.0665	16.1412	10.9120	6.8687	13.8000	13.8000	13.8000	13.8000	-11.0794	-2.8092	-11.1859	-10.5030	-25.5858	-13.2547	-32.8123	-11.0348
1088	-1.5485	-2.9546	0.0000	-0.6248	0.5410	5.4039	0.6207	5.6483	19.9885	9.8454	7.2143	13.8000	13.8000	13.8000	13.8000	-14.3888	-0.7032	-9.3063	-10.4726	-27.5821	-15.2510	-31.5171	-19.0020
1089	1.5815	5.4464	0.0000	2.4827	1.0829	0.4282	0.6594	5.9017	7.0600	10.5294	6.9633	13.8000	13.8000	13.8000	13.8000	-5.7279	-3.5994	-13.2732	-16.1382	-21.7394	-9.4083	-31.5375	-18.9187
1090	-3.0754	-3.8297	0.0000	3.6382	0.4615	6.0904	2.8207	5.6031	11.8520	12.5140	6.6993	13.8000	13.8000	13.8000	13.8000	-15.6264	-1.1831	-13.4551	-10.5235	-29.1259	-16.7948	-31.0570	-25.0303
1091	-0.5814	-2.9370	0.0000	1.5313	3.6541	4.7805	1.6340	4.0856	8.2510	16.5728	6.2088	13.8000	13.8000	13.8000	13.8000	-14.4680	-2.1897	-13.2695	-10.4048	-27.2400	-14.9089	-32.8268	-21.5970
1092	0.4567	-1.2032	0.0000	5.7614	2.7801	6.0988	2.6936	5.1768	11.6458	8.8416	6.9592	13.8000	13.8000	13.8000	13.8000	-16.9809	-0.4069	-11.5864	-10.4416	-25.8201	-13.4890	-28.5947	-24.5545
1093	-1.5006	-2.9348	0.0000	-0.5703	0.6048	5.3437	0.7788	5.5436	19.8018	9.8083	7.1923	13.8000	13.8000	13.8000	13.8000	-14.2126	-0.5929	-9.5390	-10.3978	-27.7853	-15.4542	-31.3737	-19.1245
1094	-3.3269	-5.5097	0.0000	2.9723	2.5114	2.4690	2.7287	3.9456	9.0370	12.2803	6.0098	13.8000	13.8000	13.8000	13.8000	-13.0447	-1.1247	-11.0675	-10.5033	-29.7542	-17.4231	-29.8220	-25.7191
1095	-0.9901	-1.8804	0.0000	3.1153	1.1234	2.1104	3.0704	4.5585	19.0542	9.6955	5.7553	13.8000	13.8000	13.8000	13.8000	-12.6897	-0.0052	-9.8226	-10.6364	-27.1337	-14.8026	-30.3343	-22.6608
1096	1.9199	5.0882	0.0000	2.7092	0.6418	0.4585	0.0240	5.0569	6.4350	9.8023	6.3356	13.8000	13.8000	13.8000	13.8000	-5.5572	-3.1477	-13.6751	-15.4068	-21.5080	-9.1769	-31.0055	-19.6762
1097	-0.9367	-4.2582	0.0000	2.6271	4.9741	5.6624	2.1584	3.7889	12.0649	12.6761	6.6668	13.8000	13.8000	13.8000	13.8000	-14.8929	-1.4753	-12.2046	-10.4146	-27.8299	-15.4988	-28.7675	-24.2095
1098	1.7561	0.2178	0.0000	2.6868	3.4981	0.3631	3.0180	4.6273	15.7994	10.8793	6.2476	13.8000	13.8000	13.8000	13.8000	-10.9588	-2.1502	-12.2972	-10.7320	-24.6368	-12.3057	-32.9776	-10.7595
1099	-0.8859	-2.4372	0.0000	4.6976	2.3380	5.1443	1.1872	4.6768	7.3669	9.7565	6.3653	13.8000	13.8000	13.8000	13.8000	-14.3760	-0.5867	-10.4702	-10.3619	-27.1242	-14.7931	-29.9755	-24.6369
1100	-0.7480	-2.0451	0.0000	2.8713	1.6669	6.9635	3.0981	5.5117	8.9223	11.4842	7.1025	13.8000	13.8000	13.8000	13.8000	-16.1335	-3.3257	-12.1495	-10.4790	-26.9230	-14.5919	-30.4446	-22.3816
1101	1.0269	-0.4724	0.0000	2.4066	5.5195	0.0918	2.1251	5.1605	15.9753	11.5094	6.8098	13.8000	13.8000	13.8000	13.8000	-11.0194	-2.3961	-11.6892	-10.3503	-25.3590	-13.0279	-32.9140	-10.1306
1102	0.8683	-2.1191	0.0000	5.5785	0.8576	4.4152	3.2106	4.0874	13.5480	8.9026	6.7751	13.8000	13.8000	13.8000	13.8000	-15.6010	-4.6814	-13.3676	-10.2988	-26.0458	-13.7147	-31.1685	-25.1446
1103	0.6539	-2.4906	0.0000	3.4371	0.0612	6.6687	0.7874	3.9893	8.7084	9.8812	6.8740	13.8000	13.8000	13.8000	13.8000	-14.1060	-1.6899	-5.7186	-10.4146	-26.1365	-13.8054	-29.8735	-23.2636
1104	2.1158	-0.3618	0.0000	7.6922	1.1766	4.5895	5.0180	4.0114	8.9617	9.1046	6.4635	13.8000	13.8000	13.8000	13.8000	-14.6603	-4.7683	-11.3177	-10.4528	-24.5173	-12.1862	-28.3554	-25.7958
1105	1.9855	-0.1108	0.0000	2.6120	3.2645	0.2030	3.2051	4.2464	14.7863	11.0484	6.2295	13.8000	13.8000	13.8000	13.8000	-10.8479	-2.8392	-12.7988	-10.4736	-24.8544	-12.5233	-33.0232	-11.9075
1106	-1.4551	-2.8204	0.0000	-0.6785	0.6022	5.4034	0.7797	5.5811	19.7914	9.8992	7.1024	13.8000	13.8000	13.8000	13.8000	-14.3984	-0.7387	-9.5259	-10.4212	-27.7005	-15.3694	-31.4170	-19.2109
1107	-2.5181	-4.2218	0.0000	2.8251	0.5591	4.7864	1.3477	4.9642	9.0530	7.7112	6.6775	13.8000	13.8000	13.8000	13.8000	-12.1082	-2.1423	-10.3566	-10.3303	-28.9087	-16.5776	-32.3006	-24.3809
1108	-0.8382	-3.0162	0.0000	0.9362	0.8885	3.0740	7.8582	4.1416	8.1556	9.9361	6.1348	13.8000	13.8000	13.8000	13.8000	-17.3249	-1.3377	-11.8678	-10.6314	-27.1941	-14.8630	-30.2568	-21.3468
1109	1.7235	0.3311	0.0000	2.1325	3.5534	0.3813	2.9650	3.9841	14.3465	12.0839	5.4449	13.8000	13.8000	13.8000	13.8000	-13.5449	-0.8661	-11.5471	-10.6365	-24.7338	-12.4027	-32.2592	-10.6374
1110	0.7848	-1.4746	0.0000	1.1174	1.1438	3.4751	3.7772	5.1313	10.9157	8.9671	7.0801	13.8000	13.8000	13.8000	13.8000	-16.8121	-2.0572	-10.5066	-10.4942	-25.7159	-13.3848	-26.5879	-20.3040
1111	0.9165	-0.6970	0.0000	1.2250	0.0447	3.4110	4.4307	5.7297	12.2916	8.9848	7.3145	13.8000	13.8000	13.8000	13.8000	-11.7323	-0.4636	-6.6142	-10.5056	-25.5050	-13.1739	-30.6101	-19.6459
1112	2.2612	0.1693	0.0000	7.8432	1.1981	4.7496	4.9576	4.2252	8.7513	9.2896	6.4745	13.8000	13.8000	13.8000	13.8000	-15.1668	-4.6435	-11.1478	-10.3774	-24.4714	-12.1403	-28.0607	-25.6876
1113	-1.1758	-2.4976	0.0000	2.7567	0.9474	5.1270	5.1399	5.6613	12.6609	14.3122	7.1372	13.8000	13.8000	13.8000	13.8000	-11.8083	-0.4021	-11.1340	-10.6205	-27.3563	-15.0252	-30.4365	-22.8213
1114	-2.1101	-3.6798	0.0000	4.1330	1.2828	5.4594	0.8506	4.6842	9.2754	10.8353	6.2167	13.8000	13.8000	13.8000	13.8000	-17.8889	-2.2363	-14.0603	-10.6558	-28.3208	-15.9897	-29.5275	-25.1820
1115	0.8620	-0.3556	0.0000	2.2656	3.6145	0.2231	2.5177	4.6755	14.0770	11.4529	6.1098	13.8000	13.8000	13.8000	13.8000	-11.3704	-2.7957	-12.7236	-10.5329	-25.4503	-13.1192	-32.9649	-10.7840
1116	1.2584	0.6473	0.0000	2.0651	5.2313	1.4107	2.5549	5.1485	14.3407	10.7887	6.0832	13.8000	13.8000	13.8000	13.8000	-11.1176	-3.1180	-11.7402	-10.7532	-25.0641	-12.7330	-32.1442	-10.3749
1117	1.5350	0.0474	0.0000	2.2433	4.5157	0.0123	3.1395	4.3097	16.2982	11.4316	5.7429	13.8000	13.8000	13.8000	13.8000	-10.8641	-2.1505	-12.0556	-10.4604	-25.0230	-12.6919	-32.8019	-10.3552
1118	1.4883	0.2847	0.0000	2.4042	4.4537	0.3769	3.6677	4.5936	14.5315	11.2351	6.0481	13.8000	13.8000	13.8000	13.8000	-10.5275	-2.2826	-11.7013	-10.5567	-24.9489	-12.6178	-32.4814	-10.6938
1119	0.5779	-1.2638	0.0000	5.5785	2.8120	5.8912	2.8080	5.2948	11.5434	8.9633	7.1979	13.8000	13.8000	13.8000	13.8000	-17.5750	-0.5571	-12.0351	-10.2888	-25.8902	-13.5591	-28.3033	-24.3260
1120	1.1522	0.5326	0.0000	2.0391	3.7490	0.5119	2.5086	4.6124	14.1139	12.0235	5.5494	13.8000	13.8000	13.8000	13.8000	-12.8819	-1.3878	-11.4299	-10.8163	-25.1657	-12.8346	-32.3457	-10.4929
1121	-0.9343	-3.8440	0.0000	-0.7540	3.0328	5.1036	2.1914	3.8864	8.4403	11.7993	6.5724	13.8000	13.8000	13.8000	13.8000	-14.7566	-4.4676	-12.2966	-10.3381	-27.5380	-15.2069	-29.7167	-20.5069
1122	0.5224	-1.4162	0.0000	5.5620	2.5199	5.8631	2.7430	5.2257	11.2932	8.9720	7.1501	13.8000	13.8000	13.8000	13.8000	-17.3131	-0.3736	-12.1622	-10.4899	-25.7994	-13.4683	-28.6450	-24.6130
1123	0.7587	-0.4002	0.0000	2.6821	2.6290	5.4867	4.3403	5.1291	19.1198	10.4245	6.5597	13.8000	13.8000	13.8000	13.8000	-14.8174	-3.0027	-11.5686	-10.6151	-25.2891	-12.9580	-30.2674	-20.8745
1124	1.9187	5.6754	0.0000	2.4896	1.2877	0.7449	0.5957	5.9742	7.0121	10.4593	6.9516	13.8000	13.8000	13.8000	13.8000	-5.8295	-3.3387	-13.4352	-16.1201	-21.7217	-9.3906	-31.4745	-19.2334
1125	1.3993	-0.6991	0.0000	2.2570	3.7108	0.6290	2.5198	4.3390	13.4031	11.3209	6.3483	13.8000	13.8000	13.8000	13.8000	-11.2138	-3.2021	-12.4049	-10.5149	-25.1029	-12.7718	-33.2125	-10.7849
1126	0.8851	-0.1520	0.0000	1.6993	3.1470	5.1637	0.4697	5.5778	19.8300	7.3844	6.6720	13.8000	13.8000	13.8000	13.8000	-12.0731	-1.2448	-8.7566	-10.5499	-25.2977	-12.9666	-28.7092	-19.8144
1127	-1.4378	-2.9096	0.0000	-0.5755	0.5194	5.3874	0.7651	5.6911	19.7897	9.7290	7.0915	13.8000	13.8000	13.8000	13.8000	-14.4481	-0.6371	-9.5278	-10.5145	-27.7625	-15.4314	-31.6933	-19.0596
1128	0.5551	-1.8730	0.0000	2.2207	2.0174	4.5425	0.9102	4.3072	7.2246	9.3806	6.5916	13.8000	13.8000	13.8000	13.8000	-17.3042	-2.2096	-14.5944	-10.5063	-26.1010	-13.7699	-31.8655	-21.3569
1129	2.1421	6.3187	0.0000	2.2696	0.6347	0.2942	0.6398	5.6298	6.9582	10.4721	7.0940	13.8000	13.8000	13.8000	13.8000	-5.6080	-3.1308	-14.1558	-16.1106	-22.0673	-9.7362	-30.9044	-19.0758
1130	0.8960	-0.5331	0.0000	2.0849	2.3740	5.6951	3.8733	4.8209	19.1881	9.8008	6.1578	13.8000	13.8000	13.8000	13.8000	-14.5720	-2.6888	-10.8196	-10.6351	-25.3093	-12.9782	-30.3841	-20.5333
1131	1.3959	-0.0753	0.0000	0.0137	3.4653	1.8893	4.0017	4.4394	15.8241	11.8067	6.0038	13.8000	13.8000	13.8000	13.8000	-10.1268	-2.3065	-9.7596	-10.7280	-25.0105	-12.6794	-30.9238	-10.3079
1132	-0.8628	-2.9152	0.0000	0.7617	0.0137	3.3606	8.5852	4.1204	7.9648	10.2128	6.1044	13.8000	13.8000	13.8000	13.8000	-17.2514	-2.1048	-12.2429	-10.3368	-27.1558	-14.8247	-30.4236	-21.0855
1133	-1.5163	-2.9768	0.0000	-0.8480	0.4870	5.3399	0.7958	5.6814	19.7941	9.8912	7.1514	13.8000	13.8000	13.8000	13.8000	-14.3124	-0.6774	-9.4302	-10.5805	-27.7319	-15.4008	-31.5828	-19.0739
1134	0.4446	-1.3150	0.0000	5.5883	2.5231	5.8345	2.6810	5.2504	11.3699	8.8583	7.0591	13.8000	13.8000	13.8000	13.8000	-17.2399	-0.3363	-11.9875	-10.5074	-25.6991	-13.3680	-28.4794	-24.4833
1135	1.8968	6.0807	0.0000	2.4676	0.5670	0.2749	0.5247	5.2053	6.3721	10.7541	6.8945	13.8000	13.8000	13.8000	13.8000	-6.1599	-3.0501	-13.7538	-16.2410	-22.3481	-10.0170	-31.2750	-19.1913
1136	2.2541	5.8579	0.0000	1.9634	0.6426	0.0630	1.1199	5.4239	6.3887	10.2977	7.3463	13.8000	13.8000	13.8000	13.8000	-6.3143	-3.0427	-13.9120	-15.7720	-21.9595	-9.6284	-30.8634	-18.7825
1137	0.8199	-0.7061	0.0000	2.1602	3.8929	0.1405	2.2484	4.2949	13.4357	11.0150	6.0104	13.8000	13.8000	13.8000	13.8000	-11.5109	-3.0565	-12.3852	-10.4021	-25.5250	-13.1939	-33.0118	-11.3959
1138	1.3878	0.0249	0.0000	1.8361	3.8215	0.9940	2.7451	4.5563	14.4533	11.7325	6.0606	13.8000	13.8000	13.8000	13.8000	-10.1985	-2.9356	-12.2797	-10.4886	-25.1194	-12.7883	-32.3080	-10.7458
1139	1.2792	0.6704	0.0000	2.3614	3.7861	0.6417	2.7545	4.5091	13.8119	11.8148	5.4753	13.8000	13.8000	13.8000	13.8000	-13.1721	-1.5980	-11.7569	-10.8145	-24.9417	-12.6106	-32.4503	-10.6856
1140	1.7443	5.9038	0.0000	2.1846	0.5049	0.1323	0.8308	5.5296	6.8002	10.3815	7.2868	13.8000	13.8000	13.8000	13.8000	-5.8268	-2.8764	-14.1438	-16.1801	-22.0744	-9.7433	-31.0040	-19.0561
1141	1.2613	0.1383	0.0000	2.0906	4.2599	0.4526	3.7088	4.7623	14.5677	10.8471	6.0379	13.8000	13.8000	13.8000	13.8000	-10.5142	-2.1942	-11.7024	-10.6191	-24.8709	-12.5398	-32.4672	-10.6845
1142	0.5806	-1.6819	0.0000	1.0000	1.0020	3.3823	3.6887	4.9003	10.9043	8.9708	7.0856	13.8000	13.8000	13.8000	13.8000	-16.8624	-2.3534	-10.7442	-10.2724	-25.9118	-13.5807	-26.7970	-20.2815
1143	-2.7443	-4.0970	0.0000	3.7300	0.4586	6.4535	2.7162	5.4245	11.4806	12.5723	7.0374	13.8000	13.8000	13.8000	13.8000	-15.2652	-1.1009	-12.8861	-10.5094	-28.8930	-16.5619	-31.2088	-25.2211
1144	-0.4920	-3.2802	0.0000	-3.0389	1.1224	6.2308	2.2328	4.1781	20.3837	11.9409	6.7790	13.8000	13.8000	13.8000	13.8000	-12.2266	-6.6073	-9.1434	-10.4835	-27.1855	-14.8544	-29.4698	-17.2498
1145	-0.2462	-2.3137	0.0000	3.9046	0.2115	2.0414	2.3484	4.6893	19.3645	11.9977	6.7683	13.8000	13.8000	13.8000	13.8000	-17.1556	-0.2970	-11.2644	-10.5265	-26.2889	-13.9578	-31.6589	-23.6348
1146	0.4571	-1.9123	0.0000	5.6084	0.4467	4.2796	2.6632	4.1358	13.4754	9.5825	6.4211	13.8000	13.8000	13.8000	13.8000	-16.0176	-4.1748	-12.8091	-10.4552	-26.0999	-13.7688	-31.2687	-25.0337
1147	-2.4281	-3.6321	0.0000	3.8350	1.1102	5.5406	0.8538	4.9317	9.3663	10.8674	6.2435	13.8000	13.8000	13.8000	13.8000	-17.6242	-1.9610	-14.1354	-10.7042	-28.4456	-16.1145	-29.2388	-24.8908
1148	1.7934	5.8369	0.0000	2.2604	1.1895	0.4830	0.5768	5.8853	7.0467	10.4067	6.6597	13.8000	13.8000	13.8000	13.8000	-5.9693	-3.8121	-13.3659	-16.1806	-21.7636	-9.4325	-31.2078	-19.2158
1149	1.6799	0.0929	0.0000	2.5955	3.5986	0.2783	2.8387	4.7828	15.7601	10.7827	6.3490	13.8000	13.8000	13.8000	13.8000	-10.8046	-2.0886	-12.0382	-10.6353	-24.8600	-12.5289	-32.8270	-10.7257
1150	-0.2745	-2.3592	0.0000	3.6177	0.9569	2.7759	7.5760	4.5990	19.5016	12.4971	6.5849	13.8000	13.8000	13.8000	13.8000	-12.3413	-0.9402	-6.0755	-10.3015	-26.7793	-14.4482	-35.5768	-21.1160
1151	1.8794	5.2245	0.0000	2.3083	0.2067	0.4439	0.2282	5.2489	6.4036	9.9427	6.3059	13.8000	13.8000	13.8000	13.8000	-6.3558	-3.2360	-13.5167	-15.6672	-21.4182	-9.0871	-31.3490	-19.0995
1152	-1.0915	-3.9654	0.0000	-0.7658	2.9800	5.2727	1.6119	4.0868	8.7106	11.8362	6.6756	13.8000	13.8000	13.8000	13.8000	-14.7175	-4.1976	-12.3254	-10.4547	-27.6666	-15.3355	-29.5988	-20.4172
1153	0.2177	-1.1859	0.0000	2.4802	0.8348	2.9895	4.6901	4.6491	19.6413	15.7264	6.0493	13.8000	13.8000	13.8000	13.8000	-12.3427	-0.5534	-11.8925	-10.6721	-25.8751	-13.5440	-30.3083	-21.5269
1154	0.6795	-2.4403	0.0000	3.4609	0.0048	6.6911	0.6476	3.8522	8.5452	9.8316	6.6744	13.8000	13.8000	13.8000	13.8000	-14.1851	-1.7658	-5.6679	-10.3240	-26.2541	-13.9230	-30.1128	-23.3448
1155	-0.9453	-2.6575	0.0000	0.9794	0.4436	3.4717	8.1834	4.1804	8.2080	10.1562	5.9089	13.8000	13.8000	13.8000	13.8000	-17.4382	-1.9052	-12.1663	-10.5291	-27.3720	-15.0409	-30.7280	-20.9717
1156	0.6304	-1.4217	0.0000	5.5081	2.4437	6.0228	2.5765	5.0471	11.3844	8.7482	6.8466	13.8000	13.8000	13.8000	13.8000	-17.6302	-0.6751	-11.9861	-10.4237	-25.9582	-13.6271	-28.5599	-24.4253
1157	1.7271	5.2909	0.0000	2.2322	0.1045	0.6043	0.3283	5.2288	6.4204	10.0466	6.2399	13.8000	13.8000	13.8000	13.8000	-5.9735	-3.2024	-13.6503	-15.8691	-21.7706	-9.4395	-31.1085	-19.2908
1158	1.5731	0.2361	0.0000	2.0683	4.3499	0.3953	3.6161	4.5366	14.6465	11.0513	5.9865	13.8000	13.8000	13.8000	13.8000	-10.6473	-2.3708	-11.8329	-10.6507	-24.9488	-12.6177	-32.4785	-10.8560
1159	-0.6682	-3.1428	0.0000	2.0785	2.0867	1.0481	2.2916	4.3829	18.1624	9.7402	6.7938	13.8000	13.8000	13.8000	13.8000	-12.2666	-0.7496	-9.7960	-10.4451	-27.1165	-14.7854	-29.4037	-22.5452
1160	1.4494	0.1099	0.0000	2.2259	4.4353	0.2495	3.5682	4.3892	14.6113	10.8177	5.8331	13.8000	13.8000	13.8000	13.8000	-10.5366	-2.4114	-11.8066	-10.4378	-24.9965	-12.6654	-32.4608	-10.8327
1161	0.4922	-1.0322	0.0000	6.1661	2.4712	5.4893	2.9124	5.2083	11.0538	8.7338	6.8476	13.8000	13.8000	13.8000	13.8000	-17.0988	-0.4217	-11.9489	-10.5735	-25.7715	-13.4404	-28.6346	-24.7758
1162	-1.6519	-2.9315	0.0000	-0.6619	0.4231	5.4043	0.8292	5.8241	20.0715	9.7109	7.2941	13.8000	13.8000	13.8000	13.8000	-14.2840	-0.8117	-9.4456	-10.5507	-27.7462	-15.4151	-31.4262	-19.2570
1163	1.3647	-0.1332	0.0000	1.9787	4.5096	0.2995	3.4959	4.2476	14.8118	10.9283	5.7381	13.8000	13.8000	13.8000	13.8000	-10.7095	-2.3175	-11.8018	-10.6684	-25.1146	-12.7835	-32.4957	-10.7197
1164	-2.7958	-4.5015	0.0000	1.7955	5.2530	5.6712	2.2276	5.2459	11.5997	10.1064	7.0586	13.8000	13.8000	13.8000	13.8000	-12.7373	-2.6825	-10.7401	-10.4553	-28.8939	-16.5628	-28.5970	-23.5823
1165	2.0254	5.8273	0.0000	1.8144	0.8298	0.5427	1.2149	5.4567	6.5333	10.1385	6.8336	13.8000	13.8000	13.8000	13.8000	-5.8097	-2.9673	-13.8332	-16.1651	-21.8768	-9.5457	-30.8197	-18.8624
1166	-0.9768	-4.5772	0.0000	1.5057	0.3330	5.5248	1.1683	3.7539	20.6625	9.9795	7.0777	13.8000	13.8000	13.8000	13.8000	-13.5005	-4.3324	-4.8239	-10.3474	-28.1448	-15.8137	-34.0604	-23.1091
1167	-0.3703	-3.3033	0.0000	-3.1525	0.9931	6.1933	2.0664	3.9053	20.1946	12.1406	6.6072	13.8000	13.8000	13.8000	13.8000	-12.3813	-6.6068	-9.2412	-10.4554	-27.1272	-14.7961	-29.3400	-17.1933
1168	-0.9531	-4.0672	0.0000	-0.9779	3.1759	5.1531	1.8057	3.9643	8.0781	11.4727	6.7138	13.8000	13.8000	13.8000	13.8000	-14.8990	-4.1075	-12.4791	-10.5180	-27.6400	-15.3089	-29.8249	-20.4138
1169	1.7054	5.8877	0.0000	2.2280	1.0592	0.4265	0.6687	5.5713	6.7011	10.7950	7.7193	13.8000	13.8000	13.8000	13.8000	-5.6334	-2.7578	-14.1262	-16.2757	-22.2928	-9.9617	-31.3064	-19.1972
1170	-2.8217	-4.0497	0.0000	3.0302	1.2378	5.7985	2.4268	5.5559	11.6732	11.8857	6.9232	13.8000	13.8000	13.8000	13.8000	-16.2804	-1.5435	-12.8102	-10.5879	-28.9582	-16.6271	-30.8762	-24.7609
1171	2.0093	1.6493	0.0000	5.1561	0.1845	4.4634	2.6072	5.6814	19.0043	7.9911	6.3878	13.8000	13.8000	13.8000	13.8000	-13.9601	-0.5340	-10.7795	-10.6458	-24.5920	-12.2609	-32.9518	-22.3637
1172	-1.0624	-2.5630	0.0000	4.8183	2.2565	5.2239	1.1306	4.6316	7.7887	9.6146	6.2865	13.8000	13.8000	13.8000	13.8000	-14.3041	-0.2728	-9.9440	-10.3323	-27.4330	-15.1019	-30.2345	-24.9118
1173	1.6360	5.6078	0.0000	2.2940	1.4283	0.6630	0.7716	5.8853	6.9887	10.5755	6.8180	13.8000	13.8000	13.8000	13.8000	-6.1360	-3.5018	-13.1802	-16.1744	-21.8852	-9.5541	-31.6055	-19.1385
1174	-0.1410	-3.9444	0.0000	2.0489	1.9864	1.1642	4.3861	2.9798	8.0030	8.4429	6.5301	13.8000	13.8000	13.8000	13.8000	-11.8544	-2.8021	-5.9968	-10.2497	-27.4866	-15.1555	-29.3972	-23.2136
1175	2.1368	-0.2078	0.0000	7.6619	1.2467	5.0046	4.9839	4.0870	9.0343	8.9689	6.4428	13.8000	13.8000	13.8000	13.8000	-14.9990	-4.5666	-11.2479	-10.2641	-24.6402	-12.3091	-27.8771	-25.7692
1176	-0.9904	-4.0139	0.0000	2.7279	3.3668	3.6792	1.6165	4.1312	9.1772	7.6382	6.7455	13.8000	13.8000	13.8000	13.8000	-15.5535	-0.2386	-11.7351	-10.3873	-27.8077	-15.4766	-30.2859	-24.1326
1177	1.9692	1.4450	0.0000	5.2568	0.1116	4.3022	2.4336	5.6167	19.1742	8.1222	6.3491	13.8000	13.8000	13.8000	13.8000	-13.9846	-0.7594	-10.5620	-10.8567	-24.5245	-12.1934	-33.2191	-22.4932
1178	2.0152	5.3668	0.0000	2.4840	0.5980	0.4144	0.3134	5.2658	6.3342	9.9221	6.6566	13.8000	13.8000	13.8000	13.8000	-5.6978	-2.9675	-13.5702	-15.5509	-22.1439	-9.8128	-31.2993	-19.1188
1179	-0.6879	-2.1066	0.0000	2.8464	1.7103	6.8900	3.0566	5.4399	8.9906	11.4193	7.1089	13.8000	13.8000	13.8000	13.8000	-16.1062	-3.4761	-12.1848	-10.4747	-26.7752	-14.4441	-30.5094	-22.4939
1180	-2.2080	-3.5104	0.0000	1.3167	0.4884	5.3136	2.7211	4.9327	12.2293	9.4299	6.3662	13.8000	13.8000	13.8000	13.8000	-12.3903	-2.5797	-12.5391	-10.3840	-28.4721	-16.1410	-30.1156	-22.2258
1181	0.0122	-2.0592	0.0000	3.9623	1.3021	3.0502	7.7076	4.2434	19.3911	12.9988	6.3448	13.8000	13.8000	13.8000	13.8000	-12.0616	-0.7619	-5.8883	-10.4363	-26.4969	-14.1658	-35.7546	-21.5045
1182	0.2497	-1.3095	0.0000	5.5423	2.5502	5.8330	3.2153	5.2474	11.1749	9.1800	6.9505	13.8000	13.8000	13.8000	13.8000	-16.7003	-0.1245	-12.0553	-10.3581	-25.9000	-13.5689	-28.8037	-24.3620
1183	0.4227	-1.3354	0.0000	5.5931	2.5874	5.8909	2.6917	5.3223	11.2217	8.8464	7.0649	13.8000	13.8000	13.8000	13.8000	-17.1832	-0.2417	-11.8478	-10.3736	-25.8828	-13.5517	-28.5186	-24.3510
1184	2.3300	-0.1056	0.0000	7.5816	1.1285	5.1690	4.6424	4.2377	9.0905	9.0856	6.4202	13.8000	13.8000	13.8000	13.8000	-14.9752	-4.6469	-11.1149	-10.6268	-24.4999	-12.1688	-27.8778	-25.7893
1185	1.7614	5.8835	0.0000	2.3202	1.2109	0.5182	0.8850	5.3741	6.5093	10.6035	8.0013	13.8000	13.8000	13.8000	13.8000	-5.8626	-2.7515	-14.1609	-16.2616	-22.3257	-9.9946	-30.9215	-19.4136
1186	-2.9182	-3.8817	0.0000	3.7090	0.2852	5.9710	2.8524	5.6455	11.6140	12.6131	6.8194	13.8000	13.8000	13.8000	13.8000	-15.5741	-1.0810	-13.0252	-10.7148	-29.0342	-16.7031	-31.1249	-25.0931
1187	-0.0687	-2.2991	0.0000	2.8295	4.6564	6.4152	1.9995	4.8025	9.8424	8.5466	6.9501	13.8000	13.8000	13.8000	13.8000	-14.9552	-2.5787	-12.4803	-10.2169	-26.5938	-14.2627	-29.0342	-22.5196
1188	0.6982	-0.0162	0.0000	2.1694	4.7954	0.0634	2.8314	4.7081	15.4660	12.0751	5.7172	13.8000	13.8000	13.8000	13.8000	-11.6692	-2.3319	-12.7550	-10.6635	-25.5609	-13.2298	-32.5812	-10.2798
1189	-0.6464	-2.0216	0.0000	2.8105	1.5517	6.8340	2.8151	5.5475	8.8450	11.1629	6.9999	13.8000	13.8000	13.8000	13.8000	-16.0781	-3.3508	-12.0027	-10.5460	-26.9199	-14.5888	-30.4785	-22.3842
1190	1.8661	5.2112	0.0000	2.3517	0.1765	0.6024	0.0169	5.3521	6.3897	10.1794	6.2774	13.8000	13.8000	13.8000	13.8000	-6.0817	-3.1460	-13.4956	-15.5441	-21.9122	-9.5811	-31.1714	-19.1623
1191	-0.5021	-3.0121	0.0000	4.7258	2.0773	5.8646	2.5149	4.7912	18.9777	11.0462	7.1534	13.8000	13.8000	13.8000	13.8000	-15.6081	-0.8969	-14.1013	-10.4501	-27.0650	-14.7339	-29.5245	-25.1518
1192	0.5424	-1.3162	0.0000	5.5379	2.7154	5.8351	2.4736	5.4150	11.2731	8.8486	7.0921	13.8000	13.8000	13.8000	13.8000	-17.1715	-0.3629	-12.2138	-10.4289	-26.0086	-13.6775	-28.3874	-24.5657
1193	0.5612	-1.2000	0.0000	5.4859	2.4633	5.9614	2.6639	5.3850	11.4941	8.9746	7.0759	13.8000	13.8000	13.8000	13.8000	-17.4286	-0.4880	-12.3479	-10.3586	-25.7048	-13.3737	-28.7392	-24.3773
1194	1.1479	-0.2983	0.0000	1.8808	4.4529	0.4536	3.1034	4.0965	15.8189	11.0144	5.5879	13.8000	13.8000	13.8000	13.8000	-10.8242	-2.4359	-12.0741	-10.4172	-25.3062	-12.9751	-32.4079	-10.5911
1195	0.7779	-0.0945	0.0000	2.2061	4.7083	0.1639	3.0608	4.9615	15.2470	12.2704	5.9978	13.8000	13.8000	13.8000	13.8000	-11.4559	-2.2189	-12.5323	-10.7146	-25.3353	-13.0042	-32.7186	-10.1969
1196	-1.1399	-2.4631	0.0000	2.6503	1.2711	4.8417	4.7695	5.5923	12.3456	14.2851	7.1713	13.8000	13.8000	13.8000	13.8000	-11.9774	-0.7879	-11.0587	-10.4087	-27.4306	-15.0995	-30.6255	-22.6031
1197	1.6065	-0.0855	0.0000	1.5398	3.7022	0.7603	3.3233	4.4805	14.6430	12.2087	6.2040	13.8000	13.8000	13.8000	13.8000	-10.4098	-2.5714	-12.1573	-10.4294	-24.7656	-12.4345	-32.1532	-11.2925
1198	-2.0464	-4.5512	0.0000	4.9548	0.3946	1.6172	1.8763	4.2794	6.4074	11.1554	6.6664	13.8000	13.8000	13.8000	13.8000	-16.1592	-1.1381	-11.6784	-10.5379	-28.5134	-16.1823	-33.1407	-26.9746
1199	-1.5055	-2.8097	0.0000	-0.5781	0.4753	5.6131	0.7703	5.7791	19.7497	9.7970	7.1967	13.8000	13.8000	13.8000	13.8000	-14.2087	-0.7712	-9.3726	-10.4068	-27.8355	-15.5044	-31.4574	-19.2136
1200	0.1117	-2.2851	0.0000	3.5857	2.2413	2.1211	8.3697	3.9812	19.4544	12.3705	6.2818	13.8000	13.8000	13.8000	13.8000	-11.7123	-1.2347	-5.5712	-10.3495	-26.4961	-14.1650	-35.4060	-22.1140
1201	1.2613	-0.2664	0.0000	2.0900	4.5833	0.0686	3.2599	4.0673	15.9861	11.3983	5.8033	13.8000	13.8000	13.8000	13.8000	-10.6848	-2.3076	-11.7082	-10.4212	-25.2039	-12.8728	-32.5695	-10.5645
1202	1.1124	-0.3965	0.0000	2.1067	3.9246	0.2814	2.0660	4.9313	15.1553	11.4804	6.4038	13.8000	13.8000	13.8000	13.8000	-10.0807	-2.4554	-12.0929	-10.6208	-25.1650	-12.8339	-32.8987	-10.6279
1203	1.4335	0.0625	0.0000	2.0461	4.1838	0.1325	3.8658	4.5638	14.2856	11.1943	6.0176	13.8000	13.8000	13.8000	13.8000	-10.4474	-2.5629	-11.9048	-10.7607	-24.8250	-12.4939	-32.4659	-10.7320
1204	0.9049	-0.2383	0.0000	1.5610	3.4056	5.0378	0.7143	5.4882	19.6517	7.2277	6.6255	13.8000	13.8000	13.8000	13.8000	-12.2231	-1.3975	-9.0031	-10.6493	-25.3364	-13.0053	-28.6470	-19.7606
1205	0.6331	-1.3031	0.0000	5.4439	2.5335	5.9326	2.6759	5.2040	11.3912	9.0321	7.0382	13.8000	13.8000	13.8000	13.8000	-17.3098	-0.3509	-11.9016	-10.3651	-25.9320	-13.6009	-28.6434	-24.4667
1206	-0.6383	-3.4051	0.0000	2.2718	2.1336	2.8110	1.9500	4.0623	19.6755	8.5953	6.5240	13.8000	13.8000	13.8000	13.8000	-16.9394	-2.8109	-11.7606	-10.5163	-27.1902	-14.8591	-34.6153	-22.5169
1207	1.7622	5.6147	0.0000	2.2235	1.1271	0.6317	0.5074	5.5716	6.8778	10.5390	6.8506	13.8000	13.8000	13.8000	13.8000	-5.7901	-3.4982	-13.4167	-16.1223	-21.7840	-9.4529	-31.4580	-18.9355
1208	1.7345	5.7768	0.0000	1.9114	0.0837	0.1137	0.6130	5.9598	7.0429	9.8936	6.0561	13.8000	13.8000	13.8000	13.8000	-5.7698	-3.3748	-13.2859	-16.2323	-22.2423	-9.9112	-31.1426	-18.9088
1209	-0.7102	-2.1682	0.0000	2.9777	1.5402	6.9242	3.0873	5.5067	9.0066	11.3387	7.0658	13.8000	13.8000	13.8000	13.8000	-15.9638	-3.4542	-12.2718	-10.4566	-26.9730	-14.6419	-30.9117	-22.5853
1210	-0.2740	-2.3218	0.0000	3.2396	1.3270	2.9335	7.6770	4.6722	19.8015	12.7298	6.7534	13.8000	13.8000	13.8000	13.8000	-12.3158	-1.0143	-5.8232	-10.4805	-26.6343	-14.3032	-34.9104	-21.2418
1211	0.3917	-1.4159	0.0000	5.5646	2.4816	5.9910	2.7498	5.3103	11.5286	8.8716	7.1471	13.8000	13.8000	13.8000	13.8000	-17.3297	-0.4918	-12.0003	-10.4342	-25.8430	-13.5119	-28.6971	-24.3867
1212	1.4565	0.1111	0.0000	2.1232	4.2714	0.2069	3.7127	4.5655	14.6006	11.1015	5.9414	13.8000	13.8000	13.8000	13.8000	-10.6232	-2.4324	-11.8818	-10.5644	-24.9383	-12.6072	-32.3922	-10.7829
1213	0.3866	-1.4797	0.0000	5.3554	2.5980	5.9069	2.8044	5.2895	11.4860	8.9320	7.1641	13.8000	13.8000	13.8000	13.8000	-17.4324	-0.3828	-11.9930	-10.3675	-25.8123	-13.4812	-28.6648	-24.3336
1214	1.4736	0.4155	0.0000	2.2495	4.1893	0.1638	3.3765	4.5817	14.4535	11.1246	5.9150	13.8000	13.8000	13.8000	13.8000	-10.6062	-2.3059	-11.7285	-10.6435	-24.6629	-12.3318	-32.5224	-10.6509
1215	1.4027	-0.0215	0.0000	2.6054	3.7745	0.2547	3.0396	4.7322	15.6328	10.8126	6.2770	13.8000	13.8000	13.8000	13.8000	-10.3920	-1.9148	-12.1563	-10.7180	-24.8485	-12.5174	-33.0703	-10.8151
1216	1.6892	5.7290	0.0000	2.3579	1.1404	0.7300	0.6417	5.8402	7.1121	10.3309	6.7959	13.8000	13.8000	13.8000	13.8000	-5.9187	-3.5797	-13.4905	-16.1781	-21.6313	-9.3002	-31.3914	-19.0793
1217	-0.5002	-2.4860	0.0000	2.3343	2.3968	2.1179	7.5505	5.2584	17.0161	7.9932	7.0134	13.8000	13.8000	13.8000	13.8000	-13.1723	-0.5177	-8.1164	-10.4752	-26.9301	-14.5990	-29.1761	-22.3395
1218	-0.6399	-2.0768	0.0000	3.0497	1.6318	6.8868	3.1795	5.3682	8.9285	11.4181	6.8579	13.8000	13.8000	13.8000	13.8000	-16.1356	-3.5704	-12.1359	-10.5778	-26.9696	-14.6385	-30.6194	-22.6814
1219	-1.2246	-2.7193	0.0000	-0.3117	0.5324	5.5103	0.4870	5.7250	20.0119	9.8377	7.2685	13.8000	13.8000	13.8000	13.8000	-14.3619	-0.4139	-9.1562	-10.5934	-27.4547	-15.1236	-31.3999	-19.2951
1220	1.7618	5.6947	0.0000	2.3294	1.2385	0.7448	0.5745	5.8851	7.1564	10.5363	6.8637	13.8000	13.8000	13.8000	13.8000	-5.9127	-3.5864	-13.5910	-16.1412	-21.5529	-9.2218	-31.3702	-19.1776
1221	-0.7256	-3.7100	0.0000	-0.6318	3.2432	4.8250	1.7692	4.4257	8.5636	11.3976	7.0895	13.8000	13.8000	13.8000	13.8000	-14.7060	-4.0176	-12.3101	-10.4215	-27.4131	-15.0820	-29.5175	-20.3403
1222	1.5241	5.2754	0.0000	1.7483	0.5741	0.1999	0.3114	5.4343	6.5822	10.6259	6.1177	13.8000	13.8000	13.8000	13.8000	-6.0866	-2.8782	-13.4967	-15.8359	-22.3249	-9.9938	-31.0324	-18.6202
1223	1.6085	5.6449	0.0000	1.8990	0.1572	0.5614	0.4642	5.8173	6.7895	10.2827	6.8014	13.8000	13.8000	13.8000	13.8000	-6.1154	-3.4538	-14.0007	-16.2722	-22.2684	-9.9373	-30.9512	-18.8113
1224	1.3601	-0.0967	0.0000	1.9551	4.1101	0.6675	2.2826	4.4549	14.9572	11.1902	5.8681	13.8000	13.8000	13.8000	13.8000	-10.4991	-2.5390	-12.3058	-10.6572	-24.9639	-12.6328	-32.4695	-10.8308
1225	-0.6858	-2.1648	0.0000	2.8854	1.5985	7.0907	3.1331	5.6115	8.9095	11.5228	7.2416	13.8000	13.8000	13.8000	13.8000	-15.9114	-3.3187	-11.9572	-10.5016	-26.9990	-14.6679	-30.7800	-22.5531
1226	0.7587	-2.4458	0.0000	3.5355	0.0886	6.7843	0.7396	3.9309	8.5918	9.6836	6.8438	13.8000	13.8000	13.8000	13.8000	-14.1031	-1.8245	-5.7313	-10.3567	-26.2620	-13.9309	-29.9770	-23.2402
1227	-1.4736	-3.0700	0.0000	-0.6339	0.3116	5.3894	0.7032	5.7527	19.7146	9.8269	7.2402	13.8000	13.8000	13.8000	13.8000	-14.1952	-0.6879	-9.4596	-10.6161	-27.6695	-15.3384	-31.5172	-19.4411
1228	2.2915	-0.5529	0.0000	5.8013	4.9181	6.2632	1.2439	4.3668	19.4731	8.9490	6.8909	13.8000	13.8000	13.8000	13.8000	-15.5097	-4.2362	-12.5448	-10.3011	-24.8551	-12.5240	-25.6652	-24.1081
1229	1.8968	5.3454	0.0000	2.2605	0.2822	0.5465	0.0117	5.0933	6.3744	10.1404	6.3770	13.8000	13.8000	13.8000	13.8000	-6.1352	-3.2655	-13.4529	-15.6272	-21.6909	-9.3598	-31.1999	-19.2104
1230	2.0595	-0.5556	0.0000	5.6933	5.0742	6.2442	1.1072	4.0312	19.1075	8.8055	6.4614	13.8000	13.8000	13.8000	13.8000	-15.8092	-4.8379	-12.5167	-10.4541	-24.7236	-12.3925	-26.1240	-23.9268
1231	-0.6697	-2.2604	0.0000	2.7709	1.7080	6.7638	2.9759	5.4946	8.7215	11.2224	7.1821	13.8000	13.8000	13.8000	13.8000	-15.7565	-3.4433	-12.0229	-10.4017	-27.0386	-14.7075	-30.7852	-22.5569
1232	-1.5289	-2.9091	0.0000	-0.6351	0.4725	5.4521	0.8614	5.7197	19.8462	9.8442	7.1624	13.8000	13.8000	13.8000	13.8000	-14.1847	-0.7443	-9.5474	-10.3979	-27.7328	-15.4017	-31.6267	-19.1700
1233	1.1382	-1.0207	0.0000	1.7118	4.8930	0.0919	0.7512	4.8845	16.3308	10.8442	6.7890	13.8000	13.8000	13.8000	13.8000	-10.9550	-2.4404	-11.0756	-10.5028	-25.4663	-13.1352	-32.7182	-10.7809
1234	1.0383	-0.1871	0.0000	0.1213	3.6372	2.2195	3.9583	4.2358	15.5279	11.6462	5.6730	13.8000	13.8000	13.8000	13.8000	-10.0969	-2.3885	-9.5138	-10.7497	-25.2293	-12.8982	-31.0090	-10.0992
1235	1.2837	-0.6290	0.0000	2.1751	4.1849	0.7066	3.3358	4.7440	14.6250	10.8782	6.6387	13.8000	13.8000	13.8000	13.8000	-10.0833	-3.0317	-11.8019	-10.4078	-25.3765	-13.0454	-32.9897	-10.5356
1236	-0.5019	-3.3780	0.0000	2.1978	1.7862	2.7143	1.6888	4.2204	19.8694	8.8013	6.8416	13.8000	13.8000	13.8000	13.8000	-17.0204	-3.0191	-11.9026	-10.2653	-27.2086	-14.8775	-34.9606	-21.7739
1237	-1.0432	-3.9023	0.0000	-0.6813	3.0656	5.2520	2.2769	4.0358	8.2936	11.6279	6.5827	13.8000	13.8000	13.8000	13.8000	-14.9326	-4.3976	-12.3994	-10.4592	-27.5418	-15.2107	-29.6892	-20.5728
1238	1.4993	0.1334	0.0000	2.1914	4.2933	0.3222	3.5443	4.5079	14.5313	10.9964	5.9739	13.8000	13.8000	13.8000	13.8000	-10.6318	-2.2924	-11.8398	-10.6442	-25.0167	-12.6856	-32.4354	-10.8102
1239	1.5718	5.3292	0.0000	2.5159	0.3105	0.6198	0.3646	5.3195	6.5658	10.0134	6.3603	13.8000	13.8000	13.8000	13.8000	-6.2373	-3.1928	-13.4320	-15.9256	-22.0108	-9.6797	-31.4107	-19.3317
1240	1.1172	0.1497	0.0000	1.6921	4.3184	2.0285	3.7007	4.7276	14.5048	10.6042	5.7701	13.8000	13.8000	13.8000	13.8000	-11.2685	-2.5970	-11.9125	-10.7639	-25.0918	-12.7607	-32.2180	-10.9596
1241	-0.6357	-4.2589	0.0000	0.6092	1.7892	4.0024	1.8121	3.3312	9.3331	14.0787	6.7656	13.8000	13.8000	13.8000	13.8000	-8.4831	-2.2453	-10.5891	-10.4844	-27.9061	-15.5750	-30.6155	-22.0319
1242	0.9854	-0.6677	0.0000	2.6727	3.8735	0.2472	2.5121	4.9669	13.7411	11.7668	6.7061	13.8000	13.8000	13.8000	13.8000	-11.7269	-2.9468	-12.3848	-10.4228	-25.5282	-13.1971	-33.3410	-11.8117
1243	2.2152	5.3688	0.0000	2.4431	0.1739	0.7859	0.1481	4.9679	6.2915	9.9671	6.5825	13.8000	13.8000	13.8000	13.8000	-5.9933	-2.9439	-13.4491	-15.2368	-21.7343	-9.4032	-30.7782	-19.3848
1244	1.6913	5.6866	0.0000	2.3940	0.6690	0.2737	0.5783	5.2348	6.3939	10.2659	5.8570	13.8000	13.8000	13.8000	13.8000	-6.0000	-3.2865	-13.5201	-16.1228	-22.1844	-9.8533	-31.0234	-19.6814
1245	-0.9985	-3.8927	0.0000	-0.7831	3.1488	5.2379	2.0225	4.2615	8.4471	11.9586	6.9523	13.8000	13.8000	13.8000	13.8000	-14.8315	-4.6160	-12.3455	-10.3860	-27.6253	-15.2942	-29.8035	-20.5514
1246	-1.0790	-4.0337	0.0000	-0.7438	2.5018	5.0445	1.9482	3.9296	8.7376	11.6364	6.5424	13.8000	13.8000	13.8000	13.8000	-14.4696	-4.4837	-12.4201	-10.5234	-27.8148	-15.4837	-29.4843	-20.7001
1247	-0.7132	-2.5363	0.0000	4.8622	2.2527	5.2500	1.3297	4.7894	7.6571	9.9324	6.5024	13.8000	13.8000	13.8000	13.8000	-14.6430	-0.7166	-10.1315	-10.5603	-26.9858	-14.6547	-30.0316	-24.8701
1248	0.8750	-0.2474	0.0000	0.4537	3.5269	2.2043	3.9941	4.3422	15.5215	11.6961	5.7301	13.8000	13.8000	13.8000	13.8000	-10.3473	-2.3579	-9.6337	-10.6842	-25.1332	-12.8021	-31.1252	-10.5688
1249	-2.0552	-4.5611	0.0000	4.7702	0.0420	1.5377	1.7529	4.2454	6.4699	11.3859	6.6556	13.8000	13.8000	13.8000	13.8000	-16.1626	-1.0615	-11.9983	-10.3830	-28.5481	-16.2170	-33.9357	-26.8385
1250	-2.2895	-3.7500	0.0000	0.7987	2.6635	4.0890	1.8794	4.5893	20.5820	11.9743	6.2522	13.8000	13.8000	13.8000	13.8000	-15.5326	-1.8755	-13.6331	-10.4743	-28.2754	-15.9443	-28.7720	-21.9222
1251	-0.7804	-2.4037	0.0000	2.8144	1.4824	5.7339	6.7528	5.0006	18.6278	7.7480	6.3954	13.8000	13.8000	13.8000	13.8000	-13.0178	-2.1770	-8.2612	-10.5379	-27.0427	-14.7116	-30.4588	-22.7721
1252	1.6805	5.3221	0.0000	2.1191	1.2451	0.5035	0.8065	6.0823	7.0894	10.4383	7.0933	13.8000	13.8000	13.8000	13.8000	-6.0644	-2.9965	-13.6632	-15.9373	-21.8237	-9.4926	-31.4656	-18.7187
1253	-0.9169	-2.4462	0.0000	4.9797	1.3818	5.5524	2.8455	4.9072	19.0629	10.4158	6.4496	13.8000	13.8000	13.8000	13.8000	-15.8425	-0.2861	-13.6120	-10.6353	-27.2581	-14.9270	-29.6757	-24.8958
1254	1.6211	5.7111	0.0000	2.2678	0.9166	0.3499	0.2673	5.5684	6.9528	9.8767	6.0861	13.8000	13.8000	13.8000	13.8000	-5.1050	-2.7664	-12.5433	-16.0898	-22.2152	-9.8841	-30.9182	-19.2196
1255	-1.5645	-2.9965	0.0000	-0.8265	0.4878	5.3415	0.6621	5.4671	19.8153	9.6879	6.9555	13.8000	13.8000	13.8000	13.8000	-14.3566	-0.6431	-9.4291	-10.5285	-27.5712	-15.2401	-31.5947	-19.1149
1256	1.0229	-0.0890	0.0000	1.8270	3.4299	4.8257	0.6222	5.4057	19.6663	7.3842	6.6471	13.8000	13.8000	13.8000	13.8000	-12.0616	-1.3540	-8.8539	-10.3758	-25.3820	-13.0509	-28.8943	-19.9497
1257	0.5293	-1.3739	0.0000	5.4116	2.6747	5.7681	2.6091	5.3224	11.4574	8.7851	7.0235	13.8000	13.8000	13.8000	13.8000	-17.0873	-0.2381	-11.8253	-10.4830	-26.0258	-13.6947	-28.4219	-24.4796
1258	-0.7852	-3.9372	0.0000	1.1748	1.7933	3.4973	2.1343	3.1385	9.1262	14.2058	6.5181	13.8000	13.8000	13.8000	13.8000	-7.5841	-1.9793	-9.9999	-10.4371	-27.7656	-15.4345	-30.4809	-22.2046
1259	1.7621	5.8408	0.0000	2.3198	0.4865	0.3769	0.8647	5.7663	7.0106	10.2938	7.4530	13.8000	13.8000	13.8000	13.8000	-5.8124	-3.0699	-14.1431	-16.1828	-22.1779	-9.8468	-31.0717	-19.1829
1260	1.6721	-1.0885	0.0000	3.2462	2.4322	2.8399	1.1862	4.4894	16.2445	9.8363	7.1472	13.8000	13.8000	13.8000	13.8000	-11.8295	-2.5650	-12.6948	-10.3606	-25.1476	-12.8165	-31.3081	-21.7765
1261	2.1089	-1.3523	0.0000	2.7824	4.8646	1.6521	1.1565	4.0166	11.4510	9.0548	7.1423	13.8000	13.8000	13.8000	13.8000	-17.5639	-3.8146	-13.0523	-10.3821	-25.1369	-12.8058	-27.9152	-21.7052
1262	1.4858	-0.1130	0.0000	2.4650	3.2882	0.2255	3.0032	4.6799	15.6335	10.4441	6.2724	13.8000	13.8000	13.8000	13.8000	-10.5600	-2.0135	-11.8960	-10.3711	-25.1073	-12.7762	-32.9588	-10.9922
1263	1.8081	5.7297	0.0000	2.3698	1.2082	0.7042	0.4843	5.8781	7.0045	10.4912	6.9308	13.8000	13.8000	13.8000	13.8000	-5.9150	-3.3803	-13.4560	-16.1254	-21.7268	-9.3957	-31.3113	-18.9225
1264	1.9669	6.0648	0.0000	2.5188	0.3561	0.2664	0.2978	5.5924	6.9449	9.7680	6.3024	13.8000	13.8000	13.8000	13.8000	-4.9773	-2.9962	-13.1400	-16.2372	-21.6074	-9.2763	-30.9039	-19.2629
1265	-3.2995	-5.4540	0.0000	2.9449	2.5754	2.5078	2.3153	4.0167	8.9926	12.2064	6.0040	13.8000	13.8000	13.8000	13.8000	-13.6421	-1.1562	-11.4033	-10.4495	-29.8667	-17.5356	-30.0849	-25.7745
1266	-0.7404	-1.9720	0.0000	2.8801	1.7663	7.0419	3.0211	5.6283	8.8949	11.3709	7.0537	13.8000	13.8000	13.8000	13.8000	-16.0002	-3.5072	-12.0345	-10.6142	-26.9031	-14.5720	-30.5054	-22.4052
1267	-2.9738	-4.5362	0.0000	2.2677	5.4130	5.4694	2.0404	4.9908	12.0729	10.0346	6.6423	13.8000	13.8000	13.8000	13.8000	-12.4821	-2.1810	-11.0520	-10.2731	-29.3178	-16.9867	-29.5811	-24.2211
1268	0.7477	-2.4546	0.0000	3.5620	0.1200	6.6947	0.8851	3.8613	8.6609	9.7162	6.7414	13.8000	13.8000	13.8000	13.8000	-14.2163	-1.5595	-5.6325	-10.3790	-26.2623	-13.9312	-29.9646	-23.2829
1269	1.8623	1.2775	0.0000	4.3683	0.6074	4.6704	2.6919	5.5371	18.2978	8.4124	6.3129	13.8000	13.8000	13.8000	13.8000	-14.5047	-0.1579	-10.6879	-10.7530	-24.5238	-12.1927	-33.8258	-21.5327
1270	0.9221	-2.0582	0.0000	2.3488	2.4097	4.9534	1.9775	3.7939	6.9174	9.3189	6.5727	13.8000	13.8000	13.8000	13.8000	-17.3805	-2.4835	-14.7796	-10.3376	-26.0674	-13.7363	-31.3756	-21.7724
1271	-1.4073	-2.7881	0.0000	-0.5316	0.4827	5.3730	0.3595	5.6239	19.8291	10.1337	7.0657	13.8000	13.8000	13.8000	13.8000	-14.3693	-0.4422	-9.4831	-10.5804	-27.6526	-15.3215	-31.4788	-19.4328
1272	1.1643	-0.6803	0.0000	2.1591	4.1117	1.0266	3.1365	4.8273	14.6033	10.9961	6.7706	13.8000	13.8000	13.8000	13.8000	-10.3379	-2.5811	-11.6117	-10.4193	-25.2478	-12.9167	-32.7350	-10.4055
1273	-1.6292	-3.0316	0.0000	0.8796	0.3473	4.2400	8.7437	4.4822	8.1781	10.1389	5.9971	13.8000	13.8000	13.8000	13.8000	-17.4630	-2.7769	-12.2333	-10.5541	-27.7676	-15.4365	-30.3171	-21.5690
1274	1.6688	5.2558	0.0000	2.5881	0.4706	0.6651	0.1715	5.4037	6.6226	9.7542	5.9426	13.8000	13.8000	13.8000	13.8000	-6.2904	-3.1569	-13.4065	-15.7258	-21.7446	-9.4135	-31.1095	-19.5357
1275	1.6635	5.7292	0.0000	2.2725	1.2744	0.7602	0.7072	5.6985	6.8465	10.4067	7.1031	13.8000	13.8000	13.8000	13.8000	-5.8859	-3.4226	-13.5490	-16.2746	-21.6321	-9.3010	-31.4998	-18.9371
1276	1.5195	0.1200	0.0000	2.6776	3.2856	0.1937	3.0737	4.7515	15.7897	10.6328	6.2948	13.8000	13.8000	13.8000	13.8000	-10.7447	-2.1678	-12.1282	-10.5833	-24.8634	-12.5323	-33.1996	-10.8363
1277	-0.1977	-1.8928	0.0000	1.6953	3.6205	6.9418	5.2798	5.0266	14.6246	13.0988	6.9067	13.8000	13.8000	13.8000	13.8000	-12.6094	-3.6467	-8.0561	-10.3558	-26.6070	-14.2759	-33.2304	-19.2487
1278	0.4615	-1.3800	0.0000	5.5498	2.5783	5.8679	2.4539	5.2115	11.3779	9.0293	7.1176	13.8000	13.8000	13.8000	13.8000	-17.3639	-0.3356	-11.7968	-10.3956	-25.8475	-13.5164	-28.6361	-24.3170
1279	-1.5603	-2.9312	0.0000	-0.7505	0.6637	5.4412	0.7705	5.6924	19.7155	9.8647	7.1686	13.8000	13.8000	13.8000	13.8000	-14.3666	-0.8091	-9.4668	-10.5758	-27.7926	-15.4615	-31.5100	-19.1363
1280	-2.6964	-5.4834	0.0000	3.9765	0.8545	4.8751	5.8256	3.9765	9.8976	12.0336	6.5309	13.8000	13.8000	13.8000	13.8000	-17.9127	-2.6020	-16.3277	-10.2158	-29.4348	-17.1037	-29.9758	-26.8682
1281	2.0035	5.9900	0.0000	2.0400	0.3838	0.4403	0.8391	5.7680	6.7352	10.3780	7.4067	13.8000	13.8000	13.8000	13.8000	-5.8153	-2.9974	-14.2225	-16.2234	-22.2197	-9.8886	-31.0432	-19.0349
1282	0.7522	-2.4353	0.0000	3.4241	0.2473	6.7557	0.8174	3.9626	8.6824	9.7830	6.7695	13.8000	13.8000	13.8000	13.8000	-14.0212	-1.6353	-5.6897	-10.3722	-26.2718	-13.9407	-29.7531	-23.3251
1283	1.8188	0.2459	0.0000	2.4468	3.2763	0.4607	2.9016	4.7632	15.5825	10.8629	6.4705	13.8000	13.8000	13.8000	13.8000	-10.6904	-2.1951	-12.0965	-10.4816	-24.8695	-12.5384	-32.8036	-10.7423
1284	1.1667	-1.6514	0.0000	5.5419	0.7534	4.3477	3.4571	3.9339	13.5421	8.9934	6.5324	13.8000	13.8000	13.8000	13.8000	-16.2880	-4.8846	-13.2979	-10.3458	-25.6389	-13.3078	-30.7138	-24.7726
1285	-0.8344	-3.7864	0.0000	-0.7087	2.9674	5.1727	2.1016	4.0460	8.3852	11.9056	6.6853	13.8000	13.8000	13.8000	13.8000	-14.7712	-4.4286	-12.4519	-10.3893	-27.6926	-15.3615	-29.6825	-20.5612
1286	1.4830	5.4657	0.0000	2.2232	0.7542	0.4263	0.2725	5.5394	6.7282	10.0927	6.1039	13.8000	13.8000	13.8000	13.8000	-5.1963	-3.1110	-13.1333	-16.0604	-22.3161	-9.9850	-31.3373	-18.7661
1287	2.1272	-0.5923	0.0000	5.4489	4.7611	6.1747	1.7069	3.9937	19.6617	9.2845	6.4279	13.8000	13.8000	13.8000	13.8000	-15.5275	-4.3796	-12.0559	-10.5300	-24.7732	-12.4421	-26.3117	-23.7230
1288	0.7627	-1.4513	0.0000	5.5140	2.1751	5.8491	2.8204	5.0375	11.0443	8.7800	7.0024	13.8000	13.8000	13.8000	13.8000	-17.0915	-0.2478	-11.8719	-10.4083	-25.9674	-13.6363	-28.4217	-24.5379
1289	0.9320	-0.2042	0.0000	0.3255	3.3572	2.1162	3.6472	4.2600	15.7545	11.2714	5.6574	13.8000	13.8000	13.8000	13.8000	-10.1256	-2.5381	-9.8603	-10.5489	-25.1884	-12.8573	-30.9864	-10.1663
1290	1.1883	-0.8518	0.0000	2.2932	4.3301	0.6076	3.4269	4.7027	14.7561	10.7648	6.7346	13.8000	13.8000	13.8000	13.8000	-10.0750	-3.0994	-11.7616	-10.3329	-25.2339	-12.9028	-33.1224	-10.7206
1291	1.6577	-0.0847	0.0000	2.3672	3.5507	0.4255	2.8197	4.7817	15.8789	10.9327	6.3690	13.8000	13.8000	13.8000	13.8000	-10.8506	-2.0532	-11.9566	-10.5171	-24.8909	-12.5598	-32.8767	-10.7229
1292	-0.7493	-2.0706	0.0000	5.3763	1.2435	5.4664	3.2591	4.7672	19.1118	10.8400	6.3218	13.8000	13.8000	13.8000	13.8000	-15.8474	-0.2028	-13.0301	-10.4746	-27.1124	-14.7813	-29.4329	-24.9827
1293	1.9821	1.2289	0.0000	5.1700	0.1278	4.5943	2.4844	5.4180	18.8000	8.0882	6.4381	13.8000	13.8000	13.8000	13.8000	-13.9344	-0.5742	-10.7577	-10.6260	-24.6928	-12.3617	-33.0582	-22.6780
1294	-0.7580	-2.1131	0.0000	2.9043	1.5464	7.1003	3.3365	5.4292	8.9108	11.4784	6.9589	13.8000	13.8000	13.8000	13.8000	-16.0628	-3.6197	-12.1403	-10.5929	-26.8230	-14.4919	-30.7012	-22.6699
1295	-1.1390	-2.6683	0.0000	2.8386	1.2102	5.1887	4.9308	5.5228	12.1171	13.8828	7.1802	13.8000	13.8000	13.8000	13.8000	-12.0694	-0.7259	-11.3147	-10.3798	-27.3498	-15.0187	-30.9717	-23.1017
1296	0.4893	-1.4447	0.0000	5.5140	2.5559	5.8782	2.8810	5.2769	11.3541	8.7978	7.1238	13.8000	13.8000	13.8000	13.8000	-17.3456	-0.3484	-12.0583	-10.4321	-25.7182	-13.3871	-28.5762	-24.4195
1297	1.7630	5.6785	0.0000	1.6427	0.1000	0.4764	0.6538	5.9679	7.1148	9.5209	5.8781	13.8000	13.8000	13.8000	13.8000	-6.1414	-3.5183	-13.3896	-16.1318	-21.8944	-9.5633	-30.7808	-18.7399
1298	1.1155	-0.3824	0.0000	1.5899	3.0709	4.9850	0.2238	5.1018	19.4154	7.4150	6.6387	13.8000	13.8000	13.8000	13.8000	-12.0229	-1.3373	-8.8412	-10.5056	-25.2784	-12.9473	-28.5795	-19.6976
1299	1.5646	-0.2950	0.0000	2.7483	3.5082	0.3717	2.9861	4.3537	14.3976	11.0239	6.3288	13.8000	13.8000	13.8000	13.8000	-10.8525	-2.6906	-12.2242	-10.2555	-25.0272	-12.6961	-33.2288	-11.9848
1300	1.2940	0.1535	0.0000	0.3920	3.1012	2.6677	4.2055	4.3126	15.4699	12.0597	5.6355	13.8000	13.8000	13.8000	13.8000	-10.5749	-2.7966	-10.2050	-10.7734	-24.7650	-12.4339	-31.0165	-9.5484
1301	1.9800	6.0391	0.0000	2.3340	0.6878	0.6949	0.8197	5.6667	6.6459	10.3514	7.5196	13.8000	13.8000	13.8000	13.8000	-5.6028	-2.9071	-13.6401	-16.2635	-22.0248	-9.6937	-31.3689	-19.0600
1302	1.4341	0.2086	0.0000	2.1330	4.2533	0.3000	3.4740	4.5226	14.7165	11.0789	5.9075	13.8000	13.8000	13.8000	13.8000	-10.6295	-1.9984	-11.7696	-10.5250	-25.1414	-12.8103	-32.5736	-10.7910
1303	-0.7280	-2.1650	0.0000	2.8271	1.6715	6.9174	3.2718	5.4293	8.8311	11.4562	6.9732	13.8000	13.8000	13.8000	13.8000	-16.1233	-3.5890	-12.2078	-10.5748	-26.8459	-14.5148	-30.7222	-22.6808
1304	0.8204	-2.3445	0.0000	3.4272	0.1640	6.7830	0.7106	3.9705	8.5606	9.6928	6.7397	13.8000	13.8000	13.8000	13.8000	-13.9274	-1.5978	-5.6150	-10.4261	-26.1725	-13.8414	-30.0041	-23.1126
1305	-1.3674	-2.8243	0.0000	-0.4644	0.9134	5.4163	0.6492	5.4873	19.6252	10.2027	7.1635	13.8000	13.8000	13.8000	13.8000	-14.5013	-0.6636	-9.5680	-10.3531	-27.6487	-15.3176	-31.5186	-19.2695
1306	0.5700	-2.3382	0.0000	3.4668	0.1807	6.5610	0.6588	4.2153	8.6613	9.3770	6.8077	13.8000	13.8000	13.8000	13.8000	-14.6005	-1.9545	-5.9560	-10.4057	-26.0693	-13.7382	-30.3413	-23.2008
1307	0.9121	-0.1424	0.0000	1.1487	4.9234	2.0996	3.2849	5.1686	14.8624	10.6324	6.4119	13.8000	13.8000	13.8000	13.8000	-11.3041	-1.9466	-11.8384	-10.7158	-25.0718	-12.7407	-31.7413	-11.0711
1308	-1.0622	-4.2577	0.0000	0.7883	2.1925	3.7959	2.1979	3.4995	8.9951	14.2588	6.8306	13.8000	13.8000	13.8000	13.8000	-7.9684	-1.9733	-10.0090	-10.5631	-27.8954	-15.5643	-30.1461	-22.1561
1309	1.9323	0.1311	0.0000	1.9404	4.1598	0.5161	3.4391	3.9965	14.3183	11.3197	5.6854	13.8000	13.8000	13.8000	13.8000	-10.5308	-2.2487	-11.6993	-10.4639	-24.8219	-12.4908	-32.2284	-10.3494
1310	-0.5063	-3.3009	0.0000	-3.2255	1.1446	6.2315	2.3099	4.2123	20.1316	12.0720	6.7469	13.8000	13.8000	13.8000	13.8000	-12.2232	-6.6342	-9.2901	-10.6250	-26.9981	-14.6670	-29.5087	-17.4314
1311	-1.4589	-2.8723	0.0000	-0.7750	0.5916	5.4542	0.7028	5.6819	20.0291	9.8242	7.1845	13.8000	13.8000	13.8000	13.8000	-14.2552	-0.7807	-9.5440	-10.3728	-27.7358	-15.4047	-31.4859	-19.0126
1312	1.7569	1.6178	0.0000	4.9072	0.3796	4.3521	2.0014	5.3074	18.5702	7.9060	5.8160	13.8000	13.8000	13.8000	13.8000	-13.4988	-0.6621	-10.4903	-10.8290	-24.5130	-12.1819	-32.7217	-22.4105
1313	0.2714	-1.5089	0.0000	2.3838	0.7847	2.3825	4.5795	4.3962	19.8118	15.6119	6.0727	13.8000	13.8000	13.8000	13.8000	-12.8115	-0.3310	-11.6202	-10.5539	-26.0097	-13.6786	-29.7440	-21.7104
1314	-0.4117	-3.6056	0.0000	1.9804	1.7509	2.9025	1.9849	3.9498	19.6653	9.0539	6.7958	13.8000	13.8000	13.8000	13.8000	-17.0755	-3.0088	-11.5299	-10.3578	-27.3772	-15.0461	-34.9290	-22.0728
1315	1.4182	0.3089	0.0000	2.2054	4.2844	0.3509	3.5279	4.5358	14.7034	11.1277	6.0035	13.8000	13.8000	13.8000	13.8000	-10.6523	-2.1811	-11.8255	-10.4977	-24.9217	-12.5906	-32.3303	-10.6590
1316	1.4084	0.8010	0.0000	2.1372	3.7997	0.6778	2.4828	4.3463	13.6643	11.8247	5.2135	13.8000	13.8000	13.8000	13.8000	-13.1229	-1.4197	-11.0987	-10.8029	-24.9686	-12.6375	-32.2642	-10.2408
1317	-3.5565	-7.8143	0.0000	3.1405	3.6196	4.7809	3.5624	3.0587	7.9336	11.6074	6.8977	13.8000	13.8000	13.8000	13.8000	-16.2618	-3.5870	-10.0129	-10.3337	-31.2495	-18.9184	-30.8083	-28.1928
1318	1.9286	5.2486	0.0000	2.2819	0.2624	0.7630	0.2449	5.2025	6.5084	9.8140	6.3055	13.8000	13.8000	13.8000	13.8000	-6.2554	-3.1503	-13.5238	-15.4667	-21.7885	-9.4574	-31.2013	-19.1431
1319	0.6411	-2.5069	0.0000	3.5344	0.0792	6.9141	0.7104	3.9239	8.8330	9.5855	6.8383	13.8000	13.8000	13.8000	13.8000	-14.0852	-1.7389	-5.8301	-10.3561	-26.2140	-13.8829	-29.7546	-23.4076
1320	1.7253	5.1228	0.0000	2.2602	0.2387	0.6244	0.1986	5.2916	6.4221	10.0303	6.0738	13.8000	13.8000	13.8000	13.8000	-6.0845	-3.3312	-13.5453	-15.5617	-21.7771	-9.4460	-31.0091	-19.2015
1321	2.1796	-0.1425	0.0000	7.7338	0.8485	4.9429	5.0058	3.9596	8.7883	9.2337	6.3355	13.8000	13.8000	13.8000	13.8000	-15.0647	-4.6510	-11.0950	-10.3459	-24.6511	-12.3200	-27.8015	-25.8247
1322	1.9222	5.6326	0.0000	2.2813	0.0948	1.1626	0.7445	5.4803	6.7334	9.5196	6.5194	13.8000	13.8000	13.8000	13.8000	-5.5322	-3.3687	-13.7302	-15.9052	-22.2211	-9.8900	-30.8938	-19.4459
1323	-1.6774	-2.8929	0.0000	-0.7348	0.5255	5.4210	0.7311	5.6365	19.8393	9.8258	7.1094	13.8000	13.8000	13.8000	13.8000	-14.4832	-0.5868	-9.4513	-10.5599	-27.7796	-15.4485	-31.4381	-19.0239
1324	-3.1037	-3.8732	0.0000	3.8805	0.8912	6.5511	2.2954	5.7424	11.0676	12.4009	6.8115	13.8000	13.8000	13.8000	13.8000	-15.6563	-1.0591	-13.2394	-10.5378	-29.3483	-17.0172	-31.1580	-25.2873
1325	1.1888	-0.5614	0.0000	1.5615	4.1392	0.2038	3.7294	4.3600	14.6136	12.8062	6.2442	13.8000	13.8000	13.8000	13.8000	-8.6799	-2.6059	-10.9859	-10.3059	-25.2344	-12.9033	-32.2440	-10.0496
1326	1.0129	-0.0773	0.0000	1.8489	3.2304	5.0737	0.5698	5.1488	19.5476	7.3540	6.3303	13.8000	13.8000	13.8000	13.8000	-12.0125	-1.3452	-8.9731	-10.4710	-25.4775	-13.1464	-28.7053	-20.0882
1327	-2.6729	-3.9358	0.0000	3.7696	0.3992	6.1720	2.5701	5.6725	11.4915	12.5999	7.1964	13.8000	13.8000	13.8000	13.8000	-15.6415	-1.1133	-12.8179	-10.4744	-28.9330	-16.6019	-31.1326	-25.1388
1328	1.8669	5.6974	0.0000	2.0685	0.9483	0.8581	0.2370	6.1763	7.4253	9.7510	6.5627	13.8000	13.8000	13.8000	13.8000	-5.8679	-3.2119	-13.4299	-15.8501	-22.2016	-9.8705	-31.2722	-18.4359
1329	0.8960	-0.4942	0.0000	1.4205	3.4911	5.0364	0.3517	5.5157	19.8288	7.2384	6.8542	13.8000	13.8000	13.8000	13.8000	-12.0011	-1.5362	-8.8710	-10.4363	-25.3451	-13.0140	-29.0165	-19.7695
1330	0.4260	-1.3809	0.0000	5.5980	2.4840	5.8102	2.8164	5.1811	11.4156	8.9858	7.0388	13.8000	13.8000	13.8000	13.8000	-17.3931	-0.4815	-12.0585	-10.3140	-25.8507	-13.5196	-28.6419	-24.3948
1331	1.4072	0.3213	0.0000	2.0652	4.2999	0.2699	3.6189	4.6095	14.5287	11.0251	5.9804	13.8000	13.8000	13.8000	13.8000	-10.4613	-2.3574	-11.8129	-10.4405	-24.9835	-12.6524	-32.4411	-10.6652
1332	1.3728	0.2324	0.0000	2.2667	4.2990	0.1759	3.5784	4.5857	14.5318	10.9992	5.9388	13.8000	13.8000	13.8000	13.8000	-10.7405	-2.2568	-11.9333	-10.4678	-24.9727	-12.6416	-32.4266	-10.7869
1333	1.2214	0.5791	0.0000	2.0897	3.6376	0.7572	2.4425	4.3730	13.6841	11.9152	5.2205	13.8000	13.8000	13.8000	13.8000	-13.1597	-1.2837	-11.2235	-10.8227	-25.0214	-12.6903	-32.3322	-10.5830
1334	1.8280	5.7459	0.0000	2.2874	1.0725	0.6964	0.7980	5.9925	7.2894	10.7935	7.0305	13.8000	13.8000	13.8000	13.8000	-5.7829	-3.3905	-13.4423	-16.0421	-21.6480	-9.3169	-31.1585	-19.0504
1335	0.4332	-2.3276	0.0000	3.6837	1.8715	2.6091	8.8079	3.7901	19.6043	12.5226	6.4236	13.8000	13.8000	13.8000	13.8000	-11.7368	-1.4028	-5.7179	-10.2334	-26.4272	-14.0961	-35.3960	-21.9918
1336	-2.4106	-3.5192	0.0000	0.6802	2.8887	3.3555	1.7861	4.9603	20.4605	12.1644	6.2533	13.8000	13.8000	13.8000	13.8000	-15.5302	-0.9004	-13.4214	-10.6168	-28.7200	-16.3889	-28.8458	-21.7502
1337	-0.3790	-2.2191	0.0000	2.2835	0.5413	6.6415	6.3242	5.1416	18.4531	8.7299	6.8537	13.8000	13.8000	13.8000	13.8000	-13.3867	-2.7064	-8.6008	-10.4320	-26.9233	-14.5922	-30.2351	-21.9103
1338	-0.8294	-2.1350	0.0000	2.9575	1.5889	6.9647	3.0785	5.3697	8.9750	11.3823	6.7705	13.8000	13.8000	13.8000	13.8000	-15.9698	-3.4329	-12.1819	-10.5858	-26.9382	-14.6071	-30.5279	-22.8303
1339	-1.4478	-3.0240	0.0000	-0.7364	0.6836	5.5348	0.3127	5.6666	19.8870	9.9941	7.1763	13.8000	13.8000	13.8000	13.8000	-14.3451	-0.7368	-9.6853	-10.5784	-27.7742	-15.4431	-31.1171	-19.3212
1340	1.7976	0.2304	0.0000	2.2341	4.0331	0.3956	3.3495	4.2139	14.8006	11.0178	5.7411	13.8000	13.8000	13.8000	13.8000	-10.2703	-2.7354	-11.6049	-10.4968	-24.6822	-12.3511	-32.5292	-10.3885
1341	-1.0226	-2.7656	0.0000	2.5983	1.2292	5.4213	5.0439	5.4350	12.3769	14.5821	7.2019	13.8000	13.8000	13.8000	13.8000	-12.0305	-0.2820	-11.2334	-10.5955	-27.2759	-14.9448	-31.1786	-22.7409
1342	1.6661	5.9913	0.0000	2.6532	0.6263	0.3280	0.9399	5.3571	6.5409	11.3228	7.7336	13.8000	13.8000	13.8000	13.8000	-5.8978	-2.9846	-14.0065	-16.5660	-22.0522	-9.7211	-30.8313	-19.7037
1343	2.0104	5.9818	0.0000	2.0398	0.5189	0.5260	0.8454	5.7435	6.8682	10.3817	7.4597	13.8000	13.8000	13.8000	13.8000	-5.7683	-2.7925	-14.4297	-16.2107	-21.9640	-9.6329	-31.1563	-19.0347
1344	-0.4617	-3.2191	0.0000	-3.0317	1.1725	6.5807	2.3135	4.0344	20.0332	11.9323	6.7499	13.8000	13.8000	13.8000	13.8000	-12.3721	-6.6710	-8.9702	-10.4700	-27.0013	-14.6702	-29.6632	-17.2020
1345	-1.4134	-2.8717	0.0000	-0.6921	0.5407	5.5514	0.7479	5.6662	19.7920	9.9634	7.1566	13.8000	13.8000	13.8000	13.8000	-14.3225	-0.7097	-9.4236	-10.3954	-27.7769	-15.4458	-31.5284	-19.0905
1346	0.0649	-2.5461	0.0000	2.6119	4.9207	6.2765	2.0272	4.7746	9.8916	8.5894	6.9974	13.8000	13.8000	13.8000	13.8000	-14.9051	-2.6617	-12.4896	-10.4393	-26.4195	-14.0884	-28.7934	-22.5970
1347	-1.5800	-2.9727	0.0000	-0.6034	0.4145	5.5072	0.7998	5.6065	19.8728	9.9088	7.2162	13.8000	13.8000	13.8000	13.8000	-14.4862	-0.7780	-9.5079	-10.4683	-27.8377	-15.5066	-31.5585	-19.1392
1348	0.6763	-1.2900	0.0000	2.5814	0.6222	2.9083	4.3852	4.3876	19.9350	15.0680	6.1816	13.8000	13.8000	13.8000	13.8000	-12.6972	-0.1730	-11.9223	-10.5054	-25.7820	-13.4509	-29.5968	-21.3401
1349	1.3898	0.2742	0.0000	2.1642	4.2844	0.3486	3.6655	4.5862	14.5339	10.9052	5.8714	13.8000	13.8000	13.8000	13.8000	-10.5411	-2.1664	-11.7166	-10.5363	-24.8253	-12.4942	-32.4568	-10.7765
1350	1.5786	0.3100	0.0000	1.8875	4.4442	0.4161	3.6808	4.7422	14.6963	11.0331	6.1085	13.8000	13.8000	13.8000	13.8000	-10.4479	-2.2998	-11.7621	-10.5511	-25.0480	-12.7169	-32.3163	-10.7584
1351	1.9256	5.7419	0.0000	2.2926	0.5027	0.4246	0.7871	5.6342	6.6963	10.3797	7.2579	13.8000	13.8000	13.8000	13.8000	-5.5665	-3.1019	-13.8527	-16.1015	-22.1604	-9.8293	-31.0056	-19.1508
1352	-1.1409	-2.2591	0.0000	2.8768	0.8933	5.8491	6.6033	4.8217	18.5646	7.9867	6.1399	13.8000	13.8000	13.8000	13.8000	-13.3688	-2.0256	-8.9210	-10.5579	-27.2021	-14.8710	-30.2460	-22.8197
1353	0.7201	-2.5352	0.0000	3.5500	0.1064	6.8079	0.8266	4.0093	8.5869	9.7626	6.8570	13.8000	13.8000	13.8000	13.8000	-14.0478	-1.7544	-5.7295	-10.3914	-26.1958	-13.8647	-29.8502	-23.4731
1354	1.4542	-0.0401	0.0000	1.6691	4.1454	0.5015	3.4456	4.6746	15.1389	12.1743	6.3506	13.8000	13.8000	13.8000	13.8000	-10.4749	-2.5564	-12.4494	-10.5300	-24.8753	-12.5442	-32.1339	-11.1850
1355	-3.5879	-7.7526	0.0000	3.1294	3.5781	4.9708	3.6942	3.0932	7.8088	11.4640	6.8507	13.8000	13.8000	13.8000	13.8000	-16.3293	-3.6084	-10.1604	-10.3481	-31.1933	-18.8622	-30.7396	-28.1503
1356	-1.6382	-2.8728	0.0000	-0.5899	0.5228	5.0969	0.7774	5.6212	19.7872	9.7136	7.1534	13.8000	13.8000	13.8000	13.8000	-14.4133	-0.7094	-9.3247	-10.4223	-27.7537	-15.4226	-31.4357	-19.0358
1357	-2.7298	-5.5723	0.0000	3.9020	0.6015	4.6401	6.9896	3.7730	9.1258	10.7934	6.3063	13.8000	13.8000	13.8000	13.8000	-18.0815	-2.7421	-15.4487	-10.5078	-29.4964	-17.1653	-30.3276	-26.7285
1358	-1.5453	-2.8724	0.0000	-0.5587	0.5246	5.4515	0.6851	5.7239	19.8474	9.7976	7.0449	13.8000	13.8000	13.8000	13.8000	-14.3544	-0.7299	-9.3834	-10.4946	-27.8327	-15.5016	-31.4837	-19.1863
1359	1.1238	-0.2308	0.0000	0.0483	3.1871	2.2914	3.6060	4.7122	16.0489	11.2212	5.9913	13.8000	13.8000	13.8000	13.8000	-10.4944	-2.1396	-10.1362	-10.7618	-25.0846	-12.7535	-30.9204	-10.1915
1360	-0.5862	-3.3076	0.0000	-2.9949	1.0591	6.3141	2.2228	3.9632	20.2313	11.9286	6.6795	13.8000	13.8000	13.8000	13.8000	-12.4025	-6.6627	-8.9417	-10.3195	-27.1479	-14.8168	-29.4378	-17.4129
1361	-0.7719	-2.1674	0.0000	2.9563	1.7697	6.8961	3.2843	5.6059	8.5786	11.3869	7.1068	13.8000	13.8000	13.8000	13.8000	-16.1205	-3.4794	-12.4560	-10.5719	-26.9063	-14.5752	-30.5544	-22.7104
1362	1.3453	5.4457	0.0000	2.4351	0.8270	0.3058	0.7994	5.3478	6.5791	9.7074	6.1436	13.8000	13.8000	13.8000	13.8000	-5.0366	-3.0195	-13.0357	-16.2445	-22.2639	-9.9328	-31.5802	-19.1006
1363	0.7356	-2.4386	0.0000	3.5744	0.0020	6.4256	0.7483	3.9888	8.4040	9.5988	6.8941	13.8000	13.8000	13.8000	13.8000	-14.3983	-1.8267	-6.1593	-10.2691	-26.1371	-13.8060	-29.9975	-23.4068
1364	1.3595	0.1446	0.0000	2.1994	3.8545	0.3748	3.2858	4.2598	14.8012	11.0125	5.7339	13.8000	13.8000	13.8000	13.8000	-10.9845	-2.5075	-11.8968	-10.4294	-25.0708	-12.7397	-32.3988	-10.5904
1365	1.0744	-0.7776	0.0000	2.3423	4.4546	0.5181	3.4030	4.4916	14.7988	10.8765	6.4938	13.8000	13.8000	13.8000	13.8000	-10.3293	-3.0355	-11.6983	-10.2890	-25.3664	-13.0353	-33.0796	-10.7904
1366	0.8475	-0.2310	0.0000	2.2512	4.0402	0.7788	3.5009	4.8647	14.5005	10.8352	6.2119	13.8000	13.8000	13.8000	13.8000	-10.4429	-2.7642	-12.0727	-10.6198	-25.3063	-12.9752	-32.7669	-10.7377
1367	1.3140	0.1203	0.0000	1.8182	4.0640	0.4436	2.9690	4.3299	16.1587	11.8284	5.5763	13.8000	13.8000	13.8000	13.8000	-10.6236	-2.0190	-12.2746	-10.5695	-24.9800	-12.6489	-32.2345	-10.5183
1368	0.6915	-2.4585	0.0000	3.2701	0.1247	6.6539	0.8692	3.9707	8.6309	9.6944	6.7227	13.8000	13.8000	13.8000	13.8000	-14.1259	-1.6798	-5.6682	-10.3705	-26.1927	-13.8616	-29.8727	-23.1420
1369	1.1352	0.1513	0.0000	1.3161	4.7219	1.9144	3.0669	5.0662	14.7088	10.4038	6.0913	13.8000	13.8000	13.8000	13.8000	-11.4694	-1.9834	-11.5457	-10.6162	-25.2848	-12.9537	-31.9228	-10.6248
1370	1.8514	6.1017	0.0000	2.1701	0.6757	0.6752	0.9647	5.4672	6.4404	10.6889	7.4204	13.8000	13.8000	13.8000	13.8000	-5.9567	-3.2010	-13.9087	-16.4845	-22.0349	-9.7038	-30.9626	-19.0346
1371	-0.6682	-4.0899	0.0000	0.5871	1.6555	3.8337	1.7942	3.2923	9.1119	13.8747	6.6228	13.8000	13.8000	13.8000	13.8000	-8.2684	-2.5727	-10.2346	-10.4399	-27.8203	-15.4892	-30.0738	-21.9785
1372	-1.5610	-3.0544	0.0000	-0.6356	0.6181	5.4519	0.6355	5.5643	19.7719	9.7459	7.1204	13.8000	13.8000	13.8000	13.8000	-14.4088	-0.7219	-9.4369	-10.4212	-27.6549	-15.3238	-31.5506	-19.1017
1373	-0.4630	-3.5869	0.0000	2.1046	1.8605	3.2378	1.9037	3.6809	19.2989	9.1105	6.6085	13.8000	13.8000	13.8000	13.8000	-16.8850	-3.0455	-11.7499	-10.3704	-27.2386	-14.9075	-34.8877	-21.9283
1374	-1.2779	-5.8190	0.0000	-1.5322	0.9068	3.5915	4.1103	3.0404	18.3150	8.8242	7.0242	13.8000	13.8000	13.8000	13.8000	-16.2885	-0.6143	-13.2429	-10.3560	-29.1553	-16.8242	-33.6176	-19.8895
1375	-0.8293	-2.0812	0.0000	0.9899	0.7884	3.6271	8.5832	4.6441	8.6710	10.0733	6.0531	13.8000	13.8000	13.8000	13.8000	-17.0388	-2.2602	-12.9651	-10.4819	-26.9264	-14.5953	-30.4493	-20.5852
1376	-1.0248	-2.6601	0.0000	2.6284	1.2981	4.8268	4.8067	5.4955	12.2081	14.4355	7.1610	13.8000	13.8000	13.8000	13.8000	-12.0028	-0.7723	-11.1192	-10.5846	-27.2019	-14.8708	-30.7525	-22.9098
1377	1.5031	5.6922	0.0000	1.8728	0.2246	0.4337	0.4136	5.8816	6.9538	9.7623	6.0741	13.8000	13.8000	13.8000	13.8000	-5.9165	-3.3276	-13.6344	-16.3216	-22.3339	-10.0028	-30.8664	-19.1362
1378	-1.1632	-2.3864	0.0000	2.8042	1.2557	6.1166	6.2592	4.9379	18.8146	7.8266	6.2107	13.8000	13.8000	13.8000	13.8000	-13.4860	-1.9254	-8.8316	-10.5974	-27.4057	-15.0746	-30.2263	-22.6146
1379	-0.9052	-2.1563	0.0000	2.8812	1.5173	7.0518	3.2002	5.4859	9.1781	11.4572	6.8914	13.8000	13.8000	13.8000	13.8000	-16.1177	-3.5572	-12.1093	-10.4169	-27.1902	-14.8591	-30.6082	-22.5825
1380	-0.3138	-3.2005	0.0000	-3.0364	0.9567	6.2755	2.1468	4.1670	20.1557	12.0699	6.8383	13.8000	13.8000	13.8000	13.8000	-12.5460	-6.7403	-9.2391	-10.5351	-27.0511	-14.7200	-29.5341	-17.2467
1381	-1.6446	-2.7260	0.0000	-0.6377	0.6069	5.5845	0.4424	5.7734	19.7718	10.0218	7.0017	13.8000	13.8000	13.8000	13.8000	-14.4448	-0.3519	-9.4657	-10.5850	-27.6329	-15.3018	-31.3492	-19.2940
1382	-0.1200	-2.5625	0.0000	2.5490	4.7308	6.4694	2.0043	4.8159	9.7137	8.2638	6.9241	13.8000	13.8000	13.8000	13.8000	-15.0517	-2.6231	-12.5013	-10.4760	-26.6315	-14.3004	-28.8313	-22.4281
1383	-0.8409	-2.2942	0.0000	2.9170	1.4370	2.3502	2.9162	4.6459	19.0692	9.7489	6.1767	13.8000	13.8000	13.8000	13.8000	-12.5527	-0.2388	-10.1950	-10.5472	-27.0337	-14.7026	-29.7599	-22.5394
1384	0.9497	-1.1581	0.0000	2.2349	2.3541	4.6760	1.7400	4.5538	7.2607	9.6637	6.6349	13.8000	13.8000	13.8000	13.8000	-17.6288	-2.4131	-14.0078	-10.4637	-25.5578	-13.2267	-31.6045	-20.6233
1385	2.7340	0.1572	0.0000	3.0384	3.9918	0.7625	3.0632	4.3766	14.8181	9.8539	6.9909	13.8000	13.8000	13.8000	13.8000	-10.9443	-1.5604	-10.2403	-10.3936	-24.1470	-11.8159	-33.2818	-10.4218
1386	-1.0411	-4.0073	0.0000	-0.5754	2.9954	5.5109	1.7505	3.5927	8.7385	12.2518	6.3876	13.8000	13.8000	13.8000	13.8000	-15.0953	-4.3560	-12.4266	-10.2487	-27.7563	-15.4252	-29.5696	-20.6657
1387	-0.8849	-2.4713	0.0000	1.2406	0.6648	5.0586	5.4291	3.9545	11.1627	8.5228	5.7476	13.8000	13.8000	13.8000	13.8000	-9.2049	-1.1855	-9.7945	-10.6500	-26.8323	-14.5012	-31.1045	-21.0641
1388	0.4509	-1.3318	0.0000	5.4970	2.5089	5.7087	2.7608	5.1840	11.3338	9.2312	6.7424	13.8000	13.8000	13.8000	13.8000	-17.2716	-0.3946	-12.1855	-10.6298	-25.8879	-13.5568	-28.6202	-24.4502
1389	2.1228	-0.4800	0.0000	5.5316	4.8651	6.3070	1.3322	4.2520	19.0939	8.7043	6.5422	13.8000	13.8000	13.8000	13.8000	-15.8807	-4.5055	-12.3580	-10.3917	-24.8274	-12.4963	-26.5266	-23.9413
1390	-3.2296	-5.3379	0.0000	2.8918	2.2898	2.0918	2.1908	3.9106	8.8072	12.2440	5.9505	13.8000	13.8000	13.8000	13.8000	-13.4516	-0.8617	-11.4236	-10.4340	-29.7353	-17.4042	-29.6957	-25.4667
1391	1.3911	0.2185	0.0000	2.1366	4.4041	0.4214	3.8395	4.5418	14.5856	10.9264	5.8852	13.8000	13.8000	13.8000	13.8000	-10.6798	-2.3896	-11.7552	-10.5505	-24.8300	-12.4989	-32.3706	-10.7887
1392	-0.7651	-2.1587	0.0000	2.9122	1.7576	6.9885	3.0075	5.5194	8.9234	11.4040	7.1045	13.8000	13.8000	13.8000	13.8000	-16.0818	-3.3311	-12.1257	-10.4832	-26.8890	-14.5579	-30.6281	-22.4915
1393	1.4493	-0.3046	0.0000	1.9703	4.4672	0.0198	3.4668	4.0672	15.8095	11.3790	5.7311	13.8000	13.8000	13.8000	13.8000	-11.0597	-2.3410	-12.4005	-10.3948	-24.9965	-12.6654	-32.5903	-10.4098
1394	-3.2327	-5.4444	0.0000	3.0254	2.2438	2.0939	2.2530	4.1389	9.0111	12.1966	6.3575	13.8000	13.8000	13.8000	13.8000	-13.7332	-0.9067	-11.0590	-10.4765	-29.4888	-17.1577	-29.4700	-25.6869
1395	1.8476	0.0479	0.0000	2.3893	3.5240	0.4190	2.7709	4.7182	15.7332	10.5872	6.4880	13.8000	13.8000	13.8000	13.8000	-10.9190	-1.9880	-12.0155	-10.6545	-24.7704	-12.4393	-32.8761	-10.7380
1396	-0.5670	-3.4420	0.0000	0.7640	4.1984	3.9904	2.2172	4.4163	7.5947	16.8028	6.9502	13.8000	13.8000	13.8000	13.8000	-14.6463	-2.4747	-12.5290	-10.4876	-27.3337	-15.0026	-32.5368	-21.4145
1397	-1.1359	-2.8195	0.0000	5.8825	3.1367	4.9073	2.8828	5.1004	11.2523	9.2092	6.6303	13.8000	13.8000	13.8000	13.8000	-14.6513	-1.7034	-12.0704	-10.4997	-27.3690	-15.0379	-31.9065	-26.1693
1398	1.6469	5.8497	0.0000	2.2180	0.4422	0.3777	0.7509	5.5537	6.6378	10.1977	7.2802	13.8000	13.8000	13.8000	13.8000	-5.7859	-2.9113	-14.0495	-16.2863	-22.0457	-9.7146	-31.1368	-19.0012
1399	2.3255	1.1967	0.0000	4.9070	0.2678	4.9166	2.9137	5.4219	18.8929	8.3571	6.6204	13.8000	13.8000	13.8000	13.8000	-13.9237	-0.4103	-10.5606	-10.6988	-24.1941	-11.8630	-33.1123	-22.1132
1400	-3.6977	-5.7092	0.0000	2.8990	2.5472	2.4006	2.3098	4.0680	8.9197	12.3646	6.1402	13.8000	13.8000	13.8000	13.8000	-13.7758	-0.9609	-11.2176	-10.4415	-29.9246	-17.5935	-29.5594	-25.8024
1401	1.9878	-1.4440	0.0000	2.6583	4.6736	1.6677	1.1137	4.0330	11.3667	9.0072	7.1201	13.8000	13.8000	13.8000	13.8000	-17.5877	-3.7647	-13.1001	-10.2674	-25.3795	-13.0484	-28.0819	-21.6259
1402	2.1281	-0.6459	0.0000	5.5303	5.0549	6.3618	1.1842	4.2010	19.4881	8.9039	6.7379	13.8000	13.8000	13.8000	13.8000	-15.5247	-4.6235	-12.4424	-10.4451	-24.7570	-12.4259	-25.8144	-23.9870
1403	2.0106	-0.2892	0.0000	7.7358	0.8080	5.3339	4.7836	3.7767	8.8033	9.1074	6.0644	13.8000	13.8000	13.8000	13.8000	-15.1781	-4.6733	-10.7817	-10.3389	-24.5800	-12.2489	-27.7146	-25.8891
1404	1.8261	0.0218	0.0000	1.6985	3.8351	0.4600	3.2906	4.5765	15.2892	12.4020	6.3239	13.8000	13.8000	13.8000	13.8000	-10.5233	-2.2313	-12.0982	-10.3955	-24.9816	-12.6505	-32.0245	-11.5454
1405	1.1611	0.2720	0.0000	1.9322	4.0302	0.6109	2.6299	4.3404	13.8196	11.8654	5.3468	13.8000	13.8000	13.8000	13.8000	-13.1495	-1.5096	-10.9548	-10.6309	-25.2112	-12.8801	-32.2994	-10.3244
1406	1.3274	-0.4022	0.0000	1.6482	3.9691	0.1461	3.3229	4.4264	14.5611	12.8007	6.2866	13.8000	13.8000	13.8000	13.8000	-9.0261	-2.8062	-11.5400	-10.3754	-25.2169	-12.8858	-32.1590	-10.2457
1407	-0.5948	-2.2287	0.0000	-0.1450	2.1807	6.4481	5.3099	5.7184	10.5810	8.5864	7.2071	13.8000	13.8000	13.8000	13.8000	-13.6167	-0.0900	-9.1360	-10.5314	-26.9670	-14.6359	-29.7866	-19.6515
1408	0.5137	-1.3818	0.0000	5.4818	2.4858	5.9139	2.6281	5.2544	11.3438	8.9609	7.0134	13.8000	13.8000	13.8000	13.8000	-17.3960	-0.4514	-12.0748	-10.3640	-25.8181	-13.4870	-28.7777	-24.3655
1409	0.7074	-2.4210	0.0000	3.4971	0.0222	6.7521	0.6802	3.8780	8.8756	9.6164	6.7564	13.8000	13.8000	13.8000	13.8000	-13.9633	-1.5814	-5.6761	-10.3909	-26.0436	-13.7125	-29.8071	-23.2877
1410	-0.6988	-3.9950	0.0000	-0.7296	3.0534	5.3728	2.4837	4.0011	8.5122	11.8171	6.9015	13.8000	13.8000	13.8000	13.8000	-14.7331	-4.3730	-12.5579	-10.4402	-27.7164	-15.3853	-29.6134	-20.4986
1411	-0.1017	-3.9446	0.0000	1.8725	1.9724	1.2767	4.5011	2.9179	7.4696	8.2010	6.4360	13.8000	13.8000	13.8000	13.8000	-11.9320	-2.9555	-5.9226	-10.2648	-27.5654	-15.2343	-29.5357	-22.9743
1412	-1.4829	-2.7329	0.0000	-0.6069	0.9190	5.6796	0.8017	5.7087	20.3101	10.0441	7.1042	13.8000	13.8000	13.8000	13.8000	-14.3524	-0.6708	-9.3935	-10.4298	-27.6607	-15.3296	-30.7644	-19.6044
1413	1.4586	0.2438	0.0000	2.0954	4.4037	0.3127	3.5711	4.5948	14.7408	10.9714	6.0929	13.8000	13.8000	13.8000	13.8000	-10.6030	-2.3471	-11.7872	-10.4870	-24.9979	-12.6668	-32.4764	-10.6829
1414	1.0314	-0.4325	0.0000	2.7657	3.7355	0.1546	2.4927	4.2925	13.7782	11.4710	5.9045	13.8000	13.8000	13.8000	13.8000	-11.3866	-2.5351	-12.8270	-10.5189	-25.4367	-13.1056	-33.3995	-10.5139
1415	1.3998	0.2915	0.0000	2.2500	4.3207	0.3154	3.6221	4.5540	14.5542	11.1380	6.0113	13.8000	13.8000	13.8000	13.8000	-10.6403	-2.2188	-11.6897	-10.5409	-24.8473	-12.5162	-32.3763	-10.7163
1416	-0.6567	-2.2045	0.0000	5.3252	1.4760	5.4029	3.2152	5.0510	19.1009	10.5499	6.7678	13.8000	13.8000	13.8000	13.8000	-16.2966	-0.3169	-13.3788	-10.5938	-26.8195	-14.4884	-29.0637	-24.9469
1417	1.8673	5.8689	0.0000	2.4329	0.3687	0.2778	0.5483	5.5743	6.5881	10.4467	7.2368	13.8000	13.8000	13.8000	13.8000	-5.8625	-2.6431	-13.6226	-15.9927	-22.2662	-9.9351	-30.8948	-19.5550
1418	-2.7779	-3.9451	0.0000	3.6786	0.4893	6.2191	2.8040	5.6240	11.2814	12.5214	6.9967	13.8000	13.8000	13.8000	13.8000	-15.9562	-1.2830	-13.0372	-10.4882	-29.0062	-16.6751	-31.1978	-25.2765
1419	-1.4739	-2.9537	0.0000	-0.6159	0.4678	5.6286	0.6682	5.5815	19.8355	10.0396	7.0750	13.8000	13.8000	13.8000	13.8000	-14.4264	-0.7012	-9.4408	-10.3743	-27.7530	-15.4219	-31.5213	-19.0680
1420	-0.9809	-3.7539	0.0000	-0.6016	3.2107	5.2190	2.1786	4.1974	8.7878	11.6053	6.6618	13.8000	13.8000	13.8000	13.8000	-14.9588	-4.1884	-12.6174	-10.3008	-27.6531	-15.3220	-29.8737	-20.5262
1421	1.8258	5.7628	0.0000	2.2111	1.2969	0.6964	0.7409	5.8970	7.1440	10.4235	6.8043	13.8000	13.8000	13.8000	13.8000	-5.9931	-3.5866	-13.4749	-16.0466	-21.7879	-9.4568	-31.5112	-18.8578
1422	-1.5876	-3.0354	0.0000	-0.6155	0.4660	5.3232	0.7888	5.4974	19.8741	9.8450	7.0344	13.8000	13.8000	13.8000	13.8000	-14.3964	-0.7076	-9.4052	-10.4465	-27.8316	-15.5005	-31.4019	-19.0537
1423	2.4480	-0.1877	0.0000	7.7708	1.3305	5.1192	4.7124	3.9458	8.9595	9.7153	6.4983	13.8000	13.8000	13.8000	13.8000	-15.0982	-4.2662	-11.0717	-10.3380	-24.6966	-12.3655	-27.7461	-25.7510
1424	-1.1243	-2.5711	0.0000	2.5323	2.1981	1.9718	2.3676	5.0460	18.6549	9.8198	6.6196	13.8000	13.8000	13.8000	13.8000	-12.3009	-0.2921	-9.8641	-10.5532	-27.1747	-14.8436	-29.5232	-22.7601
1425	1.3915	0.1794	0.0000	1.9555	4.2368	0.2174	3.4448	4.6807	14.4284	11.0413	5.9440	13.8000	13.8000	13.8000	13.8000	-10.4897	-2.2993	-11.6978	-10.6787	-24.8282	-12.4971	-32.5062	-11.0791
1426	0.4622	-2.2283	0.0000	1.8444	2.1580	3.6633	0.0673	4.2599	18.7260	8.0217	6.7756	13.8000	13.8000	13.8000	13.8000	-9.3568	-1.8147	-8.9172	-10.4607	-25.9120	-13.5809	-27.5465	-21.4028
1427	1.5788	0.1893	0.0000	3.1184	4.0441	0.5354	2.6350	4.5778	14.9352	9.7232	6.2625	13.8000	13.8000	13.8000	13.8000	-10.5464	-1.9834	-11.4641	-10.5593	-24.7737	-12.4426	-33.2591	-10.0808
1428	-0.7458	-2.1870	0.0000	3.0030	1.5908	6.8330	3.0945	5.4629	8.8400	11.1964	7.0582	13.8000	13.8000	13.8000	13.8000	-15.9294	-3.6755	-12.0791	-10.5300	-26.8639	-14.5328	-30.5619	-22.6179
1429	1.4673	0.2121	0.0000	1.9726	4.4085	0.5022	3.4568	4.5016	14.5041	10.9999	5.8520	13.8000	13.8000	13.8000	13.8000	-10.5079	-2.2996	-11.7445	-10.4696	-25.1932	-12.8621	-32.3256	-10.7979
1430	1.8116	5.4629	0.0000	2.3685	0.3996	0.4842	0.2265	5.2727	6.5977	9.9237	6.1113	13.8000	13.8000	13.8000	13.8000	-6.1316	-3.3078	-13.5029	-15.8030	-21.7592	-9.4281	-31.2456	-19.2426
1431	0.7401	-0.1071	0.0000	2.4770	4.5344	0.4789	2.8443	5.3341	14.9872	12.5147	6.3333	13.8000	13.8000	13.8000	13.8000	-11.5981	-2.1935	-12.3895	-10.6884	-25.6303	-13.2992	-33.0067	-10.1798
1432	2.0504	5.7050	0.0000	2.3793	1.4029	0.8126	0.4996	5.9673	7.0966	10.2061	6.6103	13.8000	13.8000	13.8000	13.8000	-6.1482	-3.7505	-13.0222	-16.0055	-21.8460	-9.5149	-31.7224	-18.8445
1433	1.2653	0.4677	0.0000	1.9569	3.6478	0.5899	2.7436	4.3673	14.2891	11.8055	5.4381	13.8000	13.8000	13.8000	13.8000	-12.7408	-1.5332	-11.0007	-10.7594	-25.1334	-12.8023	-32.2099	-10.5669
1434	-0.7343	-2.1203	0.0000	2.7943	1.6657	6.8651	3.1481	5.5382	8.7052	11.1771	7.0147	13.8000	13.8000	13.8000	13.8000	-15.8965	-3.4094	-12.1115	-10.5398	-27.0541	-14.7230	-30.7045	-22.5196
1435	-1.0168	-2.0676	0.0000	4.7495	2.5414	5.7490	1.3299	4.9975	7.1520	10.1272	6.4384	13.8000	13.8000	13.8000	13.8000	-14.4224	-0.8287	-9.9243	-10.4713	-27.1347	-14.8036	-30.5661	-24.4634
1436	1.8919	0.2250	0.0000	2.6571	3.8283	0.6140	2.9513	4.7524	15.5256	10.9119	6.2944	13.8000	13.8000	13.8000	13.8000	-11.0841	-2.2703	-12.1101	-10.7460	-24.6300	-12.2989	-33.0787	-11.0534
1437	1.3626	0.7247	0.0000	1.9349	3.7790	0.6351	2.2999	4.3783	13.8592	11.7530	5.2293	13.8000	13.8000	13.8000	13.8000	-13.3466	-1.4227	-11.1558	-10.6851	-25.0668	-12.7357	-32.1052	-10.2806
1438	-1.5458	-2.9359	0.0000	-0.6057	0.4105	5.3778	0.7890	5.5464	19.9649	9.9143	7.1124	13.8000	13.8000	13.8000	13.8000	-14.3316	-0.7090	-9.5320	-10.5383	-27.8221	-15.4910	-31.6150	-18.9662
1439	-1.6038	-2.9790	0.0000	-0.6878	0.3933	5.2061	0.8279	5.7847	19.7086	9.8599	7.2036	13.8000	13.8000	13.8000	13.8000	-14.2093	-0.6536	-9.4377	-10.4618	-27.6987	-15.3676	-31.5044	-19.1735
1440	0.6596	-2.0229	0.0000	5.4331	0.5143	4.5996	2.9768	4.2907	13.4880	9.1375	6.7564	13.8000	13.8000	13.8000	13.8000	-15.6914	-4.6268	-13.4255	-10.3470	-25.9521	-13.6210	-31.0026	-24.9870
1441	1.5179	0.2368	0.0000	2.2372	4.3391	0.3321	3.5930	4.5885	14.6390	10.9587	5.9382	13.8000	13.8000	13.8000	13.8000	-10.6157	-2.2904	-11.7919	-10.6254	-24.9098	-12.5787	-32.3945	-10.7056
1442	-0.8383	-2.1096	0.0000	2.8746	1.6670	6.8993	3.0996	5.6290	8.8196	11.3081	7.0682	13.8000	13.8000	13.8000	13.8000	-15.8584	-3.3994	-12.0700	-10.5251	-26.9345	-14.6034	-30.6442	-22.5572
1443	-1.9977	-5.2409	0.0000	2.3013	1.1420	5.5567	5.9374	4.3985	7.9374	10.4498	7.3415	13.8000	13.8000	13.8000	13.8000	-13.9049	-1.2427	-9.3226	-10.4227	-28.7431	-16.4120	-25.2911	-24.8747
1444	1.9105	5.6112	0.0000	2.2477	1.3257	0.6533	0.6327	5.7759	6.9789	10.4180	6.8005	13.8000	13.8000	13.8000	13.8000	-5.7535	-3.4228	-13.3590	-16.0093	-21.7178	-9.3867	-31.4938	-19.1027
1445	-0.1124	-2.6182	0.0000	2.3472	4.9065	6.2717	2.0777	4.7133	9.6537	8.1617	7.0015	13.8000	13.8000	13.8000	13.8000	-14.8445	-2.3664	-12.3527	-10.3369	-26.6421	-14.3110	-28.5097	-22.4353
1446	0.7953	-1.7417	0.0000	2.2035	2.3177	5.0512	1.2218	4.3712	7.0474	9.6740	6.8265	13.8000	13.8000	13.8000	13.8000	-17.6070	-2.6279	-14.7268	-10.5390	-25.7394	-13.4083	-31.7888	-21.4054
1447	2.1747	1.6257	0.0000	5.2805	0.7179	4.2290	2.8054	5.5183	19.6958	8.2659	6.4812	13.8000	13.8000	13.8000	13.8000	-14.0784	-1.0185	-10.4202	-10.5513	-24.4408	-12.1097	-32.8449	-22.6272
1448	1.0244	-0.4194	0.0000	1.1324	3.0881	2.2252	4.6573	4.6584	14.9520	11.8200	6.1062	13.8000	13.8000	13.8000	13.8000	-10.2591	-2.5014	-10.1442	-10.5498	-25.2591	-12.9280	-31.8295	-9.9893
1449	1.3615	0.3528	0.0000	1.8520	3.6272	0.6419	2.5922	4.2299	13.7518	11.9853	5.4113	13.8000	13.8000	13.8000	13.8000	-13.1203	-1.3834	-11.0064	-10.5122	-24.9679	-12.6368	-32.1878	-10.2374
1450	1.9863	-0.2456	0.0000	7.5638	1.6329	5.1890	4.7627	4.1447	8.9596	8.9456	6.4151	13.8000	13.8000	13.8000	13.8000	-14.7063	-4.4790	-10.9235	-10.4898	-24.5015	-12.1704	-27.8948	-25.6200
1451	-0.7521	-2.3289	0.0000	1.2490	0.7482	4.8600	5.6596	4.0235	11.3711	8.1523	5.7704	13.8000	13.8000	13.8000	13.8000	-8.7507	-1.7480	-9.5835	-10.6286	-26.9231	-14.5920	-30.9927	-20.7330
1452	0.7339	-2.5703	0.0000	3.4384	0.1095	6.6671	0.7278	3.9393	8.7511	9.8058	6.8887	13.8000	13.8000	13.8000	13.8000	-13.9942	-1.6419	-5.7778	-10.4326	-26.0996	-13.7685	-29.9333	-23.4184
1453	2.7135	-0.0962	0.0000	7.7127	1.2874	5.0746	4.9958	3.9916	9.0275	9.2562	6.5010	13.8000	13.8000	13.8000	13.8000	-15.2514	-4.6281	-10.8656	-10.6649	-24.2135	-11.8824	-28.1739	-25.7841
1454	2.0242	-0.4443	0.0000	5.5522	4.5129	5.9762	1.4246	4.0761	19.1596	8.6834	6.4567	13.8000	13.8000	13.8000	13.8000	-15.7268	-4.6486	-12.3463	-10.3826	-24.6034	-12.2723	-26.4534	-23.7360
1455	1.7314	5.6130	0.0000	2.3164	1.2510	0.9333	0.6493	5.8373	7.0910	10.2428	6.8384	13.8000	13.8000	13.8000	13.8000	-6.1140	-3.2262	-13.3612	-16.0057	-21.6459	-9.3148	-31.3590	-18.9885
1456	1.3327	0.4563	0.0000	1.9864	3.6707	0.1358	2.3819	4.3729	14.0092	11.9449	5.5056	13.8000	13.8000	13.8000	13.8000	-13.1216	-1.7744	-11.2883	-10.8134	-24.9538	-12.6227	-32.2088	-10.6830
1457	-0.7631	-2.0305	0.0000	2.9734	1.4582	7.0131	3.1258	5.5093	8.9692	11.3616	7.0504	13.8000	13.8000	13.8000	13.8000	-15.8662	-3.5705	-12.3188	-10.5443	-26.7972	-14.4661	-30.6272	-22.5267
1458	-2.3129	-3.2753	0.0000	3.8269	1.3533	6.4332	2.4078	5.9265	11.5749	12.4679	7.1621	13.8000	13.8000	13.8000	13.8000	-15.9075	-0.9699	-12.7714	-10.6333	-28.4126	-16.0815	-31.5089	-24.7396
1459	-0.9771	-4.0272	0.0000	-0.6215	2.9392	4.9872	2.1839	3.8872	8.3924	11.9193	6.7489	13.8000	13.8000	13.8000	13.8000	-14.8663	-4.2612	-12.6095	-10.3771	-27.6118	-15.2807	-29.9267	-20.6020
1460	-1.2845	-4.0836	0.0000	0.8689	2.2006	3.9902	1.4789	3.4963	9.0042	14.1289	6.4281	13.8000	13.8000	13.8000	13.8000	-8.5053	-2.0724	-9.9800	-10.4317	-27.7746	-15.4435	-30.4215	-21.9289
1461	1.7310	0.1643	0.0000	1.6584	4.0991	0.6732	3.4461	4.4036	15.2776	12.1011	6.1231	13.8000	13.8000	13.8000	13.8000	-10.6395	-2.3623	-12.3916	-10.4653	-24.7829	-12.4518	-31.8347	-11.6042
1462	-0.7849	-2.1490	0.0000	2.7593	1.6849	7.0701	2.8444	5.6661	9.0631	11.3460	7.1697	13.8000	13.8000	13.8000	13.8000	-15.8860	-3.4080	-12.0538	-10.5619	-26.8442	-14.5131	-30.6417	-22.5337
1463	0.4828	-1.2969	0.0000	5.5296	2.5593	5.8862	2.7071	5.2676	11.3428	8.9294	7.0734	13.8000	13.8000	13.8000	13.8000	-17.3322	-0.4016	-12.1342	-10.4281	-25.7960	-13.4649	-28.6291	-24.5684
1464	-2.4753	-4.7291	0.0000	4.0893	0.4304	1.3896	1.1691	4.5516	6.7739	11.2593	6.8530	13.8000	13.8000	13.8000	13.8000	-15.6750	-0.7521	-12.3195	-10.4225	-28.8096	-16.4785	-33.4552	-26.0600
1465	0.9973	-0.1683	0.0000	1.6544	3.9681	1.0466	2.9571	4.8339	15.0828	11.5850	6.3095	13.8000	13.8000	13.8000	13.8000	-10.6331	-2.5537	-11.9048	-10.4801	-25.2653	-12.9342	-32.2695	-11.3699
1466	-1.5196	-2.9358	0.0000	-0.7457	0.5238	5.4177	0.6372	5.6756	19.6636	9.7186	7.2386	13.8000	13.8000	13.8000	13.8000	-14.3733	-0.6388	-9.6001	-10.5806	-27.6077	-15.2766	-31.4849	-19.0570
1467	-1.5952	-3.0597	0.0000	-0.6481	0.6689	5.2886	0.8197	5.6458	19.7926	9.7984	7.1556	13.8000	13.8000	13.8000	13.8000	-14.2955	-0.7242	-9.3778	-10.4674	-27.7250	-15.3939	-31.3919	-19.1859
1468	0.5573	-1.4408	0.0000	5.4778	2.6111	6.0921	2.7712	5.1088	11.2330	8.8369	7.1650	13.8000	13.8000	13.8000	13.8000	-17.2523	-0.3409	-12.0822	-10.3125	-25.8568	-13.5257	-28.6619	-24.4401
1469	1.8086	5.9971	0.0000	1.9821	0.4818	0.2784	1.0788	5.7616	6.8397	10.2241	7.5199	13.8000	13.8000	13.8000	13.8000	-5.7679	-2.9529	-13.8593	-16.1218	-22.4226	-10.0915	-30.8447	-19.1104
1470	-0.7907	-2.1575	0.0000	2.8192	1.4905	6.8159	3.0021	5.5794	8.7941	11.3891	7.1897	13.8000	13.8000	13.8000	13.8000	-16.0471	-3.2920	-12.1117	-10.5720	-26.9495	-14.6184	-30.6647	-22.5197
1471	-3.6242	-7.7797	0.0000	3.1275	3.6468	4.9801	3.5870	3.2239	7.8264	11.5010	6.9490	13.8000	13.8000	13.8000	13.8000	-16.4133	-3.4947	-10.1056	-10.3672	-31.2005	-18.8694	-30.8052	-28.2088
1472	-0.3500	-3.4402	0.0000	-2.9650	1.7300	6.6433	1.9928	3.9071	20.1231	12.5106	6.6992	13.8000	13.8000	13.8000	13.8000	-12.2624	-6.5778	-9.1573	-10.4580	-27.2732	-14.9421	-29.6393	-17.3480
1473	0.5839	-2.4622	0.0000	3.3695	0.1958	6.7382	0.7202	3.9679	8.7376	9.7071	6.7963	13.8000	13.8000	13.8000	13.8000	-14.0690	-1.7294	-5.7200	-10.3938	-26.2802	-13.9491	-29.9502	-23.1987
1474	-0.1799	-3.3988	0.0000	-3.0739	0.8743	6.2256	2.5423	3.8195	20.3695	12.2222	6.8501	13.8000	13.8000	13.8000	13.8000	-12.0685	-6.9431	-9.2034	-10.5173	-27.1219	-14.7908	-29.4573	-17.4549
1475	-1.6091	-2.8871	0.0000	-0.5873	0.5382	5.3070	0.8145	5.5595	19.7504	9.9015	6.9900	13.8000	13.8000	13.8000	13.8000	-14.4103	-0.7325	-9.3932	-10.3586	-27.7515	-15.4204	-31.4850	-19.1920
1476	0.0663	-2.4237	0.0000	2.6941	4.7382	6.3863	2.2021	4.8347	9.8320	8.1755	6.9488	13.8000	13.8000	13.8000	13.8000	-14.7685	-2.5418	-12.4955	-10.2909	-26.5404	-14.2093	-29.0336	-22.6235
1477	1.7692	0.0457	0.0000	2.5087	3.7573	0.3072	2.8312	4.6544	15.5646	10.8417	6.4613	13.8000	13.8000	13.8000	13.8000	-10.6352	-2.4288	-12.4006	-10.3480	-24.6501	-12.3190	-32.8615	-10.8845
1478	-1.5439	-2.9515	0.0000	-0.5771	0.4980	5.3975	0.7544	5.5868	19.8639	9.7847	7.2074	13.8000	13.8000	13.8000	13.8000	-14.4603	-0.6922	-9.3910	-10.4614	-27.8206	-15.4895	-31.3999	-19.1974
1479	1.8742	5.6176	0.0000	2.3216	1.3377	0.6857	0.6042	5.7581	6.9854	10.3883	6.9650	13.8000	13.8000	13.8000	13.8000	-5.7329	-3.4249	-13.2133	-16.1345	-21.7132	-9.3821	-31.4932	-18.9512
1480	-1.1675	-4.3477	0.0000	1.7439	0.5067	5.7920	1.3647	3.8271	20.5806	9.8989	6.6963	13.8000	13.8000	13.8000	13.8000	-14.3772	-4.4379	-5.2325	-10.3527	-28.1619	-15.8308	-34.4831	-23.0755
1481	-0.7352	-2.5491	0.0000	4.7952	2.2985	5.0362	1.1900	4.8388	7.7444	9.8152	6.5882	13.8000	13.8000	13.8000	13.8000	-14.4673	-0.3795	-10.3559	-10.6279	-27.0433	-14.7122	-30.0580	-24.7834
1482	-1.8320	-4.0595	0.0000	1.0134	2.9922	3.8030	1.7572	3.8435	20.2508	11.7298	5.9933	13.8000	13.8000	13.8000	13.8000	-16.2282	-1.1784	-13.4627	-10.4768	-28.2689	-15.9378	-27.8364	-22.2703
1483	1.8791	1.1992	0.0000	5.1290	0.1871	4.6183	2.5659	5.3858	18.9060	8.0771	6.2832	13.8000	13.8000	13.8000	13.8000	-14.0461	-0.4845	-10.6728	-10.8808	-24.6076	-12.2765	-33.1318	-22.5194
1484	0.8139	-2.5093	0.0000	3.3125	0.2137	6.6324	0.7086	3.9585	8.7067	9.6996	6.8591	13.8000	13.8000	13.8000	13.8000	-13.9133	-1.6233	-5.8042	-10.4871	-26.2084	-13.8773	-30.0256	-23.2795
1485	0.5358	-0.3916	0.0000	1.8477	3.5501	0.8484	3.0092	4.8121	14.5253	10.7679	5.9087	13.8000	13.8000	13.8000	13.8000	-11.2999	-1.8963	-13.3195	-10.5593	-25.7561	-13.4250	-32.6821	-10.4056
1486	1.8785	5.1125	0.0000	2.3564	0.3239	0.4493	0.2679	5.2828	6.5015	10.0184	6.1388	13.8000	13.8000	13.8000	13.8000	-5.9008	-3.3135	-13.2120	-15.6056	-21.6946	-9.3635	-31.2636	-19.0831
1487	-1.2034	-4.5366	0.0000	0.0333	2.0875	3.8977	2.1324	3.5399	9.0939	13.3941	6.6329	13.8000	13.8000	13.8000	13.8000	-8.6485	-2.1390	-10.6693	-10.2332	-28.4568	-16.1257	-30.6769	-21.7675
1488	0.3408	-1.5593	0.0000	5.5685	2.5679	5.9202	2.6902	5.3023	11.3071	8.9118	7.1334	13.8000	13.8000	13.8000	13.8000	-17.3506	-0.3628	-11.9942	-10.5397	-25.8464	-13.5153	-28.3607	-24.5591
1489	1.7858	5.3778	0.0000	2.2907	0.4477	0.5834	0.1678	5.2651	6.4240	9.9881	6.2814	13.8000	13.8000	13.8000	13.8000	-6.0954	-3.3084	-13.2807	-15.7303	-21.8310	-9.4999	-31.1935	-19.3890
1490	0.6687	-1.4202	0.0000	5.5304	2.5193	5.7845	2.7227	5.1793	11.3556	8.9081	7.1844	13.8000	13.8000	13.8000	13.8000	-17.2979	-0.2721	-11.8698	-10.3814	-25.7198	-13.3887	-28.2382	-24.3005
1491	1.1923	-0.1956	0.0000	2.5853	4.0028	0.3777	1.6943	4.7460	14.9012	11.7716	6.1882	13.8000	13.8000	13.8000	13.8000	-10.0763	-2.9356	-12.2376	-10.6476	-25.0712	-12.7401	-33.1154	-10.7188
1492	1.8774	5.8080	0.0000	1.8646	0.2198	0.9201	0.8738	5.3454	6.5459	10.1829	5.7139	13.8000	13.8000	13.8000	13.8000	-5.9325	-3.4707	-13.2751	-16.1996	-22.1299	-9.7988	-30.6643	-18.6552
1493	0.8253	-2.4167	0.0000	3.5025	0.0621	6.7475	0.6170	3.9254	8.5190	9.6832	6.8029	13.8000	13.8000	13.8000	13.8000	-14.0262	-1.6556	-5.7427	-10.3026	-26.2725	-13.9414	-30.1007	-23.2553
1494	1.8638	5.4312	0.0000	2.3807	0.4240	0.7103	0.0448	5.2409	6.4459	10.1322	6.1389	13.8000	13.8000	13.8000	13.8000	-5.9826	-3.4547	-13.5954	-15.6913	-21.7319	-9.4008	-31.2560	-19.1860
1495	-1.3983	-2.8939	0.0000	-0.5030	0.4678	5.4494	0.7148	5.6367	19.7938	9.8133	7.1602	13.8000	13.8000	13.8000	13.8000	-14.3530	-0.8336	-9.3712	-10.3905	-27.7972	-15.4661	-31.5335	-19.1019
1496	0.4227	-1.5552	0.0000	5.4116	2.5954	5.9355	2.6174	5.1544	11.4451	8.8477	7.0989	13.8000	13.8000	13.8000	13.8000	-17.2316	-0.1672	-12.0958	-10.2779	-25.8702	-13.5391	-28.7155	-24.4865
1497	1.8026	5.3269	0.0000	2.1719	0.3014	0.6610	0.0551	5.1513	6.3920	10.0831	6.0901	13.8000	13.8000	13.8000	13.8000	-6.0124	-3.0773	-13.6167	-15.7484	-21.7129	-9.3818	-31.0734	-19.2502
1498	0.5991	-2.4740	0.0000	3.4752	0.1094	6.6310	0.6737	4.0421	8.6315	9.5257	6.8053	13.8000	13.8000	13.8000	13.8000	-13.9002	-1.6902	-5.7682	-10.3859	-26.0891	-13.7580	-29.9843	-23.3229
1499	0.4041	-1.7230	0.0000	1.9408	2.4144	4.9686	1.3980	4.6205	6.8428	9.4131	6.7974	13.8000	13.8000	13.8000	13.8000	-17.5551	-2.6153	-13.6088	-10.5628	-25.8570	-13.5259	-31.6824	-21.2208
1500	1.8836	5.3522	0.0000	2.2284	0.3540	0.6213	0.0745	5.2746	6.2910	9.8579	6.2635	13.8000	13.8000	13.8000	13.8000	-5.8937	-2.9244	-13.4114	-15.8082	-22.0384	-9.7073	-31.2207	-19.0833
1501	1.1052	-0.0106	0.0000	0.3330	3.7905	1.9489	4.0925	4.2387	15.7078	10.9690	5.5492	13.8000	13.8000	13.8000	13.8000	-10.4595	-2.2932	-9.8147	-10.5558	-25.3916	-13.0605	-30.8311	-10.3040
1502	1.0865	0.6139	0.0000	2.0612	3.8967	0.7541	2.8455	4.4984	13.8011	11.8158	5.3184	13.8000	13.8000	13.8000	13.8000	-13.0833	-1.4425	-11.0674	-10.6596	-25.1861	-12.8550	-32.3018	-10.5398
1503	-1.6498	-2.9317	0.0000	-0.5804	0.4306	5.5836	0.8796	5.6531	19.8459	9.7343	7.1153	13.8000	13.8000	13.8000	13.8000	-14.2636	-0.7789	-9.3420	-10.4523	-27.6538	-15.3227	-31.7578	-19.0777
1504	-0.0108	-2.4718	0.0000	2.8365	4.6298	6.2200	2.0983	4.6789	9.8122	8.4883	6.8452	13.8000	13.8000	13.8000	13.8000	-14.8844	-2.7913	-12.1420	-10.3602	-26.6121	-14.2810	-28.9358	-22.5690
1505	-0.6004	-2.6567	0.0000	4.5767	2.4630	5.3100	1.3405	4.5584	7.6063	9.7608	6.6481	13.8000	13.8000	13.8000	13.8000	-14.4679	-0.6095	-10.2575	-10.3910	-27.0498	-14.7187	-29.9123	-24.8047
1506	-1.1851	-2.5431	0.0000	2.6598	1.6502	4.9984	4.8282	5.7026	12.1786	14.2664	7.1315	13.8000	13.8000	13.8000	13.8000	-11.8916	-0.8019	-11.1053	-10.5709	-27.3399	-15.0088	-30.7927	-22.9036
1507	2.2472	0.0320	0.0000	2.5508	3.7615	0.5333	3.0434	4.3499	15.6397	11.0112	6.3481	13.8000	13.8000	13.8000	13.8000	-11.3720	-2.0255	-12.6739	-10.5297	-24.3401	-12.0090	-33.0973	-11.2009
1508	-1.0987	-3.0879	0.0000	-0.2489	0.4071	5.4953	0.1489	5.2024	20.1157	10.0842	6.9549	13.8000	13.8000	13.8000	13.8000	-13.9866	-0.6256	-9.2660	-10.4545	-27.4758	-15.1447	-31.1803	-20.0033
1509	1.7021	1.2864	0.0000	4.8448	0.3082	4.3106	2.4957	5.4480	18.5481	8.2041	6.1546	13.8000	13.8000	13.8000	13.8000	-14.0753	-0.5832	-10.6806	-10.8614	-24.5711	-12.2400	-33.2987	-22.4629
1510	-2.0711	-3.2063	0.0000	2.1028	1.1781	5.9976	3.0410	5.2232	11.8497	9.7720	6.6348	13.8000	13.8000	13.8000	13.8000	-12.3162	-2.0903	-12.6571	-10.5593	-28.1549	-15.8238	-30.9107	-22.8169
1511	2.8770	1.0756	0.0000	3.5630	1.2570	0.5399	3.7308	3.8468	8.7739	13.8700	5.5979	13.8000	13.8000	13.8000	13.8000	-16.5565	-0.2606	-12.6265	-10.6063	-23.8602	-11.5291	-32.2747	-20.9301
1512	-0.7828	-1.9526	0.0000	3.0530	1.2768	6.7328	3.0183	5.6004	8.9175	11.7025	7.0748	13.8000	13.8000	13.8000	13.8000	-15.9927	-3.2135	-12.1701	-10.4472	-26.9498	-14.6187	-30.6196	-22.4926
1513	-0.7368	-2.2666	0.0000	2.9130	1.5873	7.0094	3.3258	5.4636	8.9637	11.2149	7.1154	13.8000	13.8000	13.8000	13.8000	-16.1153	-3.4448	-12.3795	-10.5753	-26.7560	-14.4249	-30.7496	-22.7177
1514	-1.5075	-2.9633	0.0000	-0.8394	0.5197	5.3051	0.7488	5.6537	19.8274	9.7440	7.0778	13.8000	13.8000	13.8000	13.8000	-14.4276	-0.5907	-9.4073	-10.4620	-27.7848	-15.4537	-31.5009	-19.1737
1515	1.3227	0.1698	0.0000	2.2713	4.3584	0.4066	3.5156	4.7422	14.5027	10.9096	6.0414	13.8000	13.8000	13.8000	13.8000	-10.6100	-2.2906	-11.6273	-10.5335	-24.9158	-12.5847	-32.5396	-10.9713
1516	-1.5813	-2.9775	0.0000	-0.6868	0.3000	5.2908	0.7019	5.7485	19.9931	9.8825	7.1469	13.8000	13.8000	13.8000	13.8000	-14.2394	-0.7455	-9.2045	-10.6098	-27.8838	-15.5527	-31.5045	-19.1394
1517	-0.7700	-2.0272	0.0000	3.0477	1.5773	6.8110	3.0580	5.3531	8.9998	11.1763	6.8330	13.8000	13.8000	13.8000	13.8000	-16.0832	-3.5866	-12.2294	-10.5096	-27.0013	-14.6702	-30.7891	-22.4793
1518	1.9402	5.1608	0.0000	2.3669	0.2688	0.4236	0.0720	5.0280	6.3421	9.9698	6.1220	13.8000	13.8000	13.8000	13.8000	-5.9039	-3.3631	-13.6198	-15.5398	-21.6675	-9.3364	-31.2255	-19.1346
1519	-2.8168	-5.2517	0.0000	3.6787	0.9173	5.2376	6.2089	4.6844	9.6980	12.0299	6.8070	13.8000	13.8000	13.8000	13.8000	-18.2390	-3.1231	-15.4448	-10.5502	-29.3578	-17.0267	-30.2801	-26.4682
1520	-3.2896	-5.3278	0.0000	3.0625	2.0032	2.5254	2.2447	4.0505	8.7792	12.5901	6.0159	13.8000	13.8000	13.8000	13.8000	-13.5894	-0.8150	-11.4611	-10.5072	-29.6055	-17.2744	-30.2440	-25.5965
1521	-1.5295	-2.9164	0.0000	-0.7040	0.6057	5.4494	0.7610	5.6935	19.8216	9.6526	7.1959	13.8000	13.8000	13.8000	13.8000	-14.1653	-0.6386	-9.5028	-10.3732	-27.9192	-15.5881	-31.2573	-19.0849
1522	2.2007	-0.1338	0.0000	7.6503	1.2091	4.9260	4.9854	4.1752	8.7735	9.0854	6.5480	13.8000	13.8000	13.8000	13.8000	-14.9981	-4.6675	-10.8801	-10.2643	-24.7233	-12.3922	-27.9356	-25.5886
1523	-0.6237	-2.3910	0.0000	5.2711	1.9247	6.0516	5.2033	5.1892	7.4845	10.2730	7.0539	13.8000	13.8000	13.8000	13.8000	-16.4925	-3.0943	-10.6851	-10.5672	-26.8364	-14.5053	-30.1183	-25.2379
1524	-0.9402	-3.9297	0.0000	2.8062	4.7410	5.4022	1.9966	3.6961	12.1886	12.2193	6.5106	13.8000	13.8000	13.8000	13.8000	-14.9473	-1.6516	-11.8975	-10.2990	-27.5992	-15.2681	-29.2241	-24.0248
1525	1.3046	-0.0966	0.0000	2.1730	4.7751	0.1277	2.6844	4.2754	15.8070	11.1886	5.7239	13.8000	13.8000	13.8000	13.8000	-10.7623	-2.2761	-11.8580	-10.4268	-25.0382	-12.7071	-32.7588	-10.7388
1526	1.9282	5.2740	0.0000	2.1808	0.1836	0.5569	0.1003	5.2047	6.2328	10.1707	6.2086	13.8000	13.8000	13.8000	13.8000	-6.0662	-3.2681	-13.4912	-15.7230	-21.7403	-9.4092	-31.1516	-19.2011
1527	-1.4580	-2.8748	0.0000	-0.6297	0.5001	5.3168	0.7933	5.7160	19.7948	9.8038	7.0724	13.8000	13.8000	13.8000	13.8000	-14.3080	-0.7027	-9.3735	-10.5158	-27.7654	-15.4343	-31.5162	-19.0543
1528	0.5833	-1.6544	0.0000	5.4298	2.9455	6.3154	2.5592	4.9434	11.3631	8.9205	6.9404	13.8000	13.8000	13.8000	13.8000	-18.0008	-0.6842	-12.0429	-10.4587	-25.9145	-13.5834	-28.5308	-24.4552
1529	1.8615	5.5014	0.0000	1.8337	0.2702	0.7177	0.0471	5.8635	7.0986	9.3842	5.9889	13.8000	13.8000	13.8000	13.8000	-5.6588	-3.6311	-13.4214	-15.8746	-22.1001	-9.7690	-30.4726	-19.0024
1530	1.4852	0.0468	0.0000	2.2419	4.1588	0.5072	3.7820	4.3241	14.5969	11.0417	6.0371	13.8000	13.8000	13.8000	13.8000	-10.6326	-2.5125	-11.8424	-10.5069	-24.8196	-12.4885	-32.5193	-10.7443
1531	-0.4368	-1.9052	0.0000	4.2383	0.1318	1.4540	2.5342	5.2084	18.4585	12.0772	6.7494	13.8000	13.8000	13.8000	13.8000	-17.7677	-0.0582	-11.9019	-10.5089	-26.9675	-14.6364	-31.5612	-23.7221
1532	1.4967	5.3989	0.0000	2.2981	0.1217	0.4237	0.8508	5.8692	6.8908	10.1220	7.0429	13.8000	13.8000	13.8000	13.8000	-5.0504	-2.2750	-13.9672	-16.1946	-21.9159	-9.5848	-31.4723	-19.1388
1533	-1.7570	-2.8200	0.0000	-0.7217	0.3964	5.1942	0.4319	5.7755	20.2393	10.0903	6.9624	13.8000	13.8000	13.8000	13.8000	-14.6947	-0.1271	-9.5549	-10.7073	-27.8208	-15.4897	-31.0263	-19.1722
1534	0.9617	-0.7567	0.0000	2.4068	5.1791	1.1495	3.2054	4.7085	14.6617	10.7491	6.3186	13.8000	13.8000	13.8000	13.8000	-10.2876	-3.3038	-11.8448	-10.4359	-25.5879	-13.2568	-33.3155	-10.3611
1535	0.7228	-1.4601	0.0000	5.3491	2.6535	5.6356	2.6327	5.3571	11.3898	8.4650	7.1807	13.8000	13.8000	13.8000	13.8000	-17.2395	-0.3199	-11.9360	-10.3863	-25.8181	-13.4870	-28.4389	-24.4426
1536	1.7722	5.8344	0.0000	2.1981	1.3674	0.7318	0.5480	5.8564	7.1161	10.4750	6.9756	13.8000	13.8000	13.8000	13.8000	-5.9198	-3.5655	-13.5554	-16.1737	-21.6904	-9.3593	-31.3695	-18.8259
1537	1.3265	0.1501	0.0000	2.0696	4.3708	0.4026	3.7169	4.5598	14.7515	11.0769	5.8422	13.8000	13.8000	13.8000	13.8000	-10.6242	-2.2224	-12.0295	-10.5726	-25.1366	-12.8055	-32.2911	-10.9282
1538	0.7659	-0.6446	0.0000	0.9483	0.1312	3.2414	4.4923	5.7963	12.2029	8.9977	7.2841	13.8000	13.8000	13.8000	13.8000	-11.7637	-0.5140	-6.9777	-10.4903	-25.5669	-13.2358	-30.7234	-18.8749
1539	1.8824	5.2727	0.0000	2.2300	0.3140	0.5161	0.0233	5.2418	6.3268	9.9757	6.2431	13.8000	13.8000	13.8000	13.8000	-5.9740	-3.3739	-13.5409	-15.6942	-21.8539	-9.5228	-31.2129	-19.3677
1540	0.8886	-0.3046	0.0000	0.0530	3.9751	2.1998	3.8932	4.3127	15.9192	10.8778	5.6143	13.8000	13.8000	13.8000	13.8000	-10.1508	-2.3270	-9.4219	-10.5750	-25.3138	-12.9827	-30.8475	-10.4659
1541	-1.5476	-2.8170	0.0000	-0.6294	0.5118	5.4825	0.7017	5.5755	19.8804	9.8168	7.0985	13.8000	13.8000	13.8000	13.8000	-14.4303	-0.7418	-9.4397	-10.5087	-27.7173	-15.3862	-31.3632	-19.1996
1542	-0.7917	-2.1723	0.0000	2.8225	1.8992	7.1905	3.2151	5.5042	8.9894	11.3287	7.1770	13.8000	13.8000	13.8000	13.8000	-16.0743	-3.1351	-12.2910	-10.3815	-27.0012	-14.6701	-30.5133	-22.4251
1543	1.3111	0.1746	0.0000	2.0997	4.1693	0.3038	3.1576	4.6478	14.9833	11.0868	5.8406	13.8000	13.8000	13.8000	13.8000	-10.8302	-2.1417	-11.9561	-10.7113	-24.8803	-12.5492	-32.4505	-10.5151
1544	-3.5105	-7.7626	0.0000	3.1241	3.6020	4.9019	3.5697	3.0977	7.8185	11.4806	6.9281	13.8000	13.8000	13.8000	13.8000	-16.3497	-3.6202	-10.0639	-10.3660	-31.1523	-18.8212	-30.6904	-28.1917
1545	2.1399	1.2969	0.0000	5.1922	0.3202	4.3363	2.5180	5.3555	19.1183	8.1304	6.2085	13.8000	13.8000	13.8000	13.8000	-14.1640	-0.1533	-10.8764	-10.9146	-24.3664	-12.0353	-33.1613	-22.8164
1546	-1.0477	-4.6190	0.0000	1.6206	0.4131	5.6500	1.3085	3.6631	20.4074	10.0752	6.7932	13.8000	13.8000	13.8000	13.8000	-14.1792	-4.4462	-5.4684	-10.4450	-28.1002	-15.7691	-34.6021	-23.1226
1547	1.7031	5.6686	0.0000	2.2780	0.7975	0.6318	0.9435	5.5359	6.8520	10.7020	7.6387	13.8000	13.8000	13.8000	13.8000	-5.5246	-2.9198	-13.5730	-16.1230	-22.1713	-9.8402	-31.5170	-18.7620
1548	1.7742	5.5238	0.0000	2.2952	1.1111	0.8127	0.4538	5.9479	6.9663	10.3622	7.0719	13.8000	13.8000	13.8000	13.8000	-5.8588	-3.3835	-13.5045	-16.0881	-21.6350	-9.3039	-31.3419	-19.0775
1549	0.6902	-1.3309	0.0000	5.6316	2.5689	5.9615	2.8676	5.2511	11.5152	9.0008	7.0841	13.8000	13.8000	13.8000	13.8000	-17.3293	-0.4310	-11.9759	-10.4193	-25.9754	-13.6443	-28.6494	-24.5826
1550	-1.4820	-2.7752	0.0000	-0.5216	0.5664	5.6867	0.3814	5.7915	19.8015	10.0549	7.2420	13.8000	13.8000	13.8000	13.8000	-14.3941	-0.5774	-9.7591	-10.4005	-27.6689	-15.3378	-31.3736	-19.4310
1551	-0.5513	-2.5717	0.0000	2.3225	2.3663	2.0662	7.6228	5.1281	16.9002	8.2746	7.0691	13.8000	13.8000	13.8000	13.8000	-12.9855	-0.3723	-8.1498	-10.4041	-26.7573	-14.4262	-29.2461	-22.3707
1552	1.3314	0.6553	0.0000	1.9824	3.8036	0.4461	2.5718	4.4455	13.7382	12.0046	5.4243	13.8000	13.8000	13.8000	13.8000	-13.2112	-1.4510	-11.0802	-10.7288	-25.0665	-12.7354	-32.2729	-10.4608
1553	-3.2611	-5.1378	0.0000	3.0685	2.2410	2.1527	2.6965	3.8618	8.9713	12.1293	5.8237	13.8000	13.8000	13.8000	13.8000	-13.7653	-0.5863	-11.1454	-10.3034	-29.5289	-17.1978	-29.3744	-25.5774
1554	-3.0890	-4.5953	0.0000	1.1435	0.3163	3.0411	6.6837	4.5124	8.5074	8.0138	6.1960	13.8000	13.8000	13.8000	13.8000	-12.5164	-0.5878	-11.9471	-10.4204	-29.1392	-16.8081	-26.5064	-23.1614
1555	-0.9544	-3.1361	0.0000	0.6311	0.3894	3.0395	7.1732	4.5048	8.6438	10.0452	6.7287	13.8000	13.8000	13.8000	13.8000	-17.6721	-1.0617	-12.4160	-10.3934	-27.4610	-15.1299	-30.3398	-21.2631
1556	1.5580	5.4868	0.0000	2.1790	1.5300	0.8362	0.9671	5.6285	6.9235	10.3858	6.6696	13.8000	13.8000	13.8000	13.8000	-5.6255	-3.3019	-13.1976	-16.2356	-21.4857	-9.1546	-31.3517	-18.9414
1557	-2.4005	-5.0380	0.0000	3.9542	0.6599	1.9291	1.2743	4.4026	6.8910	11.2316	7.0285	13.8000	13.8000	13.8000	13.8000	-15.8866	-0.6583	-12.3875	-10.4358	-29.0415	-16.7104	-32.9705	-26.4189
1558	-3.5953	-7.7435	0.0000	3.2184	3.4257	4.9725	3.5658	3.1325	7.5997	11.4660	6.8969	13.8000	13.8000	13.8000	13.8000	-16.3053	-3.6556	-10.0700	-10.3650	-31.1229	-18.7918	-30.6951	-28.2095
1559	0.6983	-2.4921	0.0000	3.4161	0.1204	6.8136	0.6547	3.9182	8.7307	9.9215	6.6993	13.8000	13.8000	13.8000	13.8000	-14.1179	-1.7080	-5.7607	-10.4331	-26.3437	-14.0126	-29.8275	-23.3164
1560	-3.1028	-4.6602	0.0000	1.1555	0.3502	3.0382	6.7855	4.4027	8.3174	7.7406	5.9634	13.8000	13.8000	13.8000	13.8000	-12.8336	-0.5088	-11.5888	-10.5037	-29.1666	-16.8355	-26.1639	-23.2216
1561	1.7277	1.0881	0.0000	5.0601	0.1702	4.2943	2.0509	5.3649	18.5789	8.2025	6.1289	13.8000	13.8000	13.8000	13.8000	-14.1798	-0.8171	-10.6233	-10.9302	-24.5866	-12.2555	-33.4385	-22.4047
1562	-0.6487	-2.2273	0.0000	2.7838	1.6015	6.9322	2.9451	5.5007	8.8774	11.3464	7.0445	13.8000	13.8000	13.8000	13.8000	-16.0133	-3.2293	-12.0250	-10.5100	-26.9613	-14.6302	-30.6536	-22.5764
1563	1.6727	5.1844	0.0000	2.3293	0.4102	0.4739	0.0372	5.1620	6.4336	9.8872	6.1675	13.8000	13.8000	13.8000	13.8000	-5.8806	-3.1996	-13.5188	-15.7816	-21.8251	-9.4940	-31.2740	-19.2614
1564	-0.5758	-3.1878	0.0000	-3.0821	1.1422	6.2866	2.0215	4.1635	20.1270	12.4268	6.7516	13.8000	13.8000	13.8000	13.8000	-12.3421	-6.6134	-9.1998	-10.4537	-27.1139	-14.7828	-29.4305	-17.4140
1565	-3.2186	-5.9081	0.0000	1.2919	6.2636	5.5564	8.7919	4.5261	12.4758	8.7374	6.7830	13.8000	13.8000	13.8000	13.8000	-13.6878	-2.2888	-11.3287	-10.4185	-29.9334	-17.6023	-31.1111	-24.5678
1566	2.2474	-0.5512	0.0000	5.6401	5.0540	5.6815	1.3784	4.1278	19.5096	8.9351	6.7714	13.8000	13.8000	13.8000	13.8000	-15.5971	-4.6921	-12.4313	-10.4238	-24.7077	-12.3766	-26.4639	-23.8025
1567	1.4499	0.1715	0.0000	2.0732	4.3588	0.2658	3.5963	4.5826	14.6246	11.0441	5.9402	13.8000	13.8000	13.8000	13.8000	-10.4719	-2.1759	-11.7921	-10.5085	-24.8918	-12.5607	-32.3177	-10.6677
1568	0.7077	-2.5202	0.0000	3.3744	0.0906	6.6282	0.7861	3.9548	8.6141	9.7836	6.7822	13.8000	13.8000	13.8000	13.8000	-14.2183	-1.6271	-5.7661	-10.4281	-26.1487	-13.8176	-29.9413	-23.2318
1569	0.7386	-2.4892	0.0000	3.4917	0.0984	6.8282	0.6943	3.9326	8.6985	9.5735	6.8715	13.8000	13.8000	13.8000	13.8000	-14.0084	-1.5650	-5.6654	-10.4520	-26.1611	-13.8300	-29.8739	-23.3294
1570	-1.6936	-2.9311	0.0000	-0.6845	0.5297	5.3545	0.2972	5.5801	19.7379	9.9622	7.0180	13.8000	13.8000	13.8000	13.8000	-14.3460	-0.3359	-9.6542	-10.5961	-27.6101	-15.2790	-31.3481	-19.3245
1571	-0.9733	-3.8124	0.0000	-0.8002	3.1069	5.3279	2.1705	3.8039	8.4111	11.8686	6.3921	13.8000	13.8000	13.8000	13.8000	-14.7029	-4.2231	-12.1680	-10.3569	-27.7535	-15.4224	-29.6771	-20.5025
1572	1.5650	0.3420	0.0000	2.0759	4.3484	0.1619	3.7367	4.5248	14.6332	11.1921	5.9070	13.8000	13.8000	13.8000	13.8000	-10.7111	-2.3690	-11.8713	-10.5059	-24.9087	-12.5776	-32.5484	-10.7858
1573	1.7189	5.5751	0.0000	2.2886	1.2393	0.5399	0.7523	5.9656	7.0515	10.2994	6.9805	13.8000	13.8000	13.8000	13.8000	-5.6674	-3.5022	-13.4797	-16.2525	-21.7271	-9.3960	-31.5195	-18.9766
1574	-0.3861	-2.1805	0.0000	3.7505	1.2890	3.1048	7.3678	4.5800	19.5133	12.5478	6.3828	13.8000	13.8000	13.8000	13.8000	-12.1687	-0.8501	-6.0019	-10.3027	-26.7461	-14.4150	-35.4414	-21.6963
1575	1.6796	0.0819	0.0000	2.5706	3.7881	0.4448	2.7120	4.4899	15.3608	11.1826	6.0423	13.8000	13.8000	13.8000	13.8000	-10.9416	-2.2428	-12.7521	-10.6762	-24.8745	-12.5434	-32.9606	-10.9496
1576	1.9633	5.1736	0.0000	2.1357	0.5857	0.7803	0.0635	5.3668	6.6060	9.8940	6.2439	13.8000	13.8000	13.8000	13.8000	-5.8680	-3.6729	-13.0991	-15.5435	-21.9806	-9.6495	-30.8601	-19.2202
1577	-0.4430	-1.7669	0.0000	1.3834	0.3843	4.6193	5.6097	3.9809	11.0595	8.8004	5.4738	13.8000	13.8000	13.8000	13.8000	-8.8617	-1.3168	-9.4811	-10.5937	-26.6404	-14.3093	-30.8846	-20.5407
1578	-2.2120	-3.7432	0.0000	4.1366	1.2711	5.2412	0.6541	4.8760	9.4866	10.9911	6.3081	13.8000	13.8000	13.8000	13.8000	-17.4001	-2.1278	-14.1963	-10.5807	-28.3728	-16.0417	-29.5977	-25.3440
1579	0.0345	-2.6013	0.0000	2.6005	4.7527	6.3584	2.3850	4.8028	9.5607	8.3214	7.1223	13.8000	13.8000	13.8000	13.8000	-14.7170	-2.6304	-12.6091	-10.3220	-26.4975	-14.1664	-28.8753	-22.6696
1580	-1.1807	-2.1526	0.0000	2.8685	1.7442	2.4494	2.5474	4.3606	18.7573	9.3719	5.5566	13.8000	13.8000	13.8000	13.8000	-12.5212	-0.0017	-10.5698	-10.5030	-27.4219	-15.0908	-30.1199	-22.6698
1581	-2.3807	-3.6721	0.0000	3.6054	0.4128	5.3887	2.6768	5.7211	10.9961	12.9125	7.1227	13.8000	13.8000	13.8000	13.8000	-14.5667	-1.2544	-12.9287	-10.5578	-28.5498	-16.2187	-30.3149	-24.9498
1582	1.8124	6.0874	0.0000	2.6621	1.5485	0.8923	0.4991	5.7697	7.1667	9.9272	6.8834	13.8000	13.8000	13.8000	13.8000	-5.7163	-3.3097	-13.6617	-16.5054	-21.6753	-9.3442	-31.4204	-19.2323
1583	-1.0889	-2.6718	0.0000	1.2649	0.4034	2.6981	7.6936	4.2994	8.4382	9.7469	5.9921	13.8000	13.8000	13.8000	13.8000	-16.9509	-1.1409	-12.2698	-10.6541	-27.0548	-14.7237	-30.8799	-21.4046
1584	-1.8783	-2.6146	0.0000	-0.5285	0.5035	5.9047	0.4936	5.7768	20.2550	10.2477	6.6882	13.8000	13.8000	13.8000	13.8000	-14.2156	-0.5614	-9.8036	-10.6649	-27.9519	-15.6208	-31.2271	-19.2775
1585	0.7158	-0.1853	0.0000	2.0310	4.8961	0.2819	2.9661	5.0510	15.1893	12.2285	6.2313	13.8000	13.8000	13.8000	13.8000	-11.6048	-2.3857	-12.1732	-10.6176	-25.6859	-13.3548	-32.4850	-10.4829
1586	-0.7369	-3.2954	0.0000	3.3774	0.8008	3.2542	5.7940	4.3854	6.4677	11.6394	6.8767	13.8000	13.8000	13.8000	13.8000	-13.6424	-0.4995	-8.2319	-10.5166	-27.1836	-14.8525	-27.4002	-24.1933
1587	-1.5500	-2.5827	0.0000	-0.2532	0.6270	5.6476	0.4910	5.2981	19.5019	9.8645	6.4236	13.8000	13.8000	13.8000	13.8000	-14.4205	-0.6130	-9.8236	-10.5791	-27.5958	-15.2647	-31.4805	-19.3472
1588	1.2188	-0.1708	0.0000	0.2970	3.6057	2.6207	3.7379	4.3265	15.9145	11.3644	5.7717	13.8000	13.8000	13.8000	13.8000	-10.2200	-2.3595	-9.5034	-10.6218	-24.8940	-12.5629	-31.0554	-10.3716
1589	0.5271	-1.4240	0.0000	5.4956	2.5345	5.9897	2.6734	5.2284	11.3633	9.0683	7.1104	13.8000	13.8000	13.8000	13.8000	-17.3665	-0.3553	-12.0045	-10.3658	-25.7803	-13.4492	-28.5914	-24.3185
1590	2.1036	6.4177	0.0000	1.8371	0.0882	0.2334	0.8767	5.7826	7.0514	9.9643	6.0865	13.8000	13.8000	13.8000	13.8000	-6.0061	-3.5596	-12.5862	-16.2101	-22.2490	-9.9179	-30.8034	-18.4715
1591	0.5809	-2.5141	0.0000	3.4926	0.0559	6.6666	0.7742	3.9146	8.5836	9.7166	6.6558	13.8000	13.8000	13.8000	13.8000	-14.1926	-1.6428	-5.7350	-10.3897	-26.2531	-13.9220	-30.0324	-23.2885
1592	-0.2169	-2.5759	0.0000	2.7274	4.7042	6.5841	2.3159	4.6514	9.7281	8.3463	6.8641	13.8000	13.8000	13.8000	13.8000	-15.1885	-2.3887	-12.7456	-10.3402	-26.5592	-14.2281	-28.9495	-22.6506
1593	-1.0785	-2.4657	0.0000	4.8728	2.2076	5.2408	1.4039	4.8664	7.9782	10.2553	6.4350	13.8000	13.8000	13.8000	13.8000	-14.5396	-0.4777	-10.4183	-10.4440	-27.1306	-14.7995	-30.0166	-24.7911
1594	-0.7670	-3.9978	0.0000	-0.6559	3.0347	5.3682	2.1134	3.8670	8.4924	11.8534	6.6663	13.8000	13.8000	13.8000	13.8000	-14.8865	-4.3699	-12.2496	-10.4710	-27.5429	-15.2118	-29.7106	-20.6555
1595	-0.3985	-3.0774	0.0000	-3.1709	1.1520	6.2627	2.2782	4.0499	20.3193	11.9897	6.6778	13.8000	13.8000	13.8000	13.8000	-12.4473	-6.6393	-8.9644	-10.3446	-27.0073	-14.6762	-29.6101	-17.2696
1596	-1.5693	-2.5994	0.0000	-0.3869	0.5866	5.2314	0.5827	5.7969	19.7434	10.0427	6.9568	13.8000	13.8000	13.8000	13.8000	-14.5538	-0.4892	-9.4937	-10.7445	-27.5260	-15.1949	-31.4173	-19.3808
1597	0.6683	-1.4812	0.0000	0.8637	1.2507	3.4417	3.7556	5.2023	10.9819	8.9313	7.1674	13.8000	13.8000	13.8000	13.8000	-16.6654	-2.3470	-10.6501	-10.5680	-25.6871	-13.3560	-26.6203	-20.0357
1598	-1.0663	-2.7202	0.0000	2.6684	1.3631	5.0601	5.0886	5.6290	11.9030	14.4003	7.2339	13.8000	13.8000	13.8000	13.8000	-12.1367	-0.8482	-11.0274	-10.4707	-27.4811	-15.1500	-30.6808	-22.9143
1599	-1.0391	-4.4508	0.0000	0.6142	1.7142	3.8569	2.0381	3.4361	9.2041	13.9509	6.8088	13.8000	13.8000	13.8000	13.8000	-8.2411	-2.2383	-10.4396	-10.4090	-27.9403	-15.6092	-30.7403	-22.2210
1600	0.8104	-0.6347	0.0000	1.1011	0.1372	3.3555	4.3090	5.7206	12.3907	9.0679	7.2302	13.8000	13.8000	13.8000	13.8000	-11.7753	-0.4683	-6.7424	-10.6079	-25.4749	-13.1438	-30.7160	-19.1165
1601	-3.6119	-7.7787	0.0000	3.1716	3.5652	4.8989	3.5830	3.1814	7.9109	11.6821	6.8970	13.8000	13.8000	13.8000	13.8000	-16.3925	-3.6473	-10.0122	-10.3970	-31.1314	-18.8003	-30.7186	-28.2295
1602	2.2514	-0.1553	0.0000	7.5187	1.2010	4.8491	4.7860	4.3173	8.7608	9.1768	6.7171	13.8000	13.8000	13.8000	13.8000	-15.1636	-4.7855	-11.0738	-10.3035	-24.4815	-12.1504	-28.0233	-25.6032
1603	0.7340	-2.4372	0.0000	3.5460	0.1127	6.8317	0.7825	3.9357	8.5913	9.8231	6.7986	13.8000	13.8000	13.8000	13.8000	-14.0419	-1.6520	-5.7656	-10.4094	-26.1891	-13.8580	-29.9249	-23.2206
1604	-1.2459	-2.9253	0.0000	5.7310	2.8787	5.1778	2.5903	4.8812	11.5492	9.0539	6.3986	13.8000	13.8000	13.8000	13.8000	-14.3408	-1.6524	-12.6828	-10.6844	-27.3644	-15.0333	-32.5174	-26.2589
1605	-0.8163	-2.0153	0.0000	2.8113	1.8453	6.9006	3.2089	5.4965	8.9583	11.2756	6.8651	13.8000	13.8000	13.8000	13.8000	-16.0432	-3.5082	-12.2654	-10.5737	-26.8282	-14.4971	-30.5799	-22.4564
1606	1.4699	-0.4419	0.0000	1.4962	4.0332	0.5349	2.8837	4.4289	14.5231	12.6297	6.3749	13.8000	13.8000	13.8000	13.8000	-9.2615	-2.8019	-11.6028	-10.2942	-25.0759	-12.7448	-32.0444	-10.4333
1607	-1.0974	-2.2797	0.0000	2.9755	1.0397	5.2361	4.7123	5.5457	12.2571	14.1454	6.8132	13.8000	13.8000	13.8000	13.8000	-11.8900	-0.9357	-11.2142	-10.6646	-27.3882	-15.0571	-30.7400	-22.8461
1608	-1.8503	-4.9636	0.0000	1.4227	1.6702	2.5534	3.6011	4.1900	8.5194	8.6563	6.8947	13.8000	13.8000	13.8000	13.8000	-14.8824	-2.2995	-9.7751	-10.5003	-28.6570	-16.3259	-31.9460	-23.7307
1609	1.5143	0.3103	0.0000	1.1531	4.2855	2.1174	2.9683	4.5523	15.2225	10.4719	5.8055	13.8000	13.8000	13.8000	13.8000	-11.4482	-2.3630	-11.7438	-10.4705	-25.0676	-12.7365	-31.6817	-10.9689
1610	0.6570	-1.9939	0.0000	5.3138	0.5398	4.7462	3.3594	4.3746	13.2203	8.8607	6.7060	13.8000	13.8000	13.8000	13.8000	-15.8230	-4.8236	-13.3896	-10.4171	-25.9845	-13.6534	-30.9094	-24.8508
1611	0.7999	-0.5440	0.0000	1.1453	0.2836	3.2465	4.2441	5.7295	12.6625	9.1008	7.2015	13.8000	13.8000	13.8000	13.8000	-11.9719	-0.2969	-6.7264	-10.5833	-25.3142	-12.9831	-30.8471	-19.0767
1612	-3.5837	-7.8016	0.0000	3.1062	3.6250	4.9352	3.5466	3.0944	7.8735	11.5994	6.8831	13.8000	13.8000	13.8000	13.8000	-16.2382	-3.6226	-10.0531	-10.3144	-31.1487	-18.8176	-30.6977	-28.1741
1613	0.4881	-1.3463	0.0000	5.6537	2.5143	6.0055	2.7764	5.3842	11.4174	8.7732	7.0088	13.8000	13.8000	13.8000	13.8000	-17.2322	-0.3450	-12.0703	-10.5071	-26.0623	-13.7312	-28.7342	-24.6849
1614	1.4134	0.2484	0.0000	2.0527	4.4548	0.3394	3.5962	4.3795	14.6791	10.9693	5.7345	13.8000	13.8000	13.8000	13.8000	-10.5295	-2.3345	-11.7085	-10.5182	-24.7974	-12.4663	-32.4058	-10.8773
1615	1.4009	0.0846	0.0000	2.1060	4.3043	0.3508	3.7836	4.5479	14.4798	11.0273	6.1647	13.8000	13.8000	13.8000	13.8000	-10.4092	-2.3464	-11.9134	-10.4391	-24.8897	-12.5586	-32.4521	-10.8034
1616	1.2012	-0.9721	0.0000	1.8098	4.3114	1.1099	2.5157	4.3653	12.9317	11.3834	6.4144	13.8000	13.8000	13.8000	13.8000	-11.7450	-3.3952	-12.0280	-10.4231	-25.4098	-13.0787	-33.0121	-11.1590
1617	-1.2428	-2.4517	0.0000	3.0227	1.3141	4.9518	4.8680	5.8159	12.2971	14.7926	7.2328	13.8000	13.8000	13.8000	13.8000	-12.1924	-0.9149	-11.2147	-10.5638	-27.2685	-14.9374	-30.7470	-22.9205
1618	-1.1336	-2.5826	0.0000	4.6840	2.1962	5.3508	1.1864	4.6632	7.8799	9.6734	6.2228	13.8000	13.8000	13.8000	13.8000	-14.3719	-0.5770	-10.3288	-10.6642	-27.1237	-14.7926	-29.9296	-24.7213
1619	-1.4202	-2.9140	0.0000	-0.5203	0.5855	5.6404	0.7176	5.4338	20.0047	10.0770	7.0167	13.8000	13.8000	13.8000	13.8000	-14.4358	-0.4243	-9.7027	-10.5495	-27.4479	-15.1168	-31.6479	-19.4954
1620	1.0032	0.8322	0.0000	2.0412	4.8838	1.6048	2.7613	5.2308	14.2186	10.9991	5.7918	13.8000	13.8000	13.8000	13.8000	-10.8704	-2.3946	-11.9050	-10.9543	-25.1728	-12.8417	-32.1673	-10.7629
1621	-1.4917	-2.9433	0.0000	-0.5253	0.6360	5.4609	0.6765	5.5242	19.7992	9.6936	7.1322	13.8000	13.8000	13.8000	13.8000	-14.3810	-0.6662	-9.5404	-10.4706	-27.7608	-15.4297	-31.4128	-19.0410
1622	1.3033	-0.0072	0.0000	2.3422	4.1752	0.2727	1.9587	4.8338	14.8196	11.7154	6.2208	13.8000	13.8000	13.8000	13.8000	-10.4300	-2.9356	-12.0795	-10.5858	-25.2487	-12.9176	-32.7968	-10.8541
1623	1.2362	-0.3529	0.0000	2.0401	4.0290	0.6287	1.6843	4.4881	15.3624	11.4156	6.0971	13.8000	13.8000	13.8000	13.8000	-10.3919	-2.4510	-12.0655	-10.3821	-25.0920	-12.7609	-32.7246	-10.5014
1624	-3.1795	-5.4440	0.0000	3.0419	2.1685	2.2004	2.5033	3.8926	8.7176	12.2705	6.2189	13.8000	13.8000	13.8000	13.8000	-13.1844	-0.9201	-11.4364	-10.2845	-29.5824	-17.2513	-29.6503	-25.8079
1625	0.5292	-1.5389	0.0000	5.4346	2.5241	6.0137	2.7263	5.3203	11.1816	8.6792	7.1720	13.8000	13.8000	13.8000	13.8000	-17.3530	-0.2066	-12.1318	-10.4634	-25.7565	-13.4254	-28.6016	-24.6765
1626	1.5802	-0.1894	0.0000	1.6430	3.7470	0.7619	2.5188	4.5689	14.6995	11.6244	6.1735	13.8000	13.8000	13.8000	13.8000	-10.4100	-2.6938	-12.2684	-10.4582	-25.0049	-12.6738	-32.3052	-11.5840
1627	-3.0966	-5.3694	0.0000	2.9951	2.4800	2.8437	2.2731	4.1039	8.9867	12.2866	6.1308	13.8000	13.8000	13.8000	13.8000	-13.2335	-0.9859	-11.4176	-10.3680	-29.6095	-17.2784	-30.0115	-25.8016
1628	-0.0048	-3.8694	0.0000	2.1922	2.1245	1.0959	4.1676	2.9350	7.9429	8.2989	6.5542	13.8000	13.8000	13.8000	13.8000	-11.7392	-3.1107	-5.8841	-10.2730	-27.3148	-14.9837	-29.0106	-23.2155
1629	-3.0352	-5.4378	0.0000	2.8584	2.6478	2.7778	1.9737	3.9601	8.9581	12.2927	6.2288	13.8000	13.8000	13.8000	13.8000	-13.5225	-1.2310	-11.1090	-10.2532	-29.6245	-17.2934	-30.0959	-25.5254
1630	-0.5215	-2.5672	0.0000	2.1076	2.4034	2.1077	7.6341	5.3000	17.0091	8.1654	7.1208	13.8000	13.8000	13.8000	13.8000	-13.2748	-0.5950	-8.1375	-10.4748	-26.7441	-14.4130	-29.3876	-22.1331
1631	2.0615	5.8003	0.0000	1.9459	0.5790	0.6694	1.1027	5.7739	6.8905	10.5670	7.2554	13.8000	13.8000	13.8000	13.8000	-6.1860	-3.1068	-14.4489	-16.0056	-21.9836	-9.6525	-30.7606	-18.9226
1632	-1.1856	-4.1660	0.0000	1.9312	0.5315	5.5526	1.3930	3.9060	20.4795	10.2138	6.6407	13.8000	13.8000	13.8000	13.8000	-14.1618	-4.5906	-5.1255	-10.3891	-28.0428	-15.7117	-34.4400	-23.0353
1633	-0.7087	-2.3633	0.0000	1.2300	0.7906	4.7447	5.4190	3.9564	11.0107	8.4102	5.9008	13.8000	13.8000	13.8000	13.8000	-9.1829	-1.1136	-9.6291	-10.6231	-26.8471	-14.5160	-31.4708	-20.7733
1634	-0.7482	-2.0277	0.0000	2.9223	1.8771	7.1263	3.0497	5.6520	9.0072	11.4150	7.1023	13.8000	13.8000	13.8000	13.8000	-15.8618	-3.4436	-12.3205	-10.6427	-26.9147	-14.5836	-30.6802	-22.5406
1635	0.8638	-2.5074	0.0000	3.4386	0.0699	6.7117	0.7423	3.8486	8.6921	9.6988	6.8410	13.8000	13.8000	13.8000	13.8000	-14.0394	-1.6320	-5.8353	-10.4706	-26.1959	-13.8648	-29.9403	-23.3843
1636	0.9906	-0.2666	0.0000	0.3778	3.6412	2.2405	3.8705	4.1725	15.7432	11.4413	5.6291	13.8000	13.8000	13.8000	13.8000	-9.9445	-2.2042	-9.7299	-10.7750	-25.1315	-12.8004	-30.9915	-10.2774
1637	-0.4959	-3.2879	0.0000	-3.1250	1.4910	6.1135	2.2309	4.1364	20.0552	12.0621	6.6407	13.8000	13.8000	13.8000	13.8000	-12.3962	-6.4276	-9.0528	-10.3264	-27.1767	-14.8456	-29.4724	-17.3928
1638	-3.6195	-7.7361	0.0000	3.0495	3.7888	4.4241	3.5295	3.2222	7.9305	11.5203	6.8853	13.8000	13.8000	13.8000	13.8000	-15.9468	-4.0259	-9.9399	-10.4297	-31.1087	-18.7776	-30.5772	-28.0649
1639	-1.6430	-2.7919	0.0000	-0.8124	0.6098	5.4679	0.2657	5.7611	19.9451	9.7288	7.0621	13.8000	13.8000	13.8000	13.8000	-14.5036	-0.6183	-9.4078	-10.4998	-27.6835	-15.3524	-31.1998	-19.2022
1640	2.6235	-0.0631	0.0000	7.6576	1.5752	4.9233	4.7594	4.1117	9.0147	9.1250	6.5295	13.8000	13.8000	13.8000	13.8000	-15.0800	-4.4002	-10.6211	-10.3547	-24.4914	-12.1603	-27.6940	-25.8299
1641	1.3007	0.2610	0.0000	2.2027	4.3385	0.4284	3.6837	4.7354	14.5436	11.2071	6.0750	13.8000	13.8000	13.8000	13.8000	-10.6323	-2.2499	-11.8389	-10.7346	-24.8838	-12.5527	-32.5402	-10.6223
1642	-1.1653	-3.9409	0.0000	-0.7049	2.9304	5.7686	1.8913	4.1032	8.8582	11.7529	6.8038	13.8000	13.8000	13.8000	13.8000	-14.7409	-4.2491	-12.2483	-10.2902	-27.8835	-15.5524	-29.6665	-20.5233
1643	-3.5594	-7.7118	0.0000	3.2297	3.5314	4.8087	3.6505	3.1370	7.8121	11.4718	6.9293	13.8000	13.8000	13.8000	13.8000	-16.2493	-3.6711	-10.1094	-10.2895	-31.0980	-18.7669	-30.7335	-28.1520
1644	-0.7277	-2.1199	0.0000	2.7973	1.6493	6.9279	3.1286	5.5006	8.9675	11.3849	7.0387	13.8000	13.8000	13.8000	13.8000	-15.7993	-3.4704	-12.0732	-10.4548	-26.9473	-14.6162	-30.5939	-22.6190
1645	1.6949	5.6825	0.0000	2.3942	1.1473	0.6907	0.8666	6.0483	7.1248	10.5508	6.9866	13.8000	13.8000	13.8000	13.8000	-5.9219	-3.3360	-13.5379	-16.2503	-21.6834	-9.3523	-31.3087	-19.0641
1646	1.1517	-0.5528	0.0000	1.1948	2.9040	2.7141	4.6515	4.5015	14.9525	12.0044	6.0858	13.8000	13.8000	13.8000	13.8000	-10.4024	-2.2742	-10.1972	-10.7257	-25.2269	-12.8958	-31.9471	-9.6961
1647	0.5665	-2.5875	0.0000	3.3024	0.1610	6.6530	0.6717	3.9438	8.7080	9.6587	6.7408	13.8000	13.8000	13.8000	13.8000	-14.0493	-1.6930	-5.6204	-10.3537	-26.2424	-13.9113	-29.8392	-23.2924
1648	-0.5523	-3.2385	0.0000	-2.8197	0.9760	6.5007	2.0734	4.5239	20.0460	11.9519	6.9497	13.8000	13.8000	13.8000	13.8000	-12.0844	-6.0825	-9.2248	-10.4386	-27.0789	-14.7478	-29.6095	-17.4444
1649	2.4497	-0.0449	0.0000	7.5903	0.0943	5.0223	4.9623	3.9891	9.1593	10.2380	6.4228	13.8000	13.8000	13.8000	13.8000	-15.9399	-4.5630	-11.2016	-10.3946	-24.2202	-11.8891	-28.3619	-25.6641
1650	1.9762	0.1276	0.0000	2.7089	3.5140	0.5083	3.1054	4.1506	15.7706	10.9378	6.1772	13.8000	13.8000	13.8000	13.8000	-11.0432	-2.2923	-12.4197	-10.3427	-24.6835	-12.3524	-32.8619	-11.3815
1651	1.6938	5.5416	0.0000	2.2603	0.8293	0.0224	0.2531	5.5330	6.6617	9.9052	5.9103	13.8000	13.8000	13.8000	13.8000	-5.0639	-2.8125	-12.6608	-15.9220	-22.5613	-10.2302	-31.2610	-18.9631
1652	1.9822	1.2570	0.0000	5.1656	0.2678	4.6821	2.4992	5.5022	18.6565	8.1695	6.3638	13.8000	13.8000	13.8000	13.8000	-14.1021	-0.4561	-10.7899	-10.7473	-24.5377	-12.2066	-33.0889	-22.4149
1653	1.2784	-0.4488	0.0000	2.3525	3.5161	0.7384	3.0666	4.8579	13.7693	11.6697	6.6478	13.8000	13.8000	13.8000	13.8000	-11.3883	-2.9158	-12.6280	-10.4931	-25.0638	-12.7327	-32.8598	-11.0758
1654	1.9522	1.3416	0.0000	5.0877	0.1998	4.4397	2.5165	5.6233	18.6464	8.1317	6.3298	13.8000	13.8000	13.8000	13.8000	-13.9758	-0.6365	-10.6813	-10.6978	-24.6045	-12.2734	-33.1936	-22.4265
1655	-2.7375	-5.5200	0.0000	4.1629	0.6134	4.7827	6.2620	4.1890	9.4801	12.2085	6.7559	13.8000	13.8000	13.8000	13.8000	-17.7741	-2.8141	-15.5570	-10.4534	-29.4864	-17.1553	-30.7174	-26.8271
1656	-0.9158	-2.5938	0.0000	4.6297	2.2703	5.3490	1.3507	4.7434	7.6890	9.7325	6.4148	13.8000	13.8000	13.8000	13.8000	-14.5453	-0.6525	-10.3579	-10.4990	-27.0228	-14.6917	-30.0979	-24.8752
1657	-3.4192	-5.4619	0.0000	3.1160	2.4500	2.6601	2.2730	3.9164	8.7681	12.3961	5.9263	13.8000	13.8000	13.8000	13.8000	-13.5343	-1.2277	-11.5729	-10.4790	-29.6822	-17.3511	-29.8133	-26.1052
1658	-0.1123	-3.2096	0.0000	-2.9524	1.1643	6.2833	1.8872	3.9293	20.3630	12.2537	6.8735	13.8000	13.8000	13.8000	13.8000	-12.3129	-6.5270	-9.1596	-10.2044	-26.9931	-14.6620	-29.4898	-17.3422
1659	1.4425	0.1987	0.0000	2.2521	4.4224	0.7461	3.6919	4.5084	14.6609	10.7486	5.9495	13.8000	13.8000	13.8000	13.8000	-10.5603	-2.1178	-11.8621	-10.4704	-25.0763	-12.7452	-32.3716	-10.8091
1660	1.6745	-0.4100	0.0000	7.5021	0.8796	5.5038	5.1923	4.3418	9.4937	8.8826	6.3096	13.8000	13.8000	13.8000	13.8000	-14.3994	-4.4964	-11.1877	-10.4348	-24.9585	-12.6274	-28.9785	-25.9672
1661	-3.4603	-7.7673	0.0000	3.1113	3.6110	4.8411	3.7036	3.0699	7.6417	11.3793	6.8814	13.8000	13.8000	13.8000	13.8000	-16.4501	-3.5344	-10.0309	-10.3877	-31.1481	-18.8170	-30.5421	-28.1957
1662	-3.4406	-5.6503	0.0000	3.0610	2.3427	1.8659	2.2904	4.0672	9.0621	11.7062	6.2674	13.8000	13.8000	13.8000	13.8000	-13.3574	-0.6667	-11.0954	-10.3617	-29.9479	-17.6168	-29.5878	-25.8490
1663	-1.1579	-2.1658	0.0000	2.7679	1.3800	1.9901	2.8499	4.7788	19.0430	9.6723	5.8802	13.8000	13.8000	13.8000	13.8000	-12.0963	-0.1758	-10.1308	-10.6458	-27.2642	-14.9331	-29.8922	-22.6325
1664	0.5861	-1.3782	0.0000	5.5212	2.6996	6.0597	2.7016	5.2456	11.3707	8.8519	7.2266	13.8000	13.8000	13.8000	13.8000	-17.3215	-0.3431	-12.2445	-10.3651	-25.9439	-13.6128	-28.5834	-24.4256
1665	1.5436	1.6426	0.0000	5.1138	0.0104	4.2399	2.5464	5.2307	18.8557	9.2073	5.6543	13.8000	13.8000	13.8000	13.8000	-14.0247	-0.6746	-10.2642	-11.0530	-24.8198	-12.4887	-33.1304	-22.3878
1666	1.6423	5.8383	0.0000	2.0442	0.5219	0.2116	0.3415	5.7918	6.7299	10.5283	7.4380	13.8000	13.8000	13.8000	13.8000	-5.6956	-3.0494	-13.6397	-16.3919	-22.2514	-9.9203	-30.7277	-19.1320
1667	1.3564	-0.4828	0.0000	2.8036	3.0951	0.0288	1.6812	4.5557	17.0431	12.3334	6.5409	13.8000	13.8000	13.8000	13.8000	-10.3119	-1.5962	-11.1786	-10.4205	-24.8778	-12.5467	-33.4782	-12.7210
1668	0.3968	-1.4503	0.0000	5.4348	2.5236	5.7506	2.7548	5.3785	11.2732	8.7324	7.0692	13.8000	13.8000	13.8000	13.8000	-17.4845	-0.2630	-12.2498	-10.6096	-26.0080	-13.6769	-28.6360	-24.5325
1669	1.9810	5.2315	0.0000	2.3844	0.2761	0.7220	0.1164	5.2684	6.3681	10.0631	6.1833	13.8000	13.8000	13.8000	13.8000	-5.9014	-3.3803	-13.4802	-15.4188	-21.8410	-9.5099	-31.1804	-19.2894
1670	-3.1773	-5.0388	0.0000	2.4159	0.4110	6.8805	3.2323	4.4338	13.3539	6.9656	6.0999	13.8000	13.8000	13.8000	13.8000	-15.0739	-3.1362	-9.4313	-10.3771	-29.5993	-17.2682	-28.7964	-24.8235
1671	0.9857	0.0093	0.0000	1.5978	3.2529	2.2619	4.2587	4.7629	15.0754	11.9144	6.0693	13.8000	13.8000	13.8000	13.8000	-10.1890	-2.4898	-10.7912	-10.5411	-25.2000	-12.8689	-31.9633	-10.0199
1672	1.8881	5.3341	0.0000	2.1590	0.2651	0.9340	0.0818	5.2927	6.5248	10.1441	6.3972	13.8000	13.8000	13.8000	13.8000	-5.9053	-3.2616	-13.5808	-15.6931	-21.7302	-9.3991	-31.1907	-19.2154
1673	1.2571	0.4622	0.0000	1.8872	3.7575	0.5420	2.5445	4.2345	13.8401	11.8312	5.2581	13.8000	13.8000	13.8000	13.8000	-12.9856	-1.3138	-10.9380	-10.8018	-24.9641	-12.6330	-32.2757	-10.4707
1674	-1.5004	-3.0005	0.0000	-0.6366	0.6880	5.3123	0.6359	5.7111	19.8045	9.8947	7.2910	13.8000	13.8000	13.8000	13.8000	-14.4914	-0.5776	-9.2509	-10.6016	-27.7153	-15.3842	-31.5999	-19.0955
1675	-0.9813	-2.6307	0.0000	4.6612	2.2954	5.2287	1.3761	4.7907	7.6164	9.9993	6.6188	13.8000	13.8000	13.8000	13.8000	-14.4561	-0.5344	-10.4670	-10.4614	-27.0909	-14.7598	-30.0028	-24.9373
1676	0.8648	0.0203	0.0000	1.7287	3.2952	5.2060	0.8124	5.5730	19.4899	7.3882	6.4315	13.8000	13.8000	13.8000	13.8000	-12.1419	-1.2863	-8.8241	-10.6731	-25.5164	-13.1853	-28.8964	-19.7866
1677	1.7753	5.8227	0.0000	2.2217	1.1219	0.5680	0.6734	5.7571	6.9439	10.4203	6.8867	13.8000	13.8000	13.8000	13.8000	-5.8094	-3.5134	-13.3829	-16.1792	-21.6827	-9.3516	-31.4107	-18.7789
1678	-3.5065	-7.7999	0.0000	3.0081	3.5014	4.9466	3.6653	3.1121	7.7887	11.5029	6.8949	13.8000	13.8000	13.8000	13.8000	-16.3486	-3.6926	-10.2007	-10.3530	-31.1866	-18.8555	-30.5852	-28.1151
1679	1.5405	-0.2382	0.0000	2.7530	3.5672	0.0902	2.8134	4.6771	14.7091	10.8695	6.3397	13.8000	13.8000	13.8000	13.8000	-10.8530	-2.7241	-12.7701	-10.5235	-24.8950	-12.5639	-33.2589	-11.8288
1680	-3.0183	-4.3472	0.0000	-0.5776	3.7147	5.8803	3.7345	5.2121	12.2669	9.8473	6.6508	13.8000	13.8000	13.8000	13.8000	-14.7584	-3.4739	-11.5302	-10.5634	-28.9959	-16.6648	-27.5080	-21.2435
1681	0.3189	-1.4272	0.0000	2.6449	0.8611	2.5761	4.8827	4.4321	20.0469	15.4851	6.1931	13.8000	13.8000	13.8000	13.8000	-12.6447	-0.4315	-11.6363	-10.6174	-26.0641	-13.7330	-29.7426	-21.7525
1682	0.6091	-0.6183	0.0000	2.4431	3.9280	0.2789	2.6294	5.1550	13.3236	10.8677	6.5888	13.8000	13.8000	13.8000	13.8000	-11.5049	-2.4385	-12.9413	-10.5164	-25.5272	-13.1961	-33.3130	-10.8677
1683	0.2940	-1.5518	0.0000	2.3216	0.8752	2.0716	4.2151	4.4083	20.1416	15.8600	6.1232	13.8000	13.8000	13.8000	13.8000	-12.9686	-0.1317	-11.6291	-10.5471	-25.8224	-13.4913	-30.0524	-21.4831
1684	1.2944	-0.4383	0.0000	2.1569	3.9796	0.3642	2.2565	4.4746	15.1581	11.5550	6.2046	13.8000	13.8000	13.8000	13.8000	-10.5561	-3.1647	-11.9313	-10.4612	-25.3515	-13.0204	-32.7133	-10.4007
1685	1.5496	-0.2131	0.0000	1.6212	3.6917	0.9617	2.9553	4.3821	14.7658	12.0597	6.0502	13.8000	13.8000	13.8000	13.8000	-10.2225	-3.0055	-12.1124	-10.4927	-25.0972	-12.7661	-32.1162	-10.8377
1686	-0.4673	-2.2525	0.0000	2.4415	2.0835	2.0915	7.5152	5.3193	17.0445	8.2490	6.9374	13.8000	13.8000	13.8000	13.8000	-13.1559	-0.4296	-8.4746	-10.4806	-26.6327	-14.3016	-29.2767	-22.2061
1687	-0.8222	-4.5684	0.0000	1.6581	0.5450	6.0048	1.2296	3.3801	20.5414	9.7137	6.6622	13.8000	13.8000	13.8000	13.8000	-14.4139	-4.5512	-5.1710	-10.3596	-28.1706	-15.8395	-34.2931	-23.3142
1688	0.4081	-1.6244	0.0000	2.4176	0.7297	2.5210	4.7462	4.2919	19.8196	15.9730	6.4058	13.8000	13.8000	13.8000	13.8000	-12.9241	-0.3892	-12.4641	-10.4266	-25.7361	-13.4050	-29.3084	-21.5056
1689	-0.8085	-1.9620	0.0000	3.0018	1.6622	6.8548	3.3573	5.6622	9.0515	11.4529	7.0695	13.8000	13.8000	13.8000	13.8000	-16.1080	-3.4412	-12.2121	-10.4707	-27.0293	-14.6982	-30.6056	-22.6594
1690	-2.0613	-4.4924	0.0000	2.3063	5.1281	1.7651	4.2414	4.6961	7.6120	10.3705	7.0534	13.8000	13.8000	13.8000	13.8000	-13.9417	-1.5048	-10.0905	-10.4240	-28.3431	-16.0120	-30.3627	-24.1286
1691	1.3323	0.5708	0.0000	2.0675	3.7015	0.5876	2.5585	4.3122	13.7913	11.8791	5.3048	13.8000	13.8000	13.8000	13.8000	-13.1095	-1.4116	-11.0519	-10.8029	-25.0508	-12.7197	-32.3023	-10.4532
1692	0.7774	-2.3971	0.0000	3.2648	0.0093	6.8047	0.7628	3.8792	8.6924	9.5608	6.8045	13.8000	13.8000	13.8000	13.8000	-14.0314	-1.6575	-5.7610	-10.3757	-26.1392	-13.8081	-29.9011	-23.0975
1693	-1.4225	-2.8538	0.0000	-0.6481	0.4036	5.5647	0.7167	5.6459	19.8020	9.7105	7.2678	13.8000	13.8000	13.8000	13.8000	-14.3813	-0.8223	-9.3509	-10.4461	-27.6739	-15.3428	-31.4741	-19.0888
1694	-0.6495	-2.3496	0.0000	2.9808	1.6332	2.6300	8.0148	4.9109	19.7807	12.9146	6.5557	13.8000	13.8000	13.8000	13.8000	-11.7157	-0.5240	-5.6328	-10.4850	-27.0611	-14.7300	-34.7274	-21.4128
1695	2.1515	5.6827	0.0000	2.6488	0.0401	0.3016	0.5142	5.2388	6.4275	10.1921	5.8729	13.8000	13.8000	13.8000	13.8000	-5.7901	-2.7828	-13.4681	-15.6313	-22.2684	-9.9373	-31.5747	-19.1474
1696	-1.1418	-2.5220	0.0000	4.7358	2.1661	5.3259	1.1251	5.1329	7.3171	10.0457	6.7420	13.8000	13.8000	13.8000	13.8000	-14.0851	-0.2651	-10.1175	-10.4037	-27.4809	-15.1498	-30.4503	-24.8776
1697	-0.7916	-2.0688	0.0000	2.8281	1.8134	7.1178	3.3088	5.5822	8.8599	11.5745	7.0271	13.8000	13.8000	13.8000	13.8000	-16.0906	-3.5842	-12.3096	-10.4368	-27.0556	-14.7245	-30.8729	-22.4181
1698	0.6533	-1.2701	0.0000	2.3842	1.0395	2.6534	4.1546	4.2483	20.0728	15.6228	6.1413	13.8000	13.8000	13.8000	13.8000	-12.7209	-0.6009	-11.6423	-10.4565	-25.8403	-13.5092	-30.0367	-21.4487
1699	1.8060	1.2775	0.0000	5.0467	0.0982	4.4299	2.5529	5.5336	18.8136	8.1087	6.4750	13.8000	13.8000	13.8000	13.8000	-14.0571	-0.5648	-10.7010	-10.7075	-24.6724	-12.3413	-32.8925	-22.3278
1700	1.5131	-0.0822	0.0000	2.7587	3.5531	0.5692	2.8720	4.5778	14.4705	10.9344	6.3449	13.8000	13.8000	13.8000	13.8000	-10.8908	-2.5990	-12.9586	-10.4511	-24.8071	-12.4760	-33.1828	-11.6880
1701	-1.5083	-2.8305	0.0000	-0.5366	0.3923	5.5139	0.6953	5.7132	19.7805	9.8863	7.1630	13.8000	13.8000	13.8000	13.8000	-14.3986	-0.6030	-9.5185	-10.3771	-27.8858	-15.5547	-31.6788	-19.0291
1702	-1.5966	-2.9826	0.0000	-0.7023	0.5315	5.3879	0.7259	5.5729	19.7325	9.8570	7.1603	13.8000	13.8000	13.8000	13.8000	-14.4386	-0.7903	-9.4584	-10.5077	-27.8253	-15.4942	-31.3983	-19.2821
1703	-3.3561	-5.6229	0.0000	2.9090	2.5507	2.5971	2.2074	3.8356	8.9422	12.2739	6.1441	13.8000	13.8000	13.8000	13.8000	-13.1860	-0.6924	-10.9438	-10.3092	-29.8226	-17.4915	-30.0931	-25.7056
1704	-1.2203	-2.5168	0.0000	2.8867	1.5672	4.9522	5.1151	5.5607	12.2252	14.2871	7.1109	13.8000	13.8000	13.8000	13.8000	-11.9268	-0.7902	-11.2498	-10.4776	-27.2130	-14.8819	-30.5803	-22.9489
1705	1.5786	1.1756	0.0000	4.7003	0.7654	4.1863	3.0647	5.4114	18.7502	7.8392	6.0616	13.8000	13.8000	13.8000	13.8000	-14.3663	-0.0526	-10.6532	-10.6578	-25.0534	-12.7223	-33.8808	-21.7807
1706	-2.7422	-4.5991	0.0000	4.5635	0.5711	5.5938	6.0069	4.9605	10.1829	11.9473	6.6798	13.8000	13.8000	13.8000	13.8000	-18.2694	-2.6266	-15.1189	-10.6430	-28.7299	-16.3988	-31.0005	-26.6265
1707	-0.7178	-2.2376	0.0000	3.3426	1.9778	2.3366	1.7466	4.2334	6.5972	8.4139	6.0439	13.8000	13.8000	13.8000	13.8000	-15.1351	-0.1414	-12.4086	-10.4630	-26.8042	-14.4731	-34.6179	-22.5897
1708	-1.3347	-2.5415	0.0000	2.7720	1.3262	4.9671	5.1559	5.5374	12.0904	14.4687	6.8797	13.8000	13.8000	13.8000	13.8000	-11.7379	-1.0523	-11.3953	-10.6358	-27.2905	-14.9594	-30.8237	-22.9984
1709	1.8797	5.8376	0.0000	2.3605	0.8460	0.4776	0.7035	5.9267	7.2973	10.6039	7.3223	13.8000	13.8000	13.8000	13.8000	-5.3919	-3.4887	-13.2527	-15.9875	-22.1915	-9.8604	-31.5269	-18.5619
1710	0.6991	-2.5070	0.0000	3.4225	0.2212	6.6883	0.7803	3.9611	8.7171	9.8197	6.8180	13.8000	13.8000	13.8000	13.8000	-13.9812	-1.7405	-5.6970	-10.4039	-26.0852	-13.7541	-29.8406	-23.2686
1711	-1.5437	-3.0171	0.0000	-0.5393	0.5332	5.4158	0.7091	5.6294	19.6553	9.8290	7.1703	13.8000	13.8000	13.8000	13.8000	-14.5607	-0.6433	-9.4272	-10.5445	-27.8154	-15.4843	-31.5218	-19.1172
1712	1.8282	-2.1333	0.0000	5.3469	0.2252	4.4019	4.3427	2.9630	13.2377	8.6754	6.3739	13.8000	13.8000	13.8000	13.8000	-16.4935	-4.2401	-13.7513	-10.4619	-25.5895	-13.2584	-31.3760	-24.9425
1713	-2.8107	-3.8973	0.0000	3.7611	0.4517	6.2775	2.5678	5.8467	11.5150	12.7772	7.0559	13.8000	13.8000	13.8000	13.8000	-15.7399	-1.1711	-13.1011	-10.6455	-28.9727	-16.6416	-31.1344	-25.1153
1714	1.3060	0.4657	0.0000	1.9840	3.7063	0.5466	2.6923	4.3474	13.7871	11.7531	5.5012	13.8000	13.8000	13.8000	13.8000	-13.1257	-1.5056	-11.0946	-10.7486	-24.9172	-12.5861	-32.0986	-10.3756
1715	0.6643	-2.5179	0.0000	3.4911	0.2421	6.7467	0.6386	3.9630	8.5822	9.8581	6.8235	13.8000	13.8000	13.8000	13.8000	-14.0138	-1.7979	-5.7812	-10.3076	-26.1903	-13.8592	-29.7638	-23.4058
1716	-0.9777	-2.5328	0.0000	4.8703	2.5122	5.2338	1.1270	4.7594	7.6399	9.7792	6.5317	13.8000	13.8000	13.8000	13.8000	-14.3984	-0.3989	-10.2586	-10.4443	-26.9836	-14.6525	-29.9933	-24.9447
1717	1.7733	-0.1260	0.0000	1.4611	4.1204	0.6524	2.4506	4.4185	14.6266	12.2291	6.4180	13.8000	13.8000	13.8000	13.8000	-9.3227	-3.1458	-11.3364	-10.3855	-24.7757	-12.4446	-31.7493	-10.2442
1718	1.5308	0.2864	0.0000	1.5400	3.9462	0.6434	3.1120	4.8737	15.2878	11.9116	6.3642	13.8000	13.8000	13.8000	13.8000	-10.2074	-2.3053	-12.3890	-10.5348	-24.9253	-12.5942	-31.6980	-11.1290
1719	1.4238	0.1446	0.0000	2.0882	4.2890	0.3621	3.6043	4.4869	14.5447	10.8664	5.8236	13.8000	13.8000	13.8000	13.8000	-10.3257	-2.2355	-12.0078	-10.4264	-24.9893	-12.6582	-32.5980	-10.7828
1720	-1.4916	-2.8971	0.0000	-0.7537	0.5298	5.3754	0.9303	5.4710	19.8419	9.7732	7.0439	13.8000	13.8000	13.8000	13.8000	-14.2813	-0.5083	-9.3179	-10.3352	-27.7523	-15.4212	-31.4726	-19.1075
1721	1.5955	5.9086	0.0000	2.4868	0.9331	0.3808	0.7055	5.3975	6.6024	10.6204	7.7125	13.8000	13.8000	13.8000	13.8000	-5.7398	-2.7449	-13.7330	-16.3002	-22.2949	-9.9638	-31.3948	-19.3648
1722	-2.3802	-3.7989	0.0000	2.8800	0.2856	4.4026	0.7739	4.7133	9.6207	8.2573	6.1949	13.8000	13.8000	13.8000	13.8000	-12.2124	-1.9496	-11.0929	-10.3560	-28.6905	-16.3594	-32.0554	-24.0860
1723	-1.1269	-2.1505	0.0000	4.9361	2.2024	5.3911	1.2573	4.8463	7.7892	10.4346	6.2798	13.8000	13.8000	13.8000	13.8000	-15.1795	-0.2663	-10.1564	-10.5553	-27.1344	-14.8033	-30.1258	-24.6589
1724	-2.5042	-3.9435	0.0000	3.7360	0.5470	6.3226	2.7121	5.3439	11.6956	12.7401	6.7467	13.8000	13.8000	13.8000	13.8000	-16.0365	-1.1770	-13.1167	-10.6786	-28.7409	-16.4098	-31.0705	-25.2837
1725	1.2009	-0.1294	0.0000	0.3831	3.2610	2.0483	3.9549	4.3454	15.5107	11.4439	5.8510	13.8000	13.8000	13.8000	13.8000	-10.2027	-2.4148	-9.3937	-10.3932	-25.1698	-12.8387	-31.1497	-10.1053
1726	0.1115	-3.1087	0.0000	4.9018	2.0996	5.4974	3.8877	4.6060	19.8570	10.3496	7.4620	13.8000	13.8000	13.8000	13.8000	-15.1101	-1.1895	-12.9555	-10.3605	-26.6916	-14.3605	-29.3210	-25.3176
1727	1.9196	5.2473	0.0000	2.1367	0.4682	0.3215	0.2394	5.2596	6.2631	9.8109	5.9798	13.8000	13.8000	13.8000	13.8000	-5.9887	-3.2182	-13.4613	-15.6901	-21.7253	-9.3942	-31.0996	-19.0250
1728	2.1945	0.7828	0.0000	5.1333	0.2824	4.2930	2.5001	5.2954	18.9864	7.7571	6.7410	13.8000	13.8000	13.8000	13.8000	-13.8944	-0.8772	-10.8419	-10.4563	-24.5238	-12.1927	-32.9378	-22.4641
1729	-3.7767	-5.4399	0.0000	3.2797	2.1567	1.9863	1.8811	4.4634	9.9552	11.9440	6.2237	13.8000	13.8000	13.8000	13.8000	-12.8647	-1.5758	-11.3375	-10.4717	-29.8338	-17.5027	-29.3813	-26.0373
1730	0.8265	-2.4331	0.0000	3.5308	0.2598	6.6894	0.6473	3.8153	8.7783	9.6506	6.7999	13.8000	13.8000	13.8000	13.8000	-14.0866	-1.5926	-5.6680	-10.3908	-26.2229	-13.8918	-30.0254	-23.3449
1731	0.9069	-0.4421	0.0000	2.1540	3.6435	1.0526	2.4210	4.8868	13.6714	11.2305	6.3593	13.8000	13.8000	13.8000	13.8000	-11.3760	-2.3280	-12.9616	-10.6156	-25.4945	-13.1634	-32.7247	-11.1730
1732	0.4923	-1.3923	0.0000	5.5179	2.4723	5.9155	2.8189	5.2491	11.3846	9.0018	7.0637	13.8000	13.8000	13.8000	13.8000	-17.2670	-0.3672	-11.8450	-10.4204	-26.0998	-13.7687	-28.5875	-24.3593
1733	0.1464	-2.2226	0.0000	3.8315	2.2333	2.4745	8.3350	3.8709	19.6148	12.5998	6.3012	13.8000	13.8000	13.8000	13.8000	-11.7734	-1.2266	-5.7208	-10.2592	-26.5340	-14.2029	-35.4678	-21.8325
1734	-1.5979	-2.9491	0.0000	-0.7447	0.5480	5.6529	1.0665	5.5344	19.8617	9.8687	7.0633	13.8000	13.8000	13.8000	13.8000	-14.2439	-0.8680	-9.4172	-10.3679	-27.7127	-15.3816	-31.6392	-19.0198
1735	1.3468	0.1132	0.0000	2.5859	4.3290	0.3541	3.3640	4.5631	14.5640	11.1483	5.8946	13.8000	13.8000	13.8000	13.8000	-10.7210	-2.7330	-11.8276	-10.6257	-25.1148	-12.7837	-32.8094	-10.9107
1736	-3.5525	-7.7885	0.0000	3.1006	3.3951	4.9145	3.5177	3.2392	7.8190	11.4220	6.9768	13.8000	13.8000	13.8000	13.8000	-16.3273	-3.6686	-10.0093	-10.3938	-31.1305	-18.7994	-30.6903	-28.2388
1737	-1.0838	-2.6582	0.0000	2.7977	1.7847	5.1878	5.1874	5.3672	12.4429	14.0598	6.9004	13.8000	13.8000	13.8000	13.8000	-12.2145	-1.1208	-11.0267	-10.4848	-27.2397	-14.9086	-30.9128	-23.1234
1738	0.9753	-0.0702	0.0000	2.3259	4.5605	0.1349	2.8068	5.0672	15.0759	11.9658	6.2928	13.8000	13.8000	13.8000	13.8000	-11.4662	-2.4520	-12.8950	-10.5577	-25.3451	-13.0140	-32.6543	-10.3928
1739	1.6916	-0.0010	0.0000	1.5549	4.1268	0.6534	3.6846	4.4015	15.0560	11.9673	6.2281	13.8000	13.8000	13.8000	13.8000	-10.5376	-2.6592	-12.0817	-10.2625	-24.8796	-12.5485	-31.8571	-11.2394
1740	-1.2041	-2.7290	0.0000	-0.1085	0.0999	5.6094	0.8172	5.6651	19.8281	10.0975	7.2564	13.8000	13.8000	13.8000	13.8000	-14.7208	-0.7769	-9.7154	-10.5413	-27.5316	-15.2005	-32.0487	-19.2945
1741	1.8807	5.1551	0.0000	2.2358	0.6106	0.7087	0.2385	5.1918	6.3442	10.0511	6.3657	13.8000	13.8000	13.8000	13.8000	-6.0447	-3.3641	-13.4979	-15.7120	-21.5461	-9.2150	-31.2100	-19.0465
1742	-1.2645	-4.6283	0.0000	1.5175	0.6375	5.7691	1.4254	3.9228	20.4016	9.7994	6.8897	13.8000	13.8000	13.8000	13.8000	-14.2226	-4.5548	-5.3892	-10.3099	-28.2297	-15.8986	-34.4415	-23.2135
1743	-0.6640	-4.1200	0.0000	0.8340	2.1417	3.4424	1.6919	3.0701	8.7631	13.8597	6.5947	13.8000	13.8000	13.8000	13.8000	-8.1434	-2.2059	-9.7972	-10.2275	-27.9151	-15.5840	-30.1303	-22.0227
1744	0.6655	-1.3377	0.0000	5.4751	2.5590	6.1213	3.1112	5.1761	11.4052	8.7943	6.8541	13.8000	13.8000	13.8000	13.8000	-17.1550	-0.1537	-11.9897	-10.5095	-25.7908	-13.4597	-28.6147	-24.4796
1745	1.6657	4.9421	0.0000	2.2088	0.5713	0.6053	0.2130	5.4043	6.5177	10.2994	6.1709	13.8000	13.8000	13.8000	13.8000	-6.0656	-3.2072	-13.4819	-15.4009	-21.9611	-9.6300	-31.2511	-19.1507
1746	1.3391	0.1324	0.0000	2.0678	4.0991	0.2761	3.4740	4.8870	14.6331	10.9792	6.3639	13.8000	13.8000	13.8000	13.8000	-10.5209	-1.9416	-11.9169	-10.5686	-24.7599	-12.4288	-32.4283	-10.9084
1747	1.3300	-0.1791	0.0000	1.2991	4.8640	2.9477	2.5977	4.8813	14.6547	10.8461	6.6084	13.8000	13.8000	13.8000	13.8000	-11.2632	-2.6049	-11.9494	-10.5721	-24.9412	-12.6101	-31.8802	-10.7100
1748	1.3532	0.1866	0.0000	2.2046	4.3422	0.3548	3.6158	4.4932	14.5818	10.9544	5.9548	13.8000	13.8000	13.8000	13.8000	-10.3916	-2.3500	-11.9623	-10.6300	-24.8788	-12.5477	-32.4666	-10.7691
1749	-3.6206	-7.7966	0.0000	3.1798	3.5354	4.9160	3.5016	3.1937	7.7875	11.1527	6.9396	13.8000	13.8000	13.8000	13.8000	-16.2043	-3.6215	-10.0214	-10.3213	-31.3192	-18.9881	-30.6238	-28.2939
1750	-1.2140	-2.7752	0.0000	0.8253	4.5618	2.3249	4.1977	5.0249	9.7946	9.9824	6.5403	13.8000	13.8000	13.8000	13.8000	-13.7553	-2.3444	-9.7583	-10.6207	-27.4667	-15.1356	-30.8467	-21.0590
1751	1.7019	-0.1005	0.0000	1.5996	3.7405	0.7325	3.5862	4.4886	15.1468	11.8756	6.2571	13.8000	13.8000	13.8000	13.8000	-10.4323	-2.9270	-12.5128	-10.4079	-24.8835	-12.5524	-32.2606	-11.1488
1752	2.4119	0.1166	0.0000	8.0254	1.1694	4.9245	4.5631	4.2404	8.8952	9.0814	6.4902	13.8000	13.8000	13.8000	13.8000	-15.2027	-4.4960	-10.8781	-10.4996	-24.4357	-12.1046	-27.8729	-25.7538
1753	-1.0937	-2.9471	0.0000	0.6837	0.4095	2.9817	7.7726	4.3265	8.2521	9.6845	6.1907	13.8000	13.8000	13.8000	13.8000	-17.3761	-1.5505	-11.8418	-10.6683	-27.2140	-14.8829	-30.5719	-21.0043
1754	0.5893	-2.4294	0.0000	3.3049	0.1379	6.5690	0.7084	4.1489	8.5815	9.7785	6.7828	13.8000	13.8000	13.8000	13.8000	-13.7484	-1.6944	-5.8338	-10.5243	-26.0996	-13.7685	-29.7195	-23.2413
1755	1.4839	0.1470	0.0000	2.0582	4.3292	0.4311	3.6439	4.5102	14.6254	10.8891	5.8054	13.8000	13.8000	13.8000	13.8000	-10.5740	-2.3821	-11.6614	-10.7738	-24.9023	-12.5712	-32.4633	-10.7432
1756	1.9566	5.8501	0.0000	2.1825	1.0980	0.7850	0.0415	5.9546	7.0363	9.8127	6.7231	13.8000	13.8000	13.8000	13.8000	-5.6631	-2.9140	-13.1699	-15.9203	-22.3228	-9.9917	-31.1781	-18.7141
1757	1.3067	0.0749	0.0000	2.3975	4.3734	0.2923	3.0340	4.2725	16.2589	11.7104	5.7948	13.8000	13.8000	13.8000	13.8000	-10.9201	-2.3023	-12.2217	-10.4737	-25.0850	-12.7539	-32.6878	-10.7228
1758	0.4079	-1.6208	0.0000	2.5225	0.5880	2.3553	4.2721	4.1606	20.1043	15.3545	6.0446	13.8000	13.8000	13.8000	13.8000	-12.7476	-0.7116	-11.7015	-10.5504	-25.9922	-13.6611	-29.8835	-21.9134
1759	1.3956	0.2986	0.0000	2.3482	4.2193	0.2282	3.7629	4.4295	14.4519	10.9689	5.8492	13.8000	13.8000	13.8000	13.8000	-10.6131	-2.3339	-11.7411	-10.4994	-24.9050	-12.5739	-32.4464	-10.6769
1760	1.3924	-0.4821	0.0000	1.8148	3.9043	0.2093	3.0271	4.3511	14.3340	12.3494	6.2503	13.8000	13.8000	13.8000	13.8000	-9.3203	-3.0890	-11.6374	-10.4240	-25.1922	-12.8611	-32.5903	-9.7416
1761	-0.7914	-2.5138	0.0000	1.2180	0.5991	4.7775	6.2850	4.4657	11.3536	9.0912	6.2385	13.8000	13.8000	13.8000	13.8000	-9.3497	-1.4663	-9.2431	-10.6752	-26.7241	-14.3930	-30.8517	-21.0465
1762	1.1016	-0.7384	0.0000	1.8919	4.6417	0.1655	1.2217	5.2387	16.1419	11.0411	7.2210	13.8000	13.8000	13.8000	13.8000	-10.8710	-3.0717	-11.2007	-10.4629	-25.2326	-12.9015	-32.6050	-10.8266
1763	2.8848	1.0750	0.0000	3.4847	1.0279	0.9026	3.9878	3.7713	8.7878	13.5094	5.5671	13.8000	13.8000	13.8000	13.8000	-16.9974	-0.6944	-12.2197	-10.5543	-23.9815	-11.6504	-32.4981	-20.4590
1764	-3.7764	-5.4678	0.0000	2.5620	2.6665	2.8242	2.0591	3.9553	9.1296	12.2108	5.5649	13.8000	13.8000	13.8000	13.8000	-12.5749	-1.1176	-11.1722	-10.6068	-29.9742	-17.6431	-29.7534	-25.4743
1765	-2.4965	-5.1924	0.0000	3.6851	1.1363	4.8785	5.7569	3.6557	9.6551	11.6763	6.3205	13.8000	13.8000	13.8000	13.8000	-18.4783	-3.2220	-15.4037	-10.2173	-29.1317	-16.8006	-29.8290	-26.1132
1766	-0.7771	-3.5807	0.0000	-3.2373	1.4597	6.0558	2.3032	4.1256	19.7671	11.6981	6.7157	13.8000	13.8000	13.8000	13.8000	-12.0853	-6.3573	-8.7774	-10.3177	-27.3482	-15.0171	-29.6421	-17.5911
1767	-1.0354	-4.5457	0.0000	1.7234	0.5731	5.7660	1.4075	3.6110	20.6377	9.7519	6.8161	13.8000	13.8000	13.8000	13.8000	-14.3500	-4.5907	-5.3314	-10.3366	-28.0356	-15.7045	-34.4799	-23.1767
1768	1.7013	0.1142	0.0000	2.3648	3.2782	0.2418	2.9778	4.9166	15.7729	10.8438	6.6494	13.8000	13.8000	13.8000	13.8000	-10.8529	-2.2768	-11.8101	-10.4643	-24.9362	-12.6051	-32.4985	-10.7454
1769	-1.1946	-2.6805	0.0000	-2.6612	1.1762	6.6631	1.6400	5.0494	20.0738	12.3903	6.6711	13.8000	13.8000	13.8000	13.8000	-12.8931	-4.1942	-8.9548	-10.5299	-27.1347	-14.8036	-29.0111	-17.8585
1770	-3.4378	-7.8504	0.0000	3.0609	3.5733	4.8440	3.5393	2.9745	7.7510	11.5163	6.8885	13.8000	13.8000	13.8000	13.8000	-16.3870	-3.6311	-9.9436	-10.3531	-31.2040	-18.8729	-30.7599	-28.2513
1771	-1.0353	-3.3104	0.0000	2.2943	1.1560	3.7225	3.3814	4.1621	19.6479	7.7899	6.1602	13.8000	13.8000	13.8000	13.8000	-13.8774	-2.7495	-9.2588	-10.5171	-27.4808	-15.1497	-32.4910	-23.0953
1772	-0.6847	-2.4901	0.0000	1.1913	0.4825	4.8988	5.5322	3.6037	11.3216	8.4662	5.6691	13.8000	13.8000	13.8000	13.8000	-8.9172	-1.2677	-9.8535	-10.3824	-26.9895	-14.6584	-30.8308	-20.9141
1773	-1.1773	-4.1389	0.0000	-0.6843	3.2453	5.3981	1.9729	4.0001	8.3079	11.6172	6.7485	13.8000	13.8000	13.8000	13.8000	-14.5148	-4.3886	-12.0761	-10.3662	-27.7306	-15.3995	-29.7832	-20.6711
1774	0.4947	-1.3609	0.0000	5.5601	2.6223	5.9121	2.7874	5.2053	11.4131	8.8910	7.0791	13.8000	13.8000	13.8000	13.8000	-17.3347	-0.4427	-12.0096	-10.3379	-25.8477	-13.5166	-28.5852	-24.2818
1775	2.0856	-0.0385	0.0000	7.5584	1.3961	5.0833	5.1087	4.1358	8.9024	9.1368	6.3733	13.8000	13.8000	13.8000	13.8000	-15.7417	-4.6525	-10.7699	-10.3891	-24.4610	-12.1299	-27.8198	-25.5572
1776	1.5830	-0.7261	0.0000	8.0714	0.0223	4.7919	3.8758	4.2321	9.6431	9.2001	6.4338	13.8000	13.8000	13.8000	13.8000	-15.8106	-4.7650	-11.2726	-10.4050	-24.8689	-12.5378	-28.5671	-26.5613
1777	2.6366	-0.2158	0.0000	7.8618	1.3849	4.7020	4.7022	4.0677	8.8579	9.2771	6.5960	13.8000	13.8000	13.8000	13.8000	-15.0543	-4.8172	-10.7979	-10.5812	-24.3685	-12.0374	-28.0579	-25.9103
1778	2.4807	-0.1771	0.0000	7.6612	1.2167	5.0333	4.6341	4.1231	8.6690	9.0232	6.5867	13.8000	13.8000	13.8000	13.8000	-15.1793	-4.6468	-11.0607	-10.4713	-24.4493	-12.1182	-27.8861	-25.5604
1779	-0.7542	-2.1272	0.0000	2.8782	1.6463	6.8555	3.1740	5.5989	8.7900	11.3484	7.2352	13.8000	13.8000	13.8000	13.8000	-16.0658	-3.6425	-12.1059	-10.5373	-26.9069	-14.5758	-30.4439	-22.4793
1780	1.6515	5.5723	0.0000	1.6261	0.5220	0.4703	0.8006	5.8536	6.8336	9.6880	6.2420	13.8000	13.8000	13.8000	13.8000	-5.9896	-2.9715	-13.3806	-16.2794	-21.7179	-9.3868	-30.6272	-18.7559
1781	-0.5704	-3.3144	0.0000	-3.1587	0.8842	6.3361	2.0179	3.9741	20.1498	12.1174	6.4761	13.8000	13.8000	13.8000	13.8000	-12.2733	-6.5531	-9.2356	-10.4723	-26.9955	-14.6644	-29.5125	-17.3685
1782	-1.2996	-4.3190	0.0000	1.6790	0.5249	5.7167	1.2763	3.9433	20.5417	9.9399	6.6476	13.8000	13.8000	13.8000	13.8000	-14.3739	-4.3209	-5.4839	-10.3899	-28.2323	-15.9012	-34.3399	-23.0425
1783	-1.2278	-5.4055	0.0000	-1.6415	0.8973	3.2587	4.3402	2.9370	18.4004	8.9926	6.6377	13.8000	13.8000	13.8000	13.8000	-15.8866	-0.1495	-12.8175	-10.3720	-28.8132	-16.4821	-33.1825	-19.9831
1784	0.7208	-2.4419	0.0000	3.5258	0.0639	6.6177	0.7308	3.9350	8.6285	9.6908	6.8711	13.8000	13.8000	13.8000	13.8000	-14.1196	-1.6981	-5.7867	-10.4079	-26.1767	-13.8456	-30.0086	-23.3226
1785	-0.6622	-2.0932	0.0000	2.9688	1.6755	7.0607	3.0697	5.4843	8.8363	11.5285	7.1632	13.8000	13.8000	13.8000	13.8000	-16.0226	-3.5466	-12.2991	-10.3522	-26.9234	-14.5923	-30.6047	-22.4841
1786	0.6608	-2.4112	0.0000	3.4503	0.1603	6.6931	0.6926	3.9221	8.6068	9.7683	6.7383	13.8000	13.8000	13.8000	13.8000	-14.0934	-1.5975	-5.7376	-10.3825	-26.1784	-13.8473	-29.9174	-23.3424
1787	-0.6938	-3.8109	0.0000	-0.7528	3.2651	5.0013	2.2138	4.1807	8.3201	12.0490	6.8746	13.8000	13.8000	13.8000	13.8000	-14.8805	-4.2449	-12.3555	-10.4398	-27.6067	-15.2756	-29.6210	-20.3611
1788	1.3515	-0.3044	0.0000	2.3028	3.4357	0.4547	3.2204	4.5442	15.8425	10.7037	6.2943	13.8000	13.8000	13.8000	13.8000	-10.8430	-2.2074	-12.0536	-10.6618	-24.8051	-12.4740	-32.9145	-10.7593
1789	1.8948	5.2981	0.0000	2.6018	0.4365	0.4847	0.1705	5.4978	6.5972	9.7728	6.2873	13.8000	13.8000	13.8000	13.8000	-5.9740	-3.2670	-13.4531	-15.6422	-21.6325	-9.3014	-31.3309	-19.7557
1790	-0.9482	-2.6647	0.0000	4.8436	2.1890	5.2453	1.1985	4.9640	7.5804	9.7644	6.6236	13.8000	13.8000	13.8000	13.8000	-14.3124	-0.7451	-10.3877	-10.6078	-27.0444	-14.7133	-29.8994	-25.0951
1791	2.0332	5.9650	0.0000	2.1112	0.3446	0.2742	1.1119	5.7159	6.7889	10.3913	7.7367	13.8000	13.8000	13.8000	13.8000	-5.7134	-2.7667	-13.6070	-16.1927	-22.1140	-9.7829	-30.7796	-19.3348
1792	-2.8698	-5.3519	0.0000	3.8568	0.6864	5.5368	5.9453	4.4643	9.4321	11.2658	6.7569	13.8000	13.8000	13.8000	13.8000	-17.7350	-3.2934	-15.0094	-10.3456	-29.3492	-17.0181	-30.6797	-26.3522
1793	1.5770	6.2820	0.0000	2.2523	0.5631	0.5371	0.7156	5.1004	6.4396	10.5603	7.5843	13.8000	13.8000	13.8000	13.8000	-5.7349	-2.8459	-13.3186	-16.7536	-22.1529	-9.8218	-31.3861	-18.6930
1794	-0.5833	-3.4081	0.0000	-3.2000	0.9249	6.5484	2.1641	3.9757	20.2262	12.4920	6.6569	13.8000	13.8000	13.8000	13.8000	-12.2639	-6.8740	-8.8911	-10.4128	-27.0473	-14.7162	-29.4370	-17.4948
1795	-0.9024	-3.7202	0.0000	-0.5381	3.0744	5.0816	2.1100	3.9511	8.2031	12.0238	6.5843	13.8000	13.8000	13.8000	13.8000	-14.9140	-4.5457	-12.4852	-10.4894	-27.5121	-15.1810	-29.8159	-20.3977
1796	1.3182	0.3036	0.0000	2.1810	4.3835	0.2303	3.5277	4.6142	14.4515	11.0608	5.8106	13.8000	13.8000	13.8000	13.8000	-10.4993	-2.3548	-11.8046	-10.4733	-25.0018	-12.6707	-32.4486	-10.5836
1797	1.5520	0.0267	0.0000	2.1166	3.9596	0.4873	1.8044	4.5040	15.1393	11.7406	6.2524	13.8000	13.8000	13.8000	13.8000	-10.5132	-2.6721	-11.7218	-10.2686	-24.9996	-12.6685	-32.4336	-10.5612
1798	-1.5042	-2.7986	0.0000	-0.6138	0.7915	5.4057	0.8332	5.7405	19.9051	10.0143	7.0273	13.8000	13.8000	13.8000	13.8000	-14.2513	-0.6490	-9.5775	-10.6557	-27.7825	-15.4514	-31.4018	-19.2185
1799	-0.9131	-2.6787	0.0000	2.6970	1.3469	5.9467	6.5240	4.7807	18.8268	7.9590	6.3420	13.8000	13.8000	13.8000	13.8000	-13.3243	-1.8354	-8.5144	-10.4929	-27.1575	-14.8264	-30.5988	-22.7502
1800	1.5490	5.8593	0.0000	2.6253	0.8321	0.4488	0.6378	5.7275	6.7376	10.4961	7.7580	13.8000	13.8000	13.8000	13.8000	-5.7438	-2.5543	-14.2036	-16.4655	-22.1853	-9.8542	-31.4304	-19.7984
1801	-0.3478	-2.4372	0.0000	2.2511	2.4683	1.9307	7.6732	5.4055	17.0336	8.2003	7.1778	13.8000	13.8000	13.8000	13.8000	-13.1495	-0.5557	-8.1839	-10.4548	-26.7643	-14.4332	-29.1815	-22.2493
1802	1.0585	0.0951	0.0000	2.3582	3.7355	0.9047	3.4562	4.8753	14.8339	10.8800	6.0087	13.8000	13.8000	13.8000	13.8000	-10.1201	-2.6521	-12.3783	-10.6427	-25.3232	-12.9921	-32.8072	-10.5005
1803	0.7976	-1.9727	0.0000	5.4250	0.6392	4.6563	3.1952	4.2787	13.4698	8.9451	6.7568	13.8000	13.8000	13.8000	13.8000	-15.7087	-4.4562	-13.4086	-10.2777	-25.9544	-13.6233	-30.8686	-24.8566
1804	-0.3404	-3.2155	0.0000	-2.8881	1.4126	6.2277	2.2646	3.8259	20.2828	11.8063	6.6844	13.8000	13.8000	13.8000	13.8000	-12.2824	-7.0223	-9.2978	-10.3475	-27.0280	-14.6969	-29.4721	-17.4262
1805	1.4718	-2.5291	0.0000	5.8752	1.2213	5.2805	3.8129	3.7131	8.4540	12.6629	7.4834	13.8000	13.8000	13.8000	13.8000	-10.8043	-4.0848	-7.5953	-10.4394	-26.1187	-13.7876	-36.5980	-25.5377
1806	-0.1457	-2.5125	0.0000	2.3645	4.7311	6.0532	2.4161	4.6636	9.7237	8.4529	6.8805	13.8000	13.8000	13.8000	13.8000	-14.8293	-2.6384	-12.1263	-10.4316	-26.6514	-14.3203	-28.7021	-22.3644
1807	1.7078	-0.1070	0.0000	1.7953	4.1576	0.6510	3.0532	4.4356	15.4843	12.3008	6.2973	13.8000	13.8000	13.8000	13.8000	-10.6496	-2.3317	-12.3663	-10.5728	-24.6546	-12.3235	-32.1353	-11.7705
1808	1.4073	0.0646	0.0000	2.2147	4.4036	0.2773	3.6913	4.4796	14.6054	10.8670	6.0852	13.8000	13.8000	13.8000	13.8000	-10.3866	-2.3471	-11.8177	-10.4139	-24.9565	-12.6254	-32.4015	-10.7182
1809	0.7029	-1.8351	0.0000	5.6248	0.7008	4.5039	2.9957	4.5042	13.3828	9.1117	6.7614	13.8000	13.8000	13.8000	13.8000	-15.8660	-4.6697	-13.4659	-10.4389	-25.9348	-13.6037	-31.3254	-25.0041
1810	-1.0979	-2.1456	0.0000	2.8419	1.7060	1.5593	3.1425	4.7977	18.8863	9.3938	5.9893	13.8000	13.8000	13.8000	13.8000	-12.2992	-0.0719	-9.4922	-10.6905	-27.0771	-14.7460	-30.0543	-22.5605
1811	2.0892	1.2168	0.0000	5.1885	0.1085	4.5312	2.2617	5.3927	18.6546	7.8884	6.3712	13.8000	13.8000	13.8000	13.8000	-13.9028	-0.5930	-10.8039	-10.7545	-24.5731	-12.2420	-33.0723	-22.5026
1812	-0.4753	-3.5374	0.0000	-2.8012	1.9589	6.0854	1.3795	3.7330	19.9831	11.9999	6.7607	13.8000	13.8000	13.8000	13.8000	-11.7496	-6.1666	-8.8544	-10.3227	-27.0836	-14.7525	-29.1823	-18.0095
1813	1.9772	1.2824	0.0000	5.0985	0.2355	4.5423	2.5788	5.4414	19.0161	8.2620	6.5520	13.8000	13.8000	13.8000	13.8000	-13.8045	-0.5919	-10.9007	-10.6353	-24.5431	-12.2120	-33.2963	-22.3561
1814	0.7661	-0.1148	0.0000	2.1205	4.2369	0.2645	2.4533	5.3561	15.5867	11.8179	6.5592	13.8000	13.8000	13.8000	13.8000	-10.3660	-2.6308	-11.1443	-10.6023	-25.6009	-13.2698	-32.6339	-10.7877
1815	-1.5809	-3.2635	0.0000	-0.8214	0.5430	5.5648	0.8251	5.4542	19.6803	9.7774	7.0791	13.8000	13.8000	13.8000	13.8000	-14.8782	-0.7894	-9.3208	-10.3429	-27.9067	-15.5756	-31.7097	-19.3893
1816	1.5262	0.1879	0.0000	2.0846	4.3377	0.3737	3.6289	4.6005	14.3019	11.1896	6.0122	13.8000	13.8000	13.8000	13.8000	-10.6448	-2.3041	-11.9907	-10.4945	-24.9228	-12.5917	-32.6573	-11.0115
1817	-0.6967	-3.4374	0.0000	3.4642	0.7854	3.5304	5.8720	4.2875	6.4899	11.5302	6.9275	13.8000	13.8000	13.8000	13.8000	-13.6340	-0.5179	-7.9287	-10.4802	-27.2864	-14.9553	-27.6149	-24.2108
1818	1.2824	0.0574	0.0000	1.8917	4.2374	0.3633	3.3343	4.5169	14.8118	11.1581	5.8809	13.8000	13.8000	13.8000	13.8000	-10.4367	-2.3938	-11.6677	-10.5786	-24.8649	-12.5338	-32.4208	-10.6908
1819	2.1340	1.0524	0.0000	4.9893	0.2442	4.5321	2.4015	5.3917	18.9604	8.0320	6.4294	13.8000	13.8000	13.8000	13.8000	-14.1884	-0.3684	-10.7629	-10.6503	-24.6361	-12.3050	-33.1496	-22.4170
1820	-3.1985	-5.2557	0.0000	3.9854	0.6897	4.4929	6.5494	4.3854	9.6892	11.3151	6.4539	13.8000	13.8000	13.8000	13.8000	-18.0963	-3.1886	-14.8947	-10.4022	-29.6062	-17.2751	-30.6382	-26.3160
1821	-0.8711	-2.2868	0.0000	5.3935	1.3765	6.0503	2.6059	5.2821	19.3228	10.2002	6.9105	13.8000	13.8000	13.8000	13.8000	-16.1546	-0.5346	-13.3026	-10.5390	-27.0770	-14.7459	-29.6431	-25.0187
1822	1.5274	0.1850	0.0000	2.9049	3.5182	0.5669	2.7490	4.5701	14.6840	10.9237	6.0050	13.8000	13.8000	13.8000	13.8000	-10.4879	-3.0556	-12.5849	-10.4992	-24.8568	-12.5257	-33.2547	-12.0143
1823	1.7419	5.0354	0.0000	2.1876	0.0766	1.0448	0.7820	5.5197	6.7878	9.7791	5.8435	13.8000	13.8000	13.8000	13.8000	-5.8060	-2.7028	-13.8327	-15.4615	-21.9849	-9.6538	-31.0251	-19.2164
1824	1.7383	-0.3252	0.0000	1.5014	3.5714	0.8383	3.2324	4.3075	15.2047	12.2497	6.1990	13.8000	13.8000	13.8000	13.8000	-10.4771	-2.4322	-12.4047	-10.6446	-24.6284	-12.2973	-32.1775	-11.3497
1825	-1.4646	-3.0177	0.0000	-0.7063	0.6058	5.3846	0.7693	5.6257	19.9269	9.8598	7.0809	13.8000	13.8000	13.8000	13.8000	-14.2227	-0.8415	-9.5491	-10.6330	-27.6816	-15.3505	-31.4327	-19.1181
1826	0.5975	-1.2983	0.0000	5.5854	2.5643	5.9731	2.6743	5.3265	11.3313	8.9469	7.2820	13.8000	13.8000	13.8000	13.8000	-17.3053	-0.3689	-11.9462	-10.2716	-25.8671	-13.5360	-28.5426	-24.4664
1827	1.6717	-0.0632	0.0000	2.2590	4.3658	0.2863	2.9786	3.9926	15.9158	11.1861	5.6573	13.8000	13.8000	13.8000	13.8000	-11.1509	-2.4230	-12.1088	-10.3561	-25.0233	-12.6922	-32.8342	-10.3871
1828	1.6135	5.6427	0.0000	2.3073	1.1789	0.7216	0.7194	5.7734	6.9742	10.4852	6.8349	13.8000	13.8000	13.8000	13.8000	-5.8369	-3.4728	-13.4110	-16.2048	-21.7000	-9.3689	-31.1568	-18.9312
1829	1.3858	0.0449	0.0000	2.0847	4.0982	0.2518	3.3777	4.5796	14.7050	10.9929	6.0970	13.8000	13.8000	13.8000	13.8000	-10.6428	-2.4826	-11.7520	-10.5595	-24.8098	-12.4787	-32.3327	-10.6510
1830	1.8711	5.9616	0.0000	2.3144	0.3619	0.2064	0.8555	5.8071	7.0425	10.4622	7.3449	13.8000	13.8000	13.8000	13.8000	-5.7419	-2.9271	-14.1044	-16.1351	-22.1425	-9.8114	-31.0329	-18.9943
1831	-1.5219	-2.9351	0.0000	-0.5620	0.5406	5.3094	0.9004	5.5859	19.8339	9.9690	7.2462	13.8000	13.8000	13.8000	13.8000	-14.3416	-0.6473	-9.3271	-10.4866	-27.6271	-15.2960	-31.5686	-19.0679
1832	1.5147	-0.2165	0.0000	1.5628	3.0972	5.3930	0.1784	5.2779	20.2054	7.2820	6.6625	13.8000	13.8000	13.8000	13.8000	-11.9218	-1.3551	-9.2465	-10.5316	-24.8961	-12.5650	-28.6071	-19.6956
1833	1.9439	5.5576	0.0000	2.3351	1.3138	0.6272	0.6863	5.9459	7.0350	10.4607	7.0383	13.8000	13.8000	13.8000	13.8000	-5.8727	-3.4633	-13.4163	-16.0124	-21.4835	-9.1524	-31.4731	-19.1469
1834	-0.6728	-3.0045	0.0000	-2.9551	1.1520	5.9365	2.0735	4.3843	20.2700	11.7999	6.6379	13.8000	13.8000	13.8000	13.8000	-12.4277	-6.5020	-9.1493	-10.3608	-27.3664	-15.0353	-29.5269	-17.1292
1835	-1.0222	-3.1426	0.0000	2.2984	1.8449	1.3848	2.2468	4.7348	17.9613	9.7606	6.7255	13.8000	13.8000	13.8000	13.8000	-12.2185	-0.9975	-9.7879	-10.4930	-27.2994	-14.9683	-29.4438	-22.6824
1836	1.6823	5.7221	0.0000	2.3167	1.2011	0.6089	0.5538	5.8943	7.0227	10.4498	6.8565	13.8000	13.8000	13.8000	13.8000	-6.1845	-3.4064	-13.4551	-16.2563	-21.7465	-9.4154	-31.2927	-18.8057
1837	-3.5464	-7.8020	0.0000	3.1737	3.5726	4.8034	3.4661	3.1178	7.8074	11.4549	6.8650	13.8000	13.8000	13.8000	13.8000	-16.2637	-3.6705	-10.1580	-10.3315	-31.2175	-18.8864	-30.7458	-28.3044
1838	-0.3831	-3.5575	0.0000	2.3626	1.8428	2.6914	2.0415	4.1283	19.7428	9.2343	6.9256	13.8000	13.8000	13.8000	13.8000	-16.8217	-2.9270	-11.2513	-10.4004	-27.4703	-15.1392	-35.0584	-22.2273
1839	1.8808	1.4703	0.0000	5.0050	0.5704	4.3718	2.7691	5.5070	18.7866	8.4300	6.2175	13.8000	13.8000	13.8000	13.8000	-13.7509	-0.5402	-10.2586	-10.5771	-24.7872	-12.4561	-33.6296	-22.2549
1840	-0.0669	-2.5795	0.0000	2.5708	4.6202	6.6170	1.9732	4.6581	9.9954	8.5407	6.8502	13.8000	13.8000	13.8000	13.8000	-14.6022	-2.4431	-12.1711	-10.3338	-26.6084	-14.2773	-29.1896	-22.4502
1841	0.8998	0.0977	0.0000	2.2741	4.6006	0.4253	3.1237	4.6853	15.3215	12.1443	5.8775	13.8000	13.8000	13.8000	13.8000	-11.3792	-2.1701	-12.5592	-10.5231	-25.4424	-13.1113	-32.6232	-10.1405
1842	0.5639	-1.4266	0.0000	5.5828	2.6433	6.0116	2.8347	5.2431	11.2999	8.8511	7.1317	13.8000	13.8000	13.8000	13.8000	-17.3280	-0.3999	-11.9416	-10.3313	-25.7709	-13.4398	-28.5018	-24.4339
1843	2.0221	5.7432	0.0000	2.4295	1.3085	0.5797	0.7411	5.9177	6.9828	10.6296	6.9434	13.8000	13.8000	13.8000	13.8000	-5.7161	-3.3849	-13.3483	-16.0886	-21.5663	-9.2352	-31.3760	-19.0607
1844	0.9798	-0.0915	0.0000	1.7845	3.3600	5.0479	0.6568	5.4324	19.7497	7.2885	6.4981	13.8000	13.8000	13.8000	13.8000	-12.2155	-1.0900	-8.9490	-10.3939	-25.4066	-13.0755	-28.9064	-19.9992
1845	-0.2738	-3.0535	0.0000	2.5054	2.0362	3.1061	2.5058	3.9718	19.6296	9.4767	6.6872	13.8000	13.8000	13.8000	13.8000	-16.8915	-2.7097	-11.1952	-10.2997	-26.9285	-14.5974	-34.5991	-22.0191
1846	1.3709	0.2887	0.0000	1.9907	4.3847	0.4090	3.6930	4.5736	14.6004	10.9778	5.8125	13.8000	13.8000	13.8000	13.8000	-10.5924	-2.2615	-11.8352	-10.6622	-24.9544	-12.6233	-32.5265	-10.8644
1847	-1.2510	-4.7722	0.0000	2.7522	1.0757	0.9840	0.1644	3.2283	20.4225	7.5804	6.3118	13.8000	13.8000	13.8000	13.8000	-15.1291	-2.1251	-8.8058	-10.3543	-28.4544	-16.1233	-31.1387	-24.8393
1848	-0.8653	-3.9593	0.0000	-0.7124	2.9686	5.1870	2.2843	3.9001	8.5947	11.6447	6.7095	13.8000	13.8000	13.8000	13.8000	-14.9153	-4.3257	-12.2917	-10.3708	-27.4708	-15.1397	-29.6630	-20.5378
1849	1.4013	0.2206	0.0000	2.1331	4.3415	0.2622	3.5712	4.4429	14.6315	11.0557	5.7817	13.8000	13.8000	13.8000	13.8000	-10.5613	-2.4164	-11.8852	-10.6730	-24.8454	-12.5143	-32.3156	-10.7789
1850	-0.5238	-2.5380	0.0000	2.3640	2.3702	2.0373	7.6257	5.1862	17.0049	8.0049	6.8615	13.8000	13.8000	13.8000	13.8000	-12.9296	-0.5294	-8.1949	-10.4265	-26.9545	-14.6234	-29.3586	-22.4422
1851	1.0857	-0.2704	0.0000	1.6738	3.9920	0.3534	2.9194	4.6854	14.4714	12.3116	6.3041	13.8000	13.8000	13.8000	13.8000	-9.2507	-3.0279	-11.4895	-10.5388	-25.2534	-12.9223	-32.2153	-9.6069
1852	-1.3069	-2.8834	0.0000	-0.4428	0.4588	5.5467	0.7058	5.7674	19.8123	9.6964	7.2466	13.8000	13.8000	13.8000	13.8000	-14.5124	-0.7073	-9.4661	-10.4568	-27.6231	-15.2920	-31.6998	-19.1525
1853	1.5220	0.0813	0.0000	2.5102	3.4614	0.3504	2.8036	4.8081	15.8722	10.6823	6.3351	13.8000	13.8000	13.8000	13.8000	-10.6150	-2.0837	-12.1505	-10.6972	-24.6587	-12.3276	-33.0331	-10.9588
1854	-0.6283	-2.0446	0.0000	2.8474	1.5878	7.0652	3.3421	5.4804	8.7832	11.4563	7.0361	13.8000	13.8000	13.8000	13.8000	-16.0323	-3.6411	-12.3179	-10.5716	-26.9421	-14.6110	-30.5603	-22.4910
1855	1.2802	0.2195	0.0000	2.0432	4.3804	0.3398	3.4122	4.7821	14.3793	10.7575	6.0661	13.8000	13.8000	13.8000	13.8000	-10.3782	-2.3563	-11.8284	-10.6894	-24.9149	-12.5838	-32.2231	-10.8615
1856	-1.9362	-4.4204	0.0000	2.5031	4.5829	1.3119	4.5653	4.4236	7.6188	10.2197	6.9111	13.8000	13.8000	13.8000	13.8000	-13.9421	-2.3594	-10.0601	-10.3111	-28.2980	-15.9669	-29.9539	-24.2363
1857	1.2950	0.5267	0.0000	1.8841	3.7270	0.4338	2.6453	4.2605	14.1327	11.8173	5.2674	13.8000	13.8000	13.8000	13.8000	-13.2116	-1.5253	-11.3801	-10.8254	-25.0157	-12.6846	-32.0993	-10.5336
1858	1.2156	0.6138	0.0000	2.0994	3.6988	0.6910	2.4198	4.2999	13.8969	11.9696	5.2599	13.8000	13.8000	13.8000	13.8000	-13.2820	-1.0911	-10.9748	-10.7238	-25.1150	-12.7839	-32.3105	-10.4298
1859	-0.9924	-3.7588	0.0000	-0.7103	2.9851	5.0944	2.1397	4.1456	8.5252	11.9590	6.7067	13.8000	13.8000	13.8000	13.8000	-14.8602	-4.3400	-12.2373	-10.3342	-27.6452	-15.3141	-29.7448	-20.5654
1860	0.4142	-1.4058	0.0000	5.5485	2.5663	5.8603	2.6478	5.1609	11.6058	8.7617	7.0048	13.8000	13.8000	13.8000	13.8000	-17.2782	-0.4243	-12.0151	-10.3297	-25.8418	-13.5107	-28.5236	-24.3510
1861	0.6899	-1.6798	0.0000	2.3444	2.3889	4.5990	1.6515	4.3971	7.0895	9.5858	6.7390	13.8000	13.8000	13.8000	13.8000	-17.2263	-2.7657	-14.0607	-10.5175	-25.5452	-13.2141	-31.7844	-21.5230
1862	1.5380	0.2930	0.0000	1.8715	4.1530	0.6583	3.3449	4.4929	14.4273	11.1522	5.7444	13.8000	13.8000	13.8000	13.8000	-10.6141	-2.2413	-11.7492	-10.4920	-25.0317	-12.7006	-32.3366	-11.2196
1863	-0.9078	-2.8826	0.0000	1.4304	3.7464	4.7899	1.4335	4.6538	8.1290	16.6133	6.4837	13.8000	13.8000	13.8000	13.8000	-14.4542	-2.8087	-12.7106	-10.6760	-27.0829	-14.7518	-32.3585	-21.6525
1864	-2.6177	-4.4481	0.0000	4.1486	0.4284	1.2527	1.1425	5.0899	7.1737	11.1817	7.2612	13.8000	13.8000	13.8000	13.8000	-16.1534	-0.2794	-12.3118	-10.5132	-28.9655	-16.6344	-33.0060	-26.1206
1865	-1.0527	-3.7580	0.0000	-0.5462	3.1970	5.1670	2.2058	3.9411	8.6997	11.9352	6.5031	13.8000	13.8000	13.8000	13.8000	-15.0381	-4.4227	-12.2515	-10.3908	-27.7274	-15.3963	-29.8175	-20.3255
1866	-0.9568	-4.3215	0.0000	0.8060	2.1440	3.7368	1.9780	3.0506	9.2308	14.2828	6.6977	13.8000	13.8000	13.8000	13.8000	-8.1649	-2.0953	-9.3332	-10.3996	-27.9574	-15.6263	-29.9493	-22.0322
1867	1.4621	0.0445	0.0000	2.1028	4.2317	0.4351	3.5879	4.4538	14.6744	10.6720	5.8411	13.8000	13.8000	13.8000	13.8000	-10.7068	-2.4503	-11.7503	-10.4392	-25.0670	-12.7359	-32.5194	-10.8531
1868	0.5749	-0.8632	0.0000	0.8761	0.1490	4.0304	4.2796	5.6794	12.5460	9.1764	7.0851	13.8000	13.8000	13.8000	13.8000	-11.5381	-0.3680	-6.8744	-10.4331	-25.8989	-13.5678	-31.0301	-19.1925
1869	1.3938	-0.1800	0.0000	1.4579	4.3926	2.3886	2.9165	4.7448	15.3615	10.7324	6.3261	13.8000	13.8000	13.8000	13.8000	-11.3535	-2.3879	-11.9557	-10.4205	-24.9541	-12.6230	-31.9092	-10.8568
1870	-2.0140	-3.9816	0.0000	4.2367	0.8537	5.4266	1.5990	5.2194	9.6961	10.4564	6.9927	13.8000	13.8000	13.8000	13.8000	-18.3006	-2.5314	-13.5964	-10.5211	-28.1417	-15.8106	-29.1756	-25.7378
1871	0.6552	-2.3782	0.0000	3.5527	0.0514	6.6856	0.8680	4.0641	8.9576	9.7827	6.8599	13.8000	13.8000	13.8000	13.8000	-13.9737	-1.6888	-5.7036	-10.4219	-26.2460	-13.9149	-29.8929	-23.3401
1872	0.6947	-2.5212	0.0000	3.4028	0.1443	6.6362	0.6055	3.7918	8.6254	9.8250	6.6505	13.8000	13.8000	13.8000	13.8000	-13.9328	-1.7822	-5.5823	-10.4054	-26.1939	-13.8628	-29.8655	-23.4321
1873	1.7299	5.2691	0.0000	2.2166	0.5608	0.6179	0.2005	5.1596	6.4535	10.0529	6.0987	13.8000	13.8000	13.8000	13.8000	-5.9976	-3.4874	-13.4582	-15.7053	-21.8502	-9.5191	-31.1781	-19.2661
1874	1.3507	-0.8053	0.0000	2.4606	4.1971	0.3728	2.8567	4.6107	13.3044	11.2148	6.6707	13.8000	13.8000	13.8000	13.8000	-11.3839	-3.0994	-12.8379	-10.4650	-25.1268	-12.7957	-33.4839	-10.1870
1875	-1.0227	-4.5672	0.0000	1.4740	0.4985	5.8131	1.1523	3.8099	20.4560	9.9512	6.8582	13.8000	13.8000	13.8000	13.8000	-14.4106	-4.2874	-5.3630	-10.3955	-28.1323	-15.8012	-34.3771	-23.0572
1876	-1.7436	-2.9882	0.0000	-0.5612	0.3604	5.5114	0.9719	5.6885	19.6985	9.6246	7.2101	13.8000	13.8000	13.8000	13.8000	-14.3998	-0.8135	-9.4730	-10.4042	-27.8116	-15.4805	-31.6752	-19.1894
1877	-0.9462	-2.5243	0.0000	4.7274	2.3006	5.3027	1.4688	4.8909	7.6288	9.9806	6.5739	13.8000	13.8000	13.8000	13.8000	-14.2438	-0.4208	-10.2020	-10.5125	-26.9398	-14.6087	-30.1362	-24.8586
1878	-1.4379	-2.8710	0.0000	-0.6793	0.4228	5.3924	0.4784	5.5193	19.6564	10.1783	7.0385	13.8000	13.8000	13.8000	13.8000	-14.2489	-0.4577	-9.5975	-10.4773	-27.7876	-15.4565	-31.5040	-19.2616
1879	-1.6193	-2.9533	0.0000	-0.6187	0.5289	5.4504	0.8145	5.6827	19.8797	9.8474	7.2301	13.8000	13.8000	13.8000	13.8000	-14.4306	-0.7724	-9.5245	-10.5017	-27.6213	-15.2902	-31.4693	-19.0395
1880	1.1928	-0.0152	0.0000	2.1913	4.4225	0.3099	3.7361	4.4199	14.4805	10.4602	5.7559	13.8000	13.8000	13.8000	13.8000	-10.3961	-2.2299	-11.5781	-10.5947	-25.0390	-12.7079	-32.8390	-10.6427
1881	1.7970	5.3532	0.0000	2.2615	0.4400	0.5324	0.0021	5.4104	6.4145	10.0385	6.1802	13.8000	13.8000	13.8000	13.8000	-6.1149	-3.2264	-13.4482	-15.7557	-21.8664	-9.5353	-31.3566	-19.1513
1882	0.8005	-0.5674	0.0000	2.1761	2.3636	5.5463	4.1539	4.6808	19.7914	9.7442	6.1057	13.8000	13.8000	13.8000	13.8000	-14.2516	-2.8490	-10.9735	-10.5027	-25.6885	-13.3574	-30.5665	-20.7120
1883	1.2255	0.2303	0.0000	2.2525	4.1711	0.1833	3.3268	4.6838	14.7734	11.1189	5.8793	13.8000	13.8000	13.8000	13.8000	-9.9775	-2.8339	-12.2772	-10.6445	-25.1329	-12.8018	-32.5795	-10.8103
1884	1.0376	-0.3925	0.0000	2.4959	3.6339	0.3731	2.4656	4.4831	13.8635	11.3649	6.0941	13.8000	13.8000	13.8000	13.8000	-11.2807	-2.9101	-12.8278	-10.4631	-25.1716	-12.8405	-33.0805	-10.9102
1885	-1.0586	-2.6798	0.0000	2.6547	1.2311	5.5039	6.2081	4.5607	18.6776	7.8268	6.1857	13.8000	13.8000	13.8000	13.8000	-13.2380	-1.7971	-8.4890	-10.5838	-27.1267	-14.7956	-31.2506	-22.9122
1886	1.1950	-0.1779	0.0000	1.6327	3.2959	4.6778	0.2397	5.1269	19.4178	7.3431	6.3210	13.8000	13.8000	13.8000	13.8000	-11.7859	-1.2063	-8.9090	-10.6917	-25.0914	-12.7603	-28.6268	-20.0476
1887	-3.5544	-7.7214	0.0000	3.1624	3.7073	4.8360	3.5160	3.2133	7.8992	11.5326	6.8976	13.8000	13.8000	13.8000	13.8000	-16.1169	-3.6691	-10.0184	-10.3486	-31.0724	-18.7413	-30.7499	-28.2163
1888	0.5391	-1.5255	0.0000	5.4391	2.6743	5.8164	2.7510	5.1716	11.5519	8.9152	7.0967	13.8000	13.8000	13.8000	13.8000	-17.0715	-0.3706	-12.1353	-10.3128	-25.7866	-13.4555	-28.5214	-24.4539
1889	2.3308	-0.3262	0.0000	7.7641	1.1738	5.0144	4.8571	4.0242	8.6746	9.0962	6.3835	13.8000	13.8000	13.8000	13.8000	-15.0135	-4.3865	-10.7102	-10.3921	-24.7586	-12.4275	-28.0160	-25.8964
1890	-0.1562	-3.1961	0.0000	-3.2078	0.9978	6.6132	2.4483	4.0112	20.3230	11.9907	6.8582	13.8000	13.8000	13.8000	13.8000	-12.2439	-6.5385	-9.2410	-10.5470	-27.0440	-14.7129	-29.5428	-17.2994
1891	0.8203	-1.8254	0.0000	2.2119	1.9728	4.6893	1.6933	4.4209	7.0141	9.2572	6.9122	13.8000	13.8000	13.8000	13.8000	-17.1948	-2.5562	-14.1848	-10.3685	-26.0023	-13.6712	-32.0374	-21.2211
1892	-1.4619	-4.0224	0.0000	1.4275	2.5100	6.6323	2.7611	4.7792	10.4461	10.2499	7.2012	13.8000	13.8000	13.8000	13.8000	-16.8517	-1.2200	-14.0530	-10.3949	-27.9933	-15.6622	-33.9258	-22.1564
1893	-1.6044	-2.7797	0.0000	-0.5750	0.4808	5.5593	0.6624	5.5614	19.8813	9.8580	7.0029	13.8000	13.8000	13.8000	13.8000	-14.2889	-0.7270	-9.3954	-10.4943	-27.8568	-15.5257	-31.5610	-19.1026
1894	0.8777	-0.6283	0.0000	0.8937	0.0859	3.1026	4.0983	5.4485	12.7201	8.7451	7.1189	13.8000	13.8000	13.8000	13.8000	-11.7486	-0.6402	-6.6029	-10.3995	-25.5468	-13.2157	-30.7657	-19.0116
1895	0.8902	-0.2503	0.0000	1.0906	3.2271	1.8227	4.7210	4.4154	14.8040	11.6812	5.8092	13.8000	13.8000	13.8000	13.8000	-10.4551	-2.4310	-10.3462	-10.6739	-25.1926	-12.8615	-31.6136	-10.3730
1896	0.0658	-2.5302	0.0000	3.6940	1.6898	3.2352	7.3475	4.2983	19.5553	12.6571	6.8388	13.8000	13.8000	13.8000	13.8000	-12.1526	-0.7143	-6.0105	-10.3496	-26.6987	-14.3676	-35.7558	-21.5522
1897	-3.5472	-7.7947	0.0000	3.0772	3.5469	5.0136	3.4705	3.0127	7.7878	11.5343	6.7757	13.8000	13.8000	13.8000	13.8000	-16.2504	-3.6009	-10.0144	-10.3545	-31.2161	-18.8850	-30.6509	-28.0940
1898	-1.6249	-2.9125	0.0000	-0.7207	0.4424	5.5056	0.8037	5.6045	19.7947	9.9094	7.1081	13.8000	13.8000	13.8000	13.8000	-14.2012	-0.7062	-9.4315	-10.3557	-27.7046	-15.3735	-31.4318	-18.9563
1899	2.3328	0.0060	0.0000	7.9332	1.4979	5.1694	5.0332	4.1009	9.0247	9.0740	6.3254	13.8000	13.8000	13.8000	13.8000	-15.0106	-4.6951	-10.7249	-10.4612	-24.5326	-12.2015	-28.2230	-25.7163
1900	-0.3314	-3.1492	0.0000	-1.9823	1.3720	7.3555	2.4443	4.3123	20.1153	11.7916	7.0327	13.8000	13.8000	13.8000	13.8000	-12.7527	-6.2986	-8.6908	-10.3164	-27.1287	-14.7976	-29.7894	-18.0753
1901	-1.5544	-4.4723	0.0000	2.6655	4.6971	1.0826	4.5957	4.5373	7.8639	9.7904	7.1745	13.8000	13.8000	13.8000	13.8000	-13.8978	-2.1462	-10.5178	-10.3541	-28.3600	-16.0289	-30.0151	-24.3437
1902	0.9960	-0.5883	0.0000	2.4529	3.9858	0.2725	2.3953	4.7016	13.6094	11.6272	6.2490	13.8000	13.8000	13.8000	13.8000	-11.2346	-3.0431	-12.8840	-10.6022	-25.4578	-13.1267	-33.1884	-11.0831
1903	1.8846	5.4414	0.0000	2.2344	0.7962	1.8228	0.8552	5.5897	6.9880	10.9912	7.5197	13.8000	13.8000	13.8000	13.8000	-5.5717	-3.3290	-12.6509	-15.9687	-21.4235	-9.0924	-31.5467	-18.6719
1904	-2.5894	-4.7705	0.0000	1.8837	5.1037	5.2715	1.8802	5.2784	11.7660	10.3802	7.4476	13.8000	13.8000	13.8000	13.8000	-12.4763	-2.8248	-10.9504	-10.3561	-29.0695	-16.7384	-29.2786	-24.0069
1905	1.7402	5.1704	0.0000	2.2090	0.0086	0.6915	0.0289	5.2700	6.2842	9.8865	5.9779	13.8000	13.8000	13.8000	13.8000	-5.9743	-3.1428	-13.4287	-15.7174	-21.7405	-9.4094	-31.1861	-19.1412
1906	1.5135	0.6701	0.0000	4.8699	0.8735	3.7792	2.8785	5.0494	18.5087	8.2086	6.1000	13.8000	13.8000	13.8000	13.8000	-14.6424	-0.2328	-10.9473	-10.5034	-24.7599	-12.4288	-33.6228	-22.4103
1907	1.7081	5.7228	0.0000	2.2477	1.1030	0.4397	0.5444	5.8380	7.0074	10.4997	6.9182	13.8000	13.8000	13.8000	13.8000	-5.8748	-3.4419	-13.5916	-16.1177	-21.7980	-9.4669	-31.2375	-19.1441
1908	2.2250	-0.1995	0.0000	7.5635	1.1955	5.2031	4.7027	4.4393	8.9757	9.0405	6.6933	13.8000	13.8000	13.8000	13.8000	-15.1424	-4.4269	-10.8704	-10.5987	-24.4332	-12.1021	-27.8149	-25.8522
1909	-0.9669	-1.9644	0.0000	2.8442	1.3455	1.9041	2.7459	4.4934	18.6557	9.7263	5.8012	13.8000	13.8000	13.8000	13.8000	-12.4263	-0.1831	-10.3293	-10.6270	-27.0688	-14.7377	-29.9705	-22.4759
1910	0.6188	-2.5367	0.0000	3.3469	0.1568	6.7312	0.7739	3.9003	8.5886	9.6928	6.8614	13.8000	13.8000	13.8000	13.8000	-13.9382	-1.6842	-5.7172	-10.3323	-26.2616	-13.9305	-29.9308	-23.2702
1911	-0.6027	-2.0129	0.0000	1.3985	0.4836	4.4347	5.5509	4.4261	11.1186	8.0885	6.1651	13.8000	13.8000	13.8000	13.8000	-9.0917	-0.7148	-9.5918	-10.5402	-26.7642	-14.4331	-31.1656	-20.7001
1912	-3.0735	-5.1352	0.0000	2.3942	0.3113	7.1828	3.2045	4.3728	13.2298	7.0654	6.1879	13.8000	13.8000	13.8000	13.8000	-15.0176	-2.9173	-9.3882	-10.3622	-29.5044	-17.1733	-28.7967	-24.8607
1913	1.3908	-0.2174	0.0000	1.9551	3.6104	1.0823	2.9826	4.5304	14.7013	11.7390	6.2575	13.8000	13.8000	13.8000	13.8000	-10.3211	-2.7310	-12.2155	-10.4592	-24.8599	-12.5288	-32.5481	-10.6934
1914	0.7064	-2.4833	0.0000	3.4023	0.0626	6.8273	0.5383	3.9666	8.7826	9.6148	6.7342	13.8000	13.8000	13.8000	13.8000	-14.0720	-1.6225	-5.7027	-10.3811	-26.1959	-13.8648	-30.0056	-23.2705
1915	-0.6357	-2.5647	0.0000	4.8100	2.2424	5.2800	1.2726	4.8010	7.4901	9.9556	6.6108	13.8000	13.8000	13.8000	13.8000	-14.3225	-0.4987	-10.3417	-10.4540	-27.0613	-14.7302	-29.9000	-25.0131
1916	2.2571	5.3236	0.0000	2.6157	1.0254	0.9404	0.9886	5.7569	7.1799	10.4570	7.5912	13.8000	13.8000	13.8000	13.8000	-5.4606	-3.5547	-13.3501	-15.2109	-22.0636	-9.7325	-31.7668	-18.8746
1917	1.7858	5.2534	0.0000	2.4858	0.2255	0.4706	0.0455	5.3457	6.4152	9.9633	6.2846	13.8000	13.8000	13.8000	13.8000	-5.9765	-3.2900	-13.3814	-15.6821	-21.8526	-9.5215	-31.2970	-19.1765
1918	-0.7752	-3.7321	0.0000	-0.6326	2.9728	5.3314	2.2382	4.0192	8.4423	11.9210	6.5583	13.8000	13.8000	13.8000	13.8000	-14.6815	-4.4239	-12.2232	-10.4087	-27.5229	-15.1918	-29.7451	-20.4458
1919	0.7037	-1.6356	0.0000	2.2122	2.1550	4.9369	1.8316	4.3807	6.9873	9.5541	6.5423	13.8000	13.8000	13.8000	13.8000	-17.4963	-2.4670	-14.4090	-10.4489	-25.6662	-13.3351	-31.5769	-21.4068
1920	0.4209	-2.1791	0.0000	5.4036	0.3210	4.6604	3.1971	4.2134	13.3098	9.4811	6.5180	13.8000	13.8000	13.8000	13.8000	-15.7272	-4.5148	-13.4726	-10.4356	-26.0484	-13.7173	-30.7694	-25.0481
1921	1.2132	0.6557	0.0000	2.0105	3.7770	0.4912	2.6431	4.3627	13.8619	11.7454	5.2907	13.8000	13.8000	13.8000	13.8000	-12.8831	-1.2995	-10.9966	-10.7572	-25.1308	-12.7997	-32.2338	-10.3102
1922	-2.1576	-3.3539	0.0000	1.3732	2.6110	3.6180	1.8724	5.1656	20.2220	10.7616	6.3565	13.8000	13.8000	13.8000	13.8000	-16.5129	-0.6536	-13.5343	-10.6462	-28.4337	-16.1026	-28.1409	-22.4314
1923	1.0258	-0.1738	0.0000	2.0566	4.0437	0.2947	2.2967	4.8158	15.3409	11.1679	6.2602	13.8000	13.8000	13.8000	13.8000	-10.2342	-2.5369	-11.9158	-10.6347	-25.1674	-12.8363	-32.6888	-10.7860
1924	0.6658	-1.0978	0.0000	0.9198	0.1856	3.8833	4.7810	5.7087	12.3083	9.2912	7.4591	13.8000	13.8000	13.8000	13.8000	-11.6775	-0.1466	-7.2762	-10.3561	-25.6539	-13.3228	-30.8377	-19.2303
1925	-1.8589	-5.2019	0.0000	2.3544	1.2932	5.5717	5.8414	4.2245	7.9361	10.1116	7.2774	13.8000	13.8000	13.8000	13.8000	-13.9901	-1.1619	-9.3532	-10.4059	-28.8800	-16.5489	-25.4828	-24.8284
1926	-0.8803	-4.3259	0.0000	1.8535	0.6568	5.4356	1.2334	3.8326	20.4483	9.8655	6.9064	13.8000	13.8000	13.8000	13.8000	-14.5584	-4.4342	-5.6353	-10.2504	-27.9587	-15.6276	-34.3811	-23.2263
1927	1.2795	0.6580	0.0000	1.9650	3.7258	0.6657	2.5438	4.3621	13.9229	11.7608	5.3106	13.8000	13.8000	13.8000	13.8000	-13.1137	-1.0511	-11.1081	-10.8414	-24.9919	-12.6608	-32.1814	-10.3165
1928	-0.0093	-1.9710	0.0000	4.0949	0.6481	1.8080	2.6242	5.1394	18.8047	12.3346	7.0524	13.8000	13.8000	13.8000	13.8000	-17.8639	-0.4826	-11.3463	-10.4752	-26.6135	-14.2824	-31.9947	-23.3801
1929	-0.6082	-3.0475	0.0000	-3.0144	1.4225	5.9030	2.4286	3.9938	19.7358	11.9477	6.4098	13.8000	13.8000	13.8000	13.8000	-12.3154	-6.3737	-9.2145	-10.2503	-27.2815	-14.9504	-29.3504	-17.4959
1930	0.7519	-1.4378	0.0000	2.5412	2.1073	4.2794	1.7145	4.6574	6.9651	9.4274	6.9016	13.8000	13.8000	13.8000	13.8000	-17.5486	-2.7401	-14.3002	-10.2624	-25.7465	-13.4154	-31.6106	-21.4388
1931	2.0309	1.3057	0.0000	5.1072	0.1687	4.6024	2.3822	5.5278	18.6933	8.0486	6.2849	13.8000	13.8000	13.8000	13.8000	-13.9129	-0.4665	-10.7408	-10.8213	-24.6062	-12.2751	-33.1613	-22.5086
1932	-0.1526	-2.2659	0.0000	3.7038	1.0698	2.9563	7.6848	4.6979	19.4997	12.6695	6.7157	13.8000	13.8000	13.8000	13.8000	-11.9864	-1.4723	-6.2190	-10.2810	-26.7185	-14.3874	-35.6381	-21.4400
1933	-3.5974	-7.7809	0.0000	3.1794	3.5096	4.8346	3.5959	3.1625	7.7553	11.4644	6.8769	13.8000	13.8000	13.8000	13.8000	-16.3673	-3.5919	-10.0441	-10.4024	-31.0777	-18.7466	-30.7134	-28.2666
1934	1.6847	5.7048	0.0000	2.4830	1.1812	0.6265	0.6256	5.9599	7.1604	10.4383	6.9201	13.8000	13.8000	13.8000	13.8000	-5.8182	-3.2090	-13.5021	-16.1777	-21.5926	-9.2615	-31.5211	-19.0742
1935	0.5421	-2.5664	0.0000	3.4516	0.0454	6.6201	0.6915	3.8964	8.5721	9.9584	6.7773	13.8000	13.8000	13.8000	13.8000	-14.0205	-1.5453	-5.7258	-10.3845	-26.1719	-13.8408	-29.7630	-23.2817
1936	1.6385	-0.0444	0.0000	2.8262	3.0497	0.1488	3.0357	4.6940	14.6931	10.7805	6.4136	13.8000	13.8000	13.8000	13.8000	-11.2768	-2.9517	-12.2777	-10.6690	-24.8506	-12.5195	-33.2663	-12.3220
1937	1.6263	-0.0688	0.0000	2.5169	3.1782	0.4629	2.7582	4.8185	15.4953	10.6840	6.6276	13.8000	13.8000	13.8000	13.8000	-10.6475	-2.4054	-12.1596	-10.5208	-24.8993	-12.5682	-33.0703	-10.7782
1938	0.8231	-2.0991	0.0000	5.4950	0.6114	4.8774	2.9815	4.0453	13.5449	9.3625	6.8029	13.8000	13.8000	13.8000	13.8000	-15.7719	-4.5253	-13.4408	-10.4271	-25.9498	-13.6187	-31.1630	-24.9210
1939	-0.4902	-2.1698	0.0000	-0.2027	2.3534	6.9464	5.0599	5.7162	10.5023	8.8093	7.2906	13.8000	13.8000	13.8000	13.8000	-13.6742	-0.1665	-9.2335	-10.4718	-26.6801	-14.3490	-29.6106	-19.6248
1940	-0.9472	-2.1401	0.0000	2.6378	1.3106	2.1584	2.6500	4.6074	19.0255	9.4157	5.9712	13.8000	13.8000	13.8000	13.8000	-12.2949	-0.2264	-10.3182	-10.4263	-27.3355	-15.0044	-29.8922	-22.3407
1941	1.6371	0.0795	0.0000	2.1550	4.2477	0.3817	3.4953	4.3509	14.6556	10.9833	5.8578	13.8000	13.8000	13.8000	13.8000	-10.5856	-2.2578	-12.0049	-10.5729	-25.0003	-12.6692	-32.4455	-10.8320
1942	1.9050	5.4631	0.0000	2.3772	0.3689	0.6025	0.0872	5.2411	6.3940	10.0869	6.1203	13.8000	13.8000	13.8000	13.8000	-6.0903	-3.3180	-13.5332	-15.6444	-21.8381	-9.5070	-31.0477	-19.2912
1943	-2.9114	-3.9369	0.0000	3.5891	0.5528	6.1185	2.7467	5.5945	11.4771	12.5286	6.8076	13.8000	13.8000	13.8000	13.8000	-15.6204	-1.2931	-12.9008	-10.6663	-28.9287	-16.5976	-30.8817	-25.2671
1944	1.3210	1.3569	0.0000	4.8202	0.0359	4.2781	3.0444	5.6417	18.4830	7.8154	5.9679	13.8000	13.8000	13.8000	13.8000	-14.8382	-0.7508	-10.5409	-10.8986	-25.0693	-12.7382	-33.1590	-22.0477
1945	-0.2836	-3.3433	0.0000	-3.3468	1.2087	5.8729	1.8748	3.8054	20.2068	11.8396	6.7585	13.8000	13.8000	13.8000	13.8000	-11.8035	-6.1391	-9.0749	-10.4287	-26.7984	-14.4673	-29.2660	-17.2015
1946	1.3432	-0.2583	0.0000	1.6884	4.1178	0.5946	2.8491	4.1874	14.6173	12.4818	5.9533	13.8000	13.8000	13.8000	13.8000	-9.4553	-2.9285	-10.9470	-10.4702	-25.3063	-12.9752	-32.1560	-9.6781
1947	-0.7736	-2.2373	0.0000	2.9803	2.2560	6.6701	2.4842	5.6745	9.0410	10.9729	7.2157	13.8000	13.8000	13.8000	13.8000	-15.5796	-3.5494	-11.9678	-10.4721	-26.9566	-14.6255	-30.7375	-22.7783
1948	-3.1964	-5.3999	0.0000	2.9825	2.5238	2.6553	2.1828	4.0140	9.0514	12.1841	6.2155	13.8000	13.8000	13.8000	13.8000	-13.4865	-0.8066	-11.4102	-10.3579	-29.7668	-17.4357	-30.2488	-25.7405
1949	-0.8126	-2.2324	0.0000	2.9195	1.0320	6.0698	6.5903	4.7240	19.2110	7.9537	6.0294	13.8000	13.8000	13.8000	13.8000	-13.1152	-1.7948	-8.6200	-10.5395	-27.2013	-14.8702	-30.6240	-22.7732
1950	1.7793	5.2615	0.0000	2.3333	0.4814	0.7078	0.0052	5.2073	6.4001	10.0517	6.2059	13.8000	13.8000	13.8000	13.8000	-6.0785	-3.3263	-13.4654	-15.6462	-21.8083	-9.4772	-31.5897	-19.1605
1951	-3.3681	-5.5961	0.0000	2.7425	1.8074	1.9884	2.5003	3.9948	9.0925	12.3078	6.1965	13.8000	13.8000	13.8000	13.8000	-13.2112	-0.7424	-10.9096	-10.4994	-29.6583	-17.3272	-29.7135	-25.5320
1952	0.4342	-1.2451	0.0000	5.6418	2.6090	5.9459	2.9204	5.4667	11.3181	8.8705	7.1434	13.8000	13.8000	13.8000	13.8000	-17.5259	-0.2203	-11.9928	-10.6179	-25.7488	-13.4177	-28.4652	-24.4623
1953	1.9810	5.7811	0.0000	2.2297	0.4944	0.2675	0.5423	5.9117	7.0375	10.4938	7.4801	13.8000	13.8000	13.8000	13.8000	-5.7785	-3.0402	-14.3039	-16.0581	-21.9635	-9.6324	-31.0018	-18.9629
1954	-3.1446	-5.5891	0.0000	2.8668	2.6672	2.5934	2.3389	3.6323	8.5755	12.2908	6.0785	13.8000	13.8000	13.8000	13.8000	-13.2919	-0.8126	-11.7438	-10.2618	-29.6297	-17.2986	-30.0179	-25.6813
1955	-2.9680	-4.3308	0.0000	-0.5011	3.8110	6.3949	3.6146	5.1459	12.1762	9.9091	6.6765	13.8000	13.8000	13.8000	13.8000	-15.1882	-3.6693	-10.7848	-10.4705	-29.0660	-16.7349	-27.7562	-21.3809
1956	1.5667	-0.0270	0.0000	1.8484	4.6028	0.0200	3.2550	4.4724	15.7519	11.6233	6.0224	13.8000	13.8000	13.8000	13.8000	-10.7981	-2.6849	-11.9015	-10.7313	-24.7928	-12.4617	-32.4650	-10.3820
1957	1.1959	0.2479	0.0000	1.8434	4.1758	0.2839	3.4004	4.5353	14.5830	11.3164	5.7483	13.8000	13.8000	13.8000	13.8000	-10.5675	-2.2717	-11.9595	-10.5948	-24.9826	-12.6515	-32.0717	-10.2929
1958	-0.7069	-2.1031	0.0000	2.7168	1.5857	6.9720	2.9998	5.5774	8.8712	11.2951	7.1899	13.8000	13.8000	13.8000	13.8000	-15.8294	-3.2594	-12.1476	-10.5167	-26.9284	-14.5973	-30.5705	-22.4713
1959	2.0106	5.2437	0.0000	2.2519	0.2536	0.6627	0.0224	5.4019	6.4162	9.9859	6.1322	13.8000	13.8000	13.8000	13.8000	-5.9887	-3.3659	-13.4084	-15.5830	-21.9330	-9.6019	-30.9809	-19.1505
1960	2.2109	-0.0177	0.0000	2.6373	4.1171	0.3677	2.8965	4.4531	15.4831	11.2996	6.6596	13.8000	13.8000	13.8000	13.8000	-10.8181	-2.2034	-12.5210	-10.4847	-24.5358	-12.2047	-33.0045	-10.7679
1961	-1.3521	-2.3071	0.0000	4.8495	2.5037	5.3644	0.9168	5.1489	7.3116	9.5566	6.6022	13.8000	13.8000	13.8000	13.8000	-14.1334	-0.1771	-10.3125	-10.5294	-27.3273	-14.9962	-30.1441	-24.7869
1962	0.6706	0.1357	0.0000	2.7354	4.7256	0.1359	3.4201	4.9965	15.2788	11.9308	5.8650	13.8000	13.8000	13.8000	13.8000	-11.7255	-2.4092	-12.5451	-10.8200	-25.4414	-13.1103	-33.0755	-10.8684
1963	1.8769	5.3168	0.0000	2.1337	0.3989	0.5378	0.0935	5.2623	6.2627	10.0752	6.1339	13.8000	13.8000	13.8000	13.8000	-5.9672	-3.2694	-13.4187	-15.7033	-21.8726	-9.5415	-31.1393	-19.1580
1964	1.4729	0.9280	0.0000	4.7512	0.5975	3.7108	2.8049	4.9723	18.9513	8.1488	5.7027	13.8000	13.8000	13.8000	13.8000	-14.5579	-0.8124	-9.5662	-10.6110	-25.0405	-12.7094	-33.3690	-22.1823
1965	1.4047	5.5281	0.0000	1.8135	0.6331	1.1285	0.9309	5.8157	6.9772	9.6587	6.1617	13.8000	13.8000	13.8000	13.8000	-5.6204	-3.6919	-12.9317	-16.3176	-22.1371	-9.8060	-30.5947	-18.5839
1966	1.5942	5.4479	0.0000	2.3932	1.3825	0.7128	0.7125	5.7675	7.1195	10.3676	6.5503	13.8000	13.8000	13.8000	13.8000	-5.7231	-3.7401	-13.2441	-16.1122	-21.8189	-9.4878	-31.3105	-19.0564
1967	-0.7556	-2.9571	0.0000	2.4278	1.6234	1.6683	1.7527	4.6915	18.1053	10.0987	6.7583	13.8000	13.8000	13.8000	13.8000	-12.2585	-0.9865	-9.7204	-10.3579	-27.4338	-15.1027	-29.8763	-22.7539
1968	-0.0034	-4.0527	0.0000	1.9043	1.9024	0.8323	4.3457	3.0148	8.0024	7.9492	6.5101	13.8000	13.8000	13.8000	13.8000	-12.3155	-2.5440	-5.9700	-10.4407	-27.6063	-15.2752	-29.1690	-23.2154
1969	0.8932	-0.0789	0.0000	1.7391	3.5535	5.0595	0.6226	5.5265	19.7131	7.0664	6.4631	13.8000	13.8000	13.8000	13.8000	-12.0876	-1.0098	-9.0170	-10.6677	-25.2262	-12.8951	-28.7937	-19.9007
1970	1.9866	6.3489	0.0000	2.0988	0.7351	0.3478	0.8608	5.4293	6.7075	10.7002	7.6974	13.8000	13.8000	13.8000	13.8000	-5.2260	-2.9815	-13.9359	-16.3269	-22.0661	-9.7350	-30.6055	-18.9636
1971	1.8440	1.5217	0.0000	4.9863	0.6376	4.6105	2.6385	5.3237	18.9524	8.0749	5.9617	13.8000	13.8000	13.8000	13.8000	-13.9534	-0.5751	-10.5147	-10.7373	-24.4528	-12.1217	-33.3923	-22.4296
1972	1.8220	5.6993	0.0000	2.2354	0.5097	0.0133	0.8659	5.6904	6.6639	10.8347	7.3465	13.8000	13.8000	13.8000	13.8000	-5.7506	-2.8743	-14.1716	-16.1419	-22.2489	-9.9178	-31.1841	-19.2239
1973	-0.8353	-3.4516	0.0000	3.2451	0.6385	3.4521	5.8580	4.2988	6.4742	11.4535	6.7797	13.8000	13.8000	13.8000	13.8000	-13.6093	-0.3275	-8.0352	-10.5286	-27.3179	-14.9868	-27.5722	-24.0364
1974	1.0443	-0.1503	0.0000	1.9712	3.9174	0.3848	2.4296	5.0452	15.0162	11.6226	6.3466	13.8000	13.8000	13.8000	13.8000	-10.2951	-2.5793	-12.5346	-10.6186	-25.3665	-13.0354	-32.4457	-10.8904
1975	1.3619	0.2743	0.0000	2.0344	4.3402	0.3351	3.5404	4.6312	14.5734	10.9391	5.9935	13.8000	13.8000	13.8000	13.8000	-10.5452	-2.3088	-11.8370	-10.5064	-24.8080	-12.4769	-32.3050	-10.8016
1976	-1.6282	-2.8389	0.0000	-0.6388	0.4799	5.4802	0.8055	5.7533	19.6990	9.8682	7.2137	13.8000	13.8000	13.8000	13.8000	-14.3434	-0.7708	-9.3135	-10.4622	-27.8690	-15.5379	-31.5471	-19.0953
1977	1.2381	-0.2430	0.0000	2.0648	4.3644	0.9164	3.7099	4.9370	14.9571	10.9607	6.3989	13.8000	13.8000	13.8000	13.8000	-10.7271	-2.7454	-12.1766	-10.6721	-25.0364	-12.7053	-32.5467	-10.6456
1978	-0.8958	-4.2269	0.0000	1.0581	2.2107	3.3812	1.9965	3.3162	9.0576	14.1495	6.6208	13.8000	13.8000	13.8000	13.8000	-8.0637	-1.9667	-9.9101	-10.3526	-28.1407	-15.8096	-30.1999	-22.2929
1979	-1.4479	-2.8365	0.0000	-0.6192	0.2956	5.3189	0.8296	5.5649	19.7433	9.8586	7.1421	13.8000	13.8000	13.8000	13.8000	-14.3272	-0.8035	-9.5456	-10.4715	-27.6964	-15.3653	-31.5819	-19.1333
1980	2.0081	-0.4950	0.0000	5.7430	4.3895	5.9208	1.4618	4.0098	19.4082	9.1378	6.4117	13.8000	13.8000	13.8000	13.8000	-15.5275	-4.4016	-12.3204	-10.3991	-24.5667	-12.2356	-26.1178	-23.9246
1981	-0.7948	-2.1008	0.0000	2.9796	1.6010	6.9497	3.0677	5.4247	9.1223	11.4069	6.8407	13.8000	13.8000	13.8000	13.8000	-15.9705	-3.5670	-12.2799	-10.6489	-26.8842	-14.5531	-30.6962	-22.5514
1982	-2.4681	-4.2585	0.0000	2.6144	0.3515	4.6527	1.2919	4.9117	9.2895	7.8194	6.6064	13.8000	13.8000	13.8000	13.8000	-12.2051	-2.0680	-10.5433	-10.3588	-28.6364	-16.3053	-32.2446	-24.3368
1983	-1.1215	-4.6882	0.0000	1.6511	0.6272	5.7492	1.0156	3.7907	20.3743	9.8295	6.9614	13.8000	13.8000	13.8000	13.8000	-14.2863	-4.5378	-5.5224	-10.3162	-28.4141	-16.0830	-34.6916	-23.1426
1984	1.7830	5.6706	0.0000	2.3806	1.4223	0.6118	0.7417	5.9547	7.1005	10.2817	6.9765	13.8000	13.8000	13.8000	13.8000	-6.0251	-3.5211	-13.5046	-16.0572	-21.6458	-9.3147	-31.3445	-19.0427
1985	1.5122	0.2959	0.0000	1.8616	4.2981	0.3659	3.6394	4.5420	14.5946	10.8092	5.9414	13.8000	13.8000	13.8000	13.8000	-10.5862	-2.3170	-11.7806	-10.6167	-24.7738	-12.4427	-32.3727	-10.6559
1986	0.8981	-2.2934	0.0000	5.1552	0.7566	4.5421	3.4373	3.9705	13.3250	9.3165	6.7272	13.8000	13.8000	13.8000	13.8000	-15.8488	-4.1098	-13.2680	-10.4766	-25.9546	-13.6235	-30.9084	-24.7647
1987	-0.7635	-2.0238	0.0000	2.8803	1.5219	6.9419	3.1244	5.5932	8.8927	11.3684	7.0668	13.8000	13.8000	13.8000	13.8000	-15.9147	-3.3272	-12.0963	-10.4628	-26.9106	-14.5795	-30.5521	-22.3709
1988	2.0215	-0.5167	0.0000	5.5491	4.7234	6.3433	1.2114	4.0480	19.1472	8.9414	6.4230	13.8000	13.8000	13.8000	13.8000	-15.4326	-4.9884	-12.2974	-10.2469	-24.8154	-12.4843	-25.9460	-23.8817
1989	1.2547	0.6288	0.0000	1.8261	5.1811	1.6175	2.6845	5.1474	14.5788	10.7298	6.0286	13.8000	13.8000	13.8000	13.8000	-10.7231	-3.5077	-11.8816	-10.7612	-24.9440	-12.6129	-32.1032	-10.3513
1990	-0.9107	-2.5152	0.0000	4.9561	2.3288	5.0962	1.3283	4.7418	7.7565	9.5797	6.3508	13.8000	13.8000	13.8000	13.8000	-14.5225	-0.8054	-10.4184	-10.5031	-27.0573	-14.7262	-29.8382	-24.8992
1991	-0.7230	-2.2273	0.0000	2.8024	1.5972	6.9115	3.1690	5.4571	8.9489	11.3114	6.9675	13.8000	13.8000	13.8000	13.8000	-15.8726	-3.6119	-12.3860	-10.5455	-26.8742	-14.5431	-30.6673	-22.5296
1992	0.0465	-2.3512	0.0000	3.8033	2.1172	2.6132	8.4634	3.7710	19.6255	12.2105	5.9995	13.8000	13.8000	13.8000	13.8000	-11.5692	-0.9652	-5.5202	-10.6375	-26.3114	-13.9803	-35.5034	-22.0172
1993	-1.5298	-2.9652	0.0000	-0.7321	0.5736	5.3276	0.4862	5.5322	19.6926	9.7028	7.0699	13.8000	13.8000	13.8000	13.8000	-14.3088	-0.7370	-9.3982	-10.4701	-27.4986	-15.1675	-31.5617	-19.0850
1994	-2.6951	-6.1633	0.0000	1.2689	3.3457	3.5023	5.7183	4.3887	9.6506	9.6237	7.4242	13.8000	13.8000	13.8000	13.8000	-14.7317	-0.9214	-14.7125	-10.3833	-29.8190	-17.4879	-28.8146	-24.7820
1995	-0.8809	-2.5386	0.0000	4.6734	2.1336	5.5135	1.2420	4.6346	7.8792	9.6776	6.4525	13.8000	13.8000	13.8000	13.8000	-14.6508	-0.6542	-10.3173	-10.5107	-27.2190	-14.8879	-29.8082	-24.7427
1996	1.2848	-0.1023	0.0000	2.1389	4.6006	0.2653	3.0944	4.2131	16.0095	11.6590	5.8052	13.8000	13.8000	13.8000	13.8000	-10.7762	-2.5454	-12.0323	-10.3200	-25.1650	-12.8339	-32.5118	-10.7008
1997	-3.0606	-4.4681	0.0000	1.5547	0.8624	2.9579	7.0533	4.7990	8.3864	8.1431	6.3508	13.8000	13.8000	13.8000	13.8000	-12.8123	-0.6337	-11.8276	-10.3836	-29.2166	-16.8855	-26.1977	-23.3663
1998	-0.6552	-2.2808	0.0000	2.6843	1.5757	7.0167	3.0874	5.2942	9.0300	11.5222	7.0201	13.8000	13.8000	13.8000	13.8000	-15.8903	-3.3800	-12.5755	-10.5405	-26.7610	-14.4299	-30.5751	-22.6133
1999	1.5351	5.2177	0.0000	2.3111	0.8323	0.0132	0.3607	5.4178	6.5750	9.8080	5.6638	13.8000	13.8000	13.8000	13.8000	-5.6389	-3.2979	-13.8857	-15.8416	-22.1614	-9.8303	-31.4024	-19.2458
[truncated: 44,948 more rows]
