# Supplementary material for: A minimal chemo-mechanical Markov model for rotary catalysis of F1-ATPase
Source: Nat Commun. 2026 Jun 15;17:5310. doi: 10.1038/s41467-026-73844-0 (PMC13272679; doi:10.1038/s41467-026-73844-0)
Supplement: Supplementary file 4 — Source Data [file 41467_2026_73844_MOESM4_ESM.zip › SourceData/MainFigures/Fig2/binding-affinities_Fig2c.csv]

#Set	log10(K_d1)	log10(K_d2)	log10(K_d3)
1	-7.385	-5.226	-4.476
2	-7.385	-5.218	-4.484
3	-7.376	-5.221	-4.467
4	-7.390	-5.192	-4.484
5	-7.360	-5.201	-4.470
6	-7.385	-5.202	-4.494
7	-7.419	-5.193	-4.495
8	-7.380	-5.200	-4.509
9	-7.412	-5.185	-4.519
10	-7.390	-5.160	-4.532
11	-7.393	-5.172	-4.521
12	-7.403	-5.183	-4.499
13	-7.383	-5.192	-4.498
14	-7.372	-5.181	-4.510
15	-7.379	-5.202	-4.476
16	-7.384	-5.178	-4.491
17	-7.384	-5.176	-4.500
18	-7.386	-5.157	-4.542
19	-7.356	-5.216	-4.464
20	-7.399	-5.162	-4.517
21	-7.415	-5.174	-4.532
22	-7.375	-5.145	-4.529
23	-7.385	-5.170	-4.528
24	-7.403	-5.170	-4.499
25	-7.390	-5.172	-4.496
26	-7.403	-5.177	-4.518
27	-7.416	-5.164	-4.524
28	-7.401	-5.179	-4.508
29	-7.381	-5.172	-4.499
30	-7.401	-5.163	-4.537
31	-7.378	-5.183	-4.507
32	-7.404	-5.174	-4.536
33	-7.402	-5.182	-4.483
34	-7.364	-5.224	-4.476
35	-7.374	-5.203	-4.478
36	-7.372	-5.221	-4.485
37	-7.395	-5.174	-4.522
38	-7.406	-5.160	-4.533
39	-7.404	-5.156	-4.525
40	-7.363	-5.152	-4.528
41	-7.393	-5.146	-4.528
42	-7.399	-5.172	-4.480
43	-7.401	-5.160	-4.529
44	-7.404	-5.128	-4.537
45	-7.397	-5.163	-4.512
46	-7.374	-5.171	-4.515
47	-7.399	-5.139	-4.546
48	-7.399	-5.147	-4.544
49	-7.398	-5.148	-4.536
50	-7.413	-5.153	-4.544
51	-7.402	-5.198	-4.486
52	-7.381	-5.186	-4.521
53	-7.418	-5.174	-4.513
54	-7.419	-5.161	-4.526
55	-7.409	-5.164	-4.521
56	-7.375	-5.156	-4.525
57	-7.404	-5.154	-4.510
58	-7.408	-5.144	-4.533
59	-7.384	-5.182	-4.498
60	-7.352	-5.203	-4.481
61	-7.385	-5.166	-4.510
62	-7.393	-5.166	-4.530
63	-7.413	-5.164	-4.502
64	-7.403	-5.137	-4.551
65	-7.403	-5.146	-4.520
66	-7.415	-5.171	-4.499
67	-7.412	-5.183	-4.488
68	-7.414	-5.163	-4.502
69	-7.394	-5.140	-4.532
70	-7.368	-5.168	-4.501
71	-7.414	-5.147	-4.522
72	-7.383	-5.170	-4.521
73	-7.397	-5.223	-4.482
74	-7.376	-5.203	-4.473
75	-7.389	-5.141	-4.532
76	-7.393	-5.172	-4.501
77	-7.385	-5.190	-4.503
78	-7.382	-5.125	-4.559
79	-7.401	-5.186	-4.507
80	-7.382	-5.182	-4.491
81	-7.370	-5.191	-4.500
82	-7.391	-5.151	-4.534
83	-7.403	-5.144	-4.548
84	-7.385	-5.136	-4.528
85	-7.394	-5.136	-4.524
86	-7.400	-5.147	-4.532
87	-7.392	-5.173	-4.510
88	-7.370	-5.167	-4.527
89	-7.406	-5.172	-4.514
90	-7.382	-5.143	-4.545
91	-7.400	-5.189	-4.521
92	-7.358	-5.193	-4.513
93	-7.393	-5.155	-4.514
94	-7.388	-5.188	-4.522
95	-7.404	-5.138	-4.547
96	-7.409	-5.150	-4.532
97	-7.393	-5.140	-4.531
98	-7.413	-5.183	-4.492
99	-7.395	-5.160	-4.536
100	-7.404	-5.129	-4.539
101	-7.414	-5.138	-4.533
102	-7.401	-5.178	-4.512
103	-7.407	-5.173	-4.524
104	-7.410	-5.156	-4.534
105	-7.405	-5.181	-4.492
106	-7.370	-5.207	-4.496
107	-7.409	-5.184	-4.508
108	-7.386	-5.171	-4.516
109	-7.392	-5.171	-4.500
110	-7.405	-5.152	-4.525
111	-7.398	-5.208	-4.499
112	-7.397	-5.156	-4.537
113	-7.377	-5.194	-4.493
114	-7.415	-5.182	-4.487
115	-7.382	-5.204	-4.474
116	-7.424	-5.154	-4.514
117	-7.385	-5.169	-4.506
118	-7.392	-5.143	-4.539
119	-7.392	-5.124	-4.547
120	-7.408	-5.130	-4.549
121	-7.402	-5.130	-4.553
122	-7.375	-5.206	-4.496
123	-7.398	-5.161	-4.521
124	-7.403	-5.185	-4.504
125	-7.391	-5.157	-4.551
126	-7.399	-5.141	-4.521
127	-7.413	-5.173	-4.513
128	-7.409	-5.176	-4.512
129	-7.400	-5.131	-4.542
130	-7.395	-5.152	-4.520
131	-7.403	-5.156	-4.517
132	-7.419	-5.145	-4.527
133	-7.419	-5.163	-4.534
134	-7.397	-5.208	-4.478
135	-7.401	-5.129	-4.562
136	-7.399	-5.183	-4.485
137	-7.391	-5.170	-4.512
138	-7.405	-5.121	-4.553
139	-7.410	-5.189	-4.481
140	-7.380	-5.168	-4.514
141	-7.387	-5.155	-4.536
142	-7.413	-5.174	-4.504
143	-7.403	-5.137	-4.528
144	-7.420	-5.167	-4.497
145	-7.393	-5.153	-4.511
146	-7.421	-5.171	-4.510
147	-7.403	-5.159	-4.523
148	-7.407	-5.174	-4.514
149	-7.416	-5.167	-4.523
150	-7.386	-5.125	-4.551
151	-7.395	-5.161	-4.540
152	-7.386	-5.178	-4.497
153	-7.380	-5.200	-4.489
154	-7.387	-5.196	-4.496
155	-7.405	-5.123	-4.555
156	-7.402	-5.135	-4.538
157	-7.369	-5.195	-4.509
158	-7.415	-5.185	-4.488
159	-7.406	-5.184	-4.490
160	-7.401	-5.185	-4.503
161	-7.427	-5.172	-4.516
162	-7.409	-5.193	-4.498
163	-7.414	-5.175	-4.524
164	-7.389	-5.177	-4.511
165	-7.405	-5.133	-4.541
166	-7.389	-5.160	-4.530
167	-7.420	-5.157	-4.513
168	-7.384	-5.175	-4.522
169	-7.398	-5.144	-4.542
170	-7.393	-5.147	-4.534
171	-7.377	-5.158	-4.518
172	-7.378	-5.161	-4.516
173	-7.401	-5.167	-4.501
174	-7.385	-5.156	-4.548
175	-7.409	-5.143	-4.548
176	-7.386	-5.192	-4.512
177	-7.382	-5.182	-4.508
178	-7.391	-5.187	-4.505
179	-7.411	-5.133	-4.563
180	-7.422	-5.198	-4.484
181	-7.405	-5.153	-4.534
182	-7.399	-5.153	-4.541
183	-7.403	-5.203	-4.477
184	-7.399	-5.170	-4.528
185	-7.388	-5.160	-4.531
186	-7.426	-5.157	-4.528
187	-7.383	-5.149	-4.513
188	-7.411	-5.153	-4.539
189	-7.395	-5.118	-4.564
190	-7.368	-5.184	-4.508
191	-7.389	-5.161	-4.500
192	-7.384	-5.155	-4.505
193	-7.399	-5.153	-4.545
194	-7.406	-5.147	-4.543
195	-7.400	-5.171	-4.524
196	-7.409	-5.160	-4.533
197	-7.397	-5.134	-4.537
198	-7.387	-5.172	-4.496
199	-7.376	-5.182	-4.499
200	-7.413	-5.166	-4.511
201	-7.390	-5.142	-4.543
202	-7.417	-5.149	-4.522
203	-7.393	-5.161	-4.550
204	-7.412	-5.177	-4.486
205	-7.416	-5.173	-4.514
206	-7.398	-5.145	-4.556
207	-7.363	-5.148	-4.536
208	-7.412	-5.167	-4.515
209	-7.416	-5.171	-4.521
210	-7.394	-5.178	-4.492
211	-7.419	-5.179	-4.525
212	-7.406	-5.174	-4.490
213	-7.405	-5.131	-4.537
214	-7.390	-5.208	-4.489
215	-7.404	-5.129	-4.555
216	-7.398	-5.173	-4.534
217	-7.393	-5.146	-4.529
218	-7.402	-5.181	-4.496
219	-7.383	-5.179	-4.525
220	-7.378	-5.186	-4.507
221	-7.392	-5.150	-4.530
222	-7.425	-5.177	-4.519
223	-7.380	-5.213	-4.498
224	-7.387	-5.153	-4.543
225	-7.409	-5.139	-4.535
226	-7.417	-5.159	-4.537
227	-7.413	-5.179	-4.524
228	-7.426	-5.151	-4.547
229	-7.346	-5.167	-4.503
230	-7.406	-5.134	-4.564
231	-7.405	-5.146	-4.537
232	-7.389	-5.168	-4.547
233	-7.403	-5.131	-4.567
234	-7.404	-5.134	-4.557
235	-7.369	-5.156	-4.544
236	-7.417	-5.132	-4.549
237	-7.397	-5.173	-4.523
238	-7.413	-5.164	-4.502
239	-7.394	-5.164	-4.549
240	-7.373	-5.205	-4.517
241	-7.399	-5.162	-4.520
242	-7.376	-5.189	-4.533
243	-7.404	-5.145	-4.544
244	-7.398	-5.164	-4.499
245	-7.392	-5.180	-4.526
246	-7.393	-5.143	-4.544
247	-7.415	-5.145	-4.546
248	-7.402	-5.127	-4.538
249	-7.353	-5.175	-4.511
250	-7.400	-5.180	-4.517
251	-7.392	-5.179	-4.537
252	-7.407	-5.135	-4.543
253	-7.407	-5.152	-4.541
254	-7.394	-5.212	-4.502
255	-7.386	-5.155	-4.537
256	-7.405	-5.147	-4.529
257	-7.388	-5.135	-4.552
258	-7.377	-5.167	-4.532
259	-7.415	-5.181	-4.498
260	-7.385	-5.159	-4.521
261	-7.403	-5.185	-4.519
262	-7.404	-5.148	-4.541
263	-7.358	-5.169	-4.512
264	-7.398	-5.168	-4.510
265	-7.417	-5.170	-4.492
266	-7.427	-5.168	-4.531
267	-7.378	-5.144	-4.516
268	-7.384	-5.188	-4.494
269	-7.411	-5.123	-4.565
270	-7.413	-5.171	-4.524
271	-7.388	-5.147	-4.501
272	-7.390	-5.190	-4.481
273	-7.402	-5.179	-4.497
274	-7.405	-5.126	-4.548
275	-7.392	-5.157	-4.545
276	-7.367	-5.181	-4.514
277	-7.394	-5.189	-4.516
278	-7.398	-5.109	-4.572
279	-7.394	-5.154	-4.525
280	-7.380	-5.156	-4.512
281	-7.404	-5.160	-4.524
282	-7.403	-5.183	-4.482
283	-7.385	-5.176	-4.511
284	-7.386	-5.160	-4.545
285	-7.362	-5.205	-4.504
286	-7.412	-5.141	-4.514
287	-7.381	-5.196	-4.509
288	-7.383	-5.187	-4.507
289	-7.380	-5.218	-4.505
290	-7.388	-5.139	-4.552
291	-7.387	-5.130	-4.546
292	-7.379	-5.189	-4.510
293	-7.399	-5.138	-4.526
294	-7.417	-5.126	-4.553
295	-7.405	-5.123	-4.570
296	-7.381	-5.191	-4.517
297	-7.393	-5.146	-4.528
298	-7.413	-5.156	-4.559
299	-7.418	-5.136	-4.532
300	-7.400	-5.166	-4.546
301	-7.364	-5.208	-4.490
302	-7.409	-5.151	-4.538
303	-7.407	-5.185	-4.517
304	-7.382	-5.201	-4.487
305	-7.386	-5.154	-4.549
306	-7.401	-5.141	-4.545
307	-7.384	-5.158	-4.518
308	-7.390	-5.184	-4.490
309	-7.408	-5.124	-4.554
310	-7.384	-5.171	-4.536
311	-7.406	-5.168	-4.496
312	-7.418	-5.148	-4.540
313	-7.424	-5.159	-4.535
314	-7.365	-5.180	-4.495
315	-7.376	-5.183	-4.527
316	-7.386	-5.169	-4.512
317	-7.412	-5.180	-4.502
318	-7.414	-5.179	-4.480
319	-7.420	-5.177	-4.490
320	-7.361	-5.181	-4.535
321	-7.377	-5.203	-4.501
322	-7.364	-5.168	-4.515
323	-7.378	-5.158	-4.523
324	-7.396	-5.170	-4.520
325	-7.417	-5.141	-4.562
326	-7.432	-5.138	-4.529
327	-7.377	-5.150	-4.526
328	-7.396	-5.218	-4.455
329	-7.419	-5.158	-4.524
330	-7.404	-5.180	-4.508
331	-7.415	-5.128	-4.530
332	-7.371	-5.197	-4.515
333	-7.401	-5.163	-4.526
334	-7.386	-5.157	-4.548
335	-7.421	-5.131	-4.547
336	-7.407	-5.145	-4.507
337	-7.401	-5.173	-4.519
338	-7.364	-5.183	-4.520
339	-7.367	-5.184	-4.497
340	-7.413	-5.109	-4.559
341	-7.407	-5.121	-4.574
342	-7.420	-5.141	-4.535
343	-7.384	-5.185	-4.499
344	-7.384	-5.156	-4.509
345	-7.406	-5.155	-4.549
346	-7.418	-5.139	-4.553
347	-7.393	-5.166	-4.504
348	-7.392	-5.178	-4.503
349	-7.398	-5.160	-4.526
350	-7.380	-5.190	-4.494
351	-7.398	-5.207	-4.494
352	-7.393	-5.113	-4.548
353	-7.406	-5.104	-4.569
354	-7.416	-5.139	-4.522
355	-7.374	-5.173	-4.523
356	-7.385	-5.149	-4.505
357	-7.392	-5.201	-4.497
358	-7.370	-5.176	-4.517
359	-7.373	-5.206	-4.507
360	-7.434	-5.160	-4.509
361	-7.381	-5.161	-4.530
362	-7.391	-5.170	-4.511
363	-7.405	-5.148	-4.559
364	-7.405	-5.128	-4.571
365	-7.399	-5.153	-4.542
366	-7.411	-5.197	-4.500
367	-7.377	-5.154	-4.551
368	-7.408	-5.194	-4.527
369	-7.380	-5.176	-4.490
370	-7.416	-5.146	-4.528
371	-7.415	-5.180	-4.521
372	-7.433	-5.164	-4.508
373	-7.369	-5.178	-4.489
374	-7.373	-5.162	-4.543
375	-7.399	-5.160	-4.546
376	-7.389	-5.151	-4.556
377	-7.385	-5.140	-4.525
378	-7.389	-5.165	-4.485
379	-7.357	-5.196	-4.495
380	-7.389	-5.179	-4.493
381	-7.412	-5.150	-4.548
382	-7.435	-5.143	-4.548
383	-7.414	-5.138	-4.527
384	-7.383	-5.163	-4.510
385	-7.382	-5.147	-4.529
386	-7.426	-5.173	-4.521
387	-7.399	-5.193	-4.481
388	-7.405	-5.182	-4.520
389	-7.389	-5.174	-4.528
390	-7.396	-5.207	-4.469
391	-7.375	-5.203	-4.523
392	-7.433	-5.134	-4.552
393	-7.398	-5.134	-4.562
394	-7.444	-5.176	-4.518
395	-7.367	-5.252	-4.460
396	-7.400	-5.157	-4.541
397	-7.370	-5.153	-4.534
398	-7.413	-5.138	-4.546
399	-7.362	-5.187	-4.499
400	-7.406	-5.203	-4.468
401	-7.404	-5.136	-4.555
402	-7.382	-5.209	-4.495
403	-7.370	-5.162	-4.545
404	-7.363	-5.210	-4.490
405	-7.379	-5.175	-4.501
406	-7.383	-5.151	-4.532
407	-7.395	-5.187	-4.499
408	-7.409	-5.158	-4.539
409	-7.395	-5.137	-4.519
410	-7.378	-5.201	-4.481
411	-7.422	-5.122	-4.535
412	-7.377	-5.146	-4.544
413	-7.388	-5.164	-4.540
414	-7.402	-5.178	-4.506
415	-7.429	-5.158	-4.514
416	-7.443	-5.166	-4.516
417	-7.403	-5.177	-4.506
418	-7.402	-5.186	-4.498
419	-7.377	-5.158	-4.529
420	-7.405	-5.209	-4.493
421	-7.377	-5.157	-4.519
422	-7.395	-5.167	-4.529
423	-7.398	-5.195	-4.489
424	-7.384	-5.196	-4.474
425	-7.372	-5.202	-4.503
426	-7.369	-5.202	-4.484
427	-7.396	-5.196	-4.484
428	-7.365	-5.187	-4.501
429	-7.407	-5.180	-4.493
430	-7.406	-5.162	-4.538
431	-7.373	-5.174	-4.514
432	-7.388	-5.186	-4.523
433	-7.375	-5.192	-4.477
434	-7.387	-5.124	-4.546
435	-7.369	-5.223	-4.470
436	-7.388	-5.186	-4.505
437	-7.372	-5.183	-4.512
438	-7.388	-5.186	-4.506
439	-7.372	-5.214	-4.492
440	-7.388	-5.177	-4.525
441	-7.450	-5.154	-4.521
442	-7.386	-5.180	-4.516
443	-7.375	-5.168	-4.542
444	-7.417	-5.101	-4.573
445	-7.367	-5.175	-4.523
446	-7.409	-5.136	-4.528
447	-7.378	-5.167	-4.510
448	-7.415	-5.187	-4.496
449	-7.373	-5.199	-4.507
450	-7.394	-5.137	-4.574
451	-7.371	-5.152	-4.530
452	-7.396	-5.166	-4.510
453	-7.440	-5.144	-4.551
454	-7.424	-5.200	-4.512
455	-7.405	-5.164	-4.518
456	-7.376	-5.142	-4.535
457	-7.429	-5.116	-4.572
458	-7.392	-5.162	-4.525
459	-7.385	-5.190	-4.497
460	-7.367	-5.212	-4.506
461	-7.379	-5.155	-4.502
462	-7.397	-5.175	-4.550
463	-7.414	-5.107	-4.567
464	-7.398	-5.182	-4.502
465	-7.403	-5.145	-4.544
466	-7.399	-5.151	-4.558
467	-7.369	-5.206	-4.483
468	-7.356	-5.160	-4.522
469	-7.359	-5.192	-4.497
470	-7.369	-5.186	-4.503
471	-7.438	-5.132	-4.541
472	-7.436	-5.134	-4.531
473	-7.409	-5.138	-4.555
474	-7.392	-5.164	-4.522
475	-7.411	-5.162	-4.520
476	-7.417	-5.140	-4.509
477	-7.370	-5.189	-4.500
478	-7.411	-5.151	-4.514
479	-7.372	-5.212	-4.498
480	-7.388	-5.179	-4.521
481	-7.441	-5.131	-4.556
482	-7.374	-5.205	-4.490
483	-7.419	-5.120	-4.556
484	-7.391	-5.173	-4.526
485	-7.427	-5.176	-4.503
486	-7.370	-5.207	-4.471
487	-7.422	-5.163	-4.513
488	-7.408	-5.141	-4.537
489	-7.398	-5.181	-4.500
490	-7.363	-5.181	-4.518
491	-7.390	-5.175	-4.523
492	-7.364	-5.180	-4.509
493	-7.398	-5.140	-4.558
494	-7.425	-5.151	-4.534
495	-7.395	-5.167	-4.511
496	-7.416	-5.151	-4.531
497	-7.344	-5.187	-4.516
498	-7.376	-5.203	-4.471
499	-7.399	-5.214	-4.492
500	-7.403	-5.139	-4.546
501	-7.380	-5.184	-4.480
502	-7.400	-5.160	-4.530
503	-7.385	-5.178	-4.494
504	-7.389	-5.137	-4.550
505	-7.404	-5.167	-4.509
506	-7.391	-5.125	-4.559
507	-7.371	-5.187	-4.510
508	-7.394	-5.172	-4.528
509	-7.370	-5.186	-4.526
510	-7.425	-5.166	-4.517
511	-7.423	-5.156	-4.501
512	-7.389	-5.140	-4.554
513	-7.391	-5.207	-4.501
514	-7.438	-5.166	-4.483
515	-7.370	-5.214	-4.473
516	-7.393	-5.196	-4.492
517	-7.370	-5.219	-4.494
518	-7.356	-5.199	-4.495
519	-7.435	-5.163	-4.523
520	-7.385	-5.154	-4.548
521	-7.407	-5.169	-4.531
522	-7.389	-5.181	-4.504
523	-7.391	-5.154	-4.535
524	-7.403	-5.204	-4.474
525	-7.392	-5.206	-4.502
526	-7.447	-5.130	-4.534
527	-7.370	-5.184	-4.490
528	-7.385	-5.169	-4.496
529	-7.382	-5.187	-4.519
530	-7.369	-5.197	-4.480
531	-7.386	-5.171	-4.540
532	-7.388	-5.165	-4.516
533	-7.374	-5.185	-4.523
534	-7.421	-5.145	-4.499
535	-7.421	-5.158	-4.511
536	-7.391	-5.174	-4.542
537	-7.374	-5.161	-4.526
538	-7.399	-5.160	-4.505
539	-7.364	-5.160	-4.533
540	-7.394	-5.174	-4.494
541	-7.380	-5.181	-4.511
542	-7.420	-5.121	-4.568
543	-7.390	-5.153	-4.523
544	-7.393	-5.184	-4.478
545	-7.396	-5.156	-4.541
546	-7.375	-5.202	-4.505
547	-7.434	-5.123	-4.513
548	-7.391	-5.146	-4.538
549	-7.368	-5.176	-4.513
550	-7.383	-5.178	-4.496
551	-7.375	-5.187	-4.504
552	-7.421	-5.110	-4.554
553	-7.395	-5.211	-4.482
554	-7.410	-5.173	-4.488
555	-7.383	-5.154	-4.529
556	-7.425	-5.137	-4.507
557	-7.403	-5.162	-4.495
558	-7.386	-5.201	-4.497
559	-7.376	-5.167	-4.516
560	-7.440	-5.147	-4.496
561	-7.388	-5.216	-4.477
562	-7.373	-5.173	-4.490
563	-7.368	-5.183	-4.501
564	-7.388	-5.186	-4.474
565	-7.383	-5.165	-4.530
566	-7.341	-5.189	-4.514
567	-7.436	-5.132	-4.521
568	-7.424	-5.168	-4.518
569	-7.417	-5.150	-4.488
570	-7.374	-5.176	-4.533
571	-7.403	-5.148	-4.540
572	-7.389	-5.193	-4.530
573	-7.365	-5.198	-4.502
574	-7.421	-5.117	-4.547
575	-7.415	-5.188	-4.511
576	-7.407	-5.152	-4.547
577	-7.377	-5.182	-4.527
578	-7.371	-5.180	-4.520
579	-7.396	-5.198	-4.499
580	-7.402	-5.154	-4.497
581	-7.392	-5.175	-4.505
582	-7.400	-5.180	-4.534
583	-7.403	-5.147	-4.523
584	-7.381	-5.174	-4.531
585	-7.392	-5.208	-4.511
586	-7.387	-5.143	-4.561
587	-7.431	-5.184	-4.489
588	-7.382	-5.225	-4.483
589	-7.388	-5.204	-4.487
590	-7.376	-5.166	-4.541
591	-7.383	-5.189	-4.518
592	-7.404	-5.149	-4.529
593	-7.365	-5.196	-4.516
594	-7.388	-5.161	-4.518
595	-7.373	-5.208	-4.472
596	-7.403	-5.214	-4.477
597	-7.358	-5.174	-4.517
598	-7.429	-5.142	-4.514
599	-7.411	-5.133	-4.529
600	-7.422	-5.163	-4.511
601	-7.390	-5.163	-4.523
602	-7.395	-5.182	-4.521
603	-7.377	-5.220	-4.466
604	-7.385	-5.194	-4.488
605	-7.394	-5.212	-4.472
606	-7.413	-5.154	-4.536
607	-7.411	-5.149	-4.528
608	-7.441	-5.121	-4.556
609	-7.371	-5.210	-4.489
610	-7.376	-5.158	-4.519
611	-7.401	-5.180	-4.493
612	-7.362	-5.144	-4.529
613	-7.384	-5.167	-4.508
614	-7.367	-5.214	-4.496
615	-7.422	-5.194	-4.516
616	-7.393	-5.198	-4.491
617	-7.403	-5.154	-4.530
618	-7.413	-5.152	-4.520
619	-7.391	-5.204	-4.495
620	-7.409	-5.175	-4.503
621	-7.403	-5.157	-4.531
622	-7.377	-5.185	-4.502
623	-7.378	-5.194	-4.516
624	-7.387	-5.194	-4.509
625	-7.397	-5.181	-4.474
626	-7.427	-5.121	-4.565
627	-7.408	-5.184	-4.517
628	-7.416	-5.172	-4.499
629	-7.400	-5.158	-4.520
630	-7.383	-5.172	-4.494
631	-7.407	-5.129	-4.522
632	-7.376	-5.176	-4.506
633	-7.370	-5.163	-4.522
634	-7.428	-5.154	-4.503
635	-7.399	-5.167	-4.499
636	-7.377	-5.210	-4.515
637	-7.387	-5.212	-4.487
638	-7.382	-5.194	-4.508
639	-7.405	-5.172	-4.512
640	-7.386	-5.215	-4.507
641	-7.381	-5.184	-4.494
642	-7.362	-5.184	-4.480
643	-7.407	-5.113	-4.557
644	-7.411	-5.148	-4.520
645	-7.387	-5.180	-4.507
646	-7.434	-5.123	-4.546
647	-7.375	-5.179	-4.513
648	-7.439	-5.192	-4.483
649	-7.373	-5.191	-4.513
650	-7.390	-5.231	-4.468
651	-7.403	-5.193	-4.485
652	-7.381	-5.185	-4.524
653	-7.405	-5.144	-4.518
654	-7.356	-5.195	-4.512
655	-7.384	-5.189	-4.486
656	-7.404	-5.180	-4.494
657	-7.404	-5.189	-4.525
658	-7.370	-5.149	-4.525
659	-7.366	-5.191	-4.488
660	-7.396	-5.159	-4.516
661	-7.389	-5.171	-4.539
662	-7.410	-5.114	-4.536
663	-7.388	-5.202	-4.482
664	-7.373	-5.182	-4.522
665	-7.399	-5.222	-4.469
666	-7.392	-5.159	-4.507
667	-7.393	-5.156	-4.522
668	-7.407	-5.172	-4.530
669	-7.373	-5.164	-4.514
670	-7.359	-5.214	-4.504
671	-7.409	-5.207	-4.492
672	-7.405	-5.081	-4.606
673	-7.377	-5.166	-4.516
674	-7.396	-5.184	-4.529
675	-7.376	-5.143	-4.544
676	-7.387	-5.223	-4.488
677	-7.413	-5.172	-4.521
678	-7.393	-5.137	-4.545
679	-7.435	-5.143	-4.492
680	-7.403	-5.201	-4.513
681	-7.402	-5.210	-4.488
682	-7.388	-5.157	-4.533
683	-7.367	-5.166	-4.543
684	-7.391	-5.191	-4.526
685	-7.416	-5.167	-4.530
686	-7.411	-5.141	-4.522
687	-7.371	-5.225	-4.475
688	-7.365	-5.205	-4.496
689	-7.414	-5.164	-4.539
690	-7.421	-5.162	-4.496
691	-7.398	-5.209	-4.493
692	-7.394	-5.159	-4.537
693	-7.379	-5.175	-4.528
694	-7.400	-5.127	-4.574
695	-7.410	-5.161	-4.510
696	-7.395	-5.189	-4.509
697	-7.369	-5.172	-4.509
698	-7.395	-5.180	-4.507
699	-7.398	-5.201	-4.504
700	-7.376	-5.151	-4.519
701	-7.417	-5.134	-4.545
702	-7.386	-5.186	-4.500
703	-7.418	-5.146	-4.522
704	-7.418	-5.132	-4.548
705	-7.398	-5.194	-4.479
706	-7.416	-5.121	-4.543
707	-7.358	-5.204	-4.489
708	-7.408	-5.144	-4.531
709	-7.438	-5.150	-4.518
710	-7.393	-5.143	-4.540
711	-7.396	-5.144	-4.541
712	-7.411	-5.164	-4.512
713	-7.378	-5.172	-4.517
714	-7.413	-5.139	-4.537
715	-7.379	-5.136	-4.561
716	-7.380	-5.141	-4.527
717	-7.406	-5.173	-4.514
718	-7.409	-5.170	-4.533
719	-7.374	-5.185	-4.493
720	-7.400	-5.155	-4.526
721	-7.411	-5.160	-4.538
722	-7.381	-5.199	-4.499
723	-7.392	-5.195	-4.516
724	-7.371	-5.151	-4.531
725	-7.393	-5.204	-4.469
726	-7.408	-5.139	-4.536
727	-7.394	-5.156	-4.519
728	-7.395	-5.206	-4.502
729	-7.383	-5.186	-4.485
730	-7.379	-5.124	-4.553
731	-7.387	-5.169	-4.528
732	-7.404	-5.229	-4.462
733	-7.394	-5.195	-4.489
734	-7.374	-5.187	-4.486
735	-7.364	-5.184	-4.511
736	-7.393	-5.129	-4.564
737	-7.407	-5.125	-4.559
738	-7.380	-5.175	-4.503
739	-7.450	-5.151	-4.492
740	-7.410	-5.169	-4.503
741	-7.385	-5.166	-4.544
742	-7.413	-5.181	-4.501
743	-7.369	-5.191	-4.505
744	-7.389	-5.189	-4.515
745	-7.378	-5.160	-4.519
746	-7.393	-5.180	-4.536
747	-7.385	-5.168	-4.520
748	-7.392	-5.171	-4.505
749	-7.385	-5.221	-4.449
750	-7.412	-5.136	-4.567
751	-7.396	-5.200	-4.486
752	-7.416	-5.154	-4.538
753	-7.364	-5.166	-4.512
754	-7.413	-5.144	-4.548
755	-7.402	-5.178	-4.508
756	-7.397	-5.199	-4.527
757	-7.398	-5.179	-4.527
758	-7.394	-5.141	-4.545
759	-7.406	-5.160	-4.509
760	-7.413	-5.141	-4.524
761	-7.410	-5.122	-4.556
762	-7.378	-5.196	-4.517
763	-7.365	-5.181	-4.523
764	-7.402	-5.123	-4.538
765	-7.413	-5.135	-4.548
766	-7.383	-5.199	-4.456
767	-7.414	-5.178	-4.506
768	-7.365	-5.145	-4.538
769	-7.396	-5.138	-4.535
770	-7.416	-5.204	-4.510
771	-7.398	-5.208	-4.462
772	-7.403	-5.122	-4.558
773	-7.367	-5.199	-4.484
774	-7.390	-5.132	-4.549
775	-7.369	-5.146	-4.511
776	-7.380	-5.166	-4.511
777	-7.400	-5.168	-4.519
778	-7.412	-5.152	-4.515
779	-7.384	-5.148	-4.533
780	-7.412	-5.198	-4.481
781	-7.451	-5.167	-4.503
782	-7.398	-5.190	-4.476
783	-7.401	-5.210	-4.480
784	-7.358	-5.178	-4.518
785	-7.409	-5.149	-4.525
786	-7.407	-5.168	-4.508
787	-7.417	-5.162	-4.532
788	-7.384	-5.156	-4.513
789	-7.372	-5.201	-4.512
790	-7.380	-5.235	-4.462
791	-7.386	-5.190	-4.502
792	-7.392	-5.200	-4.501
793	-7.411	-5.158	-4.521
794	-7.400	-5.132	-4.548
795	-7.404	-5.159	-4.527
796	-7.358	-5.148	-4.544
797	-7.374	-5.152	-4.518
798	-7.373	-5.213	-4.474
799	-7.380	-5.185	-4.498
800	-7.407	-5.163	-4.523
801	-7.426	-5.130	-4.549
802	-7.419	-5.131	-4.533
803	-7.388	-5.176	-4.537
804	-7.395	-5.134	-4.535
805	-7.394	-5.140	-4.553
806	-7.388	-5.171	-4.463
807	-7.413	-5.130	-4.530
808	-7.366	-5.179	-4.526
809	-7.404	-5.194	-4.500
810	-7.407	-5.137	-4.541
811	-7.394	-5.193	-4.464
812	-7.426	-5.123	-4.548
813	-7.398	-5.224	-4.481
814	-7.383	-5.169	-4.485
815	-7.408	-5.146	-4.559
816	-7.367	-5.190	-4.520
817	-7.382	-5.238	-4.474
818	-7.420	-5.153	-4.545
819	-7.394	-5.135	-4.545
820	-7.409	-5.118	-4.567
821	-7.378	-5.168	-4.538
822	-7.411	-5.176	-4.498
823	-7.374	-5.210	-4.504
824	-7.391	-5.193	-4.464
825	-7.399	-5.141	-4.547
826	-7.409	-5.210	-4.496
827	-7.392	-5.121	-4.557
828	-7.386	-5.143	-4.529
829	-7.382	-5.166	-4.505
830	-7.377	-5.216	-4.452
831	-7.395	-5.116	-4.566
832	-7.354	-5.172	-4.522
833	-7.410	-5.212	-4.481
834	-7.404	-5.155	-4.521
835	-7.398	-5.133	-4.527
836	-7.374	-5.201	-4.471
837	-7.392	-5.137	-4.538
838	-7.417	-5.125	-4.543
839	-7.425	-5.142	-4.552
840	-7.400	-5.132	-4.535
841	-7.402	-5.158	-4.528
842	-7.395	-5.218	-4.474
843	-7.420	-5.147	-4.510
844	-7.392	-5.166	-4.524
845	-7.390	-5.205	-4.460
846	-7.394	-5.202	-4.459
847	-7.414	-5.163	-4.505
848	-7.394	-5.206	-4.486
849	-7.407	-5.200	-4.476
850	-7.405	-5.199	-4.475
851	-7.389	-5.176	-4.495
852	-7.422	-5.137	-4.519
853	-7.402	-5.125	-4.541
854	-7.417	-5.161	-4.537
855	-7.395	-5.161	-4.543
856	-7.409	-5.122	-4.549
857	-7.391	-5.163	-4.524
858	-7.385	-5.161	-4.534
859	-7.409	-5.138	-4.530
860	-7.397	-5.124	-4.558
861	-7.380	-5.165	-4.513
862	-7.402	-5.228	-4.489
863	-7.387	-5.234	-4.473
864	-7.404	-5.108	-4.572
865	-7.443	-5.133	-4.505
866	-7.387	-5.232	-4.446
867	-7.381	-5.173	-4.515
868	-7.390	-5.216	-4.472
869	-7.391	-5.178	-4.542
870	-7.406	-5.153	-4.534
871	-7.382	-5.225	-4.475
872	-7.398	-5.131	-4.526
873	-7.423	-5.142	-4.532
874	-7.439	-5.147	-4.489
875	-7.387	-5.212	-4.477
876	-7.403	-5.125	-4.537
877	-7.401	-5.157	-4.531
878	-7.387	-5.159	-4.531
879	-7.390	-5.208	-4.472
880	-7.373	-5.198	-4.493
881	-7.368	-5.214	-4.466
882	-7.375	-5.227	-4.458
883	-7.393	-5.136	-4.541
884	-7.387	-5.204	-4.485
885	-7.389	-5.180	-4.502
886	-7.379	-5.218	-4.466
887	-7.393	-5.234	-4.460
888	-7.390	-5.202	-4.510
889	-7.406	-5.134	-4.522
890	-7.371	-5.138	-4.542
891	-7.412	-5.144	-4.553
892	-7.397	-5.121	-4.547
893	-7.375	-5.165	-4.511
894	-7.403	-5.146	-4.512
895	-7.391	-5.179	-4.501
896	-7.411	-5.162	-4.506
897	-7.393	-5.109	-4.562
898	-7.353	-5.177	-4.544
899	-7.409	-5.130	-4.527
900	-7.391	-5.122	-4.533
901	-7.392	-5.196	-4.492
902	-7.391	-5.210	-4.497
903	-7.388	-5.211	-4.501
904	-7.410	-5.162	-4.509
905	-7.389	-5.167	-4.519
906	-7.410	-5.114	-4.554
907	-7.392	-5.170	-4.498
908	-7.369	-5.219	-4.457
909	-7.401	-5.195	-4.493
910	-7.395	-5.210	-4.469
911	-7.385	-5.159	-4.514
912	-7.412	-5.137	-4.547
913	-7.386	-5.156	-4.535
914	-7.403	-5.156	-4.550
915	-7.397	-5.126	-4.557
916	-7.414	-5.155	-4.535
917	-7.437	-5.156	-4.519
918	-7.383	-5.156	-4.536
919	-7.385	-5.240	-4.449
920	-7.399	-5.234	-4.455
921	-7.413	-5.123	-4.538
922	-7.370	-5.188	-4.511
923	-7.424	-5.159	-4.498
924	-7.392	-5.146	-4.541
925	-7.401	-5.216	-4.473
926	-7.385	-5.178	-4.538
927	-7.401	-5.149	-4.535
928	-7.380	-5.175	-4.513
929	-7.380	-5.141	-4.547
930	-7.395	-5.150	-4.530
931	-7.376	-5.219	-4.452
932	-7.392	-5.216	-4.474
933	-7.391	-5.241	-4.465
934	-7.381	-5.169	-4.502
935	-7.406	-5.147	-4.523
936	-7.363	-5.178	-4.503
937	-7.367	-5.172	-4.530
938	-7.392	-5.227	-4.463
939	-7.397	-5.142	-4.551
940	-7.411	-5.209	-4.453
941	-7.357	-5.199	-4.520
942	-7.388	-5.184	-4.478
943	-7.408	-5.169	-4.497
944	-7.406	-5.169	-4.530
945	-7.405	-5.149	-4.522
946	-7.426	-5.132	-4.537
947	-7.413	-5.161	-4.505
948	-7.416	-5.160	-4.511
949	-7.383	-5.113	-4.567
950	-7.396	-5.173	-4.537
951	-7.393	-5.187	-4.462
952	-7.391	-5.171	-4.506
953	-7.386	-5.172	-4.505
954	-7.369	-5.200	-4.497
955	-7.396	-5.176	-4.534
956	-7.384	-5.236	-4.447
957	-7.384	-5.237	-4.452
958	-7.358	-5.196	-4.485
959	-7.389	-5.180	-4.520
960	-7.395	-5.124	-4.562
961	-7.366	-5.208	-4.476
962	-7.402	-5.165	-4.520
963	-7.419	-5.131	-4.529
964	-7.417	-5.182	-4.502
965	-7.397	-5.134	-4.556
966	-7.383	-5.127	-4.555
967	-7.349	-5.196	-4.499
968	-7.373	-5.195	-4.486
969	-7.406	-5.236	-4.462
970	-7.388	-5.166	-4.533
971	-7.383	-5.222	-4.460
972	-7.399	-5.112	-4.587
973	-7.407	-5.192	-4.484
974	-7.393	-5.202	-4.489
975	-7.389	-5.137	-4.548
976	-7.384	-5.194	-4.515
977	-7.407	-5.125	-4.569
978	-7.379	-5.222	-4.495
979	-7.365	-5.219	-4.472
980	-7.370	-5.168	-4.515
981	-7.395	-5.167	-4.528
982	-7.409	-5.228	-4.491
983	-7.430	-5.132	-4.538
984	-7.400	-5.199	-4.475
985	-7.407	-5.209	-4.484
986	-7.403	-5.221	-4.470
987	-7.399	-5.159	-4.543
988	-7.379	-5.164	-4.512
989	-7.391	-5.188	-4.491
990	-7.378	-5.166	-4.546
991	-7.392	-5.137	-4.542
992	-7.394	-5.240	-4.487
993	-7.391	-5.176	-4.504
994	-7.365	-5.225	-4.458
995	-7.416	-5.133	-4.542
996	-7.385	-5.177	-4.513
997	-7.377	-5.167	-4.517
998	-7.389	-5.186	-4.513
999	-7.414	-5.166	-4.527
1000	-7.404	-5.162	-4.513
1001	-7.364	-5.156	-4.522
1002	-7.413	-5.149	-4.502
1003	-7.423	-5.191	-4.494
1004	-7.374	-5.192	-4.474
1005	-7.389	-5.128	-4.561
1006	-7.388	-5.203	-4.484
1007	-7.362	-5.148	-4.515
1008	-7.384	-5.162	-4.505
1009	-7.387	-5.162	-4.514
1010	-7.366	-5.181	-4.517
1011	-7.385	-5.184	-4.523
1012	-7.367	-5.199	-4.479
1013	-7.360	-5.223	-4.472
1014	-7.373	-5.161	-4.542
1015	-7.383	-5.239	-4.439
1016	-7.390	-5.225	-4.501
1017	-7.370	-5.188	-4.502
1018	-7.386	-5.125	-4.558
1019	-7.417	-5.123	-4.533
1020	-7.381	-5.221	-4.450
1021	-7.364	-5.181	-4.520
1022	-7.392	-5.239	-4.453
1023	-7.401	-5.124	-4.540
1024	-7.371	-5.177	-4.512
1025	-7.400	-5.150	-4.540
1026	-7.394	-5.137	-4.562
1027	-7.380	-5.139	-4.538
1028	-7.382	-5.149	-4.537
1029	-7.387	-5.225	-4.484
1030	-7.431	-5.164	-4.517
1031	-7.393	-5.196	-4.467
1032	-7.433	-5.116	-4.551
1033	-7.401	-5.166	-4.536
1034	-7.374	-5.194	-4.502
1035	-7.396	-5.136	-4.545
1036	-7.403	-5.153	-4.510
1037	-7.379	-5.176	-4.514
1038	-7.360	-5.178	-4.496
1039	-7.379	-5.162	-4.533
1040	-7.394	-5.142	-4.546
1041	-7.397	-5.144	-4.556
1042	-7.388	-5.202	-4.494
1043	-7.391	-5.180	-4.500
1044	-7.393	-5.181	-4.501
1045	-7.376	-5.155	-4.525
1046	-7.398	-5.175	-4.517
1047	-7.374	-5.223	-4.440
1048	-7.394	-5.188	-4.507
1049	-7.389	-5.103	-4.595
1050	-7.415	-5.231	-4.447
1051	-7.405	-5.153	-4.523
1052	-7.401	-5.149	-4.525
1053	-7.367	-5.217	-4.466
1054	-7.384	-5.180	-4.471
1055	-7.385	-5.127	-4.565
1056	-7.398	-5.165	-4.514
1057	-7.381	-5.169	-4.552
1058	-7.393	-5.185	-4.510
1059	-7.394	-5.161	-4.540
1060	-7.369	-5.136	-4.537
1061	-7.362	-5.158	-4.532
1062	-7.372	-5.164	-4.539
1063	-7.416	-5.171	-4.522
1064	-7.390	-5.199	-4.500
1065	-7.394	-5.210	-4.462
1066	-7.413	-5.175	-4.489
1067	-7.379	-5.184	-4.487
1068	-7.370	-5.227	-4.468
1069	-7.394	-5.177	-4.518
1070	-7.371	-5.202	-4.501
1071	-7.383	-5.177	-4.505
1072	-7.395	-5.146	-4.546
1073	-7.381	-5.189	-4.525
1074	-7.386	-5.170	-4.530
1075	-7.392	-5.192	-4.504
1076	-7.386	-5.227	-4.451
1077	-7.395	-5.206	-4.481
1078	-7.389	-5.156	-4.542
1079	-7.393	-5.172	-4.523
1080	-7.409	-5.196	-4.498
1081	-7.387	-5.191	-4.496
1082	-7.391	-5.173	-4.521
1083	-7.367	-5.218	-4.466
1084	-7.383	-5.190	-4.512
1085	-7.371	-5.246	-4.476
1086	-7.366	-5.182	-4.507
1087	-7.415	-5.176	-4.491
1088	-7.397	-5.128	-4.559
1089	-7.373	-5.200	-4.496
1090	-7.399	-5.144	-4.557
1091	-7.392	-5.153	-4.547
1092	-7.373	-5.235	-4.477
1093	-7.399	-5.161	-4.516
1094	-7.386	-5.175	-4.524
1095	-7.398	-5.223	-4.477
1096	-7.362	-5.199	-4.491
1097	-7.386	-5.191	-4.484
1098	-7.392	-5.153	-4.525
1099	-7.380	-5.230	-4.437
1100	-7.386	-5.125	-4.547
1101	-7.362	-5.165	-4.503
1102	-7.415	-5.216	-4.462
1103	-7.400	-5.179	-4.515
1104	-7.363	-5.193	-4.493
1105	-7.383	-5.164	-4.504
1106	-7.395	-5.135	-4.550
1107	-7.385	-5.219	-4.476
1108	-7.364	-5.231	-4.476
1109	-7.399	-5.180	-4.519
1110	-7.373	-5.207	-4.468
1111	-7.384	-5.190	-4.489
1112	-7.370	-5.180	-4.495
1113	-7.398	-5.181	-4.513
1114	-7.385	-5.176	-4.517
1115	-7.376	-5.173	-4.507
1116	-7.383	-5.163	-4.535
1117	-7.381	-5.193	-4.498
1118	-7.383	-5.159	-4.519
1119	-7.379	-5.186	-4.503
1120	-7.416	-5.099	-4.578
1121	-7.375	-5.236	-4.445
1122	-7.391	-5.216	-4.495
1123	-7.376	-5.200	-4.489
1124	-7.383	-5.190	-4.532
1125	-7.380	-5.207	-4.467
1126	-7.406	-5.167	-4.533
1127	-7.356	-5.212	-4.483
1128	-7.394	-5.200	-4.495
1129	-7.385	-5.167	-4.510
1130	-7.407	-5.136	-4.540
1131	-7.409	-5.174	-4.528
1132	-7.392	-5.153	-4.516
1133	-7.387	-5.144	-4.560
1134	-7.389	-5.235	-4.472
1135	-7.374	-5.162	-4.539
1136	-7.391	-5.204	-4.462
1137	-7.376	-5.184	-4.515
1138	-7.408	-5.209	-4.468
1139	-7.407	-5.174	-4.509
1140	-7.416	-5.203	-4.482
1141	-7.416	-5.149	-4.538
1142	-7.392	-5.200	-4.492
1143	-7.373	-5.156	-4.531
1144	-7.387	-5.136	-4.564
1145	-7.410	-5.159	-4.540
1146	-7.404	-5.158	-4.523
1147	-7.369	-5.133	-4.554
1148	-7.375	-5.148	-4.556
1149	-7.401	-5.139	-4.531
1150	-7.375	-5.208	-4.479
1151	-7.388	-5.231	-4.467
1152	-7.412	-5.228	-4.454
1153	-7.385	-5.155	-4.535
1154	-7.380	-5.209	-4.504
1155	-7.364	-5.187	-4.516
1156	-7.428	-5.216	-4.472
1157	-7.392	-5.202	-4.498
1158	-7.384	-5.148	-4.544
1159	-7.384	-5.180	-4.519
1160	-7.370	-5.238	-4.450
1161	-7.403	-5.214	-4.448
1162	-7.366	-5.197	-4.485
1163	-7.396	-5.161	-4.530
1164	-7.377	-5.207	-4.496
1165	-7.383	-5.204	-4.471
1166	-7.367	-5.174	-4.534
1167	-7.380	-5.215	-4.483
1168	-7.388	-5.168	-4.532
1169	-7.357	-5.209	-4.470
1170	-7.371	-5.222	-4.467
1171	-7.388	-5.145	-4.543
1172	-7.385	-5.186	-4.490
1173	-7.401	-5.104	-4.569
1174	-7.382	-5.146	-4.535
1175	-7.386	-5.209	-4.477
1176	-7.389	-5.229	-4.467
1177	-7.412	-5.177	-4.510
1178	-7.374	-5.157	-4.544
1179	-7.362	-5.162	-4.529
1180	-7.394	-5.168	-4.545
1181	-7.385	-5.178	-4.541
1182	-7.386	-5.201	-4.524
1183	-7.394	-5.139	-4.556
1184	-7.386	-5.193	-4.491
1185	-7.388	-5.206	-4.509
1186	-7.373	-5.130	-4.556
1187	-7.390	-5.168	-4.537
1188	-7.392	-5.166	-4.520
1189	-7.378	-5.212	-4.501
1190	-7.403	-5.209	-4.485
1191	-7.377	-5.186	-4.488
1192	-7.377	-5.175	-4.536
1193	-7.388	-5.127	-4.569
1194	-7.388	-5.224	-4.492
1195	-7.391	-5.169	-4.511
1196	-7.393	-5.139	-4.566
1197	-7.393	-5.141	-4.557
1198	-7.409	-5.171	-4.536
1199	-7.380	-5.248	-4.468
1200	-7.399	-5.121	-4.555
1201	-7.408	-5.171	-4.518
1202	-7.421	-5.149	-4.529
1203	-7.380	-5.165	-4.507
1204	-7.391	-5.234	-4.469
1205	-7.415	-5.157	-4.491
1206	-7.390	-5.220	-4.476
1207	-7.395	-5.164	-4.514
1208	-7.359	-5.200	-4.504
1209	-7.401	-5.149	-4.517
1210	-7.407	-5.222	-4.480
1211	-7.408	-5.121	-4.551
1212	-7.404	-5.135	-4.553
1213	-7.379	-5.152	-4.512
1214	-7.402	-5.180	-4.508
1215	-7.360	-5.219	-4.482
1216	-7.393	-5.161	-4.535
1217	-7.384	-5.158	-4.519
1218	-7.364	-5.209	-4.512
1219	-7.401	-5.212	-4.493
1220	-7.358	-5.253	-4.454
1221	-7.372	-5.172	-4.540
1222	-7.386	-5.240	-4.454
1223	-7.390	-5.144	-4.559
1224	-7.374	-5.168	-4.542
1225	-7.387	-5.201	-4.484
1226	-7.367	-5.141	-4.525
1227	-7.395	-5.170	-4.513
1228	-7.390	-5.168	-4.524
1229	-7.390	-5.206	-4.473
1230	-7.362	-5.145	-4.561
1231	-7.368	-5.143	-4.516
1232	-7.367	-5.179	-4.498
1233	-7.398	-5.112	-4.569
1234	-7.361	-5.219	-4.458
1235	-7.364	-5.237	-4.434
1236	-7.385	-5.233	-4.437
1237	-7.399	-5.172	-4.530
1238	-7.350	-5.230	-4.475
1239	-7.389	-5.223	-4.464
1240	-7.382	-5.114	-4.583
1241	-7.405	-5.188	-4.523
1242	-7.413	-5.111	-4.552
1243	-7.367	-5.182	-4.508
1244	-7.392	-5.178	-4.500
1245	-7.362	-5.184	-4.501
1246	-7.379	-5.177	-4.496
1247	-7.376	-5.149	-4.534
1248	-7.406	-5.152	-4.564
1249	-7.377	-5.200	-4.494
1250	-7.408	-5.133	-4.556
1251	-7.375	-5.207	-4.514
1252	-7.383	-5.190	-4.506
1253	-7.382	-5.132	-4.554
1254	-7.409	-5.161	-4.519
1255	-7.387	-5.226	-4.452
1256	-7.361	-5.238	-4.456
1257	-7.376	-5.248	-4.452
1258	-7.366	-5.219	-4.485
1259	-7.373	-5.201	-4.496
1260	-7.368	-5.226	-4.461
1261	-7.360	-5.193	-4.500
1262	-7.403	-5.094	-4.578
1263	-7.382	-5.216	-4.463
1264	-7.373	-5.176	-4.504
1265	-7.397	-5.114	-4.555
1266	-7.396	-5.140	-4.556
1267	-7.412	-5.205	-4.474
1268	-7.381	-5.173	-4.496
1269	-7.362	-5.187	-4.520
1270	-7.399	-5.130	-4.541
1271	-7.387	-5.240	-4.431
1272	-7.403	-5.213	-4.491
1273	-7.396	-5.159	-4.498
1274	-7.383	-5.205	-4.482
1275	-7.358	-5.233	-4.459
1276	-7.379	-5.235	-4.469
1277	-7.377	-5.240	-4.442
1278	-7.387	-5.211	-4.493
1279	-7.394	-5.200	-4.478
1280	-7.362	-5.191	-4.516
1281	-7.376	-5.244	-4.460
1282	-7.402	-5.222	-4.480
1283	-7.365	-5.189	-4.529
1284	-7.394	-5.194	-4.481
1285	-7.379	-5.239	-4.446
1286	-7.407	-5.142	-4.529
1287	-7.369	-5.201	-4.458
1288	-7.372	-5.201	-4.458
1289	-7.377	-5.139	-4.546
1290	-7.416	-5.197	-4.487
1291	-7.356	-5.236	-4.458
1292	-7.403	-5.102	-4.597
1293	-7.356	-5.234	-4.460
1294	-7.388	-5.177	-4.530
1295	-7.363	-5.223	-4.450
1296	-7.347	-5.225	-4.471
1297	-7.372	-5.225	-4.462
1298	-7.389	-5.147	-4.538
1299	-7.397	-5.115	-4.557
1300	-7.370	-5.155	-4.537
1301	-7.369	-5.158	-4.502
1302	-7.379	-5.183	-4.505
1303	-7.365	-5.193	-4.510
1304	-7.402	-5.120	-4.581
1305	-7.382	-5.136	-4.561
1306	-7.368	-5.240	-4.474
1307	-7.386	-5.152	-4.537
1308	-7.378	-5.215	-4.469
1309	-7.372	-5.261	-4.438
1310	-7.398	-5.120	-4.555
1311	-7.370	-5.230	-4.472
1312	-7.370	-5.224	-4.454
1313	-7.388	-5.232	-4.487
1314	-7.378	-5.218	-4.494
1315	-7.403	-5.107	-4.580
1316	-7.380	-5.242	-4.456
1317	-7.403	-5.137	-4.534
1318	-7.416	-5.139	-4.534
1319	-7.370	-5.217	-4.485
1320	-7.377	-5.119	-4.579
1321	-7.391	-5.238	-4.450
1322	-7.354	-5.164	-4.510
1323	-7.394	-5.203	-4.498
1324	-7.364	-5.215	-4.459
1325	-7.398	-5.145	-4.533
1326	-7.403	-5.119	-4.553
1327	-7.391	-5.212	-4.470
1328	-7.414	-5.161	-4.496
1329	-7.384	-5.208	-4.470
1330	-7.404	-5.195	-4.480
1331	-7.404	-5.197	-4.508
1332	-7.399	-5.156	-4.558
1333	-7.390	-5.213	-4.473
1334	-7.397	-5.168	-4.532
1335	-7.385	-5.225	-4.461
1336	-7.379	-5.243	-4.460
1337	-7.409	-5.159	-4.529
1338	-7.371	-5.250	-4.439
1339	-7.393	-5.151	-4.536
1340	-7.369	-5.240	-4.459
1341	-7.384	-5.139	-4.552
1342	-7.388	-5.227	-4.483
1343	-7.366	-5.243	-4.451
1344	-7.398	-5.153	-4.535
1345	-7.385	-5.152	-4.524
1346	-7.383	-5.157	-4.559
1347	-7.408	-5.155	-4.518
1348	-7.368	-5.210	-4.479
1349	-7.393	-5.139	-4.564
1350	-7.390	-5.134	-4.554
1351	-7.377	-5.242	-4.441
1352	-7.373	-5.223	-4.501
1353	-7.387	-5.218	-4.485
1354	-7.393	-5.208	-4.480
1355	-7.372	-5.230	-4.467
1356	-7.381	-5.257	-4.442
1357	-7.397	-5.138	-4.552
1358	-7.353	-5.236	-4.468
1359	-7.389	-5.136	-4.532
1360	-7.353	-5.224	-4.488
1361	-7.380	-5.183	-4.523
1362	-7.392	-5.190	-4.522
1363	-7.380	-5.197	-4.486
1364	-7.376	-5.170	-4.528
1365	-7.402	-5.245	-4.443
1366	-7.384	-5.191	-4.513
1367	-7.390	-5.138	-4.571
1368	-7.411	-5.105	-4.588
1369	-7.378	-5.223	-4.496
1370	-7.389	-5.139	-4.555
1371	-7.382	-5.227	-4.465
1372	-7.405	-5.149	-4.528
1373	-7.359	-5.219	-4.481
1374	-7.379	-5.176	-4.525
1375	-7.355	-5.213	-4.479
1376	-7.427	-5.213	-4.455
1377	-7.405	-5.102	-4.578
1378	-7.407	-5.131	-4.532
1379	-7.394	-5.158	-4.536
1380	-7.397	-5.199	-4.508
1381	-7.394	-5.171	-4.525
1382	-7.387	-5.161	-4.526
1383	-7.398	-5.140	-4.549
1384	-7.386	-5.248	-4.463
1385	-7.390	-5.127	-4.544
1386	-7.360	-5.227	-4.486
1387	-7.395	-5.155	-4.528
1388	-7.387	-5.244	-4.485
1389	-7.385	-5.126	-4.581
1390	-7.373	-5.200	-4.492
1391	-7.399	-5.109	-4.578
1392	-7.387	-5.170	-4.512
1393	-7.372	-5.255	-4.443
1394	-7.379	-5.182	-4.506
1395	-7.369	-5.194	-4.510
1396	-7.439	-5.138	-4.545
1397	-7.413	-5.139	-4.535
1398	-7.420	-5.141	-4.542
1399	-7.413	-5.197	-4.495
1400	-7.377	-5.244	-4.463
1401	-7.374	-5.176	-4.529
1402	-7.381	-5.234	-4.484
1403	-7.388	-5.210	-4.492
1404	-7.368	-5.146	-4.562
1405	-7.399	-5.141	-4.532
1406	-7.423	-5.130	-4.565
1407	-7.395	-5.138	-4.567
1408	-7.438	-5.119	-4.527
1409	-7.378	-5.248	-4.440
1410	-7.381	-5.237	-4.467
1411	-7.349	-5.231	-4.467
1412	-7.386	-5.214	-4.486
1413	-7.375	-5.257	-4.442
1414	-7.381	-5.123	-4.554
1415	-7.390	-5.233	-4.471
1416	-7.413	-5.095	-4.583
1417	-7.378	-5.205	-4.458
1418	-7.407	-5.131	-4.540
1419	-7.388	-5.134	-4.557
1420	-7.381	-5.232	-4.471
1421	-7.401	-5.106	-4.580
1422	-7.382	-5.175	-4.509
1423	-7.392	-5.199	-4.474
1424	-7.383	-5.231	-4.468
1425	-7.393	-5.126	-4.555
1426	-7.387	-5.133	-4.537
1427	-7.408	-5.216	-4.482
1428	-7.397	-5.127	-4.578
1429	-7.397	-5.150	-4.550
1430	-7.369	-5.165	-4.521
1431	-7.413	-5.205	-4.467
1432	-7.391	-5.120	-4.578
1433	-7.348	-5.232	-4.468
1434	-7.406	-5.123	-4.584
1435	-7.354	-5.204	-4.489
1436	-7.400	-5.127	-4.565
1437	-7.410	-5.119	-4.563
1438	-7.409	-5.132	-4.554
1439	-7.417	-5.130	-4.561
1440	-7.393	-5.096	-4.588
1441	-7.395	-5.148	-4.541
1442	-7.383	-5.143	-4.539
1443	-7.389	-5.184	-4.507
1444	-7.390	-5.232	-4.453
1445	-7.399	-5.166	-4.514
1446	-7.409	-5.141	-4.525
1447	-7.368	-5.239	-4.479
1448	-7.403	-5.185	-4.511
1449	-7.374	-5.200	-4.476
1450	-7.403	-5.141	-4.548
1451	-7.359	-5.188	-4.483
1452	-7.408	-5.116	-4.545
1453	-7.389	-5.209	-4.486
1454	-7.398	-5.133	-4.540
1455	-7.349	-5.210	-4.482
1456	-7.383	-5.208	-4.499
1457	-7.406	-5.159	-4.536
1458	-7.403	-5.119	-4.564
1459	-7.370	-5.224	-4.464
1460	-7.375	-5.213	-4.498
1461	-7.376	-5.180	-4.509
1462	-7.384	-5.118	-4.571
1463	-7.379	-5.213	-4.459
1464	-7.391	-5.203	-4.484
1465	-7.351	-5.213	-4.493
1466	-7.381	-5.136	-4.530
1467	-7.385	-5.149	-4.552
1468	-7.383	-5.141	-4.561
1469	-7.396	-5.138	-4.527
1470	-7.377	-5.145	-4.538
1471	-7.417	-5.118	-4.559
1472	-7.375	-5.240	-4.487
1473	-7.359	-5.197	-4.468
1474	-7.392	-5.106	-4.569
1475	-7.395	-5.125	-4.572
1476	-7.379	-5.151	-4.529
1477	-7.400	-5.134	-4.558
1478	-7.385	-5.150	-4.546
1479	-7.398	-5.099	-4.574
1480	-7.389	-5.145	-4.525
1481	-7.395	-5.199	-4.492
1482	-7.376	-5.246	-4.457
1483	-7.369	-5.190	-4.484
1484	-7.403	-5.152	-4.536
1485	-7.379	-5.227	-4.484
1486	-7.402	-5.216	-4.493
1487	-7.358	-5.229	-4.466
1488	-7.380	-5.182	-4.484
1489	-7.374	-5.251	-4.432
1490	-7.400	-5.144	-4.520
1491	-7.368	-5.134	-4.551
1492	-7.392	-5.198	-4.506
1493	-7.359	-5.225	-4.475
1494	-7.415	-5.158	-4.514
1495	-7.386	-5.156	-4.511
1496	-7.376	-5.123	-4.585
1497	-7.395	-5.203	-4.475
1498	-7.377	-5.203	-4.453
1499	-7.384	-5.176	-4.516
1500	-7.358	-5.220	-4.507
1501	-7.368	-5.259	-4.445
1502	-7.376	-5.149	-4.547
1503	-7.379	-5.152	-4.514
1504	-7.376	-5.155	-4.553
1505	-7.410	-5.156	-4.524
1506	-7.376	-5.228	-4.481
1507	-7.395	-5.090	-4.584
1508	-7.395	-5.168	-4.539
1509	-7.388	-5.132	-4.556
1510	-7.383	-5.237	-4.452
1511	-7.404	-5.116	-4.574
1512	-7.420	-5.101	-4.556
1513	-7.361	-5.187	-4.501
1514	-7.370	-5.231	-4.471
1515	-7.341	-5.175	-4.512
1516	-7.376	-5.247	-4.452
1517	-7.389	-5.178	-4.511
1518	-7.387	-5.096	-4.584
1519	-7.384	-5.240	-4.448
1520	-7.401	-5.115	-4.551
1521	-7.377	-5.230	-4.458
1522	-7.392	-5.142	-4.569
1523	-7.395	-5.170	-4.546
1524	-7.415	-5.133	-4.552
1525	-7.404	-5.162	-4.510
1526	-7.416	-5.177	-4.512
1527	-7.373	-5.162	-4.531
1528	-7.414	-5.108	-4.574
1529	-7.414	-5.215	-4.495
1530	-7.410	-5.123	-4.556
1531	-7.384	-5.173	-4.529
1532	-7.373	-5.196	-4.495
1533	-7.407	-5.121	-4.560
1534	-7.396	-5.149	-4.538
1535	-7.348	-5.241	-4.457
1536	-7.385	-5.249	-4.445
1537	-7.385	-5.172	-4.514
1538	-7.376	-5.200	-4.476
1539	-7.389	-5.159	-4.504
1540	-7.383	-5.252	-4.445
1541	-7.396	-5.150	-4.535
1542	-7.358	-5.215	-4.465
1543	-7.423	-5.095	-4.577
1544	-7.371	-5.224	-4.475
1545	-7.380	-5.234	-4.452
1546	-7.404	-5.140	-4.548
1547	-7.422	-5.227	-4.455
1548	-7.354	-5.224	-4.491
1549	-7.391	-5.159	-4.518
1550	-7.396	-5.157	-4.520
1551	-7.375	-5.136	-4.564
1552	-7.353	-5.213	-4.487
1553	-7.382	-5.151	-4.574
1554	-7.399	-5.073	-4.592
1555	-7.381	-5.208	-4.482
1556	-7.388	-5.228	-4.443
1557	-7.388	-5.227	-4.460
1558	-7.399	-5.195	-4.502
1559	-7.404	-5.133	-4.545
1560	-7.356	-5.233	-4.436
1561	-7.362	-5.239	-4.464
1562	-7.378	-5.143	-4.573
1563	-7.377	-5.141	-4.540
1564	-7.391	-5.176	-4.511
1565	-7.368	-5.201	-4.484
1566	-7.383	-5.203	-4.504
1567	-7.399	-5.145	-4.566
1568	-7.408	-5.132	-4.533
1569	-7.407	-5.090	-4.577
1570	-7.382	-5.204	-4.478
1571	-7.379	-5.154	-4.542
1572	-7.379	-5.192	-4.508
1573	-7.381	-5.127	-4.561
1574	-7.406	-5.148	-4.541
1575	-7.374	-5.220	-4.459
1576	-7.405	-5.237	-4.475
1577	-7.409	-5.143	-4.544
1578	-7.407	-5.155	-4.546
1579	-7.351	-5.191	-4.471
1580	-7.358	-5.236	-4.473
1581	-7.381	-5.164	-4.518
1582	-7.379	-5.115	-4.588
1583	-7.413	-5.121	-4.564
1584	-7.371	-5.120	-4.561
1585	-7.390	-5.185	-4.504
1586	-7.416	-5.150	-4.539
1587	-7.379	-5.158	-4.516
1588	-7.396	-5.178	-4.522
1589	-7.413	-5.123	-4.571
1590	-7.399	-5.256	-4.463
1591	-7.381	-5.145	-4.541
1592	-7.386	-5.175	-4.498
1593	-7.413	-5.252	-4.447
1594	-7.379	-5.184	-4.521
1595	-7.374	-5.254	-4.459
1596	-7.381	-5.229	-4.467
1597	-7.383	-5.223	-4.484
1598	-7.360	-5.211	-4.483
1599	-7.386	-5.157	-4.525
1600	-7.388	-5.251	-4.451
1601	-7.404	-5.143	-4.562
1602	-7.393	-5.207	-4.506
1603	-7.391	-5.223	-4.455
1604	-7.394	-5.238	-4.444
1605	-7.405	-5.129	-4.560
1606	-7.403	-5.117	-4.582
1607	-7.407	-5.159	-4.543
1608	-7.389	-5.243	-4.464
1609	-7.403	-5.199	-4.497
1610	-7.398	-5.104	-4.578
1611	-7.382	-5.130	-4.580
1612	-7.399	-5.112	-4.560
1613	-7.356	-5.211	-4.467
1614	-7.392	-5.199	-4.484
1615	-7.382	-5.244	-4.470
1616	-7.373	-5.130	-4.556
1617	-7.408	-5.155	-4.544
1618	-7.372	-5.230	-4.476
1619	-7.393	-5.173	-4.523
1620	-7.383	-5.208	-4.498
1621	-7.374	-5.155	-4.522
1622	-7.405	-5.084	-4.613
1623	-7.384	-5.099	-4.604
1624	-7.356	-5.194	-4.498
1625	-7.396	-5.148	-4.545
1626	-7.405	-5.147	-4.547
1627	-7.388	-5.256	-4.449
1628	-7.370	-5.191	-4.512
1629	-7.392	-5.167	-4.514
1630	-7.395	-5.122	-4.552
1631	-7.400	-5.238	-4.470
1632	-7.385	-5.218	-4.493
1633	-7.376	-5.141	-4.557
1634	-7.396	-5.127	-4.547
1635	-7.377	-5.214	-4.490
1636	-7.396	-5.153	-4.540
1637	-7.347	-5.227	-4.474
1638	-7.400	-5.117	-4.568
1639	-7.357	-5.203	-4.482
1640	-7.378	-5.222	-4.475
1641	-7.391	-5.191	-4.503
1642	-7.369	-5.158	-4.536
1643	-7.380	-5.208	-4.462
1644	-7.383	-5.215	-4.469
1645	-7.361	-5.256	-4.438
1646	-7.383	-5.225	-4.509
1647	-7.408	-5.118	-4.566
1648	-7.415	-5.171	-4.511
1649	-7.397	-5.157	-4.556
1650	-7.406	-5.198	-4.474
1651	-7.390	-5.107	-4.561
1652	-7.405	-5.136	-4.545
1653	-7.382	-5.213	-4.496
1654	-7.383	-5.099	-4.571
1655	-7.358	-5.191	-4.511
1656	-7.353	-5.238	-4.454
1657	-7.396	-5.115	-4.580
1658	-7.394	-5.138	-4.528
1659	-7.359	-5.212	-4.493
1660	-7.372	-5.153	-4.539
1661	-7.377	-5.118	-4.575
1662	-7.385	-5.120	-4.570
1663	-7.360	-5.258	-4.423
1664	-7.390	-5.126	-4.560
1665	-7.398	-5.140	-4.540
1666	-7.414	-5.177	-4.498
1667	-7.414	-5.166	-4.523
1668	-7.395	-5.174	-4.545
1669	-7.382	-5.193	-4.494
1670	-7.410	-5.114	-4.574
1671	-7.390	-5.113	-4.586
1672	-7.360	-5.229	-4.460
1673	-7.397	-5.133	-4.542
1674	-7.351	-5.267	-4.443
1675	-7.387	-5.123	-4.536
1676	-7.383	-5.125	-4.569
1677	-7.365	-5.222	-4.482
1678	-7.380	-5.151	-4.513
1679	-7.416	-5.132	-4.559
1680	-7.355	-5.229	-4.475
1681	-7.371	-5.226	-4.479
1682	-7.387	-5.227	-4.467
1683	-7.362	-5.223	-4.475
1684	-7.367	-5.227	-4.470
1685	-7.362	-5.207	-4.493
1686	-7.391	-5.131	-4.547
1687	-7.397	-5.097	-4.598
1688	-7.382	-5.226	-4.475
1689	-7.390	-5.138	-4.569
1690	-7.388	-5.240	-4.453
1691	-7.346	-5.236	-4.454
1692	-7.393	-5.242	-4.447
1693	-7.399	-5.118	-4.566
1694	-7.407	-5.124	-4.581
1695	-7.402	-5.114	-4.565
1696	-7.401	-5.224	-4.463
1697	-7.392	-5.150	-4.518
1698	-7.408	-5.164	-4.538
1699	-7.371	-5.230	-4.448
1700	-7.401	-5.198	-4.491
1701	-7.400	-5.115	-4.556
1702	-7.411	-5.137	-4.567
1703	-7.395	-5.116	-4.558
1704	-7.400	-5.138	-4.554
1705	-7.410	-5.145	-4.535
1706	-7.372	-5.183	-4.484
1707	-7.386	-5.148	-4.508
1708	-7.370	-5.119	-4.552
1709	-7.411	-5.107	-4.581
1710	-7.379	-5.140	-4.564
1711	-7.378	-5.216	-4.477
1712	-7.388	-5.140	-4.540
1713	-7.416	-5.096	-4.563
1714	-7.398	-5.161	-4.544
1715	-7.389	-5.206	-4.508
1716	-7.373	-5.215	-4.495
1717	-7.393	-5.157	-4.541
1718	-7.380	-5.105	-4.566
1719	-7.357	-5.162	-4.532
1720	-7.426	-5.112	-4.554
1721	-7.364	-5.244	-4.456
1722	-7.386	-5.112	-4.570
1723	-7.388	-5.151	-4.506
1724	-7.415	-5.098	-4.561
1725	-7.426	-5.162	-4.508
1726	-7.389	-5.122	-4.558
1727	-7.416	-5.134	-4.568
1728	-7.396	-5.151	-4.553
1729	-7.391	-5.218	-4.492
1730	-7.404	-5.248	-4.448
1731	-7.410	-5.145	-4.550
1732	-7.400	-5.219	-4.469
1733	-7.384	-5.216	-4.472
1734	-7.412	-5.145	-4.555
1735	-7.376	-5.131	-4.540
1736	-7.392	-5.084	-4.590
1737	-7.402	-5.127	-4.536
1738	-7.401	-5.201	-4.492
1739	-7.383	-5.131	-4.555
1740	-7.369	-5.211	-4.474
1741	-7.349	-5.232	-4.446
1742	-7.362	-5.240	-4.462
1743	-7.361	-5.096	-4.593
1744	-7.386	-5.218	-4.508
1745	-7.388	-5.166	-4.518
1746	-7.387	-5.247	-4.465
1747	-7.398	-5.127	-4.570
1748	-7.401	-5.210	-4.478
1749	-7.388	-5.173	-4.553
1750	-7.367	-5.262	-4.443
1751	-7.391	-5.163	-4.527
1752	-7.396	-5.093	-4.582
1753	-7.397	-5.268	-4.441
1754	-7.385	-5.157	-4.541
1755	-7.412	-5.084	-4.617
1756	-7.400	-5.106	-4.568
1757	-7.386	-5.248	-4.429
1758	-7.414	-5.199	-4.511
1759	-7.398	-5.181	-4.517
1760	-7.384	-5.139	-4.548
1761	-7.365	-5.187	-4.520
1762	-7.387	-5.141	-4.549
1763	-7.421	-5.136	-4.522
1764	-7.402	-5.144	-4.521
1765	-7.359	-5.216	-4.445
1766	-7.364	-5.243	-4.470
1767	-7.406	-5.091	-4.573
1768	-7.389	-5.154	-4.559
1769	-7.399	-5.214	-4.470
1770	-7.406	-5.161	-4.522
1771	-7.386	-5.121	-4.544
1772	-7.402	-5.128	-4.548
1773	-7.390	-5.112	-4.579
1774	-7.422	-5.163	-4.525
1775	-7.402	-5.150	-4.511
1776	-7.357	-5.194	-4.479
1777	-7.372	-5.220	-4.434
1778	-7.383	-5.223	-4.430
1779	-7.384	-5.134	-4.560
1780	-7.386	-5.161	-4.524
1781	-7.411	-5.156	-4.538
1782	-7.407	-5.145	-4.528
1783	-7.386	-5.146	-4.550
1784	-7.377	-5.206	-4.479
1785	-7.363	-5.199	-4.515
1786	-7.384	-5.129	-4.535
1787	-7.406	-5.150	-4.551
1788	-7.383	-5.245	-4.474
1789	-7.400	-5.232	-4.459
1790	-7.382	-5.099	-4.589
1791	-7.401	-5.138	-4.570
1792	-7.401	-5.110	-4.579
1793	-7.402	-5.142	-4.533
1794	-7.391	-5.176	-4.503
1795	-7.385	-5.142	-4.559
1796	-7.383	-5.158	-4.539
1797	-7.398	-5.094	-4.594
1798	-7.411	-5.111	-4.577
1799	-7.388	-5.184	-4.527
1800	-7.409	-5.140	-4.553
1801	-7.395	-5.166	-4.521
1802	-7.374	-5.259	-4.448
1803	-7.410	-5.151	-4.548
1804	-7.383	-5.128	-4.577
1805	-7.393	-5.122	-4.571
1806	-7.402	-5.154	-4.555
1807	-7.395	-5.158	-4.557
1808	-7.434	-5.159	-4.524
1809	-7.396	-5.203	-4.467
1810	-7.394	-5.143	-4.556
1811	-7.360	-5.185	-4.497
1812	-7.392	-5.260	-4.436
1813	-7.396	-5.178	-4.496
1814	-7.380	-5.212	-4.493
1815	-7.416	-5.137	-4.569
1816	-7.403	-5.222	-4.467
1817	-7.383	-5.255	-4.463
1818	-7.385	-5.198	-4.478
1819	-7.391	-5.117	-4.586
1820	-7.403	-5.139	-4.555
1821	-7.397	-5.249	-4.433
1822	-7.386	-5.206	-4.475
1823	-7.385	-5.256	-4.442
1824	-7.395	-5.197	-4.505
1825	-7.374	-5.257	-4.433
1826	-7.413	-5.150	-4.539
1827	-7.427	-5.183	-4.495
1828	-7.381	-5.214	-4.473
1829	-7.369	-5.210	-4.509
1830	-7.405	-5.086	-4.579
1831	-7.379	-5.213	-4.472
1832	-7.375	-5.233	-4.471
1833	-7.400	-5.167	-4.542
1834	-7.425	-5.160	-4.516
1835	-7.416	-5.170	-4.522
1836	-7.384	-5.237	-4.468
1837	-7.374	-5.112	-4.544
1838	-7.384	-5.207	-4.487
1839	-7.399	-5.247	-4.429
1840	-7.368	-5.203	-4.490
1841	-7.377	-5.231	-4.463
1842	-7.413	-5.169	-4.527
1843	-7.381	-5.194	-4.519
1844	-7.382	-5.122	-4.599
1845	-7.389	-5.128	-4.536
1846	-7.397	-5.236	-4.432
1847	-7.400	-5.180	-4.500
1848	-7.373	-5.225	-4.452
1849	-7.387	-5.143	-4.534
1850	-7.372	-5.238	-4.450
1851	-7.397	-5.200	-4.489
1852	-7.419	-5.194	-4.503
1853	-7.395	-5.253	-4.441
1854	-7.353	-5.144	-4.543
1855	-7.401	-5.233	-4.445
1856	-7.389	-5.169	-4.522
1857	-7.396	-5.177	-4.512
1858	-7.383	-5.149	-4.555
1859	-7.380	-5.209	-4.496
1860	-7.402	-5.184	-4.528
1861	-7.396	-5.163	-4.554
1862	-7.384	-5.174	-4.476
1863	-7.401	-5.262	-4.424
1864	-7.347	-5.210	-4.498
1865	-7.413	-5.174	-4.528
1866	-7.411	-5.162	-4.517
1867	-7.389	-5.178	-4.518
1868	-7.392	-5.158	-4.531
1869	-7.388	-5.092	-4.579
1870	-7.379	-5.122	-4.543
1871	-7.419	-5.133	-4.537
1872	-7.362	-5.130	-4.543
1873	-7.379	-5.151	-4.563
1874	-7.369	-5.243	-4.420
1875	-7.374	-5.180	-4.493
1876	-7.392	-5.089	-4.599
1877	-7.349	-5.254	-4.440
1878	-7.362	-5.202	-4.508
1879	-7.380	-5.179	-4.499
1880	-7.355	-5.218	-4.480
1881	-7.416	-5.171	-4.496
1882	-7.383	-5.086	-4.603
1883	-7.384	-5.270	-4.431
1884	-7.403	-5.154	-4.557
1885	-7.398	-5.149	-4.522
1886	-7.379	-5.127	-4.552
1887	-7.402	-5.183	-4.492
1888	-7.387	-5.144	-4.511
1889	-7.397	-5.223	-4.492
1890	-7.390	-5.185	-4.499
1891	-7.386	-5.177	-4.520
1892	-7.409	-5.151	-4.541
1893	-7.417	-5.110	-4.569
1894	-7.398	-5.196	-4.501
1895	-7.412	-5.151	-4.560
1896	-7.379	-5.227	-4.476
1897	-7.402	-5.120	-4.563
1898	-7.389	-5.207	-4.475
1899	-7.376	-5.203	-4.508
1900	-7.389	-5.103	-4.581
1901	-7.399	-5.085	-4.602
1902	-7.366	-5.273	-4.429
1903	-7.381	-5.183	-4.511
1904	-7.366	-5.229	-4.491
1905	-7.392	-5.189	-4.500
1906	-7.387	-5.149	-4.533
1907	-7.420	-5.175	-4.514
1908	-7.400	-5.163	-4.525
1909	-7.390	-5.171	-4.508
1910	-7.371	-5.135	-4.562
1911	-7.402	-5.168	-4.513
1912	-7.388	-5.217	-4.475
1913	-7.380	-5.211	-4.496
1914	-7.382	-5.197	-4.480
1915	-7.393	-5.200	-4.504
1916	-7.402	-5.121	-4.580
1917	-7.384	-5.152	-4.522
1918	-7.379	-5.227	-4.442
1919	-7.358	-5.205	-4.496
1920	-7.415	-5.164	-4.504
1921	-7.348	-5.212	-4.457
1922	-7.370	-5.217	-4.495
1923	-7.342	-5.217	-4.481
1924	-7.376	-5.126	-4.556
1925	-7.388	-5.254	-4.421
1926	-7.393	-5.129	-4.553
1927	-7.387	-5.212	-4.454
1928	-7.404	-5.117	-4.546
1929	-7.381	-5.124	-4.557
1930	-7.365	-5.202	-4.516
1931	-7.381	-5.115	-4.546
1932	-7.366	-5.227	-4.447
1933	-7.387	-5.113	-4.564
1934	-7.400	-5.165	-4.529
1935	-7.391	-5.204	-4.484
1936	-7.409	-5.131	-4.572
1937	-7.399	-5.150	-4.525
1938	-7.406	-5.118	-4.551
1939	-7.384	-5.203	-4.461
1940	-7.405	-5.101	-4.575
1941	-7.371	-5.148	-4.525
1942	-7.360	-5.250	-4.434
1943	-7.393	-5.230	-4.426
1944	-7.389	-5.145	-4.535
1945	-7.369	-5.170	-4.505
1946	-7.404	-5.236	-4.454
1947	-7.418	-5.192	-4.495
1948	-7.351	-5.207	-4.502
1949	-7.387	-5.196	-4.511
1950	-7.360	-5.260	-4.450
1951	-7.399	-5.165	-4.541
1952	-7.400	-5.169	-4.516
1953	-7.411	-5.237	-4.442
1954	-7.398	-5.208	-4.470
1955	-7.384	-5.127	-4.556
1956	-7.398	-5.168	-4.515
1957	-7.401	-5.165	-4.496
1958	-7.394	-5.148	-4.564
1959	-7.372	-5.233	-4.445
1960	-7.369	-5.212	-4.494
1961	-7.411	-5.100	-4.569
1962	-7.384	-5.209	-4.489
1963	-7.388	-5.105	-4.566
1964	-7.392	-5.198	-4.486
1965	-7.395	-5.082	-4.590
1966	-7.408	-5.175	-4.499
1967	-7.387	-5.184	-4.474
1968	-7.419	-5.185	-4.491
1969	-7.398	-5.238	-4.447
1970	-7.398	-5.135	-4.523
1971	-7.363	-5.221	-4.451
1972	-7.390	-5.254	-4.426
1973	-7.413	-5.136	-4.542
1974	-7.362	-5.160	-4.508
1975	-7.391	-5.169	-4.508
1976	-7.395	-5.106	-4.555
1977	-7.356	-5.229	-4.436
1978	-7.396	-5.141	-4.565
1979	-7.387	-5.090	-4.582
1980	-7.406	-5.141	-4.516
1981	-7.412	-5.129	-4.571
1982	-7.397	-5.141	-4.552
1983	-7.395	-5.225	-4.470
1984	-7.357	-5.194	-4.530
1985	-7.352	-5.215	-4.489
1986	-7.390	-5.186	-4.488
1987	-7.358	-5.167	-4.504
1988	-7.369	-5.115	-4.576
1989	-7.406	-5.173	-4.500
1990	-7.373	-5.200	-4.499
1991	-7.387	-5.057	-4.604
1992	-7.403	-5.255	-4.415
1993	-7.426	-5.125	-4.567
1994	-7.396	-5.139	-4.532
1995	-7.362	-5.211	-4.497
1996	-7.386	-5.237	-4.447
1997	-7.399	-5.157	-4.538
1998	-7.410	-5.135	-4.536
1999	-7.381	-5.207	-4.484
[truncated: 3,857 more rows]
