# Supplementary material for: A minimal chemo-mechanical Markov model for rotary catalysis of F1-ATPase
Source: Nat Commun. 2026 Jun 15;17:5310. doi: 10.1038/s41467-026-73844-0 (PMC13272679; doi:10.1038/s41467-026-73844-0)
Supplement: Supplementary file 4 — Source Data [file 41467_2026_73844_MOESM4_ESM.zip › SourceData/MainFigures/Fig2/beta-energies_Fig2f.csv]

SET	POINT	G_O	G_H	G_C	GA_BETA	GA_GAMMA	GA_CHEM	GA_OT	GA_OD	GA_HT	GA_HD	GA_CT	GA_CD	BG_OT	BG_OD	BG_HT	BG_HD	BG_CT	BG_CD	IG_120-O	SCORE	K_CAT_1	K_ROT_1	K_CAT_2	K_ROT_2	K_CAT_3	K_ROT_3	K_CAT_4	K_ROT_4
0108_(55-1)	FINAL	15.0112	1.8254	0.0000	3.3039	6.3566	9.9646	3.4140	14.7944	5.9450	0.1118	13.8000	13.8000	-23.7046	-9.8544	-12.5342	-11.3979	-28.7954	-16.4643	-2.3026	-1.0735845	2.92e+00	9.04e-01	1.77e+01	5.79e+00	4.21e+01	1.40e+01	4.89e+01	1.62e+01
0108_(55-54	FINAL	14.8738	1.7738	0.0000	3.6559	6.6777	8.2696	3.6821	13.3504	5.9107	0.1789	13.8000	13.8000	-23.6846	-9.8227	-11.4216	-11.3992	-28.8019	-16.4708	-2.3026	-1.0864269	2.95e+00	9.11e-01	1.81e+01	5.90e+00	4.33e+01	1.44e+01	5.05e+01	1.68e+01
0108_(55-57	FINAL	15.6697	1.9318	0.0000	3.9499	5.8268	10.0251	3.7303	13.1874	5.9233	0.0827	13.8000	13.8000	-23.8821	-9.5921	-12.2269	-11.2160	-28.7603	-16.4292	-2.3026	-1.0939702	2.89e+00	9.02e-01	1.83e+01	5.99e+00	4.63e+01	1.54e+01	5.48e+01	1.82e+01
0108_(55-93	FINAL	15.5633	2.0276	0.0000	2.5575	6.4508	8.7397	4.0083	13.6967	6.0248	0.1170	13.8000	13.8000	-23.4928	-10.0112	-11.7453	-11.4574	-28.7785	-16.4474	-2.3026	-1.0951244	2.51e+00	7.88e-01	1.55e+01	5.08e+00	3.74e+01	1.24e+01	4.38e+01	1.45e+01
0108_(55-14	FINAL	15.8688	1.9458	0.0000	2.8979	5.8593	9.7031	3.7999	14.2487	5.8987	0.1211	13.8000	13.8000	-23.7877	-9.7509	-12.2244	-11.2404	-28.7199	-16.3888	-2.3026	-1.1075853	2.91e+00	9.10e-01	1.84e+01	6.04e+00	4.65e+01	1.54e+01	5.50e+01	1.83e+01
0108_(55-63	FINAL	14.9558	1.9662	0.0000	3.9209	6.6077	9.9750	3.7348	12.8482	6.0111	0.1439	13.8000	13.8000	-23.4417	-10.0048	-11.3372	-11.5103	-28.7742	-16.4431	-2.3026	-1.1162690	2.65e+00	8.29e-01	1.66e+01	5.43e+00	4.15e+01	1.38e+01	4.90e+01	1.63e+01
0108_(55-65	FINAL	15.0051	2.0155	0.0000	3.3240	6.4300	9.0395	3.5104	13.5137	6.0365	0.0630	13.8000	13.8000	-23.4372	-10.0770	-11.8644	-11.4934	-28.8450	-16.5139	-2.3026	-1.1184788	2.61e+00	8.21e-01	1.62e+01	5.30e+00	4.01e+01	1.33e+01	4.72e+01	1.57e+01
0108_(55-64	FINAL	15.1109	2.1200	0.0000	3.0793	6.3858	9.0457	3.5046	13.2441	6.0420	0.0582	13.8000	13.8000	-23.4199	-10.0988	-12.3488	-11.5239	-28.7446	-16.4135	-2.3026	-1.1193529	2.59e+00	8.17e-01	1.58e+01	5.20e+00	3.78e+01	1.26e+01	4.40e+01	1.46e+01
0108_(14-70	FINAL	8.4003	7.2553	0.0000	0.5568	4.1804	2.0494	4.7081	6.1115	17.7409	15.9173	13.8155	13.8155	-13.6124	-10.4049	-14.3257	-18.5691	-22.8109	-10.4798	-2.3026	-1.1197251	2.09e+00	7.05e-01	1.57e+01	5.26e+00	5.09e+01	1.69e+01	5.83e+01	1.94e+01
0108_(55-82	FINAL	16.1859	2.0983	0.0000	2.4427	5.8469	9.5222	4.0322	14.4209	6.0334	0.0673	13.8000	13.8000	-23.5767	-10.2120	-12.1469	-11.3016	-28.7663	-16.4352	-2.3026	-1.1224337	2.47e+00	7.78e-01	1.52e+01	4.99e+00	3.67e+01	1.22e+01	4.29e+01	1.43e+01
0108_(55-49	FINAL	15.7265	2.1592	0.0000	3.0282	6.3312	8.9031	4.0532	13.8805	6.0597	0.0249	13.8000	13.8000	-23.4333	-10.1854	-11.3768	-11.4432	-28.7690	-16.4379	-2.3026	-1.1225297	2.41e+00	7.59e-01	1.52e+01	4.98e+00	3.84e+01	1.28e+01	4.56e+01	1.52e+01
0108_(55-48	FINAL	15.0142	1.7373	0.0000	3.4807	6.2502	9.5899	3.4327	13.2176	5.8044	0.0840	13.8000	13.8000	-23.6000	-9.9999	-11.9227	-11.3553	-28.8451	-16.5140	-2.3026	-1.1232490	3.31e+00	1.02e+00	2.05e+01	6.69e+00	5.11e+01	1.70e+01	6.04e+01	2.01e+01
0108_(55-25	FINAL	14.5633	1.9722	0.0000	2.5848	6.9202	8.4223	3.4686	14.9109	6.0692	0.2051	13.8000	13.8000	-23.1060	-10.2504	-11.2732	-11.6362	-28.7665	-16.4354	-2.3026	-1.1281815	2.53e+00	7.94e-01	1.56e+01	5.09e+00	3.84e+01	1.28e+01	4.51e+01	1.50e+01
0108_(66-18	FINAL	7.6348	8.5883	0.0000	3.6805	2.6024	7.8426	4.4123	5.8895	5.1294	15.2425	13.8000	13.8000	-13.6499	-10.3850	-14.4967	-20.3602	-21.6404	-9.3093	-2.3026	-1.1312183	2.42e+00	8.22e-01	1.91e+01	6.42e+00	6.61e+01	2.20e+01	7.56e+01	2.51e+01
0108_(55-41	FINAL	15.3874	1.8707	0.0000	2.9581	6.5220	9.4577	3.9879	13.0112	5.9209	0.2158	13.8000	13.8000	-23.4813	-9.9383	-11.6526	-11.4901	-28.7720	-16.4409	-2.3026	-1.1326202	2.80e+00	8.70e-01	1.74e+01	5.68e+00	4.27e+01	1.42e+01	5.03e+01	1.67e+01
0108_(14-85	FINAL	7.8784	6.3998	0.0000	2.2773	4.7888	3.2878	4.6102	6.0361	17.4100	16.2509	13.8155	13.8155	-13.5831	-10.3416	-14.2337	-18.2562	-20.8407	-8.5096	-2.3026	-1.1329202	2.17e+00	7.33e-01	1.67e+01	5.59e+00	5.40e+01	1.79e+01	6.13e+01	2.03e+01
0108_(27-86	FINAL	14.9317	3.2506	0.0000	0.2937	0.9406	11.8693	6.3871	5.7689	5.6780	5.9061	15.9465	7.4567	-21.1834	-17.0010	-1.9673	-10.2874	-23.5873	-11.2562	-2.3026	-1.1336201	3.01e+00	9.56e-01	2.05e+01	6.79e+00	4.94e+01	1.70e+01	5.74e+01	1.93e+01
0108_(66-49	FINAL	7.6843	9.0994	0.0000	3.0587	1.1557	6.7216	4.6143	6.0789	8.7942	13.0148	13.8000	13.8000	-13.5956	-10.4575	-13.5272	-20.8402	-21.4316	-9.1005	-2.3026	-1.1382742	1.95e+00	6.62e-01	1.49e+01	4.98e+00	5.06e+01	1.68e+01	5.81e+01	1.93e+01
0108_(55-34	FINAL	15.0420	1.9991	0.0000	3.6181	6.7652	8.8817	3.8906	13.5671	5.9313	0.0723	13.8000	13.8000	-23.5014	-9.8748	-10.2336	-11.5098	-28.7044	-16.3733	-2.3026	-1.1384596	2.80e+00	8.76e-01	1.74e+01	5.71e+00	4.24e+01	1.41e+01	4.96e+01	1.65e+01
0108_(14-57	FINAL	8.0252	6.2583	0.0000	0.2684	4.7087	1.9451	4.5917	5.9812	17.6621	15.6342	13.8155	13.8155	-13.5430	-10.4007	-14.2342	-18.0926	-20.5657	-8.2346	-2.3026	-1.1385466	2.44e+00	8.10e-01	1.79e+01	5.97e+00	5.47e+01	1.81e+01	6.22e+01	2.06e+01
0108_(14-95	FINAL	8.2043	6.6615	0.0000	0.1417	4.5659	1.9674	4.6599	6.0433	16.5095	17.6441	13.8155	13.8155	-13.5931	-10.4363	-14.2546	-18.2813	-22.1933	-9.8622	-2.3026	-1.1390716	2.16e+00	7.31e-01	1.60e+01	5.37e+00	5.10e+01	1.69e+01	5.82e+01	1.93e+01
0108_(14-61	FINAL	7.7618	7.3775	0.0000	1.3888	4.3239	1.6028	4.4657	5.9330	17.5932	16.9202	13.8155	13.8155	-13.5734	-10.4286	-14.4873	-19.1190	-21.1959	-8.8648	-2.3026	-1.1430874	2.57e+00	8.40e-01	1.91e+01	6.37e+00	6.12e+01	2.03e+01	6.98e+01	2.32e+01
0108_(1-86)	FINAL	13.9488	2.7502	0.0000	3.9574	9.1306	8.5245	8.7179	12.9468	5.9348	4.5624	13.8000	13.8000	-23.3706	-17.0020	-7.6841	-10.3109	-23.5910	-11.2599	-2.3026	-1.1433358	2.62e+00	8.38e-01	1.81e+01	5.95e+00	4.53e+01	1.50e+01	5.35e+01	1.73e+01
0108_(14-84	FINAL	8.2119	6.8834	0.0000	0.4738	4.7673	2.1462	4.6726	6.1327	17.3216	17.8732	13.8155	13.8155	-13.6169	-10.3594	-14.3843	-18.4091	-22.3897	-10.0586	-2.3026	-1.1443031	1.77e+00	5.78e-01	1.41e+01	4.70e+00	4.85e+01	1.61e+01	5.52e+01	1.83e+01
0108_(14-52	FINAL	8.1149	6.6386	0.0000	1.1238	4.4914	2.7898	4.6097	6.0202	17.6264	17.2172	13.8155	13.8155	-13.6615	-10.3531	-14.3540	-18.2716	-22.1349	-9.8038	-2.3026	-1.1460497	2.42e+00	8.12e-01	1.78e+01	5.93e+00	5.62e+01	1.87e+01	6.41e+01	2.13e+01
0108_(1-83)	FINAL	13.5946	2.2894	0.0000	5.3719	9.7155	8.7088	10.0505	12.7850	5.8147	4.9101	13.8000	13.8000	-23.1254	-17.0437	-9.4852	-10.2947	-23.6368	-11.3057	-2.3026	-1.1482206	2.99e+00	9.46e-01	2.04e+01	6.77e+00	5.07e+01	1.70e+01	5.99e+01	1.96e+01
0108_(14-15	FINAL	8.8935	6.4750	0.0000	2.2401	3.9944	2.3222	4.5809	5.9501	17.4721	16.7824	13.8155	13.8155	-13.5174	-10.4160	-14.1551	-17.7586	-22.7423	-10.4112	-2.3026	-1.1486006	2.31e+00	7.73e-01	1.74e+01	5.81e+00	5.47e+01	1.81e+01	6.22e+01	2.06e+01
0108_(55-21	FINAL	14.6182	1.8638	0.0000	3.5590	6.4043	8.6637	3.1749	12.3790	5.9646	0.1164	13.8000	13.8000	-23.6918	-10.0063	-11.0387	-11.2703	-28.8222	-16.4911	-2.3026	-1.1512910	2.93e+00	9.14e-01	1.81e+01	5.92e+00	4.60e+01	1.53e+01	5.46e+01	1.81e+01
0108_(55-68	FINAL	15.6160	2.0763	0.0000	4.6054	6.0042	8.8843	3.8618	13.7318	6.1676	0.2672	13.8000	13.8000	-23.7580	-9.9985	-11.6949	-11.1782	-28.7497	-16.4186	-2.3026	-1.1516871	2.23e+00	7.02e-01	1.41e+01	4.63e+00	3.59e+01	1.19e+01	4.26e+01	1.42e+01
0108_(27-37	FINAL	14.7867	3.1613	0.0000	1.1450	0.6009	10.8764	5.7756	3.8515	5.7269	5.8244	15.9465	7.4567	-22.8143	-17.0405	-4.3758	-10.3726	-23.5594	-11.2283	-2.3026	-1.1519822	3.18e+00	1.01e+00	2.16e+01	7.15e+00	5.11e+01	1.76e+01	5.92e+01	1.99e+01
0108_(55-44	FINAL	15.5378	2.0797	0.0000	3.3293	6.0234	8.1452	3.6127	13.1375	5.9074	0.0096	13.8000	13.8000	-22.5744	-10.3292	-11.9531	-11.7824	-28.7412	-16.4101	-2.3026	-1.1522132	2.82e+00	8.87e-01	1.73e+01	5.66e+00	4.38e+01	1.46e+01	5.20e+01	1.73e+01
0108_(14-76	FINAL	7.9214	7.1534	0.0000	1.0068	4.7130	2.2480	4.6698	6.1181	18.5967	15.4676	13.8155	13.8155	-13.6281	-10.4448	-14.3551	-18.8560	-21.9006	-9.5695	-2.3026	-1.1540441	1.85e+00	6.26e-01	1.43e+01	4.80e+00	4.83e+01	1.60e+01	5.50e+01	1.83e+01
0108_(14-64	FINAL	8.3254	6.4841	0.0000	3.1404	3.8349	2.7097	4.6251	6.0066	17.7119	17.5397	13.8155	13.8155	-13.5519	-10.3234	-14.1810	-18.0516	-22.3871	-10.0560	-2.3026	-1.1549710	2.55e+00	8.62e-01	1.89e+01	6.33e+00	5.84e+01	1.94e+01	6.69e+01	2.22e+01
0108_(55-78	FINAL	15.4670	2.1063	0.0000	3.5037	6.6671	8.8161	4.1171	13.2946	6.1760	0.2848	13.8000	13.8000	-23.6535	-9.8280	-10.9956	-11.4395	-28.7107	-16.3796	-2.3026	-1.1555963	2.17e+00	6.84e-01	1.39e+01	4.57e+00	3.55e+01	1.18e+01	4.22e+01	1.40e+01
0108_(55-4)	FINAL	15.0160	1.9904	0.0000	2.9972	6.6255	9.0098	3.6277	12.9604	5.9418	0.1528	13.8000	13.8000	-23.3542	-10.0352	-11.4465	-11.5654	-28.7447	-16.4136	-2.3026	-1.1562014	2.80e+00	8.76e-01	1.75e+01	5.74e+00	4.37e+01	1.45e+01	5.16e+01	1.72e+01
0108_(55-90	FINAL	15.7414	2.5555	0.0000	2.8323	6.3842	9.0962	4.0597	14.3417	6.3467	0.0480	13.8000	13.8000	-23.6056	-9.9109	-11.4888	-11.4590	-28.6908	-16.3597	-2.3026	-1.1562811	1.83e+00	5.89e-01	1.18e+01	3.90e+00	3.01e+01	1.00e+01	3.57e+01	1.19e+01
0108_(11-76	FINAL	7.5224	9.5820	0.0000	2.9358	2.6976	3.8434	4.6205	6.1488	13.4428	8.4906	13.8155	13.8155	-13.5514	-10.4119	-14.2567	-21.4950	-17.4179	-5.0868	-2.3026	-1.1571276	1.83e+00	6.04e-01	1.50e+01	5.00e+00	5.08e+01	1.69e+01	5.79e+01	1.93e+01
0108_(24-71	FINAL	14.8246	5.7351	0.0000	1.9129	2.3799	2.9936	11.7938	1.0836	5.8054	1.5239	13.8155	13.8155	-29.3831	-3.2294	-19.6894	-6.8872	-23.5234	-11.1923	-2.3026	-1.1575074	2.73e+00	9.17e-01	1.82e+01	6.07e+00	4.66e+01	1.55e+01	5.54e+01	1.84e+01
0108_(11-89	FINAL	7.5832	9.8234	0.0000	2.5747	1.9258	3.5872	4.6819	6.1353	13.6217	8.7652	13.8155	13.8155	-13.6219	-10.4190	-14.1462	-21.6938	-16.7081	-4.3770	-2.3026	-1.1586346	2.03e+00	6.66e-01	1.51e+01	5.03e+00	5.07e+01	1.69e+01	5.87e+01	1.95e+01
0108_(14-79	FINAL	8.9456	7.8264	0.0000	2.1676	3.5741	1.8838	4.2758	5.7849	15.9102	17.2993	13.8155	13.8155	-13.6340	-10.4263	-14.2982	-18.4766	-23.1500	-10.8189	-2.3026	-1.1588837	2.32e+00	7.80e-01	1.90e+01	6.36e+00	6.80e+01	2.26e+01	7.71e+01	2.56e+01
0108_(24-70	FINAL	14.8816	5.7801	0.0000	2.4456	2.9465	1.8995	11.7759	0.8747	5.7126	1.3788	13.8155	13.8155	-29.3538	-2.8693	-19.8833	-7.3574	-23.4899	-11.1588	-2.3026	-1.1602948	2.99e+00	1.01e+00	1.98e+01	6.61e+00	4.99e+01	1.66e+01	5.90e+01	1.96e+01
0108_(14-32	FINAL	8.3534	6.6898	0.0000	1.1799	4.3287	1.4186	4.5821	6.0151	18.5794	16.9003	13.8155	13.8155	-13.6369	-10.3156	-14.2875	-18.1622	-22.5092	-10.1781	-2.3026	-1.1603218	2.33e+00	7.88e-01	1.77e+01	5.90e+00	5.75e+01	1.91e+01	6.58e+01	2.18e+01
0108_(24-37	FINAL	13.9582	4.8765	0.0000	2.7185	2.6002	2.7044	12.8220	1.6919	5.6724	2.2475	13.8155	13.8155	-29.3734	-4.1453	-19.3184	-7.0942	-23.5262	-11.1951	-2.3026	-1.1613883	3.13e+00	1.05e+00	2.07e+01	6.90e+00	5.21e+01	1.73e+01	6.17e+01	2.05e+01
0108_(14-98	FINAL	8.7346	6.0826	0.0000	1.1647	4.8671	3.1798	4.2287	5.6043	16.7456	15.8371	13.8155	13.8155	-13.6871	-10.4478	-14.2647	-17.6220	-22.0113	-9.6802	-2.3026	-1.1629604	1.96e+00	6.59e-01	1.59e+01	5.29e+00	5.88e+01	1.94e+01	6.61e+01	2.19e+01
0108_(24-31	FINAL	14.6963	5.5427	0.0000	2.6301	3.2079	2.4613	12.1850	1.6757	5.6918	1.5822	13.8155	13.8155	-29.3632	-3.8551	-19.8467	-7.4043	-23.5305	-11.1994	-2.3026	-1.1633294	3.07e+00	1.03e+00	2.05e+01	6.82e+00	5.14e+01	1.71e+01	6.07e+01	2.02e+01
0108_(11-99	FINAL	7.4809	9.9539	0.0000	3.2590	2.4020	3.0977	4.4897	5.9947	12.9189	8.3385	13.8155	13.8155	-13.5812	-10.3963	-14.9123	-21.8567	-18.0364	-5.7053	-2.3026	-1.1645597	2.06e+00	6.52e-01	1.70e+01	5.63e+00	5.88e+01	1.96e+01	6.70e+01	2.23e+01
0108_(24-26	FINAL	14.7068	5.6347	0.0000	3.0246	2.0106	3.1985	12.1348	0.4070	5.8525	1.6958	13.8155	13.8155	-29.3670	-3.7400	-19.3902	-7.7806	-23.4740	-11.1429	-2.3026	-1.1645924	2.60e+00	8.74e-01	1.73e+01	5.75e+00	4.39e+01	1.46e+01	5.21e+01	1.74e+01
0108_(24-30	FINAL	14.8280	5.7878	0.0000	1.3775	2.9798	2.6533	12.5991	1.3259	5.8189	1.5058	13.8155	13.8155	-29.3681	-4.0188	-19.5186	-6.9204	-23.4928	-11.1617	-2.3026	-1.1671473	2.68e+00	9.01e-01	1.78e+01	5.93e+00	4.55e+01	1.52e+01	5.41e+01	1.80e+01
0108_(24-36	FINAL	14.5009	5.4241	0.0000	2.5720	3.0889	2.9315	13.3560	1.2250	5.7066	1.7156	13.8155	13.8155	-29.3666	-4.4430	-19.3435	-7.4884	-23.4949	-11.1638	-2.3026	-1.1686040	3.01e+00	1.01e+00	1.98e+01	6.61e+00	4.93e+01	1.64e+01	5.81e+01	1.93e+01
0108_(55-10	FINAL	15.3360	1.9111	0.0000	3.8486	6.2297	8.3411	3.6868	13.2244	6.0128	0.1201	13.8000	13.8000	-22.9893	-10.3797	-12.0156	-11.5959	-28.8415	-16.5104	-2.3026	-1.1687220	2.61e+00	8.11e-01	1.58e+01	5.17e+00	3.89e+01	1.29e+01	4.58e+01	1.52e+01
0108_(27-66	FINAL	14.6225	3.2676	0.0000	1.1151	1.2211	11.1952	5.6357	5.9509	5.7385	5.8470	15.9465	7.4567	-22.3191	-17.0418	-4.3894	-10.2180	-23.6371	-11.3060	-2.3026	-1.1689203	3.10e+00	9.75e-01	2.15e+01	7.07e+00	5.29e+01	1.82e+01	6.19e+01	2.10e+01
0108_(11-87	FINAL	7.4540	10.9512	0.0000	1.1586	3.9085	4.0780	4.3989	5.9326	15.0872	7.4604	13.8155	13.8155	-13.6343	-10.4090	-15.6100	-22.8909	-17.7403	-5.4092	-2.3026	-1.1690439	1.92e+00	6.46e-01	1.68e+01	5.63e+00	6.43e+01	2.14e+01	7.33e+01	2.44e+01
0108_(24-51	FINAL	14.7667	5.5992	0.0000	2.1855	2.5793	3.0852	12.0277	1.6009	5.7880	1.6123	13.8155	13.8155	-29.4109	-3.5101	-19.1034	-7.4279	-23.5552	-11.2241	-2.3026	-1.1695379	2.79e+00	9.40e-01	1.87e+01	6.24e+00	4.74e+01	1.58e+01	5.61e+01	1.87e+01
0108_(24-97	FINAL	14.4306	5.2504	0.0000	3.5729	1.8982	4.1567	12.0247	1.2496	5.8686	2.0295	13.8155	13.8155	-29.4138	-4.0723	-20.1263	-7.2622	-23.5270	-11.1959	-2.3026	-1.1695648	2.57e+00	8.65e-01	1.71e+01	5.71e+00	4.34e+01	1.45e+01	5.14e+01	1.71e+01
0108_(1-19)	FINAL	13.5780	2.2467	0.0000	4.8931	9.6174	7.8479	9.8757	12.6871	6.0282	5.1679	13.8000	13.8000	-23.0965	-17.0571	-7.9255	-10.3037	-23.6090	-11.2779	-2.3026	-1.1697074	2.42e+00	7.62e-01	1.66e+01	5.49e+00	4.17e+01	1.40e+01	4.94e+01	1.61e+01
0108_(14-5)	FINAL	7.8177	6.5275	0.0000	0.8850	4.8538	2.6890	4.3326	5.7857	18.5496	16.3926	13.8155	13.8155	-13.6310	-10.4190	-14.3704	-18.3738	-19.8739	-7.5428	-2.3026	-1.1710932	2.56e+00	8.45e-01	1.97e+01	6.55e+00	6.45e+01	2.14e+01	7.29e+01	2.42e+01
0108_(24-45	FINAL	14.5351	5.4059	0.0000	2.1254	2.8772	3.8078	12.1808	0.9723	5.8296	1.8879	13.8155	13.8155	-29.3789	-3.8406	-18.9247	-7.2835	-23.5109	-11.1798	-2.3026	-1.1714989	2.67e+00	8.99e-01	1.78e+01	5.93e+00	4.47e+01	1.49e+01	5.29e+01	1.76e+01
0108_(24-65	FINAL	14.2770	5.1820	0.0000	2.8984	2.1524	3.3274	12.9397	1.5489	5.8846	2.1545	13.8155	13.8155	-29.3892	-3.5345	-19.1045	-7.4239	-23.4881	-11.1570	-2.3026	-1.1717330	2.52e+00	8.49e-01	1.67e+01	5.55e+00	4.16e+01	1.38e+01	4.91e+01	1.63e+01
0108-cross-i	FINAL	13.2018	4.0608	0.0000	3.1808	2.1816	3.6637	7.5371	1.2263	5.7598	3.1920	13.8155	13.8155	-29.3330	-7.9145	-20.1824	-5.9553	-23.5863	-11.2552	-2.3026	-1.1717761	2.92e+00	9.70e-01	1.97e+01	6.51e+00	5.11e+01	1.69e+01	6.10e+01	2.02e+01
0108_(55-50	FINAL	15.3920	2.1857	0.0000	3.4223	6.4208	9.4496	3.7627	14.9028	6.2086	0.1991	13.8000	13.8000	-23.6832	-9.9162	-12.1537	-11.3383	-28.6751	-16.3440	-2.3026	-1.1721864	2.17e+00	6.86e-01	1.35e+01	4.43e+00	3.25e+01	1.08e+01	3.80e+01	1.26e+01
0108_(14-62	FINAL	7.8557	6.4007	0.0000	1.7377	4.7764	1.4875	4.2799	5.7295	19.5163	16.5243	13.8155	13.8155	-13.5560	-10.3847	-14.2993	-18.2748	-19.7046	-7.3735	-2.3026	-1.1723430	2.63e+00	8.59e-01	2.09e+01	6.95e+00	6.86e+01	2.28e+01	7.74e+01	2.57e+01
0108_(24-63	FINAL	14.1272	5.0778	0.0000	2.2878	2.6758	3.4728	12.2912	1.4975	5.7923	2.1910	13.8155	13.8155	-29.3530	-3.7101	-19.1533	-7.0344	-23.5380	-11.2069	-2.3026	-1.1731465	2.77e+00	9.31e-01	1.86e+01	6.20e+00	4.81e+01	1.60e+01	5.73e+01	1.91e+01
0108_(24-5)	FINAL	14.9902	5.7772	0.0000	2.5610	2.8834	3.2765	12.1196	1.1539	5.7490	1.4010	13.8155	13.8155	-29.4002	-2.9856	-19.6733	-7.5383	-23.5307	-11.1996	-2.3026	-1.1731875	2.91e+00	9.78e-01	1.95e+01	6.50e+00	4.94e+01	1.65e+01	5.86e+01	1.95e+01
0108_(24-18	FINAL	14.7432	5.7003	0.0000	1.3869	3.6009	3.3271	12.4342	0.9645	5.6962	1.4578	13.8155	13.8155	-29.3777	-3.6942	-19.3320	-7.3604	-23.4707	-11.1396	-2.3026	-1.1734410	3.03e+00	1.02e+00	2.01e+01	6.69e+00	5.13e+01	1.71e+01	6.09e+01	2.03e+01
0108_(24-80	FINAL	14.4377	5.3299	0.0000	2.4801	2.2958	3.9776	12.6073	1.0644	5.7725	1.8772	13.8155	13.8155	-29.3760	-4.5837	-19.4269	-7.0492	-23.4908	-11.1597	-2.3026	-1.1735295	2.83e+00	9.51e-01	1.88e+01	6.26e+00	4.73e+01	1.57e+01	5.60e+01	1.86e+01
0108_(14-26	FINAL	7.8232	7.0748	0.0000	2.4869	4.2014	2.2578	4.4667	5.9018	17.6590	17.1696	13.8155	13.8155	-13.6369	-10.3588	-14.3994	-18.8968	-21.0384	-8.7073	-2.3026	-1.1736772	2.48e+00	8.30e-01	1.89e+01	6.33e+00	6.46e+01	2.15e+01	7.44e+01	2.47e+01
0108_(27-74	FINAL	14.7473	3.2509	0.0000	1.1414	1.0829	10.5680	5.7807	5.4508	5.7174	5.9697	15.9465	7.4567	-21.1513	-17.0656	-2.9550	-10.2361	-23.6044	-11.2733	-2.3026	-1.1744305	2.92e+00	9.19e-01	1.99e+01	6.57e+00	4.78e+01	1.65e+01	5.55e+01	1.88e+01
0108_(14-68	FINAL	8.3822	6.1786	0.0000	1.8798	4.4883	0.6227	4.4193	5.7681	18.1134	18.0611	13.8155	13.8155	-13.5712	-10.3671	-14.2569	-17.8661	-21.8343	-9.5032	-2.3026	-1.1745371	2.49e+00	8.17e-01	1.90e+01	6.31e+00	6.37e+01	2.11e+01	7.27e+01	2.41e+01
0108-cross-i	FINAL	13.4512	4.4070	0.0000	3.0091	2.4288	2.7695	9.0115	0.5097	5.7790	2.9267	13.8155	13.8155	-29.3571	-6.9500	-19.0040	-7.0076	-23.4839	-11.1528	-2.3026	-1.1750452	2.81e+00	9.40e-01	1.85e+01	6.13e+00	4.62e+01	1.54e+01	5.46e+01	1.81e+01
0108_(66-55	FINAL	7.4917	10.0811	0.0000	1.5731	3.4908	9.1302	4.8819	6.3609	6.5857	15.9396	13.8000	13.8000	-13.5310	-10.3638	-15.0254	-21.9580	-19.7453	-7.4142	-2.3026	-1.1753023	1.94e+00	6.53e-01	1.46e+01	4.89e+00	4.51e+01	1.50e+01	5.18e+01	1.73e+01
0108-cross-i	FINAL	12.8897	3.7892	0.0000	2.1526	4.3446	2.4023	10.2578	0.2435	5.7396	3.3565	13.8155	13.8155	-29.4030	-6.6913	-19.1020	-6.2838	-23.5111	-11.1800	-2.3026	-1.1753818	2.96e+00	9.80e-01	1.94e+01	6.41e+00	4.83e+01	1.60e+01	5.70e+01	1.89e+01
0108_(55-77	FINAL	14.7696	1.9696	0.0000	3.9569	6.4656	8.8351	3.3103	14.0076	6.0415	0.0552	13.8000	13.8000	-22.8950	-10.3391	-12.5204	-11.6616	-28.7656	-16.4345	-2.3026	-1.1755692	2.66e+00	8.31e-01	1.56e+01	5.09e+00	3.59e+01	1.19e+01	4.13e+01	1.37e+01
0108_(55-52	FINAL	15.2555	1.9857	0.0000	2.0001	6.6418	9.0378	3.8947	14.5594	5.9067	0.0311	13.8000	13.8000	-22.8163	-10.2336	-11.6008	-11.8247	-28.7973	-16.4662	-2.3026	-1.1756267	2.79e+00	8.71e-01	1.69e+01	5.54e+00	4.15e+01	1.38e+01	4.87e+01	1.62e+01
0108_(55-28	FINAL	15.2166	1.9805	0.0000	3.7185	6.3061	9.6600	3.6170	13.2582	6.2678	0.3624	13.8000	13.8000	-23.9559	-9.7200	-11.9381	-11.0659	-28.7510	-16.4199	-2.3026	-1.1757238	2.12e+00	6.65e-01	1.33e+01	4.35e+00	3.37e+01	1.12e+01	4.00e+01	1.33e+01
0108_(24-35	FINAL	15.0363	5.9780	0.0000	1.8835	2.5648	2.7404	12.1415	1.1398	5.7185	1.2335	13.8155	13.8155	-29.3442	-3.9859	-19.1072	-7.5504	-23.4785	-11.1474	-2.3026	-1.1763986	2.97e+00	9.99e-01	1.96e+01	6.55e+00	4.93e+01	1.64e+01	5.83e+01	1.94e+01
0108_(55-76	FINAL	14.7432	1.5769	0.0000	2.6903	6.6050	8.8115	3.4502	12.8426	5.8317	0.1725	13.8000	13.8000	-23.6798	-10.0021	-11.4578	-11.2626	-28.8471	-16.5160	-2.3026	-1.1766817	3.27e+00	9.96e-01	1.99e+01	6.47e+00	4.84e+01	1.61e+01	5.67e+01	1.88e+01
0108_(55-99	FINAL	15.4364	2.4161	0.0000	3.0224	6.6733	8.9907	4.0848	14.5002	6.1942	0.0013	13.8000	13.8000	-22.8243	-10.2934	-10.9707	-11.7345	-28.7255	-16.3944	-2.3026	-1.1767526	2.06e+00	6.59e-01	1.29e+01	4.24e+00	3.25e+01	1.08e+01	3.86e+01	1.28e+01
0108_(1-41)	FINAL	13.3768	2.3424	0.0000	4.8591	9.9103	8.5138	8.8680	13.0539	5.8881	5.0151	13.8000	13.8000	-22.9346	-16.9958	-8.7543	-10.3727	-23.5097	-11.1786	-2.3026	-1.1767704	2.76e+00	8.75e-01	1.88e+01	6.24e+00	4.61e+01	1.55e+01	5.43e+01	1.78e+01
0108_(14-41	FINAL	8.9175	6.7274	0.0000	1.2889	4.1867	1.9635	4.6333	5.9696	17.8721	17.0737	13.8155	13.8155	-13.5786	-10.3771	-14.3023	-17.8442	-23.0037	-10.6726	-2.3026	-1.1767866	2.13e+00	6.90e-01	1.64e+01	5.43e+00	5.40e+01	1.79e+01	6.15e+01	2.04e+01
0108_(27-1)	FINAL	14.4476	3.2136	0.0000	0.0956	0.7326	12.4249	5.7112	6.3947	5.7261	5.7686	15.9465	7.4567	-22.8273	-16.9972	-3.8794	-10.2221	-23.6026	-11.2715	-2.3026	-1.1769615	3.18e+00	9.98e-01	2.21e+01	7.19e+00	5.45e+01	1.86e+01	6.38e+01	2.15e+01
0108_(55-15	FINAL	14.9282	1.6748	0.0000	2.8845	6.3285	8.8814	3.3656	12.8477	5.7137	0.1427	13.8000	13.8000	-23.5005	-10.0136	-12.0749	-11.4493	-28.7794	-16.4483	-2.3026	-1.1778561	3.63e+00	1.12e+00	2.25e+01	7.35e+00	5.65e+01	1.88e+01	6.68e+01	2.22e+01
0108_(1-13)	FINAL	13.4127	2.3107	0.0000	5.3967	9.6297	9.4929	8.7265	12.6930	5.8451	4.8891	13.8000	13.8000	-22.4978	-17.0171	-8.1357	-10.3119	-23.5742	-11.2431	-2.3026	-1.1778616	2.86e+00	8.98e-01	1.91e+01	6.28e+00	4.59e+01	1.52e+01	5.37e+01	1.73e+01
0108_(24-40	FINAL	14.4946	5.4636	0.0000	1.8692	2.5888	3.4482	12.4444	0.5194	5.7237	1.7468	13.8155	13.8155	-29.3764	-3.8994	-19.0565	-7.1600	-23.4860	-11.1549	-2.3026	-1.1779334	2.95e+00	9.91e-01	1.96e+01	6.54e+00	5.05e+01	1.68e+01	6.02e+01	2.00e+01
0108_(14-39	FINAL	8.0494	6.2258	0.0000	1.3666	5.1094	2.2242	4.3277	5.7880	15.5963	17.9649	13.8155	13.8155	-13.5767	-10.4253	-14.2537	-18.0247	-19.9536	-7.6225	-2.3026	-1.1793620	2.08e+00	6.86e-01	1.69e+01	5.61e+00	5.80e+01	1.92e+01	6.52e+01	2.16e+01
0108_(24-46	FINAL	14.8843	5.7973	0.0000	1.5521	3.2664	2.6376	12.0669	0.8116	5.8256	1.4994	13.8155	13.8155	-29.3574	-3.0595	-19.5832	-7.0824	-23.4679	-11.1368	-2.3026	-1.1810114	2.67e+00	8.98e-01	1.78e+01	5.92e+00	4.52e+01	1.51e+01	5.37e+01	1.79e+01
0108_(1-4)	FINAL	13.3692	2.1570	0.0000	3.8286	9.6715	9.6994	8.9606	11.8176	5.6933	4.9427	13.8000	13.8000	-22.6014	-17.0381	-7.0076	-10.3194	-23.5766	-11.2455	-2.3026	-1.1813682	3.36e+00	1.05e+00	2.26e+01	7.49e+00	5.51e+01	1.86e+01	6.48e+01	2.11e+01
0108-cross-i	FINAL	13.0131	3.7939	0.0000	3.3517	2.0386	1.3856	10.7735	1.1993	5.9003	3.5391	13.8155	13.8155	-29.3510	-6.4073	-20.9130	-5.4342	-23.5711	-11.2400	-2.3026	-1.1814753	2.52e+00	8.37e-01	1.67e+01	5.53e+00	4.23e+01	1.40e+01	5.02e+01	1.66e+01
0108_(55-88	FINAL	15.1055	2.0343	0.0000	3.9847	6.5430	8.5238	3.7292	13.4870	6.0189	0.1672	13.8000	13.8000	-22.8465	-10.3441	-11.8369	-11.6719	-28.7282	-16.3971	-2.3026	-1.1817170	2.55e+00	8.01e-01	1.54e+01	5.05e+00	3.72e+01	1.24e+01	4.35e+01	1.44e+01
0108_(24-8)	FINAL	14.7637	5.6427	0.0000	1.4482	2.4578	3.7693	12.8094	0.8152	5.7376	1.5041	13.8155	13.8155	-29.3847	-4.1072	-19.3906	-6.8074	-23.5506	-11.2195	-2.3026	-1.1819317	2.94e+00	9.89e-01	1.99e+01	6.62e+00	5.15e+01	1.72e+01	6.15e+01	2.05e+01
0108_(1-78)	FINAL	13.2935	2.1355	0.0000	5.0204	9.6326	9.5584	9.5926	11.9443	5.7944	5.0786	13.8000	13.8000	-22.5891	-16.9973	-7.7333	-10.3506	-23.5681	-11.2370	-2.3026	-1.1822425	3.04e+00	9.49e-01	2.03e+01	6.71e+00	4.91e+01	1.65e+01	5.75e+01	1.87e+01
0108_(14-1)	FINAL	8.6845	6.6927	0.0000	0.5399	4.8868	1.0710	4.4461	5.8034	18.1844	17.9995	13.8155	13.8155	-13.7074	-10.4099	-14.3431	-17.9560	-22.8858	-10.5547	-2.3026	-1.1822708	1.64e+00	5.43e-01	1.40e+01	4.66e+00	5.33e+01	1.77e+01	6.01e+01	1.99e+01
0108_(55-11	FINAL	15.7709	2.1581	0.0000	2.9349	6.3060	9.4649	4.0545	13.7982	5.9439	0.0106	13.8000	13.8000	-23.0463	-10.2520	-11.6578	-11.6757	-28.6886	-16.3575	-2.3026	-1.1825787	2.65e+00	8.36e-01	1.66e+01	5.43e+00	4.17e+01	1.39e+01	4.94e+01	1.64e+01
0108_(24-2)	FINAL	14.1178	5.0281	0.0000	2.3142	2.0009	4.1479	11.8651	0.5747	5.6859	2.1636	13.8155	13.8155	-29.3531	-3.3406	-18.7512	-7.2687	-23.5142	-11.1831	-2.3026	-1.1830793	3.09e+00	1.04e+00	2.05e+01	6.84e+00	5.19e+01	1.73e+01	6.14e+01	2.04e+01
0108_(14-74	FINAL	7.8416	6.6915	0.0000	3.0230	4.4631	2.3839	4.3017	5.7291	18.3691	17.7241	13.8155	13.8155	-13.5195	-10.4122	-14.1804	-18.5116	-21.4594	-9.1283	-2.3026	-1.1835179	2.48e+00	8.34e-01	2.04e+01	6.81e+00	6.93e+01	2.30e+01	7.85e+01	2.61e+01
0108_(24-81	FINAL	14.4041	5.3317	0.0000	2.5014	3.8696	3.8264	12.8640	2.2562	5.6958	1.7842	13.8155	13.8155	-29.3790	-3.9636	-19.7717	-7.3761	-23.4734	-11.1423	-2.3026	-1.1841293	3.04e+00	1.02e+00	1.98e+01	6.60e+00	4.87e+01	1.62e+01	5.73e+01	1.91e+01
0108-cross-i	FINAL	12.9903	3.8696	0.0000	2.8885	1.8702	2.1357	12.0618	0.2917	5.8980	3.4208	13.8155	13.8155	-29.3909	-4.8649	-20.3531	-5.0976	-23.5154	-11.1843	-2.3026	-1.1843187	2.51e+00	8.35e-01	1.64e+01	5.43e+00	4.05e+01	1.34e+01	4.77e+01	1.58e+01
0108_(11-57	FINAL	7.6032	9.8520	0.0000	2.6125	2.7116	3.7752	4.7601	6.2166	13.6389	8.5916	13.8155	13.8155	-13.5713	-10.4336	-15.0851	-21.6787	-18.7297	-6.3986	-2.3026	-1.1846469	2.27e+00	7.19e-01	1.61e+01	5.32e+00	4.84e+01	1.61e+01	5.57e+01	1.85e+01
0108_(14-93	FINAL	8.0305	6.3457	0.0000	0.5000	5.0067	0.8474	4.4663	5.8771	18.3272	17.3756	13.8155	13.8155	-13.6792	-10.3426	-14.4332	-18.1803	-21.2455	-8.9144	-2.3026	-1.1846840	2.07e+00	6.69e-01	1.65e+01	5.49e+00	5.71e+01	1.89e+01	6.45e+01	2.14e+01
0108_(24-19	FINAL	14.9092	5.8166	0.0000	1.9116	3.5424	4.0000	12.7633	0.1295	5.8480	1.4388	13.8155	13.8155	-29.3580	-4.0402	-20.0684	-7.2677	-23.5231	-11.1920	-2.3026	-1.1847662	2.62e+00	8.80e-01	1.73e+01	5.78e+00	4.36e+01	1.45e+01	5.15e+01	1.71e+01
0108-cross-i	FINAL	12.8682	3.7896	0.0000	1.6607	2.6537	2.2933	9.1269	0.8384	5.7685	3.4241	13.8155	13.8155	-29.3799	-5.6037	-20.2275	-4.6406	-23.4685	-11.1374	-2.3026	-1.1847866	2.85e+00	9.47e-01	1.87e+01	6.18e+00	4.73e+01	1.56e+01	5.60e+01	1.85e+01
0108-cross-i	FINAL	13.2270	4.1639	0.0000	2.2031	1.4677	3.5685	8.5869	0.3508	5.7737	3.1265	13.8155	13.8155	-29.4034	-6.1342	-18.6610	-6.2970	-23.4832	-11.1521	-2.3026	-1.1848859	2.84e+00	9.47e-01	1.86e+01	6.18e+00	4.66e+01	1.54e+01	5.50e+01	1.82e+01
0108_(1-30)	FINAL	13.3760	2.1051	0.0000	5.3043	9.8187	9.0060	7.9977	13.0999	5.8463	5.1234	13.8000	13.8000	-22.1872	-17.0411	-8.1797	-10.2744	-23.6550	-11.3239	-2.3026	-1.1849722	2.85e+00	8.90e-01	1.92e+01	6.38e+00	4.77e+01	1.61e+01	5.62e+01	1.84e+01
0108_(1-18)	FINAL	13.4478	2.1148	0.0000	4.7943	9.9283	8.2258	10.0396	12.3137	5.9975	5.2012	13.8000	13.8000	-22.9049	-17.0529	-8.0299	-10.3121	-23.6401	-11.3090	-2.3026	-1.1855739	2.51e+00	7.86e-01	1.71e+01	5.67e+00	4.27e+01	1.44e+01	5.05e+01	1.65e+01
0108_(24-49	FINAL	14.2756	5.1955	0.0000	1.2164	3.8384	3.6612	12.9064	1.8534	5.6219	1.8754	13.8155	13.8155	-29.3938	-4.1846	-18.7660	-7.2464	-23.5143	-11.1832	-2.3026	-1.1856455	3.28e+00	1.10e+00	2.18e+01	7.25e+00	5.50e+01	1.83e+01	6.51e+01	2.17e+01
0108_(1-27)	FINAL	13.8668	2.5566	0.0000	4.4556	9.4661	8.6817	9.2416	13.2204	5.7814	4.6940	13.8000	13.8000	-21.7509	-17.0510	-7.3348	-10.2266	-23.6297	-11.2986	-2.3026	-1.1860182	2.88e+00	9.17e-01	1.97e+01	6.52e+00	5.01e+01	1.67e+01	5.95e+01	1.94e+01
0108_(11-10	FINAL	7.3921	9.4302	0.0000	1.8858	3.7272	4.6737	4.7937	6.2576	12.3417	9.5844	13.8155	13.8155	-13.5756	-10.3519	-14.9639	-21.4164	-18.0657	-5.7346	-2.3026	-1.1861828	2.09e+00	7.07e-01	1.61e+01	5.39e+00	5.02e+01	1.67e+01	5.74e+01	1.91e+01
0108_(24-72	FINAL	14.9501	5.7849	0.0000	1.6306	2.5311	2.9264	13.1887	0.9362	5.7206	1.3267	13.8155	13.8155	-29.3916	-4.3018	-19.7949	-6.8780	-23.5769	-11.2458	-2.3026	-1.1862838	2.99e+00	1.01e+00	2.02e+01	6.74e+00	5.19e+01	1.73e+01	6.17e+01	2.05e+01
0108_(27-57	FINAL	13.9686	2.2587	0.0000	1.3129	0.2062	11.7650	6.0209	5.6803	5.6698	5.9143	15.9465	7.4567	-22.7245	-17.0061	-3.8077	-10.3283	-23.6237	-11.2926	-2.3026	-1.1862859	3.47e+00	1.07e+00	2.30e+01	7.66e+00	5.37e+01	1.86e+01	6.18e+01	2.08e+01
0108_(24-74	FINAL	14.3000	5.1683	0.0000	2.1245	3.4800	3.5856	13.6115	1.6689	5.7596	2.0363	13.8155	13.8155	-29.3514	-2.9193	-18.7392	-7.4348	-23.5494	-11.2183	-2.3026	-1.1864218	2.88e+00	9.67e-01	1.92e+01	6.41e+00	4.84e+01	1.61e+01	5.72e+01	1.90e+01
0108_(1-44)	FINAL	13.6084	2.3650	0.0000	4.4817	9.7505	9.9611	9.8362	11.8136	6.1512	5.2302	13.8000	13.8000	-23.7361	-17.0462	-8.2986	-10.3048	-23.5734	-11.2423	-2.3026	-1.1865006	2.15e+00	6.80e-01	1.48e+01	4.89e+00	3.71e+01	1.24e+01	4.38e+01	1.43e+01
0108_(1-11)	FINAL	13.8178	2.4243	0.0000	4.1499	9.6862	9.0624	9.2590	12.1658	5.9131	4.7916	13.8000	13.8000	-22.8133	-17.0329	-8.0118	-10.2563	-23.7008	-11.3697	-2.3026	-1.1865987	2.68e+00	8.52e-01	1.84e+01	6.08e+00	4.62e+01	1.54e+01	5.46e+01	1.78e+01
0108_(55-87	FINAL	14.7036	1.9163	0.0000	3.0456	6.9024	8.9742	3.6350	13.8210	5.9405	0.1363	13.8000	13.8000	-22.4135	-10.4317	-10.9723	-11.7473	-28.8050	-16.4739	-2.3026	-1.1872724	2.71e+00	8.45e-01	1.60e+01	5.23e+00	3.92e+01	1.30e+01	4.61e+01	1.53e+01
0108_(55-0)	FINAL	15.7475	1.9769	0.0000	3.6819	5.9917	8.8030	3.8140	13.8163	5.8593	0.0313	13.8000	13.8000	-23.3237	-10.1077	-11.9141	-11.5597	-28.7525	-16.4214	-2.3026	-1.1873512	2.98e+00	9.30e-01	1.89e+01	6.19e+00	4.90e+01	1.63e+01	5.86e+01	1.95e+01
0108_(14-92	FINAL	7.9834	6.8144	0.0000	3.2792	3.9396	1.4306	4.8598	6.2722	18.0133	17.3896	13.8155	13.8155	-13.5644	-10.3325	-14.3217	-18.5592	-21.8066	-9.4755	-2.3026	-1.1874681	2.21e+00	7.28e-01	1.60e+01	5.32e+00	4.71e+01	1.57e+01	5.39e+01	1.79e+01
0108_(11-98	FINAL	7.4276	11.2000	0.0000	0.5544	3.4425	2.9768	4.5270	6.0474	13.7960	9.1713	13.8155	13.8155	-13.6499	-10.3026	-15.2844	-23.1695	-19.3080	-6.9769	-2.3026	-1.1878610	2.24e+00	7.60e-01	1.84e+01	6.17e+00	6.43e+01	2.14e+01	7.38e+01	2.46e+01
0108_(55-84	FINAL	15.4927	1.9078	0.0000	2.9516	6.0399	8.7961	3.5813	12.3380	6.0108	0.0926	13.8000	13.8000	-22.9651	-10.3058	-12.2800	-11.6089	-28.8678	-16.5367	-2.3026	-1.1883365	2.63e+00	8.19e-01	1.58e+01	5.17e+00	3.84e+01	1.28e+01	4.50e+01	1.49e+01
0108_(24-58	FINAL	14.3478	5.2193	0.0000	2.6510	2.6237	3.6283	13.0822	0.8134	5.7035	1.9420	13.8155	13.8155	-29.3347	-4.1401	-20.0234	-6.8410	-23.5447	-11.2136	-2.3026	-1.1892052	3.04e+00	1.02e+00	2.04e+01	6.79e+00	5.21e+01	1.73e+01	6.18e+01	2.06e+01
0108_(24-57	FINAL	14.3142	5.2734	0.0000	2.6075	2.8228	3.3831	13.0043	1.0110	5.8930	2.1186	13.8155	13.8155	-29.3526	-3.5978	-18.9534	-7.4547	-23.4844	-11.1533	-2.3026	-1.1892910	2.49e+00	8.38e-01	1.64e+01	5.47e+00	4.11e+01	1.37e+01	4.86e+01	1.62e+01
0108_(24-89	FINAL	14.7272	5.6946	0.0000	2.5140	2.1598	3.3009	11.8623	0.7857	5.7655	1.5666	13.8155	13.8155	-29.3520	-4.2185	-19.3970	-7.4512	-23.4391	-11.1080	-2.3026	-1.1898576	2.82e+00	9.50e-01	1.87e+01	6.23e+00	4.77e+01	1.59e+01	5.67e+01	1.89e+01
0108_(24-98	FINAL	14.6828	5.5981	0.0000	3.1219	2.2801	2.6753	12.8409	0.2813	5.8614	1.7180	13.8155	13.8155	-29.3881	-3.2110	-19.8573	-7.4390	-23.4533	-11.1222	-2.3026	-1.1904983	2.57e+00	8.65e-01	1.70e+01	5.68e+00	4.35e+01	1.45e+01	5.17e+01	1.72e+01
0108_(24-43	FINAL	14.3523	5.3420	0.0000	1.8219	2.7428	2.9800	12.7411	1.2091	5.8630	1.9980	13.8155	13.8155	-29.3757	-3.9482	-18.5106	-7.2162	-23.4546	-11.1235	-2.3026	-1.1912251	2.56e+00	8.60e-01	1.67e+01	5.56e+00	4.14e+01	1.38e+01	4.88e+01	1.62e+01
0108_(11-0)	FINAL	7.4043	9.8007	0.0000	3.3117	2.9107	3.5145	4.5748	6.0722	14.8220	9.0002	13.8155	13.8155	-13.5753	-10.3518	-14.5964	-21.7822	-18.6786	-6.3475	-2.3026	-1.1913970	1.65e+00	5.28e-01	1.48e+01	4.90e+00	5.48e+01	1.82e+01	6.23e+01	2.07e+01
0108_(55-66	FINAL	15.1499	2.1713	0.0000	2.0843	6.8249	10.0559	3.9149	13.7359	6.1940	0.1008	13.8000	13.8000	-22.9092	-10.3350	-11.4266	-11.6420	-28.7782	-16.4471	-2.3026	-1.1921002	2.13e+00	6.70e-01	1.28e+01	4.19e+00	3.03e+01	1.01e+01	3.53e+01	1.17e+01
0108_(1-93)	FINAL	13.5479	2.2368	0.0000	5.7570	9.3536	9.2073	9.5162	12.8084	5.8410	4.9201	13.8000	13.8000	-22.2000	-17.0458	-7.8206	-10.2590	-23.6595	-11.3284	-2.3026	-1.1925068	2.84e+00	8.86e-01	1.90e+01	6.21e+00	4.61e+01	1.53e+01	5.41e+01	1.74e+01
0108_(1-76)	FINAL	13.4029	2.2490	0.0000	5.6803	9.9555	8.4551	9.8401	12.9819	5.8244	5.0023	13.8000	13.8000	-21.9522	-17.0180	-8.5226	-10.3637	-23.5912	-11.2601	-2.3026	-1.1929876	2.85e+00	8.96e-01	1.90e+01	6.30e+00	4.60e+01	1.54e+01	5.39e+01	1.75e+01
0108_(24-27	FINAL	14.4239	5.3165	0.0000	2.5082	3.0289	2.6267	11.6437	0.5924	5.6331	1.7664	13.8155	13.8155	-29.3670	-3.7061	-19.3829	-7.3343	-23.4793	-11.1482	-2.3026	-1.1931289	3.25e+00	1.09e+00	2.14e+01	7.13e+00	5.33e+01	1.77e+01	6.28e+01	2.09e+01
0108_(24-99	FINAL	13.9659	4.8436	0.0000	1.5970	2.9044	2.9106	13.2738	0.8742	5.7488	2.3286	13.8155	13.8155	-29.4005	-1.8596	-18.3220	-7.0083	-23.5568	-11.2257	-2.3026	-1.1932387	2.91e+00	9.78e-01	1.98e+01	6.58e+00	5.15e+01	1.71e+01	6.16e+01	2.05e+01
0108_(24-53	FINAL	15.1499	5.9813	0.0000	2.1518	2.9567	3.0865	12.4257	1.9108	5.9527	1.4164	13.8155	13.8155	-29.3901	-3.5910	-19.6462	-7.4146	-23.5587	-11.2276	-2.3026	-1.1934701	2.37e+00	7.97e-01	1.61e+01	5.37e+00	4.20e+01	1.40e+01	5.03e+01	1.67e+01
0108_(24-0)	FINAL	14.4685	5.4360	0.0000	1.8628	2.2558	2.7963	12.4465	0.8203	5.7961	1.8337	13.8155	13.8155	-29.3697	-3.3412	-18.6288	-7.2129	-23.4567	-11.1256	-2.3026	-1.1935922	2.74e+00	9.23e-01	1.79e+01	5.96e+00	4.40e+01	1.47e+01	5.17e+01	1.72e+01
0108_(24-55	FINAL	14.6317	5.5359	0.0000	2.3882	2.5848	3.4427	12.3966	2.0751	5.8922	1.8431	13.8155	13.8155	-29.3585	-3.8343	-18.9237	-7.4988	-23.5056	-11.1745	-2.3026	-1.1936991	2.50e+00	8.42e-01	1.66e+01	5.52e+00	4.13e+01	1.37e+01	4.86e+01	1.62e+01
0108-cross-i	FINAL	12.9282	3.7596	0.0000	2.0274	1.5651	1.2003	11.3953	0.3875	5.6082	3.4074	13.8155	13.8155	-29.3775	-6.7596	-20.5854	-4.5665	-23.5315	-11.2004	-2.3026	-1.1937511	3.37e+00	1.12e+00	2.23e+01	7.35e+00	5.66e+01	1.87e+01	6.72e+01	2.22e+01
0108_(24-90	FINAL	14.7366	5.4866	0.0000	2.7059	3.0905	3.1307	13.7954	0.1729	5.8599	1.8157	13.8155	13.8155	-29.4150	-2.9779	-20.8354	-6.8979	-23.4896	-11.1585	-2.3026	-1.1941454	2.58e+00	8.68e-01	1.72e+01	5.73e+00	4.38e+01	1.46e+01	5.20e+01	1.73e+01
0108-cross-i	FINAL	12.7337	3.5986	0.0000	3.9137	2.8329	3.0212	9.8894	1.8877	5.6990	3.4945	13.8155	13.8155	-29.4145	-6.9141	-20.1955	-6.2605	-23.5527	-11.2216	-2.3026	-1.1941873	3.09e+00	1.02e+00	2.04e+01	6.75e+00	5.21e+01	1.72e+01	6.20e+01	2.05e+01
0108_(14-77	FINAL	8.4165	6.5270	0.0000	1.8527	4.3912	3.0398	4.5445	5.9037	18.3841	16.3743	13.8155	13.8155	-13.6607	-10.3100	-14.2380	-18.0109	-22.7159	-10.3848	-2.3026	-1.1942264	2.27e+00	7.79e-01	1.77e+01	5.94e+00	6.03e+01	2.00e+01	6.88e+01	2.29e+01
0108_(24-78	FINAL	14.2512	5.2764	0.0000	1.3992	2.3586	3.0424	12.3280	0.6203	5.8150	2.0329	13.8155	13.8155	-29.3737	-4.4514	-19.0171	-6.4842	-23.4533	-11.1222	-2.3026	-1.1943133	2.68e+00	9.00e-01	1.77e+01	5.89e+00	4.54e+01	1.51e+01	5.40e+01	1.80e+01
0108-cross-i	FINAL	13.7704	4.5206	0.0000	3.9432	0.4689	3.0038	8.7049	0.0854	5.7573	2.6327	13.8155	13.8155	-29.3683	-5.1375	-20.3424	-6.9311	-23.5826	-11.2515	-2.3026	-1.1944243	2.91e+00	9.75e-01	1.98e+01	6.60e+00	5.18e+01	1.72e+01	6.19e+01	2.06e+01
0108-cross-i	FINAL	13.9298	4.8262	0.0000	2.5730	1.9064	3.1695	10.7734	2.5238	5.7549	2.4588	13.8155	13.8155	-29.3489	-7.4069	-19.8948	-6.3258	-23.5511	-11.2200	-2.3026	-1.1945983	2.88e+00	9.67e-01	1.93e+01	6.43e+00	4.97e+01	1.65e+01	5.91e+01	1.96e+01
0108_(24-92	FINAL	14.5236	5.4701	0.0000	2.7060	2.2951	3.0238	12.2028	1.4514	5.7044	1.7059	13.8155	13.8155	-29.3827	-3.6745	-19.8707	-7.0757	-23.4325	-11.1014	-2.3026	-1.1946872	3.00e+00	1.01e+00	1.97e+01	6.56e+00	4.98e+01	1.66e+01	5.91e+01	1.97e+01
0108_(27-84	FINAL	14.3743	2.4697	0.0000	0.4517	1.1981	11.9925	6.0573	5.1260	5.7291	5.9776	15.9465	7.4567	-23.4711	-17.0601	-3.7543	-10.2526	-23.6539	-11.3228	-2.3026	-1.1949022	3.27e+00	1.03e+00	2.21e+01	7.40e+00	5.25e+01	1.83e+01	6.08e+01	2.06e+01
0108_(1-35)	FINAL	13.2473	2.0544	0.0000	5.3266	10.1073	8.4405	9.3249	12.0963	5.9151	5.1711	13.8000	13.8000	-22.4458	-16.9910	-8.6460	-10.2770	-23.6349	-11.3038	-2.3026	-1.1950422	2.70e+00	8.43e-01	1.80e+01	5.95e+00	4.34e+01	1.46e+01	5.09e+01	1.65e+01
0108_(24-24	FINAL	14.5106	5.4856	0.0000	2.0050	2.9712	2.9564	11.8192	0.2041	5.9176	1.9281	13.8155	13.8155	-29.3394	-3.6226	-19.1994	-7.1153	-23.5109	-11.1798	-2.3026	-1.1952039	2.43e+00	8.18e-01	1.63e+01	5.44e+00	4.24e+01	1.41e+01	5.06e+01	1.68e+01
0108_(55-97	FINAL	15.5091	2.0234	0.0000	3.0574	6.4206	8.2575	3.8852	12.9208	5.9866	0.0505	13.8000	13.8000	-22.8084	-10.3039	-11.5364	-11.7135	-28.8273	-16.4962	-2.3026	-1.1952887	2.55e+00	7.99e-01	1.55e+01	5.08e+00	3.88e+01	1.29e+01	4.59e+01	1.53e+01
0108_(14-4)	FINAL	8.8993	6.7648	0.0000	2.3643	4.0264	2.6561	4.6215	6.0348	16.4814	16.8205	13.8155	13.8155	-13.6333	-10.4262	-14.4006	-17.8797	-22.7949	-10.4638	-2.3026	-1.1964793	2.28e+00	7.28e-01	1.65e+01	5.43e+00	5.12e+01	1.70e+01	5.82e+01	1.93e+01
0108_(14-60	FINAL	8.7772	6.1126	0.0000	1.2454	4.3034	2.3957	4.4212	5.7923	18.1794	16.8419	13.8155	13.8155	-13.6195	-10.3555	-14.1312	-17.6529	-22.3425	-10.0114	-2.3026	-1.1967776	2.34e+00	8.17e-01	1.80e+01	6.06e+00	6.10e+01	2.02e+01	6.95e+01	2.30e+01
0108_(24-85	FINAL	14.1799	5.0544	0.0000	2.8902	3.3768	3.6622	12.8191	1.0966	5.7662	2.1767	13.8155	13.8155	-29.3551	-3.9226	-19.3932	-7.4302	-23.5089	-11.1778	-2.3026	-1.1970285	2.86e+00	9.59e-01	1.93e+01	6.44e+00	5.06e+01	1.68e+01	6.05e+01	2.01e+01
0108_(24-6)	FINAL	14.7342	5.5423	0.0000	2.2710	2.3912	2.7927	12.4685	1.4355	5.7063	1.5634	13.8155	13.8155	-29.4185	-3.5136	-18.8599	-7.6803	-23.5483	-11.2172	-2.3026	-1.1971720	3.04e+00	1.02e+00	2.04e+01	6.82e+00	5.19e+01	1.73e+01	6.15e+01	2.05e+01
0108_(24-82	FINAL	14.5806	5.4714	0.0000	2.3605	3.1800	3.2827	11.9194	1.3594	5.8617	1.7786	13.8155	13.8155	-29.3775	-3.4661	-19.2795	-7.3340	-23.5209	-11.1898	-2.3026	-1.1973985	2.59e+00	8.72e-01	1.72e+01	5.75e+00	4.33e+01	1.44e+01	5.11e+01	1.70e+01
0108-cross-i	FINAL	13.3420	4.2062	0.0000	3.4582	2.2669	2.3379	9.3284	0.2847	6.0368	3.2161	13.8155	13.8155	-29.3871	-5.9713	-19.9081	-6.2199	-23.5664	-11.2353	-2.3026	-1.1980923	2.19e+00	7.33e-01	1.46e+01	4.83e+00	3.65e+01	1.21e+01	4.32e+01	1.43e+01
0108_(24-52	FINAL	14.7618	5.6127	0.0000	2.5625	1.9371	2.9786	12.7287	0.3956	5.8281	1.6775	13.8155	13.8155	-29.4074	-4.1113	-19.5284	-7.3400	-23.5387	-11.2076	-2.3026	-1.1985365	2.68e+00	9.01e-01	1.81e+01	6.04e+00	4.73e+01	1.58e+01	5.66e+01	1.89e+01
0108_(24-76	FINAL	14.4635	5.4804	0.0000	1.6145	2.5247	3.2457	12.7688	1.2508	5.8067	1.7985	13.8155	13.8155	-29.3380	-3.3361	-19.5329	-6.5064	-23.4437	-11.1126	-2.3026	-1.1988529	2.70e+00	9.10e-01	1.79e+01	5.95e+00	4.56e+01	1.52e+01	5.43e+01	1.81e+01
0108-cross-i	FINAL	12.5988	3.6044	0.0000	1.7794	2.8174	1.8379	11.4711	1.1701	5.7263	3.5949	13.8155	13.8155	-29.3583	-5.2858	-18.1889	-6.1246	-23.5486	-11.2175	-2.3026	-1.1989511	3.00e+00	9.93e-01	1.99e+01	6.59e+00	5.14e+01	1.70e+01	6.13e+01	2.03e+01
0108_(24-20	FINAL	14.0565	4.9245	0.0000	2.6155	3.1863	2.7410	11.4913	1.2676	5.7662	2.2770	13.8155	13.8155	-29.3391	-3.2989	-19.6135	-6.8943	-23.5669	-11.2358	-2.3026	-1.1991774	2.86e+00	9.61e-01	1.92e+01	6.39e+00	4.85e+01	1.61e+01	5.74e+01	1.91e+01
0108_(55-70	FINAL	14.8659	2.2540	0.0000	3.4714	6.6710	8.7509	3.5347	13.6341	6.3214	0.1888	13.8000	13.8000	-23.2618	-10.1166	-11.9950	-11.5965	-28.7322	-16.4011	-2.3026	-1.2001492	2.00e+00	6.37e-01	1.25e+01	4.09e+00	3.14e+01	1.04e+01	3.71e+01	1.23e+01
0108_(55-74	FINAL	14.8890	1.9846	0.0000	3.1158	6.4647	8.2363	3.4011	14.1299	6.0160	0.1655	13.8000	13.8000	-22.5781	-10.3123	-12.1521	-11.8084	-28.7731	-16.4420	-2.3026	-1.2002935	2.64e+00	8.29e-01	1.60e+01	5.23e+00	3.94e+01	1.31e+01	4.65e+01	1.54e+01
0108_(24-32	FINAL	14.4293	5.4121	0.0000	1.9192	2.7635	3.4223	12.2467	1.3350	5.7732	1.8080	13.8155	13.8155	-29.3820	-4.2565	-18.8871	-7.1679	-23.4375	-11.1064	-2.3026	-1.2005355	2.80e+00	9.42e-01	1.84e+01	6.13e+00	4.62e+01	1.54e+01	5.47e+01	1.82e+01
0108_(24-69	FINAL	14.6738	5.6080	0.0000	2.2670	3.0341	2.9208	12.5640	1.2946	5.9692	1.8032	13.8155	13.8155	-29.3759	-4.3663	-19.4782	-7.0660	-23.4661	-11.1350	-2.3026	-1.2007127	2.31e+00	7.77e-01	1.52e+01	5.06e+00	3.79e+01	1.26e+01	4.47e+01	1.49e+01
0108_(11-36	FINAL	7.4194	9.8487	0.0000	3.2265	3.0219	3.3756	4.3880	5.8792	14.2726	7.6111	13.8155	13.8155	-13.6545	-10.3825	-14.5193	-21.8007	-19.1076	-6.7765	-2.3026	-1.2007433	1.70e+00	5.47e-01	1.56e+01	5.17e+00	6.24e+01	2.08e+01	7.09e+01	2.36e+01
0108_(27-11	FINAL	14.3689	3.2833	0.0000	0.1861	1.2834	11.5025	5.6068	6.0245	5.7506	5.9154	15.9465	7.4567	-21.5079	-17.0722	-2.7235	-10.1799	-23.6064	-11.2753	-2.3026	-1.2010729	2.95e+00	9.17e-01	2.02e+01	6.55e+00	4.85e+01	1.65e+01	5.62e+01	1.90e+01
0108_(24-87	FINAL	14.8484	5.6422	0.0000	2.1400	2.4794	3.2576	13.0291	0.7180	5.7609	1.5608	13.8155	13.8155	-29.3831	-4.1299	-19.8369	-6.9278	-23.5778	-11.2467	-2.3026	-1.2013496	2.88e+00	9.67e-01	1.93e+01	6.45e+00	4.91e+01	1.64e+01	5.82e+01	1.94e+01
0108-cross-i	FINAL	12.6884	3.4922	0.0000	2.7915	3.0888	2.0751	11.4032	0.7656	5.7523	3.6863	13.8155	13.8155	-29.3735	-5.7380	-20.5003	-5.3153	-23.6054	-11.2743	-2.3026	-1.2015751	2.94e+00	9.72e-01	1.97e+01	6.51e+00	5.08e+01	1.68e+01	6.05e+01	2.00e+01
0108_(24-15	FINAL	14.5938	5.3945	0.0000	2.6573	3.2231	3.3863	12.6863	1.1944	5.7953	1.7917	13.8155	13.8155	-29.4324	-4.0467	-19.0095	-7.7485	-23.5503	-11.2192	-2.3026	-1.2025655	2.78e+00	9.34e-01	1.85e+01	6.16e+00	4.60e+01	1.53e+01	5.42e+01	1.81e+01
0108_(24-88	FINAL	14.8662	5.6356	0.0000	3.0238	2.8968	3.3440	12.7190	1.4917	5.9033	1.6909	13.8155	13.8155	-29.3904	-3.9939	-19.4528	-7.8802	-23.5995	-11.2684	-2.3026	-1.2026654	2.51e+00	8.43e-01	1.71e+01	5.71e+00	4.46e+01	1.49e+01	5.33e+01	1.77e+01
0108_(24-68	FINAL	14.5796	5.4356	0.0000	2.3151	1.9597	2.7603	12.7342	0.9647	5.8951	1.8739	13.8155	13.8155	-29.4036	-3.8745	-20.0975	-6.3949	-23.5585	-11.2274	-2.3026	-1.2027481	2.50e+00	8.41e-01	1.66e+01	5.52e+00	4.15e+01	1.38e+01	4.90e+01	1.63e+01
0108_(24-84	FINAL	14.9767	5.8358	0.0000	2.4318	3.3231	3.6144	12.8468	0.5020	5.9036	1.5284	13.8155	13.8155	-29.3452	-3.9321	-19.3973	-7.7899	-23.5606	-11.2295	-2.3026	-1.2028313	2.49e+00	8.38e-01	1.70e+01	5.68e+00	4.49e+01	1.50e+01	5.38e+01	1.79e+01
0108-cross-i	FINAL	12.9883	3.7671	0.0000	3.4158	1.6717	1.5246	11.9873	0.5302	5.6606	3.3537	13.8155	13.8155	-29.3806	-7.0985	-21.1795	-5.4699	-23.4777	-11.1466	-2.3026	-1.2029215	3.18e+00	1.05e+00	2.06e+01	6.79e+00	5.07e+01	1.67e+01	5.97e+01	1.97e+01
0108_(1-55)	FINAL	13.2013	1.9453	0.0000	5.1270	9.8418	8.6383	8.6994	12.2050	6.0511	5.4084	13.8000	13.8000	-23.0922	-17.0113	-7.8322	-10.3222	-23.6268	-11.2957	-2.3026	-1.2030685	2.41e+00	7.45e-01	1.61e+01	5.31e+00	3.91e+01	1.31e+01	4.58e+01	1.49e+01
0108_(24-77	FINAL	14.7277	5.5698	0.0000	1.7491	2.5214	3.5935	12.6448	1.3960	5.7251	1.6142	13.8155	13.8155	-29.4169	-4.0091	-19.1563	-7.0663	-23.5155	-11.1844	-2.3026	-1.2035580	2.97e+00	9.97e-01	1.99e+01	6.64e+00	5.12e+01	1.71e+01	6.10e+01	2.03e+01
0108-cross-i	FINAL	13.8010	4.5615	0.0000	3.2050	0.5495	2.3781	8.8811	0.8918	5.7280	2.5988	13.8155	13.8155	-29.3342	-6.6761	-21.1821	-6.0016	-23.5640	-11.2329	-2.3026	-1.2038116	2.97e+00	9.93e-01	1.95e+01	6.48e+00	4.84e+01	1.61e+01	5.69e+01	1.89e+01
0108_(24-83	FINAL	14.7627	5.7295	0.0000	1.5550	2.5971	3.5035	12.3554	1.1031	5.8712	1.6443	13.8155	13.8155	-29.3664	-3.2477	-19.0417	-7.0830	-23.4862	-11.1551	-2.3026	-1.2041237	2.54e+00	8.56e-01	1.71e+01	5.70e+00	4.48e+01	1.49e+01	5.37e+01	1.79e+01
0108-cross-i	FINAL	11.2702	2.2487	0.0000	1.3698	1.8132	6.7032	6.2375	8.0377	5.8496	6.2473	13.8155	13.8155	-29.3531	-6.7449	-18.5574	-6.7943	-23.5864	-11.2553	-2.3026	-1.2043962	2.79e+00	9.32e-01	1.79e+01	5.85e+00	4.53e+01	1.47e+01	5.38e+01	1.75e+01
0108_(55-86	FINAL	15.6364	2.0471	0.0000	2.9765	6.5092	9.3354	4.1413	14.2730	6.1130	0.1954	13.8000	13.8000	-22.9958	-10.3096	-11.6477	-11.6012	-28.7436	-16.4125	-2.3026	-1.2047809	2.26e+00	7.07e-01	1.38e+01	4.51e+00	3.39e+01	1.13e+01	3.99e+01	1.33e+01
0108_(24-64	FINAL	14.2823	5.2323	0.0000	1.7391	3.4116	3.3378	12.5410	1.2778	5.8672	2.1181	13.8155	13.8155	-29.3195	-3.6305	-19.2874	-6.8440	-23.5268	-11.1957	-2.3026	-1.2049492	2.57e+00	8.63e-01	1.72e+01	5.72e+00	4.38e+01	1.46e+01	5.20e+01	1.73e+01
0108_(27-85	FINAL	14.4338	3.0391	0.0000	1.1592	1.4266	12.4555	5.9257	4.4986	5.6767	5.6485	15.9465	7.4567	-23.1639	-17.0401	-4.7292	-10.2613	-23.5739	-11.2428	-2.3026	-1.2052387	3.36e+00	1.05e+00	2.28e+01	7.33e+00	5.45e+01	1.81e+01	6.32e+01	2.05e+01
0108_(1-94)	FINAL	13.3553	2.1545	0.0000	5.4263	9.5612	8.6157	9.0730	12.6527	5.8157	5.1019	13.8000	13.8000	-22.9161	-17.0037	-8.5225	-10.3641	-23.5969	-11.2658	-2.3026	-1.2052749	2.99e+00	9.38e-01	2.02e+01	6.70e+00	4.96e+01	1.67e+01	5.83e+01	1.91e+01
0108_(14-25	FINAL	9.2278	6.4061	0.0000	1.0922	4.1679	4.7706	4.1981	5.5444	18.2362	17.8342	13.8155	13.8155	-13.6973	-10.4711	-14.3894	-17.5631	-22.7806	-10.4495	-2.3026	-1.2059130	2.52e+00	8.17e-01	1.95e+01	6.44e+00	6.72e+01	2.22e+01	7.56e+01	2.50e+01
0108_(1-73)	FINAL	13.8122	2.5134	0.0000	6.0051	9.5495	8.7626	9.8266	12.4667	5.9768	4.7817	13.8000	13.8000	-22.1270	-17.0052	-8.4803	-10.2825	-23.6571	-11.3260	-2.3026	-1.2059760	2.44e+00	7.76e-01	1.66e+01	5.47e+00	4.14e+01	1.37e+01	4.89e+01	1.58e+01
0108_(55-95	FINAL	14.7216	1.4439	0.0000	2.0036	6.5591	9.1456	3.4281	13.3221	5.7888	0.2673	13.8000	13.8000	-23.8192	-9.9363	-11.8517	-11.1665	-28.8462	-16.5151	-2.3026	-1.2060472	3.45e+00	1.04e+00	2.08e+01	6.73e+00	4.97e+01	1.65e+01	5.79e+01	1.92e+01
0108_(27-18	FINAL	14.3446	2.8845	0.0000	0.3672	0.0291	10.7554	5.5671	4.7213	5.8538	6.0470	15.9465	7.4567	-22.3067	-17.0171	-2.9525	-10.2793	-23.6251	-11.2940	-2.3026	-1.2061302	2.80e+00	8.78e-01	1.89e+01	6.24e+00	4.44e+01	1.53e+01	5.13e+01	1.73e+01
0108_(24-9)	FINAL	13.7653	4.7551	0.0000	2.6025	2.2514	3.1203	12.2793	1.0067	5.7202	2.4604	13.8155	13.8155	-29.3951	-4.7588	-19.0277	-7.0665	-23.4650	-11.1339	-2.3026	-1.2061471	2.96e+00	9.92e-01	1.95e+01	6.50e+00	5.01e+01	1.66e+01	5.96e+01	1.98e+01
0108_(14-21	FINAL	7.9986	6.4276	0.0000	0.9182	4.5130	2.6646	4.3750	5.7855	16.9056	17.9256	13.8155	13.8155	-13.6130	-10.3254	-14.3009	-18.2786	-21.4299	-9.0988	-2.3026	-1.2063675	2.69e+00	8.99e-01	2.11e+01	7.02e+00	6.90e+01	2.29e+01	7.85e+01	2.60e+01
0108_(24-11	FINAL	13.9523	4.9002	0.0000	1.6310	2.4204	3.5296	13.6341	0.9396	5.5334	2.0869	13.8155	13.8155	-29.3812	-3.1142	-18.4592	-6.9893	-23.5106	-11.1795	-2.3026	-1.2064874	3.59e+00	1.20e+00	2.36e+01	7.85e+00	5.85e+01	1.95e+01	6.90e+01	2.29e+01
0108-cross-i	FINAL	12.4762	3.4147	0.0000	2.1710	3.5573	1.9716	11.0195	0.2646	5.6655	3.7918	13.8155	13.8155	-29.3676	-7.5587	-20.1986	-5.2569	-23.5351	-11.2040	-2.3026	-1.2068533	3.19e+00	1.05e+00	2.10e+01	6.90e+00	5.33e+01	1.75e+01	6.32e+01	2.08e+01
0108_(11-75	FINAL	7.4837	9.3337	0.0000	2.7331	3.4361	4.4087	4.9277	6.3959	13.7626	7.8449	13.8155	13.8155	-13.5486	-10.3076	-15.1400	-21.3066	-18.7318	-6.4007	-2.3026	-1.2072720	1.86e+00	5.94e-01	1.44e+01	4.78e+00	4.53e+01	1.51e+01	5.21e+01	1.73e+01
0108_(24-14	FINAL	14.6735	5.5935	0.0000	2.2066	2.4456	3.3668	13.5522	0.0750	5.9031	1.7495	13.8155	13.8155	-29.3674	-4.9856	-19.0333	-7.3400	-23.5467	-11.2156	-2.3026	-1.2073415	2.48e+00	8.35e-01	1.64e+01	5.47e+00	4.08e+01	1.36e+01	4.81e+01	1.60e+01
0108_(1-25)	FINAL	13.1667	1.9926	0.0000	4.7256	9.9269	8.8107	9.5723	11.6482	5.8700	5.2366	13.8000	13.8000	-21.9098	-17.0110	-6.8582	-10.3160	-23.6218	-11.2907	-2.3026	-1.2077768	2.77e+00	8.56e-01	1.84e+01	6.07e+00	4.45e+01	1.50e+01	5.22e+01	1.70e+01
0108_(24-13	FINAL	15.0031	5.8098	0.0000	2.7914	2.6114	2.8280	13.7905	0.8245	5.7881	1.3687	13.8155	13.8155	-29.4309	-3.9350	-20.1557	-7.2581	-23.5143	-11.1832	-2.3026	-1.2078249	2.78e+00	9.36e-01	1.83e+01	6.10e+00	4.51e+01	1.50e+01	5.30e+01	1.76e+01
0108_(1-74)	FINAL	13.4426	2.1577	0.0000	5.0975	9.9888	9.2015	9.5489	12.4377	6.0253	5.2829	13.8000	13.8000	-22.5146	-16.9999	-7.9668	-10.2836	-23.5821	-11.2510	-2.3026	-1.2080931	2.40e+00	7.54e-01	1.63e+01	5.40e+00	4.03e+01	1.35e+01	4.75e+01	1.55e+01
0108_(24-96	FINAL	14.5906	5.4985	0.0000	2.2597	2.4764	3.3844	12.6177	1.3650	5.7034	1.5963	13.8155	13.8155	-29.3954	-4.1034	-19.7528	-6.9713	-23.5079	-11.1768	-2.3026	-1.2081329	3.03e+00	1.02e+00	2.02e+01	6.73e+00	5.15e+01	1.72e+01	6.12e+01	2.04e+01
0108_(24-44	FINAL	14.4246	5.4478	0.0000	2.2744	2.1552	2.8099	12.6376	1.6888	5.8195	1.8872	13.8155	13.8155	-29.3592	-2.9932	-19.0418	-7.2245	-23.4265	-11.0954	-2.3026	-1.2083023	2.66e+00	8.95e-01	1.73e+01	5.77e+00	4.33e+01	1.44e+01	5.11e+01	1.70e+01
0108_(27-87	FINAL	14.2735	3.3318	0.0000	1.1959	0.1717	10.8033	5.0625	5.2067	5.7159	5.8699	15.9465	7.4567	-22.2617	-16.9648	-4.7437	-10.2275	-23.6030	-11.2719	-2.3026	-1.2083711	3.18e+00	9.81e-01	2.15e+01	6.94e+00	5.08e+01	1.74e+01	5.88e+01	1.99e+01
0108-cross-i	FINAL	13.1818	4.0687	0.0000	3.1918	2.3249	1.4028	10.6053	0.1568	5.7440	3.1732	13.8155	13.8155	-29.3460	-5.9368	-19.3690	-6.6415	-23.5378	-11.2067	-2.3026	-1.2085986	2.94e+00	9.82e-01	1.98e+01	6.59e+00	5.18e+01	1.72e+01	6.20e+01	2.06e+01
0108_(24-54	FINAL	14.4293	5.3383	0.0000	2.2296	1.7381	3.3976	12.9541	1.2128	5.7624	1.9037	13.8155	13.8155	-29.3325	-3.8526	-19.3608	-6.8360	-23.5126	-11.1815	-2.3026	-1.2088654	2.86e+00	9.62e-01	1.90e+01	6.33e+00	4.78e+01	1.59e+01	5.65e+01	1.88e+01
0108_(55-9)	FINAL	16.5340	2.0476	0.0000	2.3651	5.4592	10.0711	4.0380	14.1225	6.0938	0.2020	13.8000	13.8000	-23.4672	-10.2820	-12.2553	-11.3608	-28.7937	-16.4626	-2.3026	-1.2091715	2.34e+00	7.34e-01	1.47e+01	4.83e+00	3.77e+01	1.26e+01	4.49e+01	1.50e+01
0108_(1-40)	FINAL	13.1994	1.9155	0.0000	4.4795	9.5037	8.5821	9.2576	12.6360	5.7429	5.2096	13.8000	13.8000	-23.2051	-17.0501	-7.5622	-10.3545	-23.5971	-11.2660	-2.3026	-1.2093278	3.28e+00	1.02e+00	2.19e+01	7.28e+00	5.35e+01	1.81e+01	6.27e+01	2.06e+01
0108-cross-i	FINAL	13.6330	4.5725	0.0000	2.2005	2.8489	2.6993	10.7445	0.1780	5.9706	3.0870	13.8155	13.8155	-29.3690	-7.8611	-18.7665	-6.6749	-23.5541	-11.2230	-2.3026	-1.2094880	2.32e+00	7.78e-01	1.56e+01	5.19e+00	4.05e+01	1.34e+01	4.83e+01	1.60e+01
0108_(24-79	FINAL	14.8674	5.7910	0.0000	1.6423	2.3526	2.9431	11.7326	1.2829	5.9836	1.5993	13.8155	13.8155	-29.3905	-4.5101	-19.1404	-6.9318	-23.5227	-11.1916	-2.3026	-1.2096781	2.29e+00	7.70e-01	1.53e+01	5.09e+00	3.88e+01	1.29e+01	4.60e+01	1.53e+01
0108-cross-i	FINAL	12.5337	3.5129	0.0000	3.2218	3.0054	1.2533	10.5851	0.1739	5.9899	4.0294	13.8155	13.8155	-29.3639	-6.3628	-18.4001	-6.7928	-23.4875	-11.1564	-2.3026	-1.2097771	2.30e+00	7.61e-01	1.51e+01	4.98e+00	3.82e+01	1.26e+01	4.52e+01	1.49e+01
0108_(1-97)	FINAL	13.4325	2.1547	0.0000	5.2662	9.9141	9.8489	9.6948	13.1754	5.9985	5.1484	13.8000	13.8000	-22.5077	-17.0081	-7.9547	-10.2390	-23.6363	-11.3052	-2.3026	-1.2099012	2.47e+00	7.73e-01	1.65e+01	5.44e+00	4.00e+01	1.34e+01	4.69e+01	1.52e+01
0108_(55-32	FINAL	14.7759	1.8649	0.0000	2.6791	6.6189	10.7175	3.5436	14.0902	5.8637	0.1323	13.8000	13.8000	-23.2370	-10.1420	-11.5163	-11.5541	-28.7652	-16.4341	-2.3026	-1.2099480	3.08e+00	9.60e-01	1.91e+01	6.26e+00	4.80e+01	1.60e+01	5.68e+01	1.89e+01
0108_(24-10	FINAL	14.0311	4.8935	0.0000	2.5226	1.8851	3.4398	12.3514	0.7672	5.8912	2.4427	13.8155	13.8155	-29.3998	-3.7235	-19.3605	-6.5582	-23.5401	-11.2090	-2.3026	-1.2106726	2.52e+00	8.45e-01	1.66e+01	5.53e+00	4.10e+01	1.37e+01	4.83e+01	1.61e+01
0108_(55-22	FINAL	15.7113	2.1130	0.0000	3.9531	6.3795	9.1417	4.1498	12.9275	5.9779	0.0454	13.8000	13.8000	-22.5844	-10.4291	-11.3238	-11.6818	-28.7648	-16.4337	-2.3026	-1.2108218	2.46e+00	7.71e-01	1.43e+01	4.68e+00	3.46e+01	1.15e+01	4.06e+01	1.35e+01
0108_(14-53	FINAL	9.7265	6.1176	0.0000	1.5655	3.4020	2.6558	4.4804	5.7951	17.5139	17.8303	13.8155	13.8155	-13.5885	-10.4130	-14.1262	-17.3387	-22.7441	-10.4130	-2.3026	-1.2111030	2.53e+00	8.75e-01	1.85e+01	6.19e+00	5.90e+01	1.95e+01	6.73e+01	2.23e+01
0108_(24-7)	FINAL	14.5044	5.5115	0.0000	1.6014	2.3540	3.6030	12.1750	1.1426	5.8315	1.7941	13.8155	13.8155	-29.3530	-5.3071	-19.1001	-6.8255	-23.5249	-11.1938	-2.3026	-1.2112069	2.65e+00	8.91e-01	1.75e+01	5.84e+00	4.43e+01	1.48e+01	5.25e+01	1.75e+01
0108_(24-39	FINAL	15.0833	5.8602	0.0000	2.0206	2.8235	3.4443	13.1501	0.7478	5.9467	1.5183	13.8155	13.8155	-29.3985	-4.1289	-19.4861	-7.1977	-23.5602	-11.2291	-2.3026	-1.2113016	2.39e+00	8.05e-01	1.62e+01	5.39e+00	4.13e+01	1.38e+01	4.90e+01	1.63e+01
0108_(24-47	FINAL	14.6988	5.5239	0.0000	2.5272	2.8609	4.1727	13.3318	0.3894	5.7374	1.5828	13.8155	13.8155	-29.4079	-4.5546	-19.6990	-7.2415	-23.5537	-11.2226	-2.3026	-1.2113557	2.94e+00	9.90e-01	1.94e+01	6.48e+00	4.79e+01	1.60e+01	5.63e+01	1.87e+01
0108_(24-1)	FINAL	14.4562	5.4412	0.0000	2.5536	2.7948	3.3529	12.2374	0.8195	5.9268	1.9593	13.8155	13.8155	-29.3648	-4.4167	-19.3437	-7.3270	-23.4890	-11.1579	-2.3026	-1.2114179	2.41e+00	8.09e-01	1.61e+01	5.36e+00	4.17e+01	1.39e+01	4.99e+01	1.66e+01
0108_(1-20)	FINAL	13.4675	2.3695	0.0000	5.3437	9.7249	7.7155	8.6667	13.2637	5.9172	4.9511	13.8000	13.8000	-22.5616	-16.9523	-8.2616	-10.3253	-23.5623	-11.2312	-2.3026	-1.2116382	2.66e+00	8.39e-01	1.79e+01	5.89e+00	4.32e+01	1.44e+01	5.07e+01	1.64e+01
0108_(1-42)	FINAL	13.2039	1.9055	0.0000	5.4946	10.0271	8.2500	9.7979	13.0594	6.0057	5.3995	13.8000	13.8000	-22.6078	-17.0654	-8.0914	-10.2828	-23.6475	-11.3164	-2.3026	-1.2117202	2.50e+00	7.71e-01	1.66e+01	5.51e+00	4.05e+01	1.36e+01	4.75e+01	1.55e+01
0108_(24-12	FINAL	14.8289	5.6844	0.0000	1.8186	2.7072	3.5588	12.2632	0.0694	5.6930	1.4763	13.8155	13.8155	-29.4069	-3.8402	-18.7921	-7.5825	-23.5468	-11.2157	-2.3026	-1.2122332	3.06e+00	1.03e+00	2.05e+01	6.83e+00	5.18e+01	1.73e+01	6.14e+01	2.04e+01
0108_(55-73	FINAL	15.1713	1.6844	0.0000	3.1584	6.5544	10.0658	3.7980	13.4403	5.7310	0.1274	13.8000	13.8000	-23.1625	-10.1775	-11.4518	-11.5951	-28.8311	-16.5000	-2.3026	-1.2123418	3.38e+00	1.03e+00	2.05e+01	6.67e+00	5.04e+01	1.67e+01	5.94e+01	1.97e+01
0108_(27-99	FINAL	14.1519	2.4771	0.0000	1.9025	0.9011	10.4149	6.0779	5.4358	5.6794	5.8906	15.9465	7.4567	-22.8223	-17.0811	-4.6181	-10.3440	-23.6277	-11.2966	-2.3026	-1.2123935	3.39e+00	1.06e+00	2.25e+01	7.48e+00	5.22e+01	1.81e+01	6.00e+01	2.02e+01
0108_(27-67	FINAL	14.0096	2.7829	0.0000	0.3213	0.6266	11.3569	5.8079	5.3703	5.7460	5.8928	15.9465	7.4567	-23.2375	-17.0515	-3.8765	-10.2089	-23.6013	-11.2702	-2.3026	-1.2127283	3.16e+00	9.78e-01	2.10e+01	6.77e+00	4.85e+01	1.63e+01	5.57e+01	1.83e+01
0108_(24-25	FINAL	14.2013	5.1400	0.0000	1.7964	3.1225	3.0163	12.0053	0.9229	5.6505	1.9897	13.8155	13.8155	-29.3820	-3.4536	-19.4423	-6.6704	-23.4571	-11.1260	-2.3026	-1.2130711	3.17e+00	1.06e+00	2.07e+01	6.91e+00	5.16e+01	1.72e+01	6.08e+01	2.02e+01
0108_(11-33	FINAL	7.4326	9.7356	0.0000	2.7703	3.5349	3.6116	4.8083	6.2457	14.0182	7.9785	13.8155	13.8155	-13.6222	-10.3358	-15.2775	-21.7240	-17.9226	-5.5915	-2.3026	-1.2131368	1.80e+00	5.70e-01	1.44e+01	4.76e+00	5.00e+01	1.67e+01	5.78e+01	1.92e+01
0108_(24-17	FINAL	14.4252	5.4058	0.0000	2.1757	2.1551	3.1620	12.9151	2.3138	5.7207	1.7331	13.8155	13.8155	-29.3802	-3.7020	-19.4653	-6.8450	-23.4529	-11.1218	-2.3026	-1.2133086	2.96e+00	9.94e-01	1.93e+01	6.42e+00	4.78e+01	1.59e+01	5.63e+01	1.87e+01
0108_(11-6)	FINAL	7.5303	9.7151	0.0000	3.2462	2.6222	3.8409	4.8883	6.2991	14.6666	9.0833	13.8155	13.8155	-13.5455	-10.4400	-14.9792	-21.6253	-16.6452	-4.3141	-2.3026	-1.2136440	1.87e+00	5.92e-01	1.39e+01	4.58e+00	4.33e+01	1.44e+01	4.99e+01	1.66e+01
0108_(24-93	FINAL	14.8027	5.6905	0.0000	3.1470	2.4025	2.7327	12.7239	1.0587	5.8931	1.6935	13.8155	13.8155	-29.3544	-3.4542	-19.6797	-7.7521	-23.4900	-11.1589	-2.3026	-1.2139756	2.50e+00	8.42e-01	1.70e+01	5.66e+00	4.48e+01	1.49e+01	5.38e+01	1.79e+01
0108_(24-48	FINAL	14.9894	5.7589	0.0000	2.7004	3.2606	2.9488	12.5873	1.7779	5.6154	1.2615	13.8155	13.8155	-29.3741	-3.4860	-19.7954	-7.7865	-23.5699	-11.2388	-2.3026	-1.2146103	3.33e+00	1.12e+00	2.23e+01	7.43e+00	5.54e+01	1.85e+01	6.53e+01	2.17e+01
0108_(55-98	FINAL	14.4308	1.8518	0.0000	2.9175	7.1318	8.7223	3.5632	13.1473	5.9769	0.1949	13.8000	13.8000	-22.5412	-10.3809	-11.2637	-11.7811	-28.7799	-16.4488	-2.3026	-1.2147493	2.70e+00	8.36e-01	1.58e+01	5.15e+00	3.69e+01	1.23e+01	4.29e+01	1.42e+01
0108_(27-63	FINAL	14.2491	3.2472	0.0000	0.5176	0.6196	11.2100	5.0466	4.5785	5.7163	5.8665	15.9465	7.4567	-21.8924	-16.9875	-3.4321	-10.2312	-23.6098	-11.2787	-2.3026	-1.2147904	3.14e+00	9.68e-01	2.10e+01	6.77e+00	4.89e+01	1.66e+01	5.63e+01	1.88e+01
0108_(24-23	FINAL	14.8397	5.7610	0.0000	2.0522	2.8117	3.3061	13.5143	0.2719	5.5374	1.2312	13.8155	13.8155	-29.3524	-3.9419	-19.2483	-7.5926	-23.5004	-11.1693	-2.3026	-1.2148143	3.57e+00	1.20e+00	2.35e+01	7.83e+00	5.82e+01	1.94e+01	6.84e+01	2.28e+01
0108_(55-31	FINAL	14.6874	2.0365	0.0000	3.1447	6.7777	8.6111	3.4482	14.3810	6.0888	0.0412	13.8000	13.8000	-22.3955	-10.3986	-11.5120	-11.8037	-28.8543	-16.5232	-2.3026	-1.2150421	2.43e+00	7.62e-01	1.44e+01	4.70e+00	3.50e+01	1.16e+01	4.11e+01	1.37e+01
0108_(27-4)	FINAL	14.2735	2.9124	0.0000	0.3834	0.5716	11.1421	5.7401	5.6404	5.8215	5.8728	15.9465	7.4567	-23.4675	-16.9901	-4.1915	-10.2550	-23.6841	-11.3530	-2.3026	-1.2152110	2.93e+00	9.19e-01	1.98e+01	6.44e+00	4.70e+01	1.58e+01	5.43e+01	1.78e+01
0108_(1-61)	FINAL	13.0883	1.9712	0.0000	5.3973	10.0989	9.2017	8.7566	12.6112	5.9622	5.3110	13.8000	13.8000	-22.3677	-17.0092	-7.9780	-10.3395	-23.6066	-11.2755	-2.3026	-1.2152993	2.58e+00	8.00e-01	1.71e+01	5.66e+00	4.10e+01	1.38e+01	4.79e+01	1.56e+01
0108_(24-91	FINAL	14.3203	5.2562	0.0000	1.7134	2.3432	3.0333	12.6205	1.1390	5.7741	1.9810	13.8155	13.8155	-29.3915	-3.6403	-18.8782	-6.8796	-23.4770	-11.1459	-2.3026	-1.2155850	2.81e+00	9.46e-01	1.89e+01	6.30e+00	4.95e+01	1.65e+01	5.92e+01	1.97e+01
0108_(24-62	FINAL	15.0961	5.9898	0.0000	1.5386	2.6350	3.0651	13.7830	1.7830	5.9019	1.2889	13.8155	13.8155	-29.4087	-3.3872	-19.7225	-6.8616	-23.5193	-11.1882	-2.3026	-1.2155879	2.48e+00	8.35e-01	1.65e+01	5.51e+00	4.18e+01	1.39e+01	4.96e+01	1.65e+01
0108_(24-75	FINAL	14.5392	5.4173	0.0000	2.4058	2.9140	2.9452	11.9694	0.3434	5.9808	1.9645	13.8155	13.8155	-29.4003	-3.8507	-19.2007	-7.2591	-23.5679	-11.2368	-2.3026	-1.2162528	2.30e+00	7.75e-01	1.54e+01	5.13e+00	3.89e+01	1.30e+01	4.61e+01	1.53e+01
0108-cross-i	FINAL	13.4522	4.3716	0.0000	1.8787	2.5612	2.5382	9.5337	0.2961	5.7072	2.9598	13.8155	13.8155	-29.4309	-7.8366	-19.6791	-5.6878	-23.5114	-11.1803	-2.3026	-1.2164688	3.02e+00	1.01e+00	1.98e+01	6.57e+00	5.00e+01	1.65e+01	5.91e+01	1.96e+01
0108_(55-89	FINAL	15.5319	2.2556	0.0000	2.6325	6.2430	8.8166	3.7613	13.1550	6.1698	0.1507	13.8000	13.8000	-23.8357	-9.9847	-11.3779	-11.0652	-28.6500	-16.3189	-2.3026	-1.2165281	2.24e+00	7.12e-01	1.41e+01	4.64e+00	3.50e+01	1.17e+01	4.12e+01	1.37e+01
0108-cross-i	FINAL	12.3337	3.3543	0.0000	3.1568	2.4870	1.7541	10.1184	0.0381	5.6530	3.8517	13.8155	13.8155	-29.3831	-6.2234	-18.4405	-6.8838	-23.4916	-11.1605	-2.3026	-1.2172139	3.22e+00	1.06e+00	2.08e+01	6.84e+00	5.17e+01	1.70e+01	6.10e+01	2.01e+01
0108_(24-73	FINAL	14.6087	5.5596	0.0000	1.5900	2.2013	3.1790	12.0529	0.6482	6.0189	1.8981	13.8155	13.8155	-29.3815	-4.0354	-19.2227	-6.5345	-23.4909	-11.1598	-2.3026	-1.2173161	2.20e+00	7.41e-01	1.47e+01	4.91e+00	3.80e+01	1.26e+01	4.52e+01	1.51e+01
0108_(11-18	FINAL	7.5261	9.5663	0.0000	2.9698	3.0120	3.7384	4.2059	5.7250	13.3358	8.3085	13.8155	13.8155	-13.6189	-10.4687	-14.6575	-21.4627	-17.8616	-5.5305	-2.3026	-1.2176002	2.28e+00	7.42e-01	1.94e+01	6.46e+00	7.24e+01	2.41e+01	8.24e+01	2.74e+01
0108-cross-i	FINAL	13.1258	4.1002	0.0000	2.9063	2.1868	3.3288	10.3600	0.7955	5.9124	3.3712	13.8155	13.8155	-29.3770	-7.0419	-20.4126	-5.4012	-23.4672	-11.1361	-2.3026	-1.2178572	2.45e+00	8.14e-01	1.61e+01	5.31e+00	4.12e+01	1.36e+01	4.90e+01	1.62e+01
0108-cross-i	FINAL	12.8990	3.9144	0.0000	2.0798	3.3689	2.6626	10.1463	0.4149	5.6924	3.5114	13.8155	13.8155	-29.3797	-8.1842	-18.2292	-6.7047	-23.4781	-11.1470	-2.3026	-1.2182808	3.07e+00	1.02e+00	2.02e+01	6.68e+00	5.17e+01	1.71e+01	6.15e+01	2.03e+01
0108_(1-54)	FINAL	13.2164	1.9901	0.0000	4.7042	9.9593	9.0738	8.9058	12.1411	5.9634	5.3536	13.8000	13.8000	-22.7158	-16.9672	-7.6073	-10.3612	-23.6113	-11.2802	-2.3026	-1.2184856	2.60e+00	8.10e-01	1.75e+01	5.82e+00	4.30e+01	1.46e+01	5.05e+01	1.66e+01
0108-cross-i	FINAL	13.6291	4.5525	0.0000	3.4790	2.3317	2.2448	9.8737	2.5598	5.7817	2.6835	13.8155	13.8155	-29.4096	-6.3559	-19.7480	-6.8565	-23.4655	-11.1344	-2.3026	-1.2188955	2.79e+00	9.34e-01	1.81e+01	6.00e+00	4.43e+01	1.47e+01	5.20e+01	1.73e+01
0108-cross-i	FINAL	12.4789	3.4312	0.0000	2.5036	1.7133	2.1559	11.4890	0.2204	5.7020	3.8451	13.8155	13.8155	-29.3636	-5.6600	-18.7942	-6.0496	-23.5799	-11.2488	-2.3026	-1.2189281	3.08e+00	1.02e+00	2.06e+01	6.82e+00	5.38e+01	1.78e+01	6.43e+01	2.13e+01
0108_(1-71)	FINAL	13.3237	2.0330	0.0000	4.5757	9.8519	7.9498	9.1562	12.6840	5.8254	5.1653	13.8000	13.8000	-22.2807	-17.0673	-7.6488	-10.2477	-23.6275	-11.2964	-2.3026	-1.2192713	2.94e+00	9.15e-01	1.99e+01	6.61e+00	4.98e+01	1.69e+01	5.89e+01	1.94e+01
0108_(1-9)	FINAL	13.4088	2.1512	0.0000	4.4172	9.7863	8.4598	8.2638	12.4866	5.9656	5.1803	13.8000	13.8000	-23.4060	-17.0217	-7.9610	-10.3703	-23.6150	-11.2839	-2.3026	-1.2194362	2.61e+00	8.18e-01	1.77e+01	5.88e+00	4.40e+01	1.48e+01	5.19e+01	1.70e+01
0108_(55-92	FINAL	15.8691	1.8308	0.0000	2.6623	6.4920	8.9080	4.4077	15.4590	5.9869	0.2816	13.8000	13.8000	-23.4938	-10.1118	-11.6585	-11.4994	-28.7644	-16.4333	-2.3026	-1.2195748	2.56e+00	7.90e-01	1.57e+01	5.13e+00	3.87e+01	1.29e+01	4.57e+01	1.52e+01
0108_(55-19	FINAL	15.6352	1.9057	0.0000	3.1382	6.4921	9.6738	4.1741	13.7568	5.8999	0.0400	13.8000	13.8000	-22.8614	-10.3338	-11.4011	-11.6632	-28.8110	-16.4799	-2.3026	-1.2197534	2.74e+00	8.47e-01	1.62e+01	5.27e+00	3.92e+01	1.30e+01	4.61e+01	1.53e+01
0108_(55-58	FINAL	14.5084	1.7756	0.0000	3.7918	6.9314	9.1722	3.4934	12.5134	5.9252	0.1937	13.8000	13.8000	-22.5001	-10.3970	-11.6510	-11.8131	-28.7748	-16.4437	-2.3026	-1.2198565	2.87e+00	8.85e-01	1.69e+01	5.52e+00	4.04e+01	1.34e+01	4.72e+01	1.57e+01
0108-cross-i	FINAL	13.4769	4.3888	0.0000	3.2174	0.5632	2.9830	11.0840	1.7733	5.7422	2.7873	13.8155	13.8155	-29.3790	-7.1236	-20.3823	-5.9212	-23.4962	-11.1651	-2.3026	-1.2199079	2.92e+00	9.75e-01	1.90e+01	6.31e+00	4.71e+01	1.56e+01	5.54e+01	1.84e+01
0108_(24-41	FINAL	14.6362	5.4840	0.0000	2.4808	1.6459	2.4374	11.4204	1.0357	5.9528	1.8806	13.8155	13.8155	-29.3656	-3.4631	-19.6706	-6.7589	-23.5316	-11.2005	-2.3026	-1.2201441	2.37e+00	7.99e-01	1.59e+01	5.29e+00	4.02e+01	1.34e+01	4.76e+01	1.58e+01
0108-cross-i	FINAL	13.4540	4.4013	0.0000	2.3199	1.5963	2.6392	11.5700	0.3737	5.9130	3.0755	13.8155	13.8155	-29.3521	-6.5898	-19.6356	-5.8003	-23.5766	-11.2455	-2.3026	-1.2202221	2.46e+00	8.25e-01	1.66e+01	5.51e+00	4.32e+01	1.43e+01	5.16e+01	1.71e+01
0108-cross-i	FINAL	12.3234	3.3402	0.0000	2.3916	2.8622	0.2497	9.7336	0.1673	5.6895	3.9381	13.8155	13.8155	-29.3545	-6.9236	-18.4662	-6.1182	-23.5151	-11.1840	-2.3026	-1.2205675	3.12e+00	1.03e+00	2.02e+01	6.65e+00	5.00e+01	1.65e+01	5.89e+01	1.94e+01
0108_(24-16	FINAL	15.0149	5.9246	0.0000	1.6548	2.5197	2.8569	12.4205	0.7225	5.8063	1.3554	13.8155	13.8155	-29.4048	-3.4196	-19.9818	-6.7307	-23.4871	-11.1560	-2.3026	-1.2210615	2.71e+00	9.10e-01	1.78e+01	5.95e+00	4.48e+01	1.49e+01	5.30e+01	1.77e+01
0108_(24-56	FINAL	14.5614	5.4807	0.0000	2.4044	2.8980	3.0104	12.7538	0.5895	5.5531	1.5260	13.8155	13.8155	-29.3756	-3.8611	-19.6286	-7.2679	-23.4468	-11.1157	-2.3026	-1.2211221	3.50e+00	1.18e+00	2.29e+01	7.63e+00	5.67e+01	1.89e+01	6.67e+01	2.22e+01
0108_(55-79	FINAL	16.1779	1.8599	0.0000	2.9714	5.6472	8.9864	3.9374	14.2726	5.7376	0.0961	13.8000	13.8000	-23.4539	-10.1046	-12.2256	-11.4283	-28.7127	-16.3816	-2.3026	-1.2211623	3.32e+00	1.03e+00	2.04e+01	6.67e+00	4.97e+01	1.65e+01	5.84e+01	1.94e+01
0108_(11-35	FINAL	7.5286	10.7362	0.0000	2.5906	2.5768	3.5597	4.7368	6.1860	15.9432	9.0341	13.8155	13.8155	-13.5759	-10.4015	-15.3595	-22.6480	-19.4073	-7.0762	-2.3026	-1.2213749	1.98e+00	6.13e-01	1.53e+01	5.06e+00	5.00e+01	1.66e+01	5.75e+01	1.91e+01
0108_(11-34	FINAL	7.4991	10.6501	0.0000	1.7476	4.0464	3.1779	4.7138	6.1930	15.7511	7.3433	13.8155	13.8155	-13.6399	-10.4464	-15.8148	-22.5721	-18.1654	-5.8343	-2.3026	-1.2219715	1.59e+00	5.21e-01	1.30e+01	4.34e+00	4.80e+01	1.60e+01	5.51e+01	1.83e+01
0108_(1-68)	FINAL	13.1604	1.9746	0.0000	4.8819	9.6347	8.9949	9.6962	12.7239	5.9682	5.3761	13.8000	13.8000	-22.9610	-17.0545	-7.4705	-10.3422	-23.5628	-11.2317	-2.3026	-1.2220364	2.60e+00	8.04e-01	1.74e+01	5.74e+00	4.24e+01	1.43e+01	4.97e+01	1.62e+01
0108_(1-56)	FINAL	13.2480	2.0291	0.0000	5.8676	9.9389	8.5336	11.1139	13.3511	5.6880	5.1355	13.8000	13.8000	-21.4755	-17.0540	-8.4455	-10.3414	-23.5992	-11.2681	-2.3026	-1.2223371	3.19e+00	9.90e-01	2.12e+01	7.07e+00	5.19e+01	1.76e+01	6.10e+01	2.01e+01
0108_(55-35	FINAL	14.8637	1.7243	0.0000	1.9137	6.6936	9.0015	3.6001	13.9561	5.8991	0.1622	13.8000	13.8000	-22.5837	-10.3172	-11.9881	-11.8530	-28.8243	-16.4932	-2.3026	-1.2227135	2.93e+00	9.00e-01	1.74e+01	5.64e+00	4.14e+01	1.38e+01	4.84e+01	1.60e+01
0108_(1-72)	FINAL	13.2620	2.0305	0.0000	5.6448	9.8892	9.2076	10.1606	13.3627	5.9129	5.1713	13.8000	13.8000	-23.0603	-17.0056	-8.8428	-10.3377	-23.6044	-11.2733	-2.3026	-1.2230740	2.76e+00	8.58e-01	1.86e+01	6.14e+00	4.56e+01	1.53e+01	5.36e+01	1.74e+01
0108-cross-i	FINAL	12.9272	3.8685	0.0000	2.3279	3.8459	1.5146	10.3329	0.9849	5.5608	3.1312	13.8155	13.8155	-29.3810	-5.6765	-18.5396	-6.7126	-23.5088	-11.1777	-2.3026	-1.2230775	3.52e+00	1.17e+00	2.28e+01	7.57e+00	5.60e+01	1.86e+01	6.57e+01	2.18e+01
0108_(14-43	FINAL	8.0904	6.1594	0.0000	1.1338	5.1599	1.2178	4.3139	5.6799	17.6159	15.2043	13.8155	13.8155	-13.5995	-10.4805	-14.2236	-17.9635	-19.6452	-7.3141	-2.3026	-1.2232409	2.05e+00	6.87e-01	1.62e+01	5.41e+00	5.92e+01	1.96e+01	6.71e+01	2.22e+01
0108-cross-i	FINAL	11.6014	1.8939	0.0000	0.9088	2.2215	10.2968	5.1944	7.9763	5.7884	6.1627	13.8155	13.8155	-29.3174	-1.7114	-17.6580	-9.7922	-23.6580	-11.3269	-2.3026	-1.2233496	3.16e+00	1.05e+00	2.06e+01	6.72e+00	5.25e+01	1.71e+01	6.23e+01	2.02e+01
0108_(24-94	FINAL	14.5096	5.2913	0.0000	2.8035	3.6857	2.8254	13.1121	0.8777	5.9431	2.0298	13.8155	13.8155	-29.4056	-4.6797	-19.2791	-7.6192	-23.5731	-11.2420	-2.3026	-1.2233561	2.41e+00	8.10e-01	1.64e+01	5.46e+00	4.24e+01	1.41e+01	5.05e+01	1.68e+01
0108_(11-53	FINAL	7.5309	10.5657	0.0000	2.1014	3.2471	1.7090	4.6098	6.0904	14.3141	9.0069	13.8155	13.8155	-13.6409	-10.4091	-15.7315	-22.4413	-17.6278	-5.2967	-2.3026	-1.2235650	2.23e+00	6.95e-01	1.69e+01	5.56e+00	5.58e+01	1.86e+01	6.42e+01	2.14e+01
0108_(1-88)	FINAL	13.3320	2.0764	0.0000	3.8530	9.8805	8.8725	8.3084	13.0093	5.6675	4.9182	13.8000	13.8000	-22.7430	-17.0446	-8.4763	-10.2903	-23.6738	-11.3427	-2.3026	-1.2237726	3.48e+00	1.09e+00	2.33e+01	7.75e+00	5.67e+01	1.91e+01	6.66e+01	2.18e+01
0108_(1-46)	FINAL	13.3446	2.1005	0.0000	5.6825	9.7249	8.4650	9.3062	11.6720	5.8122	5.2478	13.8000	13.8000	-21.4280	-17.0475	-7.3527	-10.3461	-23.5833	-11.2522	-2.3026	-1.2238580	2.79e+00	8.66e-01	1.88e+01	6.24e+00	4.67e+01	1.58e+01	5.51e+01	1.82e+01
0108_(1-1)	FINAL	13.5025	2.2304	0.0000	4.3504	9.6848	9.1116	10.1280	12.7323	5.9152	5.0345	13.8000	13.8000	-23.0021	-16.9405	-7.6018	-10.2864	-23.6235	-11.2924	-2.3026	-1.2238667	2.71e+00	8.54e-01	1.84e+01	6.08e+00	4.55e+01	1.52e+01	5.35e+01	1.74e+01
0108_(24-3)	FINAL	15.2150	6.0588	0.0000	1.6899	2.9989	2.6519	11.8391	1.8164	5.6657	1.0537	13.8155	13.8155	-29.3647	-5.0385	-19.0363	-7.8564	-23.5392	-11.2081	-2.3026	-1.2242729	3.16e+00	1.06e+00	2.17e+01	7.22e+00	5.72e+01	1.91e+01	6.87e+01	2.29e+01
0108_(14-29	FINAL	8.6464	6.2291	0.0000	1.4751	4.5418	3.1354	4.5920	6.0047	17.5013	16.2557	13.8155	13.8155	-13.6615	-10.3426	-14.2985	-17.7602	-22.3798	-10.0487	-2.3026	-1.2246146	2.08e+00	6.97e-01	1.59e+01	5.30e+00	5.15e+01	1.71e+01	5.82e+01	1.93e+01
0108_(14-54	FINAL	8.8316	5.7126	0.0000	1.8285	4.5849	2.2178	4.3644	5.6602	15.4338	15.7521	13.8155	13.8155	-13.5994	-10.4334	-14.1413	-17.4974	-21.3542	-9.0231	-2.3026	-1.2251674	2.12e+00	7.26e-01	1.66e+01	5.56e+00	5.65e+01	1.87e+01	6.37e+01	2.10e+01
0108_(24-29	FINAL	15.0338	5.9529	0.0000	2.1110	2.1937	3.5672	12.6142	0.5245	5.7093	1.2628	13.8155	13.8155	-29.3201	-4.1846	-19.4953	-7.3834	-23.4844	-11.1533	-2.3026	-1.2253229	3.00e+00	1.01e+00	2.02e+01	6.74e+00	5.22e+01	1.74e+01	6.22e+01	2.07e+01
0108_(1-47)	FINAL	13.3628	2.0672	0.0000	5.1783	9.8901	8.8243	8.3551	12.3994	5.9611	5.2839	13.8000	13.8000	-22.0242	-17.0026	-7.7668	-10.2356	-23.6817	-11.3506	-2.3026	-1.2257976	2.53e+00	7.88e-01	1.70e+01	5.66e+00	4.26e+01	1.44e+01	5.03e+01	1.65e+01
0108_(24-95	FINAL	14.5721	5.5562	0.0000	1.9665	2.3679	3.8415	12.8126	1.0073	5.8133	1.7303	13.8155	13.8155	-29.3963	-4.0532	-18.5407	-7.4914	-23.4382	-11.1071	-2.3026	-1.2258513	2.68e+00	9.03e-01	1.74e+01	5.79e+00	4.25e+01	1.42e+01	4.99e+01	1.66e+01
0108_(14-56	FINAL	9.0518	5.9821	0.0000	3.0980	4.2036	2.6773	4.3087	5.6577	18.3013	17.4661	13.8155	13.8155	-13.6324	-10.4172	-14.0774	-17.4803	-22.4578	-10.1267	-2.3026	-1.2259100	2.01e+00	7.08e-01	1.64e+01	5.52e+00	5.80e+01	1.92e+01	6.52e+01	2.16e+01
0108_(24-4)	FINAL	14.5300	5.4077	0.0000	1.9765	3.1925	2.7708	13.0404	1.0434	5.7863	1.8376	13.8155	13.8155	-29.3436	-4.0749	-19.4660	-6.9887	-23.4935	-11.1624	-2.3026	-1.2261714	2.79e+00	9.39e-01	1.88e+01	6.25e+00	4.81e+01	1.60e+01	5.72e+01	1.90e+01
0108_(55-61	FINAL	15.0502	1.7559	0.0000	3.6499	6.6101	9.4821	3.8197	13.7359	5.9660	0.2639	13.8000	13.8000	-23.0993	-10.1440	-11.7653	-11.6423	-28.8127	-16.4816	-2.3026	-1.2263891	2.74e+00	8.46e-01	1.70e+01	5.54e+00	4.29e+01	1.42e+01	5.09e+01	1.69e+01
0108_(24-59	FINAL	15.1974	6.0031	0.0000	1.7801	3.0717	2.9081	12.3548	0.9213	5.7213	1.1828	13.8155	13.8155	-29.3755	-3.2278	-19.7014	-7.4108	-23.5651	-11.2340	-2.3026	-1.2267945	2.98e+00	1.00e+00	2.00e+01	6.67e+00	5.04e+01	1.68e+01	5.96e+01	1.99e+01
0108-cross-i	FINAL	13.0388	3.9794	0.0000	2.3345	0.6577	2.6947	9.7031	1.8702	5.6611	3.2136	13.8155	13.8155	-29.3827	-6.7010	-20.2254	-4.8343	-23.4599	-11.1288	-2.3026	-1.2268258	3.16e+00	1.05e+00	2.03e+01	6.72e+00	4.99e+01	1.65e+01	5.86e+01	1.93e+01
0108_(1-49)	FINAL	13.2647	1.9740	0.0000	4.9404	9.4127	8.2122	8.9057	13.8493	5.8635	5.1846	13.8000	13.8000	-23.2455	-17.0176	-7.7707	-10.3647	-23.6143	-11.2832	-2.3026	-1.2279831	2.91e+00	9.00e-01	1.96e+01	6.45e+00	4.84e+01	1.62e+01	5.69e+01	1.84e+01
0108_(11-2)	FINAL	7.4601	9.2000	0.0000	4.0700	3.2676	5.0847	4.4000	5.8890	15.4752	7.9260	13.8155	13.8155	-13.6547	-10.3939	-14.6446	-21.1160	-19.2795	-6.9484	-2.3026	-1.2292568	1.52e+00	4.91e-01	1.42e+01	4.73e+00	5.96e+01	1.98e+01	6.78e+01	2.25e+01
0108_(27-52	FINAL	13.8844	2.8855	0.0000	0.9061	0.0305	11.3939	4.9955	4.3123	5.7509	5.9010	15.9465	7.4567	-22.5671	-17.0251	-4.1863	-10.2488	-23.6309	-11.2998	-2.3026	-1.2294488	3.13e+00	9.56e-01	2.08e+01	6.69e+00	4.83e+01	1.64e+01	5.56e+01	1.85e+01
0108_(24-67	FINAL	14.4813	5.5158	0.0000	1.9010	2.6893	2.8049	12.4438	0.9504	5.6498	1.6452	13.8155	13.8155	-29.3646	-4.0281	-18.8648	-7.3738	-23.4046	-11.0735	-2.3026	-1.2298708	3.15e+00	1.06e+00	2.06e+01	6.85e+00	5.19e+01	1.73e+01	6.16e+01	2.05e+01
0108_(1-28)	FINAL	13.0819	1.9097	0.0000	5.7741	9.7125	8.8215	9.2183	13.1819	5.8999	5.3265	13.8000	13.8000	-22.4442	-17.0243	-7.9587	-10.2984	-23.6150	-11.2839	-2.3026	-1.2301886	2.76e+00	8.49e-01	1.82e+01	6.00e+00	4.36e+01	1.46e+01	5.09e+01	1.65e+01
0108_(24-22	FINAL	14.4588	5.3746	0.0000	2.3354	2.7066	3.5724	12.1634	1.6924	5.5935	1.6876	13.8155	13.8155	-29.3243	-4.1379	-19.3635	-7.2850	-23.5138	-11.1827	-2.3026	-1.2302369	3.38e+00	1.14e+00	2.25e+01	7.49e+00	5.65e+01	1.88e+01	6.67e+01	2.22e+01
0108_(1-43)	FINAL	13.4774	2.2621	0.0000	4.9626	9.6637	9.7581	9.7358	12.0235	6.0908	5.2004	13.8000	13.8000	-23.5766	-17.0461	-8.2272	-10.2977	-23.5997	-11.2686	-2.3026	-1.2302997	2.28e+00	7.17e-01	1.53e+01	5.01e+00	3.65e+01	1.21e+01	4.25e+01	1.37e+01
0108_(24-66	FINAL	14.4007	5.2243	0.0000	1.4376	2.1283	3.5113	12.6226	1.8803	5.7029	1.9041	13.8155	13.8155	-29.3779	-4.0839	-18.3435	-7.0509	-23.5784	-11.2473	-2.3026	-1.2307334	3.06e+00	1.03e+00	2.06e+01	6.86e+00	5.19e+01	1.73e+01	6.14e+01	2.04e+01
0108_(55-83	FINAL	14.9586	1.7760	0.0000	5.0314	6.7035	9.4752	3.9051	14.1240	5.7882	0.0442	13.8000	13.8000	-22.5757	-10.3474	-11.0765	-11.7650	-28.7970	-16.4659	-2.3026	-1.2311083	3.11e+00	9.54e-01	1.81e+01	5.88e+00	4.32e+01	1.44e+01	5.06e+01	1.68e+01
0108_(1-16)	FINAL	13.4014	2.1990	0.0000	5.0700	9.9735	8.8624	9.7684	13.1324	5.7716	4.9363	13.8000	13.8000	-22.5686	-17.0061	-8.6580	-10.3564	-23.6026	-11.2715	-2.3026	-1.2311744	3.09e+00	9.73e-01	2.06e+01	6.82e+00	4.92e+01	1.65e+01	5.76e+01	1.87e+01
0108_(55-33	FINAL	15.8437	2.1274	0.0000	3.1409	5.8361	9.2203	3.6390	12.5918	6.0603	0.0918	13.8000	13.8000	-22.3876	-10.3375	-12.2012	-11.8715	-28.6998	-16.3687	-2.3026	-1.2314366	2.43e+00	7.66e-01	1.47e+01	4.82e+00	3.64e+01	1.21e+01	4.29e+01	1.42e+01
0108-cross-i	FINAL	13.2815	4.1653	0.0000	2.5705	1.4656	3.7184	10.5545	1.0712	5.8348	3.3594	13.8155	13.8155	-29.3979	-7.3776	-19.2629	-6.0862	-23.4895	-11.1584	-2.3026	-1.2316608	2.67e+00	8.89e-01	1.78e+01	5.91e+00	4.63e+01	1.53e+01	5.53e+01	1.83e+01
0108-cross-i	FINAL	11.5053	2.4312	0.0000	1.0231	1.9078	5.6538	5.8682	8.6479	5.9056	6.3932	13.8155	13.8155	-29.3259	-7.8247	-17.7765	-7.5027	-23.6830	-11.3519	-2.3026	-1.2316973	2.65e+00	8.71e-01	1.70e+01	5.57e+00	4.20e+01	1.37e+01	4.94e+01	1.62e+01
0108-cross-i	FINAL	11.6041	2.4909	0.0000	2.5647	0.9599	9.8652	5.2811	7.4387	5.7208	4.6157	13.8155	13.8155	-29.3319	-0.4909	-16.0014	-7.9368	-23.6572	-11.3261	-2.3026	-1.2318071	3.21e+00	1.03e+00	2.08e+01	6.75e+00	5.22e+01	1.71e+01	6.17e+01	2.01e+01
0108_(27-26	FINAL	14.0570	2.7008	0.0000	0.4111	0.9222	11.0972	5.5471	5.0579	5.7688	5.8540	15.9465	7.4567	-22.5740	-16.9920	-3.2912	-10.2717	-23.7060	-11.3749	-2.3026	-1.2318918	3.08e+00	9.57e-01	2.08e+01	6.82e+00	4.99e+01	1.70e+01	5.79e+01	1.93e+01
0108_(24-61	FINAL	14.8184	5.7789	0.0000	1.9856	2.8569	2.7077	12.7798	0.6865	5.5036	1.2130	13.8155	13.8155	-29.3437	-4.6108	-18.6522	-8.0732	-23.4738	-11.1427	-2.3026	-1.2332786	3.68e+00	1.24e+00	2.44e+01	8.12e+00	6.16e+01	2.05e+01	7.29e+01	2.43e+01
0108_(1-14)	FINAL	13.1965	1.9568	0.0000	5.2188	9.4816	8.9286	8.0318	12.4214	6.0257	5.5049	13.8000	13.8000	-23.4524	-17.0068	-8.1427	-10.3631	-23.5538	-11.2227	-2.3026	-1.2337451	2.48e+00	7.66e-01	1.67e+01	5.53e+00	4.12e+01	1.39e+01	4.85e+01	1.59e+01
0108_(55-91	FINAL	15.8045	2.2597	0.0000	3.9447	6.2663	8.8244	4.2131	13.7359	6.2643	0.1986	13.8000	13.8000	-23.3780	-10.1075	-12.0180	-11.5107	-28.7275	-16.3964	-2.3026	-1.2338833	1.97e+00	6.27e-01	1.24e+01	4.07e+00	3.06e+01	1.02e+01	3.60e+01	1.20e+01
0108_(1-98)	FINAL	13.1561	1.9663	0.0000	5.4764	9.6574	9.2837	10.8238	13.1022	5.7089	5.1569	13.8000	13.8000	-22.3182	-17.0355	-7.9935	-10.3026	-23.5734	-11.2423	-2.3026	-1.2340180	3.31e+00	1.02e+00	2.20e+01	7.29e+00	5.32e+01	1.80e+01	6.23e+01	2.04e+01
0108_(24-60	FINAL	14.6960	5.5876	0.0000	2.7009	3.4263	3.0119	12.0621	0.9425	5.5841	1.4531	13.8155	13.8155	-29.4093	-3.7795	-19.9499	-7.5683	-23.4449	-11.1138	-2.3026	-1.2341546	3.38e+00	1.14e+00	2.23e+01	7.42e+00	5.61e+01	1.87e+01	6.64e+01	2.21e+01
0108_(1-82)	FINAL	13.2673	2.1941	0.0000	5.4756	9.3729	9.3172	8.8380	12.7170	5.8821	5.1199	13.8000	13.8000	-22.6724	-17.0491	-7.8213	-10.3984	-23.5153	-11.1842	-2.3026	-1.2343205	2.78e+00	8.63e-01	1.85e+01	6.06e+00	4.45e+01	1.48e+01	5.20e+01	1.67e+01
0108_(55-81	FINAL	16.0063	2.1724	0.0000	2.3337	5.7993	9.5563	3.7217	13.7950	6.0648	0.0895	13.8000	13.8000	-22.1263	-10.3918	-11.9255	-11.8747	-28.7376	-16.4065	-2.3026	-1.2347541	2.33e+00	7.35e-01	1.37e+01	4.49e+00	3.36e+01	1.12e+01	3.95e+01	1.31e+01
0108_(1-87)	FINAL	13.2167	1.9631	0.0000	5.3117	9.4114	10.0334	9.1439	12.4117	5.9307	5.4057	13.8000	13.8000	-22.5225	-17.0217	-7.3886	-10.3155	-23.5909	-11.2598	-2.3026	-1.2348253	2.67e+00	8.23e-01	1.79e+01	5.88e+00	4.36e+01	1.47e+01	5.12e+01	1.67e+01
0108_(24-38	FINAL	14.9014	5.8554	0.0000	1.5908	2.7141	4.1838	12.9140	0.3715	5.6175	1.1943	13.8155	13.8155	-29.4007	-4.5408	-19.5409	-7.1817	-23.5123	-11.1812	-2.3026	-1.2348874	3.28e+00	1.10e+00	2.17e+01	7.23e+00	5.49e+01	1.83e+01	6.50e+01	2.17e+01
0108_(14-65	FINAL	9.1597	5.7823	0.0000	3.6731	3.6059	1.7622	4.4929	5.8530	18.3987	16.7337	13.8155	13.8155	-13.6534	-10.4341	-14.1316	-17.3997	-21.8125	-9.4814	-2.3026	-1.2349745	2.07e+00	7.26e-01	1.54e+01	5.17e+00	5.10e+01	1.69e+01	5.78e+01	1.91e+01
0108_(24-50	FINAL	14.3780	5.3407	0.0000	1.9494	3.3661	3.1752	12.3218	1.2505	5.7922	1.8872	13.8155	13.8155	-29.3710	-4.3553	-19.3716	-7.0437	-23.5370	-11.2059	-2.3026	-1.2356225	2.76e+00	9.27e-01	1.81e+01	6.03e+00	4.48e+01	1.49e+01	5.27e+01	1.75e+01
0108_(55-71	FINAL	15.6812	1.9897	0.0000	2.3328	6.5711	8.4670	4.1742	14.4079	5.9512	0.1952	13.8000	13.8000	-23.4073	-10.0612	-11.3244	-11.5609	-28.7226	-16.3915	-2.3026	-1.2359718	2.64e+00	8.24e-01	1.66e+01	5.42e+00	4.19e+01	1.39e+01	4.98e+01	1.65e+01
0108_(1-95)	FINAL	13.2802	1.9907	0.0000	5.2451	9.7152	8.7703	9.0356	11.8098	6.0283	5.4810	13.8000	13.8000	-23.0114	-17.0587	-8.1152	-10.3416	-23.5993	-11.2682	-2.3026	-1.2359885	2.45e+00	7.62e-01	1.67e+01	5.55e+00	4.17e+01	1.42e+01	4.93e+01	1.64e+01
0108_(1-63)	FINAL	13.7107	2.3067	0.0000	5.4165	8.9943	8.9227	9.2029	13.7967	5.9711	5.0739	13.8000	13.8000	-23.1061	-17.0541	-8.1153	-10.3013	-23.6547	-11.3236	-2.3026	-1.2368507	2.55e+00	8.01e-01	1.75e+01	5.73e+00	4.39e+01	1.46e+01	5.19e+01	1.68e+01
0108_(14-30	FINAL	9.0589	6.9346	0.0000	3.8405	2.3555	3.3209	4.3436	5.7017	19.1254	16.5766	13.8155	13.8155	-13.5959	-10.3319	-14.2804	-17.8355	-23.1990	-10.8679	-2.3026	-1.2368661	2.35e+00	7.72e-01	1.96e+01	6.51e+00	6.85e+01	2.27e+01	7.75e+01	2.57e+01
0108_(11-90	FINAL	7.5445	9.9880	0.0000	3.6119	1.9297	4.4175	4.7404	6.1736	12.4680	7.5541	13.8155	13.8155	-13.5682	-10.4744	-15.1482	-21.8536	-17.8158	-5.4847	-2.3026	-1.2368738	1.90e+00	5.94e-01	1.44e+01	4.74e+00	4.64e+01	1.54e+01	5.31e+01	1.77e+01
0108_(1-23)	FINAL	13.0157	1.8083	0.0000	4.2068	10.2846	8.8127	8.9095	12.8822	5.9570	5.4790	13.8000	13.8000	-22.6431	-17.0399	-7.2753	-10.3514	-23.5936	-11.2625	-2.3026	-1.2372966	2.65e+00	8.14e-01	1.74e+01	5.81e+00	4.16e+01	1.42e+01	4.86e+01	1.60e+01
0108_(1-32)	FINAL	13.1513	1.9446	0.0000	4.5401	9.5335	8.5274	9.2281	13.2525	5.6786	5.0496	13.8000	13.8000	-23.0337	-16.9998	-7.5938	-10.2877	-23.6223	-11.2912	-2.3026	-1.2377345	3.49e+00	1.08e+00	2.30e+01	7.59e+00	5.48e+01	1.84e+01	6.39e+01	2.07e+01
0108_(24-33	FINAL	14.7149	5.5853	0.0000	1.1624	2.6501	2.9772	12.6582	1.2037	5.8983	1.7932	13.8155	13.8155	-29.3476	-3.7808	-18.3186	-7.1302	-23.5785	-11.2474	-2.3026	-1.2379325	2.50e+00	8.43e-01	1.69e+01	5.62e+00	4.28e+01	1.42e+01	5.06e+01	1.69e+01
0108_(1-91)	FINAL	13.4125	2.2903	0.0000	5.4324	9.2352	9.1739	9.7962	12.9258	5.8323	4.9439	13.8000	13.8000	-23.0706	-17.0553	-8.2430	-10.3631	-23.5112	-11.1801	-2.3026	-1.2386116	2.93e+00	9.17e-01	1.97e+01	6.42e+00	4.74e+01	1.57e+01	5.55e+01	1.77e+01
0108_(1-58)	FINAL	13.3081	1.9367	0.0000	5.3166	9.0303	9.4403	8.6958	13.1790	5.7763	5.1830	13.8000	13.8000	-22.9971	-17.0007	-7.8107	-10.3518	-23.6521	-11.3210	-2.3026	-1.2389604	3.16e+00	9.74e-01	2.13e+01	6.99e+00	5.26e+01	1.76e+01	6.18e+01	2.01e+01
0108-cross-i	FINAL	12.9940	3.8700	0.0000	1.8631	3.3082	2.2563	11.4559	1.2640	5.9736	3.4790	13.8155	13.8155	-29.3835	-4.7095	-18.4617	-5.9405	-23.5586	-11.2275	-2.3026	-1.2389834	2.35e+00	7.82e-01	1.56e+01	5.17e+00	3.91e+01	1.30e+01	4.62e+01	1.53e+01
0108_(1-84)	FINAL	13.3331	2.0480	0.0000	5.2331	9.2680	7.9578	9.0695	13.1793	5.9289	5.2678	13.8000	13.8000	-23.0743	-17.0793	-7.8806	-10.3438	-23.5876	-11.2565	-2.3026	-1.2391625	2.70e+00	8.37e-01	1.84e+01	6.05e+00	4.61e+01	1.55e+01	5.45e+01	1.78e+01
0108_(14-35	FINAL	9.7920	6.4324	0.0000	0.4310	3.4581	1.7914	4.5803	5.8683	14.8135	16.0462	13.8155	13.8155	-13.7073	-10.4410	-14.3455	-17.4189	-22.9929	-10.6618	-2.3026	-1.2392636	2.58e+00	8.60e-01	1.80e+01	5.97e+00	5.57e+01	1.84e+01	6.34e+01	2.10e+01
0108_(55-56	FINAL	15.3661	1.7408	0.0000	4.0377	6.3009	8.6048	3.8220	13.7180	5.8427	0.1937	13.8000	13.8000	-22.7519	-10.2712	-12.0044	-11.7311	-28.7556	-16.4245	-2.3026	-1.2394918	3.02e+00	9.28e-01	1.79e+01	5.82e+00	4.25e+01	1.41e+01	4.96e+01	1.64e+01
0108_(55-36	FINAL	15.8982	2.1683	0.0000	3.4162	6.1802	9.1899	4.0852	14.4379	6.0601	0.0466	13.8000	13.8000	-22.3950	-10.4047	-11.7822	-11.8168	-28.7272	-16.3961	-2.3026	-1.2395790	2.31e+00	7.25e-01	1.34e+01	4.38e+00	3.17e+01	1.05e+01	3.69e+01	1.22e+01
0108_(1-57)	FINAL	13.1654	1.8761	0.0000	5.3651	9.7769	8.4613	9.7479	13.1194	5.9078	5.2633	13.8000	13.8000	-23.1830	-17.0038	-8.1735	-10.2806	-23.6566	-11.3255	-2.3026	-1.2399722	2.80e+00	8.60e-01	1.84e+01	6.04e+00	4.36e+01	1.45e+01	5.08e+01	1.63e+01
0108_(1-67)	FINAL	13.3638	2.0183	0.0000	5.0962	10.0100	8.2631	9.0495	13.1635	6.0577	5.3891	13.8000	13.8000	-22.1467	-17.0668	-7.3817	-10.2546	-23.6687	-11.3376	-2.3026	-1.2400730	2.31e+00	7.17e-01	1.55e+01	5.13e+00	3.83e+01	1.29e+01	4.52e+01	1.48e+01
0108_(27-20	FINAL	14.1293	2.3032	0.0000	0.1485	1.0477	10.3128	6.5943	5.6469	5.6881	5.8413	15.9465	7.4567	-23.5092	-17.0687	-3.2804	-10.2453	-23.6420	-11.3109	-2.3026	-1.2412279	3.43e+00	1.06e+00	2.32e+01	7.63e+00	5.57e+01	1.90e+01	6.47e+01	2.14e+01
0108_(1-70)	FINAL	13.7355	2.3569	0.0000	5.5174	9.3671	8.8136	9.5363	12.3927	6.0546	5.0375	13.8000	13.8000	-23.0870	-17.0843	-8.4107	-10.2250	-23.6334	-11.3023	-2.3026	-1.2413639	2.35e+00	7.39e-01	1.61e+01	5.29e+00	4.04e+01	1.34e+01	4.78e+01	1.54e+01
0108_(55-96	FINAL	14.9148	1.7654	0.0000	3.5786	6.5964	9.0674	3.6620	14.8106	5.9788	0.2916	13.8000	13.8000	-23.2737	-10.2691	-12.0614	-11.5322	-28.7438	-16.4127	-2.3026	-1.2416125	2.77e+00	8.56e-01	1.71e+01	5.58e+00	4.24e+01	1.41e+01	5.00e+01	1.66e+01
0108_(28-27	FINAL	12.6395	2.7970	0.0000	4.7913	6.1057	13.6959	8.0197	12.2166	6.0286	4.5396	13.8155	13.8155	-29.3173	-9.0780	-15.7590	-9.7825	-23.6718	-11.3407	-2.3026	-1.2417790	2.37e+00	7.67e-01	1.62e+01	5.34e+00	4.12e+01	1.36e+01	4.87e+01	1.59e+01
0108_(55-94	FINAL	15.5549	2.0529	0.0000	2.6450	6.2723	8.2376	3.8307	13.5664	6.0352	0.1870	13.8000	13.8000	-22.5940	-10.3514	-11.8170	-11.7388	-28.7111	-16.3800	-2.3026	-1.2427279	2.46e+00	7.72e-01	1.51e+01	4.95e+00	3.85e+01	1.28e+01	4.59e+01	1.53e+01
0108_(27-75	FINAL	13.9912	2.8558	0.0000	1.0331	0.4858	11.2511	5.2059	5.1481	5.6699	5.9128	15.9465	7.4567	-21.7106	-16.9892	-3.4411	-10.2932	-23.5588	-11.2277	-2.3026	-1.2430233	3.30e+00	1.02e+00	2.20e+01	7.29e+00	5.12e+01	1.80e+01	5.89e+01	2.03e+01
0108_(11-81	FINAL	7.5356	11.3483	0.0000	1.6570	2.5668	4.2566	4.5558	6.0079	13.5531	8.0138	13.8155	13.8155	-13.6235	-10.4083	-15.5607	-23.2416	-19.1140	-6.7829	-2.3026	-1.2430503	2.53e+00	7.84e-01	1.89e+01	6.24e+00	6.03e+01	2.01e+01	6.94e+01	2.31e+01
0108_(14-33	FINAL	9.5783	6.1829	0.0000	2.2345	3.7700	3.1311	4.4899	5.8332	18.5745	18.1104	13.8155	13.8155	-13.6652	-10.5046	-14.1977	-17.3913	-22.7188	-10.3877	-2.3026	-1.2439347	2.21e+00	7.64e-01	1.61e+01	5.41e+00	5.20e+01	1.72e+01	5.87e+01	1.94e+01
0108_(14-40	FINAL	9.0594	5.9134	0.0000	2.2620	4.3049	2.0818	4.6326	5.9978	17.6421	17.3549	13.8155	13.8155	-13.6047	-10.4281	-14.2550	-17.4990	-21.9548	-9.6237	-2.3026	-1.2440259	2.02e+00	6.68e-01	1.49e+01	4.93e+00	4.67e+01	1.54e+01	5.28e+01	1.74e+01
0108_(55-51	FINAL	15.7503	2.0996	0.0000	4.3222	6.1751	9.0863	4.0678	13.6976	5.9812	0.1253	13.8000	13.8000	-22.6110	-10.3825	-11.5790	-11.6921	-28.7367	-16.4056	-2.3026	-1.2441293	2.48e+00	7.79e-01	1.47e+01	4.80e+00	3.57e+01	1.19e+01	4.20e+01	1.39e+01
0108_(27-10	FINAL	14.1578	3.0121	0.0000	0.3054	0.2324	11.4129	5.3353	5.7301	5.8561	6.0464	15.9465	7.4567	-22.7939	-17.0282	-3.9547	-10.1081	-23.6930	-11.3619	-2.3026	-1.2443279	2.81e+00	8.71e-01	1.93e+01	6.26e+00	4.66e+01	1.59e+01	5.42e+01	1.83e+01
0108_(14-34	FINAL	8.8050	6.4710	0.0000	1.2386	4.0521	3.0159	4.5843	5.9088	17.5168	16.9683	13.8155	13.8155	-13.6262	-10.4168	-14.4182	-17.8072	-22.6471	-10.3160	-2.3026	-1.2445604	2.72e+00	8.62e-01	1.91e+01	6.29e+00	5.77e+01	1.91e+01	6.58e+01	2.18e+01
0108_(55-2)	FINAL	15.2954	1.8175	0.0000	2.2003	6.2567	9.1442	3.5105	14.1554	5.8457	0.0274	13.8000	13.8000	-22.6473	-10.3460	-11.8907	-11.7643	-28.8338	-16.5027	-2.3026	-1.2451774	3.05e+00	9.43e-01	1.85e+01	6.02e+00	4.62e+01	1.54e+01	5.48e+01	1.82e+01
0108_(1-62)	FINAL	13.5892	2.3647	0.0000	5.5168	9.3076	8.3604	10.0652	14.3690	5.9825	5.1556	13.8000	13.8000	-22.9191	-17.0715	-8.3024	-10.3118	-23.5158	-11.1847	-2.3026	-1.2452982	2.50e+00	7.88e-01	1.72e+01	5.66e+00	4.32e+01	1.45e+01	5.11e+01	1.67e+01
0108_(11-51	FINAL	7.4103	10.4174	0.0000	2.9027	2.7738	3.4597	4.4807	5.9557	14.4520	7.4783	13.8155	13.8155	-13.5802	-10.3968	-15.2285	-22.3802	-18.1672	-5.8361	-2.3026	-1.2453262	2.15e+00	6.69e-01	1.80e+01	5.95e+00	6.17e+01	2.05e+01	7.02e+01	2.33e+01
0108_(1-10)	FINAL	13.1484	1.7759	0.0000	4.5332	9.9001	10.1247	9.9810	12.7877	5.8784	5.3855	13.8000	13.8000	-22.9624	-17.0393	-7.2710	-10.3228	-23.6516	-11.3205	-2.3026	-1.2454203	2.89e+00	8.85e-01	1.90e+01	6.31e+00	4.58e+01	1.55e+01	5.36e+01	1.75e+01
0108_(1-50)	FINAL	13.1490	1.8141	0.0000	4.7947	9.2614	8.9401	9.3866	12.9495	5.7855	5.2668	13.8000	13.8000	-23.4824	-17.0051	-7.6872	-10.3785	-23.6315	-11.3004	-2.3026	-1.2456709	3.19e+00	9.75e-01	2.12e+01	6.96e+00	5.12e+01	1.72e+01	5.99e+01	1.94e+01
0108-cross-i	FINAL	12.7557	3.6951	0.0000	2.6271	3.3554	1.8220	11.1713	0.7502	5.8441	3.7058	13.8155	13.8155	-29.4181	-5.8246	-17.7339	-7.2362	-23.4766	-11.1455	-2.3026	-1.2459670	2.65e+00	8.76e-01	1.75e+01	5.80e+00	4.54e+01	1.50e+01	5.43e+01	1.79e+01
0108_(14-37	FINAL	9.6869	6.0060	0.0000	2.1431	3.6374	2.9854	4.2767	5.5743	17.3419	17.6052	13.8155	13.8155	-13.7004	-10.3779	-14.3125	-17.2995	-22.6341	-10.3030	-2.3026	-1.2463051	2.43e+00	8.09e-01	1.86e+01	6.18e+00	6.45e+01	2.13e+01	7.29e+01	2.41e+01
0108-cross-i	FINAL	11.0290	1.9524	0.0000	0.3757	2.6047	6.9214	6.2470	9.0041	6.0693	6.5669	13.8155	13.8155	-29.3728	-7.7533	-18.2953	-6.9160	-23.6793	-11.3482	-2.3026	-1.2463310	2.31e+00	7.77e-01	1.46e+01	4.75e+00	3.57e+01	1.16e+01	4.20e+01	1.36e+01
0108_(55-26	FINAL	15.3407	2.1891	0.0000	3.4376	6.6008	9.0496	3.8804	13.1022	6.0324	0.0584	13.8000	13.8000	-22.2736	-10.3879	-11.3021	-11.8376	-28.6985	-16.3674	-2.3026	-1.2464071	2.39e+00	7.52e-01	1.42e+01	4.66e+00	3.56e+01	1.18e+01	4.22e+01	1.40e+01
0108_(11-14	FINAL	7.4328	9.9261	0.0000	2.5771	3.8332	4.3365	4.7693	6.2781	13.9744	7.0811	13.8155	13.8155	-13.5476	-10.3535	-14.9510	-21.8610	-17.2067	-4.8756	-2.3026	-1.2465507	1.51e+00	4.90e-01	1.29e+01	4.30e+00	4.75e+01	1.58e+01	5.45e+01	1.82e+01
0108-cross-i	FINAL	13.7247	4.6939	0.0000	2.7351	2.4519	1.9977	9.7561	0.1524	5.6882	2.8842	13.8155	13.8155	-29.4007	-8.9348	-19.5338	-6.6936	-23.4095	-11.0784	-2.3026	-1.2465827	3.04e+00	1.02e+00	1.99e+01	6.60e+00	5.08e+01	1.68e+01	6.04e+01	2.00e+01
0108_(24-28	FINAL	14.6618	5.6652	0.0000	1.3994	3.2764	4.3125	13.1893	1.2973	5.7718	1.5302	13.8155	13.8155	-29.3857	-4.1047	-19.8603	-6.8419	-23.4335	-11.1024	-2.3026	-1.2466733	2.79e+00	9.40e-01	1.84e+01	6.13e+00	4.69e+01	1.56e+01	5.58e+01	1.86e+01
0108_(1-29)	FINAL	13.3708	2.2885	0.0000	5.0600	10.0337	8.7031	10.0279	12.1181	5.9291	5.0165	13.8000	13.8000	-22.3212	-17.0834	-8.4266	-10.3026	-23.5509	-11.2198	-2.3026	-1.2468331	2.61e+00	8.23e-01	1.76e+01	5.83e+00	4.30e+01	1.44e+01	5.06e+01	1.64e+01
0108_(11-1)	FINAL	7.4758	10.6162	0.0000	3.8647	2.0197	4.8471	4.5787	6.0202	14.1369	8.0946	13.8155	13.8155	-13.6407	-10.3600	-15.6899	-22.5438	-19.1324	-6.8013	-2.3026	-1.2471144	1.63e+00	5.05e-01	1.47e+01	4.86e+00	5.47e+01	1.82e+01	6.23e+01	2.07e+01
0108_(27-81	FINAL	14.2356	3.1913	0.0000	0.0583	1.1340	12.0774	5.0903	4.3243	5.7399	5.8859	15.9465	7.4567	-23.2491	-16.9997	-4.1644	-10.2410	-23.5423	-11.2112	-2.3026	-1.2472741	3.16e+00	9.83e-01	2.10e+01	6.82e+00	4.84e+01	1.65e+01	5.56e+01	1.86e+01
0108_(1-77)	FINAL	13.1111	1.7608	0.0000	4.6631	9.8768	7.8429	9.9559	13.8184	5.9074	5.5047	13.8000	13.8000	-23.5705	-17.0495	-8.2435	-10.3778	-23.6325	-11.3014	-2.3026	-1.2474843	2.83e+00	8.72e-01	1.89e+01	6.36e+00	4.65e+01	1.60e+01	5.46e+01	1.83e+01
0108_(14-89	FINAL	9.2593	5.7583	0.0000	1.4090	4.3988	2.6281	4.4490	5.7248	16.4975	17.3692	13.8155	13.8155	-13.6708	-10.4845	-14.2176	-17.3670	-21.8795	-9.5484	-2.3026	-1.2475029	2.01e+00	6.85e-01	1.49e+01	4.99e+00	5.12e+01	1.69e+01	5.79e+01	1.91e+01
0108_(27-38	FINAL	14.2501	3.3507	0.0000	0.0439	1.8396	11.0506	5.1029	5.7061	5.6265	5.7002	15.9465	7.4567	-22.2281	-17.0214	-3.6959	-10.1989	-23.5615	-11.2304	-2.3026	-1.2477547	3.45e+00	1.07e+00	2.38e+01	7.68e+00	5.82e+01	1.99e+01	6.79e+01	2.31e+01
0108_(24-21	FINAL	14.6018	5.4885	0.0000	2.1085	2.3463	3.5344	12.5477	0.5490	5.9205	1.8480	13.8155	13.8155	-29.3512	-3.2659	-19.0714	-7.0695	-23.5645	-11.2334	-2.3026	-1.2482970	2.45e+00	8.25e-01	1.63e+01	5.42e+00	4.03e+01	1.34e+01	4.74e+01	1.58e+01
0108_(55-40	FINAL	15.4266	2.0617	0.0000	2.2597	7.0184	8.5289	4.4557	13.5443	5.9794	0.1205	13.8000	13.8000	-22.7913	-10.3556	-9.9521	-11.6804	-28.7898	-16.4587	-2.3026	-1.2487028	2.41e+00	7.52e-01	1.40e+01	4.58e+00	3.41e+01	1.13e+01	4.02e+01	1.33e+01
0108_(11-7)	FINAL	7.4443	11.0823	0.0000	3.0873	1.9781	2.1677	4.7443	6.1761	14.5275	8.7197	13.8155	13.8155	-13.5270	-10.3476	-15.5368	-23.0309	-17.7050	-5.3739	-2.3026	-1.2489535	1.74e+00	5.37e-01	1.47e+01	4.84e+00	5.04e+01	1.67e+01	5.77e+01	1.92e+01
0108_(1-17)	FINAL	13.7038	2.2045	0.0000	5.3994	9.5261	9.9739	9.8093	12.9499	6.0192	5.1600	13.8000	13.8000	-22.6276	-17.0331	-7.9225	-10.2553	-23.7134	-11.3823	-2.3026	-1.2491560	2.42e+00	7.59e-01	1.66e+01	5.47e+00	4.21e+01	1.41e+01	4.99e+01	1.63e+01
0108_(1-53)	FINAL	13.1798	2.0499	0.0000	5.1871	9.5146	8.7286	8.9715	12.5178	5.9403	5.3632	13.8000	13.8000	-22.7555	-17.0215	-7.5847	-10.3533	-23.5040	-11.1729	-2.3026	-1.2496154	2.65e+00	8.20e-01	1.77e+01	5.84e+00	4.31e+01	1.45e+01	5.05e+01	1.65e+01
0108_(24-42	FINAL	14.4556	5.4553	0.0000	2.4696	2.5103	2.7719	12.1127	1.0539	5.7571	1.7946	13.8155	13.8155	-29.3849	-3.9082	-19.4789	-7.1478	-23.3934	-11.0623	-2.3026	-1.2496553	2.83e+00	9.51e-01	1.85e+01	6.17e+00	4.71e+01	1.57e+01	5.59e+01	1.86e+01
0108_(14-45	FINAL	9.7878	6.0365	0.0000	1.5697	3.4716	1.9653	4.5869	5.8995	17.5130	17.9579	13.8155	13.8155	-13.6127	-10.4120	-14.3009	-17.3052	-22.6350	-10.3039	-2.3026	-1.2496817	2.47e+00	8.02e-01	1.75e+01	5.79e+00	5.34e+01	1.76e+01	6.04e+01	2.00e+01
0108_(1-81)	FINAL	13.2996	1.8784	0.0000	5.0137	9.5386	8.4465	8.4847	13.4938	5.9331	5.4246	13.8000	13.8000	-23.1622	-16.9764	-7.9148	-10.3242	-23.6638	-11.3327	-2.3026	-1.2503413	2.73e+00	8.43e-01	1.85e+01	6.17e+00	4.68e+01	1.59e+01	5.53e+01	1.83e+01
0108_(55-72	FINAL	15.5219	2.2520	0.0000	3.4842	6.5799	9.7390	4.0131	12.6178	6.1642	0.0781	13.8000	13.8000	-23.1205	-10.2561	-11.2901	-11.5372	-28.7400	-16.4089	-2.3026	-1.2508699	2.15e+00	6.79e-01	1.31e+01	4.31e+00	3.19e+01	1.06e+01	3.74e+01	1.24e+01
0108_(11-84	FINAL	7.4494	10.3893	0.0000	3.3821	2.4126	3.9876	4.6330	6.1064	13.3810	8.2851	13.8155	13.8155	-13.6190	-10.3551	-15.0103	-22.3627	-17.7712	-5.4401	-2.3026	-1.2508868	1.53e+00	4.79e-01	1.36e+01	4.51e+00	5.14e+01	1.71e+01	5.86e+01	1.95e+01
0108_(11-8)	FINAL	7.4624	10.7777	0.0000	2.5848	3.3344	3.6474	4.7394	6.2547	14.5342	7.5559	13.8155	13.8155	-13.5845	-10.4009	-15.0956	-22.6857	-18.9058	-6.5747	-2.3026	-1.2516583	1.52e+00	4.78e-01	1.29e+01	4.27e+00	4.61e+01	1.53e+01	5.25e+01	1.75e+01
0108_(55-59	FINAL	15.9247	2.0091	0.0000	2.9912	6.1435	9.5612	4.0342	13.9047	6.0060	0.1507	13.8000	13.8000	-22.4394	-10.3441	-11.8444	-11.8679	-28.7373	-16.4062	-2.3026	-1.2517828	2.46e+00	7.66e-01	1.45e+01	4.73e+00	3.50e+01	1.16e+01	4.11e+01	1.36e+01
0108_(14-91	FINAL	9.9367	6.2453	0.0000	2.4388	2.6141	3.3363	4.4729	5.7559	17.5448	17.1997	13.8155	13.8155	-13.5842	-10.3817	-14.2565	-17.3603	-22.8977	-10.5666	-2.3026	-1.2518798	2.75e+00	9.01e-01	2.01e+01	6.65e+00	6.35e+01	2.10e+01	7.25e+01	2.40e+01
0108_(1-79)	FINAL	13.4825	2.2423	0.0000	6.3396	8.9575	8.5568	9.6154	13.2475	5.9383	5.1294	13.8000	13.8000	-22.6443	-16.9952	-8.5059	-10.3219	-23.6014	-11.2703	-2.3026	-1.2534609	2.61e+00	8.15e-01	1.76e+01	5.75e+00	4.32e+01	1.43e+01	5.07e+01	1.63e+01
0108_(27-79	FINAL	13.6537	2.3123	0.0000	1.4670	0.3684	10.4808	5.5551	5.7396	5.6902	5.9226	15.9465	7.4567	-22.7168	-17.0177	-4.2159	-10.2821	-23.6179	-11.2868	-2.3026	-1.2535447	3.39e+00	1.04e+00	2.24e+01	7.36e+00	5.19e+01	1.79e+01	5.96e+01	2.00e+01
0108-cross-i	FINAL	12.3826	3.3891	0.0000	2.2677	1.7802	1.1437	11.3676	1.5666	5.8933	4.1077	13.8155	13.8155	-29.3814	-6.4039	-19.5934	-4.8371	-23.5234	-11.1923	-2.3026	-1.2538742	2.53e+00	8.32e-01	1.65e+01	5.42e+00	4.18e+01	1.38e+01	4.95e+01	1.63e+01
0108_(1-48)	FINAL	13.2230	1.9427	0.0000	4.1004	9.8161	9.5261	9.9499	12.0074	5.8189	5.2803	13.8000	13.8000	-23.4307	-17.0481	-7.7109	-10.4268	-23.5470	-11.2159	-2.3026	-1.2543183	3.05e+00	9.50e-01	2.06e+01	6.90e+00	5.10e+01	1.74e+01	6.01e+01	1.99e+01
0108_(1-66)	FINAL	13.1913	1.9326	0.0000	4.9005	9.6491	8.2677	9.1880	12.2992	5.9307	5.3618	13.8000	13.8000	-23.0767	-17.0339	-7.5093	-10.3500	-23.6103	-11.2792	-2.3026	-1.2544196	2.71e+00	8.36e-01	1.79e+01	5.89e+00	4.26e+01	1.43e+01	4.96e+01	1.61e+01
0108-cross-i	FINAL	11.5133	2.3547	0.0000	1.2457	1.6031	6.1867	6.3736	8.5814	5.7896	6.1850	13.8155	13.8155	-29.3954	-6.7942	-18.3730	-7.2242	-23.6932	-11.3621	-2.3026	-1.2544864	2.98e+00	1.00e+00	1.98e+01	6.49e+00	5.17e+01	1.69e+01	6.19e+01	2.02e+01
0108_(55-16	FINAL	14.7598	1.7368	0.0000	2.5124	6.8462	10.0958	3.6023	13.5482	5.9263	0.2741	13.8000	13.8000	-22.5027	-10.4578	-11.4943	-11.7285	-28.7824	-16.4513	-2.3026	-1.2551534	2.81e+00	8.62e-01	1.66e+01	5.39e+00	4.05e+01	1.35e+01	4.77e+01	1.58e+01
0108_(27-12	FINAL	14.0125	2.8144	0.0000	0.5866	0.4876	12.4948	5.3955	5.2182	5.6692	5.8071	15.9465	7.4567	-21.6680	-17.0567	-2.7840	-10.3011	-23.6445	-11.3134	-2.3026	-1.2559627	3.27e+00	1.01e+00	2.19e+01	7.12e+00	5.13e+01	1.75e+01	5.92e+01	1.98e+01
0108_(11-5)	FINAL	7.4780	10.5576	0.0000	2.9823	2.1195	3.4925	4.7695	6.2705	12.9944	8.3620	13.8155	13.8155	-13.5925	-10.3387	-15.1816	-22.4739	-17.8368	-5.5057	-2.3026	-1.2563299	1.87e+00	5.84e-01	1.48e+01	4.88e+00	4.79e+01	1.59e+01	5.47e+01	1.82e+01
0108-cross-i	FINAL	13.1195	3.9804	0.0000	3.3670	1.7429	1.7676	11.0942	1.6466	5.7438	3.3511	13.8155	13.8155	-29.4079	-5.9264	-18.0173	-7.8865	-23.5056	-11.1745	-2.3026	-1.2565242	2.93e+00	9.72e-01	1.93e+01	6.39e+00	4.82e+01	1.60e+01	5.69e+01	1.89e+01
0108_(14-83	FINAL	8.3235	6.4004	0.0000	1.7019	4.1465	2.1136	4.6279	5.9215	17.3050	17.4511	13.8155	13.8155	-13.6528	-10.4102	-14.3078	-18.0315	-22.2122	-9.8811	-2.3026	-1.2568407	2.86e+00	9.64e-01	1.97e+01	6.57e+00	5.90e+01	1.96e+01	6.78e+01	2.25e+01
0108_(14-96	FINAL	9.5609	5.9372	0.0000	0.8673	3.9268	2.4616	4.5209	5.8656	17.7131	17.3440	13.8155	13.8155	-13.5258	-10.3806	-14.1364	-17.3731	-22.5286	-10.1975	-2.3026	-1.2571057	2.04e+00	6.83e-01	1.61e+01	5.36e+00	5.20e+01	1.72e+01	5.86e+01	1.94e+01
0108-cross-i	FINAL	11.2425	2.1164	0.0000	0.9728	2.9401	6.1114	6.4015	10.1382	5.9770	6.4415	13.8155	13.8155	-29.2993	-6.2202	-17.6009	-7.8971	-23.6702	-11.3391	-2.3026	-1.2571805	2.51e+00	8.31e-01	1.64e+01	5.35e+00	4.22e+01	1.38e+01	5.03e+01	1.64e+01
0108_(55-42	FINAL	15.6218	1.8762	0.0000	3.5378	6.3660	9.3262	4.0831	14.3088	5.8559	0.2051	13.8000	13.8000	-23.0456	-10.3558	-11.5506	-11.5971	-28.7548	-16.4237	-2.3026	-1.2577267	2.88e+00	8.93e-01	1.75e+01	5.70e+00	4.33e+01	1.44e+01	5.12e+01	1.70e+01
0108_(27-65	FINAL	13.8810	2.3078	0.0000	0.6758	1.2414	10.6372	5.7509	4.6336	5.5528	5.6976	15.9465	7.4567	-22.3364	-17.0359	-2.8818	-10.3910	-23.5944	-11.2633	-2.3026	-1.2580309	3.85e+00	1.18e+00	2.55e+01	8.43e+00	5.97e+01	2.06e+01	6.88e+01	2.31e+01
0108_(1-12)	FINAL	13.7259	2.5091	0.0000	4.4479	9.7464	7.5704	9.1072	13.0937	6.0665	5.0843	13.8000	13.8000	-23.1438	-17.0113	-8.0962	-10.3856	-23.5590	-11.2279	-2.3026	-1.2580724	2.30e+00	7.34e-01	1.59e+01	5.28e+00	4.01e+01	1.35e+01	4.76e+01	1.56e+01
0108_(1-5)	FINAL	13.3013	2.1506	0.0000	4.7593	9.4111	10.0570	9.4131	13.1265	5.9826	5.2495	13.8000	13.8000	-22.9691	-17.0031	-7.3296	-10.2967	-23.5615	-11.2304	-2.3026	-1.2581810	2.53e+00	7.88e-01	1.69e+01	5.54e+00	4.07e+01	1.35e+01	4.76e+01	1.53e+01
0108_(27-28	FINAL	14.9150	3.3091	0.0000	0.3568	0.4882	10.4229	5.8210	4.8297	5.7804	6.1173	15.9465	7.4567	-22.7056	-17.0122	-3.6867	-10.2431	-23.5590	-11.2279	-2.3026	-1.2593704	2.99e+00	9.56e-01	1.99e+01	6.69e+00	4.53e+01	1.59e+01	5.19e+01	1.78e+01
0108_(27-70	FINAL	13.9772	3.0081	0.0000	0.8705	0.9078	9.8818	5.1129	4.9178	5.7713	5.9313	15.9465	7.4567	-22.5065	-16.9382	-4.2411	-10.2023	-23.6430	-11.3119	-2.3026	-1.2597622	3.05e+00	9.40e-01	2.04e+01	6.59e+00	4.76e+01	1.62e+01	5.49e+01	1.83e+01
0108_(24-34	FINAL	14.8661	5.6862	0.0000	1.9345	2.0169	2.9154	11.9967	1.1849	5.5987	1.3794	13.8155	13.8155	-29.3448	-3.6249	-20.1818	-6.7101	-23.5666	-11.2355	-2.3026	-1.2599003	3.38e+00	1.14e+00	2.31e+01	7.70e+00	6.09e+01	2.03e+01	7.31e+01	2.43e+01
0108_(11-82	FINAL	7.6217	11.0269	0.0000	1.7268	2.0179	3.0080	4.7378	6.1392	13.8127	7.7893	13.8155	13.8155	-13.6472	-10.4723	-15.0301	-22.8713	-19.2837	-6.9526	-2.3026	-1.2599990	2.45e+00	7.71e-01	1.68e+01	5.54e+00	4.99e+01	1.66e+01	5.76e+01	1.92e+01
0108_(14-63	FINAL	9.6318	5.6243	0.0000	2.4893	3.8636	3.1729	4.4886	5.7827	18.6324	16.5604	13.8155	13.8155	-13.6323	-10.4720	-14.1863	-17.3012	-21.6176	-9.2865	-2.3026	-1.2601726	1.98e+00	6.73e-01	1.48e+01	4.94e+00	4.88e+01	1.61e+01	5.49e+01	1.81e+01
0108_(14-14	FINAL	9.1253	6.0224	0.0000	1.8117	3.8878	2.3749	4.5001	5.8156	17.8284	17.8420	13.8155	13.8155	-13.6346	-10.4228	-14.1555	-17.4724	-22.3285	-9.9974	-2.3026	-1.2603845	2.60e+00	9.07e-01	1.83e+01	6.16e+00	5.86e+01	1.94e+01	6.72e+01	2.23e+01
0108_(27-72	FINAL	14.0387	2.6291	0.0000	1.2553	1.1841	11.1783	5.5274	5.5573	5.6246	5.7277	15.9465	7.4567	-22.6864	-16.9992	-4.2199	-10.2883	-23.5829	-11.2518	-2.3026	-1.2607219	3.57e+00	1.11e+00	2.42e+01	7.93e+00	5.83e+01	1.99e+01	6.77e+01	2.26e+01
0108_(1-89)	FINAL	13.2165	1.7693	0.0000	5.4073	9.5555	9.6092	8.9480	12.9108	6.0236	5.6009	13.8000	13.8000	-23.3409	-16.9953	-8.0702	-10.3418	-23.6136	-11.2825	-2.3026	-1.2607655	2.52e+00	7.71e-01	1.70e+01	5.64e+00	4.25e+01	1.44e+01	5.01e+01	1.65e+01
0108_(55-27	FINAL	14.6978	1.6757	0.0000	3.3927	6.7824	9.1054	3.5585	13.3181	5.8973	0.1212	13.8000	13.8000	-22.4519	-10.3845	-11.5990	-11.7894	-28.9039	-16.5728	-2.3026	-1.2609172	2.92e+00	8.92e-01	1.69e+01	5.49e+00	4.03e+01	1.34e+01	4.71e+01	1.56e+01
0108_(27-36	FINAL	14.4248	2.9687	0.0000	0.4388	0.0400	11.2857	5.4419	5.5218	5.7374	5.8643	15.9465	7.4567	-21.9641	-17.0354	-3.0184	-10.2175	-23.6365	-11.3054	-2.3026	-1.2619781	3.09e+00	9.67e-01	2.15e+01	7.06e+00	5.35e+01	1.84e+01	6.28e+01	2.12e+01
0108_(27-58	FINAL	13.7593	2.6863	0.0000	1.4377	0.4643	12.0642	5.4264	5.7265	5.7426	5.9266	15.9465	7.4567	-21.8646	-17.0496	-3.7180	-10.2663	-23.6236	-11.2925	-2.3026	-1.2620260	3.09e+00	9.44e-01	2.05e+01	6.60e+00	4.72e+01	1.60e+01	5.42e+01	1.80e+01
0108_(1-90)	FINAL	13.3355	1.9101	0.0000	5.1857	9.6564	8.5220	9.6666	13.3240	5.9545	5.3419	13.8000	13.8000	-23.8953	-17.0101	-8.5869	-10.3354	-23.6631	-11.3320	-2.3026	-1.2625667	2.68e+00	8.30e-01	1.79e+01	5.92e+00	4.36e+01	1.46e+01	5.11e+01	1.66e+01
0108_(55-18	FINAL	15.1360	1.9368	0.0000	3.1170	6.8839	9.3137	3.9864	13.9251	6.3071	0.4199	13.8000	13.8000	-23.2252	-10.0864	-11.9011	-11.6433	-28.8030	-16.4719	-2.3026	-1.2625920	1.95e+00	6.08e-01	1.21e+01	3.95e+00	2.98e+01	9.92e+00	3.51e+01	1.17e+01
0108_(27-88	FINAL	14.0576	2.7338	0.0000	1.5177	0.3491	9.6852	5.3313	5.1280	5.6795	5.7829	15.9465	7.4567	-21.7358	-16.9813	-3.7297	-10.3151	-23.6692	-11.3381	-2.3026	-1.2633377	3.28e+00	1.01e+00	2.23e+01	7.31e+00	5.41e+01	1.85e+01	6.30e+01	2.12e+01
0108_(14-90	FINAL	9.3555	5.5891	0.0000	1.2382	3.9805	3.0746	4.5080	5.8175	17.1261	16.7568	13.8155	13.8155	-13.5883	-10.4811	-14.1468	-17.3410	-20.8297	-8.4986	-2.3026	-1.2643366	2.41e+00	8.23e-01	1.71e+01	5.69e+00	5.21e+01	1.72e+01	5.90e+01	1.95e+01
0108_(1-39)	FINAL	13.5318	2.3438	0.0000	6.0507	8.9210	9.4899	9.5091	12.6937	5.7931	4.9860	13.8000	13.8000	-22.7877	-17.0339	-8.7313	-10.3944	-23.5301	-11.1990	-2.3026	-1.2650067	3.02e+00	9.48e-01	2.08e+01	6.82e+00	5.22e+01	1.75e+01	6.18e+01	2.01e+01
0108_(14-11	FINAL	9.5011	6.0669	0.0000	1.6230	3.6428	3.7714	4.4919	5.7885	17.6322	18.5022	13.8155	13.8155	-13.6472	-10.4026	-14.2788	-17.4436	-22.6892	-10.3581	-2.3026	-1.2656768	2.54e+00	8.45e-01	1.86e+01	6.17e+00	5.85e+01	1.94e+01	6.63e+01	2.19e+01
0108_(55-29	FINAL	15.9284	2.2074	0.0000	3.3578	6.5522	8.0302	4.6145	13.2438	5.9574	0.0245	13.8000	13.8000	-23.3887	-9.8557	-11.0267	-11.6757	-28.7099	-16.3788	-2.3026	-1.2660281	2.55e+00	8.06e-01	1.60e+01	5.27e+00	4.05e+01	1.35e+01	4.80e+01	1.60e+01
0108_(27-60	FINAL	14.0116	2.2552	0.0000	1.1616	0.4555	10.3656	5.8971	4.0574	5.5097	5.6321	15.9465	7.4567	-23.0882	-17.0384	-3.9238	-10.3913	-23.5903	-11.2592	-2.3026	-1.2665841	4.09e+00	1.26e+00	2.71e+01	8.90e+00	6.34e+01	2.16e+01	7.31e+01	2.42e+01
0108_(55-43	FINAL	15.4362	1.8956	0.0000	3.3582	6.3066	8.8738	3.8765	13.9113	5.9303	0.2267	13.8000	13.8000	-22.7967	-10.3723	-11.8864	-11.6476	-28.7454	-16.4143	-2.3026	-1.2667739	2.74e+00	8.52e-01	1.65e+01	5.38e+00	4.02e+01	1.34e+01	4.73e+01	1.57e+01
0108-cross-i	FINAL	11.8902	2.8706	0.0000	2.4572	2.8223	13.5933	11.5960	9.1937	5.9065	4.4748	13.8155	13.8155	-29.4004	-4.3977	-18.1025	-6.1298	-23.5221	-11.1910	-2.3026	-1.2669621	2.53e+00	8.23e-01	1.65e+01	5.39e+00	4.18e+01	1.37e+01	4.94e+01	1.61e+01
0108_(11-72	FINAL	7.4119	10.2961	0.0000	2.5295	3.6168	5.4120	4.9621	6.4481	13.7251	8.2186	13.8155	13.8155	-13.5764	-10.3602	-15.1233	-22.2364	-17.8360	-5.5049	-2.3026	-1.2674013	1.52e+00	4.86e-01	1.22e+01	4.03e+00	4.05e+01	1.35e+01	4.64e+01	1.54e+01
0108_(55-20	FINAL	15.3038	1.8061	0.0000	2.5955	6.7170	9.4095	4.0938	13.4481	5.8310	0.0519	13.8000	13.8000	-22.7857	-10.1932	-11.3603	-11.7852	-28.8414	-16.5103	-2.3026	-1.2675884	2.96e+00	9.11e-01	1.75e+01	5.69e+00	4.22e+01	1.40e+01	4.95e+01	1.64e+01
0108_(1-3)	FINAL	13.3776	2.1423	0.0000	6.0097	9.4125	8.7447	9.3601	13.7628	6.0415	5.4319	13.8000	13.8000	-22.3249	-17.0482	-7.8427	-10.3790	-23.5487	-11.2176	-2.3026	-1.2676656	2.34e+00	7.28e-01	1.58e+01	5.22e+00	3.91e+01	1.32e+01	4.60e+01	1.51e+01
0108_(28-59	FINAL	12.2662	2.4387	0.0000	5.0756	4.7184	14.2210	6.5121	11.9007	5.8059	4.6081	13.8155	13.8155	-29.3278	-10.0592	-16.0408	-9.7353	-23.7059	-11.3748	-2.3026	-1.2683275	3.00e+00	9.60e-01	2.01e+01	6.60e+00	5.00e+01	1.65e+01	5.85e+01	1.89e+01
0108_(11-88	FINAL	7.4948	10.7730	0.0000	1.9929	3.6027	3.5709	4.3191	5.8087	14.3742	8.7819	13.8155	13.8155	-13.6402	-10.4649	-15.7314	-22.6482	-18.9543	-6.6232	-2.3026	-1.2684387	2.19e+00	6.89e-01	1.82e+01	6.02e+00	6.87e+01	2.29e+01	7.87e+01	2.62e+01
0108_(27-46	FINAL	14.0335	2.7263	0.0000	0.4650	0.6353	11.7858	5.3864	4.7792	5.8136	5.9388	15.9465	7.4567	-21.8143	-16.9523	-2.5945	-10.2317	-23.6872	-11.3561	-2.3026	-1.2687449	2.89e+00	8.92e-01	1.95e+01	6.36e+00	4.70e+01	1.59e+01	5.46e+01	1.81e+01
0108_(55-7)	FINAL	15.6715	1.8621	0.0000	3.5503	6.4797	9.8522	4.3199	13.0258	5.7663	0.1136	13.8000	13.8000	-22.9981	-10.2223	-11.3030	-11.6456	-28.7721	-16.4410	-2.3026	-1.2690366	3.07e+00	9.49e-01	1.81e+01	5.90e+00	4.39e+01	1.46e+01	5.15e+01	1.71e+01
0108_(1-52)	FINAL	13.3129	2.2221	0.0000	5.0922	10.2957	9.8218	8.2091	12.6832	6.1913	5.4497	13.8000	13.8000	-21.8147	-17.0005	-7.7258	-10.3086	-23.5801	-11.2490	-2.3026	-1.2692630	1.97e+00	6.18e-01	1.32e+01	4.40e+00	3.24e+01	1.10e+01	3.82e+01	1.25e+01
0108_(1-96)	FINAL	13.6615	2.2541	0.0000	4.9086	8.5846	9.3864	8.5980	12.8471	5.7369	4.7877	13.8000	13.8000	-23.5476	-17.0248	-8.1991	-10.2595	-23.6628	-11.3317	-2.3026	-1.2692638	3.27e+00	1.02e+00	2.26e+01	7.36e+00	5.74e+01	1.89e+01	6.80e+01	2.19e+01
0108_(14-47	FINAL	7.7809	7.4950	0.0000	0.5146	3.6448	1.2632	4.3954	5.7550	16.8278	17.2669	13.8155	13.8155	-13.5701	-10.4509	-14.3912	-19.2849	-21.0495	-8.7184	-2.3026	-1.2693700	3.61e+00	1.23e+00	2.48e+01	8.34e+00	7.36e+01	2.45e+01	8.49e+01	2.83e+01
0108_(14-69	FINAL	10.3874	6.2450	0.0000	1.5134	2.7477	2.3714	4.5147	5.8472	16.2140	16.2053	13.8155	13.8155	-13.6018	-10.4054	-14.1755	-17.1893	-22.9369	-10.6058	-2.3026	-1.2693869	2.57e+00	8.74e-01	1.85e+01	6.17e+00	5.72e+01	1.89e+01	6.48e+01	2.14e+01
0108_(1-75)	FINAL	13.4029	1.9323	0.0000	5.3928	9.6088	8.2328	9.1920	12.1319	6.0160	5.3676	13.8000	13.8000	-23.4804	-16.9858	-8.4744	-10.2235	-23.7271	-11.3960	-2.3026	-1.2694351	2.51e+00	7.78e-01	1.69e+01	5.56e+00	4.16e+01	1.39e+01	4.89e+01	1.59e+01
0108_(14-71	FINAL	9.7551	5.7143	0.0000	2.5767	3.5572	2.6078	4.2482	5.5163	19.1843	16.0334	13.8155	13.8155	-13.6911	-10.4412	-14.2535	-17.2669	-21.9061	-9.5750	-2.3026	-1.2716786	2.28e+00	7.73e-01	1.72e+01	5.73e+00	6.13e+01	2.02e+01	6.96e+01	2.29e+01
0108_(11-49	FINAL	7.5514	10.7969	0.0000	2.5514	3.1172	4.3299	4.5245	6.0541	14.0671	7.3738	13.8155	13.8155	-13.6529	-10.4632	-15.2620	-22.6310	-19.2787	-6.9476	-2.3026	-1.2717249	1.83e+00	5.72e-01	1.49e+01	4.92e+00	5.34e+01	1.78e+01	6.08e+01	2.02e+01
0108-cross-i	FINAL	12.1668	3.1840	0.0000	2.9575	2.2208	1.8984	12.6971	0.3929	5.9535	4.4661	13.8155	13.8155	-29.3421	-6.5882	-18.5553	-6.2292	-23.5683	-11.2372	-2.3026	-1.2717599	2.40e+00	7.89e-01	1.57e+01	5.17e+00	3.95e+01	1.30e+01	4.68e+01	1.54e+01
0108_(55-23	FINAL	15.3074	2.1235	0.0000	3.0084	6.7315	10.1212	4.0619	11.9723	6.0667	0.1480	13.8000	13.8000	-22.8459	-10.2848	-11.2298	-11.7062	-28.7930	-16.4619	-2.3026	-1.2718929	2.33e+00	7.34e-01	1.41e+01	4.62e+00	3.43e+01	1.14e+01	4.02e+01	1.34e+01
0108_(14-3)	FINAL	8.7872	5.9353	0.0000	3.4272	3.7723	2.1596	4.6276	5.9324	16.8128	16.2726	13.8155	13.8155	-13.7535	-10.3926	-14.3781	-17.5982	-21.8815	-9.5504	-2.3026	-1.2718935	2.51e+00	8.40e-01	1.72e+01	5.72e+00	5.35e+01	1.77e+01	6.12e+01	2.02e+01
0108_(14-31	FINAL	9.6984	5.7813	0.0000	3.0108	2.6301	3.3189	4.4128	5.6906	18.2931	16.5549	13.8155	13.8155	-13.5777	-10.3995	-14.1243	-17.3348	-22.3024	-9.9713	-2.3026	-1.2731340	2.57e+00	8.81e-01	1.91e+01	6.39e+00	6.20e+01	2.05e+01	7.06e+01	2.33e+01
0108-cross-i	FINAL	11.6151	2.5173	0.0000	2.1669	5.3688	12.7950	11.8489	8.8077	5.8814	4.6336	13.8155	13.8155	-29.3783	-5.4180	-17.4514	-6.5925	-23.6345	-11.3034	-2.3026	-1.2731352	2.67e+00	8.56e-01	1.73e+01	5.64e+00	4.29e+01	1.41e+01	5.05e+01	1.65e+01
0108_(55-38	FINAL	15.2988	1.6901	0.0000	3.2053	6.6525	8.6619	4.0265	14.7659	5.8988	0.3063	13.8000	13.8000	-22.7969	-10.2946	-11.5730	-11.7390	-28.8491	-16.5180	-2.3026	-1.2734472	2.79e+00	8.53e-01	1.65e+01	5.36e+00	4.02e+01	1.33e+01	4.73e+01	1.57e+01
0108_(1-38)	FINAL	13.3071	1.9169	0.0000	5.2374	10.1551	8.4536	9.2931	12.5691	6.1230	5.5684	13.8000	13.8000	-22.4773	-16.9855	-7.6988	-10.3364	-23.6243	-11.2932	-2.3026	-1.2736702	2.21e+00	6.86e-01	1.49e+01	4.97e+00	3.72e+01	1.26e+01	4.39e+01	1.44e+01
0108_(1-8)	FINAL	13.2881	1.8998	0.0000	4.7293	9.7906	8.1267	8.7960	13.1715	5.9074	5.2768	13.8000	13.8000	-22.6102	-17.0501	-7.5982	-10.2383	-23.7497	-11.4186	-2.3026	-1.2746819	2.76e+00	8.54e-01	1.86e+01	6.16e+00	4.63e+01	1.56e+01	5.47e+01	1.80e+01
0108_(55-67	FINAL	15.9668	1.8291	0.0000	2.0190	6.1401	7.6645	4.0973	13.4659	5.8340	0.1756	13.8000	13.8000	-22.6271	-10.3618	-11.5898	-11.7118	-28.7704	-16.4393	-2.3026	-1.2753388	2.87e+00	8.83e-01	1.67e+01	5.44e+00	4.12e+01	1.37e+01	4.87e+01	1.62e+01
0108_(11-48	FINAL	7.5332	10.1307	0.0000	4.3802	2.0904	4.7261	4.4367	5.8418	13.8989	8.5039	13.8155	13.8155	-13.6429	-10.4288	-15.7295	-22.0277	-17.1448	-4.8137	-2.3026	-1.2758350	1.65e+00	5.07e-01	1.51e+01	4.98e+00	5.97e+01	1.98e+01	6.81e+01	2.27e+01
0108_(1-37)	FINAL	13.3189	1.7937	0.0000	4.9441	9.6098	8.7885	9.6100	12.3732	5.9124	5.3054	13.8000	13.8000	-23.2621	-17.0329	-7.6970	-10.2451	-23.7268	-11.3957	-2.3026	-1.2761988	2.81e+00	8.61e-01	1.88e+01	6.18e+00	4.63e+01	1.55e+01	5.45e+01	1.76e+01
0108_(1-31)	FINAL	13.3961	1.9861	0.0000	4.8887	9.7503	9.6215	9.4212	12.1287	6.0542	5.2966	13.8000	13.8000	-23.5088	-16.9992	-8.0089	-10.1975	-23.7088	-11.3777	-2.3026	-1.2767366	2.41e+00	7.48e-01	1.61e+01	5.28e+00	3.87e+01	1.29e+01	4.53e+01	1.46e+01
0108_(11-41	FINAL	7.4017	10.4172	0.0000	3.4430	2.4122	2.8085	4.5758	6.0509	15.7288	8.4217	13.8155	13.8155	-13.6422	-10.3685	-15.2920	-22.3905	-18.5017	-6.1706	-2.3026	-1.2769740	1.81e+00	5.65e-01	1.57e+01	5.17e+00	5.50e+01	1.83e+01	6.23e+01	2.07e+01
0108_(2-59)	FINAL	14.2128	2.6700	0.0000	6.6408	3.6146	0.3001	10.3604	19.3959	5.8232	4.4854	13.8000	13.8000	-29.0257	-15.5397	-15.1606	-10.2384	-23.6720	-11.3409	-2.3026	-1.2772597	2.98e+00	9.50e-01	2.07e+01	6.71e+00	5.12e+01	1.67e+01	6.03e+01	1.91e+01
0108_(1-6)	FINAL	13.5510	2.0752	0.0000	5.3774	9.4471	8.8061	9.5392	13.1604	6.0492	5.3429	13.8000	13.8000	-22.8379	-17.0277	-7.8785	-10.2259	-23.7002	-11.3691	-2.3026	-1.2774713	2.38e+00	7.41e-01	1.63e+01	5.37e+00	4.12e+01	1.38e+01	4.89e+01	1.60e+01
0108_(11-58	FINAL	7.4191	10.6123	0.0000	3.0589	2.6308	3.3087	4.7016	6.1716	13.8559	7.7231	13.8155	13.8155	-13.6755	-10.3644	-14.9819	-22.5524	-17.8327	-5.5016	-2.3026	-1.2776656	1.56e+00	4.89e-01	1.32e+01	4.36e+00	4.87e+01	1.62e+01	5.57e+01	1.85e+01
0108_(55-45	FINAL	15.3362	1.8166	0.0000	2.1436	6.1631	8.7803	3.4631	12.9497	6.0099	0.1538	13.8000	13.8000	-21.7470	-10.3425	-11.8431	-11.8853	-28.8407	-16.5096	-2.3026	-1.2784716	2.54e+00	7.82e-01	1.40e+01	4.54e+00	3.26e+01	1.08e+01	3.79e+01	1.25e+01
0108_(27-13	FINAL	13.6324	2.1455	0.0000	1.7649	0.9758	11.3817	5.9458	5.0477	5.6158	5.7672	15.9465	7.4567	-23.0186	-17.0512	-4.4709	-10.3622	-23.6105	-11.2794	-2.3026	-1.2788079	3.70e+00	1.13e+00	2.42e+01	7.91e+00	5.58e+01	1.90e+01	6.40e+01	2.11e+01
0108_(1-45)	FINAL	13.0666	1.5837	0.0000	4.2014	10.0346	8.2932	8.7430	12.8812	5.8172	5.4528	13.8000	13.8000	-23.4318	-16.9745	-8.1548	-10.3081	-23.7037	-11.3726	-2.3026	-1.2793250	3.15e+00	9.60e-01	2.10e+01	7.03e+00	5.20e+01	1.78e+01	6.13e+01	2.03e+01
0108_(27-78	FINAL	14.1570	2.7057	0.0000	1.5733	1.1893	10.9522	5.5654	5.3498	5.6591	5.7809	15.9465	7.4567	-21.5373	-17.0105	-3.3041	-10.3263	-23.6312	-11.3001	-2.3026	-1.2794876	3.27e+00	1.01e+00	2.21e+01	7.21e+00	5.27e+01	1.79e+01	6.11e+01	2.03e+01
0108_(11-31	FINAL	7.4360	10.1823	0.0000	2.8030	2.8701	3.7584	4.6116	6.1213	14.5117	8.1404	13.8155	13.8155	-13.6612	-10.3076	-15.2877	-22.1315	-18.3444	-6.0133	-2.3026	-1.2795701	2.15e+00	6.73e-01	1.72e+01	5.69e+00	5.79e+01	1.93e+01	6.63e+01	2.21e+01
0108_(1-26)	FINAL	13.0215	1.7285	0.0000	4.7844	10.1157	9.0048	9.2606	12.9140	5.9668	5.6537	13.8000	13.8000	-23.4498	-17.0055	-8.4486	-10.3689	-23.5630	-11.2319	-2.3026	-1.2796575	2.67e+00	8.22e-01	1.77e+01	5.98e+00	4.29e+01	1.49e+01	5.03e+01	1.69e+01
0108_(55-13	FINAL	14.7007	1.9530	0.0000	2.6130	7.0221	9.9471	3.6415	13.3711	5.8738	0.0044	13.8000	13.8000	-22.1864	-10.2697	-11.2632	-11.9451	-28.7363	-16.4052	-2.3026	-1.2800482	2.88e+00	8.94e-01	1.67e+01	5.44e+00	3.94e+01	1.31e+01	4.59e+01	1.52e+01
0108_(1-60)	FINAL	13.2290	1.7939	0.0000	5.2432	9.4545	8.5571	9.6807	13.4752	5.7681	5.1988	13.8000	13.8000	-22.3686	-17.0107	-7.1038	-10.2791	-23.7057	-11.3746	-2.3026	-1.2801495	3.16e+00	9.65e-01	2.08e+01	6.83e+00	5.05e+01	1.68e+01	5.91e+01	1.90e+01
0108_(11-9)	FINAL	7.4440	10.8628	0.0000	2.0348	2.6678	2.2817	4.8435	6.3078	14.1694	7.1077	13.8155	13.8155	-13.6962	-10.3895	-14.3832	-22.7929	-18.1877	-5.8566	-2.3026	-1.2801922	1.60e+00	5.07e-01	1.24e+01	4.12e+00	4.33e+01	1.44e+01	4.96e+01	1.65e+01
0108_(11-26	FINAL	7.4765	10.0756	0.0000	3.0399	3.1619	4.1461	4.5744	6.0660	13.8460	9.5987	13.8155	13.8155	-13.7178	-10.3751	-15.3437	-22.0133	-17.8225	-5.4914	-2.3026	-1.2802731	1.93e+00	6.05e-01	1.57e+01	5.19e+00	5.66e+01	1.88e+01	6.49e+01	2.16e+01
0108_(27-83	FINAL	13.9805	3.0108	0.0000	0.5293	0.5342	12.0009	4.9752	5.3612	5.7893	5.8760	15.9465	7.4567	-21.8719	-16.9746	-3.3870	-10.1886	-23.6831	-11.3520	-2.3026	-1.2817668	2.95e+00	9.05e-01	2.03e+01	6.53e+00	4.97e+01	1.69e+01	5.80e+01	1.94e+01
0108_(11-40	FINAL	7.5045	10.5454	0.0000	3.6664	2.3781	3.4034	4.5860	6.0216	14.7208	8.3510	13.8155	13.8155	-13.5705	-10.4192	-15.9246	-22.4525	-19.2151	-6.8840	-2.3026	-1.2819408	1.98e+00	6.02e-01	1.65e+01	5.43e+00	5.60e+01	1.86e+01	6.38e+01	2.12e+01
0108_(14-19	FINAL	9.0699	5.6755	0.0000	0.9483	4.1219	1.7296	4.5057	5.7961	17.3416	16.1107	13.8155	13.8155	-13.6542	-10.4106	-14.2262	-17.4685	-20.9294	-8.5983	-2.3026	-1.2823953	2.47e+00	8.44e-01	1.76e+01	5.88e+00	5.60e+01	1.85e+01	6.39e+01	2.11e+01
0108_(1-85)	FINAL	13.0824	1.6300	0.0000	4.3310	10.3841	8.5798	10.0384	12.5783	6.0227	5.5988	13.8000	13.8000	-22.5045	-17.0055	-7.3264	-10.3091	-23.7117	-11.3806	-2.3026	-1.2824062	2.50e+00	7.63e-01	1.65e+01	5.50e+00	4.03e+01	1.37e+01	4.74e+01	1.55e+01
0108_(11-97	FINAL	7.4931	10.0866	0.0000	3.5008	2.3979	3.8698	4.2306	5.7036	14.1032	9.0006	13.8155	13.8155	-13.5902	-10.4579	-14.9434	-21.9775	-18.7814	-6.4503	-2.3026	-1.2833640	1.97e+00	6.17e-01	1.77e+01	5.87e+00	6.95e+01	2.31e+01	7.90e+01	2.63e+01
0108_(14-12	FINAL	10.3080	6.0573	0.0000	3.0042	2.4876	3.6861	4.2388	5.6272	17.4574	17.7445	13.8155	13.8155	-13.6423	-10.5289	-14.2233	-17.2245	-22.5683	-10.2372	-2.3026	-1.2837874	2.20e+00	7.38e-01	1.70e+01	5.64e+00	5.69e+01	1.88e+01	6.37e+01	2.10e+01
0108_(27-30	FINAL	14.2652	2.9645	0.0000	1.1263	0.7068	10.4734	5.1469	4.4109	5.6792	5.9254	15.9465	7.4567	-21.4290	-16.9620	-3.1254	-10.3162	-23.5936	-11.2625	-2.3026	-1.2843546	3.19e+00	9.92e-01	2.12e+01	7.01e+00	4.90e+01	1.70e+01	5.63e+01	1.91e+01
0108_(1-21)	FINAL	13.0472	1.8792	0.0000	3.9495	10.0906	9.6413	9.8374	12.3255	5.9074	5.4573	13.8000	13.8000	-24.1573	-17.0555	-8.8153	-10.3002	-23.5769	-11.2458	-2.3026	-1.2846334	2.81e+00	8.74e-01	1.86e+01	6.27e+00	4.48e+01	1.54e+01	5.24e+01	1.75e+01
0108_(27-96	FINAL	13.6347	2.5637	0.0000	0.4711	0.3415	11.8706	5.2997	5.4406	5.7224	5.9474	15.9465	7.4567	-22.1167	-16.9871	-2.9100	-10.2493	-23.5956	-11.2645	-2.3026	-1.2848893	3.20e+00	9.79e-01	2.11e+01	6.83e+00	4.80e+01	1.64e+01	5.50e+01	1.83e+01
0108_(14-48	FINAL	8.2633	5.9067	0.0000	1.1584	4.8788	2.3964	4.7244	6.0792	16.7232	17.3709	13.8155	13.8155	-13.4848	-10.3528	-14.0035	-17.7872	-20.8422	-8.5111	-2.3026	-1.2849114	1.84e+00	6.43e-01	1.45e+01	4.87e+00	4.68e+01	1.55e+01	5.32e+01	1.76e+01
0108_(27-80	FINAL	13.9508	2.4288	0.0000	1.0035	0.8151	11.0080	5.2620	4.6964	5.7052	5.9474	15.9465	7.4567	-22.0616	-16.9755	-3.1469	-10.2937	-23.6790	-11.3479	-2.3026	-1.2852348	3.28e+00	1.01e+00	2.18e+01	7.26e+00	5.12e+01	1.79e+01	5.91e+01	2.01e+01
0108_(55-60	FINAL	15.8524	2.1962	0.0000	3.5611	6.1021	8.5217	4.0162	13.3766	5.9821	0.0132	13.8000	13.8000	-22.6800	-10.5022	-11.5039	-11.6460	-28.7639	-16.4328	-2.3026	-1.2855018	2.48e+00	7.84e-01	1.49e+01	4.90e+00	3.73e+01	1.24e+01	4.42e+01	1.47e+01
0108_(1-64)	FINAL	12.9674	1.6275	0.0000	5.0073	9.5490	8.7978	8.9275	13.4474	5.7657	5.3975	13.8000	13.8000	-23.1775	-16.9708	-7.7088	-10.3366	-23.6447	-11.3136	-2.3026	-1.2858747	3.29e+00	9.95e-01	2.16e+01	7.13e+00	5.18e+01	1.75e+01	6.05e+01	1.98e+01
0108_(11-52	FINAL	7.5360	10.8593	0.0000	4.5213	2.0784	4.3144	4.6158	5.9551	13.8505	8.2323	13.8155	13.8155	-13.6534	-10.3837	-16.4930	-22.7529	-17.6387	-5.3076	-2.3026	-1.2868806	1.50e+00	4.59e-01	1.45e+01	4.77e+00	5.47e+01	1.82e+01	6.24e+01	2.07e+01
0108_(14-24	FINAL	9.2998	5.8750	0.0000	1.6543	4.3687	2.9851	4.5335	5.8559	17.2606	16.7748	13.8155	13.8155	-13.6169	-10.4800	-14.1440	-17.4363	-22.0923	-9.7612	-2.3026	-1.2873332	1.78e+00	6.14e-01	1.37e+01	4.58e+00	4.68e+01	1.55e+01	5.30e+01	1.75e+01
0108_(27-41	FINAL	14.2050	3.0525	0.0000	0.0831	0.7015	10.4094	5.1219	4.3860	5.7260	5.7612	15.9465	7.4567	-22.1760	-17.0934	-3.0292	-10.2525	-23.6491	-11.3180	-2.3026	-1.2876279	3.15e+00	9.72e-01	2.15e+01	6.93e+00	5.21e+01	1.76e+01	6.07e+01	2.02e+01
0108_(1-2)	FINAL	13.0403	1.6349	0.0000	5.1958	9.9401	9.0287	9.5531	12.5398	6.1800	5.8042	13.8000	13.8000	-23.7328	-17.0460	-8.1318	-10.3051	-23.6714	-11.3403	-2.3026	-1.2891758	2.18e+00	6.63e-01	1.44e+01	4.79e+00	3.51e+01	1.19e+01	4.11e+01	1.35e+01
0108_(1-99)	FINAL	13.1388	1.9404	0.0000	5.7578	9.7229	8.2414	9.3799	13.5241	5.8731	5.3609	13.8000	13.8000	-22.6656	-16.9825	-8.2037	-10.3309	-23.5836	-11.2525	-2.3026	-1.2893248	2.84e+00	8.78e-01	1.87e+01	6.18e+00	4.43e+01	1.49e+01	5.16e+01	1.68e+01
0108_(14-49	FINAL	9.4197	5.8775	0.0000	1.9183	3.7213	1.5263	4.3169	5.6733	18.1242	16.7141	13.8155	13.8155	-13.5810	-10.5269	-14.1031	-17.3822	-22.0063	-9.6752	-2.3026	-1.2900029	2.69e+00	9.33e-01	1.93e+01	6.46e+00	6.04e+01	2.00e+01	6.84e+01	2.26e+01
0108_(27-23	FINAL	13.7980	2.6901	0.0000	1.1088	0.2316	10.4901	5.6953	5.1613	5.6550	5.7704	15.9465	7.4567	-21.7572	-17.0204	-3.1223	-10.2895	-23.5773	-11.2462	-2.3026	-1.2905300	3.33e+00	1.02e+00	2.20e+01	6.99e+00	5.04e+01	1.67e+01	5.79e+01	1.86e+01
0108_(27-62	FINAL	13.6695	2.3811	0.0000	0.8168	0.3497	10.8282	5.3024	5.7193	5.6680	5.8084	15.9465	7.4567	-22.7720	-17.0042	-3.8417	-10.2417	-23.6614	-11.3303	-2.3026	-1.2905905	3.47e+00	1.06e+00	2.34e+01	7.64e+00	5.65e+01	1.94e+01	6.57e+01	2.20e+01
0108_(55-80	FINAL	14.7443	1.9888	0.0000	2.2359	6.5686	9.7154	3.2627	15.3566	6.0313	0.1530	13.8000	13.8000	-22.2842	-10.4019	-12.2686	-11.8858	-28.7282	-16.3971	-2.3026	-1.2908306	2.63e+00	8.23e-01	1.54e+01	5.03e+00	3.65e+01	1.21e+01	4.25e+01	1.41e+01
0108_(55-55	FINAL	15.7251	1.9207	0.0000	3.3087	6.5025	9.4711	4.2941	14.2039	5.8407	0.0875	13.8000	13.8000	-22.8622	-10.2847	-11.3829	-11.6394	-28.7618	-16.4307	-2.3026	-1.2908478	2.83e+00	8.77e-01	1.63e+01	5.32e+00	3.84e+01	1.27e+01	4.47e+01	1.48e+01
0108-cross-i	FINAL	10.8462	1.8572	0.0000	0.2247	2.3608	7.8913	6.1338	8.6631	5.7789	6.1837	13.8155	13.8155	-29.3639	-7.1528	-18.5669	-6.5858	-23.6943	-11.3632	-2.3026	-1.2909664	3.09e+00	1.03e+00	1.94e+01	6.32e+00	4.84e+01	1.56e+01	5.72e+01	1.84e+01
0108_(14-6)	FINAL	10.5300	5.8745	0.0000	1.0134	3.0487	2.3664	4.5871	5.9164	18.2838	17.6051	13.8155	13.8155	-13.5626	-10.5164	-14.1403	-17.1703	-22.4140	-10.0829	-2.3026	-1.2916325	2.14e+00	7.25e-01	1.52e+01	5.07e+00	4.69e+01	1.55e+01	5.30e+01	1.75e+01
0108_(1-51)	FINAL	13.1361	1.7108	0.0000	5.1234	9.4064	10.3021	8.9015	13.5108	6.0256	5.5699	13.8000	13.8000	-22.9203	-17.0333	-7.1224	-10.2665	-23.7053	-11.3742	-2.3026	-1.2917485	2.50e+00	7.57e-01	1.65e+01	5.39e+00	3.98e+01	1.33e+01	4.65e+01	1.50e+01
0108_(1-22)	FINAL	13.0085	1.6831	0.0000	4.8966	9.7422	8.8269	10.0828	12.9850	5.8319	5.4550	13.8000	13.8000	-23.3632	-17.0436	-7.7730	-10.3620	-23.6181	-11.2870	-2.3026	-1.2923884	3.06e+00	9.32e-01	2.00e+01	6.62e+00	4.72e+01	1.60e+01	5.48e+01	1.79e+01
0108_(27-43	FINAL	13.9574	3.0412	0.0000	0.9671	1.6672	11.3338	5.2352	4.9210	5.6901	5.8669	15.9465	7.4567	-22.0793	-17.0353	-3.8128	-10.3457	-23.5349	-11.2038	-2.3026	-1.2927954	3.24e+00	1.00e+00	2.12e+01	6.90e+00	4.73e+01	1.63e+01	5.39e+01	1.82e+01
0108_(11-67	FINAL	7.3903	10.5238	0.0000	3.8327	1.9817	4.3434	4.7071	6.1503	13.8383	8.0217	13.8155	13.8155	-13.5888	-10.3234	-15.5935	-22.5018	-19.0353	-6.7042	-2.3026	-1.2930986	1.65e+00	5.12e-01	1.46e+01	4.82e+00	5.08e+01	1.69e+01	5.77e+01	1.92e+01
0108_(1-34)	FINAL	13.3155	2.0171	0.0000	4.3387	9.8738	9.2508	9.5812	14.1507	6.1370	5.4635	13.8000	13.8000	-23.1050	-16.9360	-7.0603	-10.3148	-23.6194	-11.2883	-2.3026	-1.2933664	2.20e+00	6.85e-01	1.49e+01	4.91e+00	3.66e+01	1.23e+01	4.31e+01	1.40e+01
0108_(11-4)	FINAL	7.3947	10.5587	0.0000	3.0938	3.0186	3.5556	4.4445	5.9164	13.8290	9.4496	13.8155	13.8155	-13.6745	-10.3546	-15.1472	-22.5084	-18.2549	-5.9238	-2.3026	-1.2941096	1.72e+00	5.37e-01	1.56e+01	5.17e+00	6.19e+01	2.06e+01	7.06e+01	2.35e+01
0108_(11-73	FINAL	7.4412	9.7436	0.0000	2.6894	3.5899	4.2622	4.1022	5.6779	14.5715	8.9338	13.8155	13.8155	-13.6419	-10.3690	-15.1505	-21.6756	-18.9728	-6.6417	-2.3026	-1.2943044	2.32e+00	7.43e-01	2.15e+01	7.15e+00	8.33e+01	2.77e+01	9.42e+01	3.14e+01
0108_(14-9)	FINAL	10.3262	5.6946	0.0000	1.7099	3.1528	2.6267	4.6635	5.9363	16.8848	18.2008	13.8155	13.8155	-13.5837	-10.4561	-14.2220	-17.2278	-22.0718	-9.7407	-2.3026	-1.2943206	2.01e+00	6.64e-01	1.45e+01	4.79e+00	4.56e+01	1.50e+01	5.17e+01	1.70e+01
0108_(14-78	FINAL	9.6547	5.5188	0.0000	1.4225	3.5236	2.3756	4.3136	5.6192	17.0940	16.1361	13.8155	13.8155	-13.6147	-10.4334	-14.1153	-17.2835	-20.6296	-8.2985	-2.3026	-1.2947628	2.69e+00	9.42e-01	1.95e+01	6.53e+00	6.25e+01	2.06e+01	7.10e+01	2.34e+01
0108_(1-80)	FINAL	13.3424	2.0175	0.0000	5.4591	8.9274	8.9238	9.2663	13.0129	6.0748	5.4519	13.8000	13.8000	-23.2811	-17.0578	-7.8021	-10.3891	-23.5649	-11.2338	-2.3026	-1.2954630	2.35e+00	7.22e-01	1.59e+01	5.18e+00	3.96e+01	1.31e+01	4.66e+01	1.50e+01
0108_(1-69)	FINAL	13.1817	1.8639	0.0000	4.8552	8.8038	9.0790	9.5546	12.5386	5.7879	5.2467	13.8000	13.8000	-22.8469	-17.0185	-7.0042	-10.3069	-23.6442	-11.3131	-2.3026	-1.2955638	3.13e+00	9.53e-01	2.08e+01	6.75e+00	5.05e+01	1.67e+01	5.90e+01	1.89e+01
0108_(14-13	FINAL	8.7879	5.6925	0.0000	1.2227	4.6548	1.9912	4.5307	5.8873	17.2766	17.4468	13.8155	13.8155	-13.6524	-10.4079	-14.2338	-17.4675	-21.3048	-8.9737	-2.3026	-1.2956354	2.14e+00	7.26e-01	1.60e+01	5.33e+00	4.97e+01	1.64e+01	5.57e+01	1.84e+01
0108_(14-97	FINAL	9.9504	6.0666	0.0000	2.4596	2.4438	1.8355	4.6948	5.9995	18.3085	17.5535	13.8155	13.8155	-13.6320	-10.3820	-14.2247	-17.2817	-22.7069	-10.3758	-2.3026	-1.2957191	2.73e+00	9.25e-01	1.84e+01	6.13e+00	5.33e+01	1.76e+01	6.09e+01	2.02e+01
0108_(11-59	FINAL	7.4266	10.2629	0.0000	3.2420	2.7973	2.7194	4.3109	5.7763	13.5950	7.5500	13.8155	13.8155	-13.5972	-10.3615	-15.4261	-22.2082	-17.6497	-5.3186	-2.3026	-1.2957611	2.19e+00	6.76e-01	1.94e+01	6.42e+00	7.35e+01	2.44e+01	8.40e+01	2.80e+01
0108_(11-25	FINAL	7.6067	11.1931	0.0000	4.5197	2.3775	4.7672	4.2978	5.5303	14.6756	8.6456	13.8155	13.8155	-13.6402	-10.3944	-16.4129	-23.0506	-17.7970	-5.4659	-2.3026	-1.2963491	1.38e+00	4.27e-01	1.63e+01	5.40e+00	6.84e+01	2.27e+01	7.74e+01	2.57e+01
0108_(27-45	FINAL	13.6930	2.2481	0.0000	1.9378	0.3276	11.0248	5.4973	4.6258	5.7374	5.9429	15.9465	7.4567	-22.7921	-16.9727	-4.5878	-10.2640	-23.7231	-11.3920	-2.3026	-1.2967070	3.26e+00	9.93e-01	2.14e+01	6.97e+00	4.95e+01	1.68e+01	5.69e+01	1.87e+01
0108_(11-86	FINAL	7.4982	9.9676	0.0000	3.6442	2.8697	2.6002	4.5596	6.0827	13.5941	7.2496	13.8155	13.8155	-13.5511	-10.4102	-15.3350	-21.8860	-18.5703	-6.2392	-2.3026	-1.2968208	1.79e+00	5.53e-01	1.54e+01	5.10e+00	5.35e+01	1.78e+01	6.07e+01	2.02e+01
0108_(14-20	FINAL	9.4007	5.5574	0.0000	1.0151	3.8806	2.0649	4.3182	5.5983	17.6291	17.7549	13.8155	13.8155	-13.6189	-10.4907	-14.1536	-17.3450	-19.9330	-7.6019	-2.3026	-1.2969245	2.65e+00	9.13e-01	1.89e+01	6.33e+00	6.11e+01	2.02e+01	6.95e+01	2.29e+01
0108_(11-45	FINAL	7.4026	9.7277	0.0000	3.7940	3.3340	3.5168	4.5872	6.1057	15.3880	9.6427	13.8155	13.8155	-13.5469	-10.3383	-15.1380	-21.7107	-17.6092	-5.2781	-2.3026	-1.2969662	1.53e+00	4.78e-01	1.44e+01	4.76e+00	5.39e+01	1.79e+01	6.11e+01	2.03e+01
0108_(14-16	FINAL	8.8204	5.9294	0.0000	1.6093	4.0199	1.8810	4.4346	5.7259	16.8176	16.5887	13.8155	13.8155	-13.6615	-10.4905	-14.2999	-17.5586	-21.5276	-9.1965	-2.3026	-1.2977117	3.17e+00	1.06e+00	2.09e+01	6.96e+00	6.27e+01	2.07e+01	7.18e+01	2.37e+01
0108_(11-79	FINAL	7.5163	10.6825	0.0000	3.2666	2.4694	3.1797	4.9077	6.3320	13.6750	8.1940	13.8155	13.8155	-13.6024	-10.4218	-15.4340	-22.5851	-18.8429	-6.5118	-2.3026	-1.2978550	1.56e+00	4.83e-01	1.22e+01	4.03e+00	4.13e+01	1.37e+01	4.75e+01	1.58e+01
0108_(24-86	FINAL	14.5872	5.4030	0.0000	1.8372	2.2870	3.3282	12.9352	1.9635	6.1191	2.1546	13.8155	13.8155	-29.4327	-4.0693	-19.1670	-6.5895	-23.5602	-11.2291	-2.3026	-1.2981314	2.01e+00	6.76e-01	1.36e+01	4.55e+00	3.56e+01	1.19e+01	4.26e+01	1.42e+01
0108_(11-62	FINAL	7.3842	10.8801	0.0000	3.2235	2.5680	3.0308	4.4302	5.8978	13.8761	7.5960	13.8155	13.8155	-13.6116	-10.2954	-15.3791	-22.8651	-18.4499	-6.1188	-2.3026	-1.2981533	1.69e+00	5.23e-01	1.64e+01	5.41e+00	6.39e+01	2.13e+01	7.25e+01	2.41e+01
0108_(14-94	FINAL	9.2170	5.5911	0.0000	0.8330	4.4820	2.5178	4.5005	5.8208	18.0942	17.1601	13.8155	13.8155	-13.6289	-10.3921	-14.2010	-17.3462	-21.4778	-9.1467	-2.3026	-1.2983481	1.89e+00	6.37e-01	1.47e+01	4.90e+00	4.78e+01	1.58e+01	5.34e+01	1.76e+01
0108_(1-36)	FINAL	13.4074	2.0217	0.0000	5.7453	8.6309	8.4364	9.5349	11.9273	5.9015	5.2711	13.8000	13.8000	-23.0200	-17.0567	-7.9774	-10.3496	-23.5738	-11.2427	-2.3026	-1.2988464	2.78e+00	8.54e-01	1.90e+01	6.16e+00	4.78e+01	1.58e+01	5.65e+01	1.82e+01
0108_(54-91	FINAL	-1.1107	-7.2533	0.0000	7.9470	0.6865	13.8314	3.6891	12.9858	2.5318	3.9757	7.2037	5.3064	-13.4203	-10.3614	-9.4000	-11.9484	-35.9218	-23.5907	-2.3026	-1.2989437	3.86e+00	1.33e+00	1.83e+01	6.03e+00	4.33e+01	1.43e+01	5.08e+01	1.67e+01
0108_(55-24	FINAL	15.8028	1.4906	0.0000	2.4505	5.5788	10.8626	3.5085	14.3247	5.7959	0.3225	13.8000	13.8000	-22.4731	-10.3780	-12.3522	-11.7938	-28.7911	-16.4600	-2.3026	-1.2993743	3.28e+00	9.89e-01	1.91e+01	6.19e+00	4.58e+01	1.52e+01	5.35e+01	1.77e+01
0108_(55-69	FINAL	15.5703	1.8005	0.0000	2.7054	5.9666	8.2064	3.5836	13.6153	5.7991	0.1112	13.8000	13.8000	-21.6748	-10.4158	-11.6472	-11.8773	-28.8049	-16.4738	-2.3026	-1.3001894	2.96e+00	9.09e-01	1.58e+01	5.13e+00	3.65e+01	1.21e+01	4.25e+01	1.41e+01
0108_(11-32	FINAL	7.4516	10.9635	0.0000	3.4490	2.8792	4.7869	4.4294	5.8937	14.0040	9.3161	13.8155	13.8155	-13.6599	-10.3816	-15.5901	-22.8669	-19.8665	-7.5354	-2.3026	-1.3002922	1.57e+00	4.84e-01	1.51e+01	4.99e+00	5.97e+01	1.99e+01	6.76e+01	2.25e+01
0108_(27-42	FINAL	14.0188	2.9923	0.0000	0.8576	0.3163	11.5749	5.0036	4.2874	5.4949	5.5335	15.9465	7.4567	-22.5218	-17.0336	-4.2934	-10.3644	-23.5103	-11.1792	-2.3026	-1.3005559	4.00e+00	1.23e+00	2.69e+01	8.67e+00	6.36e+01	2.17e+01	7.36e+01	2.48e+01
0108_(14-46	FINAL	9.3249	5.8811	0.0000	2.9064	3.6914	2.1327	4.8773	6.1688	17.2530	16.6429	13.8155	13.8155	-13.5423	-10.4403	-14.1203	-17.3984	-22.2728	-9.9417	-2.3026	-1.3008799	1.99e+00	6.77e-01	1.40e+01	4.66e+00	4.14e+01	1.37e+01	4.72e+01	1.56e+01
0108_(2-71)	FINAL	13.7500	2.1689	0.0000	6.4292	4.2614	0.8207	9.5358	19.6829	6.0085	5.2082	13.8000	13.8000	-29.1331	-15.4281	-14.4228	-10.3044	-23.6227	-11.2916	-2.3026	-1.3012818	2.53e+00	7.89e-01	1.74e+01	5.62e+00	4.34e+01	1.41e+01	5.12e+01	1.62e+01
0108_(55-46	FINAL	15.8774	1.9020	0.0000	4.1145	6.1446	9.3492	4.2333	13.2959	6.0091	0.2462	13.8000	13.8000	-23.1880	-10.2943	-11.6518	-11.5134	-28.8489	-16.5178	-2.3026	-1.3017540	2.47e+00	7.68e-01	1.50e+01	4.90e+00	3.73e+01	1.24e+01	4.40e+01	1.46e+01
0108_(27-91	FINAL	14.0870	3.1561	0.0000	0.3294	0.3618	11.4942	4.9512	4.5269	5.8008	5.9203	15.9465	7.4567	-22.8061	-16.9090	-4.1583	-10.2559	-23.6145	-11.2834	-2.3026	-1.3018567	2.98e+00	9.22e-01	2.00e+01	6.51e+00	4.72e+01	1.62e+01	5.45e+01	1.84e+01
0108_(11-17	FINAL	7.4265	11.0155	0.0000	1.8800	1.6978	3.0362	4.8056	6.2390	13.4505	8.9983	13.8155	13.8155	-13.6772	-10.2948	-14.6771	-22.9722	-19.8559	-7.5248	-2.3026	-1.3019222	2.10e+00	6.61e-01	1.58e+01	5.22e+00	5.10e+01	1.70e+01	5.88e+01	1.96e+01
0108_(28-80	FINAL	13.3472	1.9440	0.0000	6.2227	4.2809	16.5342	7.2314	12.0617	5.8385	5.0090	13.8155	13.8155	-29.3575	-12.5197	-17.2774	-10.2351	-23.7554	-11.4243	-2.3026	-1.3022148	3.06e+00	9.54e-01	2.11e+01	6.92e+00	4.91e+01	1.62e+01	5.37e+01	1.77e+01
0108_(55-6)	FINAL	16.1937	1.7644	0.0000	1.8839	5.7301	9.0272	4.0294	14.7228	5.8938	0.2468	13.8000	13.8000	-22.9864	-10.4091	-12.0339	-11.5530	-28.8387	-16.5076	-2.3026	-1.3030252	2.80e+00	8.62e-01	1.66e+01	5.42e+00	4.03e+01	1.34e+01	4.74e+01	1.57e+01
0108_(27-55	FINAL	13.6953	2.3596	0.0000	1.3576	0.9057	10.8610	5.4882	4.8134	5.7790	6.0465	15.9465	7.4567	-22.5834	-16.9930	-3.9655	-10.2066	-23.6500	-11.3189	-2.3026	-1.3043473	3.10e+00	9.48e-01	2.05e+01	6.72e+00	4.75e+01	1.63e+01	5.46e+01	1.83e+01
0108_(11-92	FINAL	7.5614	10.8211	0.0000	4.2782	2.5476	4.9613	4.2963	5.6384	15.0210	8.1150	13.8155	13.8155	-13.6532	-10.4298	-15.8760	-22.6989	-18.0238	-5.6927	-2.3026	-1.3051906	1.37e+00	4.21e-01	1.48e+01	4.88e+00	6.43e+01	2.14e+01	7.28e+01	2.42e+01
0108_(55-53	FINAL	15.5342	1.7035	0.0000	3.8129	6.7470	8.7595	4.4019	12.2238	6.0789	0.4856	13.8000	13.8000	-23.1847	-10.1566	-11.3685	-11.5883	-28.8085	-16.4774	-2.3026	-1.3053472	2.34e+00	7.16e-01	1.43e+01	4.66e+00	3.64e+01	1.21e+01	4.34e+01	1.44e+01
0108_(55-47	FINAL	15.4306	1.7450	0.0000	2.3863	6.5236	8.2299	4.0445	14.4758	5.6787	0.0274	13.8000	13.8000	-22.9235	-10.4207	-11.0089	-11.5712	-28.8084	-16.4773	-2.3026	-1.3054727	3.41e+00	1.04e+00	2.01e+01	6.55e+00	5.01e+01	1.66e+01	5.94e+01	1.97e+01
0108_(27-94	FINAL	13.6234	2.2549	0.0000	0.9005	1.2212	10.0133	5.4672	4.3696	5.6438	5.9165	15.9465	7.4567	-22.2605	-17.0477	-3.0910	-10.2776	-23.6170	-11.2859	-2.3026	-1.3055511	3.52e+00	1.07e+00	2.29e+01	7.55e+00	5.22e+01	1.81e+01	5.98e+01	2.01e+01
0108_(55-37	FINAL	14.9844	1.6424	0.0000	3.2183	5.7450	6.5788	2.9651	13.2666	5.8974	0.1535	13.8000	13.8000	-22.2839	-10.4943	-12.5650	-11.6873	-28.8296	-16.4985	-2.3026	-1.3056176	3.19e+00	9.80e-01	1.83e+01	5.93e+00	4.43e+01	1.47e+01	5.19e+01	1.72e+01
0108_(27-89	FINAL	13.9495	2.9653	0.0000	0.2290	0.2831	11.0974	5.0874	4.6389	5.7175	5.6494	15.9465	7.4567	-23.3654	-16.9692	-4.3954	-10.2398	-23.6225	-11.2914	-2.3026	-1.3056378	3.26e+00	1.00e+00	2.24e+01	7.09e+00	5.50e+01	1.82e+01	6.43e+01	2.10e+01
0108_(27-76	FINAL	13.6014	2.4237	0.0000	2.0869	1.6165	11.9278	5.4151	4.4172	5.7347	5.9403	15.9465	7.4567	-22.3948	-17.0249	-4.4739	-10.3074	-23.6153	-11.2842	-2.3026	-1.3056650	3.21e+00	9.77e-01	2.07e+01	6.71e+00	4.63e+01	1.57e+01	5.27e+01	1.73e+01
0108_(27-68	FINAL	13.6381	2.3146	0.0000	0.0506	0.2976	10.6319	5.2938	4.6631	5.7404	5.8763	15.9465	7.4567	-23.1806	-16.9686	-3.2015	-10.3230	-23.6562	-11.3251	-2.3026	-1.3066819	3.27e+00	1.00e+00	2.17e+01	7.10e+00	5.06e+01	1.74e+01	5.83e+01	1.94e+01
0108-cross-i	FINAL	11.6699	2.5376	0.0000	1.3919	4.2326	12.3831	12.3194	9.7249	5.8730	4.7346	13.8155	13.8155	-29.4288	-4.3097	-15.7647	-7.1331	-23.6069	-11.2758	-2.3026	-1.3071638	2.68e+00	8.56e-01	1.76e+01	5.73e+00	4.51e+01	1.48e+01	5.37e+01	1.75e+01
0108_(14-51	FINAL	9.2263	5.6623	0.0000	2.4238	3.3902	1.9896	4.5613	5.8703	17.3815	17.2528	13.8155	13.8155	-13.6040	-10.3642	-14.1750	-17.3632	-21.6778	-9.3467	-2.3026	-1.3072890	2.98e+00	1.02e+00	2.05e+01	6.85e+00	5.92e+01	1.96e+01	6.74e+01	2.23e+01
0108_(28-62	FINAL	13.2387	1.8347	0.0000	5.2683	5.3872	16.5408	7.1228	11.6680	6.0574	5.5342	13.8155	13.8155	-29.3351	-12.3599	-16.0601	-10.3965	-23.5872	-11.2561	-2.3026	-1.3084918	2.47e+00	7.64e-01	1.70e+01	5.55e+00	4.12e+01	1.36e+01	4.63e+01	1.52e+01
0108_(11-66	FINAL	7.4317	10.4519	0.0000	2.4610	3.6946	2.7258	4.7818	6.2138	12.8771	9.1688	13.8155	13.8155	-13.5953	-10.3639	-15.7853	-22.4391	-17.9549	-5.6238	-2.3026	-1.3087072	1.70e+00	5.27e-01	1.40e+01	4.63e+00	5.04e+01	1.68e+01	5.81e+01	1.93e+01
0108_(14-10	FINAL	8.3425	5.9237	0.0000	1.5639	4.3679	2.3815	4.5901	5.9013	18.7018	15.7744	13.8155	13.8155	-13.6711	-10.3218	-14.3876	-17.8086	-19.1319	-6.8008	-2.3026	-1.3092462	2.76e+00	8.99e-01	1.93e+01	6.38e+00	5.97e+01	1.98e+01	6.85e+01	2.27e+01
0108_(11-91	FINAL	7.3663	10.4756	0.0000	3.0999	2.7580	2.9663	4.3613	5.8230	14.4251	8.9608	13.8155	13.8155	-13.5941	-10.2992	-15.3929	-22.4803	-17.2705	-4.9394	-2.3026	-1.3103045	2.09e+00	6.48e-01	1.92e+01	6.35e+00	7.29e+01	2.42e+01	8.32e+01	2.77e+01
0108_(54-26	FINAL	-1.6119	-7.5646	0.0000	8.2086	0.4057	12.5528	3.7765	12.5358	2.2487	3.8522	7.2037	5.3064	-13.3813	-10.3425	-9.5970	-11.9867	-36.2215	-23.8904	-2.3026	-1.3106516	3.98e+00	1.32e+00	1.76e+01	5.75e+00	4.04e+01	1.32e+01	4.70e+01	1.54e+01
0108_(11-21	FINAL	7.3672	9.6027	0.0000	3.2168	3.8360	3.3918	4.8741	6.3135	14.7409	8.6312	13.8155	13.8155	-13.5983	-10.3470	-15.2703	-21.6125	-18.7474	-6.4163	-2.3026	-1.3106606	1.55e+00	4.89e-01	1.29e+01	4.28e+00	4.58e+01	1.52e+01	5.25e+01	1.75e+01
0108_(11-68	FINAL	7.3688	10.7439	0.0000	2.8272	3.1816	3.6579	4.3184	5.8281	14.7045	8.5266	13.8155	13.8155	-13.6239	-10.3503	-15.3670	-22.7125	-17.8522	-5.5211	-2.3026	-1.3107936	1.98e+00	6.12e-01	1.84e+01	6.10e+00	7.01e+01	2.33e+01	7.93e+01	2.64e+01
0108_(14-75	FINAL	10.4542	5.4289	0.0000	3.0197	1.3829	2.2856	4.2787	5.5165	16.8283	17.3343	13.8155	13.8155	-13.5970	-10.4140	-14.1492	-17.1898	-21.4314	-9.1003	-2.3026	-1.3119584	2.16e+00	7.33e-01	1.71e+01	5.71e+00	5.79e+01	1.91e+01	6.49e+01	2.14e+01
0108_(55-12	FINAL	15.3853	1.6498	0.0000	1.6737	5.9757	7.0724	3.4575	13.5680	5.9211	0.2277	13.8000	13.8000	-23.7711	-10.9763	-11.7801	-10.6969	-28.8082	-16.4771	-2.3026	-1.3125645	2.96e+00	9.07e-01	1.75e+01	5.69e+00	4.17e+01	1.38e+01	4.86e+01	1.61e+01
0108_(1-33)	FINAL	13.0742	1.5595	0.0000	5.2535	9.1114	8.8318	9.2974	14.4068	5.9637	5.6524	13.8000	13.8000	-23.1441	-17.0543	-7.3416	-10.3461	-23.6935	-11.3624	-2.3026	-1.3132607	2.71e+00	8.11e-01	1.79e+01	5.88e+00	4.39e+01	1.48e+01	5.15e+01	1.68e+01
0108_(27-40	FINAL	13.5892	2.3164	0.0000	1.2961	1.9166	11.7256	5.7199	5.8560	5.6887	5.8595	15.9465	7.4567	-21.4885	-17.0138	-2.8015	-10.2564	-23.6434	-11.3123	-2.3026	-1.3136642	3.25e+00	9.86e-01	2.18e+01	7.06e+00	5.17e+01	1.76e+01	5.98e+01	1.98e+01
0108-cross-i	FINAL	11.4721	2.4852	0.0000	1.5353	3.1704	6.8016	7.1005	8.4371	6.0586	5.0335	13.8155	13.8155	-29.3498	-6.3271	-16.5366	-6.0953	-23.5837	-11.2526	-2.3026	-1.3142642	2.23e+00	7.08e-01	1.43e+01	4.62e+00	3.52e+01	1.15e+01	4.14e+01	1.35e+01
0108_(27-92	FINAL	14.2107	2.7709	0.0000	1.2521	0.8858	11.3694	5.1871	4.4245	5.7904	6.0906	15.9465	7.4567	-21.5514	-17.0466	-3.1308	-10.1956	-23.6711	-11.3400	-2.3026	-1.3146366	2.90e+00	8.95e-01	1.93e+01	6.39e+00	4.55e+01	1.57e+01	5.25e+01	1.78e+01
0108_(11-83	FINAL	7.4493	10.7303	0.0000	3.5769	1.3933	3.6546	4.5595	5.9193	14.0221	8.0008	13.8155	13.8155	-13.6244	-10.3672	-15.3721	-22.7017	-19.4825	-7.1514	-2.3026	-1.3153913	1.62e+00	5.02e-01	1.46e+01	4.83e+00	5.74e+01	1.91e+01	6.58e+01	2.19e+01
0108_(14-99	FINAL	8.9649	5.7329	0.0000	3.8023	3.0015	3.3234	4.3831	5.7399	18.3946	16.6420	13.8155	13.8155	-13.5865	-10.4391	-14.1348	-17.5073	-20.2716	-7.9405	-2.3026	-1.3163801	2.53e+00	8.71e-01	1.85e+01	6.20e+00	5.97e+01	1.98e+01	6.80e+01	2.25e+01
0108-cross-i	FINAL	11.4683	1.6838	0.0000	1.9002	2.4624	9.9151	5.3499	6.9914	5.9537	6.3724	13.8155	13.8155	-29.3009	-0.2344	-17.7369	-9.6932	-23.7257	-11.3946	-2.3026	-1.3167468	2.72e+00	8.85e-01	1.79e+01	5.81e+00	4.65e+01	1.51e+01	5.55e+01	1.80e+01
0108-cross-i	FINAL	11.5255	2.4504	0.0000	2.5080	4.2633	12.9757	12.9529	9.0311	5.7947	4.7095	13.8155	13.8155	-29.3355	-4.6504	-17.9451	-6.2949	-23.6203	-11.2892	-2.3026	-1.3186159	2.91e+00	9.32e-01	1.90e+01	6.19e+00	4.83e+01	1.58e+01	5.72e+01	1.86e+01
0108-cross-i	FINAL	10.8277	1.8111	0.0000	0.2411	2.4652	6.9688	6.0602	9.1379	6.0056	6.4314	13.8155	13.8155	-29.3275	-7.5503	-18.2464	-6.3063	-23.7303	-11.3992	-2.3026	-1.3190469	2.48e+00	8.12e-01	1.58e+01	5.11e+00	4.00e+01	1.29e+01	4.75e+01	1.53e+01
0108_(11-27	FINAL	7.4038	10.8883	0.0000	2.9950	3.2402	4.2460	4.5792	6.0788	13.4758	9.7849	13.8155	13.8155	-13.6558	-10.3151	-15.3576	-22.8520	-17.9815	-5.6504	-2.3026	-1.3192083	1.49e+00	4.61e-01	1.39e+01	4.61e+00	5.52e+01	1.84e+01	6.28e+01	2.09e+01
0108_(27-27	FINAL	13.4725	2.3750	0.0000	1.3284	0.9570	10.2927	5.3869	5.3125	5.6680	5.8112	15.9465	7.4567	-22.3597	-17.0055	-3.7936	-10.3291	-23.6161	-11.2850	-2.3026	-1.3194089	3.43e+00	1.04e+00	2.24e+01	7.23e+00	5.11e+01	1.73e+01	5.85e+01	1.92e+01
0108_(54-31	FINAL	-2.1506	-7.8450	0.0000	8.1773	0.7362	13.2843	3.3820	13.0253	2.3697	3.9953	7.2037	5.3064	-13.3644	-10.3989	-8.8930	-11.9218	-36.4929	-24.1618	-2.3026	-1.3203716	3.93e+00	1.37e+00	1.83e+01	6.06e+00	4.24e+01	1.40e+01	4.95e+01	1.63e+01
0108_(27-8)	FINAL	13.8574	2.7085	0.0000	1.2659	1.1466	11.4406	5.2715	4.1118	5.6340	5.7063	15.9465	7.4567	-21.5260	-16.9788	-3.1311	-10.2964	-23.6294	-11.2983	-2.3026	-1.3204332	3.38e+00	1.03e+00	2.25e+01	7.18e+00	5.26e+01	1.75e+01	6.07e+01	1.97e+01
0108_(14-80	FINAL	10.0495	5.7409	0.0000	1.1408	3.5541	1.8861	4.6021	5.8631	18.4457	16.6178	13.8155	13.8155	-13.6477	-10.3581	-14.2341	-17.2259	-22.3036	-9.9725	-2.3026	-1.3204463	1.96e+00	6.60e-01	1.46e+01	4.85e+00	4.93e+01	1.63e+01	5.60e+01	1.85e+01
0108_(1-7)	FINAL	12.9987	1.6651	0.0000	4.7789	9.7857	9.1666	9.8703	13.4440	5.6963	5.2716	13.8000	13.8000	-23.2821	-17.0856	-8.0279	-10.2742	-23.6561	-11.3250	-2.3026	-1.3206689	3.51e+00	1.07e+00	2.30e+01	7.61e+00	5.47e+01	1.85e+01	6.38e+01	2.08e+01
0108-cross-i	FINAL	10.8583	1.8303	0.0000	0.9931	2.7370	6.9907	5.2837	8.6931	5.7420	6.1162	13.8155	13.8155	-29.3498	-9.4211	-19.5332	-6.9134	-23.6963	-11.3652	-2.3026	-1.3210362	3.23e+00	1.10e+00	2.05e+01	6.70e+00	5.26e+01	1.69e+01	6.26e+01	2.01e+01
0108_(54-23	FINAL	-2.5463	-8.0800	0.0000	8.2770	0.0726	13.6214	2.9856	12.6237	2.1661	3.8645	7.2037	5.3064	-13.4254	-10.4207	-8.1990	-11.9163	-36.6963	-24.3652	-2.3026	-1.3211462	3.83e+00	1.32e+00	1.66e+01	5.47e+00	3.92e+01	1.28e+01	4.60e+01	1.50e+01
0108_(54-92	FINAL	-2.4459	-8.7132	0.0000	7.8334	0.6730	13.4547	3.3483	13.2292	2.8111	4.1471	7.2037	5.3064	-13.4200	-10.3744	-9.4027	-11.8967	-37.3841	-25.0530	-2.3026	-1.3214263	3.52e+00	1.24e+00	1.72e+01	5.71e+00	4.15e+01	1.37e+01	4.89e+01	1.61e+01
0108_(11-23	FINAL	7.4904	10.5272	0.0000	2.8583	3.5431	3.4770	4.3394	5.8492	15.0825	7.6760	13.8155	13.8155	-13.6726	-10.4379	-15.6025	-22.3931	-19.3907	-7.0596	-2.3026	-1.3217335	1.90e+00	5.88e-01	1.67e+01	5.51e+00	6.56e+01	2.18e+01	7.48e+01	2.49e+01
0108_(54-70	FINAL	-2.5264	-8.3898	0.0000	8.4225	2.6222	13.8898	3.8403	12.9697	2.5132	4.0852	7.2037	5.3064	-13.3902	-10.3474	-9.4330	-11.9384	-37.0500	-24.7189	-2.3026	-1.3218607	3.19e+00	1.07e+00	1.43e+01	4.68e+00	3.29e+01	1.08e+01	3.84e+01	1.26e+01
0108_(11-42	FINAL	7.4683	10.8034	0.0000	3.5344	2.8819	3.9632	4.3846	5.8351	12.9053	6.8505	13.8155	13.8155	-13.6377	-10.3877	-15.2399	-22.7290	-17.9483	-5.6172	-2.3026	-1.3229726	1.35e+00	4.18e-01	1.38e+01	4.55e+00	5.91e+01	1.97e+01	6.70e+01	2.23e+01
0108_(14-81	FINAL	9.8638	5.4269	0.0000	0.7601	3.6820	1.3051	4.2891	5.5815	16.8556	16.5951	13.8155	13.8155	-13.5648	-10.5192	-14.1147	-17.2070	-19.2889	-6.9578	-2.3026	-1.3230747	2.43e+00	8.29e-01	1.79e+01	5.97e+00	5.70e+01	1.88e+01	6.40e+01	2.11e+01
0108_(54-22	FINAL	-2.3105	-8.0595	0.0000	8.0835	1.2435	14.2601	3.1897	12.9939	2.0939	3.7237	7.2037	5.3064	-13.3270	-10.4143	-9.3039	-11.8920	-36.7117	-24.3806	-2.3026	-1.3237914	4.54e+00	1.52e+00	2.00e+01	6.54e+00	4.62e+01	1.51e+01	5.39e+01	1.76e+01
0108_(2-63)	FINAL	14.1946	2.5989	0.0000	6.4180	4.6226	0.1888	9.5483	19.5321	6.1803	4.9425	13.8000	13.8000	-29.0626	-15.6467	-14.5189	-10.2248	-23.6337	-11.3026	-2.3026	-1.3243185	2.09e+00	6.64e-01	1.46e+01	4.73e+00	3.68e+01	1.20e+01	4.35e+01	1.38e+01
0108_(28-6)	FINAL	12.7612	2.2814	0.0000	5.4958	4.8068	12.3894	7.0593	13.7669	6.0154	5.0476	13.8155	13.8155	-29.3535	-12.0526	-14.9290	-10.2063	-23.5885	-11.2574	-2.3026	-1.3246373	2.48e+00	7.83e-01	1.68e+01	5.50e+00	4.20e+01	1.38e+01	4.96e+01	1.58e+01
0108_(11-61	FINAL	7.4052	10.5630	0.0000	4.1226	2.7915	3.5231	4.3542	5.7188	12.5299	8.6267	13.8155	13.8155	-13.6403	-10.3741	-15.7858	-22.5394	-17.5759	-5.2448	-2.3026	-1.3249405	1.58e+00	4.86e-01	1.63e+01	5.37e+00	6.61e+01	2.20e+01	7.47e+01	2.49e+01
0108_(14-28	FINAL	9.1532	5.6509	0.0000	1.7769	4.0164	2.0128	4.3603	5.6839	17.8771	18.7965	13.8155	13.8155	-13.6337	-10.3912	-14.2031	-17.4028	-20.3751	-8.0440	-2.3026	-1.3252241	2.53e+00	8.62e-01	1.84e+01	6.14e+00	6.12e+01	2.02e+01	6.99e+01	2.31e+01
0108_(54-50	FINAL	-2.8808	-8.9435	0.0000	8.0653	0.8285	13.3091	3.8937	11.9711	2.4862	4.0794	7.2037	5.3064	-13.4508	-10.4481	-9.0805	-11.8685	-37.5975	-25.2664	-2.3026	-1.3256729	3.48e+00	1.21e+00	1.66e+01	5.50e+00	4.10e+01	1.35e+01	4.88e+01	1.61e+01
0108_(27-71	FINAL	13.6589	2.4626	0.0000	0.9256	0.7342	12.2338	5.2960	5.9924	5.5578	5.6259	15.9465	7.4567	-22.2261	-16.9658	-3.6234	-10.2771	-23.6224	-11.2913	-2.3026	-1.3257084	3.81e+00	1.16e+00	2.60e+01	8.45e+00	6.37e+01	2.18e+01	7.44e+01	2.50e+01
0108_(54-43	FINAL	-2.2629	-7.8791	0.0000	8.3515	1.3229	12.6213	3.3911	12.8555	2.3503	4.0576	7.2037	5.3064	-13.3338	-10.3518	-8.5913	-11.9528	-36.5153	-24.1842	-2.3026	-1.3259661	3.48e+00	1.20e+00	1.59e+01	5.25e+00	3.76e+01	1.24e+01	4.41e+01	1.45e+01
0108_(11-16	FINAL	7.4363	11.9104	0.0000	2.2880	2.9061	1.8738	4.2644	5.7025	13.8990	8.3480	13.8155	13.8155	-13.6115	-10.3704	-15.9661	-23.8526	-17.4018	-5.0707	-2.3026	-1.3264270	2.08e+00	6.36e-01	1.97e+01	6.48e+00	7.71e+01	2.56e+01	8.81e+01	2.93e+01
0108_(14-8)	FINAL	10.0008	5.6267	0.0000	1.3133	3.6416	1.0135	4.4670	5.8002	18.7004	17.6922	13.8155	13.8155	-13.5944	-10.4863	-14.0621	-17.2173	-21.5948	-9.2637	-2.3026	-1.3267540	1.98e+00	6.99e-01	1.47e+01	4.93e+00	4.89e+01	1.61e+01	5.54e+01	1.83e+01
0108_(27-9)	FINAL	13.3852	2.2157	0.0000	0.0112	0.3518	11.0720	5.0424	4.5682	5.7270	5.9186	15.9465	7.4567	-23.1550	-17.0252	-3.2707	-10.1851	-23.7235	-11.3924	-2.3026	-1.3270299	3.32e+00	9.99e-01	2.19e+01	7.07e+00	5.11e+01	1.74e+01	5.88e+01	1.95e+01
0108-cross-i	FINAL	12.0106	2.7980	0.0000	2.5167	4.8104	11.2261	11.1552	10.5282	5.9620	4.6202	13.8155	13.8155	-29.3922	-4.4694	-16.1278	-7.8582	-23.6071	-11.2760	-2.3026	-1.3271107	2.44e+00	7.89e-01	1.64e+01	5.37e+00	4.29e+01	1.41e+01	5.13e+01	1.69e+01
0108_(1-15)	FINAL	13.0029	1.5775	0.0000	5.2325	9.3825	8.8869	9.3581	13.2500	5.8671	5.6249	13.8000	13.8000	-23.1260	-16.9990	-7.7636	-10.3376	-23.6558	-11.3247	-2.3026	-1.3272627	2.97e+00	8.99e-01	1.97e+01	6.56e+00	4.82e+01	1.66e+01	5.65e+01	1.88e+01
0108_(14-50	FINAL	10.3047	5.4498	0.0000	0.8039	2.8391	2.5236	4.3248	5.6389	18.5855	17.0171	13.8155	13.8155	-13.5794	-10.3788	-14.1433	-17.1798	-21.1530	-8.8219	-2.3026	-1.3272735	2.87e+00	9.78e-01	2.08e+01	6.94e+00	6.40e+01	2.11e+01	7.23e+01	2.38e+01
0108_(27-59	FINAL	13.7978	2.7020	0.0000	0.6241	0.7376	11.4265	4.9022	4.5510	5.6677	5.9295	15.9465	7.4567	-23.2973	-17.0439	-4.6053	-10.2048	-23.5771	-11.2460	-2.3026	-1.3273783	3.45e+00	1.06e+00	2.29e+01	7.55e+00	5.32e+01	1.87e+01	6.12e+01	2.11e+01
0108_(27-19	FINAL	13.5208	2.4649	0.0000	1.0645	1.5398	10.3796	4.9652	5.2776	5.7020	5.9549	15.9465	7.4567	-21.4123	-17.0056	-2.9477	-10.2099	-23.6827	-11.3516	-2.3026	-1.3281927	3.20e+00	9.68e-01	2.14e+01	6.99e+00	5.01e+01	1.74e+01	5.78e+01	1.97e+01
0108_(11-70	FINAL	7.4868	11.0884	0.0000	2.6301	2.9206	3.9869	4.2209	5.7364	15.3780	9.0442	13.8155	13.8155	-13.6981	-10.3995	-15.0176	-22.9850	-17.4603	-5.1292	-2.3026	-1.3286445	1.69e+00	5.24e-01	1.62e+01	5.35e+00	6.87e+01	2.29e+01	7.80e+01	2.59e+01
0108_(14-58	FINAL	9.4849	5.6297	0.0000	2.3871	3.3471	1.6824	4.5874	5.8630	17.9563	17.1483	13.8155	13.8155	-13.6002	-10.3522	-14.2463	-17.3402	-21.4880	-9.1569	-2.3026	-1.3287457	2.62e+00	8.67e-01	1.84e+01	6.10e+00	5.65e+01	1.87e+01	6.46e+01	2.13e+01
0108_(11-94	FINAL	7.4049	10.5081	0.0000	4.5282	2.6435	3.6230	4.4969	5.8258	13.6195	8.7086	13.8155	13.8155	-13.6257	-10.3085	-16.0998	-22.5155	-17.6938	-5.3627	-2.3026	-1.3298295	1.45e+00	4.43e-01	1.54e+01	5.07e+00	6.10e+01	2.03e+01	6.91e+01	2.30e+01
0108_(54-11	FINAL	-2.2046	-7.9461	0.0000	8.2722	0.3608	14.1796	3.5933	12.8500	2.2289	3.9347	7.2037	5.3064	-13.3940	-10.3389	-8.9138	-11.9387	-36.5585	-24.2274	-2.3026	-1.3298593	3.93e+00	1.34e+00	1.77e+01	5.81e+00	4.11e+01	1.35e+01	4.80e+01	1.58e+01
0108_(11-85	FINAL	7.4343	10.6395	0.0000	3.8450	3.1835	3.2541	4.5245	5.9882	15.4204	7.8616	13.8155	13.8155	-13.6431	-10.3642	-15.8863	-22.5704	-18.2429	-5.9118	-2.3026	-1.3302132	1.53e+00	4.66e-01	1.46e+01	4.82e+00	5.69e+01	1.89e+01	6.45e+01	2.15e+01
0108_(27-15	FINAL	13.9087	2.8281	0.0000	1.4936	2.0752	10.8983	5.3123	4.3919	5.8516	5.9882	15.9465	7.4567	-22.8171	-17.0098	-4.7316	-10.1521	-23.6264	-11.2953	-2.3026	-1.3303052	2.85e+00	8.74e-01	1.90e+01	6.07e+00	4.43e+01	1.48e+01	5.10e+01	1.66e+01
0108_(11-12	FINAL	7.5120	10.4131	0.0000	3.8208	3.0165	3.1933	4.2033	5.6613	13.1756	8.9053	13.8155	13.8155	-13.6683	-10.4317	-15.5090	-22.3019	-18.0217	-5.6906	-2.3026	-1.3307232	1.64e+00	5.05e-01	1.63e+01	5.40e+00	7.01e+01	2.33e+01	7.95e+01	2.64e+01
0108_(55-8)	FINAL	14.9237	1.7060	0.0000	2.2016	6.4535	8.6465	3.4335	12.8913	6.0860	0.4194	13.8000	13.8000	-22.9349	-10.2674	-12.8644	-11.6973	-28.7063	-16.3752	-2.3026	-1.3315592	2.57e+00	7.91e-01	1.53e+01	4.97e+00	3.59e+01	1.19e+01	4.17e+01	1.38e+01
0108_(14-22	FINAL	9.8399	5.6781	0.0000	0.5452	3.3851	1.8624	4.5923	5.8888	18.3258	16.1389	13.8155	13.8155	-13.7133	-10.4093	-14.2830	-17.2803	-21.8305	-9.4994	-2.3026	-1.3315594	2.64e+00	9.02e-01	1.77e+01	5.91e+00	5.34e+01	1.76e+01	6.09e+01	2.01e+01
0108_(2-44)	FINAL	13.6268	2.2559	0.0000	6.8690	2.8260	0.3137	10.0387	20.6360	5.9869	5.0849	13.8000	13.8000	-29.2743	-15.1309	-15.2548	-10.2961	-23.6172	-11.2861	-2.3026	-1.3319137	2.57e+00	8.05e-01	1.75e+01	5.68e+00	4.34e+01	1.41e+01	5.10e+01	1.61e+01
0108_(14-23	FINAL	9.0950	5.5530	0.0000	0.8408	4.0414	2.3391	4.4622	5.7803	15.6759	18.7478	13.8155	13.8155	-13.5735	-10.3328	-14.2253	-17.3546	-20.6775	-8.3464	-2.3026	-1.3319382	2.70e+00	8.89e-01	1.96e+01	6.49e+00	5.98e+01	1.98e+01	6.77e+01	2.24e+01
0108_(11-80	FINAL	7.4833	10.6725	0.0000	3.2505	3.0770	4.1086	4.5524	6.0824	14.3679	7.0215	13.8155	13.8155	-13.5856	-10.4365	-15.2939	-22.5696	-19.7024	-7.3713	-2.3026	-1.3323831	1.56e+00	4.82e-01	1.41e+01	4.64e+00	5.11e+01	1.70e+01	5.77e+01	1.92e+01
0108_(1-92)	FINAL	13.1146	1.8737	0.0000	5.0024	9.8785	8.6286	9.4528	13.1003	6.2100	5.6906	13.8000	13.8000	-23.4484	-17.0427	-7.9138	-10.3423	-23.6040	-11.2729	-2.3026	-1.3335157	2.08e+00	6.40e-01	1.40e+01	4.65e+00	3.47e+01	1.18e+01	4.09e+01	1.35e+01
0108_(2-68)	FINAL	13.8181	2.3943	0.0000	6.9286	4.3918	0.4317	9.4575	19.7845	5.9237	4.8855	13.8000	13.8000	-29.1325	-15.3599	-15.3040	-10.3382	-23.6648	-11.3337	-2.3026	-1.3336812	2.72e+00	8.58e-01	1.87e+01	6.07e+00	4.64e+01	1.51e+01	5.46e+01	1.73e+01
0108_(11-15	FINAL	7.3949	10.5399	0.0000	3.1759	3.7118	3.9408	4.6207	6.1504	14.0028	8.4361	13.8155	13.8155	-13.5990	-10.3671	-15.5271	-22.5042	-18.2930	-5.9619	-2.3026	-1.3340863	1.47e+00	4.55e-01	1.38e+01	4.54e+00	5.15e+01	1.71e+01	5.83e+01	1.94e+01
0108_(14-86	FINAL	9.9207	5.5163	0.0000	0.2028	3.7102	1.0561	3.9553	5.2425	16.9596	16.6874	13.8155	13.8155	-13.6639	-10.4705	-14.2354	-17.2131	-20.9644	-8.6333	-2.3026	-1.3341598	2.58e+00	8.66e-01	2.03e+01	6.74e+00	7.00e+01	2.31e+01	7.80e+01	2.57e+01
0108_(54-32	FINAL	-2.8108	-8.4385	0.0000	8.2247	0.5266	11.2368	3.4205	12.5265	2.3048	3.7983	7.2037	5.3064	-13.3988	-10.3866	-8.6583	-11.9770	-37.1469	-24.8158	-2.3026	-1.3341769	4.02e+00	1.40e+00	1.83e+01	6.04e+00	4.34e+01	1.43e+01	5.11e+01	1.67e+01
0108_(1-24)	FINAL	13.0248	1.5929	0.0000	6.1116	8.8112	8.8207	9.6286	12.1843	5.9666	5.6385	13.8000	13.8000	-23.6643	-17.0522	-8.6056	-10.3797	-23.6460	-11.3149	-2.3026	-1.3343272	2.71e+00	8.10e-01	1.78e+01	5.80e+00	4.31e+01	1.44e+01	5.03e+01	1.63e+01
0108_(11-63	FINAL	7.4584	10.8836	0.0000	3.5706	2.8670	2.9818	4.3102	5.7409	14.6019	7.9391	13.8155	13.8155	-13.7149	-10.4228	-15.3515	-22.8119	-18.2404	-5.9093	-2.3026	-1.3347628	1.43e+00	4.43e-01	1.45e+01	4.81e+00	6.15e+01	2.05e+01	6.93e+01	2.30e+01
0108_(28-13	FINAL	12.9463	2.3719	0.0000	5.0539	5.4031	15.0758	7.3701	11.0208	6.1687	5.0971	13.8155	13.8155	-29.3003	-11.1718	-14.4411	-10.1854	-23.6382	-11.3071	-2.3026	-1.3349967	2.12e+00	6.76e-01	1.45e+01	4.75e+00	3.60e+01	1.19e+01	4.20e+01	1.35e+01
0108_(11-65	FINAL	7.4649	11.4725	0.0000	2.4883	2.6375	4.2365	4.8159	6.2230	13.2531	9.7306	13.8155	13.8155	-13.6317	-10.3599	-16.1187	-23.4348	-18.5285	-6.1974	-2.3026	-1.3355919	2.00e+00	6.09e-01	1.55e+01	5.11e+00	5.01e+01	1.67e+01	5.76e+01	1.92e+01
0108_(1-65)	FINAL	13.0965	1.6180	0.0000	4.7663	9.1707	7.6833	9.9394	12.6358	5.7615	5.4280	13.8000	13.8000	-23.6991	-17.0412	-7.8259	-10.2595	-23.6535	-11.3224	-2.3026	-1.3357209	3.32e+00	1.00e+00	2.21e+01	7.28e+00	5.43e+01	1.84e+01	6.37e+01	2.09e+01
0108_(55-3)	FINAL	15.3193	1.9352	0.0000	3.1285	6.9672	9.8158	4.3469	12.6647	5.8955	0.1618	13.8000	13.8000	-22.4180	-10.3380	-10.8535	-11.7949	-28.7901	-16.4590	-2.3026	-1.3364669	2.59e+00	8.02e-01	1.44e+01	4.69e+00	3.39e+01	1.13e+01	3.97e+01	1.31e+01
0108_(54-7)	FINAL	-1.9884	-8.0203	0.0000	8.1617	0.4143	12.3958	4.2770	10.9819	2.5120	4.1425	7.2037	5.3064	-13.4164	-10.4408	-9.2209	-11.9465	-36.6951	-24.3640	-2.3026	-1.3379054	3.33e+00	1.14e+00	1.60e+01	5.27e+00	3.79e+01	1.25e+01	4.46e+01	1.47e+01
0108_(28-93	FINAL	12.3031	2.2577	0.0000	4.4740	4.7242	12.8914	6.6990	13.7069	6.1048	5.1738	13.8155	13.8155	-29.3766	-10.1750	-14.4183	-9.9643	-23.5731	-11.2420	-2.3026	-1.3381412	2.25e+00	7.12e-01	1.50e+01	4.88e+00	3.70e+01	1.21e+01	4.35e+01	1.38e+01
0108_(11-93	FINAL	7.4847	10.8312	0.0000	3.3855	2.7013	4.0957	4.3436	5.7901	13.9546	7.5623	13.8155	13.8155	-13.7267	-10.4319	-15.0531	-22.7423	-17.9814	-5.6503	-2.3026	-1.3382657	1.37e+00	4.26e-01	1.35e+01	4.45e+00	5.84e+01	1.94e+01	6.61e+01	2.20e+01
0108_(55-39	FINAL	15.9445	1.9854	0.0000	3.1448	5.9685	10.1451	3.9820	13.5942	5.8432	0.0394	13.8000	13.8000	-22.4312	-10.3512	-11.6048	-11.8729	-28.7850	-16.4539	-2.3026	-1.3392427	2.85e+00	8.89e-01	1.71e+01	5.59e+00	4.40e+01	1.46e+01	5.27e+01	1.75e+01
0108_(2-74)	FINAL	13.7759	2.3868	0.0000	5.5778	2.9231	1.0229	9.5782	19.9988	6.0261	5.0576	13.8000	13.8000	-29.2335	-14.7279	-13.8430	-10.4147	-23.5473	-11.2162	-2.3026	-1.3392458	2.46e+00	7.74e-01	1.69e+01	5.51e+00	4.21e+01	1.38e+01	4.97e+01	1.57e+01
0108_(14-66	FINAL	9.9049	5.7608	0.0000	1.5552	3.0113	0.8857	4.5661	5.8095	17.1593	17.2260	13.8155	13.8155	-13.5678	-10.3352	-14.1471	-17.2722	-22.5252	-10.1941	-2.3026	-1.3394616	2.72e+00	9.26e-01	1.97e+01	6.57e+00	6.03e+01	1.99e+01	6.88e+01	2.28e+01
0108_(11-96	FINAL	7.3758	10.9228	0.0000	2.9533	2.1940	3.5968	4.4358	5.8986	13.6957	8.5415	13.8155	13.8155	-13.5718	-10.3215	-15.5919	-22.9444	-18.9475	-6.6164	-2.3026	-1.3395493	2.25e+00	6.95e-01	1.99e+01	6.56e+00	6.77e+01	2.25e+01	7.67e+01	2.55e+01
0108_(54-25	FINAL	-2.3408	-8.0972	0.0000	8.2799	0.2497	13.1348	4.1658	11.6521	2.1851	3.9063	7.2037	5.3064	-13.3835	-10.3319	-8.6983	-12.0113	-36.7439	-24.4128	-2.3026	-1.3396868	3.83e+00	1.30e+00	1.75e+01	5.75e+00	4.18e+01	1.37e+01	4.93e+01	1.62e+01
0108_(28-89	FINAL	13.1773	1.8696	0.0000	6.0553	3.6660	16.3961	7.8024	11.3196	6.1153	5.5397	13.8155	13.8155	-29.3067	-12.0725	-15.4935	-10.3591	-23.6465	-11.3154	-2.3026	-1.3400187	2.32e+00	7.20e-01	1.59e+01	5.20e+00	3.90e+01	1.29e+01	4.40e+01	1.44e+01
0108_(28-34	FINAL	12.5925	2.2245	0.0000	4.9128	4.7787	14.1163	6.9847	11.7516	5.9881	5.0672	13.8155	13.8155	-29.3292	-10.6572	-14.7863	-10.1115	-23.6736	-11.3425	-2.3026	-1.3402158	2.56e+00	8.09e-01	1.77e+01	5.79e+00	4.64e+01	1.53e+01	5.53e+01	1.78e+01
0108_(54-38	FINAL	-2.5649	-8.2677	0.0000	8.3998	0.2196	13.4618	4.0891	11.4457	2.5851	4.1580	7.2037	5.3064	-13.3624	-10.4289	-8.9945	-11.8831	-36.9513	-24.6202	-2.3026	-1.3407553	3.04e+00	1.05e+00	1.41e+01	4.67e+00	3.35e+01	1.10e+01	3.93e+01	1.29e+01
0108_(27-21	FINAL	13.8652	2.8422	0.0000	1.1121	0.3536	11.2820	4.9511	5.2654	5.5989	5.6671	15.9465	7.4567	-21.6059	-16.9578	-3.6545	-10.2630	-23.6476	-11.3165	-2.3026	-1.3414318	3.54e+00	1.08e+00	2.44e+01	7.85e+00	5.99e+01	2.04e+01	7.00e+01	2.35e+01
0108_(27-95	FINAL	13.7875	2.5400	0.0000	0.6519	1.1616	11.3127	5.2598	4.9734	5.5549	5.8215	15.9465	7.4567	-22.4706	-17.0110	-3.5627	-10.2906	-23.5820	-11.2509	-2.3026	-1.3414796	3.81e+00	1.18e+00	2.50e+01	8.33e+00	5.72e+01	2.01e+01	6.55e+01	2.26e+01
0108_(11-77	FINAL	7.3894	10.6542	0.0000	2.8390	3.6279	3.5594	4.8005	6.3036	14.6611	8.9925	13.8155	13.8155	-13.6600	-10.2960	-15.4706	-22.6425	-18.2490	-5.9179	-2.3026	-1.3417008	1.42e+00	4.44e-01	1.26e+01	4.17e+00	4.75e+01	1.58e+01	5.43e+01	1.81e+01
0108_(54-15	FINAL	-3.1257	-8.8681	0.0000	8.3598	0.4556	12.5921	3.5817	12.4641	2.3895	3.9916	7.2037	5.3064	-13.4005	-10.3081	-8.5449	-12.0332	-37.5492	-25.2181	-2.3026	-1.3423986	3.43e+00	1.18e+00	1.57e+01	5.16e+00	3.78e+01	1.24e+01	4.46e+01	1.47e+01
0108_(54-59	FINAL	-2.5676	-8.2337	0.0000	8.4275	0.7450	13.4398	3.7111	12.3246	2.2279	3.9694	7.2037	5.3064	-13.4110	-10.4003	-8.7925	-11.9430	-36.8120	-24.4809	-2.3026	-1.3433152	3.76e+00	1.27e+00	1.66e+01	5.44e+00	3.85e+01	1.26e+01	4.51e+01	1.48e+01
0108_(14-2)	FINAL	8.4596	6.3233	0.0000	3.3735	2.7184	3.2449	4.6583	5.9419	18.8063	17.7963	13.8155	13.8155	-13.6037	-10.3946	-14.2268	-17.9376	-21.8871	-9.5560	-2.3026	-1.3436406	3.28e+00	1.12e+00	2.14e+01	7.17e+00	6.07e+01	2.01e+01	7.03e+01	2.33e+01
0108_(27-93	FINAL	14.3123	3.3298	0.0000	0.0297	0.5313	11.6934	5.1651	4.6579	5.5334	5.5698	15.9465	7.4567	-22.1230	-17.0626	-3.3987	-10.2758	-23.4856	-11.1545	-2.3026	-1.3445479	3.77e+00	1.16e+00	2.58e+01	8.27e+00	6.24e+01	2.12e+01	7.26e+01	2.45e+01
0108_(14-88	FINAL	9.4116	5.4337	0.0000	1.0875	4.0072	2.5546	4.7206	5.9602	15.9605	17.4112	13.8155	13.8155	-13.5922	-10.3872	-14.1819	-17.2772	-20.4729	-8.1418	-2.3026	-1.3454854	2.14e+00	7.23e-01	1.52e+01	5.06e+00	4.66e+01	1.54e+01	5.28e+01	1.74e+01
0108_(2-35)	FINAL	13.5386	2.2109	0.0000	7.0343	3.7614	1.0445	8.3890	20.4845	6.1152	5.1938	13.8000	13.8000	-29.1998	-15.0350	-15.1766	-10.3115	-23.6087	-11.2776	-2.3026	-1.3455373	2.27e+00	7.09e-01	1.55e+01	5.01e+00	3.80e+01	1.24e+01	4.47e+01	1.40e+01
0108_(54-56	FINAL	-2.4971	-8.2859	0.0000	8.1933	0.7779	12.4314	4.3276	12.0078	2.1260	3.8024	7.2037	5.3064	-13.3774	-10.4100	-9.0634	-11.9578	-36.9488	-24.6177	-2.3026	-1.3458264	4.11e+00	1.39e+00	1.88e+01	6.16e+00	4.48e+01	1.47e+01	5.28e+01	1.73e+01
0108_(27-6)	FINAL	13.8412	2.4870	0.0000	1.5184	0.3837	11.5866	4.9293	4.4186	5.7271	5.9895	15.9465	7.4567	-21.9185	-16.9855	-3.8873	-10.1738	-23.7252	-11.3941	-2.3026	-1.3460457	3.21e+00	9.79e-01	2.17e+01	7.17e+00	5.25e+01	1.83e+01	6.11e+01	2.09e+01
0108_(27-33	FINAL	13.5847	2.6279	0.0000	0.8716	1.1343	11.4089	5.0579	5.0381	5.6816	5.7675	15.9465	7.4567	-22.3566	-17.0047	-3.9096	-10.1695	-23.6569	-11.3258	-2.3026	-1.3465368	3.37e+00	1.02e+00	2.29e+01	7.28e+00	5.55e+01	1.87e+01	6.47e+01	2.14e+01
0108-cross-i	FINAL	11.7599	2.4281	0.0000	4.5433	2.9475	10.2802	6.6672	6.5790	6.1282	4.9741	13.8155	13.8155	-29.3566	-0.6514	-16.7072	-8.6058	-23.7189	-11.3878	-2.3026	-1.3467119	2.14e+00	6.84e-01	1.41e+01	4.61e+00	3.55e+01	1.16e+01	4.19e+01	1.37e+01
0108_(11-44	FINAL	7.6044	11.4370	0.0000	4.2769	3.3314	3.9145	4.3633	5.6607	13.6977	8.5497	13.8155	13.8155	-13.6092	-10.4444	-16.6672	-23.3003	-18.0916	-5.7605	-2.3026	-1.3470332	1.32e+00	4.02e-01	1.56e+01	5.14e+00	6.49e+01	2.16e+01	7.34e+01	2.44e+01
0108-cross-i	FINAL	11.3778	2.1301	0.0000	3.6094	1.8059	11.0958	5.4164	7.3319	6.0197	5.1565	13.8155	13.8155	-29.3947	-0.9028	-15.4820	-8.7714	-23.5996	-11.2685	-2.3026	-1.3475855	2.43e+00	7.66e-01	1.55e+01	5.00e+00	3.86e+01	1.25e+01	4.56e+01	1.46e+01
0108_(14-38	FINAL	10.0601	5.6149	0.0000	2.1920	3.5344	1.1056	4.3254	5.5491	18.6232	16.0241	13.8155	13.8155	-13.6418	-10.4900	-14.2171	-17.2559	-21.4814	-9.1503	-2.3026	-1.3476377	1.97e+00	6.62e-01	1.50e+01	4.99e+00	5.43e+01	1.79e+01	6.15e+01	2.03e+01
0108_(27-56	FINAL	13.6485	2.2917	0.0000	1.1067	0.1328	11.0156	5.6568	4.7208	5.8706	6.0559	15.9465	7.4567	-22.6839	-16.9722	-3.5335	-10.2323	-23.7147	-11.3836	-2.3026	-1.3479260	2.85e+00	8.67e-01	1.87e+01	6.03e+00	4.30e+01	1.44e+01	4.93e+01	1.60e+01
0108_(54-17	FINAL	-2.5263	-9.1565	0.0000	7.6579	0.7064	12.4685	4.3328	12.8093	2.8269	4.3446	7.2037	5.3064	-13.3680	-10.4049	-9.7680	-11.8884	-37.7746	-25.4435	-2.3026	-1.3480983	3.06e+00	1.06e+00	1.50e+01	4.96e+00	3.54e+01	1.17e+01	4.14e+01	1.36e+01
0108-cross-i	FINAL	11.6956	2.5851	0.0000	1.4790	3.5563	12.7104	13.7182	9.9036	5.8401	4.5976	13.8155	13.8155	-29.3736	-5.1702	-17.8857	-5.5777	-23.6364	-11.3053	-2.3026	-1.3484116	2.78e+00	8.94e-01	1.87e+01	6.09e+00	4.97e+01	1.63e+01	5.97e+01	1.95e+01
0108_(54-20	FINAL	-2.0116	-8.0500	0.0000	7.8898	0.5947	13.6111	3.2768	11.8517	2.4984	4.0493	7.2037	5.3064	-13.3276	-10.4285	-9.3847	-11.8651	-36.6353	-24.3042	-2.3026	-1.3489440	4.11e+00	1.42e+00	1.93e+01	6.40e+00	4.54e+01	1.50e+01	5.31e+01	1.75e+01
0108_(28-33	FINAL	12.6274	2.0383	0.0000	6.1332	4.3761	13.2954	8.5001	12.7429	6.0554	5.3960	13.8155	13.8155	-29.3303	-11.3112	-15.4880	-10.1450	-23.6381	-11.3070	-2.3026	-1.3498914	2.41e+00	7.55e-01	1.65e+01	5.38e+00	4.24e+01	1.39e+01	5.04e+01	1.61e+01
0108_(55-5)	FINAL	14.4452	1.8075	0.0000	2.3710	6.9646	10.2276	3.3609	13.4489	5.9746	0.2887	13.8000	13.8000	-21.8167	-10.3475	-11.5855	-11.9586	-28.7512	-16.4201	-2.3026	-1.3501355	2.67e+00	8.26e-01	1.53e+01	4.98e+00	3.69e+01	1.22e+01	4.32e+01	1.43e+01
0108_(27-16	FINAL	13.6244	2.4919	0.0000	0.3476	0.2417	11.1572	5.2724	4.5717	5.6994	5.7837	15.9465	7.4567	-23.2909	-17.0885	-3.9508	-10.2609	-23.6631	-11.3320	-2.3026	-1.3505140	3.37e+00	1.02e+00	2.25e+01	7.23e+00	5.33e+01	1.80e+01	6.16e+01	2.04e+01
0108_(55-62	FINAL	15.3844	1.6252	0.0000	3.7132	6.2810	8.8708	3.9151	14.1270	5.7907	0.1613	13.8000	13.8000	-22.7876	-10.2465	-11.9087	-11.7651	-28.8399	-16.5088	-2.3026	-1.3508990	3.20e+00	9.74e-01	1.91e+01	6.20e+00	4.68e+01	1.55e+01	5.51e+01	1.83e+01
0108_(54-69	FINAL	-2.6188	-8.3573	0.0000	8.4152	0.4423	14.2610	4.8428	11.9934	2.2162	3.8983	7.2037	5.3064	-13.4914	-10.4306	-8.8750	-11.8947	-37.0391	-24.7080	-2.3026	-1.3509734	3.38e+00	1.14e+00	1.51e+01	4.94e+00	3.58e+01	1.17e+01	4.21e+01	1.38e+01
0108-cross-i	FINAL	11.4306	2.2719	0.0000	3.3708	2.1917	10.9456	6.0475	5.7901	6.0316	5.1631	13.8155	13.8155	-29.3992	-1.5350	-16.2812	-8.0451	-23.5946	-11.2635	-2.3026	-1.3510453	2.35e+00	7.42e-01	1.53e+01	4.95e+00	3.97e+01	1.29e+01	4.74e+01	1.54e+01
0108_(54-41	FINAL	-2.4027	-8.1362	0.0000	8.2152	0.2833	13.3724	3.8467	12.9320	2.2516	3.9005	7.2037	5.3064	-13.4626	-10.3503	-8.4243	-12.0111	-36.7905	-24.4594	-2.3026	-1.3518878	3.91e+00	1.36e+00	1.80e+01	5.93e+00	4.25e+01	1.40e+01	4.98e+01	1.64e+01
0108_(27-47	FINAL	13.7328	2.7014	0.0000	0.4637	0.6130	11.3205	4.7222	3.7578	5.6544	5.8410	15.9465	7.4567	-22.8010	-17.0577	-3.8985	-10.2131	-23.6068	-11.2757	-2.3026	-1.3521594	3.50e+00	1.06e+00	2.31e+01	7.44e+00	5.36e+01	1.84e+01	6.17e+01	2.07e+01
0108_(27-48	FINAL	13.6134	2.2735	0.0000	2.4974	1.2121	10.6273	5.2804	5.2447	5.5140	5.7148	15.9465	7.4567	-21.7423	-17.0445	-4.4456	-10.3316	-23.5897	-11.2586	-2.3026	-1.3534138	3.94e+00	1.19e+00	2.63e+01	8.66e+00	6.24e+01	2.18e+01	7.22e+01	2.46e+01
0108_(28-4)	FINAL	12.5824	1.9083	0.0000	5.7643	4.7213	13.8777	7.6259	12.0351	5.9270	5.2787	13.8155	13.8155	-29.3129	-11.2695	-15.1039	-10.1556	-23.6936	-11.3625	-2.3026	-1.3539959	2.77e+00	8.62e-01	1.90e+01	6.17e+00	4.87e+01	1.60e+01	5.77e+01	1.84e+01
0108_(12-22	FINAL	0.9254	-8.3822	0.0000	0.8375	5.0430	3.7860	2.8437	3.0831	2.9242	4.9770	2.5350	14.7030	-13.4149	-10.3991	-2.1118	-11.9598	-37.0022	-24.6711	-2.3026	-1.3551440	3.04e+00	1.05e+00	1.52e+01	4.95e+00	3.73e+01	1.22e+01	4.41e+01	1.45e+01
0108_(11-47	FINAL	7.4554	10.2589	0.0000	2.9621	3.0552	2.5922	4.0585	5.5789	13.1546	8.8611	13.8155	13.8155	-13.6243	-10.3814	-15.1675	-22.2155	-18.1070	-5.7759	-2.3026	-1.3568347	2.20e+00	6.86e-01	2.12e+01	7.02e+00	8.60e+01	2.86e+01	9.75e+01	3.24e+01
0108_(27-97	FINAL	13.7047	2.0998	0.0000	1.7714	0.4475	11.8384	5.4178	4.6555	5.5840	5.8775	15.9465	7.4567	-22.6850	-17.0316	-4.3519	-10.2133	-23.6621	-11.3310	-2.3026	-1.3570741	3.81e+00	1.16e+00	2.52e+01	8.33e+00	5.94e+01	2.06e+01	6.86e+01	2.31e+01
0108_(14-72	FINAL	10.4936	5.4467	0.0000	1.1035	3.1026	1.1802	4.4452	5.7626	17.6067	17.1512	13.8155	13.8155	-13.5377	-10.5110	-14.0202	-17.1689	-20.7887	-8.4576	-2.3026	-1.3584749	2.07e+00	7.25e-01	1.54e+01	5.16e+00	4.90e+01	1.62e+01	5.52e+01	1.82e+01
0108_(11-43	FINAL	7.5305	11.2349	0.0000	4.0589	2.4446	4.0616	4.6385	5.9926	14.4392	8.1310	13.8155	13.8155	-13.5434	-10.3997	-16.0938	-23.1614	-19.0474	-6.7163	-2.3026	-1.3599323	1.25e+00	3.86e-01	1.30e+01	4.28e+00	5.12e+01	1.70e+01	5.83e+01	1.94e+01
0108_(2-48)	FINAL	14.0486	2.5370	0.0000	7.2690	2.9712	0.3226	10.5428	19.5797	5.9805	4.8592	13.8000	13.8000	-28.9526	-16.0668	-15.4825	-10.2639	-23.6086	-11.2775	-2.3026	-1.3599927	2.56e+00	8.06e-01	1.79e+01	5.75e+00	4.58e+01	1.47e+01	5.44e+01	1.71e+01
0108_(54-24	FINAL	-2.9022	-8.3318	0.0000	8.3579	0.8794	12.8970	3.1860	12.2850	2.2491	3.7281	7.2037	5.3064	-13.3716	-10.4076	-8.7361	-11.9134	-37.0074	-24.6763	-2.3026	-1.3605541	4.11e+00	1.41e+00	1.77e+01	5.81e+00	4.07e+01	1.33e+01	4.74e+01	1.55e+01
0108_(2-39)	FINAL	13.9533	2.3656	0.0000	6.9394	3.3751	0.2785	9.2959	19.8634	5.9555	5.0082	13.8000	13.8000	-28.9296	-15.8925	-14.9651	-10.2640	-23.6202	-11.2891	-2.3026	-1.3612855	2.64e+00	8.29e-01	1.84e+01	5.92e+00	4.67e+01	1.51e+01	5.53e+01	1.74e+01
0108_(28-58	FINAL	13.5069	2.4535	0.0000	5.1232	4.6911	13.4504	9.6034	12.3238	5.9767	4.9409	13.8155	13.8155	-29.3743	-12.6170	-14.1254	-10.2694	-23.5127	-11.1816	-2.3026	-1.3615277	2.57e+00	8.18e-01	1.78e+01	5.85e+00	4.53e+01	1.49e+01	5.37e+01	1.72e+01
0108_(28-52	FINAL	12.6027	2.1224	0.0000	5.6986	5.3169	13.4944	7.2366	13.2784	5.8163	4.9909	13.8155	13.8155	-29.3060	-12.1769	-15.3327	-10.1166	-23.6519	-11.3208	-2.3026	-1.3615938	3.05e+00	9.56e-01	2.06e+01	6.71e+00	5.11e+01	1.67e+01	6.00e+01	1.91e+01
0108_(54-88	FINAL	-1.9105	-7.5211	0.0000	8.6712	0.6255	12.5736	4.1004	12.0895	2.3994	4.1300	7.2037	5.3064	-13.3719	-10.4120	-8.9840	-11.9181	-36.1259	-23.7948	-2.3026	-1.3633476	3.04e+00	1.01e+00	1.33e+01	4.34e+00	3.08e+01	1.01e+01	3.60e+01	1.18e+01
0108_(14-7)	FINAL	9.1671	5.5398	0.0000	0.7018	4.2000	3.1682	4.1115	5.4747	17.3508	18.1533	13.8155	13.8155	-13.6088	-10.3677	-14.1432	-17.3607	-20.5241	-8.1930	-2.3026	-1.3642604	2.52e+00	8.63e-01	2.02e+01	6.75e+00	6.68e+01	2.21e+01	7.45e+01	2.46e+01
0108-cross-i	FINAL	10.7284	1.4822	0.0000	0.8487	1.1418	11.8995	6.8432	12.5446	6.0891	6.2390	13.8155	13.8155	-29.3679	-0.8415	-20.7977	-5.4702	-23.7304	-11.3993	-2.3026	-1.3642851	2.34e+00	7.86e-01	1.49e+01	4.79e+00	3.83e+01	1.22e+01	4.58e+01	1.46e+01
0108_(11-39	FINAL	7.3889	11.1590	0.0000	2.5577	4.0780	2.6357	4.5284	6.0146	13.5704	8.3470	13.8155	13.8155	-13.6521	-10.3955	-16.0380	-23.1551	-17.3866	-5.0555	-2.3026	-1.3644482	1.48e+00	4.57e-01	1.42e+01	4.71e+00	5.73e+01	1.91e+01	6.51e+01	2.17e+01
0108_(27-25	FINAL	13.6383	2.3838	0.0000	0.3083	0.9363	11.1847	5.3887	4.1416	5.7141	5.8358	15.9465	7.4567	-23.4414	-17.0071	-3.7983	-10.2105	-23.7140	-11.3829	-2.3026	-1.3650310	3.34e+00	1.02e+00	2.20e+01	7.06e+00	5.09e+01	1.70e+01	5.85e+01	1.90e+01
0108_(27-22	FINAL	13.2815	2.5825	0.0000	0.5808	1.0937	12.5948	4.6953	4.9381	5.7522	5.9833	15.9465	7.4567	-22.6703	-16.9962	-4.0799	-10.1752	-23.6575	-11.3264	-2.3026	-1.3652909	3.17e+00	9.47e-01	2.08e+01	6.69e+00	4.77e+01	1.65e+01	5.47e+01	1.87e+01
0108-cross-i	FINAL	11.3453	2.2610	0.0000	2.7053	5.2140	11.7489	12.8021	10.6772	6.0547	5.1072	13.8155	13.8155	-29.3825	-4.2586	-17.7450	-6.3574	-23.6434	-11.3123	-2.3026	-1.3653503	2.26e+00	7.16e-01	1.46e+01	4.73e+00	3.67e+01	1.20e+01	4.34e+01	1.41e+01
0108_(11-30	FINAL	7.4051	10.5161	0.0000	3.4202	2.5774	2.6491	4.5057	5.8982	14.2109	7.9583	13.8155	13.8155	-13.5996	-10.3772	-15.9183	-22.5183	-18.3879	-6.0568	-2.3026	-1.3655940	2.23e+00	6.76e-01	1.88e+01	6.19e+00	6.52e+01	2.17e+01	7.46e+01	2.48e+01
0108_(27-31	FINAL	13.5823	2.3116	0.0000	0.0827	1.4318	11.0209	5.0706	4.9681	5.7432	5.9727	15.9465	7.4567	-22.5984	-16.9949	-2.8583	-10.2331	-23.6514	-11.3203	-2.3026	-1.3657376	3.24e+00	9.88e-01	2.16e+01	7.16e+00	5.10e+01	1.79e+01	5.90e+01	2.02e+01
0108_(54-73	FINAL	-2.4330	-8.5683	0.0000	8.1503	0.0774	12.6053	4.1049	12.9230	2.5499	4.2090	7.2037	5.3064	-13.4044	-10.3152	-9.1522	-11.9557	-37.1534	-24.8223	-2.3026	-1.3657972	3.36e+00	1.15e+00	1.61e+01	5.30e+00	3.85e+01	1.27e+01	4.54e+01	1.49e+01
0108_(14-59	FINAL	10.1469	5.4803	0.0000	2.3186	3.0754	1.5026	4.4934	5.8325	17.6098	17.0244	13.8155	13.8155	-13.6399	-10.4929	-14.1942	-17.1541	-21.1061	-8.7750	-2.3026	-1.3658590	2.37e+00	8.09e-01	1.66e+01	5.51e+00	4.95e+01	1.63e+01	5.56e+01	1.83e+01
0108_(54-86	FINAL	-2.6644	-8.1096	0.0000	8.6553	0.6895	13.3194	2.2024	11.7199	2.3986	3.7385	7.2037	5.3064	-13.3869	-10.4087	-9.0136	-11.8904	-36.8102	-24.4791	-2.3026	-1.3668991	3.47e+00	1.15e+00	1.40e+01	4.53e+00	3.21e+01	1.05e+01	3.76e+01	1.22e+01
0108_(2-36)	FINAL	13.7894	2.1893	0.0000	6.5561	3.5227	0.5857	8.7825	19.7821	6.1591	5.3077	13.8000	13.8000	-29.2270	-14.7715	-14.5679	-10.2979	-23.6513	-11.3202	-2.3026	-1.3687899	2.18e+00	6.82e-01	1.51e+01	4.91e+00	3.84e+01	1.26e+01	4.55e+01	1.45e+01
0108_(14-55	FINAL	9.9846	5.4888	0.0000	2.7856	3.6125	1.6584	4.4184	5.6769	17.4935	16.9157	13.8155	13.8155	-13.7203	-10.4672	-14.1939	-17.2327	-20.5201	-8.1890	-2.3026	-1.3691993	1.72e+00	6.00e-01	1.30e+01	4.37e+00	4.69e+01	1.55e+01	5.30e+01	1.75e+01
0108_(54-0)	FINAL	-1.2219	-6.7568	0.0000	8.2167	0.3227	13.0499	3.5621	12.0870	2.1462	3.9576	7.2037	5.3064	-13.3809	-10.3917	-7.8180	-11.9581	-35.3756	-23.0445	-2.3026	-1.3693064	3.48e+00	1.21e+00	1.52e+01	5.02e+00	3.67e+01	1.20e+01	4.34e+01	1.42e+01
0108_(14-18	FINAL	9.0615	5.5382	0.0000	1.3380	3.8223	1.9189	4.5054	5.7493	16.9084	17.2292	13.8155	13.8155	-13.6451	-10.3228	-14.2205	-17.4104	-21.1227	-8.7916	-2.3026	-1.3693421	2.94e+00	1.00e+00	2.08e+01	6.94e+00	6.33e+01	2.09e+01	7.22e+01	2.39e+01
0108_(11-29	FINAL	7.4252	10.9708	0.0000	3.7604	3.6022	3.5936	4.3522	5.7489	15.3266	9.1534	13.8155	13.8155	-13.6892	-10.3911	-15.7398	-22.9207	-18.0533	-5.7222	-2.3026	-1.3696683	1.30e+00	3.98e-01	1.42e+01	4.71e+00	6.21e+01	2.06e+01	7.00e+01	2.33e+01
0108_(23-59	FINAL	7.4597	7.6104	0.0000	3.4585	1.4795	2.0350	0.2194	6.5128	1.1479	6.0999	13.8155	13.8155	-7.7407	-10.2888	-8.3633	-19.6387	-19.6428	-7.3117	-2.3026	-1.3702687	3.85e+00	1.26e+00	1.86e+01	6.16e+00	4.11e+01	1.37e+01	4.75e+01	1.58e+01
0108_(54-6)	FINAL	-2.1151	-7.8307	0.0000	8.2031	0.6259	13.2614	4.1286	12.6745	2.0441	3.8128	7.2037	5.3064	-13.4044	-10.3265	-8.6331	-11.9866	-36.5132	-24.1821	-2.3026	-1.3704512	4.02e+00	1.36e+00	1.83e+01	6.03e+00	4.39e+01	1.44e+01	5.18e+01	1.70e+01
0108_(54-47	FINAL	-3.1733	-8.8010	0.0000	8.2725	0.4700	13.1575	4.2737	10.7216	2.0760	3.9600	7.2037	5.3064	-13.4053	-10.4164	-8.0844	-11.9703	-37.4319	-25.1008	-2.3026	-1.3705115	3.52e+00	1.21e+00	1.58e+01	5.19e+00	3.81e+01	1.25e+01	4.51e+01	1.48e+01
0108_(47-0)	FINAL	12.1900	1.3642	0.0000	4.0180	3.7256	8.8993	10.8101	2.9312	5.9121	6.3311	13.8155	13.8155	-29.3816	-6.2923	-21.7588	-9.6145	-23.6687	-11.3376	-2.3026	-1.3710389	2.85e+00	9.64e-01	1.84e+01	5.95e+00	4.69e+01	1.50e+01	5.55e+01	1.76e+01
0108_(27-14	FINAL	13.9351	2.7955	0.0000	0.9344	0.1980	12.0622	4.6151	3.0277	5.6791	5.8312	15.9465	7.4567	-23.0140	-16.9355	-4.7189	-10.2724	-23.6484	-11.3173	-2.3026	-1.3710403	3.46e+00	1.05e+00	2.30e+01	7.53e+00	5.46e+01	1.89e+01	6.32e+01	2.15e+01
0108_(11-38	FINAL	7.4537	11.5453	0.0000	2.5700	3.0795	3.9315	4.3768	5.8874	14.4643	8.6522	13.8155	13.8155	-13.6531	-10.3302	-15.4505	-23.4914	-17.8466	-5.5155	-2.3026	-1.3714319	1.54e+00	4.75e-01	1.54e+01	5.09e+00	6.35e+01	2.11e+01	7.21e+01	2.40e+01
0108_(54-76	FINAL	-1.9914	-7.9304	0.0000	8.4124	0.9822	13.3472	4.3341	11.2879	2.5150	4.1726	7.2037	5.3064	-13.4500	-10.3473	-8.9977	-11.9494	-36.6146	-24.2835	-2.3026	-1.3714381	2.91e+00	9.89e-01	1.36e+01	4.46e+00	3.30e+01	1.08e+01	3.90e+01	1.28e+01
0108_(11-55	FINAL	7.5019	10.7282	0.0000	4.2873	2.5070	2.8908	4.4035	5.7270	13.9481	9.9416	13.8155	13.8155	-13.5833	-10.4181	-16.6106	-22.6748	-17.4475	-5.1164	-2.3026	-1.3716136	1.94e+00	5.81e-01	1.87e+01	6.13e+00	6.93e+01	2.30e+01	7.90e+01	2.63e+01
0108_(54-37	FINAL	-2.3338	-7.8404	0.0000	8.5388	0.3843	13.7202	3.6502	11.2094	2.4343	4.1477	7.2037	5.3064	-13.3317	-10.4194	-8.6365	-11.8905	-36.4465	-24.1154	-2.3026	-1.3720594	3.13e+00	1.07e+00	1.38e+01	4.56e+00	3.22e+01	1.06e+01	3.76e+01	1.23e+01
0108_(2-97)	FINAL	13.8563	2.3015	0.0000	6.5737	4.4298	1.3370	10.9975	20.2678	5.9279	4.9416	13.8000	13.8000	-29.1884	-14.6468	-14.8508	-10.2517	-23.6696	-11.3385	-2.3026	-1.3720636	2.73e+00	8.60e-01	1.86e+01	6.08e+00	4.59e+01	1.50e+01	5.39e+01	1.71e+01
0108_(47-58	FINAL	12.1673	1.3545	0.0000	3.9163	3.2806	7.8404	12.5068	2.3279	5.7928	6.2275	13.8155	13.8155	-29.3621	-5.7888	-21.8797	-9.4926	-23.7073	-11.3762	-2.3026	-1.3728521	3.20e+00	1.09e+00	2.06e+01	6.66e+00	5.22e+01	1.67e+01	6.18e+01	1.96e+01
0108_(54-78	FINAL	-2.3115	-7.9111	0.0000	8.2208	0.5366	13.3786	4.4808	12.5311	2.1564	3.9351	7.2037	5.3064	-13.4263	-10.4508	-8.1576	-11.9368	-36.5606	-24.2295	-2.3026	-1.3730904	3.60e+00	1.26e+00	1.64e+01	5.42e+00	3.92e+01	1.29e+01	4.61e+01	1.51e+01
0108_(14-87	FINAL	10.4820	5.4918	0.0000	0.7789	3.3987	3.1128	4.4995	5.8276	18.2440	17.2229	13.8155	13.8155	-13.6689	-10.4451	-14.2132	-17.1351	-21.3574	-9.0263	-2.3026	-1.3737977	1.85e+00	6.31e-01	1.38e+01	4.60e+00	4.49e+01	1.48e+01	5.02e+01	1.65e+01
0108_(23-3)	FINAL	7.7752	7.2346	0.0000	4.4893	0.8576	2.3046	0.0624	6.6593	2.0845	6.8458	13.8155	13.8155	-8.7069	-10.3211	-8.1567	-19.0122	-21.9218	-9.5907	-2.3026	-1.3745673	3.32e+00	1.09e+00	1.45e+01	4.83e+00	3.16e+01	1.05e+01	3.66e+01	1.22e+01
0108_(54-10	FINAL	-2.3795	-7.9532	0.0000	8.3973	0.0298	14.6202	4.2812	13.4602	2.1849	4.0220	7.2037	5.3064	-13.3664	-10.4120	-8.4740	-11.9630	-36.5664	-24.2353	-2.3026	-1.3759247	3.50e+00	1.20e+00	1.56e+01	5.14e+00	3.58e+01	1.17e+01	4.16e+01	1.36e+01
0108_(23-95	FINAL	7.5477	7.8955	0.0000	3.8739	0.9561	1.8345	0.0127	6.5588	1.5888	6.1740	13.8155	13.8155	-8.7156	-10.2908	-8.3355	-19.8433	-21.0528	-8.7217	-2.3026	-1.3763701	3.71e+00	1.22e+00	1.68e+01	5.56e+00	3.63e+01	1.21e+01	4.20e+01	1.40e+01
0108_(47-54	FINAL	12.4682	1.3447	0.0000	3.6437	3.0480	8.1696	11.7721	2.3765	5.9729	6.4031	13.8155	13.8155	-29.3507	-4.2202	-22.0653	-9.3265	-23.7064	-11.3753	-2.3026	-1.3764924	2.68e+00	9.17e-01	1.72e+01	5.59e+00	4.42e+01	1.41e+01	5.26e+01	1.67e+01
0108_(54-52	FINAL	-1.5800	-7.1826	0.0000	8.7152	1.0578	11.1189	3.6681	12.0081	2.7059	4.2534	7.2037	5.3064	-13.3474	-10.4124	-9.0858	-11.9025	-35.8413	-23.5102	-2.3026	-1.3769600	2.66e+00	9.06e-01	1.18e+01	3.89e+00	2.75e+01	9.02e+00	3.22e+01	1.05e+01
0108_(54-27	FINAL	-2.6512	-8.6075	0.0000	7.9618	0.5945	13.9864	3.8827	12.6417	2.5172	4.0789	7.2037	5.3064	-13.3978	-10.4315	-8.7675	-11.9299	-37.2975	-24.9664	-2.3026	-1.3772712	3.67e+00	1.30e+00	1.80e+01	5.99e+00	4.35e+01	1.44e+01	5.12e+01	1.69e+01
0108_(54-87	FINAL	-2.0041	-7.9254	0.0000	8.2051	0.8124	14.3437	4.0090	12.9508	2.7259	4.3087	7.2037	5.3064	-13.3441	-10.3934	-9.2630	-11.9128	-36.5382	-24.2071	-2.3026	-1.3773591	3.22e+00	1.13e+00	1.53e+01	5.09e+00	3.48e+01	1.15e+01	4.03e+01	1.33e+01
0108_(11-64	FINAL	7.3415	11.2517	0.0000	2.7852	3.1219	3.9845	4.5647	6.0078	14.0077	7.8601	13.8155	13.8155	-13.6530	-10.3716	-15.4114	-23.2544	-18.0896	-5.7585	-2.3026	-1.3778153	1.61e+00	4.98e-01	1.48e+01	4.90e+00	5.60e+01	1.86e+01	6.34e+01	2.11e+01
0108_(54-62	FINAL	-2.5347	-8.4227	0.0000	8.3154	0.3060	12.9763	3.9751	12.5829	2.4850	4.1331	7.2037	5.3064	-13.3898	-10.3426	-8.7930	-12.0134	-37.1166	-24.7855	-2.3026	-1.3779802	3.16e+00	1.09e+00	1.49e+01	4.92e+00	3.61e+01	1.19e+01	4.26e+01	1.40e+01
0108_(14-67	FINAL	9.6840	5.6269	0.0000	0.6669	4.0361	2.1172	4.0453	5.3626	17.9949	17.0013	13.8155	13.8155	-13.6929	-10.6062	-14.2351	-17.2252	-21.0285	-8.6974	-2.3026	-1.3784163	2.54e+00	8.64e-01	1.86e+01	6.20e+00	6.36e+01	2.10e+01	7.14e+01	2.35e+01
0108-cross-i	FINAL	10.4121	1.2875	0.0000	0.1041	1.2284	11.1242	7.1629	12.9826	5.9989	6.1599	13.8155	13.8155	-29.3170	-0.4220	-20.6852	-4.5564	-23.7658	-11.4347	-2.3026	-1.3786673	2.61e+00	8.54e-01	1.60e+01	5.10e+00	3.93e+01	1.24e+01	4.63e+01	1.46e+01
0108_(2-0)	FINAL	13.7271	2.1030	0.0000	6.8241	3.5243	0.1106	10.0322	19.1470	5.9885	5.2372	13.8000	13.8000	-29.1333	-15.4347	-14.8586	-10.3540	-23.6662	-11.3351	-2.3026	-1.3788208	2.59e+00	8.07e-01	1.80e+01	5.83e+00	4.63e+01	1.51e+01	5.51e+01	1.75e+01
0108_(28-47	FINAL	12.4063	2.1596	0.0000	4.8917	3.9063	15.1123	6.4810	10.6131	6.1403	5.3600	13.8155	13.8155	-29.3142	-10.4340	-14.5239	-10.1545	-23.5701	-11.2390	-2.3026	-1.3794785	2.19e+00	6.91e-01	1.47e+01	4.79e+00	3.63e+01	1.19e+01	4.23e+01	1.35e+01
0108_(27-77	FINAL	13.9843	2.2955	0.0000	2.0149	1.2274	10.2712	5.3017	5.0140	5.7592	6.0358	15.9465	7.4567	-22.0768	-17.0079	-4.0510	-10.2588	-23.7448	-11.4137	-2.3026	-1.3797253	3.13e+00	9.64e-01	2.10e+01	7.03e+00	5.02e+01	1.76e+01	5.82e+01	1.99e+01
0108_(54-54	FINAL	-2.5079	-8.2503	0.0000	8.2034	0.7893	12.7505	3.9996	12.9782	2.4297	4.0318	7.2037	5.3064	-13.3764	-10.4105	-8.5712	-11.9359	-36.9540	-24.6229	-2.3026	-1.3802285	3.39e+00	1.19e+00	1.61e+01	5.33e+00	3.93e+01	1.30e+01	4.66e+01	1.53e+01
0108_(47-3)	FINAL	12.8145	1.2393	0.0000	3.7128	2.6878	8.6211	11.7106	3.5165	5.7997	6.2149	13.8155	13.8155	-29.3543	-5.5555	-21.9741	-9.7491	-23.6656	-11.3345	-2.3026	-1.3808731	3.22e+00	1.07e+00	2.03e+01	6.54e+00	5.01e+01	1.59e+01	5.88e+01	1.85e+01
0108_(14-42	FINAL	9.0679	5.7055	0.0000	1.3764	3.6298	1.0251	4.4628	5.7829	17.6751	16.1215	13.8155	13.8155	-13.6176	-10.3422	-14.2081	-17.4421	-21.2128	-8.8817	-2.3026	-1.3812062	3.24e+00	1.10e+00	2.23e+01	7.43e+00	6.59e+01	2.18e+01	7.55e+01	2.50e+01
0108_(54-80	FINAL	-2.3886	-7.8001	0.0000	8.1668	0.7127	13.5272	3.5193	11.5408	1.8871	3.6615	7.2037	5.3064	-13.3867	-10.3923	-8.1474	-12.0138	-36.4813	-24.1502	-2.3026	-1.3812317	4.45e+00	1.53e+00	1.92e+01	6.31e+00	4.39e+01	1.44e+01	5.10e+01	1.67e+01
0108_(11-95	FINAL	7.4506	11.2237	0.0000	3.5505	3.1239	4.3995	4.5825	5.9878	14.3810	7.3185	13.8155	13.8155	-13.6346	-10.3333	-16.0612	-23.2163	-18.2588	-5.9277	-2.3026	-1.3818962	1.38e+00	4.22e-01	1.40e+01	4.61e+00	5.66e+01	1.88e+01	6.45e+01	2.15e+01
0108_(54-48	FINAL	-1.9436	-8.1347	0.0000	8.1363	0.4739	14.5110	4.0633	12.1121	2.6862	4.2223	7.2037	5.3064	-13.4436	-10.4383	-9.7039	-11.8911	-36.7816	-24.4505	-2.3026	-1.3827437	3.09e+00	1.06e+00	1.43e+01	4.70e+00	3.25e+01	1.07e+01	3.77e+01	1.24e+01
0108_(2-88)	FINAL	13.8299	2.3363	0.0000	7.0799	3.7866	0.0655	9.9777	20.3266	6.0322	5.1299	13.8000	13.8000	-28.9850	-15.6398	-15.0918	-10.3815	-23.6058	-11.2747	-2.3026	-1.3828209	2.45e+00	7.69e-01	1.70e+01	5.51e+00	4.32e+01	1.41e+01	5.13e+01	1.62e+01
0108_(55-85	FINAL	15.0644	1.5415	0.0000	4.3713	6.0324	9.3300	3.4151	14.0708	5.6111	0.0938	13.8000	13.8000	-21.8492	-10.4220	-11.6525	-11.8995	-28.8484	-16.5173	-2.3026	-1.3838086	3.74e+00	1.13e+00	2.07e+01	6.69e+00	4.97e+01	1.65e+01	5.84e+01	1.93e+01
0108_(28-55	FINAL	13.8503	1.5539	0.0000	4.0885	3.3243	16.5010	6.8794	11.7495	5.9052	5.5199	13.8155	13.8155	-29.4037	-11.5678	-16.1717	-10.3892	-23.6883	-11.3572	-2.3026	-1.3842682	2.95e+00	8.96e-01	1.98e+01	6.45e+00	4.62e+01	1.52e+01	5.15e+01	1.69e+01
0108_(47-5)	FINAL	12.3751	1.2905	0.0000	4.1329	3.3963	7.7363	12.0524	2.9507	5.9015	6.3039	13.8155	13.8155	-29.3967	-5.8528	-21.7359	-9.7273	-23.6720	-11.3409	-2.3026	-1.3846091	2.91e+00	9.70e-01	1.87e+01	6.04e+00	4.78e+01	1.52e+01	5.66e+01	1.78e+01
0108_(23-33	FINAL	7.5304	7.4071	0.0000	3.8890	1.0916	3.1829	0.1522	6.4732	2.0163	6.7085	13.8155	13.8155	-8.1050	-10.3034	-8.4364	-19.3430	-21.2877	-8.9566	-2.3026	-1.3846677	3.93e+00	1.29e+00	1.84e+01	6.11e+00	4.09e+01	1.36e+01	4.76e+01	1.58e+01
0108_(54-12	FINAL	-2.5728	-8.3284	0.0000	8.4889	0.2771	13.0383	4.2855	12.4221	2.2285	4.0255	7.2037	5.3064	-13.4678	-10.3530	-8.4591	-12.0123	-36.9212	-24.5901	-2.3026	-1.3852885	3.37e+00	1.13e+00	1.50e+01	4.92e+00	3.59e+01	1.18e+01	4.23e+01	1.39e+01
0108-cross-i	FINAL	10.6033	1.4680	0.0000	0.0840	1.3048	11.3391	7.8484	12.3151	6.0482	6.1351	13.8155	13.8155	-29.4023	-1.0717	-20.5693	-4.7702	-23.7277	-11.3966	-2.3026	-1.3854451	2.42e+00	8.08e-01	1.51e+01	4.85e+00	3.77e+01	1.20e+01	4.46e+01	1.41e+01
0108_(14-27	FINAL	10.0094	5.3735	0.0000	0.9119	3.3645	1.7173	4.7619	6.0702	17.2847	17.2004	13.8155	13.8155	-13.5427	-10.3517	-14.0969	-17.1885	-20.8946	-8.5635	-2.3026	-1.3857234	2.14e+00	7.33e-01	1.53e+01	5.12e+00	4.45e+01	1.47e+01	5.01e+01	1.65e+01
0108_(28-96	FINAL	14.3148	1.5094	0.0000	2.5925	3.3272	16.6679	6.7228	11.6220	6.0939	5.6845	13.8155	13.8155	-29.3646	-10.6849	-16.7705	-10.3175	-23.7971	-11.4660	-2.3026	-1.3857726	2.46e+00	7.46e-01	1.67e+01	5.46e+00	4.03e+01	1.33e+01	4.51e+01	1.48e+01
0108_(47-39	FINAL	12.2604	1.3095	0.0000	4.1620	3.4772	8.1194	12.4782	2.6492	5.9120	6.3018	13.8155	13.8155	-29.3559	-6.2079	-21.9247	-9.6134	-23.7106	-11.3795	-2.3026	-1.3862928	2.86e+00	9.58e-01	1.83e+01	5.89e+00	4.64e+01	1.47e+01	5.48e+01	1.73e+01
0108_(54-55	FINAL	-2.8452	-8.7112	0.0000	8.2609	0.2786	12.1151	4.4435	12.1175	2.4241	4.1470	7.2037	5.3064	-13.5052	-10.4251	-8.5460	-11.9402	-37.3355	-25.0044	-2.3026	-1.3863422	3.36e+00	1.18e+00	1.61e+01	5.33e+00	3.84e+01	1.27e+01	4.51e+01	1.49e+01
0108_(1-0)	FINAL	12.9559	1.6507	0.0000	5.6744	8.9180	9.0079	8.9855	13.1056	5.5846	5.3251	13.8000	13.8000	-23.1190	-17.0378	-8.3089	-10.4363	-23.5755	-11.2444	-2.3026	-1.3866569	3.91e+00	1.18e+00	2.57e+01	8.51e+00	6.14e+01	2.10e+01	7.14e+01	2.37e+01
0108_(47-92	FINAL	12.3018	1.4311	0.0000	3.1278	4.0593	7.5034	12.1409	2.6256	5.8778	6.3202	13.8155	13.8155	-29.3925	-5.8875	-21.6884	-9.6440	-23.6985	-11.3674	-2.3026	-1.3866928	2.93e+00	1.01e+00	1.90e+01	6.18e+00	4.81e+01	1.54e+01	5.70e+01	1.81e+01
0108_(2-34)	FINAL	13.9222	2.2097	0.0000	6.8425	3.1506	0.1994	10.2504	19.9791	6.1365	5.2221	13.8000	13.8000	-29.0594	-15.6775	-14.6305	-10.3109	-23.6717	-11.3406	-2.3026	-1.3873997	2.23e+00	6.96e-01	1.56e+01	5.04e+00	4.03e+01	1.31e+01	4.80e+01	1.52e+01
0108_(54-29	FINAL	-2.9162	-8.8349	0.0000	7.9185	0.9341	12.6259	3.3588	13.2705	2.2936	3.9177	7.2037	5.3064	-13.4359	-10.3818	-8.3767	-11.9311	-37.4369	-25.1058	-2.3026	-1.3875456	4.30e+00	1.51e+00	2.05e+01	6.81e+00	5.07e+01	1.68e+01	6.04e+01	1.99e+01
0108_(54-61	FINAL	-1.7793	-7.4558	0.0000	8.3424	0.0460	12.9264	4.1846	11.9182	2.5543	4.2342	7.2037	5.3064	-13.4104	-10.3789	-8.3901	-11.9568	-36.1195	-23.7884	-2.3026	-1.3883436	3.05e+00	1.08e+00	1.45e+01	4.81e+00	3.40e+01	1.12e+01	3.98e+01	1.31e+01
0108_(54-28	FINAL	-2.2096	-8.1750	0.0000	8.3081	0.7943	13.0381	4.5582	12.6838	2.6650	4.3001	7.2037	5.3064	-13.4541	-10.3707	-8.7104	-11.9974	-36.8428	-24.5117	-2.3026	-1.3889266	2.92e+00	1.03e+00	1.43e+01	4.75e+00	3.41e+01	1.13e+01	4.01e+01	1.32e+01
0108_(54-35	FINAL	-1.7967	-7.3459	0.0000	8.4393	0.8746	13.5450	3.8830	12.5314	2.4785	4.1312	7.2037	5.3064	-13.2863	-10.4053	-9.0317	-11.8924	-35.9663	-23.6352	-2.3026	-1.3890993	3.36e+00	1.16e+00	1.52e+01	5.03e+00	3.48e+01	1.14e+01	4.04e+01	1.33e+01
0108_(47-25	FINAL	12.2145	1.4881	0.0000	4.1599	3.0470	7.6794	11.8620	3.7798	5.7799	6.1913	13.8155	13.8155	-29.4103	-5.4707	-21.7338	-9.7201	-23.6234	-11.2923	-2.3026	-1.3892044	3.20e+00	1.11e+00	2.05e+01	6.66e+00	5.09e+01	1.63e+01	5.98e+01	1.89e+01
0108-cross-i	FINAL	10.4350	1.2953	0.0000	0.6950	1.6576	10.9187	8.0482	12.3017	6.0153	6.2623	13.8155	13.8155	-29.3371	-0.9741	-20.2833	-5.0370	-23.8127	-11.4816	-2.3026	-1.3892184	2.55e+00	8.38e-01	1.61e+01	5.14e+00	4.08e+01	1.30e+01	4.85e+01	1.54e+01
0108_(47-57	FINAL	11.9378	1.3190	0.0000	4.3269	2.8568	8.1172	11.3780	3.1623	5.8018	6.2377	13.8155	13.8155	-29.4115	-5.1985	-21.6888	-9.5915	-23.6826	-11.3515	-2.3026	-1.3897922	3.20e+00	1.08e+00	2.04e+01	6.59e+00	5.12e+01	1.63e+01	6.04e+01	1.91e+01
0108_(47-63	FINAL	12.2344	1.5107	0.0000	4.3858	3.4366	8.3571	11.7735	3.5847	5.9777	6.3583	13.8155	13.8155	-29.4127	-5.1008	-21.6023	-9.8189	-23.6137	-11.2826	-2.3026	-1.3901257	2.63e+00	9.04e-01	1.69e+01	5.52e+00	4.26e+01	1.36e+01	5.02e+01	1.59e+01
0108_(23-39	FINAL	7.5956	7.5381	0.0000	3.9037	0.7650	3.5273	0.0687	6.7307	2.2473	5.9550	13.8155	13.8155	-7.9111	-10.3137	-8.0191	-19.4652	-20.1780	-7.8469	-2.3026	-1.3902258	3.27e+00	1.08e+00	1.44e+01	4.79e+00	3.17e+01	1.05e+01	3.68e+01	1.23e+01
0108_(14-17	FINAL	8.8251	5.8539	0.0000	1.2654	3.8804	1.9062	4.1716	5.5343	17.0771	17.0012	13.8155	13.8155	-13.4966	-10.4596	-14.1594	-17.5225	-21.3073	-8.9762	-2.3026	-1.3906689	3.68e+00	1.21e+00	2.62e+01	8.67e+00	7.72e+01	2.55e+01	8.74e+01	2.89e+01
0108_(11-56	FINAL	7.3617	10.3776	0.0000	3.8969	3.5589	3.7628	4.5999	6.0638	14.4179	8.9694	13.8155	13.8155	-13.6400	-10.3371	-15.7722	-22.3590	-17.6809	-5.3498	-2.3026	-1.3910268	1.43e+00	4.37e-01	1.39e+01	4.58e+00	5.42e+01	1.80e+01	6.14e+01	2.04e+01
0108-cross-i	FINAL	11.3480	2.3190	0.0000	0.2908	4.1209	12.0564	13.3524	9.4673	6.1389	5.1101	13.8155	13.8155	-29.3878	-4.2853	-16.9755	-5.0298	-23.5736	-11.2425	-2.3026	-1.3911693	2.07e+00	6.57e-01	1.35e+01	4.37e+00	3.50e+01	1.14e+01	4.18e+01	1.36e+01
0108_(14-82	FINAL	10.1319	5.4806	0.0000	0.2828	3.0623	2.7924	4.8244	6.1026	17.1494	15.9273	13.8155	13.8155	-13.5243	-10.4029	-14.0982	-17.2264	-21.3000	-8.9689	-2.3026	-1.3911694	2.39e+00	8.14e-01	1.62e+01	5.42e+00	4.51e+01	1.49e+01	5.12e+01	1.69e+01
0108_(47-82	FINAL	12.3324	1.3882	0.0000	4.4894	3.0204	7.6232	12.1609	3.3029	6.0203	6.3975	13.8155	13.8155	-29.3537	-5.3076	-21.9537	-9.6014	-23.6576	-11.3265	-2.3026	-1.3915277	2.54e+00	8.54e-01	1.63e+01	5.25e+00	4.15e+01	1.32e+01	4.91e+01	1.55e+01
0108_(54-4)	FINAL	-1.8102	-7.9793	0.0000	8.0257	0.2525	13.5204	4.8716	11.3259	2.5688	4.1852	7.2037	5.3064	-13.5184	-10.4561	-9.0084	-11.8624	-36.6433	-24.3122	-2.3026	-1.3923827	3.20e+00	1.13e+00	1.61e+01	5.33e+00	3.98e+01	1.31e+01	4.73e+01	1.56e+01
0108_(47-83	FINAL	11.4908	1.4136	0.0000	4.4228	3.7959	7.2003	12.0960	2.9191	5.8824	6.3228	13.8155	13.8155	-29.3952	-5.3737	-21.5878	-9.2231	-23.7160	-11.3849	-2.3026	-1.3923884	2.89e+00	9.88e-01	1.86e+01	6.02e+00	4.76e+01	1.52e+01	5.65e+01	1.79e+01
0108_(31-12	FINAL	13.1933	4.0203	0.0000	2.3520	3.2063	3.4255	6.7359	0.0218	6.3110	14.4328	13.8155	13.8155	-29.3194	-9.1829	-19.7275	-8.2993	-23.5647	-11.2336	-2.3026	-1.3924765	1.69e+00	5.87e-01	1.11e+01	3.73e+00	2.75e+01	9.11e+00	3.22e+01	1.06e+01
0108_(47-51	FINAL	12.8360	1.3917	0.0000	4.1233	2.4112	7.1581	11.6846	3.2382	6.1179	6.4982	13.8155	13.8155	-29.3998	-5.5411	-21.8338	-9.7989	-23.6453	-11.3142	-2.3026	-1.3924774	2.32e+00	7.89e-01	1.50e+01	4.85e+00	3.80e+01	1.21e+01	4.49e+01	1.42e+01
0108-cross-i	FINAL	10.6150	1.5934	0.0000	0.8054	1.3580	10.7617	7.9874	12.1851	5.9730	6.0824	13.8155	13.8155	-29.3215	-0.1410	-20.7579	-4.8495	-23.6395	-11.3084	-2.3026	-1.3925632	2.56e+00	8.59e-01	1.61e+01	5.16e+00	4.09e+01	1.30e+01	4.87e+01	1.54e+01
0108-cross-i	FINAL	10.7849	1.8029	0.0000	0.6701	0.6754	11.1575	6.8284	12.4421	5.9943	6.1305	13.8155	13.8155	-29.3235	-0.5534	-18.3094	-5.1123	-23.6240	-11.2929	-2.3026	-1.3927114	2.49e+00	7.86e-01	1.56e+01	4.99e+00	3.88e+01	1.25e+01	4.58e+01	1.47e+01
0108_(47-36	FINAL	12.8461	1.2443	0.0000	3.7367	2.7513	6.9310	11.0299	2.4476	5.9089	6.3466	13.8155	13.8155	-29.3837	-6.1848	-21.7020	-9.8177	-23.7557	-11.4246	-2.3026	-1.3927950	2.90e+00	9.69e-01	1.86e+01	6.02e+00	4.69e+01	1.49e+01	5.52e+01	1.74e+01
0108_(28-79	FINAL	12.7302	1.7713	0.0000	5.7624	3.5327	13.9279	8.9814	10.5709	5.9481	5.4316	13.8155	13.8155	-29.3868	-11.3815	-14.6486	-10.2812	-23.6697	-11.3386	-2.3026	-1.3932405	2.74e+00	8.44e-01	1.85e+01	6.00e+00	4.64e+01	1.52e+01	5.46e+01	1.73e+01
0108_(27-7)	FINAL	13.4599	2.1919	0.0000	0.5796	0.0992	12.1195	5.0844	5.4927	5.5494	5.8339	15.9465	7.4567	-21.6879	-16.9780	-2.5478	-10.2322	-23.6635	-11.3324	-2.3026	-1.3947073	3.81e+00	1.15e+00	2.53e+01	8.34e+00	5.94e+01	2.08e+01	6.86e+01	2.35e+01
0108-cross-i	FINAL	10.5189	1.3688	0.0000	1.3850	0.8864	11.9781	6.9431	11.3299	5.9566	6.0334	13.8155	13.8155	-29.3696	-0.5306	-20.6506	-5.2747	-23.7253	-11.3942	-2.3026	-1.3950803	2.69e+00	8.66e-01	1.67e+01	5.29e+00	4.16e+01	1.31e+01	4.92e+01	1.55e+01
0108_(54-13	FINAL	-2.1036	-7.7242	0.0000	8.3204	0.7814	13.9272	4.7958	12.4158	2.1677	3.8987	7.2037	5.3064	-13.4871	-10.4487	-8.2503	-11.9107	-36.4242	-24.0931	-2.3026	-1.3951461	3.32e+00	1.15e+00	1.48e+01	4.88e+00	3.56e+01	1.17e+01	4.20e+01	1.37e+01
0108_(11-37	FINAL	7.4299	10.1406	0.0000	3.4448	3.5567	3.3439	4.8936	6.3967	13.8877	7.7474	13.8155	13.8155	-13.6273	-10.3591	-15.6584	-22.1084	-17.7898	-5.4587	-2.3026	-1.3955065	1.48e+00	4.52e-01	1.23e+01	4.06e+00	4.20e+01	1.40e+01	4.77e+01	1.59e+01
0108_(54-72	FINAL	-2.1969	-8.1980	0.0000	8.0376	0.3633	12.4929	4.1079	12.3537	2.5757	4.2180	7.2037	5.3064	-13.4632	-10.3978	-8.2338	-11.9835	-36.8529	-24.5218	-2.3026	-1.3955833	3.30e+00	1.18e+00	1.64e+01	5.47e+00	4.02e+01	1.33e+01	4.76e+01	1.57e+01
0108_(2-15)	FINAL	13.8436	2.2611	0.0000	6.3301	3.9553	0.8096	10.6769	19.7576	5.7417	4.8936	13.8000	13.8000	-28.8633	-15.9412	-14.3394	-10.3601	-23.5760	-11.2449	-2.3026	-1.3959591	3.29e+00	1.03e+00	2.28e+01	7.35e+00	5.81e+01	1.88e+01	6.89e+01	2.17e+01
0108_(23-80	FINAL	7.7226	7.4161	0.0000	4.0994	0.6322	2.1451	0.0103	6.7149	1.6208	6.5209	13.8155	13.8155	-8.8700	-10.2899	-7.8075	-19.2293	-21.7663	-9.4352	-2.3026	-1.3962941	3.26e+00	1.07e+00	1.41e+01	4.67e+00	3.03e+01	1.01e+01	3.50e+01	1.17e+01
0108_(47-85	FINAL	12.2923	1.4000	0.0000	4.4454	3.7093	7.5003	12.5417	3.5611	6.0877	6.4648	13.8155	13.8155	-29.3875	-6.0591	-21.6612	-9.7889	-23.6469	-11.3158	-2.3026	-1.3964164	2.38e+00	8.05e-01	1.54e+01	5.00e+00	3.93e+01	1.25e+01	4.66e+01	1.47e+01
0108_(54-46	FINAL	-1.6960	-7.6132	0.0000	8.4125	0.7058	13.0164	4.4691	11.6789	2.7044	4.3600	7.2037	5.3064	-13.3867	-10.4066	-9.2658	-11.8944	-36.2737	-23.9426	-2.3026	-1.3967530	2.70e+00	9.30e-01	1.28e+01	4.24e+00	3.02e+01	9.94e+00	3.54e+01	1.16e+01
0108_(23-94	FINAL	7.6557	7.1394	0.0000	4.2754	1.8189	2.5081	0.0238	6.4434	1.3970	6.2708	13.8155	13.8155	-8.5037	-10.3671	-8.5367	-19.0510	-21.0287	-8.6976	-2.3026	-1.3970029	3.98e+00	1.31e+00	1.82e+01	6.04e+00	3.90e+01	1.30e+01	4.48e+01	1.49e+01
0108_(23-21	FINAL	7.5699	7.5494	0.0000	4.4078	0.2992	2.1336	0.1147	6.6011	1.0186	5.6968	13.8155	13.8155	-8.4143	-10.3282	-8.8863	-19.4653	-19.8906	-7.5595	-2.3026	-1.3971871	3.59e+00	1.18e+00	1.64e+01	5.43e+00	3.49e+01	1.16e+01	4.02e+01	1.33e+01
0108_(54-1)	FINAL	-2.9773	-8.8517	0.0000	8.0211	0.2042	12.7109	3.2112	11.8255	2.7883	4.2014	7.2037	5.3064	-13.3809	-10.4827	-8.9292	-11.8213	-37.4786	-25.1475	-2.3026	-1.3979388	3.58e+00	1.29e+00	1.74e+01	5.83e+00	4.18e+01	1.38e+01	4.92e+01	1.62e+01
0108_(12-3)	FINAL	1.2012	-6.8135	0.0000	2.1132	6.1126	3.5090	1.8345	2.6241	3.2311	4.9121	2.5350	14.7030	-13.4217	-10.4258	-3.7915	-11.9052	-35.4566	-23.1255	-2.3026	-1.3984249	3.52e+00	1.25e+00	1.74e+01	5.70e+00	4.21e+01	1.37e+01	4.96e+01	1.62e+01
0108_(23-45	FINAL	7.5882	7.3782	0.0000	4.3083	2.4927	1.8229	0.1222	6.5584	1.2235	6.1737	13.8155	13.8155	-8.4629	-10.2745	-9.1400	-19.3413	-21.0800	-8.7489	-2.3026	-1.3984436	3.71e+00	1.22e+00	1.67e+01	5.53e+00	3.72e+01	1.24e+01	4.34e+01	1.44e+01
0108_(54-81	FINAL	-2.1731	-7.7459	0.0000	8.4888	1.8459	14.2977	3.4770	10.7305	2.6315	4.1164	7.2037	5.3064	-13.3181	-10.3369	-9.0061	-11.9948	-36.4067	-24.0756	-2.3026	-1.3987546	3.32e+00	1.15e+00	1.50e+01	4.95e+00	3.35e+01	1.10e+01	3.87e+01	1.27e+01
0108_(2-66)	FINAL	13.8141	2.2148	0.0000	7.1254	3.2750	0.0154	8.6371	20.6208	6.1314	5.2743	13.8000	13.8000	-29.0325	-15.5617	-15.0196	-10.2471	-23.6679	-11.3368	-2.3026	-1.3992490	2.23e+00	6.98e-01	1.55e+01	5.00e+00	3.92e+01	1.28e+01	4.65e+01	1.47e+01
0108_(27-82	FINAL	13.7457	2.1595	0.0000	1.2996	2.0442	10.9645	5.2137	3.4432	5.4476	5.5900	15.9465	7.4567	-22.1944	-16.9563	-3.4311	-10.3101	-23.6640	-11.3329	-2.3026	-1.3992623	4.31e+00	1.31e+00	2.86e+01	9.39e+00	6.85e+01	2.34e+01	7.94e+01	2.64e+01
0108_(2-26)	FINAL	13.7418	2.3272	0.0000	6.9251	3.5240	0.8401	9.7562	19.8444	5.9890	5.1313	13.8000	13.8000	-28.8959	-16.0211	-14.8208	-10.4244	-23.5181	-11.1870	-2.3026	-1.3992808	2.55e+00	7.97e-01	1.76e+01	5.66e+00	4.45e+01	1.43e+01	5.27e+01	1.65e+01
0108_(47-60	FINAL	11.7314	1.4981	0.0000	4.5891	3.4616	8.5223	11.4677	3.8857	5.7773	6.1484	13.8155	13.8155	-29.3865	-4.9583	-21.6174	-9.6388	-23.6034	-11.2723	-2.3026	-1.4004946	3.20e+00	1.09e+00	2.04e+01	6.62e+00	5.13e+01	1.63e+01	6.04e+01	1.91e+01
0108_(54-2)	FINAL	-2.2928	-8.0649	0.0000	8.0099	1.6696	13.5954	3.8778	12.9437	2.3549	4.0863	7.2037	5.3064	-13.3733	-10.3676	-8.1982	-11.9425	-36.6921	-24.3610	-2.3026	-1.4005915	3.72e+00	1.33e+00	1.79e+01	5.97e+00	4.31e+01	1.42e+01	5.08e+01	1.68e+01
0108_(14-44	FINAL	9.6874	5.7042	0.0000	0.6958	3.4575	2.0295	4.4881	5.7387	17.0197	16.0367	13.8155	13.8155	-13.7036	-10.3436	-14.3828	-17.3408	-21.9128	-9.5817	-2.3026	-1.4007820	2.77e+00	9.06e-01	1.94e+01	6.39e+00	6.15e+01	2.03e+01	7.03e+01	2.32e+01
0108_(54-19	FINAL	-2.9815	-8.8464	0.0000	8.1632	1.6719	13.1759	4.3564	12.2149	2.4090	4.0480	7.2037	5.3064	-13.5272	-10.3677	-8.4235	-11.9261	-37.5436	-25.2125	-2.3026	-1.4009648	3.36e+00	1.18e+00	1.61e+01	5.35e+00	3.95e+01	1.30e+01	4.68e+01	1.54e+01
0108_(55-17	FINAL	15.5775	1.4673	0.0000	3.4549	6.2686	9.0147	4.0577	13.8400	6.0930	0.6717	13.8000	13.8000	-22.8484	-10.3847	-12.2043	-11.6725	-28.8474	-16.5163	-2.3026	-1.4011354	2.40e+00	7.23e-01	1.42e+01	4.59e+00	3.43e+01	1.14e+01	4.02e+01	1.33e+01
0108_(54-66	FINAL	-2.4218	-8.0365	0.0000	8.3104	0.5813	12.6463	4.0251	12.7772	2.3828	3.9551	7.2037	5.3064	-13.4660	-10.3635	-8.2801	-11.9598	-36.7426	-24.4115	-2.3026	-1.4013517	3.37e+00	1.18e+00	1.53e+01	5.08e+00	3.66e+01	1.20e+01	4.31e+01	1.41e+01
0108-cross-i	FINAL	11.1337	1.9773	0.0000	1.9814	2.0859	10.9012	5.7277	7.9823	6.1207	6.5127	13.8155	13.8155	-29.2988	-2.1376	-17.3060	-8.4558	-23.7146	-11.3835	-2.3026	-1.4013771	2.21e+00	6.98e-01	1.44e+01	4.63e+00	3.74e+01	1.21e+01	4.46e+01	1.45e+01
0108_(54-8)	FINAL	-1.7803	-7.8978	0.0000	8.2467	0.5486	13.1333	3.1934	12.9213	3.0375	4.4285	7.2037	5.3064	-13.4112	-10.3958	-8.7753	-11.9666	-36.5454	-24.2143	-2.3026	-1.4020860	2.70e+00	9.59e-01	1.32e+01	4.40e+00	3.26e+01	1.08e+01	3.87e+01	1.28e+01
0108_(12-57	FINAL	0.4544	-8.5537	0.0000	0.0585	5.4090	3.1819	3.2469	4.3136	3.1312	4.9695	2.5350	14.7030	-13.4783	-10.4062	-1.9946	-11.8815	-37.1733	-24.8422	-2.3026	-1.4025183	2.90e+00	1.01e+00	1.54e+01	5.06e+00	3.94e+01	1.29e+01	4.71e+01	1.56e+01
0108_(11-50	FINAL	7.4975	10.9834	0.0000	4.3790	2.9781	4.1561	4.7628	6.1113	14.0687	8.1621	13.8155	13.8155	-13.6264	-10.4440	-16.3177	-22.9074	-18.0811	-5.7500	-2.3026	-1.4026215	1.23e+00	3.73e-01	1.19e+01	3.92e+00	4.55e+01	1.51e+01	5.17e+01	1.72e+01
0108_(55-75	FINAL	15.4706	1.7417	0.0000	2.5097	6.8490	9.2301	4.4557	13.5482	5.7437	0.2034	13.8000	13.8000	-22.3514	-10.3780	-10.9530	-11.7873	-28.7998	-16.4687	-2.3026	-1.4027746	2.95e+00	8.99e-01	1.58e+01	5.11e+00	3.72e+01	1.24e+01	4.36e+01	1.44e+01
0108_(11-78	FINAL	7.5214	9.8398	0.0000	4.9973	3.1288	3.1697	4.4809	5.8607	15.9248	8.5832	13.8155	13.8155	-13.6660	-10.3724	-15.9008	-21.7451	-17.5814	-5.2503	-2.3026	-1.4028061	1.23e+00	3.73e-01	1.28e+01	4.23e+00	5.60e+01	1.86e+01	6.36e+01	2.11e+01
0108_(23-30	FINAL	7.5469	7.8228	0.0000	3.9861	0.7972	2.1507	0.1139	6.6230	1.3712	5.6496	13.8155	13.8155	-8.5694	-10.2453	-8.4120	-19.7442	-21.3197	-8.9886	-2.3026	-1.4028264	3.56e+00	1.17e+00	1.61e+01	5.36e+00	3.58e+01	1.19e+01	4.17e+01	1.39e+01
0108_(54-83	FINAL	-3.5939	-9.3100	0.0000	8.4693	0.4495	13.4246	3.8840	13.3200	2.6067	4.1045	7.2037	5.3064	-13.3228	-10.5166	-9.5142	-11.8514	-38.0127	-25.6816	-2.3026	-1.4030665	2.95e+00	9.98e-01	1.31e+01	4.29e+00	3.03e+01	9.90e+00	3.53e+01	1.15e+01
0108_(23-53	FINAL	7.6389	7.2325	0.0000	5.0334	1.3829	1.7699	0.0432	6.6453	1.7589	7.4133	13.8155	13.8155	-9.1819	-10.3299	-8.6712	-19.1473	-20.7800	-8.4489	-2.3026	-1.4033915	3.32e+00	1.09e+00	1.42e+01	4.71e+00	2.98e+01	9.91e+00	3.42e+01	1.14e+01
0108_(47-81	FINAL	11.6879	1.3801	0.0000	3.9167	4.6470	7.7423	11.9600	3.1231	5.8913	6.2664	13.8155	13.8155	-29.4065	-4.8644	-21.4972	-9.6439	-23.6927	-11.3616	-2.3026	-1.4035878	2.89e+00	9.80e-01	1.87e+01	6.03e+00	4.76e+01	1.52e+01	5.64e+01	1.78e+01
0108_(27-51	FINAL	13.4321	2.2935	0.0000	0.9460	0.4123	11.0359	5.4747	6.1450	5.4697	5.5628	15.9465	7.4567	-22.3183	-16.9558	-3.5982	-10.2678	-23.6100	-11.2789	-2.3026	-1.4036572	4.19e+00	1.27e+00	2.81e+01	9.02e+00	6.73e+01	2.27e+01	7.80e+01	2.57e+01
0108_(47-28	FINAL	12.1380	1.3670	0.0000	4.4693	3.8062	6.4803	10.1602	2.6606	5.9437	6.3364	13.8155	13.8155	-29.4006	-5.6658	-21.6064	-9.8346	-23.6644	-11.3333	-2.3026	-1.4040491	2.76e+00	9.24e-01	1.76e+01	5.68e+00	4.40e+01	1.40e+01	5.18e+01	1.63e+01
0108_(23-14	FINAL	7.7629	7.3234	0.0000	4.5944	1.0072	3.3395	0.0939	6.7576	2.0832	5.8521	13.8155	13.8155	-8.2721	-10.3791	-9.3035	-19.1323	-21.3445	-9.0134	-2.3026	-1.4044563	3.07e+00	1.00e+00	1.33e+01	4.41e+00	2.84e+01	9.45e+00	3.28e+01	1.09e+01
0108_(27-44	FINAL	13.4257	2.5905	0.0000	0.0319	0.4270	11.5532	4.6856	4.1716	5.6954	5.7729	15.9465	7.4567	-22.4670	-17.0322	-3.1754	-10.2483	-23.6692	-11.3381	-2.3026	-1.4046518	3.35e+00	1.00e+00	2.23e+01	7.10e+00	5.28e+01	1.79e+01	6.11e+01	2.03e+01
0108_(54-39	FINAL	-2.1264	-7.6909	0.0000	8.0587	0.7647	13.3910	3.7993	12.3404	2.0526	3.7690	7.2037	5.3064	-13.4806	-10.4233	-7.8659	-11.9568	-36.3603	-24.0292	-2.3026	-1.4048957	3.98e+00	1.40e+00	1.74e+01	5.77e+00	4.15e+01	1.36e+01	4.88e+01	1.60e+01
0108-cross-i	FINAL	10.7642	1.5888	0.0000	0.4648	1.5104	11.7248	7.6960	12.1344	5.8694	5.9319	13.8155	13.8155	-29.3563	-2.1696	-21.1380	-5.3346	-23.6493	-11.3182	-2.3026	-1.4052892	2.84e+00	9.54e-01	1.78e+01	5.73e+00	4.51e+01	1.43e+01	5.36e+01	1.70e+01
0108_(47-84	FINAL	11.8608	1.4036	0.0000	4.2992	3.5551	6.7380	10.7150	3.3719	5.8419	6.2769	13.8155	13.8155	-29.3832	-6.9310	-21.7308	-9.4060	-23.7037	-11.3726	-2.3026	-1.4052921	3.03e+00	1.03e+00	1.96e+01	6.33e+00	5.02e+01	1.60e+01	5.96e+01	1.88e+01
0108_(47-80	FINAL	12.1526	1.5268	0.0000	3.6566	4.0850	7.5150	11.4412	3.1254	5.8711	6.2829	13.8155	13.8155	-29.3992	-5.0734	-21.5290	-9.7217	-23.6368	-11.3057	-2.3026	-1.4053807	2.92e+00	1.01e+00	1.90e+01	6.20e+00	4.82e+01	1.55e+01	5.70e+01	1.81e+01
0108_(47-87	FINAL	12.2675	1.5056	0.0000	4.4203	3.2283	8.2213	11.7637	3.3337	5.8914	6.2735	13.8155	13.8155	-29.3924	-5.5361	-21.8076	-9.7380	-23.5885	-11.2574	-2.3026	-1.4057100	2.85e+00	9.75e-01	1.82e+01	5.92e+00	4.57e+01	1.46e+01	5.38e+01	1.70e+01
0108_(54-57	FINAL	-1.7831	-8.0686	0.0000	8.3257	0.3989	13.5170	4.2730	12.2274	2.7675	4.3634	7.2037	5.3064	-13.4472	-10.4006	-9.3052	-11.9806	-36.6894	-24.3583	-2.3026	-1.4059777	2.66e+00	9.02e-01	1.25e+01	4.12e+00	3.04e+01	1.00e+01	3.60e+01	1.19e+01
0108_(54-51	FINAL	-2.5154	-8.5111	0.0000	8.2155	0.4290	13.8436	4.5328	13.0595	2.4912	4.2714	7.2037	5.3064	-13.4420	-10.4158	-8.7481	-11.9499	-37.1044	-24.7733	-2.3026	-1.4062215	3.23e+00	1.13e+00	1.57e+01	5.19e+00	3.71e+01	1.23e+01	4.35e+01	1.44e+01
0108_(47-50	FINAL	11.4419	1.5410	0.0000	4.8102	2.7714	7.2657	11.8581	2.1713	5.7767	6.1967	13.8155	13.8155	-29.3751	-6.7781	-21.4868	-9.3155	-23.5991	-11.2680	-2.3026	-1.4063037	3.18e+00	1.09e+00	2.04e+01	6.60e+00	5.20e+01	1.66e+01	6.17e+01	1.95e+01
0108_(47-79	FINAL	11.4922	1.6039	0.0000	4.7590	3.0956	7.2989	11.5727	3.3404	6.0176	6.3956	13.8155	13.8155	-29.3991	-5.9436	-21.6421	-9.1959	-23.6165	-11.2854	-2.3026	-1.4063064	2.48e+00	8.65e-01	1.59e+01	5.18e+00	4.07e+01	1.30e+01	4.84e+01	1.53e+01
0108_(23-7)	FINAL	7.6502	7.2880	0.0000	4.0574	1.2400	1.6923	0.0868	6.6348	2.5580	5.7100	13.8155	13.8155	-8.2365	-10.2594	-8.4449	-19.1566	-21.2948	-8.9637	-2.3026	-1.4064647	3.64e+00	1.20e+00	1.65e+01	5.49e+00	3.63e+01	1.21e+01	4.20e+01	1.40e+01
0108_(54-45	FINAL	-2.0247	-7.4666	0.0000	8.2295	0.4835	13.8093	3.8857	12.9471	1.9832	3.6819	7.2037	5.3064	-13.3696	-10.3748	-8.1326	-11.9601	-36.1755	-23.8444	-2.3026	-1.4065096	3.93e+00	1.35e+00	1.67e+01	5.50e+00	3.98e+01	1.30e+01	4.68e+01	1.53e+01
0108_(54-49	FINAL	-2.6456	-8.1907	0.0000	8.2660	0.0783	13.0107	3.1740	12.7599	2.4712	4.0838	7.2037	5.3064	-13.3661	-10.4502	-8.1879	-11.8777	-36.7849	-24.4538	-2.3026	-1.4068041	3.45e+00	1.22e+00	1.56e+01	5.19e+00	3.72e+01	1.22e+01	4.37e+01	1.44e+01
0108_(31-52	FINAL	13.5683	4.4464	0.0000	2.7098	1.9271	3.6325	7.0780	0.0000	6.2903	13.5776	13.8155	13.8155	-29.3614	-9.1494	-19.8186	-7.8485	-23.4786	-11.1475	-2.3026	-1.4071008	1.70e+00	5.84e-01	1.11e+01	3.70e+00	2.72e+01	9.00e+00	3.18e+01	1.05e+01
0108_(54-14	FINAL	-2.9578	-9.0761	0.0000	8.2107	0.6158	12.9164	4.4198	11.9220	2.6603	4.2079	7.2037	5.3064	-13.4772	-10.3857	-9.0477	-12.0018	-37.7862	-25.4551	-2.3026	-1.4073280	3.02e+00	1.05e+00	1.48e+01	4.88e+00	3.57e+01	1.18e+01	4.21e+01	1.39e+01
0108_(23-26	FINAL	7.7034	7.1844	0.0000	4.4396	1.5874	3.1432	0.0171	6.5483	2.1108	7.0848	13.8155	13.8155	-8.7657	-10.2745	-8.3452	-19.0542	-21.4765	-9.1454	-2.3026	-1.4076739	3.69e+00	1.22e+00	1.65e+01	5.48e+00	3.64e+01	1.21e+01	4.23e+01	1.41e+01
0108_(47-65	FINAL	11.4953	1.3664	0.0000	4.7946	3.8190	8.4995	10.5112	2.2408	5.8676	6.2681	13.8155	13.8155	-29.3762	-4.8844	-21.7818	-9.4196	-23.6171	-11.2860	-2.3026	-1.4084909	2.94e+00	9.89e-01	1.85e+01	5.93e+00	4.61e+01	1.46e+01	5.43e+01	1.70e+01
0108_(11-71	FINAL	7.3966	10.4700	0.0000	3.6029	3.6618	3.5743	4.7699	6.2398	13.1390	9.3324	13.8155	13.8155	-13.6446	-10.3257	-15.7415	-22.4366	-18.1122	-5.7811	-2.3026	-1.4086005	1.32e+00	4.04e-01	1.22e+01	4.01e+00	4.76e+01	1.58e+01	5.44e+01	1.81e+01
0108_(47-34	FINAL	12.4348	1.3524	0.0000	3.5963	4.1007	8.0778	12.1434	2.2173	5.9983	6.4018	13.8155	13.8155	-29.3467	-4.4508	-22.0502	-9.5915	-23.6359	-11.3048	-2.3026	-1.4086205	2.60e+00	8.75e-01	1.64e+01	5.29e+00	4.09e+01	1.30e+01	4.81e+01	1.51e+01
0108_(54-68	FINAL	-2.8953	-8.5615	0.0000	8.3715	0.6329	13.8841	3.9269	12.6590	2.2211	3.9974	7.2037	5.3064	-13.4707	-10.3863	-8.4123	-11.8772	-37.1654	-24.8343	-2.3026	-1.4087331	3.43e+00	1.17e+00	1.52e+01	5.00e+00	3.64e+01	1.19e+01	4.29e+01	1.40e+01
0108_(27-39	FINAL	13.7524	2.6016	0.0000	0.1729	0.2857	12.2156	4.7711	4.1453	5.4380	5.6168	15.9465	7.4567	-21.4672	-16.9934	-2.2466	-10.2638	-23.5911	-11.2600	-2.3026	-1.4089701	4.12e+00	1.25e+00	2.75e+01	8.90e+00	6.47e+01	2.21e+01	7.47e+01	2.51e+01
0108_(12-74	FINAL	1.0641	-8.8270	0.0000	0.3175	4.4214	4.0978	2.4005	2.1084	3.1618	5.0897	2.5350	14.7030	-13.4085	-10.4055	-2.9903	-11.8992	-37.4994	-25.1683	-2.3026	-1.4089825	3.12e+00	1.09e+00	1.54e+01	5.05e+00	3.65e+01	1.19e+01	4.27e+01	1.40e+01
0108_(12-71	FINAL	0.3417	-7.2664	0.0000	1.1527	1.4392	3.8501	1.6067	3.7574	4.8351	4.8176	2.5350	14.7030	-13.4941	-10.3964	-1.4874	-11.8681	-35.9675	-23.6364	-2.3026	-1.4093501	4.67e+00	1.58e+00	2.07e+01	6.51e+00	4.78e+01	1.54e+01	5.54e+01	1.81e+01
0108_(47-56	FINAL	12.3807	1.3895	0.0000	4.2637	3.0998	8.0751	11.4190	2.4806	5.8746	6.2323	13.8155	13.8155	-29.3328	-5.1579	-21.8073	-9.7146	-23.6714	-11.3403	-2.3026	-1.4101003	2.95e+00	9.95e-01	1.92e+01	6.21e+00	4.96e+01	1.58e+01	5.90e+01	1.87e+01
0108_(23-19	FINAL	7.7590	7.9243	0.0000	3.5743	0.1724	2.2795	0.0477	6.7378	2.9465	7.1584	13.8155	13.8155	-8.3465	-10.3170	-7.8286	-19.7038	-21.8524	-9.5213	-2.3026	-1.4102051	3.16e+00	1.04e+00	1.44e+01	4.77e+00	3.09e+01	1.03e+01	3.56e+01	1.19e+01
0108_(14-0)	FINAL	8.9618	5.7274	0.0000	0.8132	3.7712	2.6080	4.8261	6.0446	18.0551	18.4087	13.8155	13.8155	-13.6386	-10.3676	-14.2817	-17.5172	-21.2750	-8.9439	-2.3026	-1.4104337	2.84e+00	9.49e-01	1.85e+01	6.16e+00	5.20e+01	1.72e+01	5.99e+01	1.98e+01
0108_(23-28	FINAL	7.8552	6.8407	0.0000	4.8769	0.5463	2.1635	0.0531	6.6869	1.1746	6.0923	13.8155	13.8155	-8.8294	-10.3066	-8.6655	-18.6416	-21.6303	-9.2992	-2.3026	-1.4112583	3.31e+00	1.09e+00	1.40e+01	4.64e+00	3.03e+01	1.01e+01	3.52e+01	1.17e+01
0108_(23-2)	FINAL	7.6115	7.4979	0.0000	4.4579	1.2781	2.1406	0.0201	6.4936	1.7543	5.5337	13.8155	13.8155	-8.8509	-10.3156	-8.7138	-19.4225	-20.9835	-8.6524	-2.3026	-1.4115839	3.90e+00	1.28e+00	1.78e+01	5.91e+00	3.78e+01	1.26e+01	4.33e+01	1.44e+01
0108_(11-69	FINAL	7.4228	11.1772	0.0000	2.4762	4.2394	2.9804	4.5252	6.0717	14.8917	8.1044	13.8155	13.8155	-13.7253	-10.4029	-16.4188	-23.0964	-18.0505	-5.7194	-2.3026	-1.4118422	1.53e+00	4.71e-01	1.40e+01	4.64e+00	5.51e+01	1.83e+01	6.23e+01	2.07e+01
0108_(47-12	FINAL	11.9647	1.5141	0.0000	3.6158	3.8177	8.0508	11.3454	4.4958	5.8603	6.2885	13.8155	13.8155	-29.3916	-5.6080	-21.7949	-9.4271	-23.6590	-11.3279	-2.3026	-1.4119994	2.95e+00	1.04e+00	1.89e+01	6.19e+00	4.78e+01	1.53e+01	5.65e+01	1.80e+01
0108_(47-77	FINAL	11.6335	1.2410	0.0000	4.7828	3.2368	7.5747	11.2842	3.3327	5.9543	6.4157	13.8155	13.8155	-29.3870	-4.9712	-21.4815	-9.5597	-23.7527	-11.4216	-2.3026	-1.4120400	2.76e+00	9.22e-01	1.76e+01	5.66e+00	4.42e+01	1.41e+01	5.21e+01	1.65e+01
0108-cross-i	FINAL	11.0198	1.8973	0.0000	0.9927	2.8190	8.3679	6.6280	7.5215	5.6086	6.0153	13.8155	13.8155	-29.4100	-6.9297	-19.4488	-7.2567	-23.6578	-11.3267	-2.3026	-1.4128654	3.62e+00	1.26e+00	2.32e+01	7.63e+00	5.95e+01	1.92e+01	7.08e+01	2.29e+01
0108_(2-40)	FINAL	13.2651	1.9617	0.0000	7.7307	2.5215	0.3324	9.9409	19.0951	6.0849	5.4787	13.8000	13.8000	-29.1581	-15.1745	-15.8532	-10.2845	-23.6157	-11.2846	-2.3026	-1.4130875	2.37e+00	7.30e-01	1.61e+01	5.18e+00	4.00e+01	1.30e+01	4.71e+01	1.48e+01
0108_(54-75	FINAL	-2.9384	-8.5375	0.0000	8.2724	0.4550	13.5094	4.6534	13.1550	2.0348	3.8877	7.2037	5.3064	-13.4228	-10.3882	-8.2712	-12.0068	-37.1478	-24.8167	-2.3026	-1.4132936	3.93e+00	1.35e+00	1.78e+01	5.85e+00	4.13e+01	1.35e+01	4.82e+01	1.58e+01
0108_(23-79	FINAL	7.4268	8.1069	0.0000	3.5832	0.6008	2.4929	0.0372	6.4135	0.2962	6.6376	13.8155	13.8155	-8.8763	-10.2740	-8.3722	-20.1159	-20.5754	-8.2443	-2.3026	-1.4135165	4.14e+00	1.36e+00	1.91e+01	6.35e+00	4.18e+01	1.39e+01	4.83e+01	1.61e+01
0108_(54-99	FINAL	-1.5541	-7.1866	0.0000	8.5829	0.2970	12.2193	4.4202	11.5559	2.4607	4.2196	7.2037	5.3064	-13.4082	-10.3668	-8.2235	-11.9817	-35.8293	-23.4982	-2.3026	-1.4135849	2.70e+00	9.28e-01	1.22e+01	4.01e+00	2.93e+01	9.62e+00	3.46e+01	1.14e+01
0108_(23-84	FINAL	7.6071	7.5043	0.0000	4.7610	0.3336	2.4781	0.2323	6.7161	1.8734	6.5236	13.8155	13.8155	-8.5677	-10.3632	-9.1917	-19.4111	-20.8713	-8.5402	-2.3026	-1.4143076	3.10e+00	1.02e+00	1.39e+01	4.62e+00	2.96e+01	9.85e+00	3.40e+01	1.13e+01
0108_(47-2)	FINAL	12.5640	1.3005	0.0000	4.2625	3.2103	6.1135	11.4290	2.7645	6.1021	6.4837	13.8155	13.8155	-29.3963	-4.4428	-21.6900	-9.7971	-23.7094	-11.3783	-2.3026	-1.4146140	2.38e+00	7.95e-01	1.55e+01	4.98e+00	3.97e+01	1.26e+01	4.71e+01	1.48e+01
0108_(47-40	FINAL	12.0741	1.3257	0.0000	4.0896	3.9470	7.4818	12.0508	3.0668	5.7542	6.1682	13.8155	13.8155	-29.3692	-5.4878	-21.6804	-9.7925	-23.6438	-11.3127	-2.3026	-1.4146299	3.34e+00	1.12e+00	2.12e+01	6.81e+00	5.23e+01	1.66e+01	6.13e+01	1.92e+01
0108_(47-9)	FINAL	12.4465	1.4467	0.0000	3.2669	4.2592	9.6044	12.6549	2.6912	6.0155	6.3581	13.8155	13.8155	-29.3787	-5.3414	-21.7955	-9.6886	-23.6878	-11.3567	-2.3026	-1.4148771	2.55e+00	8.66e-01	1.67e+01	5.45e+00	4.39e+01	1.41e+01	5.24e+01	1.67e+01
0108_(27-64	FINAL	13.6011	2.6809	0.0000	0.3799	0.7841	11.4544	5.4141	6.0391	5.7172	5.7832	15.9465	7.4567	-22.4897	-16.9417	-3.4109	-10.3235	-23.5448	-11.2137	-2.3026	-1.4151164	3.25e+00	9.97e-01	2.19e+01	7.06e+00	5.16e+01	1.77e+01	5.97e+01	2.00e+01
0108_(2-85)	FINAL	13.2658	1.8273	0.0000	6.7818	3.3234	2.7616	10.4469	19.4614	5.9583	5.4284	13.8000	13.8000	-29.1986	-14.7388	-14.7639	-10.3134	-23.6194	-11.2883	-2.3026	-1.4151213	2.71e+00	8.31e-01	1.81e+01	5.86e+00	4.42e+01	1.43e+01	5.16e+01	1.61e+01
0108_(54-9)	FINAL	-2.5314	-8.7094	0.0000	7.9704	0.1544	13.0871	3.5817	11.4849	2.8261	4.3843	7.2037	5.3064	-13.3728	-10.3026	-8.6112	-12.0207	-37.3189	-24.9878	-2.3026	-1.4151892	3.29e+00	1.17e+00	1.64e+01	5.46e+00	3.86e+01	1.28e+01	4.52e+01	1.50e+01
0108_(11-28	FINAL	7.4631	10.9091	0.0000	4.2031	3.1047	3.8867	4.7952	6.1644	13.7536	7.8976	13.8155	13.8155	-13.6556	-10.3570	-16.0568	-22.8376	-19.0381	-6.7070	-2.3026	-1.4153447	1.14e+00	3.49e-01	1.12e+01	3.68e+00	4.54e+01	1.51e+01	5.19e+01	1.73e+01
0108_(47-49	FINAL	11.6477	1.3070	0.0000	4.7741	2.7580	7.2588	11.4463	3.4848	5.8137	6.2078	13.8155	13.8155	-29.3872	-5.1315	-21.7655	-9.3727	-23.7274	-11.3963	-2.3026	-1.4153840	3.14e+00	1.05e+00	2.02e+01	6.47e+00	5.18e+01	1.64e+01	6.16e+01	1.94e+01
0108_(47-46	FINAL	11.3991	1.4103	0.0000	4.8346	3.7698	7.7085	11.2095	3.6333	5.8304	6.2051	13.8155	13.8155	-29.4309	-4.9809	-21.4261	-9.4744	-23.6354	-11.3043	-2.3026	-1.4154476	3.05e+00	1.03e+00	1.95e+01	6.27e+00	4.95e+01	1.57e+01	5.85e+01	1.84e+01
0108_(47-97	FINAL	12.3319	1.4578	0.0000	4.1897	3.7921	7.9931	11.8359	2.3055	6.1190	6.5293	13.8155	13.8155	-29.4147	-5.4067	-21.6722	-9.7582	-23.6206	-11.2895	-2.3026	-1.4157790	2.30e+00	7.89e-01	1.48e+01	4.82e+00	3.73e+01	1.19e+01	4.41e+01	1.40e+01
0108_(27-5)	FINAL	13.6404	2.5230	0.0000	0.9822	1.4840	11.3999	4.8462	3.4186	5.6143	5.8038	15.9465	7.4567	-22.4051	-17.0099	-3.8852	-10.3230	-23.6190	-11.2879	-2.3026	-1.4161977	3.66e+00	1.11e+00	2.40e+01	7.90e+00	5.54e+01	1.95e+01	6.37e+01	2.19e+01
0108_(47-48	FINAL	12.1625	1.3590	0.0000	4.7010	3.6134	7.5389	12.0103	3.7184	6.0354	6.4071	13.8155	13.8155	-29.3590	-3.6273	-21.7374	-9.7161	-23.6424	-11.3113	-2.3026	-1.4164122	2.51e+00	8.38e-01	1.62e+01	5.22e+00	4.15e+01	1.32e+01	4.92e+01	1.55e+01
0108_(47-16	FINAL	11.8259	1.4362	0.0000	4.7049	3.1782	7.6642	11.9522	3.2047	5.9793	6.3192	13.8155	13.8155	-29.3571	-5.7433	-21.9727	-9.3880	-23.6475	-11.3164	-2.3026	-1.4164699	2.62e+00	8.91e-01	1.69e+01	5.43e+00	4.34e+01	1.38e+01	5.16e+01	1.62e+01
0108_(27-53	FINAL	13.8859	2.9998	0.0000	0.4315	1.0108	11.7104	4.8057	4.8605	5.6976	5.9070	15.9465	7.4567	-22.4043	-17.0109	-3.9673	-10.0870	-23.5847	-11.2536	-2.3026	-1.4168167	3.28e+00	9.97e-01	2.23e+01	7.15e+00	5.35e+01	1.83e+01	6.22e+01	2.11e+01
0108_(47-19	FINAL	12.8184	1.5706	0.0000	3.6398	3.2976	8.2634	11.8644	3.7332	5.9030	6.2773	13.8155	13.8155	-29.3996	-5.5939	-21.5455	-9.9117	-23.5984	-11.2673	-2.3026	-1.4172118	2.83e+00	9.79e-01	1.86e+01	6.10e+00	4.77e+01	1.54e+01	5.65e+01	1.80e+01
0108_(31-90	FINAL	13.6927	4.5780	0.0000	2.8518	2.5346	3.7670	6.4252	0.0002	6.2948	13.6469	13.8155	13.8155	-29.2922	-9.7716	-19.3203	-8.3854	-23.5738	-11.2427	-2.3026	-1.4172422	1.72e+00	5.82e-01	1.13e+01	3.76e+00	2.75e+01	9.11e+00	3.21e+01	1.05e+01
0108_(12-88	FINAL	0.4940	-8.6714	0.0000	0.9935	4.9010	3.4882	2.1918	2.4705	3.0414	5.0639	2.5350	14.7030	-13.4136	-10.3614	-1.4593	-11.9596	-37.3512	-25.0201	-2.3026	-1.4181016	2.89e+00	1.02e+00	1.40e+01	4.56e+00	3.45e+01	1.12e+01	4.08e+01	1.34e+01
0108_(47-43	FINAL	11.4047	1.2372	0.0000	4.8615	2.7539	8.2669	11.8270	4.0038	5.9048	6.3251	13.8155	13.8155	-29.3870	-5.7118	-21.8916	-9.1905	-23.6803	-11.3492	-2.3026	-1.4182539	2.88e+00	9.56e-01	1.80e+01	5.74e+00	4.50e+01	1.41e+01	5.30e+01	1.66e+01
0108_(54-53	FINAL	-2.9264	-9.3371	0.0000	7.7357	0.6916	12.9871	3.2562	12.4948	2.5864	4.0750	7.2037	5.3064	-13.4434	-10.2791	-9.1167	-11.9726	-37.9967	-25.6656	-2.3026	-1.4182704	3.79e+00	1.32e+00	1.87e+01	6.18e+00	4.64e+01	1.53e+01	5.53e+01	1.83e+01
0108_(47-55	FINAL	11.8720	1.5522	0.0000	4.6128	3.3960	7.6786	12.0152	2.9975	5.8671	6.2226	13.8155	13.8155	-29.4291	-5.4076	-21.5208	-9.6705	-23.5900	-11.2589	-2.3026	-1.4185592	2.92e+00	1.00e+00	1.89e+01	6.15e+00	4.86e+01	1.55e+01	5.76e+01	1.83e+01
0108_(23-47	FINAL	7.5822	7.1149	0.0000	4.6155	2.3579	3.2934	0.0109	6.3620	1.5867	7.3057	13.8155	13.8155	-8.9650	-10.3184	-8.7386	-19.1005	-20.5326	-8.2015	-2.3026	-1.4186530	4.15e+00	1.36e+00	1.88e+01	6.25e+00	4.11e+01	1.37e+01	4.75e+01	1.58e+01
0108_(54-96	FINAL	-2.8296	-8.4311	0.0000	8.4992	1.1306	13.6124	3.8037	12.3463	2.4949	4.1662	7.2037	5.3064	-13.3092	-10.3262	-8.8229	-11.9338	-37.0674	-24.7363	-2.3026	-1.4193556	3.10e+00	1.06e+00	1.41e+01	4.64e+00	3.29e+01	1.08e+01	3.85e+01	1.26e+01
0108_(12-0)	FINAL	2.5617	-7.5776	0.0000	1.0376	3.8028	4.2081	2.2656	2.5056	3.0264	4.9924	2.5350	14.7030	-13.3655	-10.4965	-2.4859	-11.8489	-36.2676	-23.9365	-2.3026	-1.4194202	3.47e+00	1.23e+00	1.71e+01	5.60e+00	4.18e+01	1.36e+01	4.92e+01	1.61e+01
0108_(54-65	FINAL	-2.3302	-8.5740	0.0000	8.1092	0.4352	13.3757	3.7340	12.7857	3.0046	4.5503	7.2037	5.3064	-13.3754	-10.4074	-8.9162	-11.9674	-37.1714	-24.8403	-2.3026	-1.4196419	2.78e+00	9.85e-01	1.37e+01	4.59e+00	3.27e+01	1.08e+01	3.83e+01	1.27e+01
0108_(11-46	FINAL	7.3427	10.2060	0.0000	4.0493	2.9851	3.6553	4.4465	5.8622	12.6718	7.4347	13.8155	13.8155	-13.6932	-10.3021	-15.4683	-22.2622	-18.6229	-6.2918	-2.3026	-1.4197365	1.50e+00	4.64e-01	1.53e+01	5.06e+00	6.13e+01	2.04e+01	6.90e+01	2.30e+01
0108_(47-7)	FINAL	11.8823	1.4315	0.0000	4.4340	3.9086	7.5947	12.7298	3.5143	5.9015	6.2341	13.8155	13.8155	-29.4169	-5.7087	-21.7828	-9.5469	-23.6787	-11.3476	-2.3026	-1.4203234	2.85e+00	9.63e-01	1.85e+01	5.96e+00	4.79e+01	1.52e+01	5.70e+01	1.80e+01
0108_(47-59	FINAL	11.6634	1.4205	0.0000	4.6431	1.4049	8.8816	12.5671	4.3218	5.9695	6.4002	13.8155	13.8155	-29.3570	-6.0385	-22.0820	-9.0125	-23.6395	-11.3084	-2.3026	-1.4204746	2.63e+00	8.97e-01	1.65e+01	5.31e+00	4.11e+01	1.30e+01	4.84e+01	1.52e+01
0108_(47-52	FINAL	12.4632	1.5411	0.0000	4.6001	3.0605	7.0849	11.4675	3.4134	6.0470	6.3583	13.8155	13.8155	-29.3921	-6.3127	-21.7008	-9.9077	-23.5718	-11.2407	-2.3026	-1.4208362	2.45e+00	8.35e-01	1.59e+01	5.17e+00	4.07e+01	1.30e+01	4.82e+01	1.52e+01
0108_(28-20	FINAL	12.1048	1.8175	0.0000	5.7635	5.2162	12.8589	6.4451	11.9021	5.8525	5.2891	13.8155	13.8155	-29.3149	-11.7687	-15.4140	-10.1497	-23.6634	-11.3323	-2.3026	-1.4212539	2.99e+00	9.20e-01	2.00e+01	6.46e+00	5.01e+01	1.63e+01	5.90e+01	1.87e+01
0108_(11-11	FINAL	7.5534	10.1574	0.0000	3.0711	2.7688	3.3063	5.2186	6.6359	14.7713	8.7809	13.8155	13.8155	-13.5841	-10.3580	-15.4752	-22.0727	-17.7347	-5.4036	-2.3026	-1.4217118	1.59e+00	4.90e-01	1.14e+01	3.76e+00	3.40e+01	1.13e+01	3.92e+01	1.31e+01
0108_(23-9)	FINAL	7.6084	7.1779	0.0000	4.7007	0.5983	3.0945	0.1390	6.6965	2.1986	7.3931	13.8155	13.8155	-8.5417	-10.3716	-8.5749	-19.0762	-21.2856	-8.9545	-2.3026	-1.4218045	3.24e+00	1.06e+00	1.39e+01	4.60e+00	2.97e+01	9.88e+00	3.43e+01	1.14e+01
0108_(23-52	FINAL	7.6756	7.1279	0.0000	4.6985	1.6267	2.2555	0.0263	6.6897	1.8961	6.8027	13.8155	13.8155	-8.9570	-10.2777	-8.2868	-19.0125	-20.9677	-8.6366	-2.3026	-1.4221842	3.36e+00	1.11e+00	1.45e+01	4.80e+00	3.10e+01	1.03e+01	3.58e+01	1.19e+01
0108_(47-91	FINAL	11.5915	1.4028	0.0000	5.0664	2.8288	7.5988	11.7294	3.1421	5.8648	6.2600	13.8155	13.8155	-29.3673	-5.2733	-21.3520	-9.7167	-23.6582	-11.3271	-2.3026	-1.4226331	2.96e+00	9.94e-01	1.89e+01	6.11e+00	4.74e+01	1.51e+01	5.58e+01	1.76e+01
0108_(23-90	FINAL	7.5716	7.4779	0.0000	5.1222	0.5127	3.2123	0.1090	6.5994	1.6611	6.6121	13.8155	13.8155	-8.9167	-10.3514	-9.5874	-19.4571	-19.5817	-7.2506	-2.3026	-1.4227708	3.34e+00	1.10e+00	1.46e+01	4.83e+00	3.15e+01	1.05e+01	3.64e+01	1.21e+01
0108_(47-4)	FINAL	11.9028	1.5918	0.0000	4.0369	4.1424	7.5171	12.2416	2.5886	5.7915	6.1420	13.8155	13.8155	-29.3515	-6.3931	-21.9103	-9.4430	-23.5781	-11.2470	-2.3026	-1.4227896	3.11e+00	1.07e+00	2.00e+01	6.50e+00	5.15e+01	1.64e+01	6.12e+01	1.93e+01
0108_(47-68	FINAL	12.5586	1.4568	0.0000	3.5168	3.7006	7.5739	12.0810	4.4370	5.8356	6.2280	13.8155	13.8155	-29.3385	-5.8360	-21.9650	-9.5794	-23.6475	-11.3164	-2.3026	-1.4230377	3.03e+00	1.03e+00	1.96e+01	6.35e+00	5.01e+01	1.60e+01	5.94e+01	1.88e+01
0108_(54-74	FINAL	-2.4200	-8.6660	0.0000	7.9107	0.1099	13.2361	4.5126	11.7208	2.7767	4.3201	7.2037	5.3064	-13.4662	-10.3736	-8.7677	-11.9116	-37.2970	-24.9659	-2.3026	-1.4231645	3.20e+00	1.15e+00	1.65e+01	5.50e+00	4.06e+01	1.34e+01	4.81e+01	1.59e+01
0108_(23-54	FINAL	7.5670	7.0603	0.0000	4.3315	0.9861	2.1551	0.0568	6.5961	1.1031	6.0833	13.8155	13.8155	-8.8866	-10.2501	-7.9134	-19.0164	-20.7393	-8.4082	-2.3026	-1.4233382	3.64e+00	1.20e+00	1.58e+01	5.24e+00	3.48e+01	1.16e+01	4.05e+01	1.35e+01
0108_(47-67	FINAL	12.0675	1.4880	0.0000	4.8711	3.7745	7.4785	10.9116	3.2688	6.0093	6.3263	13.8155	13.8155	-29.3597	-5.3496	-21.6485	-9.8389	-23.5765	-11.2454	-2.3026	-1.4235937	2.55e+00	8.58e-01	1.65e+01	5.33e+00	4.21e+01	1.34e+01	4.99e+01	1.57e+01
0108_(54-94	FINAL	-3.0268	-8.4910	0.0000	8.3861	0.1740	13.8132	3.7032	12.1068	2.0610	4.0244	7.2037	5.3064	-13.3386	-10.4122	-7.9797	-11.9446	-37.0588	-24.7277	-2.3026	-1.4241310	3.40e+00	1.16e+00	1.46e+01	4.80e+00	3.44e+01	1.12e+01	4.04e+01	1.32e+01
0108_(27-17	FINAL	14.1762	3.2933	0.0000	0.6968	1.4748	11.4530	4.6759	4.4487	5.6724	5.8155	15.9465	7.4567	-21.6234	-17.0628	-3.6792	-10.1249	-23.6703	-11.3392	-2.3026	-1.4242910	3.25e+00	9.82e-01	2.20e+01	6.99e+00	5.27e+01	1.77e+01	6.12e+01	2.04e+01
0108_(47-22	FINAL	12.2832	1.4785	0.0000	4.4414	3.1015	6.8717	12.8745	3.6234	6.1095	6.5306	13.8155	13.8155	-29.3800	-6.9966	-21.8004	-9.5855	-23.6754	-11.3443	-2.3026	-1.4244668	2.31e+00	7.92e-01	1.49e+01	4.85e+00	3.80e+01	1.21e+01	4.50e+01	1.43e+01
0108_(47-14	FINAL	11.8529	1.4249	0.0000	4.7649	3.5376	7.1577	12.4765	3.5872	5.9927	6.4251	13.8155	13.8155	-29.3665	-4.9436	-21.5750	-9.6261	-23.6351	-11.3040	-2.3026	-1.4246671	2.60e+00	8.82e-01	1.66e+01	5.38e+00	4.18e+01	1.33e+01	4.93e+01	1.56e+01
0108_(23-32	FINAL	7.5757	7.3325	0.0000	4.5399	1.6013	1.7302	0.1758	6.5618	1.9817	6.6803	13.8155	13.8155	-8.6592	-10.2952	-8.9583	-19.2424	-20.8660	-8.5349	-2.3026	-1.4248364	3.63e+00	1.19e+00	1.69e+01	5.60e+00	3.65e+01	1.21e+01	4.20e+01	1.40e+01
0108_(47-72	FINAL	12.5566	1.4129	0.0000	4.3414	3.1286	7.2790	12.5257	2.6568	5.9001	6.2983	13.8155	13.8155	-29.3516	-6.4934	-21.6625	-9.8681	-23.6397	-11.3086	-2.3026	-1.4248752	2.87e+00	9.60e-01	1.85e+01	5.98e+00	4.66e+01	1.49e+01	5.49e+01	1.73e+01
0108_(47-24	FINAL	11.9736	1.3280	0.0000	4.4215	3.3820	7.9689	11.5210	2.7520	5.9094	6.3520	13.8155	13.8155	-29.4084	-4.8880	-21.6565	-9.7320	-23.6278	-11.2967	-2.3026	-1.4249270	2.87e+00	9.72e-01	1.81e+01	5.83e+00	4.42e+01	1.40e+01	5.18e+01	1.63e+01
0108_(47-74	FINAL	11.4527	1.5142	0.0000	4.6453	3.9651	8.4395	11.6686	3.8383	6.0011	6.3784	13.8155	13.8155	-29.4279	-6.3685	-21.6536	-9.2450	-23.6455	-11.3144	-2.3026	-1.4251977	2.54e+00	8.71e-01	1.62e+01	5.24e+00	4.11e+01	1.31e+01	4.88e+01	1.54e+01
0108-cross-i	FINAL	10.5981	1.4252	0.0000	0.2934	1.5036	11.5938	7.4434	11.6092	6.0650	6.1950	13.8155	13.8155	-29.3704	-1.5043	-20.9389	-4.9356	-23.6575	-11.3264	-2.3026	-1.4253557	2.39e+00	7.91e-01	1.47e+01	4.69e+00	3.62e+01	1.14e+01	4.27e+01	1.34e+01
0108_(11-54	FINAL	7.5706	10.7291	0.0000	4.1000	3.5658	3.4356	4.0100	5.3592	14.3105	8.5229	13.8155	13.8155	-13.7388	-10.4263	-15.8648	-22.6029	-17.9005	-5.5694	-2.3026	-1.4255355	1.39e+00	4.27e-01	1.66e+01	5.49e+00	7.97e+01	2.65e+01	9.00e+01	2.99e+01
0108_(23-6)	FINAL	7.7117	7.2413	0.0000	4.3803	1.1525	3.0239	0.0434	6.6231	1.7329	6.0684	13.8155	13.8155	-9.0972	-10.3018	-8.0613	-19.0899	-21.7788	-9.4477	-2.3026	-1.4255743	3.45e+00	1.14e+00	1.51e+01	5.00e+00	3.20e+01	1.06e+01	3.68e+01	1.22e+01
0108_(47-10	FINAL	12.3828	1.3480	0.0000	4.3306	3.2173	6.8350	11.7454	3.5134	6.0128	6.4242	13.8155	13.8155	-29.4160	-4.8029	-21.5807	-9.7598	-23.6786	-11.3475	-2.3026	-1.4257489	2.59e+00	8.70e-01	1.68e+01	5.44e+00	4.32e+01	1.38e+01	5.12e+01	1.62e+01
0108_(28-39	FINAL	12.4609	2.1887	0.0000	5.8545	4.0247	13.3881	7.2559	11.4522	6.3152	5.4192	13.8155	13.8155	-29.3495	-10.4441	-15.2903	-10.0883	-23.6225	-11.2914	-2.3026	-1.4257904	1.84e+00	5.81e-01	1.25e+01	4.07e+00	3.14e+01	1.03e+01	3.71e+01	1.18e+01
0108_(23-65	FINAL	7.5146	7.8133	0.0000	3.7006	0.8639	1.6208	0.0051	6.6310	1.8032	6.0761	13.8155	13.8155	-8.9655	-10.2694	-7.9217	-19.7764	-19.8528	-7.5217	-2.3026	-1.4258621	3.53e+00	1.16e+00	1.57e+01	5.22e+00	3.36e+01	1.12e+01	3.87e+01	1.29e+01
0108_(23-40	FINAL	7.5682	7.7023	0.0000	4.7611	0.3525	2.0357	0.1597	6.6553	1.9292	5.8428	13.8155	13.8155	-8.9028	-10.2667	-9.0601	-19.6329	-20.5840	-8.2529	-2.3026	-1.4264927	3.33e+00	1.09e+00	1.51e+01	5.02e+00	3.28e+01	1.09e+01	3.79e+01	1.26e+01
0108_(47-73	FINAL	11.4759	1.3361	0.0000	4.8951	2.0509	7.4086	10.5109	3.8001	5.8348	6.2715	13.8155	13.8155	-29.4025	-5.8989	-21.1769	-9.5308	-23.7279	-11.3968	-2.3026	-1.4268568	3.08e+00	1.03e+00	1.99e+01	6.44e+00	5.09e+01	1.63e+01	6.04e+01	1.92e+01
0108_(23-88	FINAL	7.7196	6.7709	0.0000	5.1011	1.4692	2.2556	0.0989	6.6083	2.2219	7.6708	13.8155	13.8155	-9.2160	-10.3287	-8.4276	-18.6845	-21.0094	-8.6783	-2.3026	-1.4269176	3.32e+00	1.09e+00	1.43e+01	4.76e+00	3.05e+01	1.01e+01	3.50e+01	1.16e+01
0108_(27-49	FINAL	13.4238	2.1952	0.0000	0.3644	0.0484	12.4052	4.7852	4.5451	5.5956	5.8250	15.9465	7.4567	-22.4133	-17.0533	-3.0908	-10.1746	-23.7007	-11.3696	-2.3026	-1.4275011	3.75e+00	1.12e+00	2.49e+01	8.12e+00	5.94e+01	2.05e+01	6.88e+01	2.33e+01
0108_(27-73	FINAL	13.4364	2.0141	0.0000	0.1089	0.2022	12.3193	5.0608	4.7152	5.5917	5.8257	15.9465	7.4567	-21.8024	-17.0494	-1.9009	-10.1966	-23.7135	-11.3824	-2.3026	-1.4277753	3.72e+00	1.11e+00	2.48e+01	8.12e+00	5.98e+01	2.07e+01	6.96e+01	2.35e+01
0108_(12-39	FINAL	2.9215	-7.5859	0.0000	0.3535	3.6861	6.1641	1.9299	3.0167	3.4523	4.9849	2.5350	14.7030	-13.4133	-10.3507	-1.7780	-11.9189	-36.2327	-23.9016	-2.3026	-1.4281923	3.13e+00	1.12e+00	1.58e+01	5.18e+00	3.88e+01	1.27e+01	4.58e+01	1.51e+01
0108_(47-37	FINAL	11.7436	1.4671	0.0000	3.7601	3.7115	6.9636	11.6710	3.9324	5.8662	6.3226	13.8155	13.8155	-29.4198	-5.0374	-21.8817	-9.1039	-23.6403	-11.3092	-2.3026	-1.4284017	2.93e+00	1.02e+00	1.86e+01	6.04e+00	4.69e+01	1.49e+01	5.54e+01	1.75e+01
0108_(47-96	FINAL	12.3625	1.3757	0.0000	4.4366	3.4930	7.5404	10.5219	3.4851	5.9601	6.3235	13.8155	13.8155	-29.3749	-5.6334	-21.3810	-9.9775	-23.6167	-11.2856	-2.3026	-1.4284142	2.73e+00	9.11e-01	1.77e+01	5.74e+00	4.50e+01	1.44e+01	5.32e+01	1.68e+01
0108_(47-18	FINAL	12.0494	1.1927	0.0000	3.8168	4.2657	8.4084	11.4794	3.7846	6.0756	6.4861	13.8155	13.8155	-29.4095	-5.6446	-21.9974	-9.4846	-23.7381	-11.4070	-2.3026	-1.4284567	2.45e+00	8.16e-01	1.55e+01	4.95e+00	3.87e+01	1.22e+01	4.55e+01	1.43e+01
0108_(27-61	FINAL	13.6738	2.7108	0.0000	1.9221	1.1142	12.2893	4.8733	5.0665	5.5345	5.5882	15.9465	7.4567	-21.3008	-17.0270	-4.0104	-10.3160	-23.5716	-11.2405	-2.3026	-1.4284569	3.72e+00	1.12e+00	2.55e+01	8.14e+00	6.20e+01	2.11e+01	7.23e+01	2.42e+01
0108_(47-31	FINAL	11.5373	1.6293	0.0000	4.3737	4.2013	7.7777	11.6156	3.6734	6.0168	6.3935	13.8155	13.8155	-29.3906	-6.2240	-21.7038	-9.1733	-23.5830	-11.2519	-2.3026	-1.4284685	2.47e+00	8.61e-01	1.58e+01	5.15e+00	4.06e+01	1.30e+01	4.82e+01	1.53e+01
0108_(2-14)	FINAL	13.4763	1.7938	0.0000	7.3625	3.1162	0.7450	10.7802	20.0640	6.0475	5.5709	13.8000	13.8000	-28.9948	-15.8131	-14.9515	-10.3467	-23.6498	-11.3187	-2.3026	-1.4285405	2.49e+00	7.59e-01	1.70e+01	5.47e+00	4.31e+01	1.40e+01	5.10e+01	1.60e+01
0108-cross-i	FINAL	11.2298	2.2125	0.0000	2.0700	2.8556	11.6908	5.9810	7.7000	6.1130	5.3756	13.8155	13.8155	-29.3353	-1.5964	-15.4373	-7.5276	-23.6212	-11.2901	-2.3026	-1.4285895	2.17e+00	6.78e-01	1.37e+01	4.42e+00	3.40e+01	1.10e+01	4.00e+01	1.30e+01
0108_(47-13	FINAL	12.0234	1.4630	0.0000	4.8802	3.1200	7.2638	10.5463	3.9981	5.9932	6.3333	13.8155	13.8155	-29.3913	-5.5736	-21.4810	-9.7497	-23.6378	-11.3067	-2.3026	-1.4287020	2.60e+00	8.76e-01	1.71e+01	5.54e+00	4.48e+01	1.43e+01	5.35e+01	1.69e+01
0108_(47-26	FINAL	12.0867	1.3140	0.0000	4.6825	3.4749	7.8151	11.5418	4.1666	5.8382	6.2296	13.8155	13.8155	-29.3624	-5.0705	-21.6888	-9.8414	-23.6231	-11.2920	-2.3026	-1.4291114	3.07e+00	1.02e+00	1.95e+01	6.24e+00	4.80e+01	1.52e+01	5.63e+01	1.76e+01
0108_(54-84	FINAL	-3.0457	-9.0543	0.0000	8.1129	0.2827	13.2459	4.4317	11.7552	2.7233	4.3241	7.2037	5.3064	-13.5015	-10.3927	-8.3780	-11.9145	-37.6810	-25.3499	-2.3026	-1.4294152	3.06e+00	1.10e+00	1.53e+01	5.12e+00	3.74e+01	1.24e+01	4.41e+01	1.46e+01
0108_(23-0)	FINAL	7.5821	7.1443	0.0000	4.5214	1.2216	3.8086	0.0893	6.5577	1.3378	7.5543	13.8155	13.8155	-8.8958	-10.3359	-8.1737	-19.1335	-20.6625	-8.3314	-2.3026	-1.4294586	3.51e+00	1.16e+00	1.55e+01	5.13e+00	3.35e+01	1.12e+01	3.89e+01	1.29e+01
0108_(11-20	FINAL	7.3598	11.1731	0.0000	3.4982	3.3839	3.9517	4.6547	6.0783	15.0875	7.5792	13.8155	13.8155	-13.6238	-10.2989	-15.9248	-23.2220	-18.2491	-5.9180	-2.3026	-1.4295672	1.30e+00	4.00e-01	1.35e+01	4.45e+00	5.31e+01	1.77e+01	6.02e+01	2.00e+01
0108_(47-99	FINAL	12.2280	1.4247	0.0000	4.8403	2.7253	7.6367	11.0415	3.8130	5.9267	6.2689	13.8155	13.8155	-29.3802	-5.0329	-21.4068	-10.0379	-23.5660	-11.2349	-2.3026	-1.4295733	2.80e+00	9.35e-01	1.80e+01	5.81e+00	4.47e+01	1.42e+01	5.25e+01	1.65e+01
0108_(66-95	FINAL	7.7791	9.1893	0.0000	1.0782	2.4881	8.4612	4.9217	6.2068	7.2454	14.7233	13.8000	13.8000	-13.7147	-10.3728	-15.1225	-20.9670	-20.2452	-7.9141	-2.3026	-1.4301767	3.22e+00	1.07e+00	1.97e+01	6.58e+00	5.23e+01	1.74e+01	6.11e+01	2.04e+01
0108_(23-55	FINAL	7.5518	7.7596	0.0000	3.8893	1.5669	1.3824	0.0417	6.4501	1.8751	6.5247	13.8155	13.8155	-8.3816	-10.2369	-8.5764	-19.6848	-21.5203	-9.1892	-2.3026	-1.4304446	4.12e+00	1.35e+00	1.91e+01	6.33e+00	4.32e+01	1.44e+01	5.06e+01	1.68e+01
0108_(2-51)	FINAL	13.7502	2.2568	0.0000	7.2703	4.6262	0.8871	10.2732	19.3570	6.0533	5.0970	13.8000	13.8000	-28.6658	-16.2684	-14.8536	-10.3102	-23.6304	-11.2993	-2.3026	-1.4309793	2.41e+00	7.48e-01	1.67e+01	5.31e+00	4.20e+01	1.34e+01	4.96e+01	1.54e+01
0108_(23-77	FINAL	7.6649	7.6995	0.0000	4.3848	0.5804	2.7765	0.1119	6.4893	1.8793	6.6938	13.8155	13.8155	-8.8377	-10.2962	-8.7738	-19.5319	-21.8388	-9.5077	-2.3026	-1.4311205	3.71e+00	1.22e+00	1.74e+01	5.78e+00	3.80e+01	1.26e+01	4.39e+01	1.46e+01
0108_(27-2)	FINAL	13.4188	2.7296	0.0000	0.5122	1.2431	12.2836	4.9404	5.7420	5.6013	5.6764	15.9465	7.4567	-21.6492	-17.0181	-3.2036	-10.2644	-23.6114	-11.2803	-2.3026	-1.4314925	3.55e+00	1.06e+00	2.41e+01	7.68e+00	5.77e+01	1.98e+01	6.70e+01	2.28e+01
0108_(58-8)	FINAL	-16.2169	-22.0759	0.0000	4.4535	8.1592	11.8036	0.9217	0.0779	14.0911	19.6585	13.8000	13.8000	-13.3332	-10.4400	-9.7958	-11.8878	-50.7643	-38.4332	-2.3026	-1.4318916	3.73e+00	1.31e+00	1.63e+01	5.30e+00	3.77e+01	1.22e+01	4.41e+01	1.43e+01
0108_(2-50)	FINAL	14.2609	2.3786	0.0000	5.5770	3.1207	0.8456	10.4302	20.3838	6.1263	5.0153	13.8000	13.8000	-28.7300	-16.2025	-13.0510	-10.2399	-23.7427	-11.4116	-2.3026	-1.4320198	2.23e+00	7.00e-01	1.57e+01	5.04e+00	4.03e+01	1.30e+01	4.79e+01	1.51e+01
0108_(47-27	FINAL	12.6544	1.2998	0.0000	4.0403	3.6801	7.4507	12.0990	4.3716	6.1158	6.5358	13.8155	13.8155	-29.3661	-5.5713	-21.7877	-9.7744	-23.6431	-11.3120	-2.3026	-1.4322629	2.34e+00	7.81e-01	1.50e+01	4.82e+00	3.77e+01	1.20e+01	4.44e+01	1.39e+01
0108_(47-89	FINAL	11.9437	1.1702	0.0000	4.1967	4.1156	7.7311	12.5890	4.2995	5.9571	6.4013	13.8155	13.8155	-29.4229	-5.0881	-21.8044	-9.6134	-23.6986	-11.3675	-2.3026	-1.4323234	2.77e+00	9.16e-01	1.74e+01	5.55e+00	4.29e+01	1.35e+01	5.03e+01	1.57e+01
0108_(14-36	FINAL	9.7027	5.5647	0.0000	0.3091	3.5415	2.7793	4.8544	6.1757	17.5262	16.5155	13.8155	13.8155	-13.5649	-10.3364	-14.2026	-17.2908	-21.3842	-9.0531	-2.3026	-1.4323844	2.25e+00	7.50e-01	1.56e+01	5.16e+00	4.40e+01	1.45e+01	5.00e+01	1.65e+01
0108_(23-5)	FINAL	7.7091	7.0884	0.0000	4.5334	1.6719	2.4608	0.0277	6.4963	1.6991	6.4069	13.8155	13.8155	-9.0688	-10.3084	-8.1981	-18.9418	-21.6693	-9.3382	-2.3026	-1.4325544	3.73e+00	1.23e+00	1.66e+01	5.50e+00	3.57e+01	1.19e+01	4.13e+01	1.37e+01
0108_(47-69	FINAL	11.8855	1.3662	0.0000	4.9043	3.5235	7.9547	11.4254	3.5262	6.1202	6.5277	13.8155	13.8155	-29.3780	-5.7644	-21.6698	-9.6534	-23.6226	-11.2915	-2.3026	-1.4331613	2.31e+00	7.77e-01	1.47e+01	4.75e+00	3.71e+01	1.18e+01	4.37e+01	1.38e+01
0108_(47-29	FINAL	12.2710	1.2712	0.0000	4.6419	3.4526	8.1510	11.6861	3.8629	6.1154	6.4767	13.8155	13.8155	-29.3730	-5.5831	-21.6725	-9.7947	-23.7136	-11.3825	-2.3026	-1.4335046	2.35e+00	7.79e-01	1.52e+01	4.91e+00	3.92e+01	1.25e+01	4.65e+01	1.46e+01
0108_(2-98)	FINAL	13.5701	2.0154	0.0000	6.7452	3.1979	1.0016	10.3704	20.0448	5.7544	5.0781	13.8000	13.8000	-29.1007	-15.4645	-14.7722	-10.3540	-23.6154	-11.2843	-2.3026	-1.4335224	3.29e+00	1.02e+00	2.21e+01	7.13e+00	5.36e+01	1.74e+01	6.27e+01	1.96e+01
0108_(23-49	FINAL	7.6033	7.3161	0.0000	3.7639	1.4889	1.8917	0.0579	6.7047	1.4193	7.0180	13.8155	13.8155	-9.0846	-10.2979	-7.3282	-19.2403	-20.9027	-8.5716	-2.3026	-1.4337600	3.22e+00	1.06e+00	1.40e+01	4.66e+00	2.97e+01	9.88e+00	3.42e+01	1.14e+01
0108_(12-49	FINAL	0.8594	-8.3595	0.0000	0.7731	4.7463	3.7167	1.4688	2.1101	3.1802	4.8794	2.5350	14.7030	-13.3888	-10.3455	-1.5202	-11.9693	-36.9687	-24.6376	-2.3026	-1.4338274	3.59e+00	1.29e+00	1.71e+01	5.59e+00	4.16e+01	1.35e+01	4.90e+01	1.60e+01
0108_(23-4)	FINAL	7.5629	7.6213	0.0000	4.2164	0.3396	2.2432	0.1803	6.5276	1.4612	7.5446	13.8155	13.8155	-8.6942	-10.2837	-8.5371	-19.5024	-21.5127	-9.1816	-2.3026	-1.4341311	3.71e+00	1.22e+00	1.75e+01	5.80e+00	3.80e+01	1.26e+01	4.38e+01	1.46e+01
0108_(23-24	FINAL	7.5780	7.5692	0.0000	4.5757	0.3413	2.4946	0.1453	6.5767	1.8554	6.4687	13.8155	13.8155	-9.2176	-10.2651	-8.6394	-19.4566	-21.6912	-9.3601	-2.3026	-1.4342544	3.47e+00	1.14e+00	1.54e+01	5.12e+00	3.33e+01	1.11e+01	3.85e+01	1.28e+01
0108_(47-98	FINAL	12.6820	1.2572	0.0000	4.0788	3.4208	8.1159	12.6807	3.7847	6.0119	6.4356	13.8155	13.8155	-29.3541	-5.8703	-21.6195	-9.9516	-23.6609	-11.3298	-2.3026	-1.4342981	2.61e+00	8.67e-01	1.66e+01	5.35e+00	4.08e+01	1.30e+01	4.77e+01	1.50e+01
0108_(23-37	FINAL	7.5530	7.5408	0.0000	4.3805	1.8960	2.2378	0.1275	6.7307	2.9489	6.9645	13.8155	13.8155	-8.2985	-10.3278	-8.8980	-19.4814	-20.4601	-8.1290	-2.3026	-1.4348433	3.31e+00	1.09e+00	1.45e+01	4.81e+00	3.09e+01	1.03e+01	3.56e+01	1.18e+01
0108_(2-83)	FINAL	13.8573	2.1102	0.0000	6.0101	2.9862	0.4605	10.0718	18.7486	6.0936	5.3431	13.8000	13.8000	-28.8855	-16.0148	-13.4685	-10.2963	-23.6589	-11.3278	-2.3026	-1.4349779	2.33e+00	7.21e-01	1.59e+01	5.11e+00	3.96e+01	1.28e+01	4.66e+01	1.46e+01
0108_(23-70	FINAL	7.5239	7.3047	0.0000	4.8110	1.6492	1.9851	0.0904	6.6375	1.7482	7.3095	13.8155	13.8155	-9.2240	-10.2835	-8.5409	-19.2764	-20.4992	-8.1681	-2.3026	-1.4352174	3.38e+00	1.11e+00	1.44e+01	4.79e+00	3.08e+01	1.02e+01	3.55e+01	1.18e+01
0108_(23-16	FINAL	7.5455	7.3988	0.0000	4.4443	1.4237	1.1500	0.0079	6.5501	2.2914	6.4684	13.8155	13.8155	-8.9302	-10.2699	-8.4573	-19.3744	-21.0765	-8.7454	-2.3026	-1.4354412	3.73e+00	1.23e+00	1.62e+01	5.37e+00	3.56e+01	1.18e+01	4.14e+01	1.38e+01
0108_(11-13	FINAL	7.4384	10.6461	0.0000	3.5513	2.8664	4.8964	4.9266	6.3415	15.0588	8.7704	13.8155	13.8155	-13.5858	-10.3850	-16.0832	-22.6237	-16.8998	-4.5687	-2.3026	-1.4356362	1.69e+00	5.07e-01	1.35e+01	4.42e+00	4.31e+01	1.43e+01	4.93e+01	1.64e+01
0108_(47-75	FINAL	12.0104	1.3028	0.0000	4.0139	3.9556	7.5387	11.4547	3.4741	5.7933	6.2208	13.8155	13.8155	-29.3841	-5.4576	-21.8453	-9.5090	-23.6546	-11.3235	-2.3026	-1.4359326	3.21e+00	1.07e+00	2.05e+01	6.57e+00	5.18e+01	1.64e+01	6.12e+01	1.92e+01
0108_(27-24	FINAL	13.7017	2.6213	0.0000	1.1344	0.7384	11.3983	4.7548	4.4160	5.3923	5.5227	15.9465	7.4567	-21.4333	-16.9726	-3.2972	-10.3370	-23.5245	-11.1934	-2.3026	-1.4361273	4.32e+00	1.31e+00	2.92e+01	9.49e+00	6.97e+01	2.41e+01	8.07e+01	2.74e+01
0108_(47-1)	FINAL	11.8585	1.5864	0.0000	4.3647	3.7233	6.5169	13.0210	3.3477	5.9059	6.2639	13.8155	13.8155	-29.3974	-5.4945	-21.8731	-9.3908	-23.6355	-11.3044	-2.3026	-1.4361599	2.77e+00	9.62e-01	1.79e+01	5.80e+00	4.57e+01	1.46e+01	5.43e+01	1.72e+01
0108_(47-45	FINAL	11.7565	1.4465	0.0000	4.7919	4.5163	8.1007	11.2943	3.7786	6.0569	6.4234	13.8155	13.8155	-29.3642	-5.4581	-21.4271	-9.7506	-23.6007	-11.2696	-2.3026	-1.4362394	2.43e+00	8.18e-01	1.57e+01	5.08e+00	4.00e+01	1.28e+01	4.73e+01	1.49e+01
0108_(31-98	FINAL	13.0328	3.9454	0.0000	2.2029	2.1556	3.1484	6.4718	0.0209	6.2364	12.8130	13.8155	13.8155	-29.3134	-8.6036	-19.5405	-7.3770	-23.5484	-11.2173	-2.3026	-1.4367457	1.83e+00	6.26e-01	1.19e+01	3.98e+00	2.90e+01	9.59e+00	3.39e+01	1.12e+01
0108_(47-93	FINAL	11.9553	1.4369	0.0000	4.8617	2.8243	7.8876	11.5358	3.5819	6.0971	6.5048	13.8155	13.8155	-29.3767	-6.7871	-21.6153	-9.5612	-23.6645	-11.3334	-2.3026	-1.4368205	2.35e+00	7.96e-01	1.53e+01	4.96e+00	3.96e+01	1.27e+01	4.71e+01	1.49e+01
0108_(54-33	FINAL	-1.9487	-7.9160	0.0000	8.1671	0.2746	13.2063	3.7693	12.4487	2.8251	4.2959	7.2037	5.3064	-13.4728	-10.3644	-8.3223	-11.9470	-36.5692	-24.2381	-2.3026	-1.4370807	2.99e+00	1.07e+00	1.47e+01	4.90e+00	3.62e+01	1.20e+01	4.29e+01	1.42e+01
0108_(47-35	FINAL	11.6862	1.1947	0.0000	4.7134	3.4129	7.7294	11.5083	2.8040	5.9126	6.3965	13.8155	13.8155	-29.3945	-4.9901	-21.5612	-9.5489	-23.7488	-11.4177	-2.3026	-1.4371667	2.89e+00	9.55e-01	1.83e+01	5.86e+00	4.55e+01	1.44e+01	5.35e+01	1.68e+01
0108_(47-62	FINAL	12.7972	1.3818	0.0000	4.2785	3.1049	7.1172	11.1688	3.3156	5.9219	6.2924	13.8155	13.8155	-29.3549	-7.5036	-21.6701	-10.0035	-23.5722	-11.2411	-2.3026	-1.4374298	2.82e+00	9.35e-01	1.81e+01	5.82e+00	4.49e+01	1.43e+01	5.27e+01	1.65e+01
0108_(27-32	FINAL	14.4057	3.4849	0.0000	1.2470	1.6424	11.3005	4.8087	4.9266	5.6104	5.5395	15.9465	7.4567	-21.4360	-16.9303	-4.1379	-10.3250	-23.5821	-11.2510	-2.3026	-1.4378076	3.41e+00	1.06e+00	2.39e+01	7.65e+00	5.95e+01	2.01e+01	6.99e+01	2.35e+01
0108-cross-i	FINAL	11.1186	2.0715	0.0000	0.1128	4.9799	12.4686	13.2745	10.2996	5.9919	5.2324	13.8155	13.8155	-29.3911	-4.9615	-15.5445	-6.0617	-23.5667	-11.2356	-2.3026	-1.4381230	2.43e+00	7.58e-01	1.55e+01	4.98e+00	3.93e+01	1.27e+01	4.66e+01	1.50e+01
0108_(28-15	FINAL	11.7793	2.0307	0.0000	5.5800	3.5417	13.6114	6.8708	11.1597	5.9903	5.3316	13.8155	13.8155	-29.3497	-8.4367	-16.0470	-9.8153	-23.5387	-11.2076	-2.3026	-1.4382029	2.53e+00	7.90e-01	1.69e+01	5.45e+00	4.32e+01	1.41e+01	5.13e+01	1.63e+01
0108_(12-86	FINAL	0.3843	-8.2631	0.0000	0.6499	5.3914	4.2472	2.1332	3.5622	3.3785	4.7762	2.5350	14.7030	-13.3346	-10.3442	-2.3106	-11.9658	-36.9153	-24.5842	-2.3026	-1.4382832	3.58e+00	1.28e+00	1.83e+01	6.00e+00	4.49e+01	1.47e+01	5.30e+01	1.74e+01
0108_(12-63	FINAL	1.4917	-9.1274	0.0000	0.3702	3.8050	2.7095	2.1102	2.3147	3.2552	4.9018	2.5350	14.7030	-13.4300	-10.3537	-1.8525	-11.9956	-37.7767	-25.4456	-2.3026	-1.4383883	3.00e+00	1.05e+00	1.51e+01	4.94e+00	3.84e+01	1.26e+01	4.60e+01	1.51e+01
0108_(54-36	FINAL	-2.4204	-8.6500	0.0000	8.3376	0.4970	13.0651	4.3675	12.3126	2.5245	4.2147	7.2037	5.3064	-13.5120	-10.3644	-9.0434	-12.0165	-37.2957	-24.9646	-2.3026	-1.4384093	2.91e+00	9.79e-01	1.37e+01	4.50e+00	3.38e+01	1.11e+01	4.03e+01	1.33e+01
0108_(47-30	FINAL	11.1793	1.4310	0.0000	4.7775	3.8471	7.2818	12.0695	3.3843	5.9918	6.4463	13.8155	13.8155	-29.3944	-6.0949	-21.2428	-9.0343	-23.7154	-11.3843	-2.3026	-1.4390074	2.58e+00	8.74e-01	1.66e+01	5.35e+00	4.23e+01	1.35e+01	5.02e+01	1.60e+01
0108_(2-69)	FINAL	13.3524	1.8688	0.0000	7.3471	3.7469	0.0341	10.2463	20.2236	6.0686	5.5007	13.8000	13.8000	-29.0678	-15.5941	-15.1515	-10.3185	-23.6511	-11.3200	-2.3026	-1.4390840	2.42e+00	7.42e-01	1.64e+01	5.28e+00	4.10e+01	1.33e+01	4.82e+01	1.51e+01
0108_(47-44	FINAL	11.7910	1.4987	0.0000	4.5209	4.1057	8.3904	10.9479	2.6498	5.9580	6.3353	13.8155	13.8155	-29.3935	-6.3169	-21.8655	-9.4269	-23.5761	-11.2450	-2.3026	-1.4392734	2.65e+00	9.04e-01	1.70e+01	5.47e+00	4.32e+01	1.37e+01	5.11e+01	1.61e+01
0108_(47-38	FINAL	11.8391	1.3295	0.0000	4.3132	2.3891	5.7130	12.7871	2.7456	5.8322	6.2807	13.8155	13.8155	-29.3508	-4.9399	-21.9478	-9.1166	-23.7423	-11.4112	-2.3026	-1.4392884	3.07e+00	1.04e+00	1.97e+01	6.34e+00	5.08e+01	1.61e+01	6.05e+01	1.91e+01
0108_(23-41	FINAL	7.5951	7.6457	0.0000	3.5531	1.4374	2.2620	0.2120	6.5992	1.2733	8.2315	13.8155	13.8155	-8.2577	-10.2624	-7.9422	-19.4987	-21.7726	-9.4415	-2.3026	-1.4398464	3.64e+00	1.20e+00	1.73e+01	5.74e+00	3.77e+01	1.26e+01	4.35e+01	1.45e+01
0108_(27-50	FINAL	13.3738	2.6401	0.0000	0.3090	0.4275	12.0977	4.7174	5.1988	5.6851	5.8922	15.9465	7.4567	-22.5994	-17.0396	-3.9888	-10.1310	-23.6581	-11.3270	-2.3026	-1.4398715	3.38e+00	1.00e+00	2.27e+01	7.29e+00	5.43e+01	1.89e+01	6.30e+01	2.18e+01
0108_(2-19)	FINAL	13.7451	2.1606	0.0000	7.5013	3.7885	1.0029	9.4847	19.9133	6.2030	5.3522	13.8000	13.8000	-29.1669	-15.2834	-15.5222	-10.2000	-23.7253	-11.3942	-2.3026	-1.4399745	2.08e+00	6.52e-01	1.44e+01	4.67e+00	3.65e+01	1.19e+01	4.32e+01	1.37e+01
0108_(31-65	FINAL	12.7952	3.6380	0.0000	2.9446	2.8191	3.1260	7.0455	0.0340	6.3589	13.8163	13.8155	13.8155	-29.3355	-8.5803	-19.1714	-8.1955	-23.5424	-11.2113	-2.3026	-1.4404819	1.61e+00	5.52e-01	1.05e+01	3.51e+00	2.59e+01	8.58e+00	3.04e+01	1.00e+01
0108_(47-64	FINAL	11.4445	1.4437	0.0000	4.9093	4.0213	7.3183	11.8141	3.7100	5.8645	6.1810	13.8155	13.8155	-29.3971	-5.6946	-21.4940	-9.4620	-23.6449	-11.3138	-2.3026	-1.4405104	2.94e+00	9.86e-01	1.91e+01	6.15e+00	5.01e+01	1.59e+01	5.99e+01	1.89e+01
0108_(47-15	FINAL	12.1487	1.3869	0.0000	4.1944	3.4293	6.7751	13.5449	3.9874	6.0232	6.3891	13.8155	13.8155	-29.3386	-6.2986	-22.1101	-9.2996	-23.6928	-11.3617	-2.3026	-1.4405866	2.52e+00	8.54e-01	1.63e+01	5.22e+00	4.19e+01	1.33e+01	4.99e+01	1.57e+01
0108_(47-6)	FINAL	12.4492	1.2976	0.0000	4.2390	3.5952	6.9733	11.1828	2.6508	6.0665	6.4589	13.8155	13.8155	-29.3765	-5.6813	-21.9067	-9.7443	-23.7016	-11.3705	-2.3026	-1.4407581	2.45e+00	8.18e-01	1.56e+01	5.00e+00	3.88e+01	1.23e+01	4.56e+01	1.43e+01
0108_(47-8)	FINAL	11.7273	1.4247	0.0000	5.0602	3.2289	7.8289	12.4943	3.3037	6.0797	6.4671	13.8155	13.8155	-29.3642	-5.8835	-21.6876	-9.6324	-23.6159	-11.2848	-2.3026	-1.4419970	2.38e+00	8.08e-01	1.51e+01	4.88e+00	3.78e+01	1.20e+01	4.45e+01	1.40e+01
0108-cross-i	FINAL	11.3824	2.3393	0.0000	1.1258	4.5713	13.3859	12.3513	8.5934	6.2535	5.1965	13.8155	13.8155	-29.4033	-3.3264	-18.3835	-5.0105	-23.5975	-11.2664	-2.3026	-1.4422351	1.84e+00	5.85e-01	1.20e+01	3.87e+00	3.07e+01	9.98e+00	3.65e+01	1.18e+01
0108_(47-66	FINAL	11.5848	1.4717	0.0000	4.7462	3.0939	7.3995	11.0702	3.6501	5.9876	6.4011	13.8155	13.8155	-29.4547	-5.6072	-21.4422	-9.3737	-23.6877	-11.3566	-2.3026	-1.4422880	2.60e+00	8.91e-01	1.68e+01	5.46e+00	4.32e+01	1.38e+01	5.13e+01	1.63e+01
0108_(58-81	FINAL	-17.2423	-22.9933	0.0000	5.1979	8.3765	10.1563	0.7996	0.1519	15.8800	20.3260	13.8000	13.8000	-13.3286	-10.4438	-9.5295	-11.8984	-51.6279	-39.2968	-2.3026	-1.4422918	3.55e+00	1.26e+00	1.57e+01	5.14e+00	3.67e+01	1.19e+01	4.29e+01	1.40e+01
0108_(23-34	FINAL	7.7716	8.1017	0.0000	3.5276	0.7854	2.3370	0.3225	6.6931	1.7100	6.5463	13.8155	13.8155	-8.4136	-10.2431	-8.1743	-19.7958	-22.5365	-10.2054	-2.3026	-1.4424286	3.16e+00	1.04e+00	1.51e+01	5.02e+00	3.40e+01	1.13e+01	3.96e+01	1.32e+01
0108_(23-69	FINAL	7.5079	8.1095	0.0000	3.6626	1.3050	2.5525	0.3080	6.7150	1.7692	6.6321	13.8155	13.8155	-8.4930	-10.2576	-8.3036	-20.0843	-21.1101	-8.7790	-2.3026	-1.4425899	3.12e+00	1.03e+00	1.49e+01	4.94e+00	3.29e+01	1.09e+01	3.81e+01	1.27e+01
0108_(47-41	FINAL	11.2562	1.3928	0.0000	5.0598	3.8629	6.9127	10.8855	3.6264	6.0332	6.4777	13.8155	13.8155	-29.4001	-5.5057	-21.2134	-9.4334	-23.6241	-11.2930	-2.3026	-1.4426485	2.50e+00	8.42e-01	1.57e+01	5.07e+00	3.91e+01	1.24e+01	4.60e+01	1.45e+01
0108_(11-24	FINAL	7.4286	10.3071	0.0000	3.9433	3.7458	4.5156	4.3873	5.8821	12.8344	7.3531	13.8155	13.8155	-13.6699	-10.3867	-14.9966	-22.2492	-18.0720	-5.7409	-2.3026	-1.4429856	1.09e+00	3.40e-01	1.22e+01	4.03e+00	5.36e+01	1.78e+01	5.99e+01	1.99e+01
0108_(14-73	FINAL	10.4792	5.4617	0.0000	1.9024	3.1935	2.0446	4.8541	6.1589	18.1605	18.1455	13.8155	13.8155	-13.5406	-10.3567	-14.1002	-17.1655	-21.7152	-9.3841	-2.3026	-1.4430931	1.52e+00	5.18e-01	1.17e+01	3.89e+00	3.65e+01	1.21e+01	4.10e+01	1.35e+01
0108_(58-47	FINAL	-16.4646	-22.1122	0.0000	4.9908	8.4817	10.2246	0.8231	0.0496	15.4623	20.3830	13.8000	13.8000	-13.3304	-10.4564	-9.6140	-11.8781	-50.7696	-38.4385	-2.3026	-1.4431151	3.55e+00	1.26e+00	1.54e+01	5.04e+00	3.58e+01	1.17e+01	4.19e+01	1.37e+01
0108_(23-60	FINAL	7.6971	7.7394	0.0000	4.4931	1.2269	1.2047	0.1395	6.6583	2.8622	7.0226	13.8155	13.8155	-8.6532	-10.2990	-9.1342	-19.5635	-21.8837	-9.5526	-2.3026	-1.4431968	3.38e+00	1.11e+00	1.53e+01	5.08e+00	3.30e+01	1.10e+01	3.80e+01	1.26e+01
0108_(54-77	FINAL	-2.4963	-8.6206	0.0000	7.9489	0.6734	13.0879	4.4295	13.0762	2.7206	4.3238	7.2037	5.3064	-13.4439	-10.4491	-8.7340	-11.9405	-37.2588	-24.9277	-2.3026	-1.4434792	3.33e+00	1.20e+00	1.70e+01	5.69e+00	4.04e+01	1.34e+01	4.73e+01	1.57e+01
0108_(58-60	FINAL	-16.7606	-22.8037	0.0000	3.8581	8.0704	11.6070	1.0833	0.1500	15.5787	19.7831	13.8000	13.8000	-13.3600	-10.4429	-9.8187	-11.8755	-51.4796	-39.1485	-2.3026	-1.4440201	3.43e+00	1.21e+00	1.49e+01	4.86e+00	3.50e+01	1.14e+01	4.12e+01	1.34e+01
0108_(54-71	FINAL	-2.0599	-8.0443	0.0000	8.0795	0.0129	14.0820	4.3886	12.2406	2.3397	4.0887	7.2037	5.3064	-13.4644	-10.3912	-8.3256	-11.9366	-36.6721	-24.3410	-2.3026	-1.4443033	3.44e+00	1.20e+00	1.65e+01	5.47e+00	4.12e+01	1.36e+01	4.91e+01	1.62e+01
0108_(2-11)	FINAL	13.6607	2.0105	0.0000	6.5967	3.2976	1.2804	9.6152	19.0708	6.0752	5.4875	13.8000	13.8000	-28.8819	-15.9617	-14.0899	-10.4035	-23.5714	-11.2403	-2.3026	-1.4444588	2.39e+00	7.35e-01	1.64e+01	5.28e+00	4.16e+01	1.35e+01	4.93e+01	1.55e+01
0108_(47-88	FINAL	10.9963	1.2053	0.0000	5.0424	3.5222	7.8816	12.2557	2.9717	6.0083	6.4549	13.8155	13.8155	-29.3580	-5.3498	-21.6359	-8.9413	-23.7252	-11.3941	-2.3026	-1.4446177	2.60e+00	8.57e-01	1.63e+01	5.16e+00	4.07e+01	1.28e+01	4.80e+01	1.50e+01
0108_(23-1)	FINAL	7.5123	7.5279	0.0000	4.3786	1.2611	1.8448	0.0044	6.3504	2.3417	5.8993	13.8155	13.8155	-8.8859	-10.2516	-8.8488	-19.4823	-20.8601	-8.5290	-2.3026	-1.4451053	4.38e+00	1.44e+00	2.04e+01	6.78e+00	4.50e+01	1.50e+01	5.22e+01	1.73e+01
0108_(23-82	FINAL	7.6498	7.2109	0.0000	4.4105	0.6325	3.7866	0.1144	6.5968	2.3920	7.0318	13.8155	13.8155	-8.5768	-10.3024	-8.4058	-19.1107	-21.3973	-9.0662	-2.3026	-1.4451119	3.51e+00	1.16e+00	1.58e+01	5.26e+00	3.48e+01	1.16e+01	4.03e+01	1.34e+01
0108_(23-66	FINAL	7.6020	7.8781	0.0000	4.0861	1.2837	2.5943	0.0099	6.4517	2.1873	6.5725	13.8155	13.8155	-9.1296	-10.2820	-8.5953	-19.7578	-21.9442	-9.6131	-2.3026	-1.4454319	3.92e+00	1.29e+00	1.76e+01	5.84e+00	3.81e+01	1.27e+01	4.40e+01	1.46e+01
0108_(54-82	FINAL	-1.9467	-7.8212	0.0000	7.9975	0.2895	14.1301	4.0924	13.1328	2.4883	4.2010	7.2037	5.3064	-13.4098	-10.3662	-8.1695	-11.9250	-36.4504	-24.1193	-2.3026	-1.4456318	3.42e+00	1.23e+00	1.67e+01	5.60e+00	4.05e+01	1.34e+01	4.77e+01	1.58e+01
0108_(47-17	FINAL	12.0112	1.5357	0.0000	4.2775	4.0344	6.5494	11.3682	3.7036	5.8850	6.2622	13.8155	13.8155	-29.3834	-5.9487	-21.4415	-9.7034	-23.6511	-11.3200	-2.3026	-1.4456602	2.87e+00	9.82e-01	1.89e+01	6.14e+00	4.89e+01	1.57e+01	5.83e+01	1.85e+01
0108_(54-64	FINAL	-3.2390	-9.0537	0.0000	8.3427	0.1179	13.2363	3.6654	12.4236	2.5847	4.2201	7.2037	5.3064	-13.4793	-10.3679	-8.3868	-11.9491	-37.6424	-25.3113	-2.3026	-1.4463615	3.20e+00	1.12e+00	1.49e+01	4.95e+00	3.56e+01	1.17e+01	4.18e+01	1.37e+01
0108_(54-85	FINAL	-2.2389	-8.5427	0.0000	8.0745	1.0146	13.7866	4.8484	12.7122	2.7304	4.4587	7.2037	5.3064	-13.4811	-10.4304	-8.8671	-11.9234	-37.1391	-24.8080	-2.3026	-1.4467036	2.84e+00	1.00e+00	1.44e+01	4.79e+00	3.49e+01	1.16e+01	4.13e+01	1.37e+01
0108_(23-87	FINAL	7.5335	7.7233	0.0000	4.4038	0.8566	2.9304	0.2045	6.7378	2.0236	6.8428	13.8155	13.8155	-8.5127	-10.2761	-8.6747	-19.6804	-21.1024	-8.7713	-2.3026	-1.4469422	3.19e+00	1.05e+00	1.42e+01	4.70e+00	3.12e+01	1.04e+01	3.62e+01	1.20e+01
0108_(12-6)	FINAL	0.9173	-7.7421	0.0000	0.8563	4.7126	2.8794	2.3256	2.6165	2.2549	5.0609	2.5350	14.7030	-13.4085	-10.4799	-1.1055	-11.8407	-36.4078	-24.0767	-2.3026	-1.4471207	3.60e+00	1.25e+00	1.64e+01	5.25e+00	3.96e+01	1.27e+01	4.64e+01	1.51e+01
0108_(23-68	FINAL	7.6230	7.9020	0.0000	4.4516	1.0699	2.4372	0.0437	6.6186	2.2260	6.5669	13.8155	13.8155	-8.8623	-10.2524	-8.9082	-19.8079	-21.1702	-8.8391	-2.3026	-1.4484688	3.45e+00	1.13e+00	1.55e+01	5.15e+00	3.42e+01	1.14e+01	3.98e+01	1.32e+01
0108_(2-24)	FINAL	13.6203	2.1538	0.0000	7.3135	3.6357	0.8611	9.7090	20.3920	6.0753	5.1913	13.8000	13.8000	-28.9867	-15.5459	-15.1628	-10.3252	-23.6981	-11.3670	-2.3026	-1.4485034	2.37e+00	7.37e-01	1.61e+01	5.19e+00	3.94e+01	1.28e+01	4.61e+01	1.45e+01
0108_(23-97	FINAL	7.6440	7.5563	0.0000	4.0648	1.7970	1.9269	0.2747	6.7109	0.3196	6.2000	13.8155	13.8155	-7.9545	-10.3108	-8.9207	-19.4162	-20.9873	-8.6562	-2.3026	-1.4485443	3.23e+00	1.06e+00	1.48e+01	4.91e+00	3.25e+01	1.08e+01	3.76e+01	1.25e+01
0108_(2-64)	FINAL	13.5254	1.8884	0.0000	7.2529	2.3276	1.4857	9.1386	20.6274	6.1111	5.5380	13.8000	13.8000	-29.0845	-15.7156	-14.9578	-10.2732	-23.6548	-11.3237	-2.3026	-1.4485528	2.32e+00	7.11e-01	1.59e+01	5.10e+00	4.02e+01	1.30e+01	4.75e+01	1.49e+01
0108_(47-95	FINAL	11.7054	1.3431	0.0000	3.3313	4.6023	8.2618	11.1095	3.7059	6.1337	6.5716	13.8155	13.8155	-29.3838	-6.3232	-21.9812	-9.1626	-23.7345	-11.4034	-2.3026	-1.4493726	2.27e+00	7.75e-01	1.43e+01	4.62e+00	3.59e+01	1.14e+01	4.24e+01	1.34e+01
0108_(2-70)	FINAL	13.6530	2.1100	0.0000	6.9092	3.8131	0.3291	11.1538	19.8354	5.9897	5.2242	13.8000	13.8000	-28.8090	-16.2232	-14.4579	-10.3264	-23.5838	-11.2527	-2.3026	-1.4496594	2.59e+00	7.96e-01	1.76e+01	5.59e+00	4.33e+01	1.38e+01	5.08e+01	1.57e+01
0108_(47-61	FINAL	11.2571	1.3029	0.0000	4.9894	3.9797	8.1004	10.5342	3.2021	5.9302	6.3178	13.8155	13.8155	-29.4311	-4.9387	-21.2309	-9.4854	-23.6613	-11.3302	-2.3026	-1.4498606	2.80e+00	9.29e-01	1.79e+01	5.73e+00	4.56e+01	1.45e+01	5.40e+01	1.70e+01
0108_(12-96	FINAL	-0.8996	-8.0235	0.0000	0.7245	3.1794	5.1119	2.1274	3.9831	3.2927	4.7167	2.5350	14.7030	-13.4875	-10.3737	-0.8227	-11.8915	-36.7264	-24.3953	-2.3026	-1.4505645	4.19e+00	1.47e+00	2.06e+01	6.45e+00	4.84e+01	1.55e+01	5.60e+01	1.82e+01
0108_(47-42	FINAL	11.2934	1.3300	0.0000	4.4303	4.5844	7.2657	12.0130	2.4787	6.0315	6.4253	13.8155	13.8155	-29.4062	-3.9317	-21.5176	-9.1250	-23.7234	-11.3923	-2.3026	-1.4511803	2.52e+00	8.44e-01	1.63e+01	5.23e+00	4.25e+01	1.35e+01	5.09e+01	1.61e+01
0108_(47-70	FINAL	12.0871	1.4659	0.0000	4.2757	3.8263	8.2353	11.2798	2.0622	5.7247	6.0958	13.8155	13.8155	-29.3313	-5.3723	-21.8056	-9.7662	-23.5737	-11.2426	-2.3026	-1.4516953	3.38e+00	1.15e+00	2.15e+01	6.95e+00	5.36e+01	1.70e+01	6.30e+01	1.98e+01
0108_(12-76	FINAL	1.1268	-8.2834	0.0000	0.9810	4.4385	2.7043	1.7455	3.0074	3.2797	4.8518	2.5350	14.7030	-13.3775	-10.4466	-2.2114	-11.9118	-36.9462	-24.6151	-2.3026	-1.4517118	3.77e+00	1.36e+00	1.87e+01	6.12e+00	4.51e+01	1.47e+01	5.28e+01	1.73e+01
0108_(23-89	FINAL	7.6739	7.6145	0.0000	4.1458	0.8760	2.5866	0.0362	6.7400	1.8069	6.3857	13.8155	13.8155	-8.7717	-10.2738	-8.1134	-19.4522	-21.2909	-8.9598	-2.3026	-1.4523766	3.24e+00	1.07e+00	1.43e+01	4.76e+00	3.07e+01	1.02e+01	3.54e+01	1.18e+01
0108_(58-16	FINAL	-16.7769	-22.7453	0.0000	4.9955	8.2767	11.3766	1.1361	0.0844	13.2334	20.4383	13.8000	13.8000	-13.3668	-10.3751	-9.6503	-11.9289	-51.3977	-39.0666	-2.3026	-1.4524396	3.17e+00	1.12e+00	1.40e+01	4.59e+00	3.32e+01	1.08e+01	3.91e+01	1.28e+01
0108_(2-81)	FINAL	13.5806	1.8188	0.0000	6.6507	3.6113	0.2460	10.2207	19.7282	6.0035	5.4447	13.8000	13.8000	-29.0536	-15.6095	-14.3004	-10.3060	-23.6687	-11.3376	-2.3026	-1.4526116	2.61e+00	7.95e-01	1.79e+01	5.78e+00	4.60e+01	1.50e+01	5.47e+01	1.72e+01
0108_(11-22	FINAL	7.3998	10.5788	0.0000	3.4742	3.3492	3.4460	5.0392	6.5100	13.0751	8.0969	13.8155	13.8155	-13.6038	-10.3557	-15.2022	-22.5476	-18.1876	-5.8565	-2.3026	-1.4533320	1.11e+00	3.46e-01	9.73e+00	3.21e+00	3.57e+01	1.19e+01	4.07e+01	1.35e+01
0108_(58-61	FINAL	-16.9901	-22.8409	0.0000	5.0134	8.0840	11.4303	0.8556	0.0424	14.2108	19.9015	13.8000	13.8000	-13.3174	-10.4391	-9.5974	-11.9424	-51.5056	-39.1745	-2.3026	-1.4536411	4.13e+00	1.47e+00	1.82e+01	5.95e+00	4.23e+01	1.38e+01	4.96e+01	1.62e+01
0108_(23-93	FINAL	7.4605	7.6265	0.0000	4.0715	1.2934	1.6060	0.1132	6.5609	3.0413	6.6343	13.8155	13.8155	-9.2059	-10.2406	-8.1948	-19.6393	-20.5591	-8.2280	-2.3026	-1.4536662	3.54e+00	1.16e+00	1.58e+01	5.25e+00	3.45e+01	1.15e+01	4.01e+01	1.33e+01
0108_(23-58	FINAL	7.4826	7.9671	0.0000	4.0811	1.4909	2.2282	0.0284	6.3963	1.5774	6.5542	13.8155	13.8155	-9.1657	-10.2504	-8.7842	-19.9376	-21.2366	-8.9055	-2.3026	-1.4538779	4.12e+00	1.35e+00	1.89e+01	6.27e+00	4.11e+01	1.37e+01	4.76e+01	1.58e+01
0108_(11-3)	FINAL	7.3829	10.2722	0.0000	3.8634	3.3077	2.1203	4.8079	6.3372	13.9615	8.1665	13.8155	13.8155	-13.5447	-10.3270	-15.5664	-22.2323	-18.1091	-5.7780	-2.3026	-1.4539878	1.38e+00	4.22e-01	1.26e+01	4.15e+00	4.41e+01	1.47e+01	4.97e+01	1.66e+01
0108_(58-37	FINAL	-16.9820	-22.7630	0.0000	4.8472	8.4172	11.0038	1.0528	0.1879	14.3316	20.5417	13.8000	13.8000	-13.3657	-10.4084	-9.4300	-11.9544	-51.4115	-39.0804	-2.3026	-1.4549980	3.45e+00	1.23e+00	1.53e+01	5.04e+00	3.57e+01	1.16e+01	4.18e+01	1.36e+01
0108_(47-71	FINAL	11.7952	1.2841	0.0000	4.9087	3.6988	8.2791	12.0075	3.2879	5.8271	6.1643	13.8155	13.8155	-29.3580	-4.8513	-21.7796	-9.7014	-23.6320	-11.3009	-2.3026	-1.4553613	3.11e+00	1.02e+00	1.99e+01	6.33e+00	5.03e+01	1.59e+01	5.95e+01	1.86e+01
0108_(23-71	FINAL	7.5676	7.0267	0.0000	4.8587	1.0426	2.5443	0.0677	6.4868	2.3435	5.6007	13.8155	13.8155	-9.0278	-10.3070	-8.7630	-18.9610	-20.7780	-8.4469	-2.3026	-1.4562411	3.89e+00	1.28e+00	1.73e+01	5.72e+00	3.68e+01	1.22e+01	4.23e+01	1.41e+01
0108_(12-80	FINAL	1.0595	-8.3755	0.0000	1.4441	4.5243	3.5882	1.8592	2.8795	3.4724	4.9519	2.5350	14.7030	-13.4584	-10.4087	-2.4894	-11.8944	-37.0522	-24.7211	-2.3026	-1.4578046	3.36e+00	1.22e+00	1.68e+01	5.51e+00	4.12e+01	1.34e+01	4.85e+01	1.59e+01
0108_(47-90	FINAL	11.7943	1.2479	0.0000	4.7368	4.2769	8.3526	11.3228	4.4649	6.0222	6.4489	13.8155	13.8155	-29.4129	-6.4116	-21.3466	-9.7979	-23.6587	-11.3276	-2.3026	-1.4582242	2.58e+00	8.49e-01	1.65e+01	5.28e+00	4.11e+01	1.31e+01	4.84e+01	1.52e+01
0108_(2-2)	FINAL	13.7560	2.0980	0.0000	6.2453	3.5111	0.6398	10.7372	20.4448	5.9763	5.2617	13.8000	13.8000	-29.0803	-15.8107	-14.1759	-10.2846	-23.6651	-11.3340	-2.3026	-1.4583298	2.62e+00	8.12e-01	1.80e+01	5.80e+00	4.55e+01	1.47e+01	5.37e+01	1.69e+01
0108_(47-53	FINAL	11.5327	1.3554	0.0000	4.6096	4.4883	8.2672	10.7107	2.4823	5.8511	6.2085	13.8155	13.8155	-29.3629	-5.5428	-21.4685	-9.6964	-23.6480	-11.3169	-2.3026	-1.4585422	3.02e+00	1.01e+00	1.93e+01	6.22e+00	4.90e+01	1.56e+01	5.79e+01	1.82e+01
0108_(2-30)	FINAL	13.8531	2.3646	0.0000	6.2290	3.2271	0.2009	10.6960	19.9546	5.7858	4.8809	13.8000	13.8000	-28.8164	-16.0889	-14.1099	-10.4089	-23.5121	-11.1810	-2.3026	-1.4585803	3.12e+00	9.76e-01	2.13e+01	6.83e+00	5.24e+01	1.69e+01	6.16e+01	1.91e+01
0108_(11-60	FINAL	7.3585	10.7135	0.0000	3.9295	3.4229	4.7594	4.5168	5.9764	13.0057	9.2791	13.8155	13.8155	-13.5881	-10.3594	-15.9376	-22.6774	-17.0744	-4.7433	-2.3026	-1.4586451	1.49e+00	4.52e-01	1.50e+01	4.95e+00	5.71e+01	1.90e+01	6.42e+01	2.14e+01
0108_(23-50	FINAL	7.6325	7.2409	0.0000	4.7554	1.3644	2.2930	0.0627	6.4962	2.1132	7.2484	13.8155	13.8155	-9.0665	-10.3289	-8.6399	-19.1082	-21.2126	-8.8815	-2.3026	-1.4586648	3.76e+00	1.24e+00	1.71e+01	5.67e+00	3.59e+01	1.19e+01	4.11e+01	1.37e+01
0108_(23-35	FINAL	7.4920	7.9372	0.0000	3.7839	1.7232	2.0873	0.1365	6.5677	1.3277	6.5356	13.8155	13.8155	-8.5013	-10.2738	-8.4841	-19.9525	-20.4978	-8.1667	-2.3026	-1.4588679	3.68e+00	1.21e+00	1.73e+01	5.73e+00	3.76e+01	1.25e+01	4.35e+01	1.45e+01
0108_(58-28	FINAL	-16.7784	-22.8265	0.0000	4.5102	8.0417	11.2235	0.9376	0.1149	15.6320	20.1484	13.8000	13.8000	-13.3448	-10.4383	-9.5503	-11.9152	-51.4711	-39.1400	-2.3026	-1.4598837	3.64e+00	1.29e+00	1.61e+01	5.28e+00	3.84e+01	1.25e+01	4.54e+01	1.48e+01
0108_(23-36	FINAL	7.5565	7.9494	0.0000	4.4227	0.7419	1.7645	0.1866	6.6129	1.3026	6.8599	13.8155	13.8155	-9.1836	-10.2697	-8.8678	-19.8489	-21.5279	-9.1968	-2.3026	-1.4598847	3.38e+00	1.11e+00	1.54e+01	5.10e+00	3.29e+01	1.09e+01	3.78e+01	1.26e+01
0108_(47-47	FINAL	12.4449	1.4680	0.0000	4.5509	3.6924	6.9981	11.8823	2.7732	5.9467	6.2681	13.8155	13.8155	-29.3679	-5.6020	-21.7288	-9.9938	-23.5653	-11.2342	-2.3026	-1.4602171	2.72e+00	9.10e-01	1.74e+01	5.60e+00	4.32e+01	1.37e+01	5.07e+01	1.59e+01
0108_(12-90	FINAL	-0.9236	-7.3601	0.0000	1.3309	3.1303	4.7122	2.2880	4.3602	3.4720	4.6959	2.5350	14.7030	-13.4184	-10.3245	-1.2372	-11.9695	-36.0493	-23.7182	-2.3026	-1.4603744	3.79e+00	1.29e+00	1.83e+01	5.73e+00	4.18e+01	1.34e+01	4.82e+01	1.55e+01
0108_(54-16	FINAL	-2.0861	-7.6774	0.0000	8.0373	0.3044	13.3309	4.4677	12.4123	2.0983	4.0454	7.2037	5.3064	-13.4417	-10.3363	-7.5212	-12.0098	-36.3348	-24.0037	-2.3026	-1.4604959	3.15e+00	1.10e+00	1.39e+01	4.59e+00	3.32e+01	1.09e+01	3.92e+01	1.28e+01
0108_(58-58	FINAL	-16.8373	-22.8423	0.0000	5.3332	7.7222	10.6586	0.8749	0.0068	14.8534	20.1473	13.8000	13.8000	-13.3339	-10.4713	-9.9160	-11.8489	-51.4899	-39.1588	-2.3026	-1.4608366	4.58e+00	1.60e+00	1.95e+01	6.31e+00	4.48e+01	1.45e+01	5.25e+01	1.70e+01
0108-cross-i	FINAL	10.9699	1.8303	0.0000	2.0882	2.5449	11.6088	7.9920	11.3088	6.0781	5.3720	13.8155	13.8155	-29.3327	-0.6018	-20.6649	-3.5163	-23.7400	-11.4089	-2.3026	-1.4609805	2.29e+00	7.07e-01	1.47e+01	4.68e+00	3.70e+01	1.19e+01	4.39e+01	1.41e+01
0108_(47-76	FINAL	11.5122	1.6068	0.0000	4.2321	4.5976	7.2582	11.8707	1.9945	5.8042	6.1321	13.8155	13.8155	-29.3874	-5.2257	-21.3306	-9.6159	-23.5911	-11.2600	-2.3026	-1.4614818	3.07e+00	1.06e+00	1.99e+01	6.46e+00	5.09e+01	1.63e+01	6.04e+01	1.92e+01
0108_(23-31	FINAL	7.6108	6.9064	0.0000	4.3608	0.4099	2.5772	0.0552	6.3987	1.4438	6.5631	13.8155	13.8155	-8.7931	-10.3494	-8.0479	-18.8519	-21.0951	-8.7640	-2.3026	-1.4616395	4.12e+00	1.36e+00	1.89e+01	6.26e+00	4.03e+01	1.34e+01	4.62e+01	1.54e+01
0108_(23-18	FINAL	7.4505	7.6254	0.0000	4.1633	0.3156	3.7881	0.1351	6.4341	2.5443	6.3814	13.8155	13.8155	-8.2305	-10.2973	-9.1021	-19.6031	-20.4568	-8.1257	-2.3026	-1.4619913	4.02e+00	1.32e+00	1.89e+01	6.26e+00	4.22e+01	1.40e+01	4.92e+01	1.64e+01
0108_(58-0)	FINAL	-16.8427	-22.6611	0.0000	4.8958	8.3377	12.3679	0.7826	0.0590	15.3221	20.0748	13.8000	13.8000	-13.3640	-10.3971	-9.3863	-11.9256	-51.2651	-38.9340	-2.3026	-1.4620280	3.70e+00	1.32e+00	1.66e+01	5.43e+00	3.88e+01	1.27e+01	4.56e+01	1.49e+01
0108_(2-52)	FINAL	13.4599	1.7919	0.0000	6.5918	2.7850	0.7043	8.5328	20.3328	5.8305	5.3367	13.8000	13.8000	-28.8605	-16.0913	-14.2059	-10.3530	-23.6578	-11.3267	-2.3026	-1.4623030	3.09e+00	9.38e-01	2.10e+01	6.71e+00	5.26e+01	1.70e+01	6.20e+01	1.94e+01
0108_(23-72	FINAL	7.5264	7.7289	0.0000	4.3867	0.5913	1.2074	0.0886	6.4549	1.6727	6.3711	13.8155	13.8155	-8.4984	-10.3408	-9.4326	-19.7301	-20.3735	-8.0424	-2.3026	-1.4626127	3.92e+00	1.28e+00	1.82e+01	6.04e+00	3.94e+01	1.31e+01	4.54e+01	1.51e+01
0108_(47-78	FINAL	11.6636	1.3805	0.0000	4.7129	4.2469	7.9314	10.9069	4.6347	6.1263	6.5545	13.8155	13.8155	-29.4384	-5.1197	-21.4846	-9.6106	-23.6401	-11.3090	-2.3026	-1.4628231	2.29e+00	7.75e-01	1.45e+01	4.68e+00	3.61e+01	1.15e+01	4.24e+01	1.34e+01
0108_(54-90	FINAL	-2.0727	-8.0666	0.0000	8.4387	0.2000	13.3597	4.4959	12.7518	2.6921	4.3832	7.2037	5.3064	-13.4208	-10.3046	-8.8997	-11.9926	-36.7406	-24.4095	-2.3026	-1.4630234	2.60e+00	8.97e-01	1.25e+01	4.14e+00	3.01e+01	9.93e+00	3.55e+01	1.17e+01
0108_(23-78	FINAL	7.7552	7.6007	0.0000	3.9708	1.9357	3.0102	0.0370	6.6565	1.4331	6.2145	13.8155	13.8155	-8.6167	-10.3239	-8.0526	-19.3973	-21.9229	-9.5918	-2.3026	-1.4631354	3.40e+00	1.12e+00	1.51e+01	5.03e+00	3.24e+01	1.08e+01	3.74e+01	1.24e+01
0108_(23-10	FINAL	7.6920	7.0657	0.0000	4.0782	0.3608	2.8266	0.3687	6.7486	0.1364	6.0631	13.8155	13.8155	-9.0171	-10.2931	-7.3821	-18.9741	-21.4338	-9.1027	-2.3026	-1.4632063	2.98e+00	9.82e-01	1.33e+01	4.41e+00	2.86e+01	9.52e+00	3.31e+01	1.10e+01
0108_(58-95	FINAL	-16.9621	-22.8525	0.0000	5.2146	8.3243	10.8032	1.0021	0.0537	15.1503	19.2976	13.8000	13.8000	-13.3596	-10.4614	-9.6264	-11.9021	-51.5239	-39.1928	-2.3026	-1.4637009	3.22e+00	1.14e+00	1.42e+01	4.65e+00	3.40e+01	1.11e+01	4.02e+01	1.31e+01
0108_(58-51	FINAL	-17.0146	-22.7473	0.0000	4.6985	8.5066	11.3203	0.8974	0.0029	15.1734	20.2068	13.8000	13.8000	-13.3925	-10.3894	-9.4957	-11.9180	-51.3728	-39.0417	-2.3026	-1.4645151	3.49e+00	1.24e+00	1.55e+01	5.07e+00	3.59e+01	1.17e+01	4.20e+01	1.37e+01
0108_(12-16	FINAL	0.9048	-8.2010	0.0000	1.2496	4.4800	4.1030	2.0538	2.9157	2.8672	4.6466	2.5350	14.7030	-13.3703	-10.3398	-2.2098	-11.9469	-36.8508	-24.5197	-2.3026	-1.4648744	4.40e+00	1.58e+00	2.18e+01	7.14e+00	5.30e+01	1.72e+01	6.22e+01	2.04e+01
0108_(12-81	FINAL	0.2118	-8.2571	0.0000	1.1965	5.0960	4.5895	1.7063	2.0350	2.3174	4.6995	2.5350	14.7030	-13.3774	-10.4666	-1.9655	-11.8971	-36.8776	-24.5465	-2.3026	-1.4649427	4.59e+00	1.59e+00	2.14e+01	6.93e+00	5.30e+01	1.71e+01	6.30e+01	2.05e+01
0108_(12-20	FINAL	0.5180	-7.6252	0.0000	0.6143	5.6260	4.9068	1.8337	2.4569	3.0969	5.0143	2.5350	14.7030	-13.3610	-10.4572	-1.5941	-11.8302	-36.2788	-23.9477	-2.3026	-1.4649844	3.63e+00	1.31e+00	1.73e+01	5.65e+00	4.19e+01	1.36e+01	4.93e+01	1.61e+01
0108_(23-11	FINAL	7.5163	7.2269	0.0000	3.5122	1.2937	2.5185	0.0683	6.5595	1.6475	6.2300	13.8155	13.8155	-8.7084	-10.3311	-7.1616	-19.2471	-20.6379	-8.3068	-2.3026	-1.4653970	3.55e+00	1.17e+00	1.58e+01	5.24e+00	3.46e+01	1.15e+01	4.01e+01	1.34e+01
0108_(58-78	FINAL	-17.0282	-22.8978	0.0000	5.6676	8.1755	9.2507	1.1119	0.2028	15.5604	20.0636	13.8000	13.8000	-13.3796	-10.3704	-9.4491	-11.9421	-51.5515	-39.2204	-2.3026	-1.4657601	3.64e+00	1.30e+00	1.62e+01	5.32e+00	3.77e+01	1.23e+01	4.42e+01	1.44e+01
0108_(23-76	FINAL	7.5029	7.3117	0.0000	4.3504	1.1370	1.7802	0.2290	6.6049	1.7068	6.6262	13.8155	13.8155	-9.1471	-10.2650	-8.1344	-19.2675	-21.0608	-8.7297	-2.3026	-1.4657730	3.38e+00	1.11e+00	1.53e+01	5.08e+00	3.31e+01	1.10e+01	3.82e+01	1.27e+01
0108_(47-11	FINAL	12.3904	1.4299	0.0000	4.4353	3.3840	6.5209	11.2738	2.4915	6.0206	6.4428	13.8155	13.8155	-29.4072	-6.6040	-21.2532	-10.0141	-23.6275	-11.2964	-2.3026	-1.4659676	2.55e+00	8.59e-01	1.64e+01	5.32e+00	4.05e+01	1.30e+01	4.75e+01	1.50e+01
0108_(54-21	FINAL	-2.0019	-7.8495	0.0000	8.5231	0.0340	12.5010	5.6762	12.3536	2.1399	3.9831	7.2037	5.3064	-13.5943	-10.3920	-8.4770	-11.9453	-36.4895	-24.1584	-2.3026	-1.4661082	3.06e+00	1.02e+00	1.37e+01	4.48e+00	3.38e+01	1.11e+01	4.02e+01	1.32e+01
0108_(12-2)	FINAL	1.8170	-7.8822	0.0000	1.1028	4.0199	4.1014	1.9899	3.4123	3.2379	4.8055	2.5350	14.7030	-13.3176	-10.4001	-2.4852	-11.8976	-36.5015	-24.1704	-2.3026	-1.4661881	4.11e+00	1.48e+00	2.06e+01	6.74e+00	4.84e+01	1.58e+01	5.61e+01	1.85e+01
0108_(2-90)	FINAL	13.5794	1.9399	0.0000	6.5619	4.0443	0.2398	9.8410	19.1356	5.8751	5.1571	13.8000	13.8000	-28.6596	-16.3146	-13.9360	-10.3163	-23.6874	-11.3563	-2.3026	-1.4662343	2.94e+00	8.95e-01	1.98e+01	6.30e+00	4.87e+01	1.56e+01	5.71e+01	1.76e+01
0108_(58-76	FINAL	-17.1066	-22.8119	0.0000	4.7349	8.3876	10.0344	0.9647	0.1257	14.3784	20.3028	13.8000	13.8000	-13.3149	-10.4248	-9.5511	-11.9220	-51.5183	-39.1872	-2.3026	-1.4663672	3.49e+00	1.24e+00	1.55e+01	5.06e+00	3.62e+01	1.18e+01	4.26e+01	1.39e+01
0108_(58-69	FINAL	-16.3132	-22.1794	0.0000	4.4344	8.2213	11.0882	1.2923	0.3176	15.3971	19.7192	13.8000	13.8000	-13.3890	-10.3906	-9.5648	-11.9087	-50.8628	-38.5317	-2.3026	-1.4666038	3.51e+00	1.25e+00	1.54e+01	5.05e+00	3.59e+01	1.17e+01	4.22e+01	1.37e+01
0108_(12-4)	FINAL	-0.6822	-8.4747	0.0000	0.4826	6.1320	3.7545	1.8219	2.3694	2.5689	4.7580	2.5350	14.7030	-13.3954	-10.4123	-1.8055	-11.8749	-37.0629	-24.7318	-2.3026	-1.4666681	4.19e+00	1.45e+00	2.03e+01	6.61e+00	5.00e+01	1.63e+01	5.95e+01	1.94e+01
0108_(2-92)	FINAL	13.7203	2.1716	0.0000	7.1032	3.3105	0.8735	10.6167	19.4240	6.2305	5.4869	13.8000	13.8000	-29.1759	-15.4620	-14.9878	-10.2745	-23.5807	-11.2496	-2.3026	-1.4670535	2.02e+00	6.31e-01	1.40e+01	4.51e+00	3.54e+01	1.15e+01	4.19e+01	1.32e+01
0108_(54-40	FINAL	-2.3768	-8.4110	0.0000	8.2086	0.5283	13.4884	4.0176	14.1096	2.7090	4.2671	7.2037	5.3064	-13.4583	-10.3490	-8.6822	-11.9743	-37.1382	-24.8071	-2.3026	-1.4682052	2.86e+00	1.01e+00	1.41e+01	4.67e+00	3.47e+01	1.15e+01	4.12e+01	1.36e+01
0108_(12-38	FINAL	0.5947	-8.8873	0.0000	0.5014	4.7164	3.1854	1.7314	2.6709	3.4841	4.8758	2.5350	14.7030	-13.3966	-10.3011	-2.4193	-11.9562	-37.4970	-25.1659	-2.3026	-1.4686433	3.53e+00	1.26e+00	1.75e+01	5.75e+00	4.20e+01	1.37e+01	4.93e+01	1.62e+01
0108_(2-79)	FINAL	13.5605	2.0419	0.0000	7.4631	3.9057	0.7825	10.1313	20.1412	6.0903	5.4828	13.8000	13.8000	-28.8298	-16.1017	-15.0138	-10.4257	-23.5388	-11.2077	-2.3026	-1.4691178	2.35e+00	7.23e-01	1.62e+01	5.18e+00	4.11e+01	1.33e+01	4.88e+01	1.53e+01
0108_(12-17	FINAL	0.4846	-8.9945	0.0000	0.0904	4.5857	4.0396	1.5416	2.0154	3.2691	4.9057	2.5350	14.7030	-13.2944	-10.3248	-1.4849	-11.9804	-37.6373	-25.3062	-2.3026	-1.4695967	3.52e+00	1.25e+00	1.69e+01	5.54e+00	4.04e+01	1.31e+01	4.74e+01	1.55e+01
0108_(2-47)	FINAL	13.3550	1.8543	0.0000	6.8924	3.4644	0.6068	11.1943	18.4629	6.0050	5.5111	13.8000	13.8000	-29.1449	-14.9051	-14.8076	-10.3143	-23.6073	-11.2762	-2.3026	-1.4698401	2.58e+00	7.93e-01	1.75e+01	5.65e+00	4.33e+01	1.41e+01	5.09e+01	1.60e+01
0108_(58-17	FINAL	-16.2901	-22.2729	0.0000	4.3674	8.0477	11.0507	1.2126	0.1966	16.4821	19.7216	13.8000	13.8000	-13.3435	-10.3725	-9.6748	-11.9062	-50.9104	-38.5793	-2.3026	-1.4701247	3.74e+00	1.32e+00	1.62e+01	5.29e+00	3.79e+01	1.23e+01	4.47e+01	1.45e+01
0108_(58-48	FINAL	-16.7788	-22.5440	0.0000	4.1932	8.3730	11.1669	1.0740	0.3205	15.0435	20.6662	13.8000	13.8000	-13.3568	-10.3939	-9.4913	-11.9115	-51.1893	-38.8582	-2.3026	-1.4707663	3.52e+00	1.25e+00	1.56e+01	5.11e+00	3.59e+01	1.17e+01	4.19e+01	1.37e+01
0108_(12-15	FINAL	1.0603	-8.0019	0.0000	1.0093	5.0615	2.4695	1.7505	2.8551	3.3498	5.0470	2.5350	14.7030	-13.3514	-10.4013	-2.0463	-11.9305	-36.5938	-24.2627	-2.3026	-1.4708302	3.22e+00	1.15e+00	1.55e+01	5.08e+00	3.67e+01	1.19e+01	4.28e+01	1.40e+01
0108_(58-88	FINAL	-16.8515	-22.5247	0.0000	5.5892	8.4214	11.7434	0.8592	0.0159	15.7086	20.0822	13.8000	13.8000	-13.3487	-10.4156	-9.4800	-11.9649	-51.1653	-38.8342	-2.3026	-1.4714538	3.80e+00	1.35e+00	1.67e+01	5.48e+00	3.84e+01	1.25e+01	4.48e+01	1.46e+01
0108_(12-84	FINAL	0.1005	-9.0704	0.0000	1.1643	5.1205	3.5181	2.0926	2.9744	3.0758	5.0122	2.5350	14.7030	-13.4227	-10.3133	-1.7953	-11.9717	-37.6646	-25.3335	-2.3026	-1.4714964	2.89e+00	1.01e+00	1.42e+01	4.65e+00	3.54e+01	1.15e+01	4.20e+01	1.38e+01
0108_(23-23	FINAL	7.6724	7.2639	0.0000	4.9883	1.3096	2.4543	0.3474	6.6817	1.9821	6.8151	13.8155	13.8155	-8.8940	-10.2977	-9.3026	-19.0630	-22.0780	-9.7469	-2.3026	-1.4717525	3.11e+00	1.02e+00	1.40e+01	4.64e+00	3.07e+01	1.02e+01	3.55e+01	1.18e+01
0108_(34-46	FINAL	14.4734	2.7718	0.0000	0.9770	4.7774	0.6460	11.9455	0.2177	6.0277	5.1477	13.8155	13.8155	-23.0736	-16.9755	-3.0793	-10.3950	-23.5679	-11.2368	-2.3026	-1.4718486	2.34e+00	7.37e-01	1.62e+01	5.14e+00	4.06e+01	1.30e+01	4.79e+01	1.50e+01
0108_(23-75	FINAL	7.4629	7.9559	0.0000	4.0404	0.9533	2.5687	0.0881	6.4806	0.8011	6.6599	13.8155	13.8155	-9.3054	-10.2208	-8.5787	-19.9450	-21.0603	-8.7292	-2.3026	-1.4723282	3.80e+00	1.25e+00	1.71e+01	5.66e+00	3.72e+01	1.24e+01	4.32e+01	1.44e+01
0108_(23-48	FINAL	7.5773	7.3425	0.0000	4.1980	0.3894	2.0409	0.0194	6.4679	3.2661	6.1735	13.8155	13.8155	-8.8592	-10.3636	-8.0935	-19.2872	-21.1935	-8.8624	-2.3026	-1.4724372	3.79e+00	1.25e+00	1.71e+01	5.68e+00	3.66e+01	1.22e+01	4.21e+01	1.40e+01
0108_(12-95	FINAL	0.8836	-7.9650	0.0000	0.5041	4.9547	3.5801	2.6797	4.5159	3.0566	4.7085	2.5350	14.7030	-13.4771	-10.3651	-1.3643	-11.9480	-36.5663	-24.2352	-2.3026	-1.4724480	3.86e+00	1.38e+00	2.02e+01	6.65e+00	4.88e+01	1.60e+01	5.73e+01	1.89e+01
0108_(47-23	FINAL	12.1702	1.2208	0.0000	4.8880	3.4010	8.5069	11.4823	3.1828	5.9552	6.3189	13.8155	13.8155	-29.3386	-5.3101	-21.8568	-9.7831	-23.6405	-11.3094	-2.3026	-1.4726293	2.76e+00	8.93e-01	1.75e+01	5.57e+00	4.38e+01	1.38e+01	5.15e+01	1.61e+01
0108_(47-21	FINAL	11.6906	1.4391	0.0000	4.9380	3.7781	6.8677	12.5078	3.8659	6.0573	6.4634	13.8155	13.8155	-29.4101	-6.1948	-21.1743	-9.7439	-23.6097	-11.2786	-2.3026	-1.4731812	2.44e+00	8.25e-01	1.58e+01	5.10e+00	3.99e+01	1.27e+01	4.71e+01	1.49e+01
0108_(23-22	FINAL	7.5337	7.4330	0.0000	4.0044	1.4075	1.9930	0.0931	6.5985	1.3559	7.2872	13.8155	13.8155	-9.3940	-10.2465	-7.8006	-19.3878	-20.9330	-8.6019	-2.3026	-1.4731868	3.42e+00	1.13e+00	1.50e+01	4.98e+00	3.19e+01	1.06e+01	3.69e+01	1.23e+01
0108_(11-74	FINAL	7.4283	10.5780	0.0000	4.1122	3.1391	3.1956	4.8903	6.3477	13.6778	7.9995	13.8155	13.8155	-13.6016	-10.4067	-15.5366	-22.5071	-17.1132	-4.7821	-2.3026	-1.4733152	1.11e+00	3.40e-01	1.02e+01	3.36e+00	3.83e+01	1.27e+01	4.34e+01	1.44e+01
0108_(23-42	FINAL	7.5220	7.2282	0.0000	4.2305	1.8016	2.9269	0.1835	6.6382	1.0997	6.2524	13.8155	13.8155	-9.2047	-10.2530	-7.8709	-19.2385	-20.7680	-8.4369	-2.3026	-1.4733303	3.30e+00	1.09e+00	1.45e+01	4.80e+00	3.15e+01	1.05e+01	3.66e+01	1.22e+01
0108_(47-33	FINAL	11.4963	1.5752	0.0000	4.2303	4.8316	8.8677	11.0347	3.2011	5.9621	6.2909	13.8155	13.8155	-29.3735	-3.9674	-21.3731	-9.4407	-23.5962	-11.2651	-2.3026	-1.4739846	2.63e+00	9.00e-01	1.72e+01	5.59e+00	4.53e+01	1.45e+01	5.43e+01	1.73e+01
0108_(54-98	FINAL	-2.6476	-7.9886	0.0000	8.8063	0.6208	14.3578	3.8105	14.6623	2.3658	4.0970	7.2037	5.3064	-13.3266	-10.3896	-8.6065	-11.9620	-36.5977	-24.2666	-2.3026	-1.4741074	2.97e+00	9.95e-01	1.23e+01	4.03e+00	2.76e+01	8.99e+00	3.19e+01	1.04e+01
0108_(58-74	FINAL	-16.9615	-22.5379	0.0000	4.2867	8.4316	11.1954	0.7052	0.0044	14.4300	20.3506	13.8000	13.8000	-13.3953	-10.4544	-9.1819	-11.8900	-51.2128	-38.8817	-2.3026	-1.4743925	4.16e+00	1.50e+00	1.86e+01	6.10e+00	4.34e+01	1.42e+01	5.09e+01	1.66e+01
0108_(58-36	FINAL	-16.7144	-22.3900	0.0000	5.4874	8.4602	9.8302	0.8371	0.0075	15.8539	18.6272	13.8000	13.8000	-13.3943	-10.5050	-9.3695	-11.8568	-51.0504	-38.7193	-2.3026	-1.4758013	3.57e+00	1.28e+00	1.57e+01	5.16e+00	3.75e+01	1.22e+01	4.43e+01	1.45e+01
0108_(58-26	FINAL	-16.8936	-22.5732	0.0000	3.6015	8.3778	11.0739	0.6244	0.1177	15.9404	19.8363	13.8000	13.8000	-13.3062	-10.4501	-9.6837	-11.8618	-51.2012	-38.8701	-2.3026	-1.4759551	3.85e+00	1.35e+00	1.68e+01	5.47e+00	3.84e+01	1.25e+01	4.47e+01	1.45e+01
0108_(58-35	FINAL	-17.0686	-22.8216	0.0000	4.6976	8.3595	11.6667	0.9540	0.1939	14.7880	18.9795	13.8000	13.8000	-13.3651	-10.4458	-9.2015	-11.8825	-51.4533	-39.1222	-2.3026	-1.4759840	3.66e+00	1.32e+00	1.64e+01	5.40e+00	3.94e+01	1.29e+01	4.66e+01	1.52e+01
0108_(23-8)	FINAL	7.5692	7.5513	0.0000	4.1030	1.2826	2.1547	0.2003	6.5909	1.8915	7.0346	13.8155	13.8155	-9.0228	-10.3250	-8.0968	-19.4773	-21.3841	-9.0530	-2.3026	-1.4766111	3.33e+00	1.10e+00	1.54e+01	5.12e+00	3.29e+01	1.09e+01	3.78e+01	1.26e+01
0108_(47-32	FINAL	11.9041	1.2722	0.0000	4.6840	3.3542	7.4184	11.9181	3.9341	5.9695	6.4114	13.8155	13.8155	-29.4427	-5.3490	-21.2545	-9.8109	-23.7346	-11.4035	-2.3026	-1.4768000	2.72e+00	9.04e-01	1.74e+01	5.62e+00	4.36e+01	1.39e+01	5.13e+01	1.62e+01
0108_(2-9)	FINAL	13.5838	1.9921	0.0000	6.7213	2.9708	0.6360	9.8316	19.8702	5.9923	5.1708	13.8000	13.8000	-29.0947	-15.5468	-14.5172	-10.1957	-23.7102	-11.3791	-2.3026	-1.4770153	2.60e+00	8.01e-01	1.74e+01	5.57e+00	4.14e+01	1.34e+01	4.82e+01	1.49e+01
0108-cross-i	FINAL	11.0947	2.0279	0.0000	1.0853	2.3731	6.5737	15.3154	10.5494	5.7486	6.0817	13.8155	13.8155	-29.4463	-5.9757	-18.4046	-6.5786	-23.5386	-11.2075	-2.3026	-1.4770593	3.07e+00	1.01e+00	1.97e+01	6.37e+00	5.12e+01	1.65e+01	6.12e+01	1.97e+01
0108_(58-30	FINAL	-16.7499	-22.6558	0.0000	4.2275	8.0238	11.6515	0.7569	0.0745	15.1513	20.3260	13.8000	13.8000	-13.3249	-10.4453	-9.5534	-11.9181	-51.3310	-38.9999	-2.3026	-1.4771444	4.15e+00	1.47e+00	1.85e+01	6.04e+00	4.32e+01	1.41e+01	5.08e+01	1.65e+01
0108_(54-5)	FINAL	-2.0696	-8.1333	0.0000	7.8091	0.2052	13.2737	3.9287	12.1415	2.4314	4.1551	7.2037	5.3064	-13.5029	-10.3674	-7.6854	-11.9804	-36.7464	-24.4153	-2.3026	-1.4772327	3.55e+00	1.28e+00	1.75e+01	5.85e+00	4.39e+01	1.45e+01	5.23e+01	1.73e+01
0108_(2-91)	FINAL	13.4603	2.1299	0.0000	7.1397	2.3355	0.8982	9.9866	20.0106	6.0680	5.3425	13.8000	13.8000	-28.9881	-15.8638	-14.9102	-10.3664	-23.5508	-11.2197	-2.3026	-1.4777724	2.38e+00	7.35e-01	1.59e+01	5.07e+00	3.80e+01	1.22e+01	4.43e+01	1.37e+01
0108_(58-20	FINAL	-16.9006	-22.8888	0.0000	4.3516	7.9728	11.4013	1.0468	0.1932	15.8172	20.1504	13.8000	13.8000	-13.3131	-10.3858	-9.8827	-11.8871	-51.5705	-39.2394	-2.3026	-1.4783809	3.73e+00	1.31e+00	1.61e+01	5.25e+00	3.70e+01	1.20e+01	4.32e+01	1.40e+01
0108_(58-41	FINAL	-16.8968	-22.7025	0.0000	5.4793	8.5177	11.6266	0.8735	0.1042	15.5626	20.4379	13.8000	13.8000	-13.3238	-10.3933	-9.6285	-11.9427	-51.3285	-38.9974	-2.3026	-1.4784154	3.03e+00	1.07e+00	1.34e+01	4.39e+00	3.11e+01	1.01e+01	3.64e+01	1.19e+01
0108_(54-97	FINAL	-2.3396	-8.4628	0.0000	8.1397	0.1689	12.9775	3.8379	12.2923	3.0038	4.5817	7.2037	5.3064	-13.3900	-10.3518	-8.4051	-11.9422	-37.0446	-24.7135	-2.3026	-1.4785396	2.70e+00	9.72e-01	1.36e+01	4.54e+00	3.29e+01	1.09e+01	3.88e+01	1.29e+01
0108_(12-50	FINAL	2.2064	-9.0859	0.0000	1.0028	2.0640	3.3285	1.5155	2.3188	2.8048	4.7300	2.5350	14.7030	-13.3114	-10.4375	-1.8715	-11.8864	-37.7094	-25.3783	-2.3026	-1.4786651	4.59e+00	1.64e+00	2.20e+01	7.19e+00	5.29e+01	1.72e+01	6.17e+01	2.02e+01
0108_(47-86	FINAL	12.1662	1.3435	0.0000	4.7452	3.9029	6.7595	12.3526	2.8246	6.1605	6.5008	13.8155	13.8155	-29.3561	-4.9701	-21.7224	-9.7853	-23.6625	-11.3314	-2.3026	-1.4787099	2.23e+00	7.42e-01	1.44e+01	4.63e+00	3.70e+01	1.17e+01	4.39e+01	1.38e+01
0108_(2-20)	FINAL	13.4660	1.8874	0.0000	6.9008	3.4878	0.7320	9.2083	20.2547	6.1027	5.5692	13.8000	13.8000	-28.9821	-15.8851	-14.4786	-10.4159	-23.5908	-11.2597	-2.3026	-1.4788577	2.34e+00	7.16e-01	1.60e+01	5.14e+00	4.06e+01	1.31e+01	4.80e+01	1.50e+01
0108_(11-19	FINAL	7.4400	10.2796	0.0000	4.6097	3.1911	3.4538	4.8320	6.2348	13.6772	8.6091	13.8155	13.8155	-13.6022	-10.3472	-16.4053	-22.2529	-18.2231	-5.8920	-2.3026	-1.4792471	1.36e+00	4.03e-01	1.26e+01	4.14e+00	4.59e+01	1.53e+01	5.23e+01	1.74e+01
0108_(58-52	FINAL	-17.1420	-22.8216	0.0000	5.5730	8.4650	10.0622	1.0671	0.2633	14.7991	20.6169	13.8000	13.8000	-13.2996	-10.3610	-9.4459	-11.9564	-51.4744	-39.1433	-2.3026	-1.4793416	3.34e+00	1.19e+00	1.49e+01	4.87e+00	3.43e+01	1.12e+01	4.01e+01	1.31e+01
0108_(31-91	FINAL	13.2504	3.9691	0.0000	3.3114	3.0887	2.8135	6.8736	0.0254	6.4276	14.0448	13.8155	13.8155	-29.3536	-9.6468	-20.0465	-8.3259	-23.5855	-11.2544	-2.3026	-1.4794630	1.52e+00	5.23e-01	1.01e+01	3.39e+00	2.54e+01	8.43e+00	2.99e+01	9.83e+00
0108_(58-33	FINAL	-17.2025	-22.8483	0.0000	4.0069	8.5557	12.3251	0.9046	0.2662	13.7512	19.9618	13.8000	13.8000	-13.3179	-10.4202	-9.4499	-11.8981	-51.4677	-39.1366	-2.3026	-1.4798938	3.42e+00	1.22e+00	1.51e+01	4.93e+00	3.48e+01	1.14e+01	4.07e+01	1.33e+01
0108_(58-66	FINAL	-17.1613	-22.8151	0.0000	4.9344	8.5025	10.6791	0.8680	0.2335	16.1304	20.2311	13.8000	13.8000	-13.3073	-10.4011	-9.2191	-11.9465	-51.4839	-39.1528	-2.3026	-1.4800825	3.41e+00	1.22e+00	1.54e+01	5.06e+00	3.63e+01	1.18e+01	4.26e+01	1.39e+01
0108_(23-46	FINAL	7.5022	7.8553	0.0000	3.7902	1.0579	2.5704	0.0267	6.4608	2.4580	6.7164	13.8155	13.8155	-9.1923	-10.2244	-8.2457	-19.7918	-21.2203	-8.8892	-2.3026	-1.4808356	3.93e+00	1.29e+00	1.79e+01	5.95e+00	3.91e+01	1.30e+01	4.53e+01	1.51e+01
0108_(2-5)	FINAL	13.5605	1.8454	0.0000	6.9839	4.9519	0.3267	9.3537	18.1709	6.1324	5.4882	13.8000	13.8000	-28.9388	-15.9528	-14.3403	-10.3069	-23.7026	-11.3715	-2.3026	-1.4808558	2.29e+00	6.97e-01	1.55e+01	4.97e+00	3.86e+01	1.25e+01	4.55e+01	1.42e+01
0108_(1-59)	FINAL	13.1294	1.6207	0.0000	5.3346	8.4461	8.1477	8.9101	12.2462	6.1546	6.0054	13.8000	13.8000	-23.3486	-17.0106	-7.3377	-10.5092	-23.5183	-11.1872	-2.3026	-1.4814155	2.23e+00	6.68e-01	1.48e+01	4.86e+00	3.58e+01	1.23e+01	4.18e+01	1.40e+01
0108_(23-83	FINAL	7.5272	7.8428	0.0000	4.3659	1.2211	2.7254	0.1433	6.6453	0.9809	5.6278	13.8155	13.8155	-8.7557	-10.2388	-8.7967	-19.8495	-20.4224	-8.0913	-2.3026	-1.4814698	3.37e+00	1.11e+00	1.51e+01	5.02e+00	3.40e+01	1.13e+01	3.97e+01	1.32e+01
0108_(58-18	FINAL	-17.0822	-22.8158	0.0000	5.6541	8.3259	10.5006	1.0770	0.2070	15.2254	20.2820	13.8000	13.8000	-13.3526	-10.4141	-9.2833	-11.8916	-51.5009	-39.1698	-2.3026	-1.4815064	3.45e+00	1.24e+00	1.55e+01	5.09e+00	3.72e+01	1.22e+01	4.41e+01	1.44e+01
0108_(58-4)	FINAL	-16.2953	-22.0388	0.0000	5.8183	8.1109	11.4785	1.1415	0.4229	15.8015	19.6915	13.8000	13.8000	-13.3601	-10.4202	-9.0917	-11.8818	-50.7162	-38.3851	-2.3026	-1.4816010	3.90e+00	1.41e+00	1.74e+01	5.73e+00	4.13e+01	1.35e+01	4.86e+01	1.59e+01
0108_(27-34	FINAL	13.5892	2.0824	0.0000	2.0531	1.1098	10.9919	5.0660	4.6214	5.8139	6.0919	15.9465	7.4567	-22.2332	-16.9633	-4.2121	-10.1906	-23.7491	-11.4180	-2.3026	-1.4816086	3.04e+00	9.19e-01	2.04e+01	6.77e+00	4.93e+01	1.73e+01	5.74e+01	1.96e+01
0108_(23-92	FINAL	7.6653	7.2637	0.0000	4.9335	0.6295	1.8698	0.0743	6.7139	1.9338	7.2106	13.8155	13.8155	-9.1068	-10.2939	-8.5451	-19.1260	-20.8160	-8.4849	-2.3026	-1.4816488	3.18e+00	1.05e+00	1.38e+01	4.58e+00	2.92e+01	9.72e+00	3.36e+01	1.12e+01
0108_(58-97	FINAL	-16.8349	-22.7578	0.0000	5.0665	8.1561	11.2949	0.8812	0.0696	14.7819	19.7953	13.8000	13.8000	-13.3300	-10.5120	-9.8889	-11.8256	-51.3979	-39.0668	-2.3026	-1.4817901	3.54e+00	1.24e+00	1.52e+01	4.92e+00	3.54e+01	1.15e+01	4.16e+01	1.35e+01
0108_(58-73	FINAL	-17.2638	-22.8089	0.0000	5.4965	8.5539	11.9985	1.0292	0.3382	14.4385	20.2501	13.8000	13.8000	-13.3300	-10.3935	-8.9711	-11.9253	-51.4795	-39.1484	-2.3026	-1.4818290	3.46e+00	1.25e+00	1.56e+01	5.14e+00	3.66e+01	1.20e+01	4.30e+01	1.41e+01
0108_(54-3)	FINAL	-2.0205	-8.0853	0.0000	8.1910	1.4190	13.7489	4.4015	12.4599	2.7641	4.4205	7.2037	5.3064	-13.4491	-10.4819	-8.5236	-11.9202	-36.7153	-24.3842	-2.3026	-1.4825156	2.78e+00	9.90e-01	1.38e+01	4.61e+00	3.40e+01	1.12e+01	4.03e+01	1.33e+01
0108_(58-65	FINAL	-16.8496	-22.5869	0.0000	6.2598	8.0688	11.4683	0.9603	0.0660	14.8653	20.4393	13.8000	13.8000	-13.3830	-10.3836	-8.9117	-11.9657	-51.2449	-38.9138	-2.3026	-1.4825348	4.28e+00	1.55e+00	1.94e+01	6.39e+00	4.60e+01	1.51e+01	5.43e+01	1.78e+01
0108_(58-96	FINAL	-17.1926	-22.8881	0.0000	4.1131	8.5163	10.4420	0.9425	0.2750	15.2591	19.2666	13.8000	13.8000	-13.3767	-10.4530	-8.9977	-11.9123	-51.5479	-39.2168	-2.3026	-1.4826217	3.41e+00	1.23e+00	1.55e+01	5.10e+00	3.70e+01	1.21e+01	4.37e+01	1.43e+01
0108_(2-27)	FINAL	13.4881	1.8559	0.0000	6.2515	3.8466	2.2880	9.6153	20.6139	5.9757	5.5012	13.8000	13.8000	-28.8769	-15.9045	-13.6946	-10.3779	-23.5772	-11.2461	-2.3026	-1.4833458	2.66e+00	8.12e-01	1.79e+01	5.74e+00	4.40e+01	1.42e+01	5.16e+01	1.61e+01
0108_(2-94)	FINAL	13.5942	1.9236	0.0000	6.8283	3.1575	0.0171	10.2264	19.7461	5.8516	5.3122	13.8000	13.8000	-28.7875	-16.0116	-14.4514	-10.3699	-23.6219	-11.2908	-2.3026	-1.4836921	3.00e+00	9.20e-01	2.06e+01	6.62e+00	5.24e+01	1.70e+01	6.20e+01	1.95e+01
0108_(12-33	FINAL	0.2990	-7.9697	0.0000	0.0954	5.7520	4.2169	1.4398	2.3495	3.0992	4.8225	2.5350	14.7030	-13.3424	-10.4512	-1.7278	-11.8924	-36.5758	-24.2447	-2.3026	-1.4837549	3.86e+00	1.37e+00	1.88e+01	6.14e+00	4.67e+01	1.52e+01	5.56e+01	1.81e+01
0108_(58-2)	FINAL	-16.8346	-22.6905	0.0000	4.5266	8.0502	10.4814	1.1566	0.2620	14.7982	19.1964	13.8000	13.8000	-13.3786	-10.4126	-9.4524	-11.9297	-51.4015	-39.0704	-2.3026	-1.4842633	4.07e+00	1.45e+00	1.79e+01	5.88e+00	4.17e+01	1.36e+01	4.89e+01	1.60e+01
0108-cross-i	FINAL	-2.6226	-7.9480	0.0000	2.0085	1.5409	0.7582	1.3872	8.9818	1.5396	3.6148	13.8155	13.8155	-13.4298	-10.3618	-1.3992	-12.0141	-36.5997	-24.2686	-2.3026	-1.4844816	4.17e+00	1.44e+00	1.57e+01	5.15e+00	3.65e+01	1.18e+01	4.19e+01	1.35e+01
0108_(23-73	FINAL	7.6022	7.1777	0.0000	4.8528	0.6270	2.6147	0.2065	6.8225	2.0366	6.4315	13.8155	13.8155	-9.0493	-10.2744	-8.2910	-19.1281	-20.5660	-8.2349	-2.3026	-1.4853089	2.86e+00	9.41e-01	1.23e+01	4.07e+00	2.65e+01	8.83e+00	3.08e+01	1.02e+01
0108_(58-86	FINAL	-16.4511	-22.1625	0.0000	5.9578	8.1951	10.8218	1.1075	0.1011	15.3092	20.3308	13.8000	13.8000	-13.3502	-10.3367	-9.5020	-11.9452	-50.8663	-38.5352	-2.3026	-1.4855667	3.83e+00	1.36e+00	1.70e+01	5.58e+00	3.94e+01	1.29e+01	4.61e+01	1.51e+01
0108_(54-95	FINAL	-3.0140	-8.7788	0.0000	8.3245	0.6239	14.3028	3.8044	11.8662	2.7488	4.3336	7.2037	5.3064	-13.3519	-10.3312	-8.9583	-11.9639	-37.4035	-25.0724	-2.3026	-1.4858378	3.18e+00	1.12e+00	1.51e+01	5.03e+00	3.38e+01	1.12e+01	3.89e+01	1.28e+01
0108_(38-90	FINAL	3.4528	-1.8184	0.0000	0.1954	1.3941	1.2864	6.1108	6.4553	5.4145	8.0777	13.8155	13.8155	-11.3882	-10.2886	-9.5429	-12.0808	-30.5738	-18.2427	-2.3026	-1.4859123	4.72e+00	1.60e+00	2.12e+01	7.07e+00	4.51e+01	1.49e+01	5.20e+01	1.70e+01
0108_(12-43	FINAL	0.1443	-8.2087	0.0000	1.2888	5.6209	3.0929	1.5232	2.4184	3.4615	4.7949	2.5350	14.7030	-13.4338	-10.4033	-2.4496	-11.9221	-36.8668	-24.5357	-2.3026	-1.4860254	3.66e+00	1.33e+00	1.81e+01	5.95e+00	4.59e+01	1.50e+01	5.49e+01	1.79e+01
0108_(54-60	FINAL	-2.7770	-8.5783	0.0000	8.4536	0.7938	13.0634	5.1736	12.1671	2.2804	4.1057	7.2037	5.3064	-13.5429	-10.3630	-8.0729	-12.0046	-37.1841	-24.8530	-2.3026	-1.4862159	2.99e+00	1.03e+00	1.36e+01	4.48e+00	3.31e+01	1.09e+01	3.93e+01	1.29e+01
0108_(58-22	FINAL	-16.9496	-22.5561	0.0000	5.0981	8.3861	11.4580	0.6206	0.0299	15.5649	19.9290	13.8000	13.8000	-13.3172	-10.3733	-8.9249	-11.9507	-51.1911	-38.8600	-2.3026	-1.4863039	4.15e+00	1.50e+00	1.89e+01	6.22e+00	4.47e+01	1.46e+01	5.25e+01	1.72e+01
0108_(58-99	FINAL	-17.1784	-22.7632	0.0000	5.7737	8.4032	11.1511	0.8477	0.1045	14.5347	19.5635	13.8000	13.8000	-13.3048	-10.4677	-9.6147	-11.8805	-51.4266	-39.0955	-2.3026	-1.4863256	3.77e+00	1.34e+00	1.63e+01	5.32e+00	3.75e+01	1.22e+01	4.37e+01	1.42e+01
0108_(58-98	FINAL	-16.8679	-22.8505	0.0000	5.1095	7.9896	10.5773	0.9660	0.1549	14.2775	20.6853	13.8000	13.8000	-13.3359	-10.4194	-9.4491	-11.9688	-51.4790	-39.1479	-2.3026	-1.4864780	4.07e+00	1.45e+00	1.79e+01	5.87e+00	4.15e+01	1.35e+01	4.87e+01	1.59e+01
0108_(2-60)	FINAL	13.3294	1.7320	0.0000	6.9103	3.1730	0.8462	9.7934	19.9058	6.0316	5.5705	13.8000	13.8000	-28.8764	-16.0129	-14.3043	-10.3547	-23.6717	-11.3406	-2.3026	-1.4865265	2.54e+00	7.66e-01	1.69e+01	5.41e+00	4.14e+01	1.33e+01	4.85e+01	1.51e+01
0108_(58-68	FINAL	-17.0708	-22.9943	0.0000	4.4241	8.1556	9.8493	0.9441	0.1352	16.1560	20.2470	13.8000	13.8000	-13.3346	-10.3705	-9.5413	-11.9789	-51.6485	-39.3174	-2.3026	-1.4878545	3.76e+00	1.34e+00	1.68e+01	5.49e+00	3.85e+01	1.25e+01	4.50e+01	1.47e+01
0108_(54-18	FINAL	-2.1735	-8.4220	0.0000	7.9476	0.1798	12.5428	3.7154	11.8460	2.8132	4.3977	7.2037	5.3064	-13.4204	-10.2479	-8.2905	-12.0536	-37.0618	-24.7307	-2.3026	-1.4878589	3.11e+00	1.11e+00	1.57e+01	5.24e+00	3.79e+01	1.26e+01	4.47e+01	1.48e+01
0108_(23-86	FINAL	7.8254	7.6717	0.0000	4.0161	1.2338	3.3018	0.2357	6.8452	2.2229	6.6967	13.8155	13.8155	-8.4482	-10.3187	-7.9207	-19.3716	-22.2379	-9.9068	-2.3026	-1.4880242	2.77e+00	9.13e-01	1.25e+01	4.14e+00	2.72e+01	9.04e+00	3.15e+01	1.05e+01
0108_(2-61)	FINAL	13.3040	1.6136	0.0000	6.0490	3.0071	1.5551	10.4069	20.6651	5.8411	5.5106	13.8000	13.8000	-29.1071	-15.4620	-13.7208	-10.3911	-23.6539	-11.3228	-2.3026	-1.4884607	3.10e+00	9.32e-01	2.05e+01	6.57e+00	4.95e+01	1.60e+01	5.77e+01	1.80e+01
0108_(58-43	FINAL	-16.8782	-22.8850	0.0000	4.8321	8.3001	10.4494	0.9895	0.0689	15.0405	19.8579	13.8000	13.8000	-13.3548	-10.4145	-9.6293	-11.9286	-51.5422	-39.2111	-2.3026	-1.4893314	3.03e+00	1.07e+00	1.35e+01	4.42e+00	3.23e+01	1.05e+01	3.81e+01	1.24e+01
0108_(23-13	FINAL	7.7389	7.3513	0.0000	5.0504	1.2837	1.9503	0.2456	6.8823	2.7299	6.3151	13.8155	13.8155	-8.7036	-10.3560	-9.2676	-19.1949	-21.4357	-9.1046	-2.3026	-1.4894175	2.66e+00	8.74e-01	1.15e+01	3.82e+00	2.46e+01	8.18e+00	2.84e+01	9.42e+00
0108_(12-78	FINAL	0.9246	-7.5106	0.0000	0.5055	5.0491	4.2606	1.4792	2.4776	2.6219	5.1204	2.5350	14.7030	-13.4200	-10.3530	-0.3776	-11.9544	-36.1512	-23.8201	-2.3026	-1.4897184	3.16e+00	1.11e+00	1.40e+01	4.49e+00	3.35e+01	1.07e+01	3.92e+01	1.27e+01
0108_(58-54	FINAL	-17.1909	-22.8377	0.0000	5.5359	8.7521	10.8867	0.9366	0.1235	14.1603	20.7039	13.8000	13.8000	-13.3798	-10.4093	-9.2356	-11.9421	-51.4912	-39.1601	-2.3026	-1.4899559	2.92e+00	1.05e+00	1.31e+01	4.30e+00	3.08e+01	1.01e+01	3.62e+01	1.18e+01
0108_(54-79	FINAL	-1.7347	-8.0983	0.0000	7.8442	1.0946	13.0097	4.2984	13.1532	2.7618	4.4060	7.2037	5.3064	-13.4275	-10.2831	-8.1902	-12.0296	-36.6934	-24.3623	-2.3026	-1.4900804	3.14e+00	1.13e+00	1.61e+01	5.39e+00	3.96e+01	1.31e+01	4.69e+01	1.56e+01
0108_(31-31	FINAL	14.1829	4.9566	0.0000	3.0590	2.9906	2.1212	6.5723	0.0289	6.4508	12.4284	13.8155	13.8155	-29.3304	-10.4977	-19.5498	-8.5130	-23.5951	-11.2640	-2.3026	-1.4901140	1.48e+00	4.97e-01	9.84e+00	3.28e+00	2.44e+01	8.08e+00	2.86e+01	9.29e+00
0108_(23-63	FINAL	7.4805	7.4830	0.0000	4.0457	0.2266	1.6116	0.1420	6.5677	1.8012	6.8150	13.8155	13.8155	-8.4868	-10.3058	-8.0646	-19.4589	-21.4125	-9.0814	-2.3026	-1.4908142	3.57e+00	1.17e+00	1.58e+01	5.23e+00	3.54e+01	1.18e+01	4.15e+01	1.38e+01
0108_(2-25)	FINAL	13.8589	2.1164	0.0000	6.7934	2.6236	1.2591	10.3454	18.9108	6.0705	5.2752	13.8000	13.8000	-28.4449	-16.4015	-13.8746	-10.3136	-23.6622	-11.3311	-2.3026	-1.4910115	2.39e+00	7.37e-01	1.66e+01	5.28e+00	4.22e+01	1.36e+01	5.01e+01	1.56e+01
0108_(58-46	FINAL	-16.3066	-22.2609	0.0000	5.2760	7.9663	12.3434	1.2106	0.0629	14.8122	19.8485	13.8000	13.8000	-13.3343	-10.3408	-9.9905	-11.9395	-50.9693	-38.6382	-2.3026	-1.4911463	3.77e+00	1.32e+00	1.61e+01	5.23e+00	3.64e+01	1.18e+01	4.25e+01	1.38e+01
0108_(2-73)	FINAL	13.3127	1.7625	0.0000	6.2888	5.2147	0.9354	9.7777	19.9031	5.8676	5.5277	13.8000	13.8000	-29.1473	-15.3881	-14.2720	-10.4210	-23.5663	-11.2352	-2.3026	-1.4919068	2.98e+00	9.08e-01	2.00e+01	6.47e+00	4.97e+01	1.62e+01	5.84e+01	1.84e+01
0108_(54-67	FINAL	-2.1558	-8.1843	0.0000	8.0679	0.4267	12.5254	4.1429	11.1467	2.7327	4.3970	7.2037	5.3064	-13.4889	-10.3519	-7.9561	-11.9940	-36.7946	-24.4635	-2.3026	-1.4919562	3.00e+00	1.08e+00	1.50e+01	5.01e+00	3.60e+01	1.19e+01	4.24e+01	1.40e+01
0108_(58-67	FINAL	-17.4057	-22.9325	0.0000	5.6038	8.5484	10.8967	0.8680	0.2662	14.7345	20.3371	13.8000	13.8000	-13.3406	-10.4939	-9.2351	-11.8765	-51.6057	-39.2746	-2.3026	-1.4921901	3.56e+00	1.28e+00	1.57e+01	5.15e+00	3.67e+01	1.20e+01	4.29e+01	1.40e+01
0108_(58-82	FINAL	-16.8171	-22.7117	0.0000	4.5677	8.4029	10.8676	1.1883	0.2994	14.9135	20.3187	13.8000	13.8000	-13.3988	-10.4691	-9.5235	-11.8887	-51.3678	-39.0367	-2.3026	-1.4921913	3.06e+00	1.09e+00	1.35e+01	4.43e+00	3.21e+01	1.05e+01	3.79e+01	1.24e+01
0108_(23-43	FINAL	7.5331	7.2675	0.0000	4.5378	0.9783	1.4124	0.1995	6.4566	2.1378	6.9792	13.8155	13.8155	-9.0968	-10.3082	-8.4700	-19.2195	-21.3656	-9.0345	-2.3026	-1.4922980	3.70e+00	1.22e+00	1.72e+01	5.71e+00	3.73e+01	1.24e+01	4.30e+01	1.43e+01
0108_(47-20	FINAL	11.1931	1.1395	0.0000	4.7510	4.2783	8.1912	11.2746	3.4492	5.7853	6.2172	13.8155	13.8155	-29.3675	-5.2403	-21.3370	-9.4559	-23.7625	-11.4314	-2.3026	-1.4932395	3.30e+00	1.07e+00	2.09e+01	6.67e+00	5.30e+01	1.68e+01	6.27e+01	1.97e+01
0108_(2-72)	FINAL	13.5733	1.8994	0.0000	7.6472	3.0068	1.1650	9.6680	20.6555	6.1280	5.5886	13.8000	13.8000	-28.7936	-16.1372	-15.0173	-10.3468	-23.6658	-11.3347	-2.3026	-1.4936082	2.28e+00	6.97e-01	1.56e+01	5.00e+00	3.95e+01	1.28e+01	4.67e+01	1.47e+01
0108_(12-58	FINAL	0.7459	-8.5930	0.0000	0.9376	4.6192	3.6854	1.6193	2.6909	3.2454	4.5585	2.5350	14.7030	-13.4222	-10.3086	-2.4250	-12.0279	-37.2596	-24.9285	-2.3026	-1.4937634	4.23e+00	1.52e+00	2.13e+01	6.99e+00	5.27e+01	1.72e+01	6.25e+01	2.05e+01
0108_(12-40	FINAL	1.5750	-8.8234	0.0000	0.2497	3.9933	3.9634	1.4825	1.4042	3.3582	4.9994	2.5350	14.7030	-13.4395	-10.3401	-1.1478	-11.9710	-37.4059	-25.0748	-2.3026	-1.4940798	2.96e+00	1.05e+00	1.44e+01	4.72e+00	3.63e+01	1.18e+01	4.34e+01	1.42e+01
0108_(28-66	FINAL	12.1807	1.7332	0.0000	5.0952	4.0413	14.5885	5.8441	10.9592	6.0785	5.5669	13.8155	13.8155	-29.3325	-11.8158	-14.5927	-10.0297	-23.7295	-11.3984	-2.3026	-1.4944630	2.42e+00	7.37e-01	1.62e+01	5.24e+00	4.12e+01	1.34e+01	4.85e+01	1.55e+01
0108_(58-80	FINAL	-17.0049	-22.6446	0.0000	5.7062	8.5307	11.3943	1.0705	0.3533	15.5416	20.3541	13.8000	13.8000	-13.3955	-10.4196	-8.9017	-11.8940	-51.3002	-38.9691	-2.3026	-1.4947894	3.30e+00	1.20e+00	1.50e+01	4.94e+00	3.56e+01	1.17e+01	4.20e+01	1.38e+01
0108_(23-12	FINAL	7.4770	7.8387	0.0000	4.2422	0.9933	2.3374	0.1051	6.4349	1.2558	6.6899	13.8155	13.8155	-9.1645	-10.2166	-8.8428	-19.8137	-20.9710	-8.6399	-2.3026	-1.4948427	3.98e+00	1.31e+00	1.86e+01	6.18e+00	4.08e+01	1.36e+01	4.72e+01	1.57e+01
0108_(2-46)	FINAL	13.4562	1.9151	0.0000	6.9688	2.9572	0.9648	9.5600	19.8485	6.1735	5.6458	13.8000	13.8000	-28.9834	-15.7986	-14.4387	-10.3930	-23.5437	-11.2126	-2.3026	-1.4949822	2.18e+00	6.66e-01	1.48e+01	4.73e+00	3.67e+01	1.19e+01	4.32e+01	1.35e+01
0108_(31-54	FINAL	13.9007	4.6134	0.0000	3.2490	1.6002	3.3987	6.5604	0.0003	6.2699	12.7102	13.8155	13.8155	-29.2818	-9.9547	-19.9323	-8.7676	-23.5402	-11.2091	-2.3026	-1.4952543	1.77e+00	6.10e-01	1.15e+01	3.86e+00	2.75e+01	9.11e+00	3.18e+01	1.04e+01
0108_(23-27	FINAL	7.8342	7.3348	0.0000	4.9435	0.7673	1.3338	0.0821	6.6287	1.0338	5.8336	13.8155	13.8155	-9.3357	-10.2740	-8.7856	-19.1103	-22.0840	-9.7529	-2.3026	-1.4956979	3.37e+00	1.11e+00	1.46e+01	4.85e+00	3.09e+01	1.03e+01	3.55e+01	1.18e+01
0108_(12-69	FINAL	-0.1081	-7.9687	0.0000	1.8836	5.0502	4.3164	2.5245	4.2144	3.1159	4.7967	2.5350	14.7030	-13.3717	-10.3951	-2.0876	-11.9295	-36.6410	-24.3099	-2.3026	-1.4957238	3.63e+00	1.33e+00	1.85e+01	6.04e+00	4.47e+01	1.46e+01	5.23e+01	1.72e+01
0108_(31-86	FINAL	13.8934	4.6507	0.0000	3.3959	2.4967	2.9979	6.3155	0.0297	6.3244	12.8557	13.8155	13.8155	-29.2835	-10.4435	-20.4361	-8.1024	-23.6040	-11.2729	-2.3026	-1.4958600	1.68e+00	5.67e-01	1.10e+01	3.65e+00	2.64e+01	8.70e+00	3.06e+01	9.90e+00
0108_(58-53	FINAL	-16.9747	-22.7997	0.0000	4.6596	8.1930	11.1954	0.9968	0.3007	15.6282	20.4791	13.8000	13.8000	-13.3459	-10.3716	-9.0378	-11.9167	-51.4348	-39.1037	-2.3026	-1.4961788	3.84e+00	1.39e+00	1.74e+01	5.74e+00	4.14e+01	1.35e+01	4.89e+01	1.60e+01
0108_(58-5)	FINAL	-16.7573	-22.6115	0.0000	4.4862	8.3555	11.3102	0.7763	0.0428	15.9746	20.1702	13.8000	13.8000	-13.3008	-10.4779	-9.8456	-11.8476	-51.2751	-38.9440	-2.3026	-1.4973404	3.18e+00	1.11e+00	1.37e+01	4.46e+00	3.22e+01	1.04e+01	3.79e+01	1.23e+01
0108_(26-30	FINAL	3.4267	-0.0398	0.0000	2.1033	2.4020	0.1703	6.2522	6.5932	5.4406	12.6003	13.8155	13.8155	-13.2090	-10.3072	-11.6000	-12.2662	-29.3681	-17.0370	-2.3026	-1.4978758	4.21e+00	1.38e+00	1.87e+01	6.09e+00	3.90e+01	1.26e+01	4.47e+01	1.43e+01
0108_(38-52	FINAL	3.0350	-1.8990	0.0000	0.0106	1.7173	2.6040	6.1842	6.5722	5.7419	9.9134	13.8155	13.8155	-11.0198	-10.3066	-8.6372	-12.1081	-30.6333	-18.3022	-2.3026	-1.4978917	3.81e+00	1.30e+00	1.80e+01	6.05e+00	3.90e+01	1.30e+01	4.50e+01	1.49e+01
0108_(2-12)	FINAL	13.5827	1.8786	0.0000	6.5539	3.0233	0.0208	8.8857	19.4222	5.9676	5.3396	13.8000	13.8000	-28.8506	-16.1291	-14.0864	-10.3337	-23.6806	-11.3495	-2.3026	-1.4981759	2.69e+00	8.19e-01	1.85e+01	5.93e+00	4.76e+01	1.54e+01	5.66e+01	1.77e+01
0108_(26-20	FINAL	3.8730	0.4973	0.0000	2.0801	1.8732	1.1338	6.3822	6.7496	5.4855	12.7759	13.8155	13.8155	-13.0685	-10.2888	-11.4603	-12.2578	-29.1000	-16.7689	-2.3026	-1.4984551	3.81e+00	1.29e+00	1.67e+01	5.52e+00	3.45e+01	1.13e+01	3.95e+01	1.27e+01
0108_(58-64	FINAL	-16.4769	-22.3603	0.0000	5.9922	8.0299	11.0181	0.8434	0.0301	15.6702	20.5075	13.8000	13.8000	-13.2629	-10.3361	-9.6234	-11.9746	-50.9967	-38.6656	-2.3026	-1.4986650	3.85e+00	1.36e+00	1.71e+01	5.59e+00	3.95e+01	1.29e+01	4.62e+01	1.50e+01
0108_(12-35	FINAL	-0.5356	-8.5470	0.0000	0.8164	5.3825	4.2808	1.3515	2.5936	2.8025	4.8897	2.5350	14.7030	-13.3611	-10.3496	-1.0832	-11.9300	-37.1498	-24.8187	-2.3026	-1.4989640	3.93e+00	1.41e+00	1.79e+01	5.80e+00	4.28e+01	1.38e+01	5.01e+01	1.62e+01
0108_(54-44	FINAL	-1.6539	-7.8536	0.0000	7.9405	0.5746	13.3810	4.3867	11.3258	2.8556	4.3968	7.2037	5.3064	-13.4937	-10.3915	-8.1191	-11.9479	-36.5213	-24.1902	-2.3026	-1.4989681	2.87e+00	1.04e+00	1.48e+01	4.95e+00	3.73e+01	1.24e+01	4.46e+01	1.48e+01
0108_(2-29)	FINAL	13.7332	2.1321	0.0000	7.2983	4.7945	0.3766	10.2467	20.0748	6.2737	5.4158	13.8000	13.8000	-28.7205	-16.2289	-14.5520	-10.3238	-23.6473	-11.3162	-2.3026	-1.4989926	1.95e+00	6.02e-01	1.35e+01	4.30e+00	3.41e+01	1.10e+01	4.03e+01	1.26e+01
0108_(12-85	FINAL	-0.7967	-6.9942	0.0000	1.9911	3.3388	1.9339	1.6175	4.2137	4.3628	4.5108	2.5350	14.7030	-13.3763	-10.3787	-2.0640	-11.9297	-35.6133	-23.2822	-2.3026	-1.4996050	4.56e+00	1.61e+00	2.10e+01	6.66e+00	4.93e+01	1.57e+01	5.76e+01	1.85e+01
0108_(31-2)	FINAL	13.6209	4.4173	0.0000	2.9094	2.4162	1.3915	6.7050	0.0899	6.4146	13.5997	13.8155	13.8155	-29.3317	-9.3494	-19.2435	-8.7803	-23.5384	-11.2073	-2.3026	-1.4997906	1.52e+00	5.21e-01	9.95e+00	3.32e+00	2.40e+01	7.97e+00	2.79e+01	9.17e+00
0108_(2-32)	FINAL	13.2794	1.6531	0.0000	7.6232	3.2140	0.6534	9.9988	20.0970	5.9600	5.5703	13.8000	13.8000	-29.0578	-15.5505	-15.4403	-10.2790	-23.7397	-11.4086	-2.3026	-1.4998127	2.74e+00	8.30e-01	1.85e+01	5.95e+00	4.65e+01	1.51e+01	5.48e+01	1.73e+01
0108_(2-22)	FINAL	13.3824	1.8324	0.0000	7.5791	3.2709	0.6189	10.1316	19.6702	6.0257	5.5676	13.8000	13.8000	-28.8156	-16.0891	-15.0708	-10.3234	-23.6347	-11.3036	-2.3026	-1.4999763	2.53e+00	7.70e-01	1.70e+01	5.44e+00	4.19e+01	1.35e+01	4.92e+01	1.54e+01
0108_(58-38	FINAL	-16.8249	-22.5680	0.0000	5.3589	8.5355	10.9646	1.0446	0.2706	14.5828	20.4997	13.8000	13.8000	-13.3347	-10.3695	-9.4498	-11.9682	-51.1944	-38.8633	-2.3026	-1.5000694	3.16e+00	1.13e+00	1.41e+01	4.63e+00	3.24e+01	1.06e+01	3.78e+01	1.23e+01
0108-cross-i	FINAL	11.0454	2.0578	0.0000	0.5872	3.3821	4.9614	14.5455	10.7918	5.8208	6.1659	13.8155	13.8155	-29.4080	-6.8873	-18.4548	-7.3431	-23.4943	-11.1632	-2.3026	-1.5002828	2.84e+00	9.75e-01	1.80e+01	5.87e+00	4.60e+01	1.48e+01	5.49e+01	1.77e+01
0108_(26-61	FINAL	4.1110	-0.5163	0.0000	1.7008	1.7084	1.5181	6.3196	6.6271	5.7450	11.3788	13.8155	13.8155	-13.7292	-10.2350	-11.8064	-12.1438	-29.6054	-17.2743	-2.3026	-1.5003951	3.64e+00	1.21e+00	1.70e+01	5.56e+00	3.77e+01	1.23e+01	4.39e+01	1.41e+01
0108_(26-12	FINAL	3.9439	0.4178	0.0000	2.1989	2.3991	0.2536	6.3941	6.5723	5.2657	10.5529	13.8155	13.8155	-13.5865	-10.3509	-12.1308	-12.2431	-29.1710	-16.8399	-2.3026	-1.5005196	4.33e+00	1.46e+00	1.83e+01	6.00e+00	3.76e+01	1.21e+01	4.31e+01	1.36e+01
0108_(27-35	FINAL	13.1287	2.3526	0.0000	0.1390	0.6930	11.3536	4.9723	5.2653	5.7199	5.8408	15.9465	7.4567	-22.2309	-16.9821	-2.9201	-10.1404	-23.6891	-11.3580	-2.3026	-1.5008923	3.28e+00	9.70e-01	2.20e+01	6.90e+00	5.25e+01	1.76e+01	6.08e+01	2.00e+01
0108_(28-1)	FINAL	12.6444	1.9077	0.0000	5.5356	3.5091	11.8253	8.3290	11.1491	6.2320	5.6122	13.8155	13.8155	-29.3302	-10.0437	-14.2939	-10.2483	-23.7029	-11.3718	-2.3026	-1.5011854	2.04e+00	6.35e-01	1.36e+01	4.44e+00	3.35e+01	1.10e+01	3.93e+01	1.24e+01
0108_(26-39	FINAL	3.3112	0.1707	0.0000	2.4156	2.4542	0.6586	6.5207	6.7875	5.3614	11.5880	13.8155	13.8155	-13.8183	-10.2854	-12.2356	-12.3184	-29.2588	-16.9277	-2.3026	-1.5016535	3.75e+00	1.30e+00	1.60e+01	5.36e+00	3.34e+01	1.10e+01	3.84e+01	1.24e+01
0108_(58-19	FINAL	-16.4979	-22.7719	0.0000	4.1756	7.6038	11.1230	1.1329	0.2855	14.5936	20.1063	13.8000	13.8000	-13.2796	-10.4369	-9.7877	-11.9131	-51.4593	-39.1282	-2.3026	-1.5016600	3.85e+00	1.35e+00	1.60e+01	5.21e+00	3.69e+01	1.19e+01	4.34e+01	1.40e+01
0108_(26-71	FINAL	3.3516	-0.9429	0.0000	2.0413	2.3580	0.9422	6.1915	6.4819	5.4996	10.9181	13.8155	13.8155	-13.4887	-10.3227	-11.5024	-12.1155	-29.8527	-17.5216	-2.3026	-1.5019694	4.38e+00	1.49e+00	1.96e+01	6.54e+00	4.11e+01	1.35e+01	4.71e+01	1.52e+01
0108_(58-83	FINAL	-17.0546	-22.9086	0.0000	6.0236	8.0154	11.7810	0.9965	0.1407	15.7708	20.5689	13.8000	13.8000	-13.3004	-10.3501	-9.6374	-11.9986	-51.5674	-39.2363	-2.3026	-1.5021461	3.99e+00	1.41e+00	1.75e+01	5.72e+00	3.95e+01	1.28e+01	4.59e+01	1.49e+01
0108_(31-11	FINAL	13.5682	4.3188	0.0000	3.6854	2.4429	2.8788	7.1482	0.0773	6.4974	13.3168	13.8155	13.8155	-29.3350	-9.8311	-19.8191	-8.5002	-23.5472	-11.2161	-2.3026	-1.5023630	1.40e+00	4.79e-01	9.37e+00	3.13e+00	2.36e+01	7.82e+00	2.78e+01	9.13e+00
0108_(58-56	FINAL	-17.3232	-22.6900	0.0000	5.6322	8.7465	11.1240	0.5653	0.0260	15.8160	20.2228	13.8000	13.8000	-13.3210	-10.4536	-9.0034	-11.8633	-51.3812	-39.0501	-2.3026	-1.5025570	3.49e+00	1.25e+00	1.51e+01	4.97e+00	3.55e+01	1.16e+01	4.17e+01	1.36e+01
0108_(58-77	FINAL	-17.1976	-22.8848	0.0000	4.4642	8.3396	11.5470	1.0624	0.3828	15.3633	20.3136	13.8000	13.8000	-13.3236	-10.4251	-9.0166	-11.9421	-51.5796	-39.2485	-2.3026	-1.5028030	3.70e+00	1.34e+00	1.67e+01	5.50e+00	3.95e+01	1.29e+01	4.65e+01	1.52e+01
0108_(58-79	FINAL	-17.0220	-22.5544	0.0000	5.7367	8.4994	11.7491	0.6596	0.1212	15.5697	19.4528	13.8000	13.8000	-13.3258	-10.3987	-8.9367	-11.8971	-51.2107	-38.8796	-2.3026	-1.5037607	3.72e+00	1.34e+00	1.68e+01	5.52e+00	3.99e+01	1.31e+01	4.70e+01	1.54e+01
0108_(58-3)	FINAL	-16.7639	-22.8474	0.0000	5.3431	7.8642	9.8085	1.0534	0.1122	15.8214	19.6410	13.8000	13.8000	-13.3627	-10.4988	-10.0299	-11.8622	-51.4911	-39.1600	-2.3026	-1.5038795	3.87e+00	1.34e+00	1.62e+01	5.24e+00	3.68e+01	1.19e+01	4.30e+01	1.39e+01
0108_(54-63	FINAL	-2.1708	-8.4218	0.0000	8.1894	0.6886	12.6398	4.4993	11.7928	2.7210	4.3753	7.2037	5.3064	-13.4797	-10.2981	-8.3147	-12.0714	-37.0675	-24.7364	-2.3026	-1.5041435	2.76e+00	9.64e-01	1.37e+01	4.55e+00	3.43e+01	1.13e+01	4.09e+01	1.35e+01
0108_(12-7)	FINAL	0.6702	-7.1404	0.0000	1.5759	6.4631	4.0077	1.7436	2.6763	3.5590	4.9539	2.5350	14.7030	-13.4989	-10.4506	-3.0928	-11.8885	-35.7538	-23.4227	-2.3026	-1.5041545	3.26e+00	1.17e+00	1.62e+01	5.31e+00	4.02e+01	1.31e+01	4.77e+01	1.56e+01
0108_(23-67	FINAL	7.6252	7.4763	0.0000	4.6842	1.3568	1.6413	0.0316	6.5844	1.0250	6.9511	13.8155	13.8155	-9.4640	-10.2737	-8.5081	-19.3668	-21.2090	-8.8779	-2.3026	-1.5042587	3.42e+00	1.13e+00	1.47e+01	4.89e+00	3.10e+01	1.03e+01	3.57e+01	1.19e+01
0108-cross-i	FINAL	-0.0086	-5.3216	0.0000	2.0654	1.0374	1.2814	1.3080	8.9933	1.2759	3.5959	13.8155	13.8155	-13.4007	-10.3958	-1.4340	-11.9782	-33.9468	-21.6157	-2.3026	-1.5042600	4.31e+00	1.44e+00	1.61e+01	5.21e+00	3.74e+01	1.20e+01	4.28e+01	1.37e+01
0108_(26-2)	FINAL	3.8797	-0.0804	0.0000	0.7131	2.2671	3.0646	6.3150	6.7398	5.8155	12.2242	13.8155	13.8155	-11.9509	-10.2873	-9.9951	-12.1535	-29.4367	-17.1056	-2.3026	-1.5045648	3.46e+00	1.17e+00	1.61e+01	5.35e+00	3.41e+01	1.13e+01	3.91e+01	1.28e+01
0108_(58-39	FINAL	-16.9376	-22.6324	0.0000	6.0636	8.3124	10.5796	0.9995	0.2980	15.8785	20.6588	13.8000	13.8000	-13.3356	-10.3820	-9.2177	-11.9432	-51.3234	-38.9923	-2.3026	-1.5047141	3.49e+00	1.25e+00	1.58e+01	5.20e+00	3.70e+01	1.21e+01	4.34e+01	1.42e+01
0108_(17-67	FINAL	11.1542	10.4716	0.0000	1.2181	2.5234	0.1777	5.4441	6.5719	17.8670	9.3001	5.4138	17.9100	-9.3756	-10.3204	-13.0564	-18.9555	-23.5866	-11.2555	-2.3026	-1.5047596	3.45e+00	1.11e+00	1.54e+01	5.06e+00	3.21e+01	1.05e+01	3.59e+01	1.17e+01
0108_(58-24	FINAL	-17.0234	-22.8562	0.0000	4.3812	8.1530	10.0776	1.2562	0.3681	14.3300	20.1640	13.8000	13.8000	-13.3244	-10.4500	-9.6211	-11.8789	-51.5676	-39.2365	-2.3026	-1.5057995	3.59e+00	1.28e+00	1.56e+01	5.11e+00	3.67e+01	1.19e+01	4.33e+01	1.41e+01
0108_(26-56	FINAL	3.4107	1.0758	0.0000	2.8920	2.0155	0.7198	6.6933	6.8624	4.9553	10.6705	13.8155	13.8155	-14.1019	-10.3424	-12.7261	-12.5921	-28.9745	-16.6434	-2.3026	-1.5061486	3.83e+00	1.30e+00	1.55e+01	5.16e+00	3.08e+01	1.01e+01	3.51e+01	1.14e+01
0108_(58-34	FINAL	-17.3521	-22.9487	0.0000	4.7794	8.5644	10.8526	0.6919	0.1613	14.3093	20.2579	13.8000	13.8000	-13.3890	-10.4326	-8.4728	-11.9023	-51.5605	-39.2294	-2.3026	-1.5061947	3.76e+00	1.37e+00	1.72e+01	5.68e+00	4.13e+01	1.36e+01	4.88e+01	1.60e+01
0108_(58-59	FINAL	-17.4250	-22.7290	0.0000	4.2439	8.7268	10.7965	0.1907	0.0388	15.3811	20.4303	13.8000	13.8000	-13.3430	-10.5080	-8.5964	-11.8656	-51.3753	-39.0442	-2.3026	-1.5062562	4.20e+00	1.51e+00	1.83e+01	6.02e+00	4.24e+01	1.39e+01	4.95e+01	1.62e+01
0108_(47-94	FINAL	11.9604	1.4172	0.0000	5.0634	3.3872	7.0145	12.6844	2.7798	6.2634	6.6286	13.8155	13.8155	-29.3929	-4.4035	-21.5475	-9.7515	-23.6962	-11.3651	-2.3026	-1.5064936	1.99e+00	6.74e-01	1.29e+01	4.18e+00	3.29e+01	1.05e+01	3.90e+01	1.23e+01
0108_(58-10	FINAL	-17.1627	-22.7679	0.0000	5.4603	8.4269	11.5931	0.9057	0.3368	16.1891	20.1557	13.8000	13.8000	-13.2692	-10.4142	-9.4731	-11.9071	-51.4528	-39.1217	-2.3026	-1.5066801	3.47e+00	1.23e+00	1.54e+01	5.03e+00	3.55e+01	1.16e+01	4.15e+01	1.35e+01
0108_(2-43)	FINAL	13.6147	2.0354	0.0000	6.4594	3.0713	0.0273	10.3071	19.0439	6.2866	5.6599	13.8000	13.8000	-29.1423	-15.0436	-14.0007	-10.4155	-23.5520	-11.2209	-2.3026	-1.5071385	1.93e+00	5.98e-01	1.31e+01	4.26e+00	3.26e+01	1.06e+01	3.84e+01	1.21e+01
0108_(31-80	FINAL	14.2005	5.0273	0.0000	3.0640	2.4140	2.1434	6.6911	0.0206	6.3255	15.0447	13.8155	13.8155	-29.3103	-10.2868	-19.9410	-8.8417	-23.4987	-11.1676	-2.3026	-1.5075741	1.66e+00	5.67e-01	1.08e+01	3.61e+00	2.61e+01	8.64e+00	3.02e+01	9.86e+00
0108_(58-27	FINAL	-16.1648	-22.0148	0.0000	4.1857	8.2582	11.5488	1.0699	0.3359	13.1585	19.4130	13.8000	13.8000	-13.3205	-10.4322	-9.5218	-11.8574	-50.6904	-38.3593	-2.3026	-1.5075801	3.32e+00	1.18e+00	1.48e+01	4.83e+00	3.52e+01	1.15e+01	4.16e+01	1.35e+01
0108_(38-76	FINAL	3.2896	-1.8273	0.0000	0.3191	1.0813	3.4478	6.3706	6.5998	5.1783	7.5194	13.8155	13.8155	-10.7319	-10.3130	-9.2847	-12.0436	-30.5943	-18.2632	-2.3026	-1.5076978	4.80e+00	1.63e+00	1.99e+01	6.61e+00	4.06e+01	1.33e+01	4.66e+01	1.51e+01
0108_(23-91	FINAL	7.4425	8.0342	0.0000	4.1849	0.9516	2.2994	0.2213	6.7036	1.4237	6.8070	13.8155	13.8155	-9.1272	-10.2855	-8.5715	-20.0500	-20.1331	-7.8020	-2.3026	-1.5081938	3.13e+00	1.03e+00	1.40e+01	4.64e+00	2.99e+01	9.93e+00	3.44e+01	1.14e+01
0108_(23-57	FINAL	7.5445	7.8743	0.0000	4.4177	0.8065	2.7079	0.0360	6.5605	1.9981	6.6503	13.8155	13.8155	-9.5060	-10.2548	-8.6972	-19.8569	-20.7801	-8.4490	-2.3026	-1.5085371	3.44e+00	1.13e+00	1.50e+01	4.98e+00	3.19e+01	1.06e+01	3.67e+01	1.22e+01
0108_(37-37	FINAL	13.0589	5.2930	0.0000	1.3853	0.9768	13.0804	6.6210	1.3936	0.2559	6.6736	13.8155	13.8155	-13.6019	-10.4430	-6.4148	-17.0086	-21.5982	-9.2671	-2.3026	-1.5085983	5.41e+00	1.90e+00	2.55e+01	7.90e+00	3.41e+01	1.12e+01	3.35e+01	1.11e+01
0108_(38-38	FINAL	3.9472	-1.9145	0.0000	0.0024	0.9032	2.0342	6.3005	6.5698	5.5842	8.3130	13.8155	13.8155	-11.6681	-10.3701	-9.7623	-12.0191	-30.6795	-18.3484	-2.3026	-1.5088915	4.05e+00	1.39e+00	1.80e+01	6.05e+00	3.74e+01	1.24e+01	4.29e+01	1.40e+01
0108_(31-1)	FINAL	12.9846	3.8246	0.0000	3.8850	2.6188	2.0662	7.0503	0.0554	6.4448	14.3028	13.8155	13.8155	-29.2877	-9.5392	-20.3648	-8.0084	-23.6011	-11.2700	-2.3026	-1.5092445	1.48e+00	5.08e-01	9.92e+00	3.31e+00	2.52e+01	8.35e+00	2.99e+01	9.81e+00
0108_(23-64	FINAL	7.6266	7.9483	0.0000	4.8944	1.1413	1.5239	0.1959	6.6795	1.9775	6.0203	13.8155	13.8155	-8.9815	-10.2981	-9.5540	-19.8852	-21.0109	-8.6798	-2.3026	-1.5094387	3.13e+00	1.03e+00	1.43e+01	4.75e+00	3.08e+01	1.03e+01	3.55e+01	1.18e+01
0108_(54-89	FINAL	-1.9252	-8.5261	0.0000	7.7813	0.0657	12.6993	4.4102	11.9568	2.9814	4.5694	7.2037	5.3064	-13.4952	-10.3571	-8.2081	-11.9905	-37.1789	-24.8478	-2.3026	-1.5095160	2.64e+00	9.52e-01	1.40e+01	4.68e+00	3.56e+01	1.18e+01	4.27e+01	1.42e+01
0108_(58-49	FINAL	-17.2377	-22.6990	0.0000	4.1536	8.4327	10.6031	0.6098	0.1190	14.6401	20.4614	13.8000	13.8000	-13.3177	-10.4627	-9.2346	-11.8886	-51.3383	-39.0072	-2.3026	-1.5100830	4.55e+00	1.63e+00	2.00e+01	6.55e+00	4.57e+01	1.49e+01	5.32e+01	1.74e+01
0108_(58-72	FINAL	-16.9197	-22.2367	0.0000	5.4749	9.0191	11.0810	0.5709	0.1500	15.2707	20.1277	13.8000	13.8000	-13.3448	-10.4049	-8.0982	-11.9677	-50.8756	-38.5445	-2.3026	-1.5101000	3.22e+00	1.16e+00	1.43e+01	4.71e+00	3.32e+01	1.09e+01	3.88e+01	1.27e+01
0108_(23-51	FINAL	7.5695	7.0631	0.0000	4.5986	0.2323	3.5157	0.0507	6.3421	1.3947	6.6181	13.8155	13.8155	-9.5081	-10.2458	-8.3823	-19.0011	-21.5463	-9.2152	-2.3026	-1.5101352	4.18e+00	1.38e+00	1.86e+01	6.19e+00	3.99e+01	1.33e+01	4.59e+01	1.53e+01
0108_(23-20	FINAL	7.6003	7.5116	0.0000	4.5054	1.6964	3.1393	0.1327	6.6830	2.3293	5.9467	13.8155	13.8155	-9.3366	-10.2420	-8.4039	-19.4481	-20.9571	-8.6260	-2.3026	-1.5105945	3.18e+00	1.05e+00	1.41e+01	4.68e+00	3.01e+01	1.00e+01	3.47e+01	1.15e+01
0108_(23-38	FINAL	7.5161	7.4757	0.0000	4.5401	0.1767	2.6167	0.2397	6.8149	1.9852	8.0046	13.8155	13.8155	-8.9024	-10.3272	-8.2255	-19.4084	-20.2436	-7.9125	-2.3026	-1.5108774	2.89e+00	9.51e-01	1.27e+01	4.22e+00	2.68e+01	8.91e+00	3.07e+01	1.02e+01
0108_(54-42	FINAL	-2.0322	-7.7965	0.0000	8.5021	0.5983	12.4689	5.1186	12.1099	2.5635	4.3211	7.2037	5.3064	-13.4993	-10.4299	-8.1431	-11.9108	-36.4613	-24.1302	-2.3026	-1.5113303	2.43e+00	8.56e-01	1.14e+01	3.79e+00	2.83e+01	9.31e+00	3.37e+01	1.11e+01
0108-cross-i	FINAL	-3.0786	-8.3305	0.0000	2.0147	0.8234	0.0354	1.5582	9.2359	1.3537	3.6130	13.8155	13.8155	-13.3757	-10.3526	-1.2311	-12.0354	-36.9521	-24.6210	-2.3026	-1.5115755	4.07e+00	1.34e+00	1.47e+01	4.74e+00	3.38e+01	1.08e+01	3.86e+01	1.24e+01
0108-cross-i	FINAL	-0.7612	-6.0353	0.0000	2.8604	0.4933	1.7942	2.9702	8.4565	1.2258	3.5092	13.8155	13.8155	-13.4013	-10.2952	-2.3011	-12.0282	-34.6747	-22.3436	-2.3026	-1.5116555	4.65e+00	1.55e+00	1.72e+01	5.57e+00	3.88e+01	1.24e+01	4.41e+01	1.41e+01
0108_(2-8)	FINAL	13.5861	1.8688	0.0000	6.3663	3.7842	0.0767	9.0751	20.2594	6.0427	5.4757	13.8000	13.8000	-28.6065	-16.2651	-13.4949	-10.3781	-23.6647	-11.3336	-2.3026	-1.5122129	2.49e+00	7.58e-01	1.70e+01	5.43e+00	4.29e+01	1.38e+01	5.07e+01	1.58e+01
0108_(36-94	FINAL	-4.6130	-9.9158	0.0000	1.0166	0.4236	6.6771	6.1195	6.5705	5.9724	12.8260	4.5789	11.5981	-12.6785	-10.3231	-9.9463	-12.0509	-38.5438	-26.2127	-2.3026	-1.5123074	3.71e+00	1.23e+00	1.81e+01	6.02e+00	3.86e+01	1.29e+01	4.42e+01	1.47e+01
0108_(58-42	FINAL	-16.8026	-22.4988	0.0000	5.5254	8.5989	11.5436	0.5679	0.0890	15.7241	19.1802	13.8000	13.8000	-13.3024	-10.4355	-9.4209	-11.9272	-51.1445	-38.8134	-2.3026	-1.5123792	3.08e+00	1.09e+00	1.38e+01	4.49e+00	3.24e+01	1.06e+01	3.81e+01	1.24e+01
0108_(26-62	FINAL	3.6542	0.3656	0.0000	2.3743	2.0590	0.9715	6.5440	6.7632	5.3222	11.0842	13.8155	13.8155	-13.0112	-10.2925	-11.4636	-12.2846	-29.1171	-16.7860	-2.3026	-1.5125044	3.82e+00	1.33e+00	1.61e+01	5.40e+00	3.37e+01	1.10e+01	3.88e+01	1.25e+01
0108_(26-10	FINAL	3.7475	0.3373	0.0000	2.4640	2.6567	1.7451	6.2700	6.4903	5.1705	11.6340	13.8155	13.8155	-13.5950	-10.2853	-12.1321	-12.2865	-29.1581	-16.8270	-2.3026	-1.5125694	4.75e+00	1.59e+00	2.03e+01	6.63e+00	4.24e+01	1.37e+01	4.89e+01	1.55e+01
0108_(2-1)	FINAL	13.5416	1.8499	0.0000	6.6547	3.7274	1.3960	10.3781	20.5979	6.1476	5.6972	13.8000	13.8000	-28.7668	-16.1870	-13.8189	-10.3929	-23.5977	-11.2666	-2.3026	-1.5128670	2.24e+00	6.82e-01	1.52e+01	4.85e+00	3.77e+01	1.22e+01	4.43e+01	1.39e+01
0108_(58-11	FINAL	-17.4279	-22.9831	0.0000	4.8246	8.5834	11.3917	0.8661	0.0412	15.6325	20.3508	13.8000	13.8000	-13.3977	-10.3377	-8.3741	-11.9743	-51.6221	-39.2910	-2.3026	-1.5130622	3.88e+00	1.41e+00	1.78e+01	5.88e+00	4.19e+01	1.38e+01	4.93e+01	1.62e+01
0108_(28-61	FINAL	12.8041	2.0838	0.0000	4.7466	4.2668	12.4005	6.5848	11.4542	6.1654	5.5666	13.8155	13.8155	-29.3641	-12.2112	-13.6660	-10.3397	-23.4793	-11.1482	-2.3026	-1.5131084	2.16e+00	6.73e-01	1.47e+01	4.80e+00	3.77e+01	1.23e+01	4.47e+01	1.42e+01
0108_(58-55	FINAL	-17.4573	-22.9599	0.0000	5.3363	8.6543	10.5241	0.4093	0.0929	15.0837	20.0176	13.8000	13.8000	-13.3647	-10.4411	-8.9540	-11.8835	-51.5932	-39.2621	-2.3026	-1.5132812	3.64e+00	1.30e+00	1.63e+01	5.36e+00	3.82e+01	1.25e+01	4.47e+01	1.46e+01
0108_(23-99	FINAL	7.5889	8.1426	0.0000	3.8272	0.3933	2.4050	0.0481	6.6137	2.3759	6.4764	13.8155	13.8155	-9.0502	-10.3083	-8.3907	-20.0091	-21.5097	-9.1786	-2.3026	-1.5136779	3.50e+00	1.15e+00	1.58e+01	5.26e+00	3.31e+01	1.10e+01	3.78e+01	1.26e+01
0108_(38-36	FINAL	2.5446	-2.2999	0.0000	0.9719	1.3903	2.2423	6.0453	6.4906	5.5597	8.2628	13.8155	13.8155	-11.0093	-10.2858	-8.9401	-12.1101	-31.0481	-18.7170	-2.3026	-1.5136834	4.47e+00	1.52e+00	2.08e+01	6.98e+00	4.42e+01	1.47e+01	5.08e+01	1.68e+01
0108_(58-45	FINAL	-17.0575	-22.8044	0.0000	5.0922	8.0753	10.4768	0.9229	0.1721	15.7923	19.8584	13.8000	13.8000	-13.3448	-10.3844	-9.3941	-11.9487	-51.5052	-39.1741	-2.3026	-1.5136985	4.38e+00	1.57e+00	1.96e+01	6.43e+00	4.50e+01	1.47e+01	5.25e+01	1.71e+01
0108_(2-55)	FINAL	13.2953	1.7490	0.0000	7.1627	4.0448	0.1933	10.0865	19.5974	6.0146	5.6031	13.8000	13.8000	-28.9384	-15.8110	-14.6909	-10.3869	-23.6393	-11.3082	-2.3026	-1.5137053	2.57e+00	7.81e-01	1.71e+01	5.49e+00	4.16e+01	1.34e+01	4.86e+01	1.52e+01
0108_(58-75	FINAL	-16.7507	-22.2627	0.0000	4.6586	8.7480	10.7003	0.4430	0.1746	14.7931	20.4212	13.8000	13.8000	-13.3032	-10.4282	-9.2259	-11.9200	-50.8506	-38.5195	-2.3026	-1.5138133	3.47e+00	1.23e+00	1.53e+01	5.01e+00	3.52e+01	1.15e+01	4.09e+01	1.34e+01
0108_(58-90	FINAL	-16.9058	-22.4514	0.0000	4.9007	8.4503	9.3115	0.4855	0.0641	15.5967	20.6101	13.8000	13.8000	-13.3160	-10.4663	-9.3779	-11.9315	-51.1131	-38.7820	-2.3026	-1.5138323	4.14e+00	1.47e+00	1.83e+01	5.99e+00	4.17e+01	1.36e+01	4.85e+01	1.58e+01
0108_(58-44	FINAL	-17.5453	-22.9152	0.0000	3.9864	8.9030	10.8387	0.3177	0.0180	15.3781	20.7074	13.8000	13.8000	-13.3069	-10.4569	-9.0459	-11.9622	-51.5549	-39.2238	-2.3026	-1.5142770	3.53e+00	1.25e+00	1.54e+01	5.03e+00	3.51e+01	1.15e+01	4.08e+01	1.33e+01
0108-cross-i	FINAL	-2.8007	-8.0414	0.0000	1.6532	2.1878	1.0000	0.6474	9.0821	1.3718	3.4451	13.8155	13.8155	-13.3878	-10.4164	-1.0187	-12.0198	-36.6841	-24.3530	-2.3026	-1.5144904	4.61e+00	1.55e+00	1.63e+01	5.29e+00	3.75e+01	1.20e+01	4.26e+01	1.36e+01
0108_(58-70	FINAL	-17.6934	-22.9628	0.0000	4.6357	9.0018	10.3301	0.3828	0.0373	14.8347	20.4777	13.8000	13.8000	-13.3783	-10.4901	-8.4915	-11.8730	-51.6258	-39.2947	-2.3026	-1.5145192	3.43e+00	1.23e+00	1.48e+01	4.85e+00	3.39e+01	1.11e+01	3.96e+01	1.30e+01
0108_(58-32	FINAL	-17.2751	-22.8812	0.0000	5.2727	8.3762	10.9952	0.8940	0.2063	15.6486	20.3858	13.8000	13.8000	-13.2999	-10.3419	-9.2955	-11.9881	-51.5222	-39.1911	-2.3026	-1.5146829	4.05e+00	1.45e+00	1.81e+01	5.94e+00	4.09e+01	1.34e+01	4.75e+01	1.55e+01
0108_(58-63	FINAL	-16.4945	-22.5680	0.0000	4.9071	7.9046	10.3030	1.1212	0.0400	15.6922	19.8877	13.8000	13.8000	-13.3095	-10.3814	-9.8262	-12.0082	-51.2134	-38.8823	-2.3026	-1.5148793	4.01e+00	1.40e+00	1.70e+01	5.55e+00	3.86e+01	1.25e+01	4.51e+01	1.47e+01
0108_(58-13	FINAL	-17.0337	-22.5080	0.0000	5.8792	8.4863	11.5911	0.2220	0.0261	15.3107	20.2195	13.8000	13.8000	-13.2892	-10.4908	-9.3562	-11.8450	-51.1201	-38.7890	-2.3026	-1.5149659	4.07e+00	1.44e+00	1.76e+01	5.74e+00	4.07e+01	1.32e+01	4.74e+01	1.55e+01
0108-cross-i	FINAL	-1.0340	-6.2250	0.0000	1.5184	0.4178	0.8574	2.5852	7.3145	1.6546	3.7449	13.8155	13.8155	-13.3538	-10.4476	-0.9105	-11.9462	-34.8814	-22.5503	-2.3026	-1.5155076	3.79e+00	1.33e+00	1.43e+01	4.69e+00	3.26e+01	1.05e+01	3.77e+01	1.21e+01
0108_(12-27	FINAL	0.2848	-8.8633	0.0000	0.5320	3.7894	4.4926	1.1820	2.1762	2.0965	4.7799	2.5350	14.7030	-13.4831	-10.4077	-0.7063	-11.8966	-37.5157	-25.1846	-2.3026	-1.5157057	4.53e+00	1.59e+00	1.99e+01	6.36e+00	4.93e+01	1.57e+01	5.80e+01	1.88e+01
0108_(38-35	FINAL	3.5994	-1.5319	0.0000	0.0110	1.7316	3.1459	6.4081	6.6520	5.4698	8.0703	13.8155	13.8155	-11.0573	-10.3635	-9.3799	-12.0532	-30.3526	-18.0215	-2.3026	-1.5157275	3.98e+00	1.36e+00	1.72e+01	5.74e+00	3.54e+01	1.17e+01	4.06e+01	1.32e+01
0108_(27-90	FINAL	12.9970	1.7723	0.0000	0.3824	0.6211	11.4998	5.3080	5.8802	5.5819	5.8512	15.9465	7.4567	-22.2851	-17.0455	-2.5509	-10.1971	-23.7639	-11.4328	-2.3026	-1.5173631	3.86e+00	1.13e+00	2.50e+01	8.12e+00	5.78e+01	1.99e+01	6.64e+01	2.22e+01
0108_(2-86)	FINAL	13.8043	2.2069	0.0000	6.8482	3.4308	0.7963	9.5791	19.2854	6.0666	5.1967	13.8000	13.8000	-28.4477	-16.4420	-14.0721	-10.2520	-23.6660	-11.3349	-2.3026	-1.5177013	2.38e+00	7.35e-01	1.62e+01	5.14e+00	4.01e+01	1.27e+01	4.71e+01	1.45e+01
0108_(2-16)	FINAL	13.4779	1.8310	0.0000	7.1815	3.6034	0.8115	10.2183	19.7999	5.9616	5.4855	13.8000	13.8000	-28.7652	-16.1291	-14.6267	-10.3749	-23.6715	-11.3404	-2.3026	-1.5177780	2.70e+00	8.22e-01	1.82e+01	5.85e+00	4.54e+01	1.47e+01	5.34e+01	1.67e+01
0108_(2-56)	FINAL	13.2771	1.7778	0.0000	7.3443	3.8867	0.8954	9.4346	20.3985	6.1720	5.8009	13.8000	13.8000	-29.0708	-15.5806	-14.9516	-10.4445	-23.5616	-11.2305	-2.3026	-1.5183622	2.19e+00	6.68e-01	1.47e+01	4.75e+00	3.65e+01	1.18e+01	4.28e+01	1.34e+01
0108_(26-60	FINAL	3.3537	0.6297	0.0000	1.7912	1.9852	1.4717	6.6630	6.8412	5.1850	12.6182	13.8155	13.8155	-12.9854	-10.3426	-11.5638	-12.4901	-29.0957	-16.7646	-2.3026	-1.5183780	3.65e+00	1.27e+00	1.51e+01	5.09e+00	3.11e+01	1.03e+01	3.58e+01	1.17e+01
0108_(2-23)	FINAL	13.5503	1.9663	0.0000	7.6148	3.6630	0.1122	10.2777	20.2923	6.0975	5.4770	13.8000	13.8000	-28.7975	-16.1596	-14.9995	-10.3055	-23.6463	-11.3152	-2.3026	-1.5186809	2.34e+00	7.16e-01	1.57e+01	5.02e+00	3.84e+01	1.24e+01	4.50e+01	1.40e+01
0108_(58-15	FINAL	-16.4079	-22.5156	0.0000	4.6405	7.9406	10.7820	1.1123	0.4007	16.1565	19.4957	13.8000	13.8000	-13.3593	-10.5137	-9.5533	-11.8502	-51.1734	-38.8423	-2.3026	-1.5188002	3.50e+00	1.25e+00	1.52e+01	4.96e+00	3.60e+01	1.17e+01	4.26e+01	1.38e+01
0108_(58-71	FINAL	-17.1995	-22.8894	0.0000	5.3086	8.3593	9.8506	0.9992	0.2757	15.3675	19.9101	13.8000	13.8000	-13.4297	-10.4939	-9.0326	-11.8654	-51.5490	-39.2179	-2.3026	-1.5189353	3.80e+00	1.38e+00	1.71e+01	5.62e+00	4.06e+01	1.33e+01	4.78e+01	1.56e+01
0108_(2-37)	FINAL	13.4261	1.8069	0.0000	7.0618	3.2510	0.5149	9.5118	20.3378	6.1047	5.5648	13.8000	13.8000	-28.8772	-16.1464	-14.4577	-10.3688	-23.6650	-11.3339	-2.3026	-1.5191517	2.35e+00	7.13e-01	1.60e+01	5.09e+00	4.01e+01	1.29e+01	4.73e+01	1.47e+01
0108_(23-61	FINAL	7.4138	7.8684	0.0000	3.6159	0.2652	2.3791	0.2067	6.5597	1.6250	6.7913	13.8155	13.8155	-9.0333	-10.2878	-7.8820	-19.9013	-20.7402	-8.4091	-2.3026	-1.5195242	3.38e+00	1.11e+00	1.54e+01	5.11e+00	3.40e+01	1.13e+01	3.96e+01	1.32e+01
0108_(58-21	FINAL	-17.4076	-22.8133	0.0000	5.2108	8.5398	10.9236	0.5798	0.1249	15.5055	19.7180	13.8000	13.8000	-13.3114	-10.4894	-9.4847	-11.8272	-51.4874	-39.1563	-2.3026	-1.5196975	4.00e+00	1.42e+00	1.71e+01	5.57e+00	3.87e+01	1.26e+01	4.49e+01	1.46e+01
0108_(2-38)	FINAL	13.6746	1.9887	0.0000	7.7862	3.4800	0.0391	9.8739	19.7948	6.1522	5.5039	13.8000	13.8000	-29.0250	-15.8690	-15.4726	-10.3288	-23.6466	-11.3155	-2.3026	-1.5197328	2.22e+00	6.85e-01	1.55e+01	4.99e+00	4.03e+01	1.31e+01	4.82e+01	1.52e+01
0108_(58-9)	FINAL	-17.0395	-22.6744	0.0000	5.4972	8.3736	11.5909	1.3167	0.5265	14.7946	20.1030	13.8000	13.8000	-13.3529	-10.4286	-9.2892	-11.8850	-51.3981	-39.0670	-2.3026	-1.5204683	3.39e+00	1.22e+00	1.50e+01	4.95e+00	3.52e+01	1.15e+01	4.13e+01	1.35e+01
0108_(58-31	FINAL	-17.1961	-22.8785	0.0000	4.8622	8.6508	10.5147	1.0319	0.2351	15.4933	19.3610	13.8000	13.8000	-13.3880	-10.3766	-8.8046	-11.9215	-51.5072	-39.1761	-2.3026	-1.5207379	3.12e+00	1.13e+00	1.43e+01	4.71e+00	3.44e+01	1.13e+01	4.07e+01	1.34e+01
0108_(26-5)	FINAL	3.8821	-0.1178	0.0000	2.2200	3.1131	0.2902	6.3198	6.5647	5.4890	10.1771	13.8155	13.8155	-13.3704	-10.2913	-11.6023	-12.2060	-29.4153	-17.0842	-2.3026	-1.5208210	4.04e+00	1.39e+00	1.77e+01	5.90e+00	3.70e+01	1.21e+01	4.25e+01	1.36e+01
0108_(28-43	FINAL	12.0242	1.8287	0.0000	5.6772	4.6998	13.5529	6.9821	10.7449	5.9557	5.3204	13.8155	13.8155	-29.4038	-10.7661	-15.4011	-9.9176	-23.6399	-11.3088	-2.3026	-1.5209375	2.69e+00	8.28e-01	1.75e+01	5.67e+00	4.23e+01	1.37e+01	4.93e+01	1.55e+01
0108_(26-90	FINAL	3.6901	-0.8196	0.0000	1.6406	2.7597	2.1783	6.4499	6.6903	5.7898	11.9662	13.8155	13.8155	-13.5311	-10.3068	-11.5047	-12.1137	-29.8406	-17.5095	-2.3026	-1.5211072	3.36e+00	1.15e+00	1.53e+01	5.10e+00	3.27e+01	1.08e+01	3.78e+01	1.22e+01
0108_(2-77)	FINAL	13.6194	1.9795	0.0000	6.8388	3.4846	1.3532	9.9157	20.7182	6.1489	5.5282	13.8000	13.8000	-28.5824	-16.4117	-14.0032	-10.3172	-23.6330	-11.3019	-2.3026	-1.5218601	2.22e+00	6.79e-01	1.53e+01	4.86e+00	3.90e+01	1.25e+01	4.63e+01	1.44e+01
0108_(12-51	FINAL	-0.3387	-9.3874	0.0000	0.4201	4.9742	4.1981	1.6587	2.8947	2.7813	4.5507	2.5350	14.7030	-13.4645	-10.3717	-1.6506	-11.9751	-37.9624	-25.6313	-2.3026	-1.5224855	4.34e+00	1.52e+00	2.17e+01	7.09e+00	5.50e+01	1.80e+01	6.58e+01	2.16e+01
0108_(58-50	FINAL	-17.2564	-22.6167	0.0000	3.0954	8.9260	10.7511	0.7811	0.1006	15.0289	19.9890	13.8000	13.8000	-13.3743	-10.3997	-8.8090	-11.8958	-51.2946	-38.9635	-2.3026	-1.5227726	3.28e+00	1.18e+00	1.44e+01	4.75e+00	3.34e+01	1.09e+01	3.90e+01	1.28e+01
0108_(26-25	FINAL	3.7293	0.1493	0.0000	2.3048	1.9653	2.8745	6.3530	6.6637	5.5433	12.2082	13.8155	13.8155	-13.2396	-10.3148	-11.6069	-12.2478	-29.3242	-16.9931	-2.3026	-1.5230038	3.83e+00	1.27e+00	1.71e+01	5.57e+00	3.58e+01	1.16e+01	4.11e+01	1.31e+01
0108_(58-89	FINAL	-17.2106	-22.6105	0.0000	5.7648	8.5648	11.4015	0.5081	0.0014	14.5383	20.3438	13.8000	13.8000	-13.2971	-10.4786	-9.3212	-11.8279	-51.3049	-38.9738	-2.3026	-1.5230853	3.78e+00	1.35e+00	1.62e+01	5.30e+00	3.78e+01	1.23e+01	4.42e+01	1.44e+01
0108_(37-44	FINAL	13.0770	5.3234	0.0000	1.8375	0.9622	13.1094	6.7971	1.6655	0.3447	5.9904	13.8155	13.8155	-13.5879	-10.4837	-7.2206	-17.0537	-21.0950	-8.7639	-2.3026	-1.5231622	4.70e+00	1.64e+00	2.16e+01	6.71e+00	2.87e+01	9.43e+00	2.86e+01	9.48e+00
0108_(58-1)	FINAL	-17.5273	-22.8069	0.0000	3.3945	8.9502	10.3956	0.4529	0.0604	15.0150	20.5467	13.8000	13.8000	-13.3499	-10.3892	-8.4583	-11.9043	-51.4356	-39.1045	-2.3026	-1.5232534	3.63e+00	1.30e+00	1.59e+01	5.23e+00	3.64e+01	1.20e+01	4.24e+01	1.39e+01
0108_(58-25	FINAL	-16.9883	-22.9195	0.0000	5.9142	7.6525	11.1894	0.9368	0.2352	14.6117	19.7613	13.8000	13.8000	-13.3289	-10.3798	-9.1791	-11.9500	-51.5970	-39.2659	-2.3026	-1.5234442	4.73e+00	1.70e+00	2.09e+01	6.87e+00	4.85e+01	1.58e+01	5.68e+01	1.85e+01
0108-cross_(	FINAL	2.1040	-2.3514	0.0000	0.1650	1.8495	1.4345	6.1873	6.4953	5.4534	8.8622	13.8155	13.8155	-13.7299	-10.3202	-11.7271	-12.1156	-31.0308	-18.6997	-2.3026	-1.5235453	4.54e+00	1.57e+00	2.02e+01	6.82e+00	4.28e+01	1.42e+01	4.93e+01	1.62e+01
0108_(58-87	FINAL	-16.9995	-22.9080	0.0000	5.4777	8.0058	11.0660	1.1842	0.0503	15.0728	20.0272	13.8000	13.8000	-13.3808	-10.4430	-9.8977	-11.9070	-51.5652	-39.2341	-2.3026	-1.5236205	4.08e+00	1.43e+00	1.73e+01	5.63e+00	3.95e+01	1.28e+01	4.62e+01	1.50e+01
0108_(58-14	FINAL	-16.8389	-22.5266	0.0000	4.5214	8.6438	10.0867	0.8422	0.1856	15.0620	20.0205	13.8000	13.8000	-13.3853	-10.4056	-8.8764	-11.9040	-51.1647	-38.8336	-2.3026	-1.5237045	3.13e+00	1.13e+00	1.44e+01	4.74e+00	3.48e+01	1.14e+01	4.12e+01	1.35e+01
0108_(12-34	FINAL	0.8472	-9.0905	0.0000	1.3644	4.3577	3.6603	1.8001	3.7705	3.6174	4.8976	2.5350	14.7030	-13.4190	-10.3894	-2.6005	-11.9953	-37.6785	-25.3474	-2.3026	-1.5240405	3.15e+00	1.13e+00	1.59e+01	5.23e+00	3.90e+01	1.28e+01	4.60e+01	1.52e+01
0108_(26-86	FINAL	3.4831	0.3150	0.0000	2.5691	2.3048	2.4993	6.2645	6.5526	5.2449	12.6079	13.8155	13.8155	-12.7687	-10.3460	-11.1628	-12.3192	-29.2413	-16.9102	-2.3026	-1.5241087	4.50e+00	1.53e+00	1.95e+01	6.45e+00	3.96e+01	1.29e+01	4.51e+01	1.45e+01
0108_(36-67	FINAL	-5.1073	-9.7791	0.0000	0.7564	1.3876	5.4770	6.1453	6.6123	5.9397	13.6148	4.5789	11.5981	-11.9541	-10.2561	-9.3514	-12.1778	-38.3608	-26.0297	-2.3026	-1.5241524	3.64e+00	1.21e+00	1.79e+01	5.94e+00	3.96e+01	1.32e+01	4.58e+01	1.52e+01
0108_(31-47	FINAL	13.3721	4.2736	0.0000	3.5710	2.6383	1.9721	6.8682	0.0061	6.2733	14.9463	13.8155	13.8155	-29.3045	-9.8996	-19.8338	-8.2845	-23.5610	-11.2299	-2.3026	-1.5242205	1.74e+00	5.90e-01	1.13e+01	3.75e+00	2.69e+01	8.91e+00	3.13e+01	1.02e+01
0108_(36-89	FINAL	-5.1201	-9.7228	0.0000	1.7646	0.7252	5.7056	6.1468	6.6535	6.0678	12.5386	4.5789	11.5981	-12.1090	-10.2563	-9.0369	-12.1537	-38.3706	-26.0395	-2.3026	-1.5248693	3.48e+00	1.17e+00	1.73e+01	5.82e+00	3.78e+01	1.27e+01	4.36e+01	1.46e+01
0108_(2-54)	FINAL	13.5077	1.9699	0.0000	7.2481	3.7274	1.1577	9.7162	19.3040	6.1318	5.5621	13.8000	13.8000	-28.6127	-16.3613	-14.4124	-10.4211	-23.5827	-11.2516	-2.3026	-1.5250954	2.26e+00	6.90e-01	1.53e+01	4.87e+00	3.80e+01	1.22e+01	4.46e+01	1.39e+01
0108_(31-61	FINAL	13.3436	4.2332	0.0000	3.3998	2.7131	2.6357	6.7694	0.0815	6.4077	13.9697	13.8155	13.8155	-29.3089	-9.6367	-19.6292	-8.4546	-23.5524	-11.2213	-2.3026	-1.5253968	1.53e+00	5.23e-01	1.01e+01	3.37e+00	2.50e+01	8.26e+00	2.92e+01	9.57e+00
0108-cross-i	FINAL	-0.8337	-6.2154	0.0000	3.0000	0.5253	0.3375	1.0375	9.8555	1.3395	3.4193	13.8155	13.8155	-13.4138	-10.3245	-2.4426	-12.0166	-34.8615	-22.5304	-2.3026	-1.5258828	4.81e+00	1.63e+00	1.77e+01	5.74e+00	4.21e+01	1.35e+01	4.79e+01	1.54e+01
0108_(31-60	FINAL	13.2721	4.1645	0.0000	2.7625	3.7653	3.2112	6.3510	0.0143	6.1881	14.3240	13.8155	13.8155	-29.2921	-10.1105	-19.2881	-8.3199	-23.4898	-11.1587	-2.3026	-1.5265509	1.91e+00	6.40e-01	1.22e+01	4.04e+00	2.85e+01	9.41e+00	3.28e+01	1.07e+01
0108_(61-18	FINAL	-10.0903	-16.2380	0.0000	4.2267	7.6264	14.7290	0.8803	8.7693	15.8362	3.7682	13.8000	13.8000	-13.2341	-10.3919	-10.5879	-11.9231	-44.8986	-32.5675	-2.3026	-1.5269287	4.54e+00	1.54e+00	1.72e+01	5.65e+00	3.60e+01	1.18e+01	4.15e+01	1.36e+01
0108_(12-36	FINAL	-0.1050	-7.3006	0.0000	1.4384	4.2062	5.0078	1.8968	3.7368	2.8424	4.7460	2.5350	14.7030	-13.4498	-10.4174	-1.4233	-11.9056	-35.9492	-23.6181	-2.3026	-1.5270996	4.15e+00	1.49e+00	1.99e+01	6.19e+00	4.70e+01	1.50e+01	5.44e+01	1.76e+01
0108_(26-76	FINAL	2.9546	0.2472	0.0000	2.9702	2.9631	1.4755	6.3685	6.6468	5.0500	11.7216	13.8155	13.8155	-13.8878	-10.2985	-12.3508	-12.4567	-29.2551	-16.9240	-2.3026	-1.5275282	4.50e+00	1.55e+00	1.89e+01	6.32e+00	3.82e+01	1.26e+01	4.36e+01	1.42e+01
0108_(31-35	FINAL	13.7518	4.6704	0.0000	3.1288	2.0102	3.7338	6.3874	0.0160	6.2187	13.7967	13.8155	13.8155	-29.2816	-9.8035	-19.8982	-8.6544	-23.4932	-11.1621	-2.3026	-1.5277050	1.84e+00	6.32e-01	1.18e+01	3.95e+00	2.80e+01	9.28e+00	3.24e+01	1.06e+01
0108_(2-4)	FINAL	13.4887	1.9035	0.0000	7.2747	4.5277	0.5646	10.0404	19.4776	6.2036	5.6669	13.8000	13.8000	-28.9286	-15.7895	-14.6641	-10.3220	-23.5912	-11.2601	-2.3026	-1.5277591	2.11e+00	6.47e-01	1.43e+01	4.59e+00	3.54e+01	1.15e+01	4.16e+01	1.30e+01
0108_(31-88	FINAL	14.5537	5.2518	0.0000	2.8957	2.2176	3.9605	6.7468	0.0125	6.4075	14.0303	13.8155	13.8155	-29.2925	-10.3418	-20.5889	-8.3645	-23.5674	-11.2363	-2.3026	-1.5283783	1.53e+00	5.22e-01	1.02e+01	3.40e+00	2.53e+01	8.37e+00	2.96e+01	9.67e+00
0108_(2-42)	FINAL	13.2789	1.6335	0.0000	7.8461	2.3721	0.3052	10.7160	18.5659	5.8531	5.6233	13.8000	13.8000	-28.8878	-16.0681	-15.5434	-10.4516	-23.5418	-11.2107	-2.3026	-1.5286155	3.06e+00	9.21e-01	2.06e+01	6.64e+00	5.18e+01	1.69e+01	6.11e+01	1.93e+01
0108_(26-33	FINAL	3.7308	-0.2116	0.0000	1.8609	2.9180	1.3930	6.2798	6.5740	5.4744	11.4726	13.8155	13.8155	-13.5702	-10.2648	-11.6924	-12.1802	-29.3972	-17.0661	-2.3026	-1.5287002	4.16e+00	1.45e+00	1.84e+01	6.20e+00	3.90e+01	1.28e+01	4.49e+01	1.45e+01
0108_(26-96	FINAL	3.3049	-0.4143	0.0000	1.6626	2.7277	1.0682	6.2765	6.6938	5.6467	10.8624	13.8155	13.8155	-13.8776	-10.2097	-12.0427	-12.2624	-29.5242	-17.1931	-2.3026	-1.5288666	3.79e+00	1.27e+00	1.74e+01	5.76e+00	3.78e+01	1.24e+01	4.37e+01	1.42e+01
0108_(23-62	FINAL	7.4519	7.8515	0.0000	4.3939	1.2180	0.8952	0.3861	6.7421	1.5091	5.5199	13.8155	13.8155	-8.9759	-10.2168	-8.7145	-19.8601	-20.4894	-8.1583	-2.3026	-1.5292412	2.97e+00	9.75e-01	1.38e+01	4.59e+00	3.08e+01	1.02e+01	3.58e+01	1.19e+01
0108_(58-93	FINAL	-17.2949	-22.6317	0.0000	5.4135	8.6881	11.1132	0.7312	0.1380	14.1578	20.2278	13.8000	13.8000	-13.3081	-10.4315	-8.9824	-11.9491	-51.3058	-38.9747	-2.3026	-1.5293501	3.93e+00	1.42e+00	1.72e+01	5.67e+00	3.93e+01	1.29e+01	4.57e+01	1.50e+01
0108_(27-69	FINAL	13.1831	1.9360	0.0000	1.5693	0.2163	11.1011	5.1054	5.3461	5.8594	6.1617	15.9465	7.4567	-22.9695	-16.9232	-4.3975	-10.1896	-23.7961	-11.4650	-2.3026	-1.5294375	2.96e+00	8.84e-01	1.93e+01	6.32e+00	4.46e+01	1.54e+01	5.12e+01	1.71e+01
0108_(38-85	FINAL	3.4775	-1.5628	0.0000	0.5252	1.3419	1.7109	6.5783	6.8646	5.6147	7.9471	13.8155	13.8155	-11.1421	-10.2795	-9.6194	-12.0843	-30.4046	-18.0735	-2.3026	-1.5294716	3.46e+00	1.17e+00	1.49e+01	4.94e+00	3.15e+01	1.03e+01	3.64e+01	1.18e+01
0108_(2-58)	FINAL	13.5465	2.0573	0.0000	7.0174	4.4164	0.7042	10.0000	20.2838	5.9768	5.4140	13.8000	13.8000	-28.6562	-16.2816	-14.4239	-10.4790	-23.5011	-11.1700	-2.3026	-1.5295768	2.62e+00	8.06e-01	1.78e+01	5.69e+00	4.41e+01	1.42e+01	5.19e+01	1.62e+01
0108_(2-7)	FINAL	13.5063	1.7932	0.0000	7.0253	3.8047	0.5047	10.3817	19.5965	6.1310	5.5475	13.8000	13.8000	-28.9636	-15.9791	-14.4491	-10.3433	-23.7072	-11.3761	-2.3026	-1.5297880	2.30e+00	6.98e-01	1.57e+01	5.03e+00	4.00e+01	1.29e+01	4.73e+01	1.48e+01
0108-cross-i	FINAL	11.0829	1.7632	0.0000	2.2330	2.7454	11.2258	5.7475	7.1094	6.1479	6.5118	13.8155	13.8155	-29.4006	-1.7690	-18.1460	-9.1938	-23.5497	-11.2186	-2.3026	-1.5298025	2.19e+00	7.05e-01	1.39e+01	4.46e+00	3.54e+01	1.14e+01	4.20e+01	1.35e+01
0108_(12-64	FINAL	-0.1023	-7.7917	0.0000	1.2467	5.6237	3.5169	0.8434	1.8735	2.4684	4.9869	2.5350	14.7030	-13.3610	-10.3792	-1.2616	-11.9353	-36.3863	-24.0552	-2.3026	-1.5298048	3.94e+00	1.39e+00	1.67e+01	5.34e+00	4.04e+01	1.29e+01	4.78e+01	1.53e+01
0108_(12-83	FINAL	-0.1123	-7.5272	0.0000	1.0664	3.0267	3.9032	1.4936	3.7073	4.0091	4.8033	2.5350	14.7030	-13.4966	-10.3608	-1.0977	-11.9284	-36.1806	-23.8495	-2.3026	-1.5298435	4.25e+00	1.50e+00	1.95e+01	6.13e+00	4.51e+01	1.44e+01	5.19e+01	1.68e+01
0108-cross-i	FINAL	-0.8322	-6.1594	0.0000	2.1328	0.7301	0.5730	2.8432	9.8684	1.5237	3.6525	13.8155	13.8155	-13.4184	-10.3642	-1.5592	-11.9790	-34.7490	-22.4179	-2.3026	-1.5299877	4.36e+00	1.52e+00	1.65e+01	5.42e+00	3.79e+01	1.22e+01	4.38e+01	1.41e+01
0108_(58-91	FINAL	-17.1421	-22.5847	0.0000	4.0257	8.6500	11.8022	0.7172	0.2827	14.5133	19.9564	13.8000	13.8000	-13.2944	-10.3527	-8.8648	-11.9571	-51.2108	-38.8797	-2.3026	-1.5301549	3.83e+00	1.38e+00	1.73e+01	5.68e+00	3.95e+01	1.29e+01	4.60e+01	1.51e+01
0108_(39-99	FINAL	13.4942	5.1536	0.0000	1.0231	0.7405	10.3584	6.7523	1.6741	0.4469	9.8817	13.8155	13.8155	-13.5014	-10.4401	-5.7110	-16.9861	-19.9322	-7.6011	-2.3026	-1.5301702	4.90e+00	1.70e+00	2.28e+01	7.09e+00	2.99e+01	9.83e+00	2.94e+01	9.80e+00
0108_(2-78)	FINAL	13.3219	1.7723	0.0000	6.9245	4.1777	0.5694	9.8051	19.2784	5.7593	5.2987	13.8000	13.8000	-29.0125	-15.8821	-14.7386	-10.4325	-23.6220	-11.2909	-2.3026	-1.5309839	3.32e+00	1.01e+00	2.21e+01	7.09e+00	5.38e+01	1.74e+01	6.29e+01	1.96e+01
0108_(26-95	FINAL	3.2009	-0.0570	0.0000	2.2776	2.7269	1.2231	6.2952	6.5418	5.1956	12.2096	13.8155	13.8155	-13.4773	-10.3474	-11.7850	-12.2665	-29.3608	-17.0297	-2.3026	-1.5314622	4.63e+00	1.62e+00	1.97e+01	6.67e+00	4.01e+01	1.32e+01	4.57e+01	1.49e+01
0108_(58-85	FINAL	-17.0362	-22.5459	0.0000	5.7384	8.5633	10.0833	0.8754	0.0917	15.6943	20.4320	13.8000	13.8000	-13.3469	-10.4905	-9.1929	-11.8518	-51.2401	-38.9090	-2.3026	-1.5315923	3.51e+00	1.27e+00	1.54e+01	5.05e+00	3.67e+01	1.20e+01	4.32e+01	1.41e+01
0108_(12-89	FINAL	0.4324	-8.5828	0.0000	1.2706	4.7161	3.9896	1.0915	2.0720	2.8214	4.9869	2.5350	14.7030	-13.3735	-10.3944	-1.2982	-11.9895	-37.1962	-24.8651	-2.3026	-1.5318436	3.31e+00	1.17e+00	1.48e+01	4.80e+00	3.66e+01	1.18e+01	4.34e+01	1.41e+01
0108-cross-i	FINAL	-2.5529	-7.9943	0.0000	4.7796	1.8475	12.8033	1.6102	9.7763	1.6647	3.5687	13.8155	13.8155	-13.4775	-10.3759	-4.2897	-11.9885	-36.6311	-24.3000	-2.3026	-1.5324747	4.47e+00	1.58e+00	1.70e+01	5.61e+00	3.97e+01	1.28e+01	4.53e+01	1.46e+01
0108_(37-73	FINAL	13.7083	5.2640	0.0000	0.6689	0.8981	13.2145	6.5754	1.4863	0.3309	6.0009	13.8155	13.8155	-13.5763	-10.4860	-6.6149	-16.9993	-20.9722	-8.6411	-2.3026	-1.5325732	5.11e+00	1.77e+00	2.38e+01	7.36e+00	3.19e+01	1.05e+01	3.19e+01	1.06e+01
0108_(58-92	FINAL	-17.6064	-22.9717	0.0000	5.6849	8.5290	11.6735	0.9156	0.2335	14.2485	19.2625	13.8000	13.8000	-13.3599	-10.4057	-8.4508	-11.9215	-51.6689	-39.3378	-2.3026	-1.5325888	4.12e+00	1.50e+00	1.85e+01	6.10e+00	4.29e+01	1.41e+01	5.02e+01	1.65e+01
0108_(36-90	FINAL	-5.0683	-9.6690	0.0000	0.2524	0.7891	5.6202	6.1931	6.7343	6.1577	13.0007	4.5789	11.5981	-11.6767	-10.2508	-8.8790	-12.1224	-38.3183	-25.9872	-2.3026	-1.5327721	3.29e+00	1.08e+00	1.65e+01	5.47e+00	3.60e+01	1.20e+01	4.14e+01	1.38e+01
0108_(36-10	FINAL	-4.6298	-9.4220	0.0000	0.9833	1.6969	5.2370	6.0741	6.5167	5.8220	13.3688	4.5789	11.5981	-11.2231	-10.2614	-8.6330	-12.1343	-38.0084	-25.6773	-2.3026	-1.5328621	3.93e+00	1.30e+00	1.92e+01	6.38e+00	4.25e+01	1.41e+01	4.93e+01	1.63e+01
0108_(26-6)	FINAL	3.3021	-0.2531	0.0000	1.4095	1.9518	2.0996	6.5118	6.8697	5.7422	12.8192	13.8155	13.8155	-13.2653	-10.2500	-11.4187	-12.3192	-29.4591	-17.1280	-2.3026	-1.5329773	3.17e+00	1.09e+00	1.44e+01	4.82e+00	3.15e+01	1.04e+01	3.65e+01	1.20e+01
0108_(12-66	FINAL	0.3490	-8.6552	0.0000	0.8670	5.2703	5.2392	1.5244	2.9874	3.6863	4.9548	2.5350	14.7030	-13.3886	-10.3264	-1.8396	-12.0174	-37.2478	-24.9167	-2.3026	-1.5336764	3.09e+00	1.11e+00	1.51e+01	4.94e+00	3.63e+01	1.18e+01	4.27e+01	1.40e+01
0108_(31-82	FINAL	13.4847	4.1732	0.0000	3.8649	2.6672	2.5897	6.4059	0.0705	6.4375	14.1383	13.8155	13.8155	-29.3058	-10.2628	-20.1767	-8.5886	-23.6270	-11.2959	-2.3026	-1.5336927	1.51e+00	5.16e-01	1.00e+01	3.34e+00	2.46e+01	8.11e+00	2.86e+01	9.26e+00
0108_(26-48	FINAL	3.4386	-0.1737	0.0000	2.9038	2.3005	0.0366	6.3099	6.7118	5.6352	11.7512	13.8155	13.8155	-13.1204	-10.2716	-11.2183	-12.2525	-29.3978	-17.0667	-2.3026	-1.5340211	3.72e+00	1.26e+00	1.67e+01	5.56e+00	3.49e+01	1.14e+01	3.99e+01	1.29e+01
0108_(54-30	FINAL	-2.5379	-9.0962	0.0000	7.4667	1.6280	13.6571	2.9494	12.1794	3.0249	4.4144	7.2037	5.3064	-13.3685	-10.3625	-8.2271	-11.9694	-37.6749	-25.3438	-2.3026	-1.5349565	3.52e+00	1.28e+00	1.80e+01	6.07e+00	4.46e+01	1.49e+01	5.29e+01	1.76e+01
0108_(2-18)	FINAL	13.0666	1.4507	0.0000	8.0827	3.0209	0.5960	9.6961	20.2535	5.9317	5.9096	13.8000	13.8000	-27.7345	-16.8306	-14.4896	-10.4716	-23.5229	-11.1918	-2.3026	-1.5350027	2.86e+00	8.40e-01	1.87e+01	6.01e+00	4.47e+01	1.49e+01	5.20e+01	1.69e+01
0108_(26-9)	FINAL	3.7719	-0.7743	0.0000	2.2226	2.7954	1.6765	6.2253	6.4282	5.4969	11.8626	13.8155	13.8155	-13.9797	-10.2770	-12.0472	-12.1015	-29.7915	-17.4604	-2.3026	-1.5352193	4.36e+00	1.47e+00	1.94e+01	6.43e+00	4.11e+01	1.34e+01	4.74e+01	1.51e+01
0108_(58-84	FINAL	-16.6825	-22.2092	0.0000	5.0080	8.8577	10.8547	0.8729	0.2975	15.5434	20.4609	13.8000	13.8000	-13.3196	-10.3704	-8.9204	-11.9511	-50.8221	-38.4910	-2.3026	-1.5355662	2.99e+00	1.08e+00	1.35e+01	4.44e+00	3.16e+01	1.03e+01	3.70e+01	1.21e+01
0108_(37-65	FINAL	14.1528	5.4019	0.0000	0.5018	0.2416	12.8873	6.5915	1.5806	0.1506	6.0270	13.8155	13.8155	-13.4815	-10.4891	-6.3941	-17.0338	-21.4328	-9.1017	-2.3026	-1.5363297	5.18e+00	1.79e+00	2.43e+01	7.60e+00	3.27e+01	1.07e+01	3.27e+01	1.09e+01
0108_(37-77	FINAL	13.0996	5.3296	0.0000	1.7143	0.7457	14.1445	6.5561	1.6171	0.2994	6.7375	13.8155	13.8155	-13.5340	-10.4902	-6.8898	-17.0341	-21.4122	-9.0811	-2.3026	-1.5365629	4.89e+00	1.71e+00	2.31e+01	7.24e+00	3.09e+01	1.02e+01	3.07e+01	1.02e+01
0108_(17-42	FINAL	12.6443	13.0151	0.0000	0.0930	1.1814	1.1992	5.2332	6.5729	15.8167	11.2910	5.4138	17.9100	-9.4712	-10.3010	-13.9498	-19.8960	-23.6166	-11.2855	-2.3026	-1.5369161	3.40e+00	1.10e+00	1.50e+01	4.92e+00	3.08e+01	1.01e+01	3.45e+01	1.13e+01
0108-cross-i	FINAL	-1.9457	-7.1309	0.0000	4.3816	2.9198	13.3089	1.5946	8.6553	1.7184	3.5713	13.8155	13.8155	-13.3662	-10.3515	-3.8755	-11.9593	-35.7645	-23.4334	-2.3026	-1.5375289	4.35e+00	1.54e+00	1.60e+01	5.24e+00	3.57e+01	1.15e+01	4.01e+01	1.28e+01
0108_(12-62	FINAL	0.6037	-8.9537	0.0000	1.0811	4.8580	3.6571	1.7611	3.5692	3.9288	4.9953	2.5350	14.7030	-13.4521	-10.4070	-2.5628	-11.9451	-37.5372	-25.2061	-2.3026	-1.5377912	2.91e+00	1.05e+00	1.47e+01	4.83e+00	3.69e+01	1.21e+01	4.38e+01	1.44e+01
0108_(37-41	FINAL	13.6662	5.3659	0.0000	0.7339	0.6036	13.4145	6.5161	1.5033	0.1463	5.5141	13.8155	13.8155	-13.5910	-10.4564	-6.6116	-17.0393	-21.4415	-9.1104	-2.3026	-1.5382353	5.63e+00	2.00e+00	2.65e+01	8.29e+00	3.62e+01	1.19e+01	3.62e+01	1.20e+01
0108_(23-17	FINAL	7.4897	8.1786	0.0000	3.8095	1.9357	2.4735	0.0432	6.4774	1.0271	7.3824	13.8155	13.8155	-9.4327	-10.2018	-8.5412	-20.1386	-21.4145	-9.0834	-2.3026	-1.5389703	3.79e+00	1.24e+00	1.68e+01	5.57e+00	3.65e+01	1.21e+01	4.24e+01	1.41e+01
0108_(2-87)	FINAL	13.5909	1.8824	0.0000	7.2557	2.9198	1.3222	9.5412	20.5595	6.1338	5.4391	13.8000	13.8000	-28.7507	-16.2839	-14.5224	-10.2633	-23.7601	-11.4290	-2.3026	-1.5391448	2.28e+00	6.92e-01	1.55e+01	4.93e+00	3.89e+01	1.25e+01	4.59e+01	1.43e+01
0108_(12-73	FINAL	0.6183	-8.0872	0.0000	0.8733	5.2496	5.2653	1.7998	3.0867	3.6111	5.0489	2.5350	14.7030	-13.3307	-10.3569	-2.0891	-11.8795	-36.7491	-24.4180	-2.3026	-1.5397166	3.21e+00	1.17e+00	1.58e+01	5.21e+00	3.82e+01	1.24e+01	4.47e+01	1.47e+01
0108_(38-93	FINAL	2.7925	-1.4129	0.0000	0.0480	1.8013	2.6083	6.1645	6.4919	5.2776	7.9335	13.8155	13.8155	-10.7289	-10.3198	-9.0952	-12.1089	-30.2746	-17.9435	-2.3026	-1.5397940	4.88e+00	1.63e+00	2.14e+01	7.11e+00	4.45e+01	1.47e+01	5.11e+01	1.67e+01
0108_(38-3)	FINAL	2.6280	-1.9012	0.0000	0.4570	1.2983	2.3073	6.0607	6.4689	5.5007	8.9636	13.8155	13.8155	-10.9831	-10.2680	-8.7914	-12.1437	-30.6220	-18.2909	-2.3026	-1.5398680	4.57e+00	1.59e+00	2.12e+01	7.16e+00	4.60e+01	1.54e+01	5.31e+01	1.76e+01
0108_(36-29	FINAL	-4.7415	-9.1060	0.0000	1.0819	0.6828	6.0905	6.0650	6.5407	5.9540	12.4868	4.5789	11.5981	-11.6808	-10.2895	-8.9448	-12.1638	-37.7403	-25.4092	-2.3026	-1.5401726	3.86e+00	1.28e+00	1.92e+01	6.39e+00	4.19e+01	1.40e+01	4.83e+01	1.61e+01
0108_(38-4)	FINAL	3.0978	-2.0096	0.0000	0.6442	1.0483	2.9664	6.1397	6.6399	5.6079	8.2603	13.8155	13.8155	-11.0992	-10.2291	-9.2194	-12.1209	-30.7577	-18.4266	-2.3026	-1.5404861	4.14e+00	1.37e+00	1.89e+01	6.26e+00	4.04e+01	1.33e+01	4.64e+01	1.52e+01
0108_(54-34	FINAL	-2.2393	-8.8698	0.0000	7.7709	0.1708	12.9940	5.3918	11.8260	2.5164	4.2068	7.2037	5.3064	-13.6856	-10.3452	-8.6712	-12.0098	-37.5118	-25.1807	-2.3026	-1.5404874	3.37e+00	1.19e+00	1.80e+01	5.96e+00	4.48e+01	1.48e+01	5.33e+01	1.76e+01
0108_(26-18	FINAL	3.8663	-0.0936	0.0000	2.4454	2.0634	1.9301	6.5120	6.8159	5.7723	12.3481	13.8155	13.8155	-14.2329	-10.3112	-12.3112	-12.1307	-29.4098	-17.0787	-2.3026	-1.5407917	3.24e+00	1.13e+00	1.45e+01	4.88e+00	3.02e+01	9.98e+00	3.47e+01	1.12e+01
0108-cross-i	FINAL	-1.9808	-7.3474	0.0000	4.1321	3.7530	13.2893	2.4496	9.3487	1.3250	3.5132	13.8155	13.8155	-13.4437	-10.3982	-3.7035	-11.9921	-35.9355	-23.6044	-2.3026	-1.5414271	5.04e+00	1.75e+00	1.91e+01	6.24e+00	4.27e+01	1.38e+01	4.83e+01	1.55e+01
0108_(38-11	FINAL	2.6404	-2.1067	0.0000	0.1703	1.1617	2.1047	6.4215	6.8464	5.9674	9.0022	13.8155	13.8155	-10.6106	-10.2706	-8.4082	-12.1504	-30.8434	-18.5123	-2.3026	-1.5416013	3.06e+00	1.05e+00	1.44e+01	4.87e+00	3.16e+01	1.06e+01	3.66e+01	1.22e+01
0108_(26-97	FINAL	3.2674	0.7710	0.0000	2.0722	2.0946	1.4240	6.3088	6.5992	4.8805	11.8927	13.8155	13.8155	-13.1526	-10.3148	-11.6493	-12.5783	-29.0835	-16.7524	-2.3026	-1.5417663	4.84e+00	1.70e+00	2.02e+01	6.85e+00	4.09e+01	1.36e+01	4.67e+01	1.54e+01
0108_(27-98	FINAL	13.3332	2.6179	0.0000	0.5743	0.3903	10.9743	4.3138	4.0490	5.5839	5.7090	15.9465	7.4567	-22.2048	-16.9587	-3.7274	-10.2439	-23.6438	-11.3127	-2.3026	-1.5417934	3.74e+00	1.11e+00	2.47e+01	7.86e+00	5.81e+01	1.98e+01	6.71e+01	2.25e+01
0108_(34-40	FINAL	15.5201	3.7130	0.0000	0.9232	5.8556	0.3091	10.7177	1.8810	5.8897	3.8542	13.8155	13.8155	-22.1808	-17.0256	-3.1446	-10.2492	-23.6173	-11.2862	-2.3026	-1.5419603	2.51e+00	8.09e-01	1.77e+01	5.66e+00	4.66e+01	1.49e+01	5.59e+01	1.77e+01
0108_(26-31	FINAL	3.7498	0.4677	0.0000	2.4649	2.5025	1.6670	6.4260	6.6521	5.2587	12.2409	13.8155	13.8155	-13.1146	-10.2371	-11.6913	-12.3597	-29.1269	-16.7958	-2.3026	-1.5423682	4.11e+00	1.38e+00	1.76e+01	5.77e+00	3.79e+01	1.23e+01	4.41e+01	1.41e+01
0108_(37-95	FINAL	13.7411	5.3264	0.0000	0.4889	0.7444	12.7325	6.6153	1.7634	0.2105	5.6986	13.8155	13.8155	-13.4980	-10.4286	-6.2121	-17.0583	-21.2487	-8.9176	-2.3026	-1.5425961	5.32e+00	1.89e+00	2.47e+01	7.78e+00	3.34e+01	1.10e+01	3.34e+01	1.11e+01
0108_(31-70	FINAL	13.5468	4.2286	0.0000	3.2092	1.3248	2.3311	6.2056	0.0255	6.3329	13.9621	13.8155	13.8155	-29.2973	-9.6194	-19.4532	-8.3937	-23.6278	-11.2967	-2.3026	-1.5426964	1.69e+00	5.72e-01	1.11e+01	3.71e+00	2.70e+01	8.94e+00	3.14e+01	1.02e+01
0108_(23-29	FINAL	7.5870	7.5238	0.0000	4.4734	1.7199	2.4359	0.1291	6.6825	2.4529	6.9215	13.8155	13.8155	-9.2791	-10.2656	-8.3320	-19.4004	-21.2716	-8.9405	-2.3026	-1.5428948	3.22e+00	1.06e+00	1.42e+01	4.70e+00	3.00e+01	9.98e+00	3.45e+01	1.15e+01
0108_(37-9)	FINAL	14.2320	5.5827	0.0000	0.0429	0.3881	13.6912	6.6531	1.7715	0.0261	6.0054	13.8155	13.8155	-13.5018	-10.4668	-5.8858	-16.9887	-22.4235	-10.0924	-2.3026	-1.5430564	5.06e+00	1.81e+00	2.42e+01	7.69e+00	3.34e+01	1.10e+01	3.34e+01	1.11e+01
0108-cross-i	FINAL	-3.1550	-8.3621	0.0000	1.9008	2.1172	0.6811	1.9196	8.5863	0.9871	3.2013	13.8155	13.8155	-13.4022	-10.3327	-1.4979	-12.0149	-37.0744	-24.7433	-2.3026	-1.5431970	5.47e+00	1.80e+00	1.92e+01	6.18e+00	4.32e+01	1.38e+01	4.86e+01	1.55e+01
0108_(26-34	FINAL	2.6970	0.6457	0.0000	2.4515	1.8902	0.9143	6.5699	6.8469	4.7667	13.1745	13.8155	13.8155	-13.7749	-10.2639	-12.2770	-12.8349	-29.0343	-16.7032	-2.3026	-1.5434824	4.09e+00	1.40e+00	1.66e+01	5.57e+00	3.41e+01	1.13e+01	3.92e+01	1.30e+01
0108_(2-57)	FINAL	13.3248	1.4951	0.0000	7.7382	3.4729	0.6728	10.7544	19.9797	6.0405	5.9655	13.8000	13.8000	-28.4762	-16.5246	-14.7342	-10.5325	-23.5328	-11.2017	-2.3026	-1.5438262	2.56e+00	7.62e-01	1.70e+01	5.51e+00	4.17e+01	1.39e+01	4.89e+01	1.58e+01
0108_(38-98	FINAL	3.5285	-1.5440	0.0000	1.0867	0.9828	2.5204	6.2507	6.6858	5.5504	8.2885	13.8155	13.8155	-10.7861	-10.2696	-8.9640	-12.1064	-30.3125	-17.9814	-2.3026	-1.5441166	3.96e+00	1.34e+00	1.76e+01	5.88e+00	3.72e+01	1.23e+01	4.27e+01	1.39e+01
0108-cross-i	FINAL	-1.0321	-6.4247	0.0000	2.6305	0.4910	2.6170	2.7007	9.3983	1.7278	3.7916	13.8155	13.8155	-13.4322	-10.4299	-1.8912	-11.9581	-35.0731	-22.7420	-2.3026	-1.5444460	3.52e+00	1.23e+00	1.33e+01	4.38e+00	3.16e+01	1.02e+01	3.67e+01	1.18e+01
0108_(23-15	FINAL	7.5449	7.9763	0.0000	3.7530	0.0108	2.7196	0.2616	6.7080	0.9739	7.4468	13.8155	13.8155	-9.2211	-10.2471	-7.9837	-19.8385	-21.7788	-9.4477	-2.3026	-1.5447991	3.07e+00	1.01e+00	1.37e+01	4.56e+00	2.97e+01	9.88e+00	3.44e+01	1.14e+01
0108_(38-80	FINAL	3.9043	-1.6776	0.0000	0.8469	0.7926	3.4433	6.3400	6.5771	5.3129	7.7757	13.8155	13.8155	-11.6005	-10.2954	-10.0973	-12.0640	-30.4016	-18.0705	-2.3026	-1.5449294	4.57e+00	1.52e+00	1.93e+01	6.33e+00	4.03e+01	1.31e+01	4.64e+01	1.49e+01
0108_(38-89	FINAL	4.1348	-1.1492	0.0000	0.5747	1.9379	3.1839	6.3108	6.6321	5.3094	7.5752	13.8155	13.8155	-11.5069	-10.2746	-9.9756	-12.0763	-30.0352	-17.7041	-2.3026	-1.5450418	4.48e+00	1.55e+00	1.89e+01	6.36e+00	3.86e+01	1.27e+01	4.42e+01	1.43e+01
0108_(2-28)	FINAL	13.5569	1.9931	0.0000	7.0238	3.9971	1.2561	9.7186	19.3561	5.9409	5.4161	13.8000	13.8000	-28.3831	-16.5324	-14.2630	-10.3712	-23.5901	-11.2590	-2.3026	-1.5460828	2.73e+00	8.32e-01	1.87e+01	5.93e+00	4.73e+01	1.52e+01	5.60e+01	1.75e+01
0108_(31-69	FINAL	13.1344	5.4028	0.0000	2.6664	1.0807	3.1532	6.4026	0.0831	4.9091	14.1472	13.8155	13.8155	-29.3621	-9.5720	-20.2875	-8.9501	-22.1332	-9.8021	-2.3026	-1.5461040	4.93e+00	1.68e+00	1.76e+01	5.81e+00	3.45e+01	1.12e+01	3.93e+01	1.26e+01
0108_(12-68	FINAL	1.3823	-7.9613	0.0000	1.2008	4.5304	4.1368	1.7853	3.5086	3.3656	4.9060	2.5350	14.7030	-13.4534	-10.4465	-1.9078	-11.8712	-36.5634	-24.2323	-2.3026	-1.5462108	3.40e+00	1.23e+00	1.71e+01	5.62e+00	4.33e+01	1.41e+01	5.14e+01	1.69e+01
0108-cross-i	FINAL	-2.6858	-7.9115	0.0000	1.5034	1.9483	0.5766	1.0718	9.2061	1.2910	3.3288	13.8155	13.8155	-13.3876	-10.3663	-1.1858	-11.9214	-36.5159	-24.1848	-2.3026	-1.5462282	5.58e+00	1.94e+00	2.03e+01	6.64e+00	4.65e+01	1.50e+01	5.31e+01	1.70e+01
0108-cross-i	FINAL	-2.8783	-8.1297	0.0000	3.4725	2.2547	1.0336	0.1670	9.7597	1.5860	3.2852	13.8155	13.8155	-13.4227	-10.3738	-3.0167	-11.9793	-36.7572	-24.4261	-2.3026	-1.5467823	5.30e+00	1.85e+00	1.83e+01	5.98e+00	4.17e+01	1.34e+01	4.70e+01	1.50e+01
0108_(12-10	FINAL	-0.7795	-7.9723	0.0000	1.9483	3.1006	2.9736	1.3594	3.8005	4.4816	4.7175	2.5350	14.7030	-13.4242	-10.3851	-2.0145	-11.9632	-36.5635	-24.2324	-2.3026	-1.5468411	4.67e+00	1.66e+00	2.07e+01	6.56e+00	4.72e+01	1.51e+01	5.44e+01	1.76e+01
0108_(39-23	FINAL	13.4065	5.2792	0.0000	1.4514	0.6012	11.4791	6.7534	1.7591	0.2417	11.3927	13.8155	13.8155	-13.4730	-10.5484	-6.3967	-17.0461	-19.8641	-7.5330	-2.3026	-1.5468872	5.17e+00	1.77e+00	2.41e+01	7.58e+00	3.19e+01	1.05e+01	3.17e+01	1.05e+01
0108_(2-95)	FINAL	13.2873	1.4223	0.0000	7.2093	4.5139	0.2126	9.5356	20.2333	5.9733	5.8801	13.8000	13.8000	-28.5707	-16.3669	-14.2179	-10.4496	-23.6287	-11.2976	-2.3026	-1.5472063	2.75e+00	8.16e-01	1.82e+01	5.86e+00	4.48e+01	1.47e+01	5.24e+01	1.67e+01
0108_(26-84	FINAL	3.1800	0.1567	0.0000	2.9583	3.2853	1.3639	6.4838	6.7391	5.2858	10.9842	13.8155	13.8155	-12.8445	-10.3021	-11.3119	-12.4328	-29.2381	-16.9070	-2.3026	-1.5472111	3.83e+00	1.31e+00	1.62e+01	5.40e+00	3.35e+01	1.10e+01	3.85e+01	1.24e+01
0108_(2-10)	FINAL	13.3600	1.6623	0.0000	7.5973	4.4334	0.6330	9.1168	20.5566	5.7220	5.4294	13.8000	13.8000	-28.4963	-16.4411	-15.0526	-10.3789	-23.6370	-11.3059	-2.3026	-1.5474267	3.47e+00	1.05e+00	2.36e+01	7.60e+00	6.04e+01	1.97e+01	7.15e+01	2.27e+01
0108_(26-16	FINAL	3.0742	0.7284	0.0000	3.3317	2.5805	1.2051	6.5093	6.7675	4.8837	11.6286	13.8155	13.8155	-13.1662	-10.2894	-11.8716	-12.6322	-29.0468	-16.7157	-2.3026	-1.5474542	4.24e+00	1.38e+00	1.73e+01	5.61e+00	3.47e+01	1.12e+01	3.96e+01	1.27e+01
0108_(36-71	FINAL	-5.7354	-10.5618	0.0000	0.5787	1.1998	4.6349	6.2249	6.7390	6.1643	13.2650	4.5789	11.5981	-11.8020	-10.2197	-8.7534	-12.1858	-39.1737	-26.8426	-2.3026	-1.5479952	3.17e+00	1.07e+00	1.60e+01	5.38e+00	3.60e+01	1.21e+01	4.18e+01	1.40e+01
0108_(54-58	FINAL	-2.2766	-7.9853	0.0000	8.7381	0.4530	13.5463	4.6450	12.3862	2.7150	4.3501	7.2037	5.3064	-13.4178	-10.4887	-9.0047	-11.8155	-36.6569	-24.3258	-2.3026	-1.5480913	2.28e+00	7.77e-01	1.03e+01	3.37e+00	2.47e+01	8.11e+00	2.92e+01	9.57e+00
0108_(38-37	FINAL	3.8614	-1.5398	0.0000	0.0935	1.5060	2.0756	6.1439	6.4588	5.1729	7.5908	13.8155	13.8155	-10.9518	-10.2981	-9.3119	-12.0816	-30.3389	-18.0078	-2.3026	-1.5481940	5.07e+00	1.75e+00	2.18e+01	7.31e+00	4.51e+01	1.49e+01	5.18e+01	1.68e+01
0108_(31-87	FINAL	13.5394	4.1488	0.0000	3.7626	2.1497	3.1610	6.2219	0.0202	6.3881	14.1253	13.8155	13.8155	-29.3008	-10.3202	-19.8378	-8.5335	-23.6819	-11.3508	-2.3026	-1.5486480	1.61e+00	5.44e-01	1.07e+01	3.57e+00	2.62e+01	8.65e+00	3.04e+01	9.84e+00
0108-cross-i	FINAL	-2.4297	-7.7574	0.0000	2.4782	1.2929	0.3972	0.4422	9.9562	1.5909	3.5249	13.8155	13.8155	-13.3942	-10.3310	-1.7920	-12.0904	-36.4037	-24.0726	-2.3026	-1.5488227	4.37e+00	1.50e+00	1.61e+01	5.25e+00	3.78e+01	1.22e+01	4.33e+01	1.39e+01
0108_(26-0)	FINAL	3.6452	1.4087	0.0000	3.2686	1.4912	0.5852	6.7879	6.6612	4.4590	12.3534	13.8155	13.8155	-12.6766	-10.3485	-11.3923	-12.6849	-28.8637	-16.5326	-2.3026	-1.5488419	4.74e+00	1.59e+00	1.80e+01	5.91e+00	3.60e+01	1.16e+01	4.14e+01	1.31e+01
0108-cross-i	FINAL	10.7756	1.8009	0.0000	1.9215	4.0253	7.0227	14.7665	11.2080	6.0492	6.3843	13.8155	13.8155	-29.3782	-6.8397	-19.2489	-7.5231	-23.5435	-11.2124	-2.3026	-1.5488455	2.31e+00	7.84e-01	1.45e+01	4.70e+00	3.71e+01	1.19e+01	4.42e+01	1.41e+01
0108_(23-74	FINAL	7.4787	7.5212	0.0000	3.1598	2.2926	2.2698	0.2923	6.5465	1.6211	6.3421	13.8155	13.8155	-9.0391	-10.2594	-7.3115	-19.5159	-21.0976	-8.7665	-2.3026	-1.5488632	3.52e+00	1.16e+00	1.71e+01	5.67e+00	3.68e+01	1.22e+01	4.22e+01	1.41e+01
0108_(37-26	FINAL	12.7943	5.3284	0.0000	1.1166	1.9336	12.6119	6.6473	1.4321	0.2762	5.7600	13.8155	13.8155	-13.6137	-10.4409	-6.5093	-17.0527	-21.2023	-8.8712	-2.3026	-1.5488969	5.16e+00	1.82e+00	2.40e+01	7.44e+00	3.23e+01	1.06e+01	3.21e+01	1.06e+01
0108_(31-48	FINAL	14.1172	4.8445	0.0000	2.6081	1.9724	3.2081	7.2168	0.0320	6.3841	14.6275	13.8155	13.8155	-29.4075	-9.5013	-19.9084	-8.5858	-23.4772	-11.1461	-2.3026	-1.5489238	1.55e+00	5.41e-01	1.01e+01	3.40e+00	2.45e+01	8.15e+00	2.86e+01	9.43e+00
0108_(36-3)	FINAL	-5.2607	-9.8581	0.0000	1.7355	1.5220	5.2142	6.1296	6.5860	5.9068	13.7166	4.5789	11.5981	-11.6533	-10.3280	-8.9346	-12.0990	-38.4675	-26.1364	-2.3026	-1.5492271	3.73e+00	1.26e+00	1.79e+01	6.03e+00	3.80e+01	1.27e+01	4.34e+01	1.45e+01
0108_(4-85)	FINAL	15.9793	5.9319	0.0000	6.9369	3.1046	2.6050	10.2543	19.7721	5.1550	4.1503	13.8000	13.8000	-19.9677	-16.9864	-9.4809	-11.6963	-22.1745	-9.8434	-2.3026	-1.5493391	2.30e+00	7.10e-01	2.52e+01	8.31e+00	6.56e+01	2.30e+01	7.72e+01	2.73e+01
0108_(26-24	FINAL	3.7409	1.3636	0.0000	2.6474	2.9893	0.1618	6.5465	6.8090	4.9442	11.2847	13.8155	13.8155	-14.0699	-10.2464	-12.8455	-12.6792	-28.8996	-16.5685	-2.3026	-1.5494634	4.02e+00	1.39e+00	1.64e+01	5.48e+00	3.37e+01	1.10e+01	3.87e+01	1.25e+01
0108_(31-66	FINAL	13.6169	4.4529	0.0000	3.4436	2.5162	3.0484	6.1191	0.0011	6.1811	14.0421	13.8155	13.8155	-29.2638	-10.3812	-19.9654	-8.3556	-23.5384	-11.2073	-2.3026	-1.5494812	1.94e+00	6.55e-01	1.25e+01	4.15e+00	2.92e+01	9.63e+00	3.36e+01	1.08e+01
0108_(26-58	FINAL	4.1622	-0.2129	0.0000	1.8815	0.9941	1.8473	6.4166	6.5599	5.4975	11.5016	13.8155	13.8155	-13.0583	-10.3570	-11.1752	-12.0851	-29.4724	-17.1413	-2.3026	-1.5505615	3.99e+00	1.41e+00	1.75e+01	5.92e+00	3.72e+01	1.23e+01	4.29e+01	1.39e+01
0108_(26-47	FINAL	3.3645	-0.8276	0.0000	2.8029	2.7407	1.5180	6.2807	6.5977	5.6039	12.2851	13.8155	13.8155	-13.1187	-10.2674	-11.1418	-12.1367	-29.7886	-17.4575	-2.3026	-1.5506708	3.92e+00	1.32e+00	1.76e+01	5.82e+00	3.68e+01	1.20e+01	4.23e+01	1.36e+01
0108_(58-12	FINAL	-16.9978	-22.7060	0.0000	3.3580	8.6122	11.0636	1.3465	0.6868	14.7971	19.7179	13.8000	13.8000	-13.3821	-10.4379	-9.0598	-11.8746	-51.3765	-39.0454	-2.3026	-1.5507132	2.85e+00	1.03e+00	1.28e+01	4.23e+00	3.04e+01	9.92e+00	3.57e+01	1.17e+01
0108_(2-82)	FINAL	13.1294	1.4044	0.0000	7.6820	3.8072	1.0689	10.2136	19.4224	5.9076	5.8366	13.8000	13.8000	-28.5215	-16.4930	-14.8175	-10.4189	-23.5915	-11.2604	-2.3026	-1.5507998	2.95e+00	8.68e-01	1.95e+01	6.24e+00	4.78e+01	1.57e+01	5.59e+01	1.78e+01
0108_(26-11	FINAL	4.0370	0.8648	0.0000	2.9392	2.6957	1.5917	6.5592	6.7801	5.2885	10.5662	13.8155	13.8155	-12.9327	-10.2931	-11.4801	-12.3222	-29.0177	-16.6866	-2.3026	-1.5509699	3.76e+00	1.31e+00	1.56e+01	5.22e+00	3.17e+01	1.03e+01	3.63e+01	1.15e+01
0108_(66-8)	FINAL	7.6620	10.5084	0.0000	0.5231	2.1682	8.1010	4.7330	5.9966	5.8088	14.2400	13.8000	13.8000	-13.6887	-10.3519	-15.8732	-22.3192	-20.8625	-8.5314	-2.3026	-1.5511309	3.94e+00	1.25e+00	2.47e+01	8.15e+00	6.60e+01	2.20e+01	7.71e+01	2.57e+01
0108_(12-98	FINAL	1.4538	-7.9399	0.0000	1.3813	3.6305	5.0934	0.5059	2.1146	2.3509	4.8865	2.5350	14.7030	-13.4293	-10.2924	-1.2448	-11.9934	-36.5729	-24.2418	-2.3026	-1.5517372	3.92e+00	1.38e+00	1.68e+01	5.36e+00	4.07e+01	1.30e+01	4.76e+01	1.54e+01
0108_(65-73	FINAL	11.9904	2.1176	0.0000	8.0103	5.1651	5.3573	10.8237	16.4689	5.2820	5.6941	13.8000	13.8000	-23.6925	-17.0461	-11.6782	-11.8656	-21.3535	-9.0224	-2.3026	-1.5519473	4.50e+00	1.40e+00	1.89e+01	6.17e+00	2.99e+01	1.02e+01	3.25e+01	1.10e+01
0108_(34-59	FINAL	14.4460	2.5326	0.0000	0.9416	4.3882	0.6982	11.8693	1.0744	5.9352	4.9014	13.8155	13.8155	-23.0016	-17.0460	-2.7953	-10.3194	-23.6656	-11.3345	-2.3026	-1.5523507	2.59e+00	8.10e-01	1.81e+01	5.74e+00	4.69e+01	1.50e+01	5.59e+01	1.75e+01
0108_(31-72	FINAL	13.6994	4.5669	0.0000	3.1650	2.9591	3.1649	6.6555	0.0548	6.3897	13.2883	13.8155	13.8155	-29.3660	-10.0249	-19.5713	-8.5281	-23.5197	-11.1886	-2.3026	-1.5524594	1.55e+00	5.26e-01	1.01e+01	3.36e+00	2.45e+01	8.10e+00	2.85e+01	9.29e+00
0108_(26-23	FINAL	4.1981	-0.0135	0.0000	2.7027	2.6393	1.1855	6.4334	6.6681	5.6759	11.6038	13.8155	13.8155	-12.9606	-10.2999	-11.2060	-12.1285	-29.3570	-17.0259	-2.3026	-1.5525086	3.52e+00	1.18e+00	1.56e+01	5.13e+00	3.26e+01	1.05e+01	3.75e+01	1.18e+01
0108_(12-54	FINAL	1.2329	-7.8385	0.0000	0.5144	4.6080	3.4443	1.3003	2.3706	3.2890	4.8455	2.5350	14.7030	-13.2918	-10.4348	-1.6766	-11.9011	-36.5040	-24.1729	-2.3026	-1.5526041	4.05e+00	1.47e+00	1.93e+01	6.31e+00	4.64e+01	1.50e+01	5.44e+01	1.78e+01
0108_(38-94	FINAL	3.8047	-1.5168	0.0000	0.3030	1.3932	2.8875	6.0129	6.4141	5.4886	8.8620	13.8155	13.8155	-11.1023	-10.2723	-9.0208	-12.0754	-30.3551	-18.0240	-2.3026	-1.5533156	4.62e+00	1.54e+00	2.14e+01	7.10e+00	4.62e+01	1.53e+01	5.34e+01	1.74e+01
0108-cross_(	FINAL	1.6756	-1.9981	0.0000	2.2493	0.6858	3.0611	6.5649	6.8988	5.3316	7.5252	13.8155	13.8155	-13.4783	-10.2690	-12.0173	-12.2810	-30.7687	-18.4376	-2.3026	-1.5533849	3.95e+00	1.37e+00	1.61e+01	5.43e+00	3.27e+01	1.09e+01	3.74e+01	1.23e+01
0108_(27-0)	FINAL	12.9683	2.3121	0.0000	0.7527	1.8213	12.6912	5.1255	6.5091	5.4622	5.5442	15.9465	7.4567	-23.0004	-17.0574	-4.5217	-10.2090	-23.5938	-11.2627	-2.3026	-1.5533987	4.25e+00	1.25e+00	2.82e+01	8.81e+00	6.66e+01	2.24e+01	7.69e+01	2.55e+01
0108_(23-25	FINAL	7.4468	7.7974	0.0000	4.4213	1.5705	1.0173	0.3202	6.5723	2.1298	6.6849	13.8155	13.8155	-9.3512	-10.2219	-8.7661	-19.7823	-21.4085	-9.0774	-2.3026	-1.5535859	3.32e+00	1.09e+00	1.53e+01	5.08e+00	3.36e+01	1.12e+01	3.89e+01	1.29e+01
0108_(37-72	FINAL	12.6768	5.2299	0.0000	0.4784	2.1595	12.0283	6.4435	1.4863	0.2302	6.2675	13.8155	13.8155	-13.4847	-10.4451	-6.6180	-17.0294	-20.7597	-8.4286	-2.3026	-1.5537361	5.76e+00	2.01e+00	2.66e+01	8.28e+00	3.56e+01	1.17e+01	3.57e+01	1.18e+01
0108_(38-8)	FINAL	2.9857	-2.2427	0.0000	0.8635	1.0360	1.9740	6.0160	6.4666	5.5666	8.2169	13.8155	13.8155	-11.1728	-10.2671	-9.0234	-12.1134	-30.9476	-18.6165	-2.3026	-1.5538712	4.54e+00	1.56e+00	2.12e+01	7.16e+00	4.55e+01	1.52e+01	5.24e+01	1.74e+01
0108_(39-56	FINAL	13.4179	5.1810	0.0000	1.1649	0.2932	10.3105	6.5502	1.6527	0.2931	10.5432	13.8155	13.8155	-13.5662	-10.4817	-5.6343	-17.0059	-19.2483	-6.9172	-2.3026	-1.5538839	5.61e+00	1.97e+00	2.63e+01	8.28e+00	3.43e+01	1.13e+01	3.35e+01	1.11e+01
0108_(26-65	FINAL	3.3736	-0.2408	0.0000	2.0523	2.0537	1.9055	6.5634	6.9192	5.8260	12.1858	13.8155	13.8155	-13.2672	-10.3230	-11.5070	-12.2532	-29.4810	-17.1499	-2.3026	-1.5540699	3.00e+00	1.00e+00	1.34e+01	4.43e+00	2.82e+01	9.20e+00	3.23e+01	1.05e+01
0108_(38-84	FINAL	3.0894	-2.0873	0.0000	0.7379	1.4660	2.9138	6.1395	6.7017	5.6787	8.2524	13.8155	13.8155	-10.4065	-10.2479	-8.4247	-12.1240	-30.8006	-18.4695	-2.3026	-1.5543074	3.80e+00	1.26e+00	1.76e+01	5.82e+00	3.71e+01	1.23e+01	4.26e+01	1.40e+01
0108_(58-6)	FINAL	-16.9203	-22.5052	0.0000	4.9865	8.6366	10.0423	1.1037	0.4028	15.2026	20.2720	13.8000	13.8000	-13.4273	-10.4415	-8.8625	-11.8961	-51.1757	-38.8446	-2.3026	-1.5546672	3.31e+00	1.20e+00	1.50e+01	4.94e+00	3.50e+01	1.15e+01	4.11e+01	1.35e+01
0108_(2-67)	FINAL	13.1435	1.4679	0.0000	6.4658	3.4183	0.1462	10.0350	19.6580	6.1106	5.8843	13.8000	13.8000	-29.2232	-14.7628	-13.9823	-10.3465	-23.6661	-11.3350	-2.3026	-1.5549729	2.39e+00	7.15e-01	1.57e+01	5.04e+00	3.79e+01	1.22e+01	4.41e+01	1.37e+01
0108_(40-53	FINAL	12.1274	2.1761	0.0000	2.2462	1.6844	4.8742	7.6686	16.7141	5.1913	5.4606	13.8155	13.8155	-27.1208	-16.8834	-9.3669	-11.7816	-21.7792	-9.4481	-2.3026	-1.5549777	5.10e+00	1.58e+00	2.27e+01	7.41e+00	3.68e+01	1.27e+01	3.99e+01	1.38e+01
0108_(37-11	FINAL	13.3702	5.2638	0.0000	0.8967	0.8070	12.6035	6.6104	1.3973	0.1896	5.5399	13.8155	13.8155	-13.5510	-10.4031	-6.1789	-17.0618	-20.9253	-8.5942	-2.3026	-1.5555456	5.84e+00	2.05e+00	2.65e+01	8.20e+00	3.49e+01	1.14e+01	3.45e+01	1.14e+01
0108_(38-14	FINAL	4.0268	-1.7109	0.0000	0.1168	1.2148	2.8968	6.5353	6.8429	5.7233	8.2403	13.8155	13.8155	-11.1638	-10.3131	-9.5203	-12.0252	-30.4762	-18.1451	-2.3026	-1.5555875	3.31e+00	1.09e+00	1.45e+01	4.77e+00	3.04e+01	9.91e+00	3.50e+01	1.13e+01
0108_(37-4)	FINAL	12.9491	5.3334	0.0000	1.6507	1.3423	12.8139	6.8687	1.8781	0.2747	6.6231	13.8155	13.8155	-13.6124	-10.5092	-6.2282	-17.0289	-21.4528	-9.1217	-2.3026	-1.5556745	4.95e+00	1.75e+00	2.26e+01	7.15e+00	2.96e+01	9.75e+00	2.90e+01	9.64e+00
0108_(37-14	FINAL	12.7551	5.2543	0.0000	1.7326	1.2008	13.6472	6.5676	1.3490	0.2328	6.1231	13.8155	13.8155	-13.6530	-10.4864	-6.6212	-17.0215	-20.6287	-8.2976	-2.3026	-1.5558567	5.78e+00	2.03e+00	2.68e+01	8.32e+00	3.55e+01	1.16e+01	3.48e+01	1.16e+01
0108_(26-51	FINAL	4.9752	-0.0609	0.0000	2.1831	1.6520	0.1255	6.3860	6.6844	5.8549	11.3648	13.8155	13.8155	-13.4019	-10.2263	-11.3415	-12.1287	-29.3471	-17.0160	-2.3026	-1.5562668	3.32e+00	1.14e+00	1.53e+01	5.09e+00	3.30e+01	1.08e+01	3.82e+01	1.23e+01
0108_(38-33	FINAL	2.7207	-1.8754	0.0000	0.6848	1.5891	2.5653	6.4125	6.6297	5.3139	7.9114	13.8155	13.8155	-10.6800	-10.3632	-9.0765	-12.1133	-30.6350	-18.3039	-2.3026	-1.5566681	4.28e+00	1.47e+00	1.81e+01	6.05e+00	3.72e+01	1.23e+01	4.26e+01	1.39e+01
0108_(12-60	FINAL	-0.2029	-8.4984	0.0000	0.9302	5.7968	3.6505	1.2983	2.0826	3.6799	4.9462	2.5350	14.7030	-13.3640	-10.3282	-1.8851	-12.0182	-37.1381	-24.8070	-2.3026	-1.5569633	3.34e+00	1.21e+00	1.59e+01	5.21e+00	3.77e+01	1.23e+01	4.42e+01	1.44e+01
0108_(26-66	FINAL	4.0107	-0.4367	0.0000	2.1633	2.4663	0.4970	6.2742	6.6354	5.7610	11.4536	13.8155	13.8155	-13.5742	-10.3151	-11.4722	-12.0919	-29.5993	-17.2682	-2.3026	-1.5569836	3.70e+00	1.27e+00	1.68e+01	5.62e+00	3.45e+01	1.14e+01	3.93e+01	1.27e+01
0108_(26-72	FINAL	2.5710	-1.0771	0.0000	3.0966	1.0003	1.7273	6.3311	6.6864	5.6505	11.1288	13.8155	13.8155	-12.8742	-10.2861	-10.8984	-12.2552	-29.9953	-17.6642	-2.3026	-1.5570355	3.69e+00	1.20e+00	1.68e+01	5.46e+00	3.58e+01	1.16e+01	4.12e+01	1.33e+01
0108_(38-58	FINAL	3.8268	-1.2473	0.0000	0.0717	1.8259	2.2856	6.4201	6.8153	5.8865	8.6825	13.8155	13.8155	-11.6825	-10.2283	-9.7258	-12.1608	-30.1323	-17.8012	-2.3026	-1.5570758	3.18e+00	1.08e+00	1.48e+01	4.95e+00	3.28e+01	1.08e+01	3.81e+01	1.25e+01
0108_(39-73	FINAL	13.6851	5.2116	0.0000	0.9917	0.6299	9.7891	6.8989	1.9917	0.3800	11.1726	13.8155	13.8155	-13.4155	-10.4804	-5.3605	-17.0344	-19.0776	-6.7465	-2.3026	-1.5572997	4.73e+00	1.64e+00	2.13e+01	6.73e+00	2.74e+01	9.03e+00	2.69e+01	8.96e+00
0108_(26-42	FINAL	4.0510	-0.8791	0.0000	1.6748	2.6680	3.1211	6.3263	6.6111	5.7574	11.8839	13.8155	13.8155	-13.4184	-10.2878	-11.2542	-12.1192	-29.7940	-17.4629	-2.3026	-1.5574284	3.59e+00	1.23e+00	1.63e+01	5.47e+00	3.47e+01	1.14e+01	3.99e+01	1.29e+01
0108_(37-22	FINAL	13.5276	5.2836	0.0000	1.2634	0.3568	13.1318	6.7583	1.5943	0.4217	6.4151	13.8155	13.8155	-13.5766	-10.4352	-6.2114	-17.0160	-21.1059	-8.7748	-2.3026	-1.5575377	4.60e+00	1.61e+00	2.20e+01	6.82e+00	2.97e+01	9.74e+00	2.93e+01	9.74e+00
0108_(38-56	FINAL	2.9275	-2.0772	0.0000	0.3047	1.9728	1.0831	6.0696	6.4290	5.4082	8.2785	13.8155	13.8155	-11.1983	-10.3334	-9.3000	-12.0881	-30.7626	-18.4315	-2.3026	-1.5576816	4.73e+00	1.58e+00	2.13e+01	7.04e+00	4.43e+01	1.46e+01	5.08e+01	1.65e+01
0108_(26-53	FINAL	4.3833	0.2290	0.0000	1.9110	1.1256	1.1143	6.2928	6.4128	5.2141	12.4622	13.8155	13.8155	-12.3930	-10.4148	-10.7327	-12.0607	-29.2204	-16.8893	-2.3026	-1.5577386	4.85e+00	1.68e+00	2.05e+01	6.84e+00	4.14e+01	1.35e+01	4.72e+01	1.50e+01
0108_(12-70	FINAL	0.7104	-8.2582	0.0000	1.5599	5.4161	4.8977	1.5401	2.4564	3.8841	5.0805	2.5350	14.7030	-13.4329	-10.4132	-2.8138	-11.9512	-36.9108	-24.5797	-2.3026	-1.5579936	2.75e+00	9.99e-01	1.36e+01	4.46e+00	3.40e+01	1.11e+01	4.05e+01	1.33e+01
0108_(26-41	FINAL	4.4570	0.6092	0.0000	2.3984	2.7768	0.8055	6.5961	6.6111	5.2863	10.6773	13.8155	13.8155	-13.4241	-10.3285	-12.0009	-12.1404	-29.0694	-16.7383	-2.3026	-1.5584522	4.05e+00	1.39e+00	1.67e+01	5.50e+00	3.42e+01	1.10e+01	3.95e+01	1.22e+01
0108_(37-13	FINAL	13.3771	5.1550	0.0000	0.9227	1.0236	12.6946	6.7849	1.6154	0.4023	6.2042	13.8155	13.8155	-13.5494	-10.4250	-5.9708	-16.9870	-20.9557	-8.6246	-2.3026	-1.5584706	5.20e+00	1.82e+00	2.32e+01	7.18e+00	3.02e+01	9.90e+00	2.99e+01	9.91e+00
0108_(38-47	FINAL	3.9995	-1.4999	0.0000	0.3167	1.3052	1.4379	6.1450	6.5539	5.4478	7.7638	13.8155	13.8155	-11.3786	-10.2295	-9.6983	-12.1149	-30.3805	-18.0494	-2.3026	-1.5584977	4.49e+00	1.51e+00	2.01e+01	6.66e+00	4.29e+01	1.41e+01	4.95e+01	1.61e+01
0108_(31-64	FINAL	13.1571	3.8009	0.0000	3.3351	2.5432	1.0626	6.3929	0.0047	6.3631	14.7554	13.8155	13.8155	-29.3326	-9.3446	-19.7493	-8.9760	-23.6102	-11.2791	-2.3026	-1.5586236	1.64e+00	5.71e-01	1.06e+01	3.56e+00	2.50e+01	8.28e+00	2.88e+01	9.40e+00
0108_(37-36	FINAL	13.3785	5.4306	0.0000	1.2806	0.7661	14.2655	6.5679	1.4554	0.1903	6.8676	13.8155	13.8155	-13.5125	-10.5249	-6.6439	-17.0193	-21.9563	-9.6252	-2.3026	-1.5587025	5.00e+00	1.75e+00	2.43e+01	7.58e+00	3.31e+01	1.09e+01	3.30e+01	1.10e+01
0108_(37-50	FINAL	13.6941	5.4739	0.0000	1.2385	0.4624	13.3035	6.6981	1.7944	0.1010	5.7828	13.8155	13.8155	-13.5715	-10.5643	-6.9608	-17.0684	-21.5146	-9.1835	-2.3026	-1.5590988	5.12e+00	1.80e+00	2.39e+01	7.57e+00	3.24e+01	1.07e+01	3.25e+01	1.08e+01
0108_(26-78	FINAL	3.5238	0.0840	0.0000	2.5885	3.2979	0.5601	6.4960	6.6993	5.4656	12.7690	13.8155	13.8155	-13.1771	-10.3522	-11.5462	-12.2791	-29.2883	-16.9572	-2.3026	-1.5591171	3.68e+00	1.26e+00	1.58e+01	5.27e+00	3.25e+01	1.06e+01	3.72e+01	1.19e+01
0108_(39-30	FINAL	13.6799	5.2140	0.0000	0.7740	1.0482	11.1016	6.8041	2.1558	0.4119	10.4977	13.8155	13.8155	-13.3823	-10.4878	-5.8905	-17.0162	-20.1193	-7.7882	-2.3026	-1.5591545	4.57e+00	1.59e+00	2.08e+01	6.61e+00	2.74e+01	9.05e+00	2.74e+01	9.11e+00
0108_(38-27	FINAL	3.0319	-2.7923	0.0000	0.1620	1.0845	2.3145	6.3974	6.7633	5.6562	8.1930	13.8155	13.8155	-10.7482	-10.2817	-8.9971	-12.0627	-31.4842	-19.1531	-2.3026	-1.5592228	3.52e+00	1.16e+00	1.58e+01	5.18e+00	3.36e+01	1.10e+01	3.87e+01	1.26e+01
0108_(37-67	FINAL	12.6909	5.2916	0.0000	1.5437	1.3197	13.4833	6.7362	1.8603	0.0890	7.1647	13.8155	13.8155	-13.5191	-10.4269	-6.0908	-17.0563	-21.1216	-8.7905	-2.3026	-1.5595443	6.02e+00	2.14e+00	2.69e+01	8.57e+00	3.45e+01	1.14e+01	3.36e+01	1.12e+01
0108_(38-60	FINAL	4.0269	-1.5847	0.0000	0.7865	1.3724	0.1157	6.6054	6.7895	5.4815	8.0530	13.8155	13.8155	-11.5535	-10.3183	-10.0182	-12.0497	-30.3513	-18.0202	-2.3026	-1.5595504	3.68e+00	1.25e+00	1.53e+01	5.08e+00	3.17e+01	1.03e+01	3.64e+01	1.17e+01
0108_(2-99)	FINAL	13.5172	1.7821	0.0000	6.8689	3.0759	0.4746	10.2089	20.1692	6.3024	5.7327	13.8000	13.8000	-28.9951	-15.7108	-14.0377	-10.3530	-23.6808	-11.3497	-2.3026	-1.5596820	1.94e+00	5.89e-01	1.31e+01	4.21e+00	3.27e+01	1.06e+01	3.85e+01	1.20e+01
0108_(38-22	FINAL	3.3414	-2.4824	0.0000	0.2244	1.2453	3.0831	6.3008	6.6788	5.6878	8.4623	13.8155	13.8155	-11.0942	-10.3125	-9.0122	-12.0290	-31.1310	-18.7999	-2.3026	-1.5597579	3.69e+00	1.28e+00	1.67e+01	5.66e+00	3.51e+01	1.17e+01	4.03e+01	1.33e+01
0108_(17-53	FINAL	10.3960	11.6579	0.0000	1.0087	2.9225	2.5360	5.2108	6.5439	16.8350	9.6116	5.4138	17.9100	-9.2165	-10.2570	-14.4492	-20.7856	-23.5829	-11.2518	-2.3026	-1.5600553	3.55e+00	1.15e+00	1.69e+01	5.55e+00	3.62e+01	1.19e+01	4.11e+01	1.35e+01
0108_(39-36	FINAL	13.4879	5.3487	0.0000	1.1838	0.6616	11.6337	6.6989	1.6900	0.2608	10.4756	13.8155	13.8155	-13.5846	-10.5417	-5.6537	-17.0539	-20.3125	-7.9814	-2.3026	-1.5605702	4.94e+00	1.73e+00	2.42e+01	7.65e+00	3.26e+01	1.07e+01	3.19e+01	1.06e+01
0108_(12-21	FINAL	0.3219	-7.5554	0.0000	0.5650	5.7870	4.8308	1.8017	3.2698	3.4378	4.7672	2.5350	14.7030	-13.4351	-10.4364	-1.9365	-11.8174	-36.2453	-23.9142	-2.3026	-1.5609437	4.02e+00	1.47e+00	2.05e+01	6.74e+00	5.13e+01	1.67e+01	6.08e+01	1.99e+01
0108_(39-34	FINAL	13.3087	5.1558	0.0000	0.5821	0.8900	11.5438	6.4912	1.6412	0.1747	10.5110	13.8155	13.8155	-13.5267	-10.4434	-5.2500	-17.0283	-18.8069	-6.4758	-2.3026	-1.5610598	6.39e+00	2.25e+00	2.92e+01	9.24e+00	3.77e+01	1.24e+01	3.68e+01	1.22e+01
0108_(58-94	FINAL	-16.7423	-22.6070	0.0000	4.8851	8.2842	11.8919	1.1373	0.3034	15.1912	19.5637	13.8000	13.8000	-13.2588	-10.3811	-9.5111	-11.9961	-51.2734	-38.9423	-2.3026	-1.5611334	3.30e+00	1.17e+00	1.46e+01	4.78e+00	3.39e+01	1.10e+01	3.98e+01	1.30e+01
0108-cross-i	FINAL	-2.6864	-7.8965	0.0000	2.1276	2.5171	0.5774	0.2318	9.8333	1.1847	3.1345	13.8155	13.8155	-13.3665	-10.4188	-1.8935	-11.9524	-36.5593	-24.2282	-2.3026	-1.5611575	6.18e+00	2.13e+00	2.19e+01	7.16e+00	5.05e+01	1.62e+01	5.70e+01	1.82e+01
0108_(2-53)	FINAL	13.6557	2.1519	0.0000	6.8841	3.4489	0.6441	9.5366	19.4553	6.1970	5.3381	13.8000	13.8000	-28.8555	-16.0527	-14.2473	-10.3362	-23.6098	-11.2787	-2.3026	-1.5613055	2.10e+00	6.48e-01	1.40e+01	4.47e+00	3.35e+01	1.07e+01	3.90e+01	1.20e+01
0108_(58-7)	FINAL	-16.8215	-22.2798	0.0000	5.1222	8.5763	10.5456	1.1407	0.6819	14.7914	20.6233	13.8000	13.8000	-13.3317	-10.4743	-8.5553	-11.8698	-50.9518	-38.6207	-2.3026	-1.5613282	3.53e+00	1.29e+00	1.58e+01	5.23e+00	3.71e+01	1.21e+01	4.35e+01	1.42e+01
0108_(38-62	FINAL	3.9690	-1.8846	0.0000	0.3337	1.5284	2.3613	6.4325	6.7725	5.5654	7.8553	13.8155	13.8155	-11.4693	-10.2767	-9.8197	-12.1090	-30.6663	-18.3352	-2.3026	-1.5614523	3.67e+00	1.26e+00	1.59e+01	5.31e+00	3.30e+01	1.09e+01	3.80e+01	1.23e+01
0108_(58-40	FINAL	-17.0586	-22.5492	0.0000	5.1829	8.6756	10.7186	0.7170	0.1878	15.4207	20.2520	13.8000	13.8000	-13.3737	-10.4630	-8.4865	-11.8379	-51.2013	-38.8702	-2.3026	-1.5619600	3.44e+00	1.26e+00	1.55e+01	5.12e+00	3.78e+01	1.24e+01	4.48e+01	1.47e+01
0108_(26-99	FINAL	3.0873	0.6947	0.0000	3.4945	2.4615	1.9799	6.5734	6.7086	4.7674	11.8622	13.8155	13.8155	-14.1504	-10.3284	-12.6910	-12.6353	-29.0149	-16.6838	-2.3026	-1.5622228	4.45e+00	1.53e+00	1.76e+01	5.87e+00	3.52e+01	1.15e+01	4.02e+01	1.29e+01
0108_(58-62	FINAL	-17.1154	-22.3571	0.0000	5.6786	8.9144	10.3037	0.8138	0.4307	15.6165	20.1004	13.8000	13.8000	-13.3410	-10.4259	-7.9593	-11.9134	-51.0217	-38.6906	-2.3026	-1.5623399	3.35e+00	1.22e+00	1.49e+01	4.91e+00	3.41e+01	1.12e+01	3.97e+01	1.31e+01
0108_(26-63	FINAL	3.4468	-0.3537	0.0000	2.4895	1.5718	1.1831	6.3465	6.6477	5.6700	12.5730	13.8155	13.8155	-13.2169	-10.3269	-11.3810	-12.2597	-29.5416	-17.2105	-2.3026	-1.5625549	3.66e+00	1.21e+00	1.66e+01	5.45e+00	3.56e+01	1.16e+01	4.10e+01	1.32e+01
0108_(4-19)	FINAL	15.9229	6.1112	0.0000	7.2479	2.1946	3.4200	8.8817	19.9570	5.2215	4.2730	13.8000	13.8000	-19.8290	-17.0050	-9.8416	-11.6884	-22.1802	-9.8491	-2.3026	-1.5629357	1.93e+00	5.82e-01	2.16e+01	7.04e+00	5.49e+01	1.92e+01	6.42e+01	2.26e+01
0108_(65-92	FINAL	11.7719	2.0787	0.0000	5.8875	5.8413	4.7162	8.5230	14.8135	5.0660	5.4726	13.8000	13.8000	-22.7390	-16.9749	-8.7775	-11.8690	-21.3721	-9.0410	-2.3026	-1.5629762	5.50e+00	1.69e+00	2.32e+01	7.55e+00	3.70e+01	1.25e+01	4.02e+01	1.36e+01
0108_(39-75	FINAL	13.8536	5.2931	0.0000	0.3493	1.0032	9.6266	6.9247	1.7974	0.3375	10.8598	13.8155	13.8155	-13.5296	-10.5422	-4.7951	-17.0379	-19.7079	-7.3768	-2.3026	-1.5631188	4.68e+00	1.62e+00	2.18e+01	6.84e+00	2.83e+01	9.32e+00	2.76e+01	9.20e+00
0108_(12-97	FINAL	-0.5339	-7.9169	0.0000	1.1508	3.5553	4.6281	1.4768	3.7586	4.5042	4.8330	2.5350	14.7030	-13.4560	-10.3896	-1.2638	-11.9104	-36.5586	-24.2275	-2.3026	-1.5633383	4.29e+00	1.55e+00	1.93e+01	6.16e+00	4.47e+01	1.43e+01	5.16e+01	1.68e+01
0108_(36-48	FINAL	-5.4309	-9.2755	0.0000	0.5814	0.8412	6.4808	6.1297	6.6990	6.0026	12.5794	4.5789	11.5981	-11.9424	-10.2314	-9.1415	-12.2808	-37.8998	-25.5687	-2.3026	-1.5634047	3.60e+00	1.22e+00	1.78e+01	5.98e+00	3.87e+01	1.30e+01	4.45e+01	1.50e+01
0108_(12-11	FINAL	-0.4994	-7.6691	0.0000	1.3699	3.3640	3.2875	1.5619	3.7847	5.2588	4.9551	2.5350	14.7030	-13.3174	-10.3762	-1.4892	-11.9387	-36.2918	-23.9607	-2.3026	-1.5635853	4.32e+00	1.51e+00	1.79e+01	5.65e+00	3.98e+01	1.26e+01	4.57e+01	1.47e+01
0108-cross-i	FINAL	-2.4279	-7.5173	0.0000	4.9438	2.1845	13.5438	1.9331	11.5892	1.3779	3.5417	13.8155	13.8155	-13.2889	-10.3857	-4.3997	-12.0124	-36.1233	-23.7922	-2.3026	-1.5635897	4.63e+00	1.57e+00	1.69e+01	5.49e+00	3.65e+01	1.17e+01	4.04e+01	1.29e+01
0108-cross-i	FINAL	11.4377	2.2716	0.0000	2.8362	1.6856	4.1610	14.5537	9.5537	5.7880	6.1724	13.8155	13.8155	-29.4589	-6.9430	-19.6787	-7.5859	-23.5630	-11.2319	-2.3026	-1.5636802	2.91e+00	1.01e+00	1.89e+01	6.22e+00	4.84e+01	1.57e+01	5.76e+01	1.87e+01
0108_(37-64	FINAL	13.1629	5.3604	0.0000	1.4181	0.6744	10.7743	6.6764	1.3943	0.2403	6.5680	13.8155	13.8155	-13.6273	-10.4421	-6.1303	-17.0744	-21.3279	-8.9968	-2.3026	-1.5636964	5.14e+00	1.81e+00	2.47e+01	7.68e+00	3.30e+01	1.08e+01	3.22e+01	1.07e+01
0108-cross-i	FINAL	10.6233	1.5337	0.0000	0.2213	4.4246	6.3772	15.6587	9.8902	6.1408	6.4858	13.8155	13.8155	-29.4160	-6.6781	-17.9145	-7.5824	-23.6636	-11.3325	-2.3026	-1.5642193	2.18e+00	7.29e-01	1.39e+01	4.48e+00	3.65e+01	1.16e+01	4.38e+01	1.40e+01
0108-cross_(	FINAL	2.8166	2.8743	0.0000	0.4399	5.2183	3.9754	6.5499	6.3179	2.3488	9.5452	13.8155	13.8155	-21.0740	-10.1252	-18.4993	-14.3013	-28.8141	-16.4830	-2.3026	-1.5651217	7.04e+00	2.39e+00	2.48e+01	8.19e+00	4.65e+01	1.52e+01	5.31e+01	1.73e+01
0108_(38-70	FINAL	3.1724	-2.1576	0.0000	0.2670	2.0400	2.0323	6.2783	6.6818	5.4625	7.6851	13.8155	13.8155	-11.0931	-10.2757	-9.5104	-12.1184	-30.8888	-18.5577	-2.3026	-1.5652278	4.07e+00	1.35e+00	1.78e+01	5.85e+00	3.68e+01	1.21e+01	4.22e+01	1.37e+01
0108-cross-i	FINAL	-1.9730	-7.1475	0.0000	4.6155	3.1570	13.0551	1.9498	10.9668	1.0348	3.2897	13.8155	13.8155	-13.3986	-10.4283	-4.2602	-11.9653	-35.7652	-23.4341	-2.3026	-1.5653504	5.67e+00	1.89e+00	2.00e+01	6.44e+00	4.27e+01	1.36e+01	4.72e+01	1.50e+01
0108_(38-91	FINAL	3.4599	-1.3155	0.0000	0.4111	1.7474	2.0569	6.2498	6.6001	5.4965	8.2948	13.8155	13.8155	-10.7480	-10.3257	-8.8233	-12.1245	-30.1879	-17.8568	-2.3026	-1.5653522	4.08e+00	1.43e+00	1.82e+01	6.19e+00	3.83e+01	1.28e+01	4.40e+01	1.45e+01
0108_(38-49	FINAL	2.9663	-1.7083	0.0000	0.8649	1.5006	0.9072	6.3415	6.6214	5.1489	7.3357	13.8155	13.8155	-11.0908	-10.3443	-9.6433	-12.0767	-30.5268	-18.1957	-2.3026	-1.5653563	4.96e+00	1.73e+00	2.02e+01	6.83e+00	3.98e+01	1.32e+01	4.51e+01	1.48e+01
0108_(31-76	FINAL	12.8150	3.7015	0.0000	3.4967	3.8649	2.4550	7.3507	0.0260	6.3623	14.2968	13.8155	13.8155	-29.2958	-9.4354	-20.4096	-8.5269	-23.5094	-11.1783	-2.3026	-1.5653608	1.59e+00	5.54e-01	1.04e+01	3.47e+00	2.56e+01	8.47e+00	3.00e+01	9.87e+00
0108_(37-10	FINAL	13.1572	5.3739	0.0000	0.3748	1.8585	12.6412	6.7788	1.4236	0.2285	5.7939	13.8155	13.8155	-13.5516	-10.4342	-7.0714	-17.0407	-21.6573	-9.3262	-2.3026	-1.5654323	5.03e+00	1.74e+00	2.28e+01	7.02e+00	3.05e+01	9.98e+00	3.05e+01	1.01e+01
0108_(37-82	FINAL	12.9365	5.4057	0.0000	1.4958	1.7318	13.6079	6.6763	1.5303	0.2727	6.5029	13.8155	13.8155	-13.5619	-10.5115	-6.8166	-17.0974	-21.3163	-8.9852	-2.3026	-1.5655829	4.67e+00	1.62e+00	2.21e+01	6.90e+00	2.98e+01	9.78e+00	2.96e+01	9.83e+00
0108_(37-83	FINAL	13.7063	5.2603	0.0000	0.9401	0.7012	13.6370	6.7331	1.5194	0.4051	7.1027	13.8155	13.8155	-13.5026	-10.5167	-5.9722	-17.0296	-20.7222	-8.3911	-2.3026	-1.5665294	4.65e+00	1.59e+00	2.20e+01	6.81e+00	2.94e+01	9.65e+00	2.91e+01	9.68e+00
0108-cross-i	FINAL	11.4961	2.3168	0.0000	2.5475	2.2363	5.4175	14.5848	11.1410	5.9650	6.3141	13.8155	13.8155	-29.4577	-6.7269	-18.9132	-7.5469	-23.5152	-11.1841	-2.3026	-1.5666788	2.45e+00	8.25e-01	1.61e+01	5.27e+00	4.25e+01	1.38e+01	5.11e+01	1.66e+01
0108_(38-48	FINAL	2.9632	-0.5976	0.0000	1.4612	2.1192	3.8091	6.4474	6.8652	5.4395	7.9103	13.8155	13.8155	-10.8045	-10.2225	-9.3594	-12.3178	-29.6749	-17.3438	-2.3026	-1.5667460	3.71e+00	1.27e+00	1.61e+01	5.38e+00	3.40e+01	1.12e+01	3.92e+01	1.29e+01
0108_(26-4)	FINAL	2.8134	0.2986	0.0000	3.1551	1.4751	1.5299	6.5361	6.7812	5.0984	11.1410	13.8155	13.8155	-12.3024	-10.2860	-10.4603	-12.6109	-29.2178	-16.8867	-2.3026	-1.5669551	3.87e+00	1.33e+00	1.63e+01	5.47e+00	3.42e+01	1.13e+01	3.94e+01	1.29e+01
0108_(26-7)	FINAL	3.6323	0.0075	0.0000	2.5887	1.8729	2.0189	6.4812	6.6702	5.4101	11.4527	13.8155	13.8155	-14.0554	-10.2856	-12.5007	-12.2615	-29.2582	-16.9271	-2.3026	-1.5670525	3.87e+00	1.29e+00	1.67e+01	5.46e+00	3.59e+01	1.16e+01	4.17e+01	1.33e+01
0108_(26-40	FINAL	3.3914	-1.7341	0.0000	1.4489	1.6437	0.4886	6.1831	6.6018	5.9443	11.7469	13.8155	13.8155	-14.0576	-10.3298	-11.3607	-12.0574	-30.5408	-18.2097	-2.3026	-1.5673434	3.62e+00	1.25e+00	1.72e+01	5.84e+00	3.61e+01	1.21e+01	4.12e+01	1.37e+01
0108_(23-44	FINAL	7.3980	7.5413	0.0000	4.4909	0.7685	2.0566	0.2250	6.5857	1.9406	6.9214	13.8155	13.8155	-9.3264	-10.2292	-8.5085	-19.5979	-20.7264	-8.3953	-2.3026	-1.5674426	3.37e+00	1.11e+00	1.47e+01	4.89e+00	3.25e+01	1.08e+01	3.78e+01	1.26e+01
0108_(2-89)	FINAL	13.4744	1.4698	0.0000	6.8431	4.7765	1.5816	9.9900	19.6682	5.8603	5.7810	13.8000	13.8000	-28.4160	-16.4808	-13.8673	-10.4404	-23.5905	-11.2594	-2.3026	-1.5675092	3.08e+00	9.16e-01	2.07e+01	6.70e+00	5.24e+01	1.74e+01	6.19e+01	2.00e+01
0108_(23-85	FINAL	7.4819	7.5839	0.0000	3.4168	0.2249	2.9504	0.1277	6.5080	0.9588	6.2758	13.8155	13.8155	-9.3611	-10.2953	-7.4558	-19.5939	-20.4568	-8.1257	-2.3026	-1.5676187	3.64e+00	1.20e+00	1.66e+01	5.51e+00	3.48e+01	1.16e+01	3.97e+01	1.32e+01
0108_(31-29	FINAL	13.3620	5.5644	0.0000	2.4365	1.7618	4.0726	6.8930	0.0604	5.0986	13.1860	13.8155	13.8155	-29.3994	-9.5768	-19.5639	-8.8076	-22.1920	-9.8609	-2.3026	-1.5679443	4.07e+00	1.37e+00	1.50e+01	4.94e+00	3.02e+01	9.87e+00	3.46e+01	1.12e+01
0108_(31-79	FINAL	13.3938	4.0590	0.0000	3.8338	2.4719	3.4746	6.1011	0.0221	6.3033	13.4342	13.8155	13.8155	-29.3182	-10.4487	-19.9756	-8.1501	-23.6398	-11.3087	-2.3026	-1.5680134	1.74e+00	5.84e-01	1.13e+01	3.76e+00	2.69e+01	8.84e+00	3.10e+01	9.96e+00
0108_(39-61	FINAL	13.4362	5.2588	0.0000	1.2441	0.1223	9.9781	6.6700	1.6957	0.3630	10.7901	13.8155	13.8155	-13.5786	-10.4547	-5.5313	-17.0590	-19.4544	-7.1233	-2.3026	-1.5681876	4.91e+00	1.74e+00	2.39e+01	7.53e+00	3.16e+01	1.04e+01	3.06e+01	1.02e+01
0108_(39-68	FINAL	13.7403	5.2369	0.0000	0.7874	0.4793	9.5150	6.8215	2.1649	0.2123	11.6180	13.8155	13.8155	-13.4153	-10.4927	-5.4600	-17.0137	-20.4245	-8.0934	-2.3026	-1.5684081	5.44e+00	1.92e+00	2.47e+01	7.91e+00	3.24e+01	1.07e+01	3.20e+01	1.07e+01
0108_(26-29	FINAL	3.4083	-0.7426	0.0000	2.9860	2.2451	1.8689	6.2241	6.4395	5.4909	11.1436	13.8155	13.8155	-12.9342	-10.2957	-11.0418	-12.1816	-29.7698	-17.4387	-2.3026	-1.5685025	4.29e+00	1.43e+00	1.93e+01	6.36e+00	4.13e+01	1.34e+01	4.78e+01	1.53e+01
0108_(31-44	FINAL	12.8768	5.0983	0.0000	2.6907	1.2290	3.0717	6.2817	0.1141	5.1256	13.5884	13.8155	13.8155	-29.3728	-8.7712	-19.8968	-9.2490	-22.1855	-9.8544	-2.3026	-1.5687336	4.04e+00	1.38e+00	1.49e+01	4.92e+00	2.98e+01	9.71e+00	3.41e+01	1.10e+01
0108_(12-42	FINAL	-1.2551	-8.6145	0.0000	1.6990	3.4918	5.3650	1.6230	3.9202	4.3876	4.8214	2.5350	14.7030	-13.3099	-10.3830	-1.8241	-11.9222	-37.2440	-24.9129	-2.3026	-1.5689298	4.40e+00	1.59e+00	2.00e+01	6.40e+00	4.54e+01	1.46e+01	5.21e+01	1.70e+01
0108_(26-17	FINAL	2.9287	-0.1301	0.0000	2.5945	3.0679	1.9759	6.2890	6.5710	5.1724	11.7506	13.8155	13.8155	-13.5275	-10.3018	-11.9188	-12.3200	-29.4391	-17.1080	-2.3026	-1.5691318	4.61e+00	1.57e+00	1.98e+01	6.59e+00	4.04e+01	1.33e+01	4.62e+01	1.49e+01
0108_(26-14	FINAL	3.1989	-0.3242	0.0000	2.7286	3.2663	1.2694	6.2457	6.4305	5.1808	10.3060	13.8155	13.8155	-13.2006	-10.2869	-11.6251	-12.2838	-29.5179	-17.1868	-2.3026	-1.5694068	4.81e+00	1.61e+00	2.07e+01	6.77e+00	4.34e+01	1.40e+01	5.01e+01	1.59e+01
0108_(37-68	FINAL	13.3737	5.4294	0.0000	1.2562	0.8089	13.3325	6.7549	1.3003	0.2323	7.0001	13.8155	13.8155	-13.7074	-10.4885	-5.9597	-17.0271	-21.7764	-9.4453	-2.3026	-1.5695331	4.87e+00	1.68e+00	2.32e+01	7.15e+00	3.06e+01	1.00e+01	2.98e+01	9.90e+00
0108_(37-88	FINAL	13.2516	5.2854	0.0000	0.7401	1.2953	12.1065	6.5408	1.5848	0.2390	5.7089	13.8155	13.8155	-13.6413	-10.4477	-6.1373	-17.0127	-21.0869	-8.7558	-2.3026	-1.5696017	5.60e+00	2.00e+00	2.62e+01	8.22e+00	3.56e+01	1.17e+01	3.54e+01	1.17e+01
0108_(26-27	FINAL	3.9281	0.9220	0.0000	3.0997	2.4366	2.1303	6.4448	6.6214	5.0596	11.0263	13.8155	13.8155	-12.7604	-10.3199	-11.3568	-12.3780	-29.0423	-16.7112	-2.3026	-1.5701711	4.39e+00	1.50e+00	1.80e+01	5.97e+00	3.63e+01	1.17e+01	4.15e+01	1.31e+01
0108_(39-45	FINAL	12.8774	5.2790	0.0000	1.9371	0.6580	10.5434	6.5263	1.4870	0.2153	11.2131	13.8155	13.8155	-13.6242	-10.5420	-6.8105	-17.0385	-20.4327	-8.1016	-2.3026	-1.5705750	5.57e+00	1.93e+00	2.66e+01	8.30e+00	3.53e+01	1.16e+01	3.47e+01	1.15e+01
0108_(37-42	FINAL	13.2341	5.2490	0.0000	0.8757	1.3666	12.8204	6.7386	1.4679	0.3114	6.1430	13.8155	13.8155	-13.5609	-10.4761	-6.1525	-17.0366	-20.8815	-8.5504	-2.3026	-1.5706882	5.26e+00	1.83e+00	2.43e+01	7.53e+00	3.26e+01	1.07e+01	3.23e+01	1.07e+01
0108_(12-61	FINAL	1.5817	-7.3752	0.0000	1.3647	5.2287	3.8894	1.5973	3.1407	4.0103	5.1532	2.5350	14.7030	-13.3503	-10.4098	-2.5191	-11.8948	-35.9748	-23.6437	-2.3026	-1.5709850	2.89e+00	1.06e+00	1.40e+01	4.62e+00	3.39e+01	1.10e+01	3.98e+01	1.30e+01
0108_(17-66	FINAL	11.2985	12.6832	0.0000	1.1093	2.3495	0.4237	5.0833	6.4544	19.1699	8.5661	5.4138	17.9100	-9.5577	-10.2865	-14.9888	-20.8730	-23.6000	-11.2689	-2.3026	-1.5711066	3.58e+00	1.15e+00	1.68e+01	5.50e+00	3.50e+01	1.15e+01	3.97e+01	1.30e+01
0108_(39-72	FINAL	12.8021	5.2702	0.0000	2.2410	0.7551	10.6735	6.8798	2.1145	0.2454	11.2662	13.8155	13.8155	-13.5051	-10.5417	-6.8216	-17.0239	-20.1968	-7.8657	-2.3026	-1.5711261	5.11e+00	1.78e+00	2.29e+01	7.28e+00	2.95e+01	9.75e+00	2.92e+01	9.70e+00
0108_(36-51	FINAL	-5.4806	-9.8783	0.0000	0.3782	1.6368	5.4047	6.2113	6.6653	5.9226	12.7431	4.5789	11.5981	-11.0979	-10.2888	-8.3857	-12.1522	-38.4401	-26.1090	-2.3026	-1.5711584	3.52e+00	1.21e+00	1.70e+01	5.76e+00	3.70e+01	1.25e+01	4.27e+01	1.43e+01
0108_(39-82	FINAL	13.5710	5.2767	0.0000	1.5093	0.2429	9.4629	6.7786	1.8363	0.3919	11.2243	13.8155	13.8155	-13.4818	-10.5558	-6.4453	-17.0568	-19.5528	-7.2217	-2.3026	-1.5712043	4.51e+00	1.55e+00	2.15e+01	6.75e+00	2.87e+01	9.47e+00	2.86e+01	9.50e+00
0108-cross-i	FINAL	-2.7826	-8.0789	0.0000	4.4662	4.0603	12.5876	1.1831	11.3275	1.3746	3.4439	13.8155	13.8155	-13.4049	-10.3357	-4.0849	-12.0270	-36.6470	-24.3159	-2.3026	-1.5712171	5.46e+00	1.90e+00	2.06e+01	6.77e+00	4.59e+01	1.48e+01	5.15e+01	1.66e+01
0108_(37-94	FINAL	13.7209	5.4394	0.0000	0.3609	0.9394	13.4273	6.5418	1.2024	0.0114	5.7058	13.8155	13.8155	-13.5408	-10.5108	-7.1124	-17.0428	-21.7680	-9.4369	-2.3026	-1.5712397	5.89e+00	2.03e+00	2.77e+01	8.54e+00	3.76e+01	1.23e+01	3.77e+01	1.25e+01
0108_(31-74	FINAL	12.7789	5.0088	0.0000	3.1772	2.6349	3.0706	6.6138	0.1350	4.9603	13.8531	13.8155	13.8155	-29.3932	-9.9710	-20.3584	-9.1817	-22.1479	-9.8168	-2.3026	-1.5716538	4.65e+00	1.59e+00	1.67e+01	5.50e+00	3.27e+01	1.06e+01	3.70e+01	1.17e+01
0108_(37-51	FINAL	13.4468	5.3960	0.0000	0.5732	1.4353	12.9408	6.6750	1.5755	0.3031	5.7509	13.8155	13.8155	-13.5486	-10.4852	-6.0596	-17.0626	-21.5156	-9.1845	-2.3026	-1.5722021	4.67e+00	1.65e+00	2.23e+01	6.94e+00	3.04e+01	9.96e+00	3.03e+01	1.00e+01
0108_(37-33	FINAL	12.7963	5.3602	0.0000	0.9780	1.8005	13.2202	6.3817	1.3537	0.0540	5.8548	13.8155	13.8155	-13.5609	-10.5021	-6.7209	-17.0844	-21.0284	-8.6973	-2.3026	-1.5724530	6.15e+00	2.17e+00	2.92e+01	9.13e+00	3.98e+01	1.31e+01	3.97e+01	1.32e+01
0108_(39-11	FINAL	13.9498	5.2922	0.0000	0.6500	0.0370	10.7417	6.5500	1.5195	0.1683	10.8823	13.8155	13.8155	-13.6454	-10.5638	-5.1509	-17.0239	-18.3357	-6.0046	-2.3026	-1.5724873	5.74e+00	1.99e+00	2.78e+01	8.73e+00	3.68e+01	1.21e+01	3.59e+01	1.19e+01
0108_(37-2)	FINAL	13.2036	5.2190	0.0000	0.8970	0.9053	13.1363	6.4060	1.2946	0.0620	6.4471	13.8155	13.8155	-13.5152	-10.4554	-5.9343	-17.0324	-20.3671	-8.0360	-2.3026	-1.5727696	6.77e+00	2.34e+00	3.08e+01	9.57e+00	3.99e+01	1.31e+01	3.93e+01	1.30e+01
0108_(37-81	FINAL	13.9620	5.3239	0.0000	0.2241	0.5617	12.7632	6.6679	1.8498	0.1468	5.6101	13.8155	13.8155	-13.5429	-10.4523	-5.6624	-17.0008	-21.6244	-9.2933	-2.3026	-1.5727785	5.67e+00	2.03e+00	2.54e+01	8.04e+00	3.37e+01	1.11e+01	3.36e+01	1.11e+01
0108_(12-23	FINAL	1.4446	-8.1183	0.0000	1.8139	4.1009	4.1479	1.7301	3.3023	3.1203	4.9490	2.5350	14.7030	-13.4127	-10.3771	-1.9951	-11.9380	-36.7633	-24.4322	-2.3026	-1.5729099	3.12e+00	1.12e+00	1.53e+01	5.01e+00	3.89e+01	1.26e+01	4.62e+01	1.52e+01
0108_(23-81	FINAL	7.5699	7.6843	0.0000	4.3273	0.6796	1.2885	0.0888	6.5596	1.4427	6.7510	13.8155	13.8155	-9.6412	-10.2532	-8.4154	-19.6064	-21.5568	-9.2257	-2.3026	-1.5730679	3.47e+00	1.14e+00	1.50e+01	4.99e+00	3.12e+01	1.04e+01	3.57e+01	1.19e+01
0108-cross-i	FINAL	-3.3501	-8.4972	0.0000	2.2630	2.2216	1.4753	0.2183	9.4310	1.2443	3.4106	13.8155	13.8155	-13.3523	-10.3946	-1.6917	-11.9434	-37.1716	-24.8405	-2.3026	-1.5732305	4.55e+00	1.51e+00	1.58e+01	5.10e+00	3.59e+01	1.15e+01	4.01e+01	1.28e+01
0108_(61-6)	FINAL	-9.3419	-15.2305	0.0000	2.7740	7.5286	12.4647	1.2874	9.1916	17.8045	3.8511	13.8000	13.8000	-13.1563	-10.4191	-10.5725	-11.8615	-43.9263	-31.5952	-2.3026	-1.5736053	5.06e+00	1.73e+00	2.00e+01	6.63e+00	4.22e+01	1.38e+01	4.88e+01	1.60e+01
0108_(36-21	FINAL	-5.4997	-10.0145	0.0000	0.6103	1.9677	5.2522	5.9559	6.3862	5.6565	12.6358	4.5789	11.5981	-11.4262	-10.3144	-8.8279	-12.1589	-38.6217	-26.2906	-2.3026	-1.5737195	4.53e+00	1.53e+00	2.17e+01	7.29e+00	4.68e+01	1.57e+01	5.38e+01	1.79e+01
0108-cross-i	FINAL	-1.7403	-7.1680	0.0000	4.6218	2.0880	13.1643	1.5563	10.5824	1.5158	3.3775	13.8155	13.8155	-13.4840	-10.3859	-4.3077	-11.9773	-35.8509	-23.5198	-2.3026	-1.5738340	5.09e+00	1.81e+00	1.92e+01	6.33e+00	4.47e+01	1.44e+01	5.11e+01	1.64e+01
0108_(26-8)	FINAL	3.7344	0.1786	0.0000	2.0049	1.9147	1.5151	6.3950	6.8189	5.7253	11.2572	13.8155	13.8155	-12.8620	-10.3054	-11.1105	-12.2000	-29.2340	-16.9029	-2.3026	-1.5740462	3.44e+00	1.15e+00	1.55e+01	5.11e+00	3.19e+01	1.04e+01	3.63e+01	1.18e+01
0108-cross-i	FINAL	-2.4973	-7.7761	0.0000	4.2835	4.0261	13.7201	1.7717	8.4226	1.3570	3.2721	13.8155	13.8155	-13.4405	-10.4728	-4.0653	-11.8788	-36.4596	-24.1285	-2.3026	-1.5743881	5.41e+00	1.91e+00	1.93e+01	6.33e+00	4.31e+01	1.38e+01	4.87e+01	1.56e+01
0108_(26-44	FINAL	3.4046	0.9682	0.0000	3.2615	2.4034	0.7375	6.6091	6.7016	4.7026	11.5240	13.8155	13.8155	-13.4027	-10.3221	-11.9855	-12.5191	-28.9263	-16.5952	-2.3026	-1.5745802	4.65e+00	1.63e+00	1.82e+01	6.14e+00	3.58e+01	1.18e+01	4.08e+01	1.31e+01
0108_(39-28	FINAL	13.2906	5.3258	0.0000	0.7561	1.3643	11.4764	6.7010	1.8254	0.2785	11.1234	13.8155	13.8155	-13.5072	-10.4645	-5.4036	-17.0616	-20.3868	-8.0557	-2.3026	-1.5754096	4.89e+00	1.71e+00	2.35e+01	7.43e+00	3.12e+01	1.03e+01	3.06e+01	1.02e+01
0108_(12-75	FINAL	1.0055	-7.9443	0.0000	0.1499	5.2096	3.5917	1.4623	3.2627	4.2561	4.7634	2.5350	14.7030	-13.4374	-10.3288	-1.9864	-11.9949	-36.5905	-24.2594	-2.3026	-1.5755416	3.53e+00	1.30e+00	1.75e+01	5.79e+00	4.40e+01	1.44e+01	5.23e+01	1.72e+01
0108-cross-i	FINAL	-2.0284	-7.2654	0.0000	4.6337	3.5246	14.5749	1.3493	10.6013	1.4965	3.4220	13.8155	13.8155	-13.4311	-10.4538	-4.1915	-11.8629	-35.9390	-23.6079	-2.3026	-1.5755765	4.51e+00	1.57e+00	1.55e+01	5.05e+00	3.39e+01	1.08e+01	3.78e+01	1.20e+01
0108_(26-45	FINAL	3.8775	-0.3497	0.0000	2.4493	2.2580	0.1202	6.5736	6.8423	5.7806	10.8686	13.8155	13.8155	-12.7751	-10.3195	-10.9631	-12.1193	-29.4474	-17.1163	-2.3026	-1.5756106	3.12e+00	1.06e+00	1.38e+01	4.57e+00	2.89e+01	9.44e+00	3.32e+01	1.06e+01
0108_(34-10	FINAL	15.2284	3.4018	0.0000	1.3194	3.9020	0.2391	10.4612	2.7306	5.7410	3.8079	13.8155	13.8155	-23.0741	-16.9984	-4.2343	-10.2955	-23.6561	-11.3250	-2.3026	-1.5760240	3.08e+00	9.85e-01	2.19e+01	6.95e+00	5.70e+01	1.81e+01	6.80e+01	2.13e+01
0108_(54-93	FINAL	-2.3388	-8.0067	0.0000	8.5247	0.1770	13.1950	4.5885	12.3849	2.8279	4.4976	7.2037	5.3064	-13.3775	-10.4451	-8.4881	-11.9080	-36.6951	-24.3640	-2.3026	-1.5760653	2.36e+00	8.41e-01	1.14e+01	3.80e+00	2.70e+01	8.91e+00	3.16e+01	1.04e+01
0108_(37-90	FINAL	13.3284	5.6805	0.0000	0.1900	1.8951	12.6159	6.8060	1.5751	0.1044	6.3475	13.8155	13.8155	-13.6093	-10.5094	-5.5202	-17.0516	-22.3538	-10.0227	-2.3026	-1.5760789	4.30e+00	1.50e+00	2.06e+01	6.43e+00	2.75e+01	9.05e+00	2.71e+01	9.01e+00
0108_(26-82	FINAL	2.5074	0.0497	0.0000	2.6159	0.5263	1.9026	6.4276	6.7780	5.0866	11.3658	13.8155	13.8155	-14.9040	-10.2793	-12.3579	-12.6048	-29.3104	-16.9793	-2.3026	-1.5762184	4.10e+00	1.44e+00	1.73e+01	5.87e+00	3.55e+01	1.18e+01	4.06e+01	1.34e+01
0108_(36-42	FINAL	-4.7282	-9.3172	0.0000	1.1043	0.7628	5.7454	5.9566	6.3928	5.7024	12.8024	4.5789	11.5981	-11.3699	-10.3563	-8.8838	-12.0901	-37.9392	-25.6081	-2.3026	-1.5764644	4.52e+00	1.49e+00	2.16e+01	7.17e+00	4.56e+01	1.52e+01	5.21e+01	1.73e+01
0108_(12-24	FINAL	-0.6290	-7.2902	0.0000	2.6775	4.2240	3.8033	1.9774	4.5229	4.7372	4.7250	2.5350	14.7030	-13.4387	-10.3826	-2.6955	-11.9379	-35.9069	-23.5758	-2.3026	-1.5764964	3.93e+00	1.44e+00	1.82e+01	5.94e+00	4.31e+01	1.40e+01	5.05e+01	1.64e+01
0108_(39-55	FINAL	13.3593	5.2426	0.0000	1.3032	0.8251	10.0119	6.6976	1.8992	0.2083	9.8209	13.8155	13.8155	-13.5161	-10.5251	-5.8997	-17.0061	-19.8006	-7.4695	-2.3026	-1.5765374	5.51e+00	1.91e+00	2.49e+01	7.88e+00	3.20e+01	1.06e+01	3.15e+01	1.05e+01
0108_(12-82	FINAL	1.0639	-7.3518	0.0000	1.2372	5.2481	4.7263	1.3394	2.7683	3.0680	4.8255	2.5350	14.7030	-13.3834	-10.2663	-1.6072	-12.0063	-35.9751	-23.6440	-2.3026	-1.5766482	3.69e+00	1.33e+00	1.75e+01	5.72e+00	4.19e+01	1.36e+01	4.90e+01	1.60e+01
0108_(31-9)	FINAL	13.3673	3.9448	0.0000	4.0428	2.4426	3.4844	6.6522	0.0206	6.5355	14.8246	13.8155	13.8155	-29.3482	-10.0521	-18.9767	-8.9657	-23.6361	-11.3050	-2.3026	-1.5766838	1.38e+00	4.60e-01	9.17e+00	3.04e+00	2.24e+01	7.41e+00	2.60e+01	8.46e+00
0108_(26-64	FINAL	3.2146	0.7017	0.0000	2.2824	3.2919	2.1255	6.6194	6.7679	4.9311	9.9826	13.8155	13.8155	-13.1719	-10.3449	-11.8993	-12.5470	-28.9884	-16.6573	-2.3026	-1.5767023	4.12e+00	1.42e+00	1.66e+01	5.58e+00	3.33e+01	1.10e+01	3.81e+01	1.24e+01
0108_(37-96	FINAL	13.3268	5.2732	0.0000	0.8752	1.0964	13.1283	6.5609	1.8438	0.1197	6.3491	13.8155	13.8155	-13.4714	-10.4304	-6.8334	-16.9982	-21.1849	-8.8538	-2.3026	-1.5770393	5.95e+00	2.08e+00	2.67e+01	8.47e+00	3.55e+01	1.17e+01	3.56e+01	1.18e+01
0108_(2-45)	FINAL	13.5408	1.7892	0.0000	7.1967	3.5842	1.2804	9.5131	19.0067	5.8253	5.4638	13.8000	13.8000	-28.0178	-16.6927	-14.0019	-10.4211	-23.6127	-11.2816	-2.3026	-1.5770473	3.10e+00	9.38e-01	2.12e+01	6.79e+00	5.42e+01	1.76e+01	6.42e+01	2.03e+01
0108_(2-17)	FINAL	13.3507	1.8868	0.0000	7.3340	4.1815	0.7098	9.5947	20.1033	5.7272	5.2681	13.8000	13.8000	-28.6714	-16.2738	-15.1083	-10.4221	-23.5845	-11.2534	-2.3026	-1.5770899	3.40e+00	1.04e+00	2.31e+01	7.39e+00	5.80e+01	1.88e+01	6.84e+01	2.15e+01
0108_(31-30	FINAL	12.8748	5.1964	0.0000	1.7228	2.6636	2.8719	5.9574	0.1751	4.8053	13.4729	13.8155	13.8155	-29.3602	-9.5241	-20.3168	-9.0407	-22.0632	-9.7321	-2.3026	-1.5774805	5.41e+00	1.89e+00	1.84e+01	6.16e+00	3.49e+01	1.13e+01	3.94e+01	1.25e+01
0108_(37-38	FINAL	13.1129	5.1936	0.0000	0.7462	1.5222	13.5295	6.6088	1.4733	0.3351	6.0881	13.8155	13.8155	-13.6211	-10.4486	-5.7007	-16.9912	-20.5424	-8.2113	-2.3026	-1.5779675	5.48e+00	1.92e+00	2.48e+01	7.67e+00	3.24e+01	1.06e+01	3.19e+01	1.06e+01
0108_(37-84	FINAL	13.5247	5.4346	0.0000	0.7170	0.9839	11.7885	6.4865	1.7427	0.0284	6.2054	13.8155	13.8155	-13.4688	-10.4981	-6.6100	-17.0809	-21.4171	-9.0860	-2.3026	-1.5781341	5.67e+00	2.00e+00	2.73e+01	8.67e+00	3.75e+01	1.24e+01	3.77e+01	1.25e+01
0108_(38-32	FINAL	3.3067	-1.5923	0.0000	0.8658	1.2129	2.5539	6.3837	6.5020	4.9948	7.2438	13.8155	13.8155	-11.2702	-10.3308	-9.9433	-12.1312	-30.3978	-18.0667	-2.3026	-1.5783698	5.40e+00	1.85e+00	2.15e+01	7.17e+00	4.40e+01	1.44e+01	5.06e+01	1.63e+01
0108_(38-34	FINAL	3.0357	-2.0302	0.0000	0.6163	1.3972	1.7846	6.4636	6.7228	5.3287	7.7115	13.8155	13.8155	-11.0249	-10.2885	-9.4744	-12.0217	-30.7357	-18.4046	-2.3026	-1.5787804	4.26e+00	1.48e+00	1.78e+01	6.01e+00	3.65e+01	1.21e+01	4.19e+01	1.37e+01
0108_(39-10	FINAL	13.4350	5.2768	0.0000	1.6340	0.0815	9.4789	6.8458	2.1709	0.2672	11.0539	13.8155	13.8155	-13.4978	-10.5210	-6.2735	-17.0249	-19.1309	-6.7998	-2.3026	-1.5791799	4.97e+00	1.73e+00	2.26e+01	7.22e+00	2.95e+01	9.75e+00	2.92e+01	9.72e+00
0108_(39-65	FINAL	13.4975	5.2804	0.0000	0.9586	0.8355	9.5021	6.5009	1.8134	0.0752	10.2397	13.8155	13.8155	-13.3491	-10.5277	-6.6885	-17.0295	-20.5494	-8.2183	-2.3026	-1.5792014	5.99e+00	2.07e+00	2.78e+01	8.82e+00	3.70e+01	1.22e+01	3.71e+01	1.24e+01
0108_(37-98	FINAL	13.1216	5.2153	0.0000	1.6633	0.3411	12.4806	6.6407	1.6595	0.3872	5.9667	13.8155	13.8155	-13.5846	-10.4274	-6.5419	-16.9946	-21.0050	-8.6739	-2.3026	-1.5792681	5.11e+00	1.82e+00	2.37e+01	7.40e+00	3.15e+01	1.03e+01	3.10e+01	1.03e+01
0108_(37-76	FINAL	12.9246	5.4231	0.0000	0.9971	1.7915	13.7438	6.6988	1.8446	0.1355	5.9814	13.8155	13.8155	-13.5463	-10.4958	-6.1411	-17.0452	-21.7677	-9.4366	-2.3026	-1.5794286	5.28e+00	1.90e+00	2.46e+01	7.83e+00	3.33e+01	1.10e+01	3.31e+01	1.10e+01
0108_(39-44	FINAL	13.1247	5.1578	0.0000	1.5708	0.5840	10.5933	6.8967	1.7458	0.3843	11.7226	13.8155	13.8155	-13.5977	-10.4675	-5.6671	-17.0086	-19.2376	-6.9065	-2.3026	-1.5796302	5.15e+00	1.80e+00	2.30e+01	7.21e+00	2.89e+01	9.49e+00	2.78e+01	9.24e+00
0108_(2-62)	FINAL	13.4312	1.5085	0.0000	7.0624	3.7199	0.5503	9.2140	20.2403	6.0998	6.0758	13.8000	13.8000	-28.4119	-16.5465	-13.9002	-10.4826	-23.5247	-11.1936	-2.3026	-1.5796393	2.41e+00	7.17e-01	1.60e+01	5.19e+00	3.94e+01	1.31e+01	4.62e+01	1.50e+01
0108_(37-69	FINAL	13.8811	5.1987	0.0000	0.2761	0.4077	13.7792	6.5531	1.7639	0.1829	6.0847	13.8155	13.8155	-13.4400	-10.4188	-6.3453	-17.0163	-20.1304	-7.7993	-2.3026	-1.5797669	6.05e+00	2.13e+00	2.74e+01	8.64e+00	3.68e+01	1.21e+01	3.69e+01	1.23e+01
0108_(12-32	FINAL	1.3457	-7.9484	0.0000	0.9095	4.5414	2.6364	1.9661	3.3418	3.6481	4.9643	2.5350	14.7030	-13.4381	-10.3423	-1.4812	-11.9718	-36.6069	-24.2758	-2.3026	-1.5799602	3.26e+00	1.19e+00	1.60e+01	5.26e+00	3.80e+01	1.24e+01	4.42e+01	1.45e+01
0108_(36-13	FINAL	-5.4658	-9.6518	0.0000	0.4457	1.2531	4.4495	6.0859	6.6595	6.0425	11.4795	4.5789	11.5981	-11.3940	-10.2630	-8.3231	-12.2108	-38.2800	-25.9489	-2.3026	-1.5805703	3.64e+00	1.24e+00	1.80e+01	6.11e+00	3.88e+01	1.31e+01	4.44e+01	1.50e+01
0108_(26-59	FINAL	3.9329	-0.4356	0.0000	1.8542	3.1357	1.7095	6.3545	6.5386	5.4669	11.1422	13.8155	13.8155	-12.7092	-10.3246	-10.8878	-12.0559	-29.5435	-17.2124	-2.3026	-1.5813336	4.09e+00	1.39e+00	1.77e+01	5.90e+00	3.64e+01	1.19e+01	4.17e+01	1.32e+01
0108_(37-24	FINAL	12.8563	5.2448	0.0000	1.0867	2.0488	11.4523	6.7865	2.1375	0.3945	6.1355	13.8155	13.8155	-13.4656	-10.4454	-6.5132	-17.0524	-20.6918	-8.3607	-2.3026	-1.5814002	4.68e+00	1.66e+00	2.09e+01	6.64e+00	2.77e+01	9.12e+00	2.77e+01	9.20e+00
0108_(26-77	FINAL	3.5460	0.6937	0.0000	3.5994	2.1207	1.6852	6.6234	6.7212	5.0646	11.1069	13.8155	13.8155	-13.2876	-10.3248	-11.9187	-12.4548	-29.0485	-16.7174	-2.3026	-1.5814627	4.01e+00	1.34e+00	1.62e+01	5.28e+00	3.31e+01	1.06e+01	3.80e+01	1.19e+01
0108_(26-3)	FINAL	3.6473	0.2858	0.0000	2.8314	1.4167	0.8113	6.4066	6.5427	5.1408	12.4312	13.8155	13.8155	-13.3650	-10.3465	-11.7809	-12.2800	-29.2530	-16.9219	-2.3026	-1.5815625	4.54e+00	1.56e+00	1.89e+01	6.28e+00	3.90e+01	1.27e+01	4.48e+01	1.42e+01
0108_(38-25	FINAL	3.0526	-2.0745	0.0000	0.3873	2.3665	2.5825	6.3811	6.6995	5.3387	7.7215	13.8155	13.8155	-11.4565	-10.2825	-9.8553	-12.0930	-30.7710	-18.4399	-2.3026	-1.5817039	4.22e+00	1.46e+00	1.77e+01	5.94e+00	3.60e+01	1.19e+01	4.11e+01	1.34e+01
0108_(64-41	FINAL	2.7637	3.0423	0.0000	0.9280	4.5861	4.1272	7.5598	7.1802	2.4178	4.9131	13.8000	13.8000	-21.8175	-9.7587	-20.5971	-14.4666	-28.7328	-16.4017	-2.3026	-1.5821294	4.54e+00	1.50e+00	1.50e+01	5.03e+00	2.66e+01	9.02e+00	3.00e+01	1.01e+01
0108_(23-96	FINAL	7.4045	8.0146	0.0000	4.1774	1.3822	2.4984	0.3574	6.7160	2.7085	6.1182	13.8155	13.8155	-9.2101	-10.2042	-8.5947	-20.0353	-21.0394	-8.7083	-2.3026	-1.5822740	3.01e+00	9.88e-01	1.36e+01	4.52e+00	3.03e+01	1.01e+01	3.53e+01	1.17e+01
0108_(31-6)	FINAL	13.0083	5.3446	0.0000	2.3017	2.2283	2.7730	6.0692	0.2565	4.8930	15.0580	13.8155	13.8155	-29.3706	-9.5821	-20.2552	-8.8916	-22.0473	-9.7162	-2.3026	-1.5823632	4.86e+00	1.67e+00	1.63e+01	5.41e+00	3.09e+01	1.00e+01	3.50e+01	1.11e+01
0108_(58-23	FINAL	-17.2075	-22.6690	0.0000	4.1683	8.7220	10.6979	0.7778	0.3738	15.2966	19.5325	13.8000	13.8000	-13.4050	-10.4796	-8.4255	-11.8548	-51.2710	-38.9399	-2.3026	-1.5827856	3.68e+00	1.34e+00	1.65e+01	5.46e+00	3.87e+01	1.27e+01	4.53e+01	1.49e+01
0108_(12-9)	FINAL	1.0726	-8.1486	0.0000	0.8301	4.8398	2.5181	2.0561	4.0638	4.1784	4.9345	2.5350	14.7030	-13.4944	-10.3743	-1.6603	-11.9701	-36.8017	-24.4706	-2.3026	-1.5828385	3.06e+00	1.12e+00	1.55e+01	5.12e+00	3.82e+01	1.25e+01	4.51e+01	1.49e+01
0108_(36-74	FINAL	-4.6212	-9.1838	0.0000	0.4788	0.1321	6.0498	6.3403	6.7976	6.0831	13.7709	4.5789	11.5981	-12.0102	-10.3036	-9.2043	-12.1222	-37.7680	-25.4369	-2.3026	-1.5834815	3.10e+00	1.07e+00	1.50e+01	5.08e+00	3.23e+01	1.09e+01	3.71e+01	1.25e+01
0108_(37-1)	FINAL	12.7691	5.5756	0.0000	0.3496	2.2339	13.2461	6.7260	1.5150	0.1791	6.3351	13.8155	13.8155	-13.5441	-10.3932	-5.9751	-17.0811	-22.3570	-10.0259	-2.3026	-1.5834962	4.46e+00	1.59e+00	2.13e+01	6.66e+00	2.90e+01	9.51e+00	2.87e+01	9.52e+00
0108_(37-43	FINAL	13.8491	5.2685	0.0000	0.3286	0.6350	12.9994	6.7334	1.7964	0.3127	5.9508	13.8155	13.8155	-13.4834	-10.3873	-5.8518	-17.0082	-21.4565	-9.1254	-2.3026	-1.5835022	5.09e+00	1.81e+00	2.34e+01	7.36e+00	3.16e+01	1.04e+01	3.15e+01	1.05e+01
0108_(39-50	FINAL	13.7623	5.2085	0.0000	0.8137	0.7182	11.2773	6.8410	1.7867	0.4259	11.0480	13.8155	13.8155	-13.6090	-10.5565	-5.3438	-16.9869	-19.6997	-7.3686	-2.3026	-1.5835025	4.79e+00	1.67e+00	2.26e+01	7.09e+00	3.00e+01	9.88e+00	2.95e+01	9.82e+00
0108_(26-22	FINAL	3.1978	0.7985	0.0000	3.0831	3.0843	1.9778	6.5617	6.7717	4.8889	11.6870	13.8155	13.8155	-12.1169	-10.3041	-10.9002	-12.5740	-29.0616	-16.7305	-2.3026	-1.5836362	4.12e+00	1.36e+00	1.69e+01	5.51e+00	3.39e+01	1.10e+01	3.87e+01	1.24e+01
0108_(26-28	FINAL	4.0970	0.5858	0.0000	2.6050	2.8151	2.4338	6.5647	6.7918	5.4339	11.3301	13.8155	13.8155	-13.2323	-10.2537	-11.7782	-12.2193	-29.0743	-16.7432	-2.3026	-1.5837029	3.61e+00	1.22e+00	1.53e+01	5.04e+00	3.19e+01	1.03e+01	3.67e+01	1.16e+01
0108_(12-47	FINAL	1.1143	-7.6737	0.0000	1.6341	5.4326	3.6732	1.8011	2.2363	3.4223	5.1209	2.5350	14.7030	-13.5266	-10.3993	-2.0001	-11.9199	-36.3084	-23.9773	-2.3026	-1.5844337	2.71e+00	9.74e-01	1.31e+01	4.30e+00	3.36e+01	1.09e+01	4.02e+01	1.31e+01
0108_(12-18	FINAL	-0.0759	-7.6860	0.0000	1.5466	3.2796	4.5591	1.6630	4.0521	2.9279	4.6657	2.5350	14.7030	-13.4850	-10.3789	-1.2267	-12.0240	-36.2591	-23.9280	-2.3026	-1.5846764	3.93e+00	1.38e+00	1.88e+01	5.87e+00	4.53e+01	1.46e+01	5.29e+01	1.73e+01
0108_(36-88	FINAL	-4.6541	-9.1252	0.0000	0.6539	1.2450	6.2745	5.9726	6.4546	5.7368	12.3932	4.5789	11.5981	-11.7083	-10.2343	-9.0488	-12.2113	-37.7317	-25.4006	-2.3026	-1.5849204	4.35e+00	1.47e+00	2.13e+01	7.14e+00	4.75e+01	1.59e+01	5.51e+01	1.83e+01
0108_(31-13	FINAL	13.5087	5.8762	0.0000	2.4322	1.8272	2.7855	5.7968	0.2753	4.9216	14.5655	13.8155	13.8155	-29.3144	-9.9938	-20.4610	-9.3523	-22.1086	-9.7775	-2.3026	-1.5850737	4.78e+00	1.65e+00	1.66e+01	5.53e+00	3.21e+01	1.05e+01	3.63e+01	1.14e+01
0108_(2-75)	FINAL	13.2764	1.4805	0.0000	7.7530	3.5702	0.6326	10.3731	19.0593	6.0785	5.8677	13.8000	13.8000	-28.5878	-16.3354	-14.6878	-10.3307	-23.6655	-11.3344	-2.3026	-1.5850811	2.47e+00	7.33e-01	1.65e+01	5.28e+00	4.13e+01	1.34e+01	4.85e+01	1.53e+01
0108_(39-93	FINAL	14.0768	5.1463	0.0000	0.6046	0.2211	10.7968	6.8994	1.9088	0.5487	11.6600	13.8155	13.8155	-13.4794	-10.4836	-5.0446	-16.9857	-20.1755	-7.8444	-2.3026	-1.5856998	4.43e+00	1.54e+00	2.05e+01	6.43e+00	2.69e+01	8.85e+00	2.64e+01	8.80e+00
0108_(37-47	FINAL	13.3460	5.2102	0.0000	0.7244	1.4147	13.0954	6.8749	2.0295	0.4258	6.4331	13.8155	13.8155	-13.4091	-10.4171	-5.5439	-17.0652	-19.6780	-7.3469	-2.3026	-1.5857486	4.61e+00	1.62e+00	2.06e+01	6.49e+00	2.68e+01	8.81e+00	2.66e+01	8.83e+00
0108_(38-18	FINAL	2.8195	-2.5000	0.0000	0.7003	0.9873	2.1460	5.9893	6.4205	5.4776	8.5525	13.8155	13.8155	-10.6108	-10.3179	-8.3582	-12.0803	-31.1974	-18.8663	-2.3026	-1.5858865	4.63e+00	1.59e+00	2.14e+01	7.24e+00	4.53e+01	1.52e+01	5.20e+01	1.72e+01
0108_(2-84)	FINAL	13.6695	1.2881	0.0000	7.6577	3.2001	0.7860	9.6481	19.7198	5.8267	5.9586	13.8000	13.8000	-28.6083	-16.3899	-15.1407	-10.5244	-23.5349	-11.2038	-2.3026	-1.5859276	3.23e+00	9.59e-01	2.14e+01	7.10e+00	5.27e+01	1.81e+01	6.18e+01	2.07e+01
0108_(37-25	FINAL	13.4640	5.4300	0.0000	1.2254	1.0167	12.1809	6.8910	1.7033	0.2892	6.8566	13.8155	13.8155	-13.4835	-10.4505	-6.3459	-17.0311	-22.2037	-9.8726	-2.3026	-1.5860720	4.36e+00	1.50e+00	1.99e+01	6.21e+00	2.61e+01	8.57e+00	2.58e+01	8.58e+00
0108_(37-5)	FINAL	13.5152	5.2180	0.0000	1.2168	0.7416	12.7432	6.8363	2.4939	0.3202	6.6173	13.8155	13.8155	-13.4418	-10.4914	-6.3294	-17.0140	-19.8120	-7.4809	-2.3026	-1.5865233	5.00e+00	1.78e+00	2.22e+01	7.17e+00	2.95e+01	9.75e+00	2.96e+01	9.83e+00
0108_(26-93	FINAL	4.2030	0.2243	0.0000	2.5132	2.4795	1.9120	6.1174	6.4058	5.3922	10.8682	13.8155	13.8155	-12.6907	-10.2504	-10.9438	-12.2178	-29.2291	-16.8980	-2.3026	-1.5866898	4.63e+00	1.56e+00	2.08e+01	6.84e+00	4.41e+01	1.43e+01	5.08e+01	1.62e+01
0108_(31-84	FINAL	13.1568	5.3945	0.0000	2.7673	2.3873	1.8197	6.6401	0.3002	5.0745	13.0842	13.8155	13.8155	-29.3789	-9.9377	-20.8975	-8.8946	-22.1727	-9.8416	-2.3026	-1.5869525	4.16e+00	1.45e+00	1.49e+01	4.98e+00	2.93e+01	9.55e+00	3.33e+01	1.07e+01
0108-cross-i	FINAL	11.0573	1.9762	0.0000	2.1849	3.2845	5.9046	14.8200	12.7342	5.8557	6.2269	13.8155	13.8155	-29.4172	-6.6933	-18.9706	-7.7431	-23.5084	-11.1773	-2.3026	-1.5871047	2.79e+00	9.37e-01	1.78e+01	5.77e+00	4.54e+01	1.46e+01	5.42e+01	1.74e+01
0108_(31-15	FINAL	13.4341	4.2077	0.0000	3.6925	1.7585	1.4401	6.1763	0.0838	6.3317	14.7779	13.8155	13.8155	-29.2792	-10.0418	-20.4123	-8.1990	-23.5943	-11.2632	-2.3026	-1.5871953	1.68e+00	5.70e-01	1.09e+01	3.63e+00	2.61e+01	8.60e+00	3.02e+01	9.78e+00
0108_(26-1)	FINAL	3.2495	-0.0122	0.0000	2.4453	4.1617	0.0684	6.2854	6.5234	5.2411	12.7600	13.8155	13.8155	-13.3958	-10.2950	-11.7646	-12.3438	-29.3219	-16.9908	-2.3026	-1.5873157	4.45e+00	1.53e+00	1.90e+01	6.31e+00	3.85e+01	1.25e+01	4.40e+01	1.41e+01
0108-cross-i	FINAL	11.1464	2.2085	0.0000	0.3095	1.5983	4.6105	6.9368	0.0100	6.3170	16.1801	13.8155	13.8155	-29.2335	-5.4655	-19.0690	-4.5958	-23.6557	-11.3246	-2.3026	-1.5874039	1.77e+00	5.80e-01	1.13e+01	3.67e+00	2.75e+01	8.94e+00	3.23e+01	1.05e+01
0108_(36-45	FINAL	-5.7193	-9.8805	0.0000	1.8942	1.2489	6.3545	6.1690	6.5897	5.8635	11.8380	4.5789	11.5981	-11.8037	-10.2506	-9.1919	-12.2172	-38.5091	-26.1780	-2.3026	-1.5874211	3.72e+00	1.26e+00	1.82e+01	6.10e+00	4.06e+01	1.36e+01	4.73e+01	1.57e+01
0108_(62-25	FINAL	1.4173	1.6980	0.0000	1.0108	6.2073	10.9983	7.4474	6.8736	1.9924	3.8909	13.8000	13.8000	-22.0760	-9.6417	-19.9441	-14.4429	-28.9968	-16.6657	-2.3026	-1.5875087	6.73e+00	2.26e+00	2.10e+01	7.12e+00	3.59e+01	1.21e+01	4.03e+01	1.35e+01
0108_(37-92	FINAL	14.2495	5.3116	0.0000	0.4520	0.2460	12.5886	6.7356	1.8402	0.2791	6.3669	13.8155	13.8155	-13.5966	-10.5558	-5.1557	-17.0113	-20.0902	-7.7591	-2.3026	-1.5878494	4.98e+00	1.73e+00	2.30e+01	7.26e+00	3.03e+01	9.98e+00	2.99e+01	9.95e+00
0108_(26-67	FINAL	3.4639	-0.1236	0.0000	1.9523	0.9057	1.5926	6.0156	6.4965	5.5525	11.0125	13.8155	13.8155	-13.1948	-10.2411	-10.9203	-12.2936	-29.4079	-17.0768	-2.3026	-1.5879304	4.57e+00	1.59e+00	2.15e+01	7.26e+00	4.60e+01	1.53e+01	5.29e+01	1.75e+01
0108_(37-80	FINAL	13.3986	5.3126	0.0000	0.2544	1.5740	13.6769	6.6100	1.9503	0.1850	6.5522	13.8155	13.8155	-13.3483	-10.4786	-7.6206	-17.0440	-20.4148	-8.0837	-2.3026	-1.5879703	5.26e+00	1.83e+00	2.42e+01	7.67e+00	3.26e+01	1.08e+01	3.29e+01	1.09e+01
0108_(36-47	FINAL	-4.5604	-9.7844	0.0000	0.1066	1.5061	5.7700	6.1785	6.7569	6.3431	13.0767	4.5789	11.5981	-12.7097	-10.2645	-9.0682	-12.0916	-38.4059	-26.0748	-2.3026	-1.5880677	3.09e+00	1.03e+00	1.58e+01	5.30e+00	3.39e+01	1.15e+01	3.88e+01	1.31e+01
0108_(37-46	FINAL	13.1368	5.3620	0.0000	1.5669	0.2975	11.2450	6.6733	1.9374	0.1075	6.6663	13.8155	13.8155	-13.6103	-10.5213	-6.1630	-17.0250	-21.6842	-9.3531	-2.3026	-1.5881708	5.71e+00	2.06e+00	2.67e+01	8.55e+00	3.53e+01	1.16e+01	3.45e+01	1.15e+01
0108_(39-89	FINAL	13.8008	5.1659	0.0000	0.7593	0.3863	9.5853	6.8720	1.8216	0.3638	10.4060	13.8155	13.8155	-13.4564	-10.4670	-5.2325	-17.0287	-20.4698	-8.1387	-2.3026	-1.5882215	5.07e+00	1.75e+00	2.25e+01	7.04e+00	2.86e+01	9.40e+00	2.80e+01	9.31e+00
0108_(48-5)	FINAL	2.4973	-3.3083	0.0000	1.2149	7.3751	0.8028	1.9768	19.7463	19.2300	4.2655	13.8155	13.8155	-13.1123	-10.4815	-10.6743	-11.8434	-32.0542	-19.7231	-2.3026	-1.5883007	4.80e+00	1.64e+00	1.81e+01	6.05e+00	3.72e+01	1.23e+01	4.30e+01	1.42e+01
0108_(37-32	FINAL	13.0037	5.2048	0.0000	0.9597	1.5541	13.2665	6.7268	2.0501	0.3375	6.4801	13.8155	13.8155	-13.4014	-10.3839	-6.0920	-17.0534	-20.3423	-8.0112	-2.3026	-1.5885184	5.10e+00	1.81e+00	2.31e+01	7.33e+00	3.06e+01	1.01e+01	3.05e+01	1.01e+01
0108_(12-52	FINAL	-0.0761	-7.7062	0.0000	1.5221	3.8255	4.0072	1.9345	4.1668	4.4792	4.8702	2.5350	14.7030	-13.4034	-10.3902	-1.5640	-11.9251	-36.4151	-24.0840	-2.3026	-1.5885899	3.62e+00	1.33e+00	1.72e+01	5.61e+00	4.16e+01	1.35e+01	4.87e+01	1.60e+01
0108_(39-66	FINAL	13.0035	5.1203	0.0000	1.7102	0.7582	10.6751	6.8270	1.8290	0.5190	11.0989	13.8155	13.8155	-13.5504	-10.4339	-5.9359	-16.9810	-20.0821	-7.7510	-2.3026	-1.5888109	4.74e+00	1.67e+00	2.16e+01	6.77e+00	2.77e+01	9.11e+00	2.69e+01	8.96e+00
0108_(31-21	FINAL	13.1310	5.3191	0.0000	2.8274	2.0643	4.2580	6.4279	0.0971	4.9891	14.1103	13.8155	13.8155	-29.4018	-9.7698	-20.4029	-9.2087	-22.1726	-9.8415	-2.3026	-1.5889083	4.54e+00	1.56e+00	1.65e+01	5.50e+00	3.28e+01	1.07e+01	3.73e+01	1.19e+01
0108_(34-96	FINAL	15.1780	3.5023	0.0000	1.8037	5.6913	1.1235	10.5341	2.9700	5.7156	3.6496	13.8155	13.8155	-22.3116	-17.0710	-4.1998	-10.2700	-23.6702	-11.3391	-2.3026	-1.5890486	3.05e+00	9.77e-01	2.12e+01	6.75e+00	5.42e+01	1.72e+01	6.44e+01	2.01e+01
0108_(2-21)	FINAL	13.0952	1.5606	0.0000	7.6002	3.8563	0.6303	9.7415	19.7242	6.0405	5.7757	13.8000	13.8000	-28.8687	-16.1687	-14.9427	-10.4101	-23.5795	-11.2484	-2.3026	-1.5891456	2.55e+00	7.58e-01	1.68e+01	5.36e+00	4.10e+01	1.32e+01	4.78e+01	1.49e+01
0108_(39-59	FINAL	13.5568	5.1365	0.0000	0.9839	0.1655	10.5974	7.0157	1.8803	0.5173	10.4866	13.8155	13.8155	-13.6433	-10.4277	-5.1077	-17.0057	-20.4734	-8.1423	-2.3026	-1.5892668	4.77e+00	1.71e+00	2.18e+01	6.89e+00	2.81e+01	9.24e+00	2.68e+01	8.91e+00
0108_(2-33)	FINAL	13.4868	1.7617	0.0000	7.3653	3.2035	0.2747	10.0293	19.6965	6.1716	5.6310	13.8000	13.8000	-28.6322	-16.2651	-14.3143	-10.2811	-23.7319	-11.4008	-2.3026	-1.5893321	2.20e+00	6.66e-01	1.48e+01	4.70e+00	3.62e+01	1.16e+01	4.24e+01	1.31e+01
0108_(2-49)	FINAL	13.2960	1.1522	0.0000	6.5505	3.5626	0.5144	9.5974	20.4116	5.8339	5.9761	13.8000	13.8000	-28.5966	-16.4519	-13.6614	-10.4574	-23.6395	-11.3084	-2.3026	-1.5901916	3.24e+00	9.41e-01	2.09e+01	6.78e+00	5.02e+01	1.67e+01	5.83e+01	1.89e+01
0108_(37-87	FINAL	13.3032	5.2449	0.0000	1.3003	0.4344	12.9182	6.6613	0.9717	0.2190	6.5639	13.8155	13.8155	-13.6147	-10.4487	-6.1653	-17.0334	-20.8452	-8.5141	-2.3026	-1.5903386	5.77e+00	1.94e+00	2.64e+01	7.95e+00	3.39e+01	1.10e+01	3.30e+01	1.10e+01
0108_(38-21	FINAL	3.5203	-2.6495	0.0000	0.2320	1.2920	2.1034	6.3295	6.7116	5.6083	8.2683	13.8155	13.8155	-11.0900	-10.2616	-9.1588	-12.0871	-31.2699	-18.9388	-2.3026	-1.5903523	3.64e+00	1.24e+00	1.63e+01	5.46e+00	3.46e+01	1.15e+01	3.99e+01	1.31e+01
0108_(23-56	FINAL	7.4877	7.9674	0.0000	4.0118	1.5244	4.1444	0.1993	6.5399	2.2883	5.8579	13.8155	13.8155	-9.5957	-10.2341	-8.4423	-19.9363	-21.5219	-9.1908	-2.3026	-1.5904489	3.42e+00	1.12e+00	1.53e+01	5.08e+00	3.25e+01	1.08e+01	3.74e+01	1.24e+01
0108_(39-33	FINAL	13.9823	5.1034	0.0000	0.1075	0.1520	9.1619	6.5251	1.6853	0.2508	10.5478	13.8155	13.8155	-13.3588	-10.3930	-5.0221	-17.0066	-19.1001	-6.7690	-2.3026	-1.5906010	6.07e+00	2.12e+00	2.76e+01	8.68e+00	3.59e+01	1.18e+01	3.55e+01	1.18e+01
0108_(38-71	FINAL	4.1351	-1.6896	0.0000	0.3876	1.0414	0.9230	6.4197	6.6356	5.1066	7.2237	13.8155	13.8155	-11.2795	-10.3074	-10.0290	-11.9998	-30.4772	-18.1461	-2.3026	-1.5906018	5.00e+00	1.65e+00	2.01e+01	6.54e+00	3.95e+01	1.28e+01	4.50e+01	1.43e+01
0108_(37-3)	FINAL	13.2548	5.2018	0.0000	1.3174	0.5281	11.9729	6.5997	1.7600	0.3112	6.3456	13.8155	13.8155	-13.4717	-10.3701	-6.3807	-17.0176	-20.8104	-8.4793	-2.3026	-1.5907308	5.36e+00	1.89e+00	2.44e+01	7.67e+00	3.21e+01	1.05e+01	3.18e+01	1.06e+01
0108_(36-57	FINAL	-5.4839	-9.6678	0.0000	0.6609	1.0046	6.5594	6.0210	6.5280	5.9443	14.6902	4.5789	11.5981	-11.1208	-10.2346	-8.4100	-12.2262	-38.3136	-25.9825	-2.3026	-1.5908583	3.95e+00	1.29e+00	1.99e+01	6.62e+00	4.47e+01	1.49e+01	5.18e+01	1.73e+01
0108_(39-79	FINAL	13.2362	5.1817	0.0000	1.3904	0.8887	9.4216	6.7636	1.6999	0.3401	11.0757	13.8155	13.8155	-13.4379	-10.4413	-6.8628	-17.0336	-19.0674	-6.7363	-2.3026	-1.5912826	5.16e+00	1.77e+00	2.36e+01	7.37e+00	3.13e+01	1.03e+01	3.11e+01	1.04e+01
0108_(38-63	FINAL	2.9155	-2.0272	0.0000	0.0124	1.8971	2.9433	6.2560	6.6314	5.2112	7.4705	13.8155	13.8155	-10.6447	-10.2815	-9.2262	-12.0695	-30.7304	-18.3993	-2.3026	-1.5914570	4.72e+00	1.54e+00	1.99e+01	6.51e+00	4.04e+01	1.32e+01	4.62e+01	1.49e+01
0108_(37-55	FINAL	13.0642	5.5802	0.0000	1.3635	1.6836	12.0392	6.6586	1.6979	0.0302	6.0188	13.8155	13.8155	-13.5797	-10.5392	-6.5335	-17.0974	-21.7395	-9.4084	-2.3026	-1.5915232	4.99e+00	1.75e+00	2.38e+01	7.53e+00	3.21e+01	1.06e+01	3.19e+01	1.06e+01
0108_(38-40	FINAL	3.3545	-1.3646	0.0000	0.2984	2.2822	3.1964	6.1327	6.5118	5.5752	8.7359	13.8155	13.8155	-11.2968	-10.3030	-9.0740	-12.1065	-30.2034	-17.8723	-2.3026	-1.5919868	4.21e+00	1.49e+00	1.94e+01	6.65e+00	4.13e+01	1.39e+01	4.75e+01	1.58e+01
0108_(36-27	FINAL	-5.7664	-9.7203	0.0000	0.5489	1.8279	5.5922	5.8850	6.4458	5.7650	13.1696	4.5789	11.5981	-11.4990	-10.2510	-8.6146	-12.2146	-38.3630	-26.0319	-2.3026	-1.5919973	4.57e+00	1.56e+00	2.25e+01	7.61e+00	4.83e+01	1.63e+01	5.55e+01	1.87e+01
0108_(39-32	FINAL	13.9772	5.3148	0.0000	0.8102	0.3609	9.5086	7.0052	2.2232	0.3348	10.9719	13.8155	13.8155	-13.3996	-10.4715	-5.1886	-17.0511	-21.1556	-8.8245	-2.3026	-1.5920361	4.42e+00	1.53e+00	1.98e+01	6.31e+00	2.54e+01	8.40e+00	2.50e+01	8.33e+00
0108_(17-72	FINAL	10.3739	11.0541	0.0000	0.2798	2.5838	1.4786	5.3753	6.5279	16.2283	10.0406	5.4138	17.9100	-9.1386	-10.2588	-13.5718	-20.2121	-23.6158	-11.2847	-2.3026	-1.5920952	3.64e+00	1.18e+00	1.81e+01	5.95e+00	3.89e+01	1.29e+01	4.42e+01	1.46e+01
0108_(36-83	FINAL	-5.2753	-9.4787	0.0000	1.6798	0.1099	7.0892	6.2339	6.6132	5.8192	12.7949	4.5789	11.5981	-11.6868	-10.3420	-9.0353	-12.1542	-38.0566	-25.7255	-2.3026	-1.5921321	3.69e+00	1.27e+00	1.74e+01	5.89e+00	3.73e+01	1.25e+01	4.29e+01	1.43e+01
0108_(29-24	FINAL	5.7357	-0.5034	0.0000	6.5503	1.1966	4.7379	1.8003	18.4535	20.1833	3.9460	13.8155	13.8155	-13.1208	-10.4036	-11.1793	-11.8947	-29.6299	-17.2988	-2.3026	-1.5922390	4.89e+00	1.63e+00	1.69e+01	5.50e+00	3.36e+01	1.09e+01	3.86e+01	1.25e+01
0108_(37-7)	FINAL	12.9489	5.2667	0.0000	0.5368	1.9840	11.9298	6.6895	1.6545	0.3446	5.6335	13.8155	13.8155	-13.5865	-10.4078	-6.5230	-17.0352	-21.2598	-8.9287	-2.3026	-1.5923754	5.03e+00	1.78e+00	2.25e+01	7.00e+00	2.99e+01	9.78e+00	2.98e+01	9.88e+00
0108_(37-15	FINAL	13.0711	5.2969	0.0000	0.4263	1.8792	13.5609	6.7070	1.7418	0.2863	6.3819	13.8155	13.8155	-13.5831	-10.5087	-6.1790	-16.9869	-21.4357	-9.1046	-2.3026	-1.5923885	5.17e+00	1.83e+00	2.41e+01	7.58e+00	3.30e+01	1.08e+01	3.30e+01	1.10e+01
0108_(38-53	FINAL	3.3812	-1.2029	0.0000	0.4568	2.1670	3.1543	6.4758	6.8065	5.6374	8.4460	13.8155	13.8155	-10.9717	-10.3317	-9.3637	-12.0907	-30.0351	-17.7040	-2.3026	-1.5924628	3.47e+00	1.13e+00	1.52e+01	4.95e+00	3.14e+01	1.02e+01	3.60e+01	1.16e+01
0108_(31-18	FINAL	13.3327	4.1872	0.0000	3.8549	2.8044	2.5859	6.9795	0.0219	6.4220	13.2340	13.8155	13.8155	-29.3282	-9.8044	-19.3281	-9.0058	-23.5125	-11.1814	-2.3026	-1.5926797	1.50e+00	5.08e-01	9.80e+00	3.26e+00	2.39e+01	7.91e+00	2.78e+01	9.11e+00
0108_(2-80)	FINAL	13.7519	1.3652	0.0000	7.6082	2.9769	1.4586	10.1349	19.8865	5.8472	5.9983	13.8000	13.8000	-28.8653	-16.1068	-15.4291	-10.5421	-23.4786	-11.1475	-2.3026	-1.5928424	3.14e+00	9.40e-01	2.07e+01	6.87e+00	5.07e+01	1.72e+01	5.93e+01	1.97e+01
0108_(26-73	FINAL	3.2450	0.6810	0.0000	3.6412	3.3517	1.1112	6.4859	6.7486	4.9963	11.7977	13.8155	13.8155	-12.3619	-10.3207	-10.8758	-12.5157	-29.0645	-16.7334	-2.3026	-1.5931954	4.09e+00	1.41e+00	1.68e+01	5.62e+00	3.30e+01	1.08e+01	3.74e+01	1.20e+01
0108_(36-55	FINAL	-5.3142	-9.0324	0.0000	0.3717	0.6264	6.5541	6.0043	6.5997	5.8923	13.8571	4.5789	11.5981	-10.7296	-10.2299	-8.1045	-12.2399	-37.6986	-25.3675	-2.3026	-1.5936881	4.06e+00	1.34e+00	2.00e+01	6.68e+00	4.32e+01	1.45e+01	4.96e+01	1.66e+01
0108_(26-32	FINAL	2.0938	0.0212	0.0000	1.4302	2.5502	1.5274	6.3532	6.7506	4.9276	11.8603	13.8155	13.8155	-13.2380	-10.2690	-11.8545	-12.7995	-29.3854	-17.0543	-2.3026	-1.5937428	4.31e+00	1.41e+00	1.85e+01	6.12e+00	3.79e+01	1.26e+01	4.34e+01	1.44e+01
0108_(34-23	FINAL	14.8620	3.2623	0.0000	0.9748	4.7081	1.0842	10.7179	3.5687	5.7221	3.9806	13.8155	13.8155	-22.3771	-17.0352	-3.1826	-10.2825	-23.6300	-11.2989	-2.3026	-1.5937804	3.06e+00	9.67e-01	2.12e+01	6.65e+00	5.36e+01	1.68e+01	6.35e+01	1.96e+01
0108_(4-43)	FINAL	14.8328	1.5152	0.0000	8.0234	2.5807	2.3413	8.7759	19.2252	5.5906	5.6256	13.8000	13.8000	-21.3472	-17.0490	-11.7944	-10.4518	-23.6077	-11.2766	-2.3026	-1.5938612	3.65e+00	1.07e+00	2.46e+01	8.09e+00	6.19e+01	2.11e+01	7.33e+01	2.44e+01
0108_(38-95	FINAL	2.7598	-2.2736	0.0000	0.5668	1.7143	2.6645	6.3481	6.6761	5.4392	7.9522	13.8155	13.8155	-11.5898	-10.2139	-9.9020	-12.1069	-30.9458	-18.6147	-2.3026	-1.5939255	4.17e+00	1.43e+00	1.81e+01	6.08e+00	3.92e+01	1.29e+01	4.55e+01	1.49e+01
0108_(36-28	FINAL	-5.5796	-9.5240	0.0000	0.9617	0.7697	5.3338	6.3860	6.8071	5.9256	13.7279	4.5789	11.5981	-10.4384	-10.2783	-8.1403	-12.2267	-38.1246	-25.7935	-2.3026	-1.5940161	3.16e+00	1.05e+00	1.50e+01	4.98e+00	3.29e+01	1.09e+01	3.81e+01	1.26e+01
0108_(39-2)	FINAL	13.2758	5.1544	0.0000	1.8293	0.1079	10.3974	6.8766	2.2912	0.5094	11.0706	13.8155	13.8155	-13.4895	-10.5288	-6.3138	-16.9926	-18.7735	-6.4424	-2.3026	-1.5940422	4.49e+00	1.58e+00	2.05e+01	6.55e+00	2.70e+01	8.91e+00	2.67e+01	8.89e+00
0108_(39-88	FINAL	13.1105	5.1529	0.0000	1.7463	0.0971	9.9852	6.9749	2.1333	0.5296	10.6384	13.8155	13.8155	-13.6460	-10.4546	-5.7097	-16.9891	-18.6619	-6.3308	-2.3026	-1.5940726	4.58e+00	1.65e+00	2.11e+01	6.73e+00	2.73e+01	8.99e+00	2.62e+01	8.72e+00
0108_(37-27	FINAL	13.2656	5.1404	0.0000	0.1811	1.6190	13.3387	6.6977	1.4502	0.4739	6.3849	13.8155	13.8155	-13.4776	-10.3858	-6.4160	-17.0208	-20.4206	-8.0895	-2.3026	-1.5943567	4.89e+00	1.67e+00	2.20e+01	6.71e+00	2.89e+01	9.44e+00	2.88e+01	9.55e+00
0108_(36-40	FINAL	-5.3865	-10.2604	0.0000	0.1690	0.4548	6.2537	6.0176	6.4104	5.6488	12.9962	4.5789	11.5981	-11.1019	-10.3257	-8.7673	-12.0417	-38.8640	-26.5329	-2.3026	-1.5944261	4.49e+00	1.47e+00	2.14e+01	7.05e+00	4.60e+01	1.52e+01	5.29e+01	1.74e+01
0108_(12-77	FINAL	1.0477	-9.0105	0.0000	0.4165	4.2656	2.4731	1.7918	3.3873	4.1036	4.9228	2.5350	14.7030	-13.5030	-10.3707	-2.0565	-11.9799	-37.6426	-25.3115	-2.3026	-1.5945395	3.16e+00	1.15e+00	1.58e+01	5.22e+00	3.88e+01	1.27e+01	4.57e+01	1.50e+01
0108_(37-31	FINAL	13.4653	5.5313	0.0000	1.4417	0.4015	12.8137	6.7751	2.1804	0.2723	7.3876	13.8155	13.8155	-13.5672	-10.5128	-6.1145	-17.0419	-22.2443	-9.9132	-2.3026	-1.5952491	4.17e+00	1.51e+00	2.07e+01	6.66e+00	2.85e+01	9.41e+00	2.81e+01	9.34e+00
0108_(31-5)	FINAL	13.6005	5.9004	0.0000	2.1835	1.1783	3.1602	5.8612	0.0850	4.8231	13.4785	13.8155	13.8155	-29.3871	-9.9499	-20.3525	-8.6505	-22.0776	-9.7465	-2.3026	-1.5955470	5.26e+00	1.78e+00	1.81e+01	5.97e+00	3.51e+01	1.14e+01	4.00e+01	1.26e+01
0108_(31-3)	FINAL	13.1236	5.2643	0.0000	3.0141	2.2678	3.9485	6.4408	0.0956	4.9682	13.2820	13.8155	13.8155	-29.3860	-10.0826	-20.6658	-9.2951	-22.1798	-9.8487	-2.3026	-1.5956500	4.75e+00	1.64e+00	1.76e+01	5.89e+00	3.48e+01	1.14e+01	3.95e+01	1.26e+01
0108_(12-46	FINAL	1.2911	-8.2597	0.0000	1.5478	4.4673	4.3787	1.1864	2.0709	4.0037	4.9718	2.5350	14.7030	-13.3748	-10.3108	-2.3384	-11.9844	-36.8897	-24.5586	-2.3026	-1.5957396	3.25e+00	1.20e+00	1.54e+01	5.06e+00	3.74e+01	1.22e+01	4.41e+01	1.44e+01
0108_(37-56	FINAL	13.1660	5.2769	0.0000	0.8977	1.2691	12.4412	6.6068	1.4413	0.2832	5.7289	13.8155	13.8155	-13.7104	-10.4573	-6.0801	-16.9958	-21.5575	-9.2264	-2.3026	-1.5959510	5.54e+00	1.99e+00	2.59e+01	8.05e+00	3.50e+01	1.15e+01	3.46e+01	1.15e+01
0108_(34-27	FINAL	15.7775	4.1838	0.0000	0.7223	4.8501	0.0559	11.5250	1.1730	5.9382	3.4085	13.8155	13.8155	-22.1738	-16.9896	-3.3701	-10.3023	-23.6056	-11.2745	-2.3026	-1.5959868	2.40e+00	7.73e-01	1.68e+01	5.32e+00	4.30e+01	1.36e+01	5.11e+01	1.60e+01
0108_(31-97	FINAL	12.6175	4.9295	0.0000	3.3299	2.2045	2.4317	5.9808	0.1587	4.9742	14.3312	13.8155	13.8155	-29.3248	-9.7114	-20.0483	-9.3416	-22.1422	-9.8111	-2.3026	-1.5962531	4.62e+00	1.56e+00	1.65e+01	5.43e+00	3.25e+01	1.05e+01	3.68e+01	1.15e+01
0108_(37-21	FINAL	13.1930	5.5126	0.0000	0.2289	1.9171	13.9579	6.8255	1.7357	0.1760	6.0816	13.8155	13.8155	-13.4975	-10.4564	-7.3859	-17.0585	-22.1759	-9.8448	-2.3026	-1.5963188	4.60e+00	1.62e+00	2.14e+01	6.72e+00	2.93e+01	9.62e+00	2.95e+01	9.78e+00
0108_(26-81	FINAL	3.7666	-0.3387	0.0000	2.2946	2.4426	0.7988	6.0896	6.4258	5.4519	10.8234	13.8155	13.8155	-13.3998	-10.2677	-11.6728	-12.1599	-29.4988	-17.1677	-2.3026	-1.5965710	4.67e+00	1.50e+00	2.11e+01	6.81e+00	4.45e+01	1.43e+01	5.11e+01	1.62e+01
0108_(38-79	FINAL	2.6724	-2.8730	0.0000	0.0598	1.4181	2.2715	6.3974	6.8112	5.7802	8.2141	13.8155	13.8155	-11.2312	-10.3052	-9.3668	-12.0936	-31.6134	-19.2823	-2.3026	-1.5966706	3.38e+00	1.14e+00	1.52e+01	5.07e+00	3.17e+01	1.05e+01	3.63e+01	1.19e+01
0108_(31-81	FINAL	12.6026	4.9131	0.0000	2.9499	2.7154	2.3566	5.9189	0.0964	4.8165	15.8577	13.8155	13.8155	-29.3892	-9.9870	-20.3942	-8.9164	-22.1025	-9.7714	-2.3026	-1.5966904	5.36e+00	1.82e+00	1.85e+01	6.08e+00	3.57e+01	1.14e+01	4.04e+01	1.25e+01
0108_(37-75	FINAL	13.2910	5.6583	0.0000	1.7446	0.6223	11.6188	6.7765	1.5204	0.1701	6.3063	13.8155	13.8155	-13.6061	-10.4674	-7.0321	-17.0615	-22.5309	-10.1998	-2.3026	-1.5968303	4.15e+00	1.45e+00	2.01e+01	6.24e+00	2.71e+01	8.90e+00	2.68e+01	8.90e+00
0108_(26-92	FINAL	3.0774	0.3703	0.0000	2.7200	1.8625	0.5214	6.5906	6.8388	5.1691	12.7730	13.8155	13.8155	-13.5036	-10.2957	-12.0036	-12.4183	-29.1122	-16.7811	-2.3026	-1.5970603	3.83e+00	1.29e+00	1.60e+01	5.28e+00	3.26e+01	1.06e+01	3.73e+01	1.21e+01
0108_(36-31	FINAL	-6.3253	-9.9641	0.0000	1.1224	1.9883	6.2914	5.9625	6.4627	5.5986	13.7134	4.5789	11.5981	-11.4039	-10.2985	-9.0422	-12.2713	-38.5608	-26.2297	-2.3026	-1.5972146	4.62e+00	1.54e+00	2.18e+01	7.29e+00	4.61e+01	1.54e+01	5.27e+01	1.76e+01
0108_(37-20	FINAL	12.8529	5.2744	0.0000	1.1156	1.5680	12.6490	6.7266	1.0987	0.2603	6.2232	13.8155	13.8155	-13.6604	-10.4027	-6.1055	-17.0002	-21.6763	-9.3452	-2.3026	-1.5975380	5.58e+00	1.94e+00	2.55e+01	7.76e+00	3.35e+01	1.09e+01	3.27e+01	1.08e+01
0108_(39-80	FINAL	13.6883	5.2520	0.0000	1.1230	0.8418	10.5421	6.9424	2.2768	0.4352	11.8037	13.8155	13.8155	-13.5421	-10.5642	-5.5325	-16.9930	-20.2328	-7.9017	-2.3026	-1.5976036	4.40e+00	1.54e+00	2.03e+01	6.47e+00	2.66e+01	8.80e+00	2.63e+01	8.75e+00
0108_(37-85	FINAL	13.7392	5.4105	0.0000	1.0204	0.5046	13.7324	6.7289	2.2935	0.1397	6.0576	13.8155	13.8155	-13.4864	-10.5098	-6.2188	-17.0717	-21.3597	-9.0286	-2.3026	-1.5977366	5.05e+00	1.80e+00	2.29e+01	7.38e+00	3.05e+01	1.01e+01	3.05e+01	1.01e+01
[truncated: 7,957 more rows]
