# Supplementary material for: A minimal chemo-mechanical Markov model for rotary catalysis of F1-ATPase
Source: Nat Commun. 2026 Jun 15;17:5310. doi: 10.1038/s41467-026-73844-0 (PMC13272679; doi:10.1038/s41467-026-73844-0)
Supplement: Supplementary file 4 — Source Data [file 41467_2026_73844_MOESM4_ESM.zip › SourceData/MainFigures/Fig4/KMC-lifetime_Fig4e.txt]

HIDDEN STATE #0
9.100000e-03
2.830000e-02
1.910000e-02
1.231000e-01
4.550000e-02
8.000000e-03
1.540000e-02
4.100000e-02
1.510000e-02
3.030000e-02
4.240000e-02
4.660000e-02
3.110000e-02
1.650000e-02
1.800000e-02
2.230000e-02
2.200000e-02
3.340000e-02
1.120000e-02
5.400000e-03
1.900000e-03
1.024000e-01
1.390000e-02
5.660000e-02
2.350000e-02
3.850000e-02
7.900000e-03
1.950000e-02
3.200000e-03
3.340000e-02
1.670000e-02
2.340000e-02
2.140000e-02
1.560000e-02
4.100000e-03
7.800000e-03
4.380000e-02
3.110000e-02
8.450000e-02
4.520000e-02
2.550000e-02
3.760000e-02
9.900000e-03
7.100000e-03
3.430000e-02
3.180000e-02
2.670000e-02
8.000000e-04
2.010000e-02
3.760000e-02
2.650000e-02
4.320000e-02
4.750000e-02
1.640000e-02
3.170000e-02
3.800000e-02
1.920000e-02
1.960000e-02
4.620000e-02
2.860000e-02
9.700000e-03
6.820000e-02
1.600000e-02
3.270000e-02
1.204000e-01
3.790000e-02
5.710000e-02
1.210000e-02
5.300000e-02
5.010000e-02
9.000000e-03
6.170000e-02
1.810000e-02
6.800000e-03
4.850000e-02
7.900000e-02
2.120000e-02
1.410000e-02
3.810000e-02
3.680000e-02
7.200000e-03
2.820000e-02
5.450000e-02
8.500000e-03
6.010000e-02
5.540000e-02
1.100000e-02
5.770000e-02
4.320000e-02
8.930000e-02
1.340000e-02
1.600000e-03
9.100000e-03
1.880000e-02
3.340000e-02
2.740000e-02
1.430000e-02
1.100000e-02
1.150000e-02
7.120000e-02
1.130000e-02
1.020000e-02
2.860000e-02
1.090000e-02
1.590000e-02
4.220000e-02
1.440000e-02
7.520000e-02
2.400000e-02
1.770000e-02
8.700000e-03
1.820000e-02
2.940000e-02
2.720000e-02
1.990000e-02
7.200000e-03
6.660000e-02
1.500000e-03
3.030000e-02
4.070000e-02
6.170000e-02
5.180000e-02
2.650000e-02
1.430000e-02
1.750000e-02
3.200000e-03
2.240000e-02
2.000000e-04
3.550000e-02
3.020000e-02
1.370000e-02
3.170000e-02
1.890000e-02
3.000000e-03
1.440000e-02
1.670000e-02
6.360000e-02
1.200000e-02
1.340000e-02
1.150000e-02
4.180000e-02
7.900000e-02
1.400000e-02
1.298000e-01
2.320000e-02
1.700000e-02
1.000000e-03
2.840000e-02
1.760000e-02
4.570000e-02
2.870000e-02
1.890000e-02
9.500000e-03
2.330000e-02
4.010000e-02
2.880000e-02
6.100000e-02
5.710000e-02
2.160000e-02
2.230000e-02
1.660000e-02
8.200000e-03
4.160000e-02
1.600000e-02
1.490000e-02
7.500000e-03
1.300000e-03
4.400000e-02
1.970000e-02
1.100000e-03
2.800000e-03
8.100000e-03
1.850000e-02
2.800000e-02
1.640000e-02
3.800000e-02
4.400000e-02
8.800000e-03
4.610000e-02
2.590000e-02
4.840000e-02
1.250000e-02
2.890000e-02
3.140000e-02
1.020000e-02
3.230000e-02
7.470000e-02
5.160000e-02
4.260000e-02
1.980000e-02
5.000000e-03
2.630000e-02
4.700000e-02
4.490000e-02
1.680000e-02
2.400000e-02
8.010000e-02
2.320000e-02
5.090000e-02
3.720000e-02
3.780000e-02
3.180000e-02
2.130000e-02
1.670000e-02
3.140000e-02
1.020000e-02
1.630000e-02
1.920000e-02
6.580000e-02
1.900000e-03
3.520000e-02
3.100000e-02
4.380000e-02
2.550000e-02
2.520000e-02
3.760000e-02
3.600000e-02
5.190000e-02
1.007000e-01
3.770000e-02
2.220000e-02
4.410000e-02
2.940000e-02
5.480000e-02
3.110000e-02
2.120000e-02
1.600000e-03
2.100000e-03
1.900000e-03
2.000000e-04
3.000000e-04
5.270000e-02
1.990000e-02
1.910000e-02
3.530000e-02
1.780000e-02
2.970000e-02
2.150000e-02
5.200000e-03
6.130000e-02
2.790000e-02
7.300000e-03
8.420000e-02
5.400000e-03
1.600000e-02
1.800000e-02
1.370000e-02
2.380000e-02
8.500000e-03
1.200000e-02
8.500000e-03
1.900000e-02
2.590000e-02
1.850000e-02
1.730000e-02
9.300000e-03
1.830000e-02
5.110000e-02
9.760000e-02
2.510000e-02
1.670000e-02
1.150000e-02
4.750000e-02
2.230000e-02
8.300000e-03
8.400000e-03
5.600000e-03
1.900000e-02
3.030000e-02
5.930000e-02
5.500000e-03
2.160000e-02
4.900000e-03
3.830000e-02
3.100000e-03
8.120000e-02
2.520000e-02
3.110000e-02
4.040000e-02
1.680000e-02
7.500000e-03
8.800000e-03
7.500000e-03
2.800000e-03
6.570000e-02
3.790000e-02
8.300000e-03
2.270000e-02
4.680000e-02
1.140000e-02
1.740000e-02
3.400000e-03
7.500000e-03
3.040000e-02
4.150000e-02
1.114000e-01
1.730000e-02
2.460000e-02
2.200000e-02
3.250000e-02
3.670000e-02
3.590000e-02
4.550000e-02
1.730000e-02
1.020000e-02
3.190000e-02
3.000000e-04
1.150000e-02
6.300000e-02
1.230000e-02
6.910000e-02
4.060000e-02
8.200000e-03
3.670000e-02
4.500000e-03
3.120000e-02
2.740000e-02
1.730000e-02
1.860000e-02
2.900000e-02
3.810000e-02
5.200000e-02
1.980000e-02
1.860000e-02
2.030000e-02
5.100000e-03
7.700000e-03
1.830000e-02
6.750000e-02
1.530000e-02
1.380000e-02
2.000000e-02
2.260000e-02
7.900000e-03
4.670000e-02
4.900000e-03
5.500000e-03
1.173000e-01
2.000000e-02
3.860000e-02
1.770000e-02
2.760000e-02
5.620000e-02
2.740000e-02
1.000000e-02
1.750000e-02
3.190000e-02
3.730000e-02
4.300000e-03
2.580000e-02
1.400000e-03
1.350000e-02
5.400000e-03
1.720000e-02
1.060000e-02
4.970000e-02
7.000000e-04
1.570000e-02
1.180000e-02
1.790000e-02
6.900000e-03
4.300000e-03
1.110000e-02
2.930000e-02
2.270000e-02
1.730000e-02
4.190000e-02
2.140000e-02
3.070000e-02
3.920000e-02
6.520000e-02
1.710000e-02
3.030000e-02
4.300000e-02
2.290000e-02
1.580000e-02
1.350000e-02
2.590000e-02
5.300000e-03
5.800000e-03
1.270000e-02
2.030000e-02
5.420000e-02
1.480000e-02
5.570000e-02
7.800000e-03
4.050000e-02
5.090000e-02
4.440000e-02
3.510000e-02
4.140000e-02
1.760000e-02
1.540000e-02
1.010000e-02
1.890000e-02
1.580000e-02
6.170000e-02
1.100000e-03
3.080000e-02
5.400000e-03
3.200000e-03
2.140000e-02
1.780000e-02
4.250000e-02
4.900000e-03
2.880000e-02
2.530000e-02
1.810000e-02
2.620000e-02
1.590000e-02
8.590000e-02
3.090000e-02
2.500000e-02
4.690000e-02
7.500000e-03
2.890000e-02
2.960000e-02
2.990000e-02
7.010000e-02
2.600000e-02
2.890000e-02
1.920000e-02
1.830000e-02
5.400000e-03
1.350000e-02
2.650000e-02
6.300000e-03
1.710000e-02
4.100000e-03
1.780000e-02
4.270000e-02
1.950000e-02
6.300000e-03
1.870000e-02
1.160000e-02
5.500000e-02
1.080000e-02
1.600000e-02
6.200000e-03
2.390000e-02
2.140000e-02
8.600000e-03
5.200000e-03
4.500000e-03
3.000000e-02
6.920000e-02
8.300000e-03
1.510000e-02
2.640000e-02
4.890000e-02
4.730000e-02
1.010000e-02
5.600000e-03
1.750000e-02
2.930000e-02
1.220000e-02
5.800000e-02
5.100000e-03
1.060000e-02
1.700000e-02
1.470000e-02
1.650000e-02
2.210000e-02
5.100000e-03
6.800000e-03
2.960000e-02
9.900000e-03
5.970000e-02
1.760000e-02
3.300000e-02
1.760000e-02
6.750000e-02
1.430000e-02
3.190000e-02
6.640000e-02
2.070000e-02
2.370000e-02
1.270000e-02
1.920000e-02
3.300000e-03
1.570000e-02
1.950000e-02
2.340000e-02
2.260000e-02
9.800000e-03
5.550000e-02
2.700000e-02
7.200000e-03
4.830000e-02
2.080000e-02
4.540000e-02
1.060000e-02
1.090000e-02
1.930000e-02
3.300000e-03
7.640000e-02
1.980000e-02
7.700000e-03
1.400000e-03
1.580000e-02
3.690000e-02
3.720000e-02
7.000000e-04
3.870000e-02
5.440000e-02
3.560000e-02
3.300000e-03
1.390000e-02
1.810000e-02
2.650000e-02
1.690000e-02
2.040000e-02
3.000000e-04
5.500000e-02
2.970000e-02
7.780000e-02
7.900000e-03
6.200000e-03
3.710000e-02
1.270000e-02
1.670000e-02
8.000000e-04
4.490000e-02
1.400000e-02
2.750000e-02
3.380000e-02
7.400000e-03
3.800000e-02
2.440000e-02
2.370000e-02
3.220000e-02
1.120000e-02
2.700000e-03
1.250000e-02
8.320000e-02
2.290000e-02
7.710000e-02
1.500000e-02
1.600000e-03
3.030000e-02
9.700000e-03
1.880000e-02
3.780000e-02
2.200000e-02
1.820000e-02
4.850000e-02
3.490000e-02
3.190000e-02
6.430000e-02
1.450000e-02
1.590000e-02
9.500000e-03
7.700000e-03
1.310000e-02
7.910000e-02
3.120000e-02
1.130000e-02
1.830000e-02
1.470000e-02
2.910000e-02
2.720000e-02
2.130000e-02
4.780000e-02
3.600000e-03
1.800000e-03
5.700000e-03
9.100000e-03
6.380000e-02
2.240000e-02
7.400000e-03
1.170000e-02
6.980000e-02
5.870000e-02
2.930000e-02
9.200000e-03
6.220000e-02
4.270000e-02
8.000000e-03
1.840000e-02
5.170000e-02
5.500000e-03
2.010000e-02
5.100000e-02
6.080000e-02
1.460000e-02
1.740000e-02
1.070000e-02
2.170000e-02
1.340000e-02
8.000000e-03
2.100000e-03
1.230000e-02
3.100000e-03
1.470000e-02
1.740000e-02
1.900000e-02
1.560000e-02
1.830000e-02
8.600000e-03
3.350000e-02
1.350000e-02
3.060000e-02
3.130000e-02
4.400000e-03
5.480000e-02
2.260000e-02
4.590000e-02
3.090000e-02
1.480000e-02
2.710000e-02
6.600000e-03
1.580000e-02
2.570000e-02
8.200000e-03
1.730000e-02
1.990000e-02
4.100000e-02
7.000000e-03
6.500000e-03
1.130000e-02
1.330000e-02
1.510000e-02
1.210000e-02
2.850000e-02
5.850000e-02
2.900000e-02
1.000000e-02
3.500000e-02
2.200000e-03
1.260000e-02
2.030000e-02
2.860000e-02
2.720000e-02
3.990000e-02
1.100000e-02
2.260000e-02
1.700000e-02
3.680000e-02
5.800000e-03
8.630000e-02
2.820000e-02
6.600000e-02
4.510000e-02
2.450000e-02
1.370000e-02
1.640000e-02
3.690000e-02
3.030000e-02
1.120000e-02
3.380000e-02
2.320000e-02
6.100000e-03
5.660000e-02
5.560000e-02
1.380000e-02
5.520000e-02
4.220000e-02
5.850000e-02
3.030000e-02
7.500000e-03
9.000000e-04
1.850000e-02
3.180000e-02
3.640000e-02
1.900000e-02
3.700000e-02
1.060000e-02
2.440000e-02
4.200000e-02
5.700000e-03
2.400000e-02
8.600000e-03
7.300000e-03
2.200000e-03
2.160000e-02
2.560000e-02
7.150000e-02
3.500000e-02
1.240000e-02
3.690000e-02
5.280000e-02
4.800000e-03
1.600000e-02
6.800000e-03
1.480000e-02
1.430000e-02
5.600000e-03
7.200000e-03
2.990000e-02
2.220000e-02
3.840000e-02
1.254000e-01
8.000000e-04
1.570000e-02
3.260000e-02
3.890000e-02
1.750000e-02
1.260000e-02
1.470000e-02
1.860000e-02
1.700000e-02
5.400000e-03
3.480000e-02
1.900000e-03
2.240000e-02
1.147000e-01
2.940000e-02
6.700000e-03
3.440000e-02
3.380000e-02
1.990000e-02
1.930000e-02
2.590000e-02
3.280000e-02
1.520000e-02
1.520000e-02
4.050000e-02
3.070000e-02
7.900000e-03
1.330000e-02
5.700000e-03
1.150000e-02
5.200000e-03
1.790000e-02
8.500000e-03
2.800000e-03
7.600000e-03
1.880000e-02
4.210000e-02
4.350000e-02
4.460000e-02
4.000000e-02
2.010000e-02
6.900000e-03
1.930000e-02
1.130000e-02
3.770000e-02
2.980000e-02
7.100000e-03
9.250000e-02
3.260000e-02
1.640000e-02
2.270000e-02
1.790000e-02
3.290000e-02
4.850000e-02
3.770000e-02
1.050000e-02
2.370000e-02
9.700000e-03
4.500000e-02
2.170000e-02
3.190000e-02
3.930000e-02
4.080000e-02
5.270000e-02
1.980000e-02
3.740000e-02
1.050000e-02
5.100000e-03
3.820000e-02
3.370000e-02
7.300000e-03
1.990000e-02
2.270000e-02
2.620000e-02
2.200000e-03
2.390000e-02
3.170000e-02
2.980000e-02
7.200000e-03
1.760000e-02
8.600000e-03
2.990000e-02
1.650000e-02
4.000000e-04
1.460000e-02
1.500000e-02
3.500000e-03
1.610000e-02
1.000000e-02
1.340000e-02
1.630000e-02
5.920000e-02
6.680000e-02
7.900000e-03
1.020000e-02
3.100000e-02
4.130000e-02
1.338000e-01
1.940000e-02
1.960000e-02
4.350000e-02
6.070000e-02
4.400000e-03
3.200000e-02
2.130000e-02
1.890000e-02
2.530000e-02
2.800000e-02
8.920000e-02
5.000000e-04
2.940000e-02
2.950000e-02
2.500000e-02
1.590000e-02
1.260000e-02
1.300000e-02
9.300000e-03
1.590000e-02
9.600000e-03
8.800000e-03
2.310000e-02
1.220000e-02
1.210000e-02
2.400000e-03
2.000000e-02
3.860000e-02
6.810000e-02
2.700000e-02
1.840000e-02
4.710000e-02
1.690000e-02
1.980000e-02
1.630000e-02
2.230000e-02
1.390000e-02
2.340000e-02
2.450000e-02
3.180000e-02
7.700000e-03
3.510000e-02
3.630000e-02
7.290000e-02
1.620000e-02
2.760000e-02
2.960000e-02
1.470000e-02
7.700000e-03
9.000000e-03
4.540000e-02
2.600000e-02
1.350000e-02
9.060000e-02
4.550000e-02
1.800000e-02
3.810000e-02
4.800000e-03
1.830000e-02
1.900000e-03
1.360000e-02
2.140000e-02
1.330000e-02
1.850000e-02
3.500000e-03
6.550000e-02
2.180000e-02
4.780000e-02
7.500000e-02
2.050000e-02
6.760000e-02
5.880000e-02
2.830000e-02
2.500000e-03
8.260000e-02
1.120000e-02
8.500000e-03
2.430000e-02
7.650000e-02
6.400000e-03
1.380000e-02
1.030000e-02
1.460000e-02
8.900000e-03
7.270000e-02
3.930000e-02
1.180000e-02
1.230000e-02
2.000000e-02
7.000000e-04
1.670000e-02
5.600000e-02
8.300000e-03
9.520000e-02
1.600000e-03
5.440000e-02
8.310000e-02
2.720000e-02
8.340000e-02
1.350000e-02
1.160000e-02
1.740000e-02
3.400000e-03
1.180000e-02
5.000000e-04
2.220000e-02
3.830000e-02
1.220000e-02
3.580000e-02
5.500000e-03
4.700000e-03
4.890000e-02
1.690000e-02
2.880000e-02
5.410000e-02
2.340000e-02
2.890000e-02
3.110000e-02
1.650000e-02
5.500000e-03
8.200000e-03
1.240000e-02
9.100000e-03
1.970000e-02
6.570000e-02
2.470000e-02
6.000000e-03
1.270000e-02
1.960000e-02
8.600000e-03
1.800000e-03
3.250000e-02
4.440000e-02
3.130000e-02
2.370000e-02
2.140000e-02
6.600000e-02
3.580000e-02
4.830000e-02
1.850000e-02
1.730000e-02
6.900000e-03
3.930000e-02
5.110000e-02
3.760000e-02
6.400000e-02
4.350000e-02
2.720000e-02
3.630000e-02
3.020000e-02
3.460000e-02
1.970000e-02
2.880000e-02
2.330000e-02
1.050000e-02
3.400000e-03
4.160000e-02
4.640000e-02
4.600000e-03
3.020000e-02
2.150000e-02
2.700000e-03
1.970000e-02
2.680000e-02
2.100000e-03
7.240000e-02
8.400000e-03
3.420000e-02
6.700000e-03
3.430000e-02
5.300000e-02
7.950000e-02
3.850000e-02
2.330000e-02
2.090000e-02
9.100000e-03
3.310000e-02
5.600000e-03
1.070000e-02
3.650000e-02
4.050000e-02
4.200000e-02
9.210000e-02
5.000000e-04
3.800000e-02
2.400000e-03
1.500000e-02
3.300000e-03
5.900000e-03
3.800000e-02
2.400000e-03
3.770000e-02
2.340000e-02
2.820000e-02
6.840000e-02
3.070000e-02
2.260000e-02
3.910000e-02
3.070000e-02
3.610000e-02
2.730000e-02
2.900000e-03
4.080000e-02
3.190000e-02
7.020000e-02
8.800000e-03
4.000000e-02
4.900000e-03
6.800000e-02
3.300000e-03
3.490000e-02
8.900000e-03
1.630000e-02
2.500000e-03
4.290000e-02
3.350000e-02
6.910000e-02
5.560000e-02
1.840000e-02
4.300000e-02
5.200000e-02
1.500000e-02
7.790000e-02
1.660000e-02
1.220000e-02
2.460000e-02
2.630000e-02
1.470000e-02
5.180000e-02
1.100000e-02
2.400000e-02
7.500000e-03
2.120000e-02
1.220000e-02
1.760000e-02
2.630000e-02
3.820000e-02
1.850000e-02
5.000000e-04
1.120000e-02
1.820000e-02
1.000000e-04
3.990000e-02
1.310000e-02
1.150000e-02
1.800000e-02
4.790000e-02
6.200000e-03
2.330000e-02
4.830000e-02
5.900000e-02
1.310000e-02
4.680000e-02
2.800000e-03
1.140000e-02
1.200000e-03
5.570000e-02
7.400000e-03
7.200000e-03
8.060000e-02
2.600000e-02
2.390000e-02
1.080000e-02
2.720000e-02
1.150000e-02
1.770000e-02
3.550000e-02
1.860000e-02
1.396000e-01
2.480000e-02
1.910000e-02
2.600000e-02
1.720000e-02
7.260000e-02
2.660000e-02
1.600000e-02
3.440000e-02
4.610000e-02
2.350000e-02
3.120000e-02
2.960000e-02
1.170000e-02
2.410000e-02
3.760000e-02
5.690000e-02
1.350000e-02
3.940000e-02
1.820000e-02
8.230000e-02
2.290000e-02
2.960000e-02
4.370000e-02
3.160000e-02
2.300000e-03
6.480000e-02
1.590000e-02
1.810000e-02
3.220000e-02
2.410000e-02
1.220000e-02
7.800000e-03
7.920000e-02
3.250000e-02
2.243000e-01
1.110000e-02
1.430000e-02
1.620000e-02
2.400000e-02
4.200000e-03
2.120000e-02
1.650000e-02
9.400000e-03
3.070000e-02
1.980000e-02
1.330000e-02
5.060000e-02
8.620000e-02
2.640000e-02
1.900000e-03
2.250000e-02
1.780000e-02
2.370000e-02
2.480000e-02
2.650000e-02
6.450000e-02
2.940000e-02
2.820000e-02
2.070000e-02
2.320000e-02
1.610000e-02
4.990000e-02
1.140000e-02
1.930000e-02
9.000000e-03
6.420000e-02
1.337000e-01
2.000000e-04
2.750000e-02
1.090000e-02
1.450000e-02
3.340000e-02
5.000000e-02
3.230000e-02
2.890000e-02
2.480000e-02
4.610000e-02
2.070000e-02
1.800000e-02
5.980000e-02
1.570000e-02
1.480000e-02
2.620000e-02
1.140000e-02
2.390000e-02
6.990000e-02
2.590000e-02
1.130000e-02
4.190000e-02
9.500000e-03
2.690000e-02
1.170000e-02
3.700000e-02
1.450000e-02
9.770000e-02
1.620000e-02
3.040000e-02
4.290000e-02
1.300000e-02
8.170000e-02
4.000000e-02
2.070000e-02
9.900000e-03
3.450000e-02
1.120000e-02
1.000000e-03
1.410000e-02
2.080000e-02
4.790000e-02
1.820000e-02
2.830000e-02
3.500000e-03
4.260000e-02
2.700000e-03
1.290000e-02
6.050000e-02
8.300000e-03
2.490000e-02
3.600000e-03
2.510000e-02
9.500000e-03
8.060000e-02
7.430000e-02
8.300000e-03
3.190000e-02
1.160000e-02
3.760000e-02
2.200000e-03
6.500000e-02
1.010000e-02
2.430000e-02
4.920000e-02
2.470000e-02
2.560000e-02
1.120000e-02
2.020000e-02
2.790000e-02
3.160000e-02
5.690000e-02
2.100000e-02
1.890000e-02
1.220000e-02
3.230000e-02
2.710000e-02
4.200000e-03
4.000000e-04
1.570000e-02
3.940000e-02
1.490000e-02
5.310000e-02
4.560000e-02
2.680000e-02
2.320000e-02
8.500000e-03
2.300000e-03
4.090000e-02
2.270000e-02
3.900000e-02
5.670000e-02
4.950000e-02
4.130000e-02
2.400000e-03
3.900000e-03
2.430000e-02
2.200000e-03
3.060000e-02
4.200000e-03
2.870000e-02
2.890000e-02
3.660000e-02
8.900000e-03
1.910000e-02
4.090000e-02
3.900000e-03
3.540000e-02
4.440000e-02
1.490000e-02
1.460000e-02
4.720000e-02
4.260000e-02
5.980000e-02
2.000000e-03
1.580000e-02
1.290000e-02
2.200000e-02
4.430000e-02
1.510000e-02
1.020000e-02
2.320000e-02
1.520000e-02
5.420000e-02
7.450000e-02
6.570000e-02
2.920000e-02
2.000000e-04
1.410000e-02
2.260000e-02
2.420000e-02
1.050000e-02
2.450000e-02
5.000000e-03
7.240000e-02
1.750000e-02
2.780000e-02
1.290000e-02
1.810000e-02
6.450000e-02
1.100000e-03
8.130000e-02
5.770000e-02
1.060000e-02
5.170000e-02
6.100000e-03
2.090000e-02
2.520000e-02
2.560000e-02
6.900000e-03
1.660000e-02
1.470000e-02
3.950000e-02
7.500000e-02
3.520000e-02
3.240000e-02
1.000000e-04
2.020000e-02
3.120000e-02
3.460000e-02
2.300000e-02
5.000000e-03
3.070000e-02
2.980000e-02
9.700000e-03
1.410000e-02
7.760000e-02
1.670000e-02
3.000000e-02
2.980000e-02
2.140000e-02
5.920000e-02
2.490000e-02
1.440000e-02
1.090000e-02
3.700000e-02
4.360000e-02
6.690000e-02
1.300000e-03
7.700000e-03
2.390000e-02
1.140000e-02
3.700000e-03
3.140000e-02
4.910000e-02
7.220000e-02
2.600000e-03
5.310000e-02
2.530000e-02
4.040000e-02
2.260000e-02
5.580000e-02
3.740000e-02
3.030000e-02
4.690000e-02
4.950000e-02
1.730000e-02
6.660000e-02
4.400000e-03
7.240000e-02
3.330000e-02
1.250000e-02
3.640000e-02
5.750000e-02
2.790000e-02
2.500000e-02
1.190000e-02
5.400000e-03
2.520000e-02
2.150000e-02
1.220000e-02
1.600000e-03
1.990000e-02
6.550000e-02
1.200000e-02
3.000000e-03
1.480000e-02
1.520000e-02
1.990000e-02
2.300000e-02
3.580000e-02
2.200000e-02
1.240000e-02
5.350000e-02
1.600000e-03
2.190000e-02
1.280000e-02
4.800000e-03
3.530000e-02
2.490000e-02
3.560000e-02
4.050000e-02
2.360000e-02
2.230000e-02
2.200000e-03
4.800000e-03
4.670000e-02
6.750000e-02
5.430000e-02
8.280000e-02
8.210000e-02
1.430000e-02
2.910000e-02
1.010000e-02
1.280000e-02
2.000000e-02
5.670000e-02
1.640000e-02
1.030000e-02
9.600000e-03
5.270000e-02
3.010000e-02
1.830000e-02
8.200000e-03
4.120000e-02
2.970000e-02
2.670000e-02
5.320000e-02
3.280000e-02
4.200000e-03
5.590000e-02
3.760000e-02
3.530000e-02
4.310000e-02
2.120000e-02
1.010000e-02
1.970000e-02
2.810000e-02
2.770000e-02
3.210000e-02
5.050000e-02
1.960000e-02
3.790000e-02
2.110000e-02
3.340000e-02
4.840000e-02
1.150000e-02
3.100000e-03
2.800000e-03
9.000000e-04
1.100000e-03
3.890000e-02
1.910000e-02
9.000000e-04
3.350000e-02
2.000000e-02
7.660000e-02
2.080000e-02
4.550000e-02
1.670000e-02
3.000000e-03
4.330000e-02
6.020000e-02
3.710000e-02
1.390000e-02
8.300000e-03
1.490000e-02
1.100000e-02
3.070000e-02
2.640000e-02
3.700000e-03
7.100000e-03
1.700000e-02
4.390000e-02
3.800000e-03
2.100000e-02
1.460000e-02
2.030000e-02
4.800000e-03
4.600000e-03
4.060000e-02
2.350000e-02
7.210000e-02
6.500000e-03
1.310000e-02
9.000000e-04
1.630000e-02
7.910000e-02
1.480000e-02
5.590000e-02
2.200000e-03
1.080000e-02
3.320000e-02
1.670000e-02
1.100000e-03
5.230000e-02
1.570000e-02
4.910000e-02
9.730000e-02
2.230000e-02
2.390000e-02
1.440000e-02
8.210000e-02
2.990000e-02
1.950000e-02
2.160000e-02
1.120000e-02
6.210000e-02
1.880000e-02
2.920000e-02
4.240000e-02
2.080000e-02
3.010000e-02
3.850000e-02
2.550000e-02
2.380000e-02
1.560000e-02
2.500000e-02
8.200000e-03
2.010000e-02
3.030000e-02
3.910000e-02
1.690000e-02
2.100000e-03
5.400000e-03
1.600000e-03
4.000000e-02
4.030000e-02
3.490000e-02
2.590000e-02
3.600000e-03
1.950000e-02
2.900000e-02
2.960000e-02
3.900000e-03
6.720000e-02
3.200000e-02
9.100000e-03
1.540000e-02
5.800000e-03
7.700000e-03
6.360000e-02
4.020000e-02
1.050000e-02
4.790000e-02
6.080000e-02
2.400000e-03
4.600000e-03
2.730000e-02
1.010000e-02
4.000000e-02
2.660000e-02
4.390000e-02
3.250000e-02
4.770000e-02
3.590000e-02
1.200000e-02
5.920000e-02
3.000000e-02
4.340000e-02
4.310000e-02
7.400000e-03
2.670000e-02
2.660000e-02
1.200000e-01
4.620000e-02
3.980000e-02
5.800000e-03
3.020000e-02
3.980000e-02
1.860000e-02
6.300000e-03
2.870000e-02
2.080000e-02
2.720000e-02
3.070000e-02
4.000000e-02
1.370000e-02
3.480000e-02
3.050000e-02
3.740000e-02
5.510000e-02
7.300000e-03
1.040000e-02
6.870000e-02
3.190000e-02
5.800000e-03
2.600000e-03
3.670000e-02
1.730000e-02
3.210000e-02
5.920000e-02
3.500000e-03
5.780000e-02
4.360000e-02
3.960000e-02
1.200000e-02
1.860000e-02
2.420000e-02
6.100000e-03
1.970000e-02
7.400000e-03
3.540000e-02
3.890000e-02
8.100000e-03
6.900000e-03
5.330000e-02
3.000000e-04
3.700000e-02
4.160000e-02
2.480000e-02
7.090000e-02
1.960000e-02
8.100000e-03
1.900000e-03
3.530000e-02
2.870000e-02
2.950000e-02
3.600000e-02
2.110000e-02
1.200000e-03
5.600000e-03
2.650000e-02
1.910000e-02
2.100000e-02
2.200000e-02
6.640000e-02
7.160000e-02
1.560000e-02
1.270000e-02
5.400000e-03
8.300000e-02
5.800000e-02
3.160000e-02
6.400000e-03
2.340000e-02
1.910000e-02
2.220000e-02
3.290000e-02
1.220000e-02
7.360000e-02
2.100000e-02
2.130000e-02
5.950000e-02
1.020000e-02
4.320000e-02
3.720000e-02
4.370000e-02
8.900000e-03
1.850000e-02
1.220000e-02
5.760000e-02
1.400000e-02
2.850000e-02
1.550000e-02
2.550000e-02
4.590000e-02
3.340000e-02
2.280000e-02
2.030000e-02
1.640000e-02
5.880000e-02
8.820000e-02
2.110000e-02
4.060000e-02
1.570000e-02
2.550000e-02
1.190000e-01
5.860000e-02
1.332000e-01
1.050000e-02
2.690000e-02
1.550000e-02
6.310000e-02
1.120000e-02
3.000000e-03
3.140000e-02
1.300000e-03
2.350000e-02
2.160000e-02
3.690000e-02
5.300000e-03
4.610000e-02
2.320000e-02
5.460000e-02
3.190000e-02
1.030000e-02
9.000000e-04
8.700000e-03
3.600000e-03
5.800000e-03
3.110000e-02
2.840000e-02
3.450000e-02
2.730000e-02
5.510000e-02
6.630000e-02
9.400000e-03
2.820000e-02
1.870000e-02
1.000000e-04
1.040000e-02
3.230000e-02
1.060000e-02
4.070000e-02
3.410000e-02
2.100000e-02
1.610000e-02
3.740000e-02
2.520000e-02
8.000000e-04
2.200000e-03
9.500000e-03
1.100000e-02
2.490000e-02
7.120000e-02
2.240000e-02
2.650000e-02
2.020000e-02
1.830000e-02
2.410000e-02
1.840000e-02
2.290000e-02
2.710000e-02
3.290000e-02
3.000000e-02
2.470000e-02
8.000000e-04
1.520000e-02
1.620000e-02
2.500000e-02
1.007000e-01
2.440000e-02
9.400000e-03
9.000000e-03
1.410000e-02
4.600000e-03
1.160000e-02
4.200000e-03
2.780000e-02
1.420000e-02
2.700000e-02
3.610000e-02
1.930000e-02
5.140000e-02
3.170000e-02
6.700000e-03
1.490000e-02
1.770000e-02
3.030000e-02
4.210000e-02
3.380000e-02
4.600000e-02
2.100000e-02
1.880000e-02
2.060000e-02
3.760000e-02
1.690000e-02
6.250000e-02
1.070000e-02
4.470000e-02
2.840000e-02
1.100000e-02
2.000000e-03
2.740000e-02
1.500000e-02
1.780000e-02
2.110000e-02
4.340000e-02
1.620000e-02
1.000000e-04
9.800000e-03
1.870000e-02
2.900000e-03
2.280000e-02
3.020000e-02
1.240000e-02
3.640000e-02
1.500000e-03
1.870000e-02
5.480000e-02
2.390000e-02
2.790000e-02
2.640000e-02
1.240000e-02
1.590000e-02
2.250000e-02
1.650000e-02
5.060000e-02
1.350000e-02
4.980000e-02
6.170000e-02
4.540000e-02
1.780000e-02
5.530000e-02
5.000000e-04
2.260000e-02
2.330000e-02
2.190000e-02
1.710000e-02
4.500000e-03
2.930000e-02
6.760000e-02
3.540000e-02
6.090000e-02
1.240000e-02
2.400000e-02
2.190000e-02
2.530000e-02
2.700000e-02
6.700000e-03
1.530000e-02
4.450000e-02
4.400000e-03
4.700000e-03
2.100000e-02
2.820000e-02
9.900000e-03
6.000000e-03
6.000000e-03
1.820000e-02
2.500000e-03
3.920000e-02
4.240000e-02
3.550000e-02
4.120000e-02
3.170000e-02
2.320000e-02
5.800000e-03
1.360000e-02
7.060000e-02
1.680000e-02
3.420000e-02
3.840000e-02
2.090000e-02
1.490000e-02
2.770000e-02
8.600000e-03
7.660000e-02
6.000000e-04
1.710000e-02
2.290000e-02
2.100000e-02
2.250000e-02
2.170000e-02
7.550000e-02
2.110000e-02
5.120000e-02
1.190000e-02
2.900000e-02
3.770000e-02
7.800000e-03
2.200000e-03
3.900000e-03
3.570000e-02
3.660000e-02
1.750000e-02
1.320000e-02
2.200000e-03
2.500000e-02
8.100000e-03
4.470000e-02
1.610000e-02
2.350000e-02
2.090000e-02
7.200000e-02
5.220000e-02
2.360000e-02
1.340000e-02
1.240000e-02
1.540000e-02
3.370000e-02
4.130000e-02
1.200000e-02
9.080000e-02
1.310000e-02
3.140000e-02
1.210000e-02
1.700000e-02
2.300000e-03
8.900000e-03
2.530000e-02
7.700000e-03
2.660000e-02
3.650000e-02
7.400000e-02
4.070000e-02
7.900000e-03
3.730000e-02
1.620000e-02
1.860000e-02
3.500000e-02
5.160000e-02
1.700000e-02
4.050000e-02
1.270000e-02
2.820000e-02
4.030000e-02
2.020000e-02
2.110000e-02
4.330000e-02
4.700000e-02
3.600000e-02
1.180000e-02
1.530000e-02
5.490000e-02
5.300000e-03
2.680000e-02
1.240000e-02
3.350000e-02
4.060000e-02
4.660000e-02
4.600000e-03
4.000000e-03
2.570000e-02
1.830000e-02
1.110000e-02
1.650000e-02
9.000000e-03
2.610000e-02
1.000000e-02
1.310000e-02
4.250000e-02
2.940000e-02
2.170000e-02
6.990000e-02
2.960000e-02
3.920000e-02
4.010000e-02
8.100000e-03
6.020000e-02
5.100000e-03
4.470000e-02
1.460000e-02
2.810000e-02
7.360000e-02
2.890000e-02
4.410000e-02
2.220000e-02
5.930000e-02
1.103000e-01
5.340000e-02
3.900000e-02
1.890000e-02
6.000000e-03
1.870000e-02
9.540000e-02
7.400000e-03
1.900000e-02
5.860000e-02
3.070000e-02
1.070000e-02
2.940000e-02
9.300000e-03
2.900000e-02
1.740000e-02
8.600000e-03
2.920000e-02
2.240000e-02
4.830000e-02
1.510000e-02
4.620000e-02
3.080000e-02
1.360000e-02
1.360000e-02
2.640000e-02
4.100000e-03
1.380000e-02
2.870000e-02
4.590000e-02
2.220000e-02
8.200000e-03
6.710000e-02
6.240000e-02
1.780000e-02
1.550000e-02
2.780000e-02
1.200000e-03
2.260000e-02
9.400000e-03
3.570000e-02
1.970000e-02
5.190000e-02
1.000000e-04
5.700000e-03
2.060000e-02
2.820000e-02
3.070000e-02
6.990000e-02
5.530000e-02
2.800000e-02
3.660000e-02
9.000000e-04
6.740000e-02
1.950000e-02
2.500000e-03
5.480000e-02
9.030000e-02
2.910000e-02
2.530000e-02
3.260000e-02
3.900000e-02
1.050000e-02
2.580000e-02
8.070000e-02
3.230000e-02
2.060000e-02
1.700000e-03
1.800000e-03
4.720000e-02
1.107000e-01
2.550000e-02
3.370000e-02
2.510000e-02
1.850000e-02
1.600000e-03
1.870000e-02
9.100000e-03
3.000000e-03
5.060000e-02
2.300000e-02
5.280000e-02
1.000000e-03
1.850000e-02
2.470000e-02
7.200000e-03
4.300000e-03
5.140000e-02
3.240000e-02
2.010000e-02
8.900000e-03
5.290000e-02
2.320000e-02
3.790000e-02
4.420000e-02
6.560000e-02
3.600000e-02
2.980000e-02
4.900000e-02
2.640000e-02
7.000000e-04
4.600000e-02
3.000000e-03
1.550000e-02
8.740000e-02
7.900000e-03
7.000000e-03
1.070000e-02
4.000000e-04
8.160000e-02
3.300000e-02
1.170000e-02
3.550000e-02
3.800000e-03
9.800000e-03
2.390000e-02
1.080000e-02
1.720000e-02
6.200000e-03
7.770000e-02
1.820000e-02
1.570000e-02
3.570000e-02
4.430000e-02
2.340000e-02
1.550000e-02
1.940000e-02
3.830000e-02
4.220000e-02
3.040000e-02
1.306000e-01
5.600000e-03
4.430000e-02
1.380000e-02
2.690000e-02
5.000000e-02
2.010000e-02
3.710000e-02
5.900000e-03
3.150000e-02
2.480000e-02
4.800000e-02
3.480000e-02
7.700000e-03
2.910000e-02
1.100000e-02
2.690000e-02
3.000000e-04
1.970000e-02
1.070000e-02
5.300000e-03
2.070000e-02
5.840000e-02
7.740000e-02
1.590000e-02
5.070000e-02
2.210000e-02
6.020000e-02
1.790000e-02
7.330000e-02
6.020000e-02
2.920000e-02
1.110000e-02
2.570000e-02
2.430000e-02
1.910000e-02
2.440000e-02
5.710000e-02
2.600000e-03
4.010000e-02
2.180000e-02
8.620000e-02
2.080000e-02
1.580000e-02
3.730000e-02
2.350000e-02
1.930000e-02
1.700000e-02
8.420000e-02
2.060000e-02
8.600000e-03
6.350000e-02
1.770000e-02
2.300000e-02
4.470000e-02
5.000000e-03
1.830000e-02
7.900000e-03
2.540000e-02
1.620000e-02
3.750000e-02
4.440000e-02
4.290000e-02
1.270000e-02
2.620000e-02
4.300000e-02
5.310000e-02
2.700000e-02
2.210000e-02
5.540000e-02
1.600000e-02
1.600000e-02
8.500000e-03
3.200000e-02
1.670000e-02
2.600000e-03
6.700000e-03
7.300000e-03
1.740000e-02
1.810000e-02
4.560000e-02
1.250000e-02
2.630000e-02
2.210000e-02
1.900000e-02
1.570000e-02
4.110000e-02
4.800000e-03
9.940000e-02
1.880000e-02
3.030000e-02
9.700000e-03
5.750000e-02
1.300000e-03
1.570000e-02
1.640000e-02
3.010000e-02
4.800000e-03
2.390000e-02
5.100000e-02
6.000000e-04
3.640000e-02
2.970000e-02
6.040000e-02
2.350000e-02
4.840000e-02
4.620000e-02
9.400000e-03
3.350000e-02
7.300000e-03
2.070000e-02
3.910000e-02
1.980000e-02
8.900000e-03
3.150000e-02
1.270000e-02
3.910000e-02
2.330000e-02
3.080000e-02
1.050000e-02
7.900000e-03
3.760000e-02
2.720000e-02
1.300000e-02
3.050000e-02
9.000000e-03
1.510000e-02
3.180000e-02
3.770000e-02
2.160000e-02
1.750000e-02
2.730000e-02
2.630000e-02
2.920000e-02
3.320000e-02
1.760000e-02
2.500000e-03
8.200000e-03
3.540000e-02
1.420000e-02
7.470000e-02
1.910000e-02
1.380000e-02
2.840000e-02
4.960000e-02
2.800000e-03
5.600000e-03
2.650000e-02
2.600000e-02
7.200000e-03
5.500000e-03
7.600000e-03
7.500000e-03
2.190000e-02
9.900000e-03
2.500000e-02
7.400000e-03
1.200000e-02
3.630000e-02
1.560000e-02
3.230000e-02
1.960000e-02
2.130000e-02
1.790000e-02
9.290000e-02
2.100000e-03
1.000000e-02
1.220000e-02
1.900000e-03
3.560000e-02
1.410000e-02
4.700000e-03
2.830000e-02
7.000000e-03
4.050000e-02
3.380000e-02
3.080000e-02
6.210000e-02
5.810000e-02
6.000000e-03
2.950000e-02
1.930000e-02
5.380000e-02
1.310000e-02
2.550000e-02
2.120000e-02
5.250000e-02
8.690000e-02
1.260000e-02
4.230000e-02
1.920000e-02
8.350000e-02
2.620000e-02
8.150000e-02
9.100000e-03
2.200000e-02
6.810000e-02
8.300000e-03
3.200000e-03
3.170000e-02
7.460000e-02
2.370000e-02
1.380000e-02
1.570000e-02
3.050000e-02
7.700000e-03
3.680000e-02
6.960000e-02
2.790000e-02
8.900000e-03
3.200000e-02
8.100000e-03
2.140000e-02
1.820000e-02
1.630000e-02
4.620000e-02
3.000000e-02
7.600000e-03
2.410000e-02
2.860000e-02
2.910000e-02
3.770000e-02
2.890000e-02
8.900000e-03
6.770000e-02
8.700000e-03
4.100000e-03
7.590000e-02
1.900000e-03
4.730000e-02
8.090000e-02
1.620000e-02
6.900000e-03
2.380000e-02
3.290000e-02
4.300000e-02
4.840000e-02
2.320000e-02
5.150000e-02
3.970000e-02
5.130000e-02
2.380000e-02
1.970000e-02
3.700000e-02
5.880000e-02
2.820000e-02
6.080000e-02
9.300000e-03
6.700000e-03
2.700000e-03
3.900000e-03
1.690000e-02
9.190000e-02
5.010000e-02
2.600000e-03
4.170000e-02
4.210000e-02
2.210000e-02
1.090000e-02
4.610000e-02
7.310000e-02
3.100000e-02
4.220000e-02
8.900000e-03
8.300000e-03
3.600000e-03
3.660000e-02
1.440000e-02
1.770000e-02
9.800000e-03
1.000000e-04
1.020000e-02
8.100000e-03
4.160000e-02
4.260000e-02
4.050000e-02
4.650000e-02
8.600000e-03
4.800000e-03
3.240000e-02
5.770000e-02
4.100000e-03
3.640000e-02
2.900000e-02
2.920000e-02
3.410000e-02
3.360000e-02
1.500000e-03
2.730000e-02
8.300000e-03
1.240000e-02
7.000000e-03
1.260000e-02
4.060000e-02
9.000000e-03
4.710000e-02
1.810000e-02
2.860000e-02
3.900000e-03
3.200000e-03
3.610000e-02
2.160000e-02
2.210000e-02
3.980000e-02
5.130000e-02
2.010000e-02
4.430000e-02
6.300000e-03
3.390000e-02
2.990000e-02
1.710000e-02
6.350000e-02
4.790000e-02
4.880000e-02
7.800000e-03
1.015000e-01
6.160000e-02
2.080000e-02
1.400000e-02
3.610000e-02
1.490000e-02
1.110000e-02
1.080000e-02
6.720000e-02
3.870000e-02
7.160000e-02
7.900000e-03
2.530000e-02
2.400000e-02
1.430000e-02
2.050000e-02
2.150000e-02
1.180000e-02
5.300000e-03
5.390000e-02
4.800000e-02
5.210000e-02
1.900000e-02
2.750000e-02
2.300000e-02
1.210000e-02
5.220000e-02
8.260000e-02
2.900000e-03
2.100000e-02
3.950000e-02
6.360000e-02
4.200000e-03
6.680000e-02
3.810000e-02
3.800000e-03
1.400000e-02
3.100000e-03
3.060000e-02
3.120000e-02
6.760000e-02
4.590000e-02
5.540000e-02
6.630000e-02
4.130000e-02
8.120000e-02
6.600000e-02
9.000000e-03
5.420000e-02
4.820000e-02
7.710000e-02
2.600000e-02
3.700000e-03
4.930000e-02
3.730000e-02
9.230000e-02
2.490000e-02
1.254000e-01
9.000000e-03
4.870000e-02
2.420000e-02
3.300000e-03
4.650000e-02
5.670000e-02
2.670000e-02
9.300000e-03
5.140000e-02
1.190000e-02
2.930000e-02
3.740000e-02
1.760000e-02
1.500000e-02
1.050000e-02
7.000000e-02
2.620000e-02
1.840000e-02
5.720000e-02
4.360000e-02
1.360000e-02
4.700000e-02
4.340000e-02
1.107000e-01
6.020000e-02
7.470000e-02
1.040000e-02
2.120000e-02
2.260000e-02
3.070000e-02
3.240000e-02
1.700000e-03
3.530000e-02
4.920000e-02
3.240000e-02
2.660000e-02
4.740000e-02
3.100000e-02
6.410000e-02
4.000000e-04
1.540000e-02
5.030000e-02
1.030000e-02
6.550000e-02
2.630000e-02
3.800000e-03
1.130000e-02
8.300000e-03
3.150000e-02
3.040000e-02
2.770000e-02
7.510000e-02
7.980000e-02
3.180000e-02
2.260000e-02
2.710000e-02
5.380000e-02
2.190000e-02
2.880000e-02
1.340000e-02
2.380000e-02
4.670000e-02
5.680000e-02
1.300000e-02
3.690000e-02
5.950000e-02
1.010000e-02
3.920000e-02
1.340000e-02
1.190000e-02
6.510000e-02
6.700000e-03
5.440000e-02
3.230000e-02
8.300000e-03
2.650000e-02
2.480000e-02
1.000000e-04
5.280000e-02
2.400000e-03
5.920000e-02
4.540000e-02
4.220000e-02
1.340000e-02
1.450000e-02
6.010000e-02
3.300000e-03
5.510000e-02
4.070000e-02
1.400000e-02
9.700000e-03
1.740000e-02
4.760000e-02
2.490000e-02
1.310000e-02
1.390000e-02
3.720000e-02
4.450000e-02
3.200000e-03
6.050000e-02
5.370000e-02
5.500000e-03
4.210000e-02
4.470000e-02
1.070000e-01
1.750000e-02
2.900000e-02
3.490000e-02
4.580000e-02
1.940000e-02
3.030000e-02
1.100000e-02
2.260000e-02
7.300000e-03
5.430000e-02
2.340000e-02
1.210000e-02
7.700000e-03
4.900000e-02
6.370000e-02
2.710000e-02
2.730000e-02
2.280000e-02
6.300000e-03
7.800000e-03
1.430000e-02
2.550000e-02
1.130000e-02
6.700000e-03
4.630000e-02
1.700000e-02
9.300000e-03
2.490000e-02
2.520000e-02
9.800000e-03
3.230000e-02
6.000000e-02
1.410000e-02
2.430000e-02
2.350000e-02
4.430000e-02
1.360000e-02
1.600000e-02
2.560000e-02
3.930000e-02
1.740000e-02
1.570000e-02
2.500000e-02
1.100000e-03
3.080000e-02
1.980000e-02
7.500000e-03
8.440000e-02
8.700000e-03
8.500000e-03
2.530000e-02
6.180000e-02
1.200000e-03
2.950000e-02
3.830000e-02
1.170000e-02
2.800000e-03
5.460000e-02
3.130000e-02
2.600000e-02
2.990000e-02
4.380000e-02
4.480000e-02
9.000000e-04
6.570000e-02
2.860000e-02
1.250000e-02
2.250000e-02
5.260000e-02
1.050000e-02
8.500000e-03
1.830000e-02
3.610000e-02
4.180000e-02
1.690000e-02
1.900000e-03
2.290000e-02
8.100000e-03
2.460000e-02
6.100000e-02
3.040000e-02
5.600000e-03
2.110000e-02
6.200000e-03
2.330000e-02
2.510000e-02
1.320000e-02
6.490000e-02
1.220000e-02
7.420000e-02
1.450000e-02
8.490000e-02
1.380000e-02
2.100000e-03
2.450000e-02
1.860000e-02
1.870000e-02
7.590000e-02
1.005000e-01
1.790000e-02
3.000000e-03
2.330000e-02
5.700000e-02
6.960000e-02
1.410000e-02
3.170000e-02
1.300000e-02
8.220000e-02
9.900000e-03
5.800000e-03
3.620000e-02
1.960000e-02
6.170000e-02
5.740000e-02
1.560000e-02
1.040000e-02
4.290000e-02
2.000000e-03
5.450000e-02
4.300000e-03
2.970000e-02
4.600000e-02
3.510000e-02
1.730000e-02
2.240000e-02
1.750000e-02
6.810000e-02
1.160000e-02
1.620000e-02
1.170000e-02
3.390000e-02
3.900000e-03
2.470000e-02
2.800000e-02
9.900000e-03
2.200000e-03
4.150000e-02
4.580000e-02
4.100000e-03
4.240000e-02
1.140000e-02
4.500000e-03
1.680000e-02
6.800000e-03
1.500000e-02
8.360000e-02
1.570000e-02
3.200000e-03
3.700000e-03
1.210000e-02
6.300000e-03
4.370000e-02
2.970000e-02
6.560000e-02
1.090000e-02
4.780000e-02
4.000000e-03
4.260000e-02
2.370000e-02
2.000000e-02
3.110000e-02
1.310000e-02
5.150000e-02
8.480000e-02
4.040000e-02
4.000000e-02
1.970000e-02
1.000000e-03
2.100000e-02
2.510000e-02
1.600000e-03
3.120000e-02
5.550000e-02
4.350000e-02
3.320000e-02
1.400000e-03
2.850000e-02
1.060000e-02
1.270000e-02
3.190000e-02
2.900000e-03
1.380000e-02
9.500000e-03
4.400000e-03
7.000000e-03
2.300000e-02
6.880000e-02
1.050000e-02
3.300000e-03
9.000000e-04
3.250000e-02
2.480000e-02
6.810000e-02
5.050000e-02
2.410000e-02
7.200000e-03
1.870000e-02
2.960000e-02
3.300000e-03
8.400000e-03
1.910000e-02
2.690000e-02
3.040000e-02
3.920000e-02
2.520000e-02
4.280000e-02
2.710000e-02
2.000000e-02
3.240000e-02
7.760000e-02
5.220000e-02
5.250000e-02
3.240000e-02
8.700000e-03
3.600000e-03
1.980000e-02
1.910000e-02
4.900000e-03
2.760000e-02
6.800000e-03
1.310000e-02
3.500000e-02
2.170000e-02
2.270000e-02
2.540000e-02
1.490000e-02
3.900000e-03
4.620000e-02
2.900000e-02
2.980000e-02
6.200000e-03
1.900000e-03
6.130000e-02
3.330000e-02
3.860000e-02
1.110000e-02
1.950000e-02
1.180000e-02
3.640000e-02
4.500000e-03
4.010000e-02
3.730000e-02
4.050000e-02
4.220000e-02
9.200000e-03
8.400000e-03
2.010000e-02
6.270000e-02
1.046000e-01
1.380000e-02
5.820000e-02
2.000000e-04
1.080000e-02
1.030000e-02
3.000000e-02
2.600000e-03
4.610000e-02
3.430000e-02
2.090000e-02
2.020000e-02
1.780000e-02
1.800000e-02
1.730000e-02
2.570000e-02
3.090000e-02
3.580000e-02
3.390000e-02
1.120000e-02
1.030000e-02
3.700000e-02
5.360000e-02
1.150000e-02
2.710000e-02
2.570000e-02
1.850000e-02
3.100000e-02
7.190000e-02
5.730000e-02
3.800000e-02
1.570000e-02
4.660000e-02
1.610000e-02
1.000000e-02
2.230000e-02
6.340000e-02
2.460000e-02
3.780000e-02
8.600000e-03
6.800000e-03
3.140000e-02
7.000000e-03
7.600000e-03
2.300000e-03
1.100000e-02
2.840000e-02
1.400000e-02
3.150000e-02
4.560000e-02
4.620000e-02
5.730000e-02
3.090000e-02
2.710000e-02
3.020000e-02
3.230000e-02
1.219000e-01
2.600000e-03
4.500000e-03
2.270000e-02
5.500000e-03
2.400000e-02
3.610000e-02
2.660000e-02
1.100000e-02
2.300000e-03
2.670000e-02
1.220000e-02
2.490000e-02
1.740000e-02
2.200000e-02
3.950000e-02
3.120000e-02
1.230000e-02
1.490000e-02
2.200000e-02
4.000000e-04
1.100000e-02
1.040000e-02
2.210000e-02
2.100000e-03
3.520000e-02
1.520000e-02
2.100000e-03
7.700000e-03
4.700000e-03
2.460000e-02
2.880000e-02
1.830000e-02
8.700000e-03
6.850000e-02
3.200000e-03
2.570000e-02
3.510000e-02
6.500000e-03
4.500000e-02
2.450000e-02
2.700000e-03
2.090000e-02
6.660000e-02
1.950000e-02
1.420000e-02
1.970000e-02
6.350000e-02
8.800000e-03
3.000000e-04
2.700000e-02
6.000000e-04
4.750000e-02
3.400000e-03
3.210000e-02
3.580000e-02
6.060000e-02
5.200000e-02
3.820000e-02
1.060000e-02
1.030000e-02
2.600000e-02
1.680000e-02
2.330000e-02
2.100000e-03
2.850000e-02
4.370000e-02
2.280000e-02
3.940000e-02
5.660000e-02
5.070000e-02
5.300000e-03
1.660000e-02
4.540000e-02
5.800000e-03
8.100000e-02
3.000000e-04
2.630000e-02
5.180000e-02
1.800000e-02
4.130000e-02
4.740000e-02
5.300000e-03
5.310000e-02
3.500000e-03
2.140000e-02
8.070000e-02
4.450000e-02
4.290000e-02
4.110000e-02
5.530000e-02
4.160000e-02
8.400000e-03
1.810000e-02
4.340000e-02
2.700000e-03
4.270000e-02
3.660000e-02
1.377000e-01
2.150000e-02
1.730000e-02
2.860000e-02
4.020000e-02
1.980000e-02
7.300000e-03
1.210000e-02
1.970000e-02
2.150000e-02
1.640000e-02
2.190000e-02
2.810000e-02
2.780000e-02
1.700000e-03
9.000000e-04
1.400000e-03
2.470000e-02
3.200000e-03
2.640000e-02
1.380000e-02
4.310000e-02
7.870000e-02
1.890000e-02
4.120000e-02
2.900000e-02
5.110000e-02
2.910000e-02
6.100000e-03
3.830000e-02
1.370000e-02
2.020000e-02
1.670000e-02
1.065000e-01
3.630000e-02
2.730000e-02
1.200000e-02
2.900000e-02
4.510000e-02
3.070000e-02
3.930000e-02
7.400000e-02
1.200000e-03
1.660000e-02
2.150000e-02
1.540000e-02
4.800000e-03
4.120000e-02
1.780000e-02
1.840000e-02
5.200000e-02
1.800000e-02
6.940000e-02
6.800000e-03
7.270000e-02
1.670000e-02
2.420000e-02
7.700000e-03
5.700000e-03
2.430000e-02
2.360000e-02
2.150000e-02
4.840000e-02
2.700000e-03
5.990000e-02
1.011000e-01
4.610000e-02
1.910000e-02
3.410000e-02
1.100000e-02
9.500000e-03
2.290000e-02
3.660000e-02
5.830000e-02
4.120000e-02
6.600000e-03
6.600000e-03
4.140000e-02
2.580000e-02
5.540000e-02
1.720000e-02
7.000000e-03
3.640000e-02
2.870000e-02
1.320000e-02
5.730000e-02
6.040000e-02
3.170000e-02
4.780000e-02
6.720000e-02
2.870000e-02
5.370000e-02
2.150000e-02
1.840000e-02
3.910000e-02
1.570000e-02
5.120000e-02
7.300000e-03
1.190000e-02
9.000000e-03
6.630000e-02
9.900000e-03
4.350000e-02
5.500000e-02
1.230000e-02
2.570000e-02
1.670000e-02
5.280000e-02
3.690000e-02
2.130000e-02
4.920000e-02
4.970000e-02
4.400000e-03
1.810000e-02
2.140000e-02
3.150000e-02
2.210000e-02
2.020000e-02
9.000000e-03
1.460000e-02
1.060000e-02
8.070000e-02
3.800000e-03
8.300000e-03
3.000000e-02
3.130000e-02
1.020000e-01
3.990000e-02
1.060000e-02
2.350000e-02
1.800000e-03
1.040000e-02
5.300000e-03
1.510000e-02
6.920000e-02
1.980000e-02
5.630000e-02
2.440000e-02
2.390000e-02
1.090000e-02
2.000000e-02
2.700000e-03
1.840000e-02
4.660000e-02
4.550000e-02
7.940000e-02
5.100000e-03
2.390000e-02
1.200000e-02
1.900000e-03
2.910000e-02
1.830000e-02
8.270000e-02
2.000000e-03
4.520000e-02
3.050000e-02
3.440000e-02
5.550000e-02
5.870000e-02
1.480000e-02
9.600000e-03
2.200000e-02
5.280000e-02
1.420000e-02
3.960000e-02
5.890000e-02
1.050000e-02
5.470000e-02
1.940000e-02
1.310000e-02
1.590000e-02
2.080000e-02
2.890000e-02
7.900000e-03
5.000000e-02
5.100000e-03
1.240000e-02
5.000000e-03
3.550000e-02
4.810000e-02
3.080000e-02
5.180000e-02
6.950000e-02
7.000000e-04
5.740000e-02
2.500000e-02
1.700000e-02
1.970000e-02
3.520000e-02
3.330000e-02
2.210000e-02
3.230000e-02
3.130000e-02
5.930000e-02
1.990000e-02
8.600000e-03
4.080000e-02
4.800000e-03
2.410000e-02
2.040000e-02
2.400000e-03
3.450000e-02
1.920000e-02
4.380000e-02
1.230000e-02
1.960000e-02
3.450000e-02
3.760000e-02
2.680000e-02
1.050000e-02
9.470000e-02
1.410000e-02
1.010000e-02
4.170000e-02
1.470000e-02
7.800000e-03
2.180000e-02
3.810000e-02
1.030000e-02
1.710000e-02
1.930000e-02
1.970000e-02
1.690000e-02
8.800000e-03
8.200000e-03
2.280000e-02
2.220000e-02
1.990000e-02
5.550000e-02
5.340000e-02
2.440000e-02
3.990000e-02
4.960000e-02
4.600000e-03
6.700000e-03
3.610000e-02
2.670000e-02
3.090000e-02
2.340000e-02
1.650000e-02
3.030000e-02
3.130000e-02
1.890000e-02
2.120000e-02
3.550000e-02
2.140000e-02
8.610000e-02
3.720000e-02
1.970000e-02
8.520000e-02
2.660000e-02
3.320000e-02
7.000000e-04
2.450000e-02
5.310000e-02
4.470000e-02
2.500000e-02
3.920000e-02
5.480000e-02
1.200000e-02
3.110000e-02
2.440000e-02
3.820000e-02
1.460000e-02
5.070000e-02
1.450000e-02
6.190000e-02
5.750000e-02
6.500000e-03
2.080000e-02
3.220000e-02
1.120000e-02
3.330000e-02
1.090000e-02
4.790000e-02
4.810000e-02
2.490000e-02
2.820000e-02
4.580000e-02
1.060000e-02
2.930000e-02
3.470000e-02
3.700000e-03
4.180000e-02
3.900000e-02
5.180000e-02
3.160000e-02
7.900000e-03
4.700000e-02
1.970000e-02
5.010000e-02
3.370000e-02
2.160000e-02
2.270000e-02
7.400000e-03
4.910000e-02
2.130000e-02
3.650000e-02
2.600000e-03
8.180000e-02
9.600000e-03
4.500000e-02
2.530000e-02
2.600000e-03
1.580000e-02
3.820000e-02
5.240000e-02
2.240000e-02
1.630000e-02
2.340000e-02
1.670000e-02
5.900000e-02
1.000000e-04
1.100000e-02
3.860000e-02
1.363000e-01
4.000000e-04
1.830000e-02
6.280000e-02
4.100000e-02
4.420000e-02
1.230000e-02
3.180000e-02
2.450000e-02
4.230000e-02
4.830000e-02
1.970000e-02
1.190000e-02
2.240000e-02
9.200000e-03
6.580000e-02
7.200000e-02
2.700000e-02
3.720000e-02
2.150000e-02
8.430000e-02
2.740000e-02
4.540000e-02
3.220000e-02
5.580000e-02
1.940000e-02
1.100000e-03
4.430000e-02
1.470000e-02
2.310000e-02
2.120000e-02
3.550000e-02
2.010000e-02
1.800000e-03
7.340000e-02
1.440000e-02
1.830000e-02
3.040000e-02
8.370000e-02
1.180000e-02
2.280000e-02
1.360000e-02
1.470000e-02
1.520000e-02
1.660000e-02
5.390000e-02
8.300000e-03
2.690000e-02
1.770000e-02
6.130000e-02
5.000000e-02
9.620000e-02
4.190000e-02
2.900000e-03
3.060000e-02
5.430000e-02
2.510000e-02
6.650000e-02
7.430000e-02
9.600000e-03
5.000000e-04
4.630000e-02
1.280000e-02
2.230000e-02
6.100000e-02
1.230000e-02
2.180000e-02
1.110000e-02
2.040000e-02
1.590000e-02
1.500000e-02
3.680000e-02
4.060000e-02
2.790000e-02
3.960000e-02
2.240000e-02
2.440000e-02
4.640000e-02
5.770000e-02
2.400000e-03
3.290000e-02
1.250000e-02
3.070000e-02
1.710000e-02
9.660000e-02
2.690000e-02
1.100000e-02
6.610000e-02
1.520000e-02
9.400000e-03
2.200000e-03
1.860000e-02
2.510000e-02
3.850000e-02
2.110000e-02
3.960000e-02
4.050000e-02
2.370000e-02
1.740000e-02
1.500000e-03
5.500000e-03
4.380000e-02
2.170000e-02
3.700000e-02
4.800000e-03
3.670000e-02
7.500000e-03
2.580000e-02
5.270000e-02
1.830000e-02
7.900000e-03
2.980000e-02
3.740000e-02
2.650000e-02
2.170000e-02
3.130000e-02
2.730000e-02
3.240000e-02
5.660000e-02
4.760000e-02
2.210000e-02
9.700000e-03
9.700000e-03
6.060000e-02
2.240000e-02
6.040000e-02
2.690000e-02
1.690000e-02
2.360000e-02
3.930000e-02
4.030000e-02
6.120000e-02
3.800000e-03
3.200000e-02
5.730000e-02
1.070000e-02
3.330000e-02
2.030000e-02
6.200000e-03
1.930000e-02
1.210000e-02
1.200000e-02
1.630000e-02
2.930000e-02
7.600000e-03
3.990000e-02
4.650000e-02
4.550000e-02
1.830000e-02
5.660000e-02
2.450000e-02
3.130000e-02
6.500000e-03
1.029000e-01
1.070000e-02
6.800000e-03
3.110000e-02
1.072000e-01
2.640000e-02
4.350000e-02
1.980000e-02
2.330000e-02
8.400000e-03
2.870000e-02
2.590000e-02
2.510000e-02
3.380000e-02
1.870000e-02
3.780000e-02
1.040000e-02
1.670000e-02
2.770000e-02
5.220000e-02
2.530000e-02
1.050000e-02
3.260000e-02
4.000000e-03
3.490000e-02
8.400000e-03
6.400000e-03
8.680000e-02
3.120000e-02
2.720000e-02
2.410000e-02
1.990000e-02
3.410000e-02
1.710000e-02
5.200000e-03
1.280000e-02
6.260000e-02
1.390000e-02
7.600000e-02
4.790000e-02
1.310000e-02
1.130000e-02
1.250000e-02
2.830000e-02
9.000000e-03
3.900000e-03
5.260000e-02
2.130000e-02
7.100000e-03
5.470000e-02
1.040000e-02
1.420000e-02
1.300000e-02
1.300000e-02
6.400000e-03
2.500000e-02
1.340000e-02
5.430000e-02
4.920000e-02
2.420000e-02
2.000000e-04
4.300000e-03
6.400000e-02
7.090000e-02
4.930000e-02
1.670000e-02
1.275000e-01
1.000000e-04
3.750000e-02
2.830000e-02
2.590000e-02
3.260000e-02
5.320000e-02
2.450000e-02
1.730000e-02
4.650000e-02
1.300000e-02
2.560000e-02
3.850000e-02
1.050000e-02
4.700000e-03
1.200000e-02
2.340000e-02
2.160000e-02
5.470000e-02
1.490000e-02
3.260000e-02
5.110000e-02
2.800000e-02
2.890000e-02
1.860000e-02
3.080000e-02
6.040000e-02
1.720000e-02
1.410000e-02
1.240000e-02
2.800000e-02
2.950000e-02
2.120000e-02
7.300000e-03
2.490000e-02
2.460000e-02
3.620000e-02
4.320000e-02
2.280000e-02
2.390000e-02
1.050000e-02
5.300000e-03
2.830000e-02
7.300000e-03
2.280000e-02
6.380000e-02
1.810000e-02
5.290000e-02
5.960000e-02
3.750000e-02
8.700000e-03
3.730000e-02
1.910000e-02
3.350000e-02
2.640000e-02
1.620000e-02
1.124000e-01
2.520000e-02
9.100000e-03
5.700000e-03
3.720000e-02
3.840000e-02
7.500000e-03
3.830000e-02
4.000000e-02
4.570000e-02
4.290000e-02
3.840000e-02
1.070000e-02
3.280000e-02
1.100000e-02
1.240000e-02
1.750000e-02
9.300000e-03
4.740000e-02
1.040000e-02
2.040000e-02
7.360000e-02
2.960000e-02
8.680000e-02
5.200000e-02
5.800000e-03
1.510000e-02
7.000000e-04
2.920000e-02
4.650000e-02
9.500000e-03
2.370000e-02
1.610000e-02
4.390000e-02
1.000000e-02
6.520000e-02
5.500000e-03
3.760000e-02
3.760000e-02
1.560000e-02
2.220000e-02
1.870000e-02
9.200000e-03
2.510000e-02
1.700000e-02
1.820000e-02
3.270000e-02
3.360000e-02
2.930000e-02
1.250000e-02
1.370000e-02
1.420000e-02
1.176000e-01
1.560000e-02
3.410000e-02
6.400000e-03
4.470000e-02
4.040000e-02
1.480000e-02
1.350000e-02
2.550000e-02
3.630000e-02
4.000000e-03
7.370000e-02
5.080000e-02
1.330000e-02
2.000000e-04
2.400000e-02
5.450000e-02
1.790000e-02
1.710000e-02
6.300000e-03
8.700000e-03
1.580000e-02
4.200000e-03
4.930000e-02
5.900000e-03
1.680000e-02
2.340000e-02
2.240000e-02
5.460000e-02
1.950000e-02
4.630000e-02
2.460000e-02
3.280000e-02
1.420000e-02
1.520000e-02
2.740000e-02
3.600000e-03
2.270000e-02
1.780000e-02
3.280000e-02
4.160000e-02
3.580000e-02
5.500000e-03
5.300000e-02
3.900000e-02
7.020000e-02
2.230000e-02
4.770000e-02
2.780000e-02
1.040000e-02
7.870000e-02
8.400000e-03
3.040000e-02
1.670000e-02
4.420000e-02
2.440000e-02
4.280000e-02
6.200000e-03
1.240000e-02
6.000000e-03
2.840000e-02
1.240000e-02
1.006000e-01
4.000000e-03
1.060000e-02
1.950000e-02
2.080000e-02
1.200000e-03
1.790000e-02
2.240000e-02
4.700000e-03
3.290000e-02
1.180000e-02
3.390000e-02
3.330000e-02
2.000000e-03
9.700000e-03
4.580000e-02
3.220000e-02
1.610000e-02
5.000000e-02
1.270000e-02
3.080000e-02
4.210000e-02
6.550000e-02
8.400000e-03
1.240000e-02
1.230000e-02
1.410000e-02
3.570000e-02
2.570000e-02
2.010000e-02
1.110000e-02
7.450000e-02
1.070000e-02
5.440000e-02
5.820000e-02
7.200000e-03
2.040000e-02
2.080000e-02
2.410000e-02
5.200000e-03
1.660000e-02
4.040000e-02
7.400000e-03
7.350000e-02
2.840000e-02
1.640000e-02
1.530000e-02
5.440000e-02
4.190000e-02
4.840000e-02
5.240000e-02
5.200000e-02
1.400000e-02
6.610000e-02
2.720000e-02
3.480000e-02
1.400000e-03
3.580000e-02
2.000000e-02
1.190000e-02
2.140000e-02
1.390000e-02
1.910000e-02
1.760000e-02
2.180000e-02
2.370000e-02
1.920000e-02
9.620000e-02
4.190000e-02
4.270000e-02
6.050000e-02
3.920000e-02
4.320000e-02
2.420000e-02
4.410000e-02
6.310000e-02
2.450000e-02
2.160000e-02
2.580000e-02
2.870000e-02
1.250000e-02
1.100000e-03
3.660000e-02
3.690000e-02
3.020000e-02
5.020000e-02
2.920000e-02
2.840000e-02
3.000000e-03
1.760000e-02
4.450000e-02
6.670000e-02
2.270000e-02
1.100000e-03
1.170000e-02
6.540000e-02
2.170000e-02
4.200000e-02
9.800000e-03
3.280000e-02
2.700000e-03
3.950000e-02
2.390000e-02
1.070000e-02
2.170000e-02
5.400000e-02
1.850000e-02
2.650000e-02
1.800000e-03
6.100000e-03
1.440000e-02
3.880000e-02
7.000000e-03
2.190000e-02
4.780000e-02
2.570000e-02
9.530000e-02
8.760000e-02
5.100000e-02
6.100000e-03
1.660000e-02
3.560000e-02
3.300000e-03
1.990000e-02
4.500000e-03
3.590000e-02
3.260000e-02
5.620000e-02
3.360000e-02
4.550000e-02
1.400000e-02
3.210000e-02
6.400000e-03
1.200000e-03
3.350000e-02
1.460000e-02
2.100000e-03
2.550000e-02
4.200000e-02
1.440000e-02
9.900000e-03
8.560000e-02
3.600000e-03
1.000000e-04
2.580000e-02
9.240000e-02
6.500000e-03
2.740000e-02
2.500000e-03
2.130000e-02
6.680000e-02
1.030000e-02
2.160000e-02
3.170000e-02
9.400000e-02
2.080000e-02
1.390000e-02
1.440000e-02
3.410000e-02
2.600000e-02
4.560000e-02
3.840000e-02
4.200000e-03
4.900000e-02
1.630000e-02
3.330000e-02
1.940000e-02
2.400000e-03
4.020000e-02
2.690000e-02
4.950000e-02
1.810000e-02
7.200000e-03
6.910000e-02
2.840000e-02
2.170000e-02
1.990000e-02
1.230000e-02
1.340000e-02
1.300000e-03
5.610000e-02
2.100000e-03
2.590000e-02
1.770000e-02
5.290000e-02
4.460000e-02
1.100000e-03
4.850000e-02
7.600000e-03
2.900000e-02
8.200000e-03
4.100000e-03
2.240000e-02
1.450000e-02
3.720000e-02
2.830000e-02
3.670000e-02
1.290000e-02
4.700000e-02
1.910000e-02
1.910000e-02
2.930000e-02
3.610000e-02
1.630000e-02
2.950000e-02
3.220000e-02
9.500000e-03
4.200000e-03
2.170000e-02
8.300000e-03
2.860000e-02
4.250000e-02
9.800000e-03
2.730000e-02
6.220000e-02
3.390000e-02
3.010000e-02
1.770000e-02
3.860000e-02
2.310000e-02
1.580000e-02
1.880000e-02
5.080000e-02
3.050000e-02
5.960000e-02
2.820000e-02
2.650000e-02
2.130000e-02
8.300000e-02
2.650000e-02
8.300000e-03
1.250000e-02
2.600000e-02
2.260000e-02
1.330000e-02
4.150000e-02
2.870000e-02
1.360000e-02
2.800000e-02
2.390000e-02
2.300000e-03
4.510000e-02
5.290000e-02
6.460000e-02
1.270000e-02
2.140000e-02
2.900000e-02
3.180000e-02
8.100000e-03
2.310000e-02
4.440000e-02
1.200000e-03
4.910000e-02
1.710000e-02
2.420000e-02
2.000000e-02
7.700000e-03
2.540000e-02
4.670000e-02
1.410000e-02
5.690000e-02
8.940000e-02
2.190000e-02
1.280000e-02
3.310000e-02
3.200000e-02
2.410000e-02
3.700000e-02
7.900000e-03
1.480000e-02
2.440000e-02
1.260000e-02
3.480000e-02
5.160000e-02
4.190000e-02
1.900000e-02
4.610000e-02
5.600000e-03
3.280000e-02
2.900000e-03
5.100000e-03
1.980000e-02
1.590000e-02
1.930000e-02
1.120000e-02
2.400000e-02
2.510000e-02
2.270000e-02
2.620000e-02
1.060000e-02
5.830000e-02
5.700000e-03
1.400000e-03
1.080000e-02
6.850000e-02
1.890000e-02
9.000000e-04
3.300000e-02
9.900000e-03
3.320000e-02
5.230000e-02
3.050000e-02
2.000000e-03
4.080000e-02
2.320000e-02
3.970000e-02
5.300000e-02
5.420000e-02
3.580000e-02
4.390000e-02
8.500000e-03
4.590000e-02
1.120000e-02
1.300000e-02
3.890000e-02
1.220000e-02
6.380000e-02
2.340000e-02
1.230000e-02
1.470000e-02
1.450000e-02
6.550000e-02
1.040000e-02
3.440000e-02
6.900000e-03
3.070000e-02
2.430000e-02
4.450000e-02
9.000000e-03
5.080000e-02
3.410000e-02
6.790000e-02
1.980000e-02
3.610000e-02
8.700000e-03
1.890000e-02
1.000000e-04
4.710000e-02
2.300000e-03
6.000000e-04
3.720000e-02
1.840000e-02
2.740000e-02
1.550000e-02
2.090000e-02
7.900000e-03
5.820000e-02
8.790000e-02
9.300000e-03
2.030000e-02
2.300000e-02
4.100000e-03
2.210000e-02
9.800000e-03
3.330000e-02
2.600000e-02
5.350000e-02
1.280000e-02
3.550000e-02
1.010000e-02
5.100000e-03
1.930000e-02
2.160000e-02
2.940000e-02
2.490000e-02
4.870000e-02
3.980000e-02
1.190000e-02
9.600000e-03
3.260000e-02
4.900000e-03
1.110000e-02
6.090000e-02
1.800000e-03
3.180000e-02
2.320000e-02
1.840000e-02
5.700000e-03
1.910000e-02
2.850000e-02
2.100000e-03
2.490000e-02
4.300000e-02
1.690000e-02
3.770000e-02
1.110000e-02
3.260000e-02
2.730000e-02
5.520000e-02
3.120000e-02
3.500000e-02
1.790000e-02
5.790000e-02
5.210000e-02
1.180000e-02
3.220000e-02
4.720000e-02
4.710000e-02
7.860000e-02
4.400000e-02
2.990000e-02
2.450000e-02
1.970000e-02
3.250000e-02
3.610000e-02
2.250000e-02
1.601000e-01
4.400000e-03
2.400000e-02
1.230000e-02
1.160000e-02
2.730000e-02
1.670000e-02
1.930000e-02
1.600000e-03
3.280000e-02
6.100000e-03
4.880000e-02
3.760000e-02
4.030000e-02
5.870000e-02
2.210000e-02
1.650000e-02
1.450000e-02
2.300000e-02
1.240000e-02
1.420000e-02
4.330000e-02
3.170000e-02
9.500000e-03
4.820000e-02
9.570000e-02
1.660000e-02
4.670000e-02
2.880000e-02
3.670000e-02
4.500000e-02
6.300000e-03
4.200000e-02
1.900000e-02
1.140000e-02
2.710000e-02
9.600000e-03
2.000000e-03
3.000000e-02
2.490000e-02
1.170000e-02
2.170000e-02
1.840000e-02
1.880000e-02
1.020000e-02
4.100000e-02
4.270000e-02
2.660000e-02
1.880000e-02
5.250000e-02
3.300000e-03
1.200000e-03
9.400000e-03
7.500000e-03
3.670000e-02
3.050000e-02
7.500000e-03
5.950000e-02
6.200000e-03
6.100000e-03
7.600000e-03
1.580000e-02
6.250000e-02
9.500000e-03
4.610000e-02
1.310000e-02
1.080000e-02
8.400000e-03
4.490000e-02
5.290000e-02
1.710000e-02
7.700000e-03
2.230000e-02
4.500000e-02
1.900000e-02
2.800000e-02
6.300000e-03
2.530000e-02
3.560000e-02
1.930000e-02
2.640000e-02
1.360000e-02
4.300000e-03
2.830000e-02
2.400000e-03
8.400000e-03
4.290000e-02
1.750000e-02
6.380000e-02
1.820000e-02
5.540000e-02
1.250000e-02
3.470000e-02
9.900000e-03
6.600000e-03
4.020000e-02
2.300000e-03
6.400000e-03
3.470000e-02
8.500000e-03
2.000000e-04
4.390000e-02
2.360000e-02
6.760000e-02
5.860000e-02
3.340000e-02
8.970000e-02
3.700000e-03
3.590000e-02
5.000000e-03
3.480000e-02
4.030000e-02
1.500000e-02
3.090000e-02
1.990000e-02
7.300000e-02
1.020000e-02
3.390000e-02
3.770000e-02
8.000000e-04
1.660000e-02
5.700000e-03
2.000000e-02
1.190000e-02
1.960000e-02
5.000000e-03
3.680000e-02
5.250000e-02
6.300000e-03
6.880000e-02
5.160000e-02
3.930000e-02
4.120000e-02
4.770000e-02
3.610000e-02
1.330000e-02
3.270000e-02
2.000000e-04
6.920000e-02
1.970000e-02
4.220000e-02
1.310000e-02
4.400000e-02
6.400000e-03
2.060000e-02
2.210000e-02
2.040000e-02
3.700000e-03
9.700000e-02
3.160000e-02
3.270000e-02
3.500000e-02
3.550000e-02
3.310000e-02
2.250000e-02
2.370000e-02
4.660000e-02
4.380000e-02
5.530000e-02
1.890000e-02
5.900000e-03
4.830000e-02
1.800000e-03
2.970000e-02
7.300000e-03
1.800000e-03
7.100000e-03
1.260000e-02
8.360000e-02
2.460000e-02
6.600000e-03
2.070000e-02
5.880000e-02
1.370000e-02
4.800000e-03
2.110000e-02
2.140000e-02
2.650000e-02
2.040000e-02
1.090000e-02
4.570000e-02
9.800000e-03
1.570000e-02
5.340000e-02
1.900000e-02
5.910000e-02
4.520000e-02
3.450000e-02
3.260000e-02
3.000000e-03
1.233000e-01
1.660000e-02
1.440000e-02
1.630000e-02
2.420000e-02
3.570000e-02
5.140000e-02
5.850000e-02
3.080000e-02
6.010000e-02
1.500000e-02
3.340000e-02
1.310000e-02
7.000000e-03
4.110000e-02
1.200000e-02
2.300000e-03
5.560000e-02
1.500000e-02
1.310000e-02
2.910000e-02
2.300000e-02
2.790000e-02
3.280000e-02
3.900000e-03
2.090000e-02
1.110000e-02
2.500000e-03
4.420000e-02
2.590000e-02
2.750000e-02
2.300000e-03
4.000000e-04
2.390000e-02
4.270000e-02
1.640000e-02
1.560000e-02
1.820000e-02
1.136000e-01
1.990000e-02
3.390000e-02
1.820000e-02
1.270000e-02
2.890000e-02
2.920000e-02
6.600000e-03
3.270000e-02
5.380000e-02
7.800000e-03
4.600000e-03
2.610000e-02
6.400000e-03
9.700000e-03
7.000000e-03
1.600000e-02
2.100000e-02
1.070000e-02
2.650000e-02
3.180000e-02
3.400000e-02
1.450000e-02
1.800000e-03
9.000000e-04
6.220000e-02
1.600000e-02
4.710000e-02
3.590000e-02
8.200000e-03
4.100000e-03
3.970000e-02
1.070000e-02
3.470000e-02
4.450000e-02
9.400000e-03
7.900000e-03
2.210000e-02
1.980000e-02
8.070000e-02
7.800000e-03
3.410000e-02
1.320000e-02
2.800000e-03
1.470000e-02
1.260000e-02
3.090000e-02
2.150000e-02
9.820000e-02
2.470000e-02
3.150000e-02
5.700000e-03
4.060000e-02
3.220000e-02
7.200000e-03
4.380000e-02
4.900000e-03
2.510000e-02
1.310000e-02
2.030000e-02
1.440000e-02
2.700000e-03
1.250000e-02
9.300000e-03
3.400000e-03
3.860000e-02
2.130000e-02
5.070000e-02
1.040000e-02
3.740000e-02
5.700000e-03
5.000000e-03
3.140000e-02
1.300000e-03
2.500000e-02
1.670000e-02
4.540000e-02
6.000000e-02
4.710000e-02
1.170000e-02
6.020000e-02
2.460000e-02
1.250000e-02
2.620000e-02
1.160000e-02
7.620000e-02
6.900000e-03
4.700000e-03
2.840000e-02
2.260000e-02
6.110000e-02
4.700000e-02
3.010000e-02
1.670000e-02
4.360000e-02
8.300000e-03
2.110000e-02
2.040000e-02
1.530000e-02
3.470000e-02
1.820000e-02
2.970000e-02
2.680000e-02
8.820000e-02
2.620000e-02
9.100000e-03
1.500000e-03
1.290000e-02
1.230000e-02
6.660000e-02
2.890000e-02
2.010000e-02
9.580000e-02
1.890000e-02
1.850000e-02
4.180000e-02
2.430000e-02
6.390000e-02
2.980000e-02
3.580000e-02
6.700000e-03
4.860000e-02
3.140000e-02
1.440000e-02
1.940000e-02
1.220000e-02
2.930000e-02
9.940000e-02
1.950000e-02
4.240000e-02
2.700000e-03
1.410000e-02
5.480000e-02
2.770000e-02
1.620000e-02
3.260000e-02
2.620000e-02
2.530000e-02
8.100000e-03
1.470000e-02
3.230000e-02
2.410000e-02
4.640000e-02
1.630000e-02
1.270000e-02
8.800000e-03
1.460000e-02
1.450000e-02
3.950000e-02
2.030000e-02
2.620000e-02
5.400000e-03
1.230000e-02
1.090000e-02
7.010000e-02
1.090000e-02
2.730000e-02
9.490000e-02
6.010000e-02
1.150000e-02
2.110000e-02
3.990000e-02
6.260000e-02
9.200000e-03
2.360000e-02
3.860000e-02
3.520000e-02
5.900000e-03
7.100000e-03
2.860000e-02
1.270000e-02
4.480000e-02
3.770000e-02
4.300000e-02
2.500000e-02
2.240000e-02
5.720000e-02
1.760000e-02
6.870000e-02
1.220000e-02
7.500000e-03
2.450000e-02
1.760000e-02
6.500000e-03
1.510000e-02
4.000000e-04
3.010000e-02
4.280000e-02
1.750000e-02
8.000000e-04
1.810000e-02
5.800000e-03
4.000000e-03
1.000000e-04
1.830000e-02
2.190000e-02
5.530000e-02
2.330000e-02
3.460000e-02
1.770000e-02
4.700000e-02
3.500000e-02
2.830000e-02
2.340000e-02
7.610000e-02
4.930000e-02
2.000000e-03
3.030000e-02
7.030000e-02
3.460000e-02
3.960000e-02
5.410000e-02
1.400000e-03
1.220000e-02
3.240000e-02
8.600000e-03
6.600000e-03
9.300000e-03
2.650000e-02
9.070000e-02
1.460000e-02
2.320000e-02
2.380000e-02
2.400000e-02
4.280000e-02
7.640000e-02
2.680000e-02
1.460000e-02
3.040000e-02
3.670000e-02
2.670000e-02
1.900000e-03
1.460000e-02
6.390000e-02
2.210000e-02
1.580000e-02
2.560000e-02
2.400000e-03
1.643000e-01
4.780000e-02
2.350000e-02
6.400000e-03
8.200000e-03
4.400000e-03
1.990000e-02
5.000000e-04
3.000000e-03
2.640000e-02
2.860000e-02
2.140000e-02
2.930000e-02
3.550000e-02
3.360000e-02
1.010000e-02
2.820000e-02
2.320000e-02
2.500000e-03
2.060000e-02
2.050000e-02
2.160000e-02
3.790000e-02
8.260000e-02
2.440000e-02
4.780000e-02
2.080000e-02
3.750000e-02
8.620000e-02
4.010000e-02
4.980000e-02
6.690000e-02
5.640000e-02
1.140000e-02
7.900000e-03
5.510000e-02
1.110000e-02
7.940000e-02
1.030000e-02
3.100000e-02
3.880000e-02
2.570000e-02
6.280000e-02
3.200000e-02
1.850000e-02
1.280000e-02
3.550000e-02
1.340000e-02
8.240000e-02
4.450000e-02
1.800000e-02
5.710000e-02
4.620000e-02
1.000000e-02
3.530000e-02
3.390000e-02
1.570000e-02
2.000000e-04
9.000000e-03
3.410000e-02
6.300000e-03
1.090000e-02
2.380000e-02
4.010000e-02
2.110000e-02
1.310000e-02
9.800000e-03
3.060000e-02
2.030000e-02
1.030000e-02
2.520000e-02
5.000000e-03
5.520000e-02
1.210000e-02
4.210000e-02
3.130000e-02
2.870000e-02
2.600000e-02
6.800000e-03
4.020000e-02
3.710000e-02
1.480000e-02
7.290000e-02
6.500000e-03
3.100000e-03
6.340000e-02
6.100000e-03
2.220000e-02
3.100000e-02
3.200000e-03
2.380000e-02
1.190000e-02
7.660000e-02
3.240000e-02
1.640000e-02
5.120000e-02
2.010000e-02
6.720000e-02
1.570000e-02
8.800000e-03
7.800000e-03
1.570000e-02
1.020000e-02
8.860000e-02
2.150000e-02
5.100000e-03
1.320000e-02
2.550000e-02
1.500000e-03
5.670000e-02
5.070000e-02
2.660000e-02
5.190000e-02
1.290000e-02
2.110000e-02
1.410000e-02
2.530000e-02
1.840000e-02
2.500000e-03
3.520000e-02
2.060000e-02
6.680000e-02
2.160000e-02
2.560000e-02
5.190000e-02
6.580000e-02
3.630000e-02
2.950000e-02
2.660000e-02
1.300000e-02
4.330000e-02
1.590000e-02
2.360000e-02
4.720000e-02
1.210000e-02
2.190000e-02
2.540000e-02
4.330000e-02
3.880000e-02
3.610000e-02
1.490000e-02
8.000000e-03
2.400000e-02
4.690000e-02
1.700000e-03
4.920000e-02
6.000000e-04
8.100000e-03
1.102000e-01
2.330000e-02
3.330000e-02
4.410000e-02
5.570000e-02
5.340000e-02
8.730000e-02
9.800000e-03
1.440000e-02
8.200000e-03
4.950000e-02
6.900000e-03
6.100000e-03
6.900000e-02
2.290000e-02
1.850000e-02
4.400000e-02
7.450000e-02
1.870000e-02
1.540000e-02
1.450000e-02
1.200000e-03
2.260000e-02
4.550000e-02
3.520000e-02
2.400000e-03
2.100000e-02
2.190000e-02
6.540000e-02
7.250000e-02
5.600000e-03
1.370000e-02
7.320000e-02
6.990000e-02
2.510000e-02
1.920000e-02
3.940000e-02
1.800000e-03
1.830000e-02
3.740000e-02
2.280000e-02
3.200000e-03
1.490000e-02
7.300000e-03
5.270000e-02
2.950000e-02
4.480000e-02
5.300000e-02
4.250000e-02
5.400000e-03
3.590000e-02
4.560000e-02
3.020000e-02
2.400000e-03
1.600000e-02
7.370000e-02
2.610000e-02
3.530000e-02
3.520000e-02
4.330000e-02
2.590000e-02
9.700000e-03
1.050000e-02
1.760000e-02
5.350000e-02
3.940000e-02
1.730000e-02
3.330000e-02
6.000000e-04
7.200000e-03
1.760000e-02
4.840000e-02
1.690000e-02
2.050000e-02
4.700000e-02
3.100000e-02
7.300000e-02
4.690000e-02
4.400000e-03
2.750000e-02
1.030000e-02
2.700000e-03
3.420000e-02
5.000000e-04
2.910000e-02
1.940000e-02
6.570000e-02
4.070000e-02
7.800000e-03
2.090000e-02
3.450000e-02
3.150000e-02
2.020000e-02
3.270000e-02
2.720000e-02
4.220000e-02
5.590000e-02
4.810000e-02
5.620000e-02
3.350000e-02
1.660000e-02
1.410000e-02
8.000000e-04
2.470000e-02
4.650000e-02
6.080000e-02
9.400000e-03
3.270000e-02
3.110000e-02
8.320000e-02
2.740000e-02
5.650000e-02
7.000000e-03
1.390000e-02
5.730000e-02
4.370000e-02
1.750000e-02
4.520000e-02
4.810000e-02
2.050000e-02
3.160000e-02
2.590000e-02
1.200000e-02
1.800000e-02
3.730000e-02
1.150000e-02
2.630000e-02
2.080000e-02
2.050000e-02
1.540000e-02
8.980000e-02
3.820000e-02
5.430000e-02
1.450000e-02
3.600000e-03
3.150000e-02
2.310000e-02
1.750000e-02
6.070000e-02
3.090000e-02
2.190000e-02
1.740000e-02
1.930000e-02
7.000000e-04
1.960000e-02
6.000000e-03
2.130000e-02
2.340000e-02
3.330000e-02
9.400000e-03
4.560000e-02
8.090000e-02
7.800000e-03
3.240000e-02
2.900000e-02
3.500000e-03
3.100000e-03
1.280000e-02
3.400000e-03
1.000000e-03
2.320000e-02
9.250000e-02
4.070000e-02
3.060000e-02
5.000000e-03
1.900000e-02
1.690000e-02
2.180000e-02
3.800000e-03
8.560000e-02
4.390000e-02
1.900000e-03
9.900000e-03
6.550000e-02
3.740000e-02
3.940000e-02
2.380000e-02
3.610000e-02
3.640000e-02
2.690000e-02
4.430000e-02
9.000000e-03
1.650000e-02
2.580000e-02
7.640000e-02
3.000000e-04
4.500000e-02
2.500000e-03
5.450000e-02
6.580000e-02
1.950000e-02
1.640000e-02
1.780000e-02
3.000000e-04
2.620000e-02
6.180000e-02
4.330000e-02
2.270000e-02
6.140000e-02
1.000000e-03
5.210000e-02
8.140000e-02
2.030000e-02
3.670000e-02
1.210000e-02
5.090000e-02
8.140000e-02
1.630000e-02
1.530000e-02
3.370000e-02
2.250000e-02
5.690000e-02
2.610000e-02
2.080000e-02
6.590000e-02
1.490000e-02
3.100000e-03
1.170000e-02
1.710000e-02
2.500000e-02
1.240000e-02
3.090000e-02
3.840000e-02
1.300000e-03
3.320000e-02
2.670000e-02
1.570000e-02
2.600000e-02
8.740000e-02
4.020000e-02
6.070000e-02
2.300000e-03
6.060000e-02
1.710000e-02
1.250000e-02
2.130000e-02
9.050000e-02
3.600000e-03
3.600000e-02
3.080000e-02
1.900000e-02
2.340000e-02
5.090000e-02
3.440000e-02
2.640000e-02
1.370000e-02
3.930000e-02
2.270000e-02
2.560000e-02
2.230000e-02
5.120000e-02
4.640000e-02
2.940000e-02
1.510000e-02
5.900000e-03
4.190000e-02
1.510000e-02
2.320000e-02
5.550000e-02
9.100000e-03
1.270000e-02
1.910000e-02
1.860000e-02
1.039000e-01
6.780000e-02
1.070000e-02
1.440000e-02
4.470000e-02
7.600000e-03
3.650000e-02
2.980000e-02
1.740000e-02
1.130000e-02
1.740000e-02
5.320000e-02
1.730000e-02
4.200000e-03
2.010000e-02
1.320000e-02
6.100000e-03
4.800000e-02
2.090000e-02
2.200000e-03
2.640000e-02
4.180000e-02
3.100000e-03
2.020000e-02
7.000000e-03
6.600000e-02
4.150000e-02
9.840000e-02
7.000000e-03
3.680000e-02
2.860000e-02
2.160000e-02
1.027000e-01
5.940000e-02
1.810000e-02
7.900000e-03
7.540000e-02
2.080000e-02
3.200000e-02
2.620000e-02
1.480000e-02
7.700000e-02
1.890000e-02
2.050000e-02
3.740000e-02
4.240000e-02
4.300000e-02
1.520000e-02
1.830000e-02
5.610000e-02
2.000000e-02
2.220000e-02
6.770000e-02
2.140000e-02
2.370000e-02
3.490000e-02
1.310000e-02
1.720000e-02
1.600000e-02
5.270000e-02
4.780000e-02
2.330000e-02
4.190000e-02
4.140000e-02
3.530000e-02
8.600000e-03
6.010000e-02
1.280000e-02
2.120000e-02
2.350000e-02
1.360000e-02
3.320000e-02
3.240000e-02
4.200000e-03
4.320000e-02
3.140000e-02
2.350000e-02
3.230000e-02
2.030000e-02
7.370000e-02
4.630000e-02
1.100000e-02
1.210000e-02
4.990000e-02
1.870000e-02
4.750000e-02
2.220000e-02
3.200000e-02
6.500000e-03
2.820000e-02
3.800000e-02
3.320000e-02
5.580000e-02
2.420000e-02
5.200000e-02
1.950000e-02
1.700000e-02
6.500000e-03
3.000000e-04
9.600000e-03
4.600000e-03
6.000000e-03
3.750000e-02
4.390000e-02
3.040000e-02
3.580000e-02
2.770000e-02
2.650000e-02
1.590000e-02
5.130000e-02
4.340000e-02
2.650000e-02
2.140000e-02
3.200000e-03
3.600000e-02
1.440000e-02
2.080000e-02
1.550000e-02
1.610000e-02
4.910000e-02
1.420000e-02
2.420000e-02
3.290000e-02
2.800000e-03
1.600000e-03
6.200000e-03
2.100000e-02
9.600000e-03
5.080000e-02
3.500000e-03
2.950000e-02
1.890000e-02
5.300000e-03
3.280000e-02
1.740000e-02
9.020000e-02
2.040000e-02
2.470000e-02
1.490000e-02
3.440000e-02
4.900000e-03
3.170000e-02
1.830000e-02
2.900000e-02
4.050000e-02
2.800000e-02
3.080000e-02
4.340000e-02
3.160000e-02
4.010000e-02
1.270000e-02
2.440000e-02
6.730000e-02
1.483000e-01
2.700000e-02
2.640000e-02
4.650000e-02
3.300000e-03
2.070000e-02
3.200000e-02
5.400000e-03
2.600000e-03
3.900000e-02
3.090000e-02
5.850000e-02
3.750000e-02
7.000000e-03
3.880000e-02
1.110000e-02
3.560000e-02
4.630000e-02
2.120000e-02
3.100000e-02
1.710000e-02
7.940000e-02
3.200000e-02
1.310000e-02
1.500000e-02
4.000000e-03
3.560000e-02
6.200000e-02
3.980000e-02
4.480000e-02
6.500000e-03
2.730000e-02
2.110000e-02
1.260000e-02
1.800000e-03
3.740000e-02
2.790000e-02
4.500000e-03
2.730000e-02
4.630000e-02
2.950000e-02
1.380000e-02
5.620000e-02
2.920000e-02
2.090000e-02
1.050000e-02
1.080000e-02
2.180000e-02
6.690000e-02
6.100000e-03
2.130000e-02
1.280000e-02
6.430000e-02
3.260000e-02
3.580000e-02
2.870000e-02
2.100000e-02
2.430000e-02
3.900000e-02
7.940000e-02
6.200000e-03
1.510000e-02
1.420000e-02
5.880000e-02
1.140000e-02
8.330000e-02
4.140000e-02
4.480000e-02
7.330000e-02
8.980000e-02
5.110000e-02
3.800000e-03
2.900000e-03
9.000000e-03
6.570000e-02
9.200000e-03
2.230000e-02
4.220000e-02
7.030000e-02
8.100000e-03
2.480000e-02
2.710000e-02
1.090000e-02
4.160000e-02
1.940000e-02
7.600000e-03
3.550000e-02
2.640000e-02
4.730000e-02
2.070000e-02
2.470000e-02
5.250000e-02
1.370000e-02
2.990000e-02
1.810000e-02
3.620000e-02
2.000000e-03
1.190000e-02
7.230000e-02
1.440000e-02
1.480000e-02
1.800000e-02
4.950000e-02
7.200000e-03
4.570000e-02
8.300000e-03
8.700000e-03
1.930000e-02
1.750000e-02
1.580000e-02
4.410000e-02
1.000000e-04
1.690000e-02
2.930000e-02
2.530000e-02
1.120000e-02
7.400000e-02
1.870000e-02
2.300000e-02
4.500000e-02
5.260000e-02
2.690000e-02
5.230000e-02
3.500000e-03
1.600000e-03
4.830000e-02
1.020000e-02
4.890000e-02
7.400000e-02
4.150000e-02
1.830000e-01
2.640000e-02
2.890000e-02
4.230000e-02
1.850000e-02
2.750000e-02
1.690000e-02
5.920000e-02
3.130000e-02
4.080000e-02
1.020000e-02
2.110000e-02
6.550000e-02
1.700000e-03
1.510000e-02
1.680000e-02
1.100000e-03
2.100000e-02
1.520000e-02
6.770000e-02
3.340000e-02
2.750000e-02
1.950000e-02
3.440000e-02
2.780000e-02
5.030000e-02
2.790000e-02
2.660000e-02
2.590000e-02
4.450000e-02
8.600000e-02
1.690000e-02
2.740000e-02
2.870000e-02
5.000000e-04
4.300000e-02
1.780000e-02
3.050000e-02
3.990000e-02
2.480000e-02
1.260000e-02
1.920000e-02
6.800000e-03
2.600000e-03
2.140000e-02
2.860000e-02
2.540000e-02
6.670000e-02
5.270000e-02
4.120000e-02
4.000000e-04
2.090000e-02
1.240000e-02
2.300000e-03
8.770000e-02
1.710000e-02
6.290000e-02
2.110000e-02
4.200000e-03
4.640000e-02
3.700000e-03
2.010000e-02
1.370000e-02
1.160000e-02
3.880000e-02
4.600000e-02
9.500000e-03
1.670000e-02
1.150000e-02
3.330000e-02
2.530000e-02
3.000000e-04
7.070000e-02
6.800000e-03
9.900000e-03
1.770000e-02
1.200000e-02
5.680000e-02
2.860000e-02
8.000000e-03
2.000000e-03
2.240000e-02
6.400000e-03
7.600000e-03
3.330000e-02
5.000000e-04
9.150000e-02
3.700000e-03
2.400000e-02
3.740000e-02
3.170000e-02
4.720000e-02
1.790000e-02
3.160000e-02
4.350000e-02
4.210000e-02
3.740000e-02
4.230000e-02
2.650000e-02
1.600000e-03
8.500000e-03
8.400000e-03
5.080000e-02
4.150000e-02
4.230000e-02
3.930000e-02
2.370000e-02
9.400000e-03
2.410000e-02
1.960000e-02
1.000000e-04
1.930000e-02
4.600000e-02
2.860000e-02
4.040000e-02
4.640000e-02
6.000000e-04
1.520000e-02
4.960000e-02
7.600000e-03
1.580000e-02
1.520000e-02
1.100000e-02
5.330000e-02
5.010000e-02
4.350000e-02
6.300000e-03
4.240000e-02
8.100000e-03
2.840000e-02
3.130000e-02
4.800000e-03
1.790000e-02
3.690000e-02
6.800000e-02
1.150000e-02
1.068000e-01
4.410000e-02
1.700000e-03
6.200000e-03
4.900000e-03
1.070000e-02
3.170000e-02
3.940000e-02
6.820000e-02
1.600000e-02
2.740000e-02
5.200000e-03
5.760000e-02
3.130000e-02
1.950000e-02
9.220000e-02
1.790000e-02
1.350000e-02
1.200000e-02
5.060000e-02
1.091000e-01
2.370000e-02
4.280000e-02
1.980000e-02
2.670000e-02
2.020000e-02
3.370000e-02
1.980000e-02
1.470000e-02
1.230000e-02
4.170000e-02
1.900000e-02
1.070000e-02
2.220000e-02
2.800000e-03
1.420000e-02
1.940000e-02
2.190000e-02
6.150000e-02
6.840000e-02
1.330000e-02
5.570000e-02
2.120000e-02
2.100000e-02
3.720000e-02
3.700000e-03
1.740000e-02
1.070000e-02
5.200000e-02
1.200000e-03
1.430000e-02
2.860000e-02
2.050000e-02
2.910000e-02
4.490000e-02
1.630000e-02
1.020000e-02
9.400000e-03
1.570000e-02
5.220000e-02
1.380000e-02
3.900000e-03
5.260000e-02
1.670000e-02
1.510000e-02
4.170000e-02
2.150000e-02
8.300000e-03
2.520000e-02
3.040000e-02
5.040000e-02
6.230000e-02
1.740000e-02
3.390000e-02
2.860000e-02
1.070000e-02
5.720000e-02
2.610000e-02
3.540000e-02
4.700000e-02
5.100000e-03
4.850000e-02
5.900000e-03
1.830000e-02
2.520000e-02
2.980000e-02
5.610000e-02
1.730000e-02
2.090000e-02
3.000000e-03
7.400000e-03
1.530000e-02
3.620000e-02
5.400000e-03
2.600000e-02
1.820000e-02
2.940000e-02
2.220000e-02
6.410000e-02
3.600000e-02
2.270000e-02
6.600000e-03
1.750000e-02
4.370000e-02
2.300000e-03
1.760000e-02
3.230000e-02
3.100000e-03
4.060000e-02
7.480000e-02
3.490000e-02
1.320000e-02
1.810000e-02
5.510000e-02
9.800000e-03
1.500000e-02
3.670000e-02
2.990000e-02
2.310000e-02
1.070000e-02
2.110000e-02
7.600000e-03
5.000000e-02
2.810000e-02
6.400000e-03
2.900000e-02
6.860000e-02
1.180000e-02
1.240000e-01
5.630000e-02
3.200000e-03
1.540000e-02
1.480000e-02
3.140000e-02
1.460000e-02
2.280000e-02
1.600000e-03
3.210000e-02
3.970000e-02
1.140000e-02
1.140000e-02
2.090000e-02
2.440000e-02
1.570000e-02
5.070000e-02
2.210000e-02
3.360000e-02
1.190000e-02
2.480000e-02
4.300000e-03
5.500000e-02
2.400000e-02
2.230000e-02
3.080000e-02
1.030000e-02
4.390000e-02
1.700000e-03
2.300000e-03
5.880000e-02
5.610000e-02
3.330000e-02
2.600000e-03
6.900000e-03
4.800000e-02
2.510000e-02
4.100000e-03
9.000000e-03
3.780000e-02
2.360000e-02
5.330000e-02
6.720000e-02
5.600000e-03
1.980000e-02
5.650000e-02
2.900000e-03
3.440000e-02
1.190000e-02
8.200000e-03
5.470000e-02
2.600000e-02
8.600000e-03
1.200000e-02
1.740000e-02
1.310000e-02
3.910000e-02
5.070000e-02
3.630000e-02
3.120000e-02
8.550000e-02
8.400000e-03
4.200000e-02
6.780000e-02
5.700000e-03
1.370000e-02
1.250000e-02
6.130000e-02
6.250000e-02
4.040000e-02
4.510000e-02
2.330000e-02
7.790000e-02
6.340000e-02
1.200000e-03
1.390000e-02
9.120000e-02
4.300000e-03
3.160000e-02
1.300000e-02
8.650000e-02
3.360000e-02
3.120000e-02
5.750000e-02
1.310000e-02
8.600000e-03
5.290000e-02
2.670000e-02
1.560000e-02
4.880000e-02
1.300000e-02
4.600000e-03
2.900000e-02
2.750000e-02
4.100000e-02
2.360000e-02
1.730000e-02
6.850000e-02
2.150000e-02
3.000000e-04
1.830000e-02
3.520000e-02
2.280000e-02
7.150000e-02
1.347000e-01
4.300000e-03
4.200000e-02
3.740000e-02
2.450000e-02
7.500000e-03
7.200000e-02
7.320000e-02
2.810000e-02
3.240000e-02
2.390000e-02
1.320000e-02
2.260000e-02
1.138000e-01
1.910000e-02
4.130000e-02
2.600000e-02
2.110000e-02
9.100000e-03
1.980000e-02
4.670000e-02
2.000000e-03
4.300000e-03
2.740000e-02
3.690000e-02
3.050000e-02
1.040000e-02
1.030000e-02
3.930000e-02
2.100000e-03
2.810000e-02
2.140000e-02
1.050000e-02
3.920000e-02
3.360000e-02
6.330000e-02
1.710000e-02
2.680000e-02
5.770000e-02
4.730000e-02
2.790000e-02
5.370000e-02
8.200000e-03
1.740000e-02
6.940000e-02
9.600000e-03
5.950000e-02
2.400000e-03
2.450000e-02
4.440000e-02
4.420000e-02
1.470000e-02
1.960000e-02
1.940000e-02
2.350000e-02
1.430000e-02
1.100000e-02
4.310000e-02
1.240000e-02
2.000000e-04
2.960000e-02
5.000000e-04
5.400000e-03
2.740000e-02
4.090000e-02
1.150000e-02
4.010000e-02
2.450000e-02
3.260000e-02
7.300000e-03
3.000000e-03
7.920000e-02
2.390000e-02
1.630000e-02
4.500000e-02
5.760000e-02
1.380000e-02
2.040000e-02
2.580000e-02
3.710000e-02
6.700000e-03
1.560000e-02
6.010000e-02
1.040000e-02
5.600000e-03
2.900000e-02
2.300000e-03
1.400000e-02
2.090000e-02
2.190000e-02
1.370000e-02
5.080000e-02
3.740000e-02
2.510000e-02
9.000000e-03
1.830000e-02
1.135000e-01
4.400000e-02
2.080000e-02
3.790000e-02
2.700000e-02
1.140000e-02
1.330000e-02
4.450000e-02
3.690000e-02
4.870000e-02
2.790000e-02
5.010000e-02
3.560000e-02
3.640000e-02
1.220000e-02
4.600000e-02
4.170000e-02
1.890000e-02
3.630000e-02
2.580000e-02
3.200000e-03
3.730000e-02
1.920000e-02
2.830000e-02
1.600000e-02
5.030000e-02
1.720000e-02
2.130000e-02
2.480000e-02
1.820000e-02
3.610000e-02
2.150000e-02
1.560000e-02
2.420000e-02
4.030000e-02
2.500000e-03
3.790000e-02
1.240000e-02
1.480000e-02
4.080000e-02
3.200000e-02
2.280000e-02
1.640000e-02
5.840000e-02
1.770000e-02
8.260000e-02
1.190000e-02
1.250000e-02
4.240000e-02
4.930000e-02
6.800000e-03
1.420000e-02
1.970000e-02
3.000000e-04
1.660000e-02
4.560000e-02
5.430000e-02
1.960000e-02
6.000000e-04
8.600000e-03
9.300000e-03
3.500000e-02
8.480000e-02
1.900000e-02
2.120000e-02
4.520000e-02
8.100000e-03
1.770000e-02
9.500000e-03
4.570000e-02
1.780000e-02
2.360000e-02
2.980000e-02
9.310000e-02
3.730000e-02
3.700000e-03
1.620000e-02
1.210000e-02
9.400000e-03
2.180000e-02
2.220000e-02
7.000000e-03
1.050000e-02
5.940000e-02
2.400000e-03
3.920000e-02
1.410000e-02
7.590000e-02
1.260000e-02
1.600000e-03
5.580000e-02
3.790000e-02
1.180000e-02
9.520000e-02
2.290000e-02
7.000000e-04
3.380000e-02
3.050000e-02
1.780000e-02
3.550000e-02
3.180000e-02
6.000000e-02
4.440000e-02
2.870000e-02
3.060000e-02
9.200000e-03
1.660000e-02
9.300000e-02
4.070000e-02
3.470000e-02
3.120000e-02
1.330000e-02
2.260000e-02
4.660000e-02
4.650000e-02
2.910000e-02
7.490000e-02
1.380000e-02
6.000000e-03
1.190000e-02
4.240000e-02
1.530000e-02
6.240000e-02
5.420000e-02
4.950000e-02
3.200000e-03
2.810000e-02
5.540000e-02
4.950000e-02
9.290000e-02
1.600000e-03
3.660000e-02
3.010000e-02
1.280000e-02
1.400000e-03
3.350000e-02
8.500000e-03
7.400000e-03
2.510000e-02
1.900000e-02
2.760000e-02
4.440000e-02
6.600000e-03
1.110000e-02
1.480000e-02
3.320000e-02
2.200000e-02
4.320000e-02
1.190000e-02
1.000000e-02
5.660000e-02
7.530000e-02
2.910000e-02
1.430000e-02
3.400000e-02
3.140000e-02
4.290000e-02
3.910000e-02
6.570000e-02
3.490000e-02
4.320000e-02
3.770000e-02
2.340000e-02
2.900000e-02
2.960000e-02
3.500000e-02
2.450000e-02
1.070000e-02
2.350000e-02
1.110000e-02
7.000000e-03
3.800000e-02
8.400000e-03
9.000000e-03
1.590000e-02
1.400000e-03
4.200000e-03
4.600000e-03
2.730000e-02
1.900000e-02
1.490000e-02
4.290000e-02
1.150000e-02
3.400000e-03
1.140000e-02
1.150000e-02
1.200000e-02
2.900000e-03
3.740000e-02
1.680000e-02
1.670000e-02
8.500000e-03
2.310000e-02
2.680000e-02
7.450000e-02
3.340000e-02
4.400000e-03
1.430000e-02
2.410000e-02
5.110000e-02
8.900000e-03
7.700000e-03
4.470000e-02
7.000000e-03
7.200000e-03
1.840000e-02
6.600000e-03
1.000000e-02
2.340000e-02
1.720000e-02
4.810000e-02
1.600000e-03
2.770000e-02
1.210000e-02
3.790000e-02
4.400000e-02
3.190000e-02
4.370000e-02
1.500000e-02
2.920000e-02
5.400000e-03
3.950000e-02
1.570000e-02
6.800000e-03
1.840000e-02
1.050000e-02
4.560000e-02
2.160000e-02
9.100000e-03
2.240000e-02
1.220000e-02
5.170000e-02
1.620000e-02
2.080000e-02
1.370000e-02
6.150000e-02
3.260000e-02
4.690000e-02
6.230000e-02
6.400000e-03
4.390000e-02
2.650000e-02
2.470000e-02
4.910000e-02
7.000000e-04
7.530000e-02
2.910000e-02
2.670000e-02
2.720000e-02
2.230000e-02
1.430000e-02
4.850000e-02
1.840000e-02
6.000000e-02
7.300000e-03
3.520000e-02
2.650000e-02
1.600000e-03
2.050000e-02
8.600000e-03
1.740000e-02
4.660000e-02
8.900000e-03
3.150000e-02
6.000000e-03
2.490000e-02
2.800000e-03
2.680000e-02
7.120000e-02
2.530000e-02
2.660000e-02
3.020000e-02
1.280000e-02
2.100000e-02
5.330000e-02
7.000000e-03
1.113000e-01
3.040000e-02
3.970000e-02
1.570000e-02
6.570000e-02
1.590000e-02
7.170000e-02
9.000000e-04
2.650000e-02
5.080000e-02
6.280000e-02
4.370000e-02
1.440000e-02
1.000000e-02
4.170000e-02
5.000000e-04
7.210000e-02
2.370000e-02
1.690000e-02
2.470000e-02
3.070000e-02
2.880000e-02
7.000000e-02
4.530000e-02
2.400000e-03
3.370000e-02
4.050000e-02
3.400000e-02
3.010000e-02
2.240000e-02
7.230000e-02
1.450000e-02
9.600000e-03
3.630000e-02
4.660000e-02
1.015000e-01
4.150000e-02
5.170000e-02
1.180000e-02
8.210000e-02
1.610000e-02
2.790000e-02
3.700000e-03
2.750000e-02
5.380000e-02
1.510000e-02
6.000000e-03
4.250000e-02
5.500000e-03
4.930000e-02
6.090000e-02
1.110000e-02
2.860000e-02
4.600000e-03
1.410000e-02
4.030000e-02
1.500000e-03
1.650000e-02
3.800000e-02
6.240000e-02
9.000000e-03
6.860000e-02
9.490000e-02
1.400000e-03
3.730000e-02
3.800000e-02
3.870000e-02
3.390000e-02
1.280000e-02
7.800000e-03
3.270000e-02
6.530000e-02
3.000000e-02
7.500000e-02
2.600000e-03
7.300000e-03
1.490000e-02
1.610000e-02
3.030000e-02
2.100000e-03
4.830000e-02
6.100000e-03
1.580000e-02
1.740000e-02
6.000000e-04
4.780000e-02
3.400000e-02
1.400000e-03
8.130000e-02
6.580000e-02
3.170000e-02
1.800000e-03
5.210000e-02
1.160000e-02
4.810000e-02
4.590000e-02
3.830000e-02
3.670000e-02
2.000000e-02
2.530000e-02
2.050000e-02
1.710000e-02
3.810000e-02
2.710000e-02
2.840000e-02
2.310000e-02
3.680000e-02
4.900000e-03
3.490000e-02
6.740000e-02
8.170000e-02
4.070000e-02
4.760000e-02
1.410000e-02
3.570000e-02
2.600000e-03
3.000000e-02
2.350000e-02
3.500000e-02
1.900000e-03
3.640000e-02
1.830000e-02
3.160000e-02
1.510000e-02
3.040000e-02
5.330000e-02
3.410000e-02
5.150000e-02
4.740000e-02
2.600000e-02
5.590000e-02
7.110000e-02
2.100000e-02
1.930000e-02
1.900000e-02
3.160000e-02
6.400000e-03
1.010000e-02
3.110000e-02
1.410000e-02
1.180000e-02
2.480000e-02
5.400000e-03
3.670000e-02
6.200000e-03
1.850000e-02
2.080000e-02
4.400000e-02
1.640000e-02
1.430000e-02
1.570000e-02
3.300000e-03
3.380000e-02
9.060000e-02
8.000000e-03
2.960000e-02
7.500000e-03
3.580000e-02
2.340000e-02
4.200000e-03
5.970000e-02
9.300000e-03
5.130000e-02
1.670000e-02
3.620000e-02
4.330000e-02
7.000000e-04
5.900000e-03
7.000000e-04
6.700000e-02
5.340000e-02
9.640000e-02
2.970000e-02
1.800000e-03
1.780000e-02
1.020000e-02
5.460000e-02
2.280000e-02
4.600000e-03
2.730000e-02
2.580000e-02
2.600000e-02
4.010000e-02
1.250000e-02
1.930000e-02
5.000000e-04
2.170000e-02
7.700000e-03
5.210000e-02
2.390000e-02
2.900000e-02
2.300000e-03
1.370000e-02
8.730000e-02
4.650000e-02
3.050000e-02
1.070000e-02
2.600000e-02
3.660000e-02
3.160000e-02
3.080000e-02
2.040000e-02
4.550000e-02
4.660000e-02
1.150000e-02
3.000000e-04
1.520000e-02
1.157000e-01
8.900000e-03
2.710000e-02
1.910000e-02
5.530000e-02
3.260000e-02
9.400000e-03
1.360000e-02
8.000000e-04
6.390000e-02
1.610000e-02
2.120000e-02
5.000000e-03
1.440000e-02
2.920000e-02
6.900000e-03
3.430000e-02
3.200000e-03
8.000000e-04
5.850000e-02
4.210000e-02
2.470000e-02
7.400000e-03
1.320000e-02
1.290000e-02
2.840000e-02
2.840000e-02
6.270000e-02
4.530000e-02
6.570000e-02
1.500000e-02
5.700000e-03
3.460000e-02
7.700000e-03
1.570000e-02
4.420000e-02
3.850000e-02
3.390000e-02
3.180000e-02
8.900000e-03
4.320000e-02
1.490000e-02
6.500000e-03
1.100000e-03
6.580000e-02
5.180000e-02
1.810000e-02
6.500000e-03
4.690000e-02
2.960000e-02
8.890000e-02
8.300000e-03
3.300000e-02
1.600000e-02
7.040000e-02
8.600000e-03
3.440000e-02
1.450000e-02
3.830000e-02
7.250000e-02
6.200000e-03
1.550000e-02
4.350000e-02
3.600000e-03
3.240000e-02
3.530000e-02
2.600000e-03
3.900000e-03
3.740000e-02
2.860000e-02
1.300000e-03
8.790000e-02
1.630000e-02
2.550000e-02
1.260000e-02
1.490000e-02
4.300000e-02
2.100000e-02
1.570000e-02
6.260000e-02
5.860000e-02
8.300000e-03
2.720000e-02
1.060000e-02
2.340000e-02
2.810000e-02
7.700000e-03
1.520000e-02
1.890000e-02
5.040000e-02
1.650000e-02
1.080000e-02
1.199000e-01
2.720000e-02
5.380000e-02
3.740000e-02
2.300000e-03
3.360000e-02
1.580000e-02
2.060000e-02
1.540000e-02
2.200000e-03
3.290000e-02
1.390000e-02
7.800000e-02
6.400000e-03
2.890000e-02
2.270000e-02
3.890000e-02
1.820000e-02
6.500000e-03
1.700000e-02
2.150000e-02
1.760000e-02
4.770000e-02
1.360000e-02
1.290000e-02
1.370000e-02
1.000000e-02
1.510000e-02
3.180000e-02
5.770000e-02
7.690000e-02
3.380000e-02
2.490000e-02
8.300000e-03
2.220000e-02
2.090000e-02
2.080000e-02
4.300000e-03
3.590000e-02
2.940000e-02
1.520000e-02
1.044000e-01
8.070000e-02
4.400000e-03
7.200000e-03
3.700000e-03
3.450000e-02
1.490000e-02
3.620000e-02
1.420000e-02
7.600000e-03
1.660000e-02
2.180000e-02
2.000000e-04
2.550000e-02
2.940000e-02
2.350000e-02
9.800000e-03
3.140000e-02
1.870000e-02
1.060000e-01
9.600000e-03
1.075000e-01
1.421000e-01
3.390000e-02
2.410000e-02
3.260000e-02
2.520000e-02
3.000000e-02
4.940000e-02
8.600000e-03
5.210000e-02
4.120000e-02
1.150000e-02
8.000000e-04
2.330000e-02
7.300000e-03
2.810000e-02
7.100000e-02
4.160000e-02
2.680000e-02
3.080000e-02
4.310000e-02
6.670000e-02
1.750000e-02
1.500000e-02
6.500000e-03
1.580000e-02
1.800000e-03
4.950000e-02
2.100000e-03
4.300000e-03
2.200000e-03
1.240000e-02
4.800000e-03
3.340000e-02
6.000000e-04
3.050000e-02
2.090000e-02
1.890000e-02
5.140000e-02
2.580000e-02
2.400000e-02
7.300000e-03
1.680000e-02
3.440000e-02
3.390000e-02
4.540000e-02
5.220000e-02
1.450000e-02
2.150000e-02
1.021000e-01
1.200000e-02
2.640000e-02
1.100000e-02
2.200000e-03
3.750000e-02
1.850000e-02
3.280000e-02
3.800000e-02
6.500000e-03
6.280000e-02
5.400000e-03
9.000000e-03
1.830000e-02
8.000000e-04
1.740000e-02
3.730000e-02
1.270000e-02
3.520000e-02
4.830000e-02
1.800000e-02
6.900000e-03
4.280000e-02
2.070000e-02
2.420000e-02
4.530000e-02
1.280000e-02
3.030000e-02
4.120000e-02
2.390000e-02
4.230000e-02
6.560000e-02
7.300000e-03
3.090000e-02
1.500000e-03
4.400000e-03
6.800000e-03
3.460000e-02
4.720000e-02
7.400000e-03
1.060000e-02
8.080000e-02
3.880000e-02
2.360000e-02
6.090000e-02
3.490000e-02
1.390000e-02
1.055000e-01
9.900000e-03
8.200000e-03
3.840000e-02
4.010000e-02
1.790000e-02
9.400000e-03
2.900000e-03
1.910000e-02
4.780000e-02
7.140000e-02
7.780000e-02
4.100000e-03
3.520000e-02
2.900000e-03
2.360000e-02
4.640000e-02
3.530000e-02
2.250000e-02
2.690000e-02
4.060000e-02
1.440000e-02
2.660000e-02
3.890000e-02
4.930000e-02
6.330000e-02
4.690000e-02
1.630000e-02
7.230000e-02
7.170000e-02
1.090000e-02
2.890000e-02
4.780000e-02
3.430000e-02
4.350000e-02
3.120000e-02
2.860000e-02
2.720000e-02
3.420000e-02
1.840000e-02
4.400000e-03
2.430000e-02
7.600000e-02
8.070000e-02
4.760000e-02
2.040000e-02
1.600000e-02
2.350000e-02
1.800000e-02
1.640000e-02
5.880000e-02
3.750000e-02
3.700000e-02
6.220000e-02
3.130000e-02
1.690000e-02
3.920000e-02
2.320000e-02
1.200000e-03
3.190000e-02
7.320000e-02
4.780000e-02
9.700000e-03
2.130000e-02
1.630000e-02
1.840000e-02
2.180000e-02
1.690000e-02
5.000000e-02
1.820000e-02
1.110000e-02
2.400000e-03
7.990000e-02
1.370000e-02
9.200000e-03
3.330000e-02
2.300000e-02
2.560000e-02
8.660000e-02
1.630000e-02
2.700000e-03
3.550000e-02
2.140000e-02
3.560000e-02
4.630000e-02
1.900000e-02
4.560000e-02
6.500000e-03
2.500000e-03
3.120000e-02
2.330000e-02
2.310000e-02
6.400000e-02
1.010000e-02
2.540000e-02
1.900000e-02
4.950000e-02
4.130000e-02
1.050000e-02
1.000000e-02
4.500000e-02
2.690000e-02
4.740000e-02
1.030000e-01
1.040000e-02
2.660000e-02
2.100000e-03
2.000000e-04
1.740000e-02
2.490000e-02
1.220000e-02
5.620000e-02
1.050000e-02
7.540000e-02
1.400000e-02
9.800000e-03
2.180000e-02
1.430000e-02
4.310000e-02
2.880000e-02
4.880000e-02
2.200000e-02
1.217000e-01
6.470000e-02
4.700000e-03
6.630000e-02
4.290000e-02
6.900000e-03
6.080000e-02
2.420000e-02
5.600000e-03
4.770000e-02
6.600000e-03
1.170000e-02
1.670000e-02
2.770000e-02
9.300000e-03
2.740000e-02
1.730000e-02
8.350000e-02
8.900000e-03
4.040000e-02
2.000000e-04
1.100000e-02
1.400000e-03
3.420000e-02
6.370000e-02
1.530000e-02
7.600000e-03
3.780000e-02
3.450000e-02
7.370000e-02
2.400000e-03
2.170000e-02
1.200000e-02
3.970000e-02
2.800000e-02
2.390000e-02
1.540000e-02
8.400000e-03
2.310000e-02
5.220000e-02
2.020000e-02
8.300000e-03
1.560000e-02
1.460000e-02
3.980000e-02
4.230000e-02
6.040000e-02
9.000000e-04
1.010000e-02
2.710000e-02
2.700000e-03
1.150000e-02
8.700000e-03
2.230000e-02
4.530000e-02
2.150000e-02
1.230000e-02
6.800000e-02
5.150000e-02
7.500000e-03
1.260000e-02
1.030000e-02
2.070000e-02
2.880000e-02
5.530000e-02
2.850000e-02
3.270000e-02
5.190000e-02
1.980000e-02
5.000000e-03
2.520000e-02
5.060000e-02
3.590000e-02
1.980000e-02
1.930000e-02
3.150000e-02
2.430000e-02
3.100000e-03
3.500000e-02
6.300000e-03
1.670000e-02
3.220000e-02
1.120000e-02
6.030000e-02
5.330000e-02
9.400000e-03
3.100000e-02
2.400000e-02
5.960000e-02
1.230000e-02
2.330000e-02
1.920000e-02
1.160000e-02
1.730000e-02
2.100000e-02
2.840000e-02
6.960000e-02
9.500000e-03
4.200000e-03
2.430000e-02
2.970000e-02
3.640000e-02
5.590000e-02
3.710000e-02
6.440000e-02
1.750000e-02
1.560000e-02
1.980000e-02
7.210000e-02
3.190000e-02
5.100000e-03
1.730000e-02
1.720000e-02
2.740000e-02
9.240000e-02
1.100000e-03
4.000000e-04
2.910000e-02
3.820000e-02
4.500000e-03
4.550000e-02
8.500000e-03
1.940000e-02
1.650000e-02
2.010000e-02
1.480000e-02
4.080000e-02
4.870000e-02
2.490000e-02
2.720000e-02
1.680000e-02
2.760000e-02
3.820000e-02
3.220000e-02
8.330000e-02
2.050000e-02
2.340000e-02
3.430000e-02
6.870000e-02
1.800000e-03
3.200000e-03
2.880000e-02
2.370000e-02
1.430000e-02
1.104000e-01
8.050000e-02
1.620000e-02
4.700000e-03
2.770000e-02
2.320000e-02
6.400000e-03
6.540000e-02
1.560000e-02
8.300000e-03
4.670000e-02
6.520000e-02
8.400000e-02
5.010000e-02
7.430000e-02
5.550000e-02
9.000000e-03
2.670000e-02
2.070000e-02
3.070000e-02
1.430000e-02
3.300000e-02
8.000000e-03
2.790000e-02
5.000000e-03
5.390000e-02
4.770000e-02
3.520000e-02
2.710000e-02
1.050000e-02
1.730000e-02
8.200000e-03
2.920000e-02
3.430000e-02
2.220000e-02
2.130000e-02
4.400000e-03
8.900000e-03
1.950000e-02
3.820000e-02
5.500000e-03
6.390000e-02
1.540000e-02
3.430000e-02
2.720000e-02
7.500000e-03
3.470000e-02
1.320000e-02
1.800000e-02
4.230000e-02
4.110000e-02
1.180000e-02
1.120000e-02
2.170000e-02
1.680000e-02
2.960000e-02
7.600000e-03
7.900000e-03
5.400000e-02
1.990000e-02
3.250000e-02
1.270000e-02
4.350000e-02
1.150000e-02
4.560000e-02
2.900000e-03
2.610000e-02
3.560000e-02
1.990000e-02
1.540000e-02
3.120000e-02
1.800000e-02
1.820000e-02
1.218000e-01
4.920000e-02
2.140000e-02
3.210000e-02
2.089000e-01
3.310000e-02
3.070000e-02
3.060000e-02
3.010000e-02
1.480000e-02
4.000000e-04
2.290000e-02
2.200000e-03
9.700000e-03
5.770000e-02
1.930000e-02
2.590000e-02
7.500000e-03
2.500000e-03
5.770000e-02
8.890000e-02
2.290000e-02
7.500000e-02
3.990000e-02
1.620000e-02
2.850000e-02
1.630000e-02
1.080000e-02
1.240000e-02
5.700000e-03
9.100000e-03
4.620000e-02
1.320000e-02
6.140000e-02
5.430000e-02
7.840000e-02
4.000000e-03
2.340000e-02
3.140000e-02
3.260000e-02
1.900000e-02
1.510000e-02
1.520000e-02
4.650000e-02
5.490000e-02
1.750000e-02
2.580000e-02
1.580000e-02
3.030000e-02
7.400000e-03
2.900000e-02
2.040000e-02
2.690000e-02
2.710000e-02
1.850000e-02
5.610000e-02
1.170000e-02
6.250000e-02
8.800000e-03
5.730000e-02
5.520000e-02
2.840000e-02
1.760000e-02
4.300000e-03
2.930000e-02
2.970000e-02
2.970000e-02
5.180000e-02
1.710000e-02
2.500000e-03
4.740000e-02
4.240000e-02
1.860000e-02
4.540000e-02
1.270000e-02
2.160000e-02
6.400000e-03
2.670000e-02
2.210000e-02
2.060000e-02
5.030000e-02
5.580000e-02
5.120000e-02
3.300000e-03
8.400000e-03
5.590000e-02
1.410000e-02
3.720000e-02
2.200000e-03
1.060000e-02
1.550000e-02
4.400000e-03
3.500000e-02
2.380000e-02
3.340000e-02
1.810000e-02
2.390000e-02
3.210000e-02
4.220000e-02
1.210000e-02
4.430000e-02
5.820000e-02
3.410000e-02
5.560000e-02
1.920000e-02
3.260000e-02
3.440000e-02
6.000000e-03
1.120000e-02
2.380000e-02
2.680000e-02
4.000000e-04
1.590000e-02
1.720000e-02
1.650000e-02
1.400000e-02
3.390000e-02
3.220000e-02
1.010000e-02
2.480000e-02
1.000000e-02
2.000000e-02
3.200000e-02
2.870000e-02
5.500000e-02
2.190000e-02
7.450000e-02
1.150000e-02
2.750000e-02
1.430000e-02
1.130000e-02
1.910000e-02
1.319000e-01
6.200000e-02
7.970000e-02
3.990000e-02
2.800000e-03
4.030000e-02
2.030000e-02
1.310000e-02
4.320000e-02
4.200000e-02
2.240000e-02
2.830000e-02
7.100000e-03
5.740000e-02
2.530000e-02
2.540000e-02
8.100000e-03
3.570000e-02
7.600000e-03
2.300000e-02
3.100000e-03
2.740000e-02
6.340000e-02
3.670000e-02
3.960000e-02
2.790000e-02
2.480000e-02
5.300000e-03
3.670000e-02
6.410000e-02
3.030000e-02
2.430000e-02
5.410000e-02
5.700000e-02
1.870000e-02
2.890000e-02
2.420000e-02
1.030000e-02
3.170000e-02
4.870000e-02
2.370000e-02
4.910000e-02
1.900000e-02
8.700000e-03
9.900000e-03
1.760000e-02
6.850000e-02
1.100000e-03
2.840000e-02
1.350000e-02
2.920000e-02
4.170000e-02
2.230000e-02
5.610000e-02
7.810000e-02
6.110000e-02
6.390000e-02
2.970000e-02
5.110000e-02
2.060000e-02
2.150000e-02
3.270000e-02
6.000000e-03
8.800000e-03
4.000000e-03
3.500000e-02
2.290000e-02
3.320000e-02
1.390000e-02
5.280000e-02
2.910000e-02
3.470000e-02
1.800000e-03
1.450000e-02
8.260000e-02
3.600000e-02
8.600000e-03
5.880000e-02
7.990000e-02
2.140000e-02
9.250000e-02
6.030000e-02
2.850000e-02
5.130000e-02
2.450000e-02
1.740000e-02
2.520000e-02
4.870000e-02
8.710000e-02
2.240000e-02
2.650000e-02
3.080000e-02
5.350000e-02
5.190000e-02
2.560000e-02
3.510000e-02
2.750000e-02
8.000000e-03
1.320000e-02
9.230000e-02
2.000000e-03
4.450000e-02
6.340000e-02
1.260000e-02
1.610000e-02
3.500000e-03
1.550000e-02
3.730000e-02
2.830000e-02
2.480000e-02
6.600000e-03
2.210000e-02
6.000000e-04
3.450000e-02
4.170000e-02
7.200000e-03
2.160000e-02
1.210000e-02
4.200000e-03
9.100000e-03
5.500000e-03
1.630000e-02
4.540000e-02
2.590000e-02
7.920000e-02
1.720000e-02
1.970000e-02
1.630000e-02
2.610000e-02
2.100000e-03
1.300000e-03
5.820000e-02
7.610000e-02
4.190000e-02
5.000000e-04
5.270000e-02
5.700000e-03
3.000000e-04
2.030000e-02
6.000000e-02
1.920000e-02
8.010000e-02
7.220000e-02
1.290000e-02
1.880000e-02
3.250000e-02
2.100000e-03
4.680000e-02
4.210000e-02
3.180000e-02
3.880000e-02
8.800000e-03
3.930000e-02
2.700000e-02
3.970000e-02
2.060000e-02
8.100000e-03
3.400000e-02
8.000000e-04
2.510000e-02
2.960000e-02
7.960000e-02
4.010000e-02
1.930000e-02
4.100000e-03
9.200000e-03
5.720000e-02
2.320000e-02
1.660000e-02
7.000000e-03
1.000000e-04
4.910000e-02
3.190000e-02
1.770000e-02
6.180000e-02
2.180000e-02
2.420000e-02
2.220000e-02
3.840000e-02
5.800000e-03
3.540000e-02
2.470000e-02
1.510000e-02
1.950000e-02
4.980000e-02
2.170000e-02
1.710000e-02
3.210000e-02
1.480000e-02
3.520000e-02
5.700000e-02
4.200000e-02
2.700000e-03
4.200000e-03
2.860000e-02
1.970000e-02
4.200000e-02
2.520000e-02
1.520000e-02
1.190000e-02
1.130000e-02
4.980000e-02
6.150000e-02
1.190000e-02
4.650000e-02
5.170000e-02
1.120000e-02
6.240000e-02
1.650000e-02
4.010000e-02
3.980000e-02
3.330000e-02
1.620000e-02
5.280000e-02
1.700000e-03
1.150000e-02
3.910000e-02
3.120000e-02
1.400000e-02
1.820000e-02
1.490000e-02
2.350000e-02
5.060000e-02
2.130000e-02
2.000000e-03
1.040000e-02
3.280000e-02
3.520000e-02
4.910000e-02
3.270000e-02
1.160000e-02
4.310000e-02
1.600000e-03
4.130000e-02
4.120000e-02
4.000000e-03
1.340000e-02
3.000000e-04
1.390000e-02
7.310000e-02
3.200000e-02
9.700000e-03
2.880000e-02
2.580000e-02
2.390000e-02
3.570000e-02
7.100000e-03
1.510000e-02
3.470000e-02
5.200000e-03
6.700000e-03
1.310000e-02
1.910000e-02
2.570000e-02
6.500000e-03
3.220000e-02
5.600000e-03
8.400000e-03
5.500000e-03
8.100000e-03
1.560000e-02
7.300000e-03
7.610000e-02
3.570000e-02
6.200000e-03
1.690000e-02
1.450000e-02
5.500000e-03
6.250000e-02
4.430000e-02
3.850000e-02
3.730000e-02
3.170000e-02
6.240000e-02
1.360000e-02
2.160000e-02
2.300000e-03
3.370000e-02
2.690000e-02
8.690000e-02
4.120000e-02
6.500000e-02
3.310000e-02
4.000000e-03
5.190000e-02
8.900000e-03
1.460000e-02
6.610000e-02
1.390000e-02
7.500000e-03
4.000000e-04
1.420000e-02
2.280000e-02
2.030000e-02
5.520000e-02
2.330000e-02
1.500000e-02
2.050000e-02
4.160000e-02
7.400000e-03
1.610000e-02
5.800000e-03
8.950000e-02
3.010000e-02
1.860000e-02
8.060000e-02
2.670000e-02
1.330000e-02
2.710000e-02
5.910000e-02
1.640000e-02
5.050000e-02
1.310000e-02
1.780000e-02
1.500000e-03
8.600000e-03
2.470000e-02
1.540000e-02
4.000000e-03
1.340000e-02
2.120000e-02
1.150000e-02
1.000000e-02
1.900000e-02
3.080000e-02
5.100000e-03
8.100000e-03
3.470000e-02
3.400000e-02
2.100000e-03
5.680000e-02
1.030000e-02
3.090000e-02
9.300000e-03
4.450000e-02
1.850000e-02
3.370000e-02
1.490000e-02
1.830000e-02
1.620000e-02
3.500000e-03
3.980000e-02
3.860000e-02
2.090000e-02
1.900000e-03
4.140000e-02
3.170000e-02
2.650000e-02
9.300000e-03
2.830000e-02
5.500000e-03
6.510000e-02
1.460000e-02
1.850000e-02
1.030000e-02
7.200000e-03
1.930000e-02
3.010000e-02
2.190000e-02
5.670000e-02
5.800000e-02
4.300000e-03
5.130000e-02
6.420000e-02
1.480000e-02
3.940000e-02
5.010000e-02
4.610000e-02
3.050000e-02
2.710000e-02
9.300000e-03
3.940000e-02
3.810000e-02
7.600000e-03
6.560000e-02
5.110000e-02
2.680000e-02
3.110000e-02
7.600000e-03
3.880000e-02
3.120000e-02
7.800000e-03
4.400000e-02
1.570000e-02
4.720000e-02
4.520000e-02
1.080000e-02
4.400000e-02
8.690000e-02
1.720000e-02
6.900000e-03
3.060000e-02
5.100000e-03
8.200000e-03
4.380000e-02
7.500000e-03
2.160000e-02
2.580000e-02
4.200000e-03
3.060000e-02
3.010000e-02
1.200000e-03
2.900000e-03
8.260000e-02
2.290000e-02
1.840000e-02
1.042000e-01
1.900000e-02
5.060000e-02
3.080000e-02
7.260000e-02
2.370000e-02
1.130000e-02
7.610000e-02
2.500000e-02
8.580000e-02
3.050000e-02
8.300000e-03
6.130000e-02
2.440000e-02
1.025000e-01
4.560000e-02
3.920000e-02
4.260000e-02
2.920000e-02
3.210000e-02
1.000000e-02
2.350000e-02
2.410000e-02
4.060000e-02
6.950000e-02
1.520000e-02
2.640000e-02
4.270000e-02
1.170000e-02
1.240000e-02
3.290000e-02
3.050000e-02
5.360000e-02
5.520000e-02
1.180000e-02
3.800000e-02
3.720000e-02
7.700000e-03
1.700000e-03
3.450000e-02
2.170000e-02
1.590000e-02
4.830000e-02
5.300000e-03
3.130000e-02
1.120000e-02
3.400000e-03
6.580000e-02
2.870000e-02
7.580000e-02
2.070000e-02
5.960000e-02
2.460000e-02
1.280000e-02
7.130000e-02
2.420000e-02
1.400000e-02
2.320000e-02
2.820000e-02
1.510000e-02
3.620000e-02
3.300000e-03
2.380000e-02
2.840000e-02
3.180000e-02
6.700000e-03
9.060000e-02
2.460000e-02
1.160000e-02
1.670000e-02
4.520000e-02
4.140000e-02
9.620000e-02
1.930000e-02
1.140000e-02
5.980000e-02
3.000000e-04
1.510000e-02
2.790000e-02
1.100000e-03
1.850000e-02
6.360000e-02
1.430000e-02
8.700000e-03
1.380000e-02
1.000000e-02
5.690000e-02
1.170000e-02
6.170000e-02
3.140000e-02
3.660000e-02
1.430000e-02
8.220000e-02
1.300000e-02
1.030000e-02
5.590000e-02
1.200000e-02
1.970000e-02
1.180000e-02
6.700000e-03
1.120000e-02
4.700000e-03
1.810000e-02
1.020000e-02
1.010000e-02
2.450000e-02
1.050000e-02
3.110000e-02
1.040000e-02
6.900000e-03
2.560000e-02
1.240000e-02
6.300000e-03
5.120000e-02
8.400000e-03
1.131000e-01
1.070000e-02
4.730000e-02
2.500000e-03
2.520000e-02
2.400000e-02
2.610000e-02
1.900000e-03
2.860000e-02
3.510000e-02
3.520000e-02
4.440000e-02
2.740000e-02
1.120000e-02
4.810000e-02
2.290000e-02
3.500000e-02
3.300000e-02
2.170000e-02
3.050000e-02
4.160000e-02
1.090000e-01
2.350000e-02
3.600000e-03
2.210000e-02
1.660000e-02
2.380000e-02
2.800000e-03
1.420000e-02
2.960000e-02
4.950000e-02
1.570000e-02
2.580000e-02
3.290000e-02
5.850000e-02
2.300000e-02
3.410000e-02
1.950000e-02
2.660000e-02
1.065000e-01
4.010000e-02
2.340000e-02
9.800000e-03
1.380000e-02
4.850000e-02
1.110000e-02
4.090000e-02
5.730000e-02
1.810000e-02
6.000000e-03
2.700000e-02
1.530000e-02
3.490000e-02
3.600000e-03
1.670000e-02
2.740000e-02
2.120000e-02
2.980000e-02
1.390000e-02
1.620000e-02
5.380000e-02
9.010000e-02
6.590000e-02
4.060000e-02
3.340000e-02
3.470000e-02
4.250000e-02
5.870000e-02
6.400000e-03
6.700000e-03
3.140000e-02
8.600000e-03
7.660000e-02
9.100000e-03
6.260000e-02
1.990000e-02
2.150000e-02
2.580000e-02
8.100000e-03
7.300000e-03
8.320000e-02
2.300000e-03
1.430000e-02
1.230000e-02
3.410000e-02
3.610000e-02
3.540000e-02
6.000000e-03
3.000000e-02
1.150000e-02
1.500000e-02
5.830000e-02
3.380000e-02
2.260000e-02
5.400000e-03
4.680000e-02
3.030000e-02
2.860000e-02
2.370000e-02
1.190000e-02
4.790000e-02
6.400000e-03
2.880000e-02
1.180000e-02
2.040000e-02
1.460000e-02
5.240000e-02
2.620000e-02
1.550000e-02
2.800000e-03
1.450000e-02
1.620000e-02
6.930000e-02
5.000000e-04
7.570000e-02
1.260000e-02
2.430000e-02
3.660000e-02
8.060000e-02
8.030000e-02
3.400000e-03
6.400000e-02
6.010000e-02
3.770000e-02
4.100000e-02
3.110000e-02
4.950000e-02
4.580000e-02
1.530000e-02
1.060000e-02
1.063000e-01
4.080000e-02
9.900000e-02
6.300000e-03
4.470000e-02
1.880000e-02
4.040000e-02
1.650000e-02
2.700000e-02
4.250000e-02
3.330000e-02
2.620000e-02
4.320000e-02
4.650000e-02
2.280000e-02
1.000000e-02
6.450000e-02
5.800000e-03
1.320000e-02
4.950000e-02
6.130000e-02
3.980000e-02
2.960000e-02
1.660000e-02
2.560000e-02
1.460000e-02
4.100000e-03
1.600000e-02
3.950000e-02
3.830000e-02
2.610000e-02
2.010000e-02
8.400000e-03
4.120000e-02
9.990000e-02
1.000000e-04
3.740000e-02
2.250000e-02
2.750000e-02
4.130000e-02
3.630000e-02
4.900000e-03
2.000000e-02
3.420000e-02
2.410000e-02
7.240000e-02
9.800000e-03
2.620000e-02
6.080000e-02
2.120000e-02
3.410000e-02
4.700000e-02
3.400000e-03
1.250000e-02
1.590000e-02
1.510000e-02
9.700000e-03
4.000000e-02
1.250000e-02
2.660000e-02
5.640000e-02
2.660000e-02
8.060000e-02
7.980000e-02
3.290000e-02
1.890000e-02
3.900000e-03
8.700000e-03
2.490000e-02
9.290000e-02
1.850000e-02
2.630000e-02
2.420000e-02
1.500000e-02
2.180000e-02
1.020000e-02
8.200000e-03
7.930000e-02
1.390000e-02
3.100000e-02
3.010000e-02
4.200000e-03
2.800000e-03
6.750000e-02
6.500000e-03
6.240000e-02
2.650000e-02
3.020000e-02
1.720000e-02
3.500000e-03
1.620000e-02
6.800000e-03
1.320000e-02
2.850000e-02
6.100000e-03
2.110000e-02
1.110000e-02
3.600000e-02
2.800000e-03
2.380000e-02
2.840000e-02
3.230000e-02
1.330000e-02
1.001000e-01
9.700000e-03
4.400000e-02
2.240000e-02
4.100000e-03
1.940000e-02
4.800000e-03
5.130000e-02
1.540000e-02
7.200000e-02
3.800000e-02
4.040000e-02
5.620000e-02
3.430000e-02
2.810000e-02
1.610000e-02
4.700000e-02
2.720000e-02
1.280000e-02
5.400000e-03
5.480000e-02
2.050000e-02
3.800000e-02
1.960000e-02
4.910000e-02
2.610000e-02
1.640000e-02
2.100000e-02
3.080000e-02
5.400000e-03
2.300000e-02
1.710000e-02
1.870000e-02
3.400000e-03
1.280000e-02
1.840000e-02
5.450000e-02
6.480000e-02
3.970000e-02
1.620000e-02
2.090000e-02
5.700000e-03
4.000000e-02
1.900000e-02
1.200000e-03
4.070000e-02
8.200000e-03
1.600000e-02
2.190000e-02
4.800000e-03
1.770000e-02
1.430000e-02
1.420000e-02
6.860000e-02
7.600000e-03
2.760000e-02
3.860000e-02
2.170000e-02
1.510000e-02
3.930000e-02
3.660000e-02
2.500000e-03
7.200000e-03
3.770000e-02
4.370000e-02
2.160000e-02
4.230000e-02
2.150000e-02
7.500000e-03
1.730000e-02
1.590000e-02
1.040000e-02
1.960000e-02
2.110000e-02
2.900000e-03
1.600000e-02
5.290000e-02
6.300000e-03
6.900000e-03
1.320000e-02
8.200000e-03
2.060000e-02
7.350000e-02
1.730000e-02
4.300000e-03
1.500000e-02
1.790000e-02
2.900000e-03
4.550000e-02
5.160000e-02
3.170000e-02
2.480000e-02
1.560000e-02
1.890000e-02
3.370000e-02
9.800000e-03
2.530000e-02
6.380000e-02
7.310000e-02
7.600000e-03
1.510000e-02
1.890000e-02
1.890000e-02
2.930000e-02
3.280000e-02
1.040000e-02
2.830000e-02
3.200000e-02
1.690000e-02
1.010000e-02
1.030000e-02
2.590000e-02
2.130000e-02
1.780000e-02
9.500000e-03
7.600000e-03
5.340000e-02
5.980000e-02
2.890000e-02
2.600000e-02
3.610000e-02
4.940000e-02
2.420000e-02
8.350000e-02
1.750000e-02
2.430000e-02
1.860000e-02
8.150000e-02
1.740000e-02
5.700000e-03
1.020000e-02
7.220000e-02
3.050000e-02
5.580000e-02
3.800000e-02
1.330000e-02
1.920000e-02
2.110000e-02
2.340000e-02
2.680000e-02
3.940000e-02
4.060000e-02
5.840000e-02
2.500000e-03
4.570000e-02
1.040000e-02
1.084000e-01
2.140000e-02
1.460000e-02
1.210000e-02
1.810000e-02
2.660000e-02
3.870000e-02
2.120000e-02
3.320000e-02
3.650000e-02
3.970000e-02
1.213000e-01
2.520000e-02
1.480000e-02
3.160000e-02
4.850000e-02
2.040000e-02
2.980000e-02
2.440000e-02
1.680000e-02
3.990000e-02
5.230000e-02
2.470000e-02
4.750000e-02
4.320000e-02
3.600000e-02
5.470000e-02
2.300000e-02
4.050000e-02
1.014000e-01
1.410000e-02
7.390000e-02
2.230000e-02
2.130000e-02
2.100000e-03
8.400000e-03
9.970000e-02
2.440000e-02
5.500000e-02
3.950000e-02
1.041000e-01
5.150000e-02
1.800000e-03
2.880000e-02
2.730000e-02
8.400000e-03
2.360000e-02
5.800000e-02
3.150000e-02
1.400000e-03
9.600000e-03
1.480000e-02
1.700000e-02
7.720000e-02
1.860000e-02
1.270000e-02
4.480000e-02
3.910000e-02
3.370000e-02
2.810000e-02
2.200000e-02
3.690000e-02
3.340000e-02
4.510000e-02
4.240000e-02
2.200000e-03
7.600000e-03
1.860000e-02
5.470000e-02
3.100000e-03
3.150000e-02
8.800000e-03
1.710000e-02
6.100000e-03
2.500000e-02
2.100000e-03
5.920000e-02
1.460000e-02
1.290000e-02
4.800000e-03
2.730000e-02
1.960000e-02
5.300000e-03
7.990000e-02
2.500000e-02
2.010000e-02
4.720000e-02
3.700000e-03
2.930000e-02
6.020000e-02
1.200000e-03
3.820000e-02
3.000000e-02
5.340000e-02
2.150000e-02
6.340000e-02
4.900000e-03
1.500000e-03
5.280000e-02
2.150000e-02
1.060000e-02
2.660000e-02
5.830000e-02
5.820000e-02
6.850000e-02
3.800000e-03
7.200000e-02
2.010000e-02
3.400000e-02
3.400000e-03
5.410000e-02
4.040000e-02
8.240000e-02
2.690000e-02
3.720000e-02
1.940000e-02
4.700000e-03
7.120000e-02
4.100000e-03
2.450000e-02
7.500000e-03
4.930000e-02
5.540000e-02
6.530000e-02
3.360000e-02
4.070000e-02
2.800000e-03
4.550000e-02
4.710000e-02
7.000000e-04
1.270000e-02
6.390000e-02
2.520000e-02
1.540000e-02
3.770000e-02
9.120000e-02
4.480000e-02
3.340000e-02
5.250000e-02
3.760000e-02
9.700000e-02
1.200000e-02
1.537000e-01
5.840000e-02
5.170000e-02
4.290000e-02
4.360000e-02
6.520000e-02
4.690000e-02
6.990000e-02
3.410000e-02
2.490000e-02
1.380000e-02
1.910000e-02
3.330000e-02
1.910000e-02
3.400000e-03
6.040000e-02
3.780000e-02
3.890000e-02
1.310000e-02
1.260000e-02
9.700000e-03
1.000000e-02
8.600000e-03
3.320000e-02
2.350000e-02
2.280000e-02
5.160000e-02
2.000000e-03
2.930000e-02
4.190000e-02
5.920000e-02
4.600000e-02
3.730000e-02
2.980000e-02
5.600000e-02
1.170000e-02
1.970000e-02
3.810000e-02
2.690000e-02
5.000000e-04
2.320000e-02
4.930000e-02
2.680000e-02
1.980000e-02
4.820000e-02
1.400000e-03
3.420000e-02
1.650000e-02
8.000000e-03
1.610000e-02
4.400000e-03
1.110000e-02
3.050000e-02
7.930000e-02
4.400000e-03
4.180000e-02
2.290000e-02
8.040000e-02
2.090000e-02
4.990000e-02
1.670000e-02
3.600000e-02
2.720000e-02
1.660000e-02
3.600000e-02
2.870000e-02
2.330000e-02
3.330000e-02
8.680000e-02
1.470000e-02
4.640000e-02
2.300000e-03
2.460000e-02
1.800000e-03
1.180000e-02
2.150000e-02
3.520000e-02
1.180000e-02
5.600000e-02
6.750000e-02
2.930000e-02
4.600000e-02
7.310000e-02
1.780000e-02
5.400000e-03
7.080000e-02
4.080000e-02
1.250000e-02
1.710000e-02
5.560000e-02
2.240000e-02
2.570000e-02
3.220000e-02
5.510000e-02
2.700000e-03
3.370000e-02
6.200000e-03
1.750000e-02
3.530000e-02
3.720000e-02
9.300000e-03
9.200000e-03
2.810000e-02
5.420000e-02
4.990000e-02
3.890000e-02
2.590000e-02
3.220000e-02
2.200000e-02
1.670000e-02
1.560000e-02
2.390000e-02
1.870000e-02
2.090000e-02
1.300000e-02
5.330000e-02
3.600000e-02
8.600000e-03
6.540000e-02
5.350000e-02
5.030000e-02
5.410000e-02
5.410000e-02
1.950000e-02
7.600000e-03
5.640000e-02
3.980000e-02
3.470000e-02
8.700000e-03
5.000000e-03
8.080000e-02
7.060000e-02
6.400000e-03
7.050000e-02
3.900000e-02
1.710000e-02
2.000000e-04
1.060000e-02
3.900000e-02
6.500000e-03
7.000000e-04
2.230000e-02
3.000000e-04
4.320000e-02
3.910000e-02
6.700000e-03
3.600000e-03
5.570000e-02
3.780000e-02
2.700000e-02
9.510000e-02
4.820000e-02
2.080000e-02
1.940000e-02
4.300000e-02
2.160000e-02
9.500000e-03
1.460000e-02
1.670000e-02
9.970000e-02
2.670000e-02
5.500000e-03
3.800000e-03
1.340000e-02
4.580000e-02
3.120000e-02
1.510000e-02
6.030000e-02
5.150000e-02
1.710000e-02
6.200000e-03
1.200000e-02
1.013000e-01
5.500000e-03
6.500000e-03
2.730000e-02
3.890000e-02
3.200000e-03
1.064000e-01
1.590000e-02
1.060000e-02
1.900000e-02
2.130000e-02
3.780000e-02
5.170000e-02
3.880000e-02
4.960000e-02
4.860000e-02
4.850000e-02
2.280000e-02
3.590000e-02
2.780000e-02
2.040000e-02
1.280000e-02
1.150000e-02
2.100000e-02
1.550000e-02
2.370000e-02
2.590000e-02
2.500000e-02
3.160000e-02
3.200000e-03
6.360000e-02
4.000000e-03
2.480000e-02
3.400000e-02
3.450000e-02
1.300000e-02
5.820000e-02
2.090000e-02
5.000000e-03
6.100000e-03
4.100000e-03
7.200000e-03
2.140000e-02
1.700000e-03
1.057000e-01
3.110000e-02
2.870000e-02
5.090000e-02
3.160000e-02
7.500000e-03
3.010000e-02
8.100000e-03
9.000000e-04
1.050000e-02
2.890000e-02
3.720000e-02
7.130000e-02
1.940000e-02
1.980000e-02
3.480000e-02
1.430000e-02
1.030000e-02
2.320000e-02
1.100000e-02
3.000000e-03
5.390000e-02
3.670000e-02
2.930000e-02
6.700000e-02
6.100000e-03
5.900000e-03
3.270000e-02
2.050000e-02
8.160000e-02
7.800000e-03
7.480000e-02
2.020000e-02
1.500000e-03
1.580000e-02
4.910000e-02
6.400000e-03
2.210000e-02
2.680000e-02
1.580000e-02
1.990000e-02
5.770000e-02
1.470000e-02
1.750000e-02
8.800000e-03
5.000000e-03
6.170000e-02
2.620000e-02
1.340000e-02
2.090000e-02
1.110000e-01
5.000000e-04
2.370000e-02
4.860000e-02
2.790000e-02
4.380000e-02
1.750000e-02
4.900000e-03
6.810000e-02
2.360000e-02
3.060000e-02
1.250000e-02
3.330000e-02
3.540000e-02
2.580000e-02
3.180000e-02
5.650000e-02
2.490000e-02
2.040000e-02
5.110000e-02
2.100000e-02
9.900000e-03
2.550000e-02
3.230000e-02
8.500000e-03
1.300000e-02
3.800000e-03
2.800000e-03
1.960000e-02
1.840000e-02
6.190000e-02
2.230000e-02
2.400000e-03
7.200000e-03
2.280000e-02
5.390000e-02
2.470000e-02
1.570000e-02
2.800000e-03
1.250000e-02
4.480000e-02
2.300000e-03
1.480000e-02
1.400000e-03
5.530000e-02
3.830000e-02
4.740000e-02
5.200000e-03
5.390000e-02
5.700000e-03
5.100000e-03
2.240000e-02
4.530000e-02
6.300000e-03
3.320000e-02
2.150000e-02
3.720000e-02
3.370000e-02
2.680000e-02
6.100000e-03
5.000000e-04
2.040000e-02
6.210000e-02
7.000000e-03
7.000000e-04
2.030000e-02
6.330000e-02
4.920000e-02
2.360000e-02
7.400000e-03
5.680000e-02
2.240000e-02
4.360000e-02
4.920000e-02
9.200000e-03
3.210000e-02
1.320000e-02
2.410000e-02
1.620000e-02
6.700000e-03
5.730000e-02
2.300000e-02
1.100000e-02
3.640000e-02
2.340000e-02
4.900000e-03
3.600000e-03
3.900000e-02
1.560000e-02
8.800000e-03
5.000000e-03
1.390000e-02
1.730000e-02
1.810000e-02
4.600000e-03
6.950000e-02
1.600000e-02
5.360000e-02
4.570000e-02
8.800000e-03
6.000000e-04
3.380000e-02
1.890000e-02
1.330000e-02
2.840000e-02
2.170000e-02
1.700000e-02
2.030000e-02
9.700000e-03
3.830000e-02
2.200000e-02
1.170000e-02
1.820000e-02
1.760000e-02
4.080000e-02
1.580000e-02
1.710000e-02
2.900000e-02
4.120000e-02
4.980000e-02
2.100000e-02
2.060000e-02
4.240000e-02
2.100000e-02
9.500000e-03
1.210000e-02
5.790000e-02
3.830000e-02
2.780000e-02
2.360000e-02
3.100000e-02
5.900000e-03
6.800000e-03
7.300000e-03
1.115000e-01
6.900000e-03
2.160000e-02
1.204000e-01
2.770000e-02
1.660000e-02
4.860000e-02
4.660000e-02
3.660000e-02
4.420000e-02
1.080000e-02
2.790000e-02
3.610000e-02
4.840000e-02
5.200000e-03
2.160000e-02
8.600000e-03
5.400000e-03
6.770000e-02
2.930000e-02
1.680000e-02
1.260000e-02
4.300000e-02
2.290000e-02
3.180000e-02
4.950000e-02
3.360000e-02
4.800000e-03
2.400000e-03
1.360000e-02
1.390000e-02
1.310000e-02
1.540000e-02
2.570000e-02
1.790000e-02
9.100000e-03
2.520000e-02
3.190000e-02
5.290000e-02
1.900000e-03
6.100000e-03
4.520000e-02
5.000000e-04
2.910000e-02
1.630000e-02
1.720000e-02
2.330000e-02
3.490000e-02
3.470000e-02
1.630000e-02
1.052000e-01
1.520000e-02
1.530000e-02
2.110000e-02
1.930000e-02
6.400000e-03
4.170000e-02
8.800000e-03
1.130000e-02
2.300000e-02
1.880000e-02
2.820000e-02
3.050000e-02
5.000000e-03
9.340000e-02
2.950000e-02
5.570000e-02
6.540000e-02
7.500000e-03
4.510000e-02
1.530000e-02
7.700000e-03
2.100000e-02
5.600000e-03
1.650000e-02
3.900000e-02
2.300000e-02
5.010000e-02
4.900000e-03
1.880000e-02
2.120000e-02
2.900000e-03
3.400000e-02
5.300000e-03
1.740000e-02
3.260000e-02
2.350000e-02
1.610000e-02
4.510000e-02
9.100000e-03
7.300000e-03
5.900000e-03
4.270000e-02
1.610000e-02
5.240000e-02
2.600000e-02
1.540000e-02
3.680000e-02
5.150000e-02
2.230000e-02
1.720000e-02
1.140000e-02
9.030000e-02
8.000000e-04
2.250000e-02
3.100000e-03
5.800000e-03
4.300000e-03
1.660000e-02
4.280000e-02
3.310000e-02
3.280000e-02
8.980000e-02
6.280000e-02
2.600000e-02
4.210000e-02
5.130000e-02
8.400000e-03
1.590000e-02
1.560000e-02
4.700000e-03
3.070000e-02
1.990000e-02
1.000000e-03
6.250000e-02
4.710000e-02
1.250000e-02
9.100000e-03
1.950000e-02
3.440000e-02
3.550000e-02
1.840000e-02
1.070000e-02
4.600000e-03
8.000000e-03
4.290000e-02
3.820000e-02
1.810000e-02
2.320000e-02
1.301000e-01
5.200000e-03
3.260000e-02
1.240000e-02
1.590000e-02
2.110000e-02
1.910000e-02
3.930000e-02
4.370000e-02
6.500000e-03
1.560000e-02
1.540000e-02
2.770000e-02
2.190000e-02
2.890000e-02
1.290000e-02
1.110000e-01
6.940000e-02
3.470000e-02
5.200000e-02
3.130000e-02
1.260000e-02
6.400000e-02
5.000000e-03
5.800000e-03
9.750000e-02
4.690000e-02
2.350000e-02
4.850000e-02
4.280000e-02
4.560000e-02
5.570000e-02
1.240000e-02
1.750000e-02
4.740000e-02
1.060000e-02
2.980000e-02
1.120000e-02
5.570000e-02
8.000000e-03
2.630000e-02
1.890000e-02
2.360000e-02
1.400000e-03
4.520000e-02
5.200000e-03
2.250000e-02
4.350000e-02
2.600000e-03
3.890000e-02
4.660000e-02
5.600000e-03
4.140000e-02
5.260000e-02
1.780000e-02
2.710000e-02
2.070000e-02
8.500000e-03
7.690000e-02
1.490000e-02
2.640000e-02
1.050000e-02
8.800000e-03
1.100000e-02
6.020000e-02
1.200000e-02
3.930000e-02
4.350000e-02
1.910000e-02
4.700000e-03
1.940000e-02
3.110000e-02
3.200000e-02
1.320000e-02
2.280000e-02
2.900000e-02
4.160000e-02
3.520000e-02
2.660000e-02
2.060000e-02
1.280000e-02
1.370000e-02
3.000000e-03
3.020000e-02
6.120000e-02
1.620000e-02
5.500000e-02
4.880000e-02
1.980000e-02
1.362000e-01
5.210000e-02
1.530000e-02
3.250000e-02
1.510000e-02
5.200000e-03
4.240000e-02
1.900000e-03
2.260000e-02
1.780000e-02
4.130000e-02
2.850000e-02
3.060000e-02
1.490000e-02
1.800000e-02
4.370000e-02
4.910000e-02
3.470000e-02
1.700000e-02
3.910000e-02
1.690000e-02
5.100000e-03
6.340000e-02
3.830000e-02
3.190000e-02
2.370000e-02
3.570000e-02
3.800000e-03
3.590000e-02
6.500000e-03
5.230000e-02
1.270000e-02
5.100000e-02
1.670000e-02
3.900000e-03
6.200000e-02
9.500000e-03
5.700000e-02
1.070000e-02
1.260000e-02
3.950000e-02
1.590000e-02
8.890000e-02
2.400000e-03
1.510000e-02
4.360000e-02
2.040000e-02
1.840000e-02
3.590000e-02
1.000000e-03
1.800000e-02
4.600000e-02
4.300000e-03
2.100000e-02
7.700000e-03
2.000000e-03
6.200000e-03
1.051000e-01
2.580000e-02
1.460000e-02
2.640000e-02
7.400000e-03
2.490000e-02
2.090000e-02
3.090000e-02
2.280000e-02
9.110000e-02
4.400000e-03
3.100000e-02
3.210000e-02
3.330000e-02
4.740000e-02
1.320000e-02
1.700000e-02
2.330000e-02
2.160000e-02
2.390000e-02
2.970000e-02
1.740000e-02
6.170000e-02
2.240000e-02
1.850000e-02
2.050000e-02
1.500000e-03
3.440000e-02
5.190000e-02
1.790000e-02
2.720000e-02
2.580000e-02
5.840000e-02
1.180000e-02
2.690000e-02
5.870000e-02
3.970000e-02
4.380000e-02
3.070000e-02
2.610000e-02
6.800000e-03
3.680000e-02
5.090000e-02
4.400000e-02
5.690000e-02
7.180000e-02
1.167000e-01
2.360000e-02
8.300000e-03
1.670000e-02
3.860000e-02
8.000000e-04
2.480000e-02
6.400000e-03
5.700000e-03
5.100000e-02
8.800000e-03
4.090000e-02
2.400000e-02
2.600000e-02
5.630000e-02
8.590000e-02
1.800000e-02
6.760000e-02
1.270000e-02
6.350000e-02
3.800000e-03
2.620000e-02
2.740000e-02
1.103000e-01
4.460000e-02
2.820000e-02
1.060000e-02
4.170000e-02
3.270000e-02
4.780000e-02
6.130000e-02
1.170000e-02
5.250000e-02
2.930000e-02
7.910000e-02
2.800000e-02
1.400000e-03
9.600000e-03
3.200000e-02
5.300000e-03
1.178000e-01
3.800000e-02
2.350000e-02
4.800000e-02
3.620000e-02
1.250000e-02
3.040000e-02
1.590000e-02
1.550000e-02
3.400000e-02
2.840000e-02
5.030000e-02
1.410000e-02
7.300000e-03
2.400000e-02
1.550000e-02
8.100000e-02
1.450000e-02
4.540000e-02
3.080000e-02
1.650000e-02
3.400000e-03
1.880000e-02
5.160000e-02
3.500000e-03
1.260000e-02
2.600000e-03
3.370000e-02
2.220000e-02
2.450000e-02
1.020000e-02
1.710000e-02
1.000000e-02
1.660000e-02
2.220000e-02
1.430000e-02
2.930000e-02
2.980000e-02
1.180000e-02
2.760000e-02
3.120000e-02
2.840000e-02
1.680000e-02
2.450000e-02
2.190000e-02
3.900000e-02
3.410000e-02
3.740000e-02
1.170000e-02
9.010000e-02
2.020000e-02
1.530000e-02
3.560000e-02
1.100000e-02
3.330000e-02
4.660000e-02
1.220000e-02
2.980000e-02
5.320000e-02
1.660000e-02
2.920000e-02
4.920000e-02
2.560000e-02
5.500000e-03
3.590000e-02
9.240000e-02
2.050000e-02
1.880000e-02
1.350000e-02
3.370000e-02
2.400000e-02
1.680000e-02
1.020000e-02
2.900000e-02
1.140000e-02
2.280000e-02
4.600000e-02
1.800000e-03
1.000000e-02
8.910000e-02
2.030000e-02
1.270000e-02
4.130000e-02
1.590000e-02
8.520000e-02
1.670000e-02
2.970000e-02
2.870000e-02
2.260000e-02
7.700000e-03
4.710000e-02
1.080000e-02
1.740000e-02
2.630000e-02
2.190000e-02
8.100000e-03
5.500000e-03
1.330000e-02
2.540000e-02
2.850000e-02
2.250000e-02
3.750000e-02
1.210000e-02
8.400000e-03
4.530000e-02
1.110000e-02
9.000000e-03
1.040000e-02
2.160000e-02
2.830000e-02
1.000000e-03
2.290000e-02
2.950000e-02
1.900000e-03
1.660000e-02
7.100000e-03
2.980000e-02
1.039000e-01
1.190000e-02
1.830000e-02
2.830000e-02
4.650000e-02
3.280000e-02
2.970000e-02
1.630000e-02
1.000000e-03
2.180000e-02
7.870000e-02
5.100000e-02
4.700000e-02
2.790000e-02
8.100000e-03
1.410000e-02
5.200000e-03
5.950000e-02
7.220000e-02
5.760000e-02
2.810000e-02
1.080000e-02
2.890000e-02
3.740000e-02
3.910000e-02
4.900000e-03
3.060000e-02
7.900000e-03
2.390000e-02
2.400000e-03
2.970000e-02
4.160000e-02
3.400000e-02
2.000000e-03
3.560000e-02
3.180000e-02
2.560000e-02
1.400000e-02
1.750000e-02
3.810000e-02
2.050000e-02
3.960000e-02
3.660000e-02
6.030000e-02
2.480000e-02
1.500000e-03
3.390000e-02
1.880000e-02
1.330000e-02
5.760000e-02
3.890000e-02
1.780000e-02
5.080000e-02
9.200000e-03
1.880000e-02
2.220000e-02
4.550000e-02
5.000000e-03
4.030000e-02
8.900000e-03
2.020000e-02
3.450000e-02
1.610000e-02
5.090000e-02
7.700000e-03
6.460000e-02
2.280000e-02
1.700000e-02
6.000000e-03
7.800000e-03
3.180000e-02
5.180000e-02
1.440000e-02
1.140000e-02
5.500000e-03
3.070000e-02
2.800000e-03
9.700000e-03
5.570000e-02
1.800000e-03
3.390000e-02
5.960000e-02
5.000000e-03
1.330000e-02
1.700000e-02
1.630000e-02
2.720000e-02
2.600000e-02
5.710000e-02
1.590000e-02
2.960000e-02
4.790000e-02
3.340000e-02
1.030000e-02
2.980000e-02
3.600000e-03
3.730000e-02
8.000000e-04
1.700000e-03
4.670000e-02
3.200000e-03
3.770000e-02
9.300000e-03
2.100000e-02
3.300000e-02
2.150000e-02
1.000000e-04
9.500000e-03
6.890000e-02
4.470000e-02
2.590000e-02
4.080000e-02
1.970000e-02
2.500000e-02
1.850000e-02
5.210000e-02
3.120000e-02
4.010000e-02
2.610000e-02
1.700000e-02
4.230000e-02
3.800000e-02
6.010000e-02
9.200000e-03
4.680000e-02
5.020000e-02
1.560000e-02
2.160000e-02
5.200000e-03
1.450000e-02
5.600000e-03
5.280000e-02
3.800000e-03
1.440000e-02
2.010000e-02
3.280000e-02
2.020000e-02
1.530000e-02
1.840000e-02
1.190000e-02
1.650000e-02
2.050000e-02
5.120000e-02
7.930000e-02
4.380000e-02
2.270000e-02
4.220000e-02
7.000000e-03
3.090000e-02
1.300000e-02
2.560000e-02
4.430000e-02
5.200000e-03
5.720000e-02
7.290000e-02
8.600000e-03
6.420000e-02
6.680000e-02
7.010000e-02
2.400000e-03
4.120000e-02
6.160000e-02
1.600000e-02
2.220000e-02
1.880000e-02
2.120000e-02
1.830000e-02
3.620000e-02
2.370000e-02
3.110000e-02
3.810000e-02
3.330000e-02
1.890000e-02
7.700000e-03
2.900000e-03
5.090000e-02
7.490000e-02
7.080000e-02
1.120000e-02
3.970000e-02
1.300000e-02
3.730000e-02
2.680000e-02
6.100000e-03
2.090000e-02
7.000000e-04
4.860000e-02
2.610000e-02
2.020000e-02
1.850000e-02
2.810000e-02
4.480000e-02
1.470000e-02
2.220000e-02
1.740000e-02
1.600000e-02
2.180000e-02
4.630000e-02
1.340000e-02
1.820000e-02
4.910000e-02
7.300000e-03
1.060000e-02
2.900000e-02
6.070000e-02
4.500000e-03
9.150000e-02
2.200000e-03
1.750000e-02
4.120000e-02
1.610000e-02
4.000000e-04
4.060000e-02
8.000000e-03
3.820000e-02
1.330000e-02
1.920000e-02
4.080000e-02
4.970000e-02
6.240000e-02
3.190000e-02
4.610000e-02
1.210000e-02
5.400000e-02
2.300000e-03
2.080000e-02
1.900000e-02
3.270000e-02
1.860000e-02
8.420000e-02
6.200000e-02
2.320000e-02
2.370000e-02
2.020000e-02
4.370000e-02
4.700000e-03
5.400000e-03
3.240000e-02
2.200000e-02
9.000000e-04
2.000000e-03
4.810000e-02
1.540000e-02
7.400000e-03
1.750000e-02
7.700000e-03
2.630000e-02
4.720000e-02
7.500000e-03
1.660000e-02
8.840000e-02
6.900000e-03
1.140000e-02
4.890000e-02
3.100000e-03
2.520000e-02
4.390000e-02
3.350000e-02
3.140000e-02
8.820000e-02
1.850000e-02
5.960000e-02
3.090000e-02
3.740000e-02
2.330000e-02
3.800000e-02
1.580000e-02
5.000000e-03
5.600000e-03
5.800000e-03
1.756000e-01
2.850000e-02
4.520000e-02
1.560000e-02
4.710000e-02
2.490000e-02
1.090000e-02
3.490000e-02
1.850000e-02
1.570000e-02
3.190000e-02
2.390000e-02
9.040000e-02
5.200000e-03
1.680000e-02
6.000000e-04
2.970000e-02
2.420000e-02
4.790000e-02
5.140000e-02
7.400000e-03
5.410000e-02
1.140000e-02
2.080000e-02
4.800000e-03
3.910000e-02
3.610000e-02
6.030000e-02
2.170000e-02
1.010000e-02
5.560000e-02
9.370000e-02
2.910000e-02
1.120000e-02
8.100000e-03
6.450000e-02
3.030000e-02
2.140000e-02
2.310000e-02
3.100000e-03
3.420000e-02
5.140000e-02
2.190000e-02
2.330000e-02
3.790000e-02
8.100000e-03
7.000000e-03
3.360000e-02
9.300000e-03
2.470000e-02
1.840000e-02
1.440000e-02
5.360000e-02
5.100000e-03
9.700000e-03
1.650000e-02
1.750000e-02
1.290000e-02
2.620000e-02
7.800000e-03
4.740000e-02
2.760000e-02
5.060000e-02
3.540000e-02
2.910000e-02
6.600000e-03
1.420000e-02
2.040000e-02
1.090000e-02
2.040000e-02
1.230000e-02
2.500000e-02
1.240000e-02
4.270000e-02
2.560000e-02
8.000000e-03
3.710000e-02
5.130000e-02
3.100000e-03
1.051000e-01
2.250000e-02
1.300000e-02
3.700000e-02
1.630000e-02
2.600000e-03
1.890000e-02
1.170000e-02
8.450000e-02
4.000000e-03
5.200000e-03
4.020000e-02
4.280000e-02
2.330000e-02
3.300000e-03
9.000000e-04
2.220000e-02
2.610000e-02
1.660000e-02
5.490000e-02
2.040000e-02
3.710000e-02
1.300000e-03
3.990000e-02
6.910000e-02
7.560000e-02
3.200000e-03
2.660000e-02
4.530000e-02
1.580000e-02
5.700000e-03
7.010000e-02
2.460000e-02
2.510000e-02
2.250000e-02
3.460000e-02
8.000000e-03
6.720000e-02
4.600000e-02
7.140000e-02
1.470000e-02
5.100000e-03
1.441000e-01
4.560000e-02
3.450000e-02
1.420000e-02
2.080000e-02
5.420000e-02
6.150000e-02
2.460000e-02
1.000000e-04
7.250000e-02
3.480000e-02
1.910000e-02
1.350000e-02
3.170000e-02
3.370000e-02
2.850000e-02
1.500000e-02
2.800000e-03
4.290000e-02
3.610000e-02
2.600000e-02
4.990000e-02
1.190000e-02
2.440000e-02
1.630000e-02
6.800000e-03
7.820000e-02
4.990000e-02
1.750000e-02
7.640000e-02
1.600000e-02
3.100000e-03
3.430000e-02
2.370000e-02
5.250000e-02
4.490000e-02
8.500000e-03
1.010000e-02
4.790000e-02
2.380000e-02
8.900000e-03
9.300000e-03
7.230000e-02
7.600000e-03
3.240000e-02
2.180000e-02
2.220000e-02
2.430000e-02
2.910000e-02
1.250000e-01
1.510000e-02
4.540000e-02
2.340000e-02
3.740000e-02
1.910000e-02
8.100000e-03
2.320000e-02
1.000000e-03
7.900000e-03
1.960000e-02
8.200000e-03
3.400000e-02
2.700000e-02
1.170000e-02
3.170000e-02
5.730000e-02
3.190000e-02
6.600000e-03
4.900000e-02
2.510000e-02
3.460000e-02
1.190000e-02
9.800000e-03
2.040000e-02
3.300000e-02
5.450000e-02
1.580000e-02
2.390000e-02
9.380000e-02
2.800000e-02
2.320000e-02
2.090000e-02
1.170000e-02
9.290000e-02
1.110000e-02
2.300000e-02
1.210000e-02
1.820000e-02
2.400000e-03
2.960000e-02
2.170000e-02
2.150000e-02
2.040000e-02
2.290000e-02
7.600000e-03
1.430000e-02
1.020000e-02
7.000000e-04
9.800000e-03
9.900000e-03
2.080000e-02
3.140000e-02
2.700000e-02
3.480000e-02
2.790000e-02
2.110000e-02
3.180000e-02
1.190000e-02
5.660000e-02
7.810000e-02
1.500000e-02
4.730000e-02
1.200000e-03
1.350000e-02
8.600000e-03
2.520000e-02
1.080000e-02
3.340000e-02
1.050000e-02
1.680000e-02
3.290000e-02
1.830000e-02
6.380000e-02
2.830000e-02
3.240000e-02
1.880000e-02
4.280000e-02
3.900000e-02
1.440000e-02
1.410000e-02
1.020000e-02
2.020000e-02
1.770000e-02
2.700000e-03
1.015000e-01
4.100000e-03
1.240000e-02
5.700000e-03
2.410000e-02
2.940000e-02
3.800000e-03
2.890000e-02
2.140000e-02
5.120000e-02
5.370000e-02
5.700000e-03
5.350000e-02
2.850000e-02
6.200000e-02
1.000000e-02
1.960000e-02
2.200000e-02
2.630000e-02
2.940000e-02
1.470000e-02
5.540000e-02
3.520000e-02
4.350000e-02
1.300000e-02
6.500000e-03
1.640000e-02
2.030000e-02
7.800000e-03
5.200000e-03
9.800000e-03
1.580000e-02
1.210000e-02
2.760000e-02
3.910000e-02
4.740000e-02
2.690000e-02
7.100000e-03
1.380000e-02
1.360000e-02
5.900000e-03
6.750000e-02
1.210000e-02
2.020000e-02
7.140000e-02
1.080000e-02
8.000000e-03
3.360000e-02
2.190000e-02
3.210000e-02
3.000000e-04
1.100000e-02
3.670000e-02
1.120000e-02
1.930000e-02
2.400000e-02
8.700000e-03
3.540000e-02
1.500000e-02
9.700000e-03
6.000000e-04
4.000000e-02
2.100000e-03
3.600000e-03
1.950000e-02
8.410000e-02
2.300000e-02
5.720000e-02
1.020000e-02
2.030000e-02
3.370000e-02
2.040000e-02
3.800000e-03
1.720000e-02
3.400000e-03
8.300000e-03
1.600000e-02
4.630000e-02
6.000000e-03
5.150000e-02
2.330000e-02
2.670000e-02
1.120000e-02
2.030000e-02
3.540000e-02
3.140000e-02
2.200000e-02
1.250000e-02
4.430000e-02
2.980000e-02
6.910000e-02
5.100000e-03
1.380000e-02
1.190000e-02
1.420000e-02
1.790000e-02
3.600000e-03
3.450000e-02
2.870000e-02
1.760000e-02
2.440000e-02
2.730000e-02
3.960000e-02
2.620000e-02
4.450000e-02
1.730000e-02
5.230000e-02
3.900000e-02
2.030000e-02
1.041000e-01
2.470000e-02
3.370000e-02
1.610000e-02
2.790000e-02
5.330000e-02
1.310000e-02
8.300000e-03
3.970000e-02
2.600000e-02
6.100000e-03
1.770000e-02
2.350000e-02
2.140000e-02
4.900000e-02
3.650000e-02
7.500000e-03
2.340000e-02
5.840000e-02
2.350000e-02
2.100000e-02
6.720000e-02
7.200000e-03
1.820000e-02
4.440000e-02
3.900000e-03
2.930000e-02
1.350000e-02
1.070000e-02
9.600000e-03
7.800000e-03
1.760000e-02
4.300000e-03
2.290000e-02
3.340000e-02
2.050000e-02
2.350000e-02
6.950000e-02
9.500000e-03
1.730000e-02
2.020000e-02
1.240000e-02
2.500000e-03
3.650000e-02
1.470000e-02
1.190000e-02
1.600000e-03
4.140000e-02
1.610000e-02
2.070000e-02
6.270000e-02
1.210000e-02
2.960000e-02
1.800000e-02
8.540000e-02
4.310000e-02
3.280000e-02
3.730000e-02
2.200000e-03
3.820000e-02
1.940000e-02
7.010000e-02
1.560000e-02
2.820000e-02
1.900000e-03
2.320000e-02
4.000000e-02
3.410000e-02
2.140000e-02
6.600000e-02
1.880000e-02
4.130000e-02
2.840000e-02
8.000000e-04
3.600000e-02
2.930000e-02
6.710000e-02
1.520000e-02
2.980000e-02
6.200000e-03
5.600000e-03
7.130000e-02
6.670000e-02
6.230000e-02
2.590000e-02
4.410000e-02
1.020000e-02
1.490000e-02
1.800000e-02
1.240000e-02
4.020000e-02
3.940000e-02
7.440000e-02
2.100000e-02
4.340000e-02
1.830000e-02
1.300000e-02
4.640000e-02
1.790000e-02
6.660000e-02
3.230000e-02
2.090000e-02
2.000000e-03
1.300000e-03
3.210000e-02
1.690000e-02
3.310000e-02
1.050000e-02
5.160000e-02
9.200000e-03
2.850000e-02
1.660000e-02
2.060000e-02
7.100000e-03
1.590000e-02
6.600000e-03
1.880000e-02
3.920000e-02
1.510000e-02
1.160000e-02
2.500000e-02
1.700000e-03
4.560000e-02
1.170000e-02
3.820000e-02
5.420000e-02
6.600000e-03
2.380000e-02
2.830000e-02
8.100000e-03
3.990000e-02
3.410000e-02
1.140000e-02
7.500000e-03
6.290000e-02
2.300000e-02
3.280000e-02
5.060000e-02
2.570000e-02
1.800000e-02
2.460000e-02
1.780000e-02
6.090000e-02
6.230000e-02
1.400000e-02
1.140000e-02
2.020000e-02
3.300000e-03
3.780000e-02
8.400000e-03
2.630000e-02
7.430000e-02
1.300000e-02
3.100000e-03
9.200000e-03
5.280000e-02
2.240000e-02
5.670000e-02
3.190000e-02
2.760000e-02
4.990000e-02
5.600000e-03
1.810000e-02
2.030000e-02
1.090000e-02
1.620000e-02
4.870000e-02
8.200000e-03
6.600000e-03
5.370000e-02
4.410000e-02
1.380000e-02
1.700000e-03
1.490000e-02
5.700000e-03
3.250000e-02
1.400000e-02
7.900000e-03
2.960000e-02
2.600000e-03
2.140000e-02
5.500000e-03
1.710000e-02
1.430000e-02
8.960000e-02
1.660000e-02
4.160000e-02
5.120000e-02
1.740000e-02
3.380000e-02
4.790000e-02
5.540000e-02
1.300000e-02
7.850000e-02
8.550000e-02
1.230000e-02
2.990000e-02
1.330000e-02
2.570000e-02
2.690000e-02
1.980000e-02
2.810000e-02
7.000000e-04
2.030000e-02
4.240000e-02
1.025000e-01
4.000000e-03
3.790000e-02
2.000000e-04
8.250000e-02
4.730000e-02
2.930000e-02
2.460000e-02
1.400000e-03
2.660000e-02
1.740000e-02
2.040000e-02
1.020000e-02
2.680000e-02
2.330000e-02
4.530000e-02
4.370000e-02
1.970000e-02
2.080000e-02
1.620000e-02
6.810000e-02
1.075000e-01
2.810000e-02
1.070000e-02
2.210000e-02
2.420000e-02
4.320000e-02
1.630000e-02
1.660000e-02
5.780000e-02
2.100000e-03
2.560000e-02
9.860000e-02
1.780000e-02
2.120000e-02
6.200000e-03
2.970000e-02
2.630000e-02
1.870000e-02
4.970000e-02
1.890000e-02
1.370000e-02
8.700000e-03
2.880000e-02
5.930000e-02
2.160000e-02
3.410000e-02
1.570000e-02
3.190000e-02
2.470000e-02
4.710000e-02
4.390000e-02
1.660000e-02
4.140000e-02
3.670000e-02
2.250000e-02
2.040000e-02
5.040000e-02
2.290000e-02
2.260000e-02
2.560000e-02
1.940000e-02
1.090000e-02
2.100000e-03
2.710000e-02
5.710000e-02
3.090000e-02
2.200000e-02
2.890000e-02
1.940000e-02
2.780000e-02
1.520000e-02
3.280000e-02
5.900000e-03
1.480000e-02
3.000000e-04
2.440000e-02
2.020000e-02
1.440000e-02
7.300000e-03
2.280000e-02
2.870000e-02
5.180000e-02
1.810000e-02
1.590000e-02
8.200000e-03
4.800000e-03
4.800000e-03
1.350000e-02
1.930000e-02
1.530000e-02
1.800000e-02
3.460000e-02
2.430000e-02
4.100000e-03
1.400000e-02
8.600000e-03
3.760000e-02
1.730000e-02
1.290000e-01
6.520000e-02
2.660000e-02
8.400000e-03
5.470000e-02
2.120000e-02
3.510000e-02
5.370000e-02
1.170000e-02
1.850000e-02
3.500000e-03
2.280000e-02
1.630000e-02
9.600000e-03
1.910000e-02
2.910000e-02
1.140000e-02
1.000000e-04
1.540000e-02
1.200000e-02
1.000000e-03
3.660000e-02
3.030000e-02
2.170000e-02
2.820000e-02
2.300000e-03
3.770000e-02
7.500000e-03
9.700000e-03
5.040000e-02
1.180000e-02
5.480000e-02
5.250000e-02
9.400000e-03
6.600000e-03
2.770000e-02
8.800000e-03
1.370000e-02
9.440000e-02
3.660000e-02
3.840000e-02
9.000000e-03
4.200000e-03
1.000000e-04
8.170000e-02
2.840000e-02
4.190000e-02
1.180000e-02
2.980000e-02
1.700000e-02
3.710000e-02
2.150000e-02
8.800000e-03
5.060000e-02
3.890000e-02
2.000000e-04
1.010000e-02
3.540000e-02
2.340000e-02
4.050000e-02
4.850000e-02
2.300000e-02
5.300000e-03
6.400000e-03
1.990000e-02
4.670000e-02
6.990000e-02
4.730000e-02
3.740000e-02
1.420000e-02
7.370000e-02
8.160000e-02
1.130000e-02
8.100000e-03
2.180000e-02
2.800000e-03
4.270000e-02
4.630000e-02
6.180000e-02
1.150000e-02
1.920000e-02
1.820000e-02
3.270000e-02
6.490000e-02
6.400000e-03
4.570000e-02
6.220000e-02
2.800000e-03
6.750000e-02
6.570000e-02
5.720000e-02
1.100000e-03
4.200000e-03
7.900000e-03
3.500000e-03
3.900000e-03
4.300000e-03
5.990000e-02
2.080000e-02
2.430000e-02
1.250000e-02
2.720000e-02
1.320000e-02
1.320000e-02
1.390000e-02
2.250000e-02
2.140000e-02
6.800000e-03
2.770000e-02
5.820000e-02
4.470000e-02
3.170000e-02
2.480000e-02
2.560000e-02
2.290000e-02
1.450000e-02
1.480000e-02
2.370000e-02
1.450000e-02
5.780000e-02
3.310000e-02
1.530000e-02
5.570000e-02
5.970000e-02
4.470000e-02
1.210000e-02
1.890000e-02
1.380000e-02
6.400000e-03
7.730000e-02
1.690000e-02
4.070000e-02
1.880000e-02
2.140000e-02
1.210000e-01
1.980000e-02
2.800000e-03
2.820000e-02
3.950000e-02
1.710000e-02
3.000000e-03
4.710000e-02
7.770000e-02
2.610000e-02
2.810000e-02
4.350000e-02
2.260000e-02
5.310000e-02
5.470000e-02
3.130000e-02
4.330000e-02
1.840000e-02
2.500000e-02
1.431000e-01
1.000000e-04
2.420000e-02
1.140000e-02
1.870000e-02
4.290000e-02
4.040000e-02
1.900000e-03
1.000000e-03
2.900000e-02
2.500000e-02
4.630000e-02
1.020000e-02
9.000000e-02
1.230000e-02
3.790000e-02
1.470000e-02
3.670000e-02
2.990000e-02
1.530000e-02
2.800000e-02
2.720000e-02
1.140000e-02
1.380000e-02
9.000000e-04
2.720000e-02
4.600000e-03
3.400000e-02
2.060000e-02
2.720000e-02
6.050000e-02
3.400000e-03
2.410000e-02
4.000000e-04
1.050000e-02
1.040000e-02
4.330000e-02
1.500000e-03
3.100000e-02
4.900000e-02
6.210000e-02
7.370000e-02
1.530000e-02
1.910000e-02
3.580000e-02
2.930000e-02
2.790000e-02
8.600000e-03
5.880000e-02
2.370000e-02
1.560000e-02
2.660000e-02
1.130000e-02
3.730000e-02
8.000000e-02
3.320000e-02
1.970000e-02
2.780000e-02
3.600000e-03
6.300000e-03
1.800000e-03
4.000000e-03
5.300000e-03
3.470000e-02
2.160000e-02
2.940000e-02
1.030000e-02
2.780000e-02
5.740000e-02
2.630000e-02
4.340000e-02
1.880000e-02
2.300000e-03
4.310000e-02
2.040000e-02
6.310000e-02
3.700000e-03
9.780000e-02
1.570000e-02
2.330000e-02
1.770000e-02
1.030000e-02
3.530000e-02
2.250000e-02
7.400000e-03
2.750000e-02
1.310000e-02
9.880000e-02
1.250000e-02
2.170000e-02
1.690000e-02
2.310000e-02
3.980000e-02
3.930000e-02
1.070000e-02
5.050000e-02
3.590000e-02
2.930000e-02
3.160000e-02
2.160000e-02
2.000000e-04
3.630000e-02
1.170000e-02
6.320000e-02
8.000000e-03
3.180000e-02
2.930000e-02
1.550000e-02
2.380000e-02
4.120000e-02
2.300000e-03
9.600000e-03
7.700000e-03
1.820000e-02
3.310000e-02
1.780000e-02
9.300000e-03
1.600000e-03
1.480000e-02
2.340000e-02
1.950000e-02
5.700000e-03
2.980000e-02
1.580000e-02
1.150000e-02
1.040000e-02
5.400000e-02
2.190000e-02
4.500000e-03
2.220000e-02
3.720000e-02
4.500000e-02
2.500000e-02
1.480000e-02
1.370000e-02
1.600000e-03
3.900000e-03
3.470000e-02
2.500000e-03
9.000000e-04
1.660000e-02
2.960000e-02
3.300000e-03
8.700000e-03
3.730000e-02
4.730000e-02
1.610000e-02
8.200000e-03
2.490000e-02
6.600000e-03
4.130000e-02
3.510000e-02
4.800000e-03
1.900000e-03
7.700000e-03
3.840000e-02
3.620000e-02
2.080000e-02
6.410000e-02
1.330000e-02
2.880000e-02
3.720000e-02
5.670000e-02
2.530000e-02
5.590000e-02
9.400000e-03
2.300000e-02
1.260000e-02
1.380000e-02
5.400000e-03
6.740000e-02
1.270000e-02
1.830000e-02
6.310000e-02
1.100000e-03
2.700000e-02
1.000000e-04
8.400000e-03
2.680000e-02
1.990000e-02
5.190000e-02
7.550000e-02
3.190000e-02
4.690000e-02
5.830000e-02
3.450000e-02
1.670000e-02
5.500000e-02
2.690000e-02
3.960000e-02
3.400000e-03
2.800000e-02
1.040000e-02
3.460000e-02
2.480000e-02
9.300000e-03
5.200000e-03
4.130000e-02
6.220000e-02
3.080000e-02
1.760000e-02
2.110000e-02
1.400000e-03
1.900000e-03
3.310000e-02
1.000000e-02
2.750000e-02
2.200000e-03
4.110000e-02
1.190000e-02
5.210000e-02
2.300000e-03
5.800000e-02
9.100000e-02
1.480000e-02
8.100000e-03
2.140000e-02
3.730000e-02
1.142000e-01
2.420000e-02
2.580000e-02
3.650000e-02
2.300000e-03
3.280000e-02
2.970000e-02
3.080000e-02
2.950000e-02
1.200000e-03
2.190000e-02
3.890000e-02
1.940000e-02
2.970000e-02
1.640000e-02
4.390000e-02
2.500000e-02
2.640000e-02
8.400000e-03
3.370000e-02
3.030000e-02
2.670000e-02
2.700000e-03
2.390000e-02
6.810000e-02
2.550000e-02
7.700000e-03
5.500000e-03
4.850000e-02
6.260000e-02
1.320000e-02
1.310000e-02
7.590000e-02
8.400000e-03
3.320000e-02
8.050000e-02
4.470000e-02
6.490000e-02
2.260000e-02
2.640000e-02
4.900000e-03
1.860000e-02
2.280000e-02
1.700000e-03
3.660000e-02
5.270000e-02
3.730000e-02
3.830000e-02
3.660000e-02
7.100000e-03
3.720000e-02
2.260000e-02
8.010000e-02
1.960000e-02
1.620000e-02
1.210000e-02
2.270000e-02
2.430000e-02
2.870000e-02
1.980000e-02
5.400000e-03
6.300000e-03
5.760000e-02
4.100000e-02
3.750000e-02
7.300000e-03
5.700000e-02
5.990000e-02
9.400000e-03
8.800000e-03
3.870000e-02
2.770000e-02
1.290000e-02
3.000000e-04
2.090000e-02
5.980000e-02
5.750000e-02
1.920000e-02
3.190000e-02
5.570000e-02
2.910000e-02
3.800000e-03
1.720000e-02
5.400000e-03
3.840000e-02
3.040000e-02
1.590000e-02
9.650000e-02
7.060000e-02
2.500000e-02
4.810000e-02
3.020000e-02
3.950000e-02
3.540000e-02
4.970000e-02
6.000000e-03
8.700000e-03
2.460000e-02
2.470000e-02
4.900000e-02
3.640000e-02
5.870000e-02
2.150000e-02
9.600000e-03
2.800000e-03
2.580000e-02
2.210000e-02
5.300000e-03
9.500000e-03
1.870000e-02
3.540000e-02
2.850000e-02
1.880000e-02
4.560000e-02
4.680000e-02
4.440000e-02
8.080000e-02
1.330000e-02
1.310000e-02
1.700000e-03
6.210000e-02
6.160000e-02
1.670000e-02
2.360000e-02
2.300000e-03
2.250000e-02
4.170000e-02
3.400000e-03
8.300000e-03
2.920000e-02
2.020000e-02
1.630000e-02
9.900000e-03
3.530000e-02
5.430000e-02
5.710000e-02
3.600000e-03
4.120000e-02
1.660000e-02
6.070000e-02
2.880000e-02
1.247000e-01
4.020000e-02
9.700000e-03
4.690000e-02
7.320000e-02
1.300000e-03
3.300000e-03
4.040000e-02
1.590000e-02
3.630000e-02
3.840000e-02
3.450000e-02
3.840000e-02
3.600000e-02
4.030000e-02
3.600000e-03
3.000000e-04
4.160000e-02
2.420000e-02
2.520000e-02
1.900000e-02
2.200000e-03
1.390000e-02
1.810000e-02
5.700000e-03
1.420000e-02
1.430000e-02
6.900000e-03
1.390000e-02
2.000000e-03
3.720000e-02
3.720000e-02
1.559000e-01
1.740000e-02
2.580000e-02
2.880000e-02
5.190000e-02
2.810000e-02
3.800000e-02
4.500000e-03
5.900000e-03
2.600000e-03
3.200000e-02
1.800000e-02
2.640000e-02
1.200000e-02
1.250000e-02
2.870000e-02
3.730000e-02
4.880000e-02
2.340000e-02
3.470000e-02
1.330000e-02
4.780000e-02
1.670000e-02
5.780000e-02
5.600000e-03
2.790000e-02
1.280000e-02
3.030000e-02
6.450000e-02
2.140000e-02
1.920000e-02
1.740000e-02
3.600000e-03
8.600000e-03
2.520000e-02
1.510000e-02
2.030000e-02
1.790000e-02
1.530000e-02
1.170000e-02
2.180000e-02
5.880000e-02
4.900000e-02
7.000000e-03
5.290000e-02
1.510000e-02
2.350000e-02
7.700000e-03
1.060000e-02
1.920000e-02
6.720000e-02
5.150000e-02
2.350000e-02
2.170000e-02
2.670000e-02
4.080000e-02
4.600000e-02
2.440000e-02
4.200000e-03
8.000000e-02
1.880000e-02
7.240000e-02
6.350000e-02
2.610000e-02
2.340000e-02
1.430000e-02
3.760000e-02
6.700000e-03
8.100000e-03
2.590000e-02
1.840000e-02
5.000000e-03
7.400000e-03
1.350000e-02
1.280000e-02
1.240000e-02
2.280000e-02
8.500000e-03
1.190000e-02
1.370000e-02
3.720000e-02
2.890000e-02
2.750000e-02
5.900000e-03
1.660000e-02
8.800000e-03
6.700000e-03
6.500000e-03
1.650000e-02
1.190000e-02
1.000000e-02
1.400000e-03
2.410000e-02
3.170000e-02
1.760000e-02
5.920000e-02
2.600000e-03
2.500000e-03
1.020000e-02
8.800000e-03
1.260000e-02
4.690000e-02
3.800000e-02
3.840000e-02
3.200000e-02
2.890000e-02
6.200000e-03
9.200000e-03
1.180000e-02
4.650000e-02
5.530000e-02
8.310000e-02
6.890000e-02
3.210000e-02
1.990000e-02
4.950000e-02
5.620000e-02
8.770000e-02
1.770000e-02
5.070000e-02
1.920000e-02
9.300000e-03
2.700000e-03
4.100000e-03
5.100000e-03
3.350000e-02
5.430000e-02
2.520000e-02
4.080000e-02
3.580000e-02
7.880000e-02
5.000000e-03
4.170000e-02
5.650000e-02
1.010000e-02
2.150000e-02
1.760000e-02
7.200000e-03
1.460000e-02
3.900000e-02
2.320000e-02
5.840000e-02
3.500000e-03
3.730000e-02
1.540000e-02
2.050000e-02
2.160000e-02
7.200000e-03
4.000000e-02
3.750000e-02
1.540000e-02
1.400000e-02
4.810000e-02
2.640000e-02
1.390000e-02
2.800000e-02
1.328000e-01
5.240000e-02
1.080000e-02
2.600000e-03
6.690000e-02
5.910000e-02
2.000000e-02
1.020000e-02
2.500000e-02
1.240000e-02
4.900000e-03
8.800000e-03
4.750000e-02
2.670000e-02
5.900000e-03
6.700000e-02
1.340000e-02
4.100000e-03
1.200000e-02
2.170000e-02
1.700000e-02
7.790000e-02
6.900000e-03
9.300000e-03
2.100000e-02
3.130000e-02
2.310000e-02
1.740000e-02
3.800000e-03
6.300000e-03
3.930000e-02
2.730000e-02
3.460000e-02
1.040000e-02
1.020000e-02
2.110000e-02
4.000000e-02
9.500000e-03
4.930000e-02
2.390000e-02
4.900000e-02
3.220000e-02
1.150000e-02
1.300000e-02
2.530000e-02
1.160000e-02
4.100000e-03
1.220000e-02
1.900000e-03
3.400000e-02
1.030000e-02
3.900000e-03
1.055000e-01
7.100000e-03
1.550000e-02
1.910000e-02
3.620000e-02
2.230000e-02
9.200000e-03
5.710000e-02
1.730000e-02
1.630000e-02
3.800000e-02
4.180000e-02
6.500000e-03
2.900000e-03
8.300000e-03
4.120000e-02
2.630000e-02
3.060000e-02
4.750000e-02
1.790000e-02
4.600000e-03
2.580000e-02
2.860000e-02
4.640000e-02
4.040000e-02
2.820000e-02
1.750000e-02
1.970000e-02
4.220000e-02
4.420000e-02
5.800000e-02
2.220000e-02
1.000000e-02
2.580000e-02
4.810000e-02
2.560000e-02
5.900000e-02
6.140000e-02
3.420000e-02
1.710000e-02
1.060000e-02
2.250000e-02
3.970000e-02
2.600000e-03
1.068000e-01
1.211000e-01
9.690000e-02
1.530000e-02
1.190000e-02
2.480000e-02
5.990000e-02
1.960000e-02
1.340000e-02
1.600000e-02
2.180000e-02
1.027000e-01
1.060000e-02
5.630000e-02
1.400000e-02
1.990000e-02
2.010000e-02
3.600000e-02
1.430000e-02
2.830000e-02
4.070000e-02
3.710000e-02
3.830000e-02
2.380000e-02
1.100000e-02
1.550000e-02
2.740000e-02
5.120000e-02
1.110000e-02
1.240000e-02
3.070000e-02
8.800000e-03
4.900000e-03
4.950000e-02
2.110000e-02
5.530000e-02
7.290000e-02
4.400000e-03
9.500000e-03
1.930000e-02
3.730000e-02
3.400000e-02
2.270000e-02
7.930000e-02
4.810000e-02
3.900000e-02
5.600000e-03
2.170000e-02
1.530000e-02
1.032000e-01
4.680000e-02
4.910000e-02
1.150000e-02
6.020000e-02
6.130000e-02
4.930000e-02
1.134000e-01
3.660000e-02
5.000000e-03
4.560000e-02
4.200000e-03
9.600000e-02
9.500000e-03
7.100000e-03
7.000000e-03
2.330000e-02
5.800000e-03
1.610000e-02
1.343000e-01
2.460000e-02
4.630000e-02
3.950000e-02
5.270000e-02
4.590000e-02
2.940000e-02
2.560000e-02
1.072000e-01
3.130000e-02
1.400000e-03
2.230000e-02
8.300000e-03
1.670000e-02
9.700000e-03
1.600000e-03
1.440000e-02
3.680000e-02
2.590000e-02
3.520000e-02
3.130000e-02
5.490000e-02
1.960000e-02
1.340000e-02
3.800000e-02
9.250000e-02
4.790000e-02
1.800000e-02
2.540000e-02
2.200000e-03
1.290000e-02
3.450000e-02
5.430000e-02
1.780000e-02
3.160000e-02
5.600000e-03
4.000000e-04
1.130000e-02
9.200000e-03
1.180000e-02
2.040000e-02
4.040000e-02
6.170000e-02
4.910000e-02
3.150000e-02
1.000000e-02
2.400000e-02
2.940000e-02
3.450000e-02
2.620000e-02
1.570000e-02
8.070000e-02
1.000000e-03
2.230000e-02
6.300000e-03
1.680000e-02
3.760000e-02
2.150000e-02
5.300000e-03
1.420000e-02
7.500000e-03
8.130000e-02
5.600000e-03
2.950000e-02
3.980000e-02
1.530000e-02
1.180000e-02
1.280000e-02
6.000000e-04
4.280000e-02
1.650000e-02
5.050000e-02
1.550000e-02
7.800000e-03
1.570000e-02
6.010000e-02
1.910000e-02
1.770000e-02
2.000000e-03
1.360000e-02
4.100000e-03
4.550000e-02
2.840000e-02
1.620000e-02
6.100000e-03
1.150000e-02
2.330000e-02
7.850000e-02
4.800000e-02
4.740000e-02
1.670000e-02
3.440000e-02
4.140000e-02
7.150000e-02
2.500000e-02
3.900000e-02
3.050000e-02
1.120000e-02
5.910000e-02
3.630000e-02
2.200000e-02
6.100000e-03
1.800000e-03
1.480000e-02
1.000000e-03
1.400000e-02
4.630000e-02
4.500000e-03
4.900000e-02
2.890000e-02
3.100000e-03
2.340000e-02
4.650000e-02
2.140000e-02
3.070000e-02
4.300000e-03
5.490000e-02
7.000000e-04
2.390000e-02
1.130000e-02
3.270000e-02
3.180000e-02
2.850000e-02
1.310000e-02
1.280000e-02
2.080000e-02
2.730000e-02
6.200000e-03
1.130000e-02
2.210000e-02
1.840000e-02
2.060000e-02
1.630000e-02
6.300000e-03
1.870000e-02
1.870000e-02
5.330000e-02
4.050000e-02
2.710000e-02
1.760000e-02
3.500000e-03
8.680000e-02
1.390000e-02
6.100000e-02
4.000000e-04
1.490000e-02
7.200000e-03
3.000000e-04
3.000000e-02
4.630000e-02
4.610000e-02
7.800000e-03
2.570000e-02
2.020000e-02
1.930000e-02
2.800000e-02
3.440000e-02
2.670000e-02
3.390000e-02
2.590000e-02
2.700000e-02
2.500000e-03
2.630000e-02
6.500000e-03
2.040000e-02
8.800000e-03
4.080000e-02
3.230000e-02
1.220000e-02
4.400000e-03
8.000000e-04
2.930000e-02
1.020000e-02
1.540000e-02
2.520000e-02
3.930000e-02
1.500000e-03
4.700000e-03
5.500000e-03
5.100000e-03
5.600000e-03
7.360000e-02
7.900000e-03
4.050000e-02
3.100000e-03
7.710000e-02
3.080000e-02
5.180000e-02
1.190000e-02
1.240000e-02
2.750000e-02
1.510000e-02
3.540000e-02
3.240000e-02
3.000000e-03
4.400000e-02
8.000000e-04
2.840000e-02
1.850000e-02
7.500000e-03
1.620000e-02
1.790000e-02
3.680000e-02
3.610000e-02
5.920000e-02
2.850000e-02
8.000000e-03
1.520000e-02
3.290000e-02
6.690000e-02
4.890000e-02
4.990000e-02
4.750000e-02
3.200000e-03
3.900000e-02
1.550000e-02
2.660000e-02
3.710000e-02
3.320000e-02
3.780000e-02
4.520000e-02
6.500000e-03
2.200000e-02
1.130000e-02
6.600000e-03
1.660000e-02
8.680000e-02
2.230000e-02
3.460000e-02
2.440000e-02
2.660000e-02
7.800000e-03
1.930000e-02
1.000000e-02
7.860000e-02
1.010000e-02
2.630000e-02
4.370000e-02
7.800000e-02
8.100000e-03
7.900000e-03
1.900000e-02
3.100000e-03
9.000000e-03
1.370000e-02
1.770000e-02
8.040000e-02
9.120000e-02
6.200000e-03
4.350000e-02
2.490000e-02
5.810000e-02
2.600000e-02
6.700000e-03
1.490000e-02
5.840000e-02
3.830000e-02
7.000000e-03
2.830000e-02
6.200000e-03
5.500000e-03
2.000000e-02
2.180000e-02
6.520000e-02
1.630000e-02
2.070000e-02
3.300000e-02
3.800000e-02
2.610000e-02
3.480000e-02
6.570000e-02
7.100000e-03
5.720000e-02
1.520000e-02
4.560000e-02
1.510000e-02
7.130000e-02
1.190000e-02
2.800000e-03
5.100000e-03
1.740000e-02
3.600000e-03
4.030000e-02
1.970000e-02
7.300000e-03
9.170000e-02
2.120000e-02
9.100000e-03
1.260000e-02
2.580000e-02
3.220000e-02
1.360000e-02
5.000000e-04
3.290000e-02
2.370000e-02
2.550000e-02
1.870000e-02
3.890000e-02
1.990000e-02
6.700000e-03
6.700000e-03
9.600000e-03
1.200000e-02
5.120000e-02
1.200000e-02
2.910000e-02
9.500000e-02
1.020000e-02
2.780000e-02
3.460000e-02
3.640000e-02
5.110000e-02
2.630000e-02
5.470000e-02
2.690000e-02
4.000000e-02
2.720000e-02
2.700000e-03
1.250000e-02
4.330000e-02
6.320000e-02
9.000000e-03
1.690000e-02
8.600000e-02
3.430000e-02
1.120000e-02
6.270000e-02
5.000000e-03
2.340000e-02
3.150000e-02
3.710000e-02
2.750000e-02
8.200000e-03
5.870000e-02
1.100000e-02
4.900000e-03
1.560000e-02
1.550000e-02
2.720000e-02
7.300000e-03
4.700000e-03
4.100000e-03
8.300000e-03
2.020000e-02
5.820000e-02
2.990000e-02
3.210000e-02
4.610000e-02
4.010000e-02
1.880000e-02
3.600000e-03
5.100000e-02
2.450000e-02
2.750000e-02
4.400000e-03
1.230000e-02
2.310000e-02
6.000000e-03
1.110000e-02
9.400000e-03
3.280000e-02
6.340000e-02
1.890000e-02
3.300000e-02
3.100000e-03
2.710000e-02
3.750000e-02
2.490000e-02
3.140000e-02
3.320000e-02
2.190000e-02
2.100000e-02
7.810000e-02
5.130000e-02
9.600000e-03
2.200000e-03
1.310000e-02
1.930000e-02
3.760000e-02
2.000000e-02
2.190000e-02
1.290000e-02
2.000000e-02
1.900000e-02
6.000000e-04
8.500000e-03
1.020000e-02
2.510000e-02
1.400000e-02
9.800000e-03
2.670000e-02
4.320000e-02
6.600000e-02
1.780000e-02
5.410000e-02
7.700000e-03
2.640000e-02
1.016000e-01
1.000000e-02
2.060000e-02
1.670000e-02
5.600000e-03
5.500000e-03
4.940000e-02
2.010000e-02
1.230000e-02
7.400000e-02
1.570000e-02
2.050000e-02
1.420000e-02
7.610000e-02
1.300000e-02
2.050000e-02
1.150000e-02
4.700000e-02
4.550000e-02
1.260000e-02
5.370000e-02
1.790000e-02
6.590000e-02
1.000000e-04
3.360000e-02
2.300000e-02
1.590000e-02
5.600000e-03
1.010000e-02
6.170000e-02
4.800000e-03
5.230000e-02
2.580000e-02
4.440000e-02
3.290000e-02
3.810000e-02
4.590000e-02
3.900000e-03
1.610000e-02
1.000000e-03
7.500000e-03
1.000000e-02
4.100000e-02
1.190000e-02
3.800000e-03
6.830000e-02
1.800000e-02
1.110000e-02
3.700000e-02
3.100000e-02
1.380000e-02
2.600000e-02
4.270000e-02
6.020000e-02
2.120000e-02
9.300000e-03
2.720000e-02
1.380000e-02
8.000000e-04
7.300000e-02
7.300000e-03
3.870000e-02
1.740000e-02
2.370000e-02
2.640000e-02
7.030000e-02
3.200000e-03
9.600000e-03
4.920000e-02
6.400000e-03
1.110000e-02
8.200000e-03
3.220000e-02
6.000000e-04
1.290000e-02
2.660000e-02
6.020000e-02
4.020000e-02
2.660000e-02
4.340000e-02
4.120000e-02
8.600000e-03
4.000000e-04
4.290000e-02
2.940000e-02
7.600000e-03
2.680000e-02
1.130000e-02
2.410000e-02
3.910000e-02
4.000000e-04
4.850000e-02
2.590000e-02
2.780000e-02
2.790000e-02
3.640000e-02
1.260000e-02
2.150000e-02
9.500000e-03
1.600000e-03
8.700000e-03
2.010000e-02
9.800000e-03
1.730000e-02
2.940000e-02
1.900000e-03
1.620000e-02
4.760000e-02
3.000000e-04
1.460000e-02
4.700000e-03
3.100000e-02
2.950000e-02
5.910000e-02
4.550000e-02
2.070000e-02
2.330000e-02
3.610000e-02
4.090000e-02
8.500000e-03
4.500000e-03
3.100000e-02
1.770000e-02
4.000000e-03
3.270000e-02
1.800000e-02
8.470000e-02
8.400000e-03
6.800000e-03
1.350000e-02
6.740000e-02
7.840000e-02
7.000000e-03
6.840000e-02
4.300000e-02
6.600000e-02
3.220000e-02
1.560000e-02
1.960000e-02
4.680000e-02
3.800000e-03
5.160000e-02
2.610000e-02
4.100000e-02
2.670000e-02
3.110000e-02
3.410000e-02
2.700000e-02
3.100000e-03
7.240000e-02
2.980000e-02
2.800000e-03
3.660000e-02
9.500000e-03
2.860000e-02
1.610000e-02
2.590000e-02
3.720000e-02
1.260000e-02
2.950000e-02
7.200000e-03
8.200000e-03
1.252000e-01
4.550000e-02
1.180000e-02
3.770000e-02
6.100000e-03
2.500000e-03
2.020000e-02
5.900000e-02
6.390000e-02
9.900000e-03
3.090000e-02
3.950000e-02
1.860000e-02
3.070000e-02
3.960000e-02
4.600000e-02
3.250000e-02
3.500000e-02
4.800000e-03
2.300000e-03
6.000000e-03
4.750000e-02
1.580000e-02
5.540000e-02
2.320000e-02
1.870000e-02
2.260000e-02
1.450000e-02
3.700000e-02
1.980000e-02
3.280000e-02
7.200000e-03
1.430000e-02
5.540000e-02
1.310000e-02
6.720000e-02
1.900000e-02
4.400000e-03
1.920000e-02
5.950000e-02
7.000000e-04
1.260000e-02
8.370000e-02
9.500000e-03
8.120000e-02
2.360000e-02
8.300000e-03
2.290000e-02
2.400000e-02
3.900000e-02
5.800000e-02
1.980000e-02
1.420000e-02
1.420000e-02
2.000000e-02
3.620000e-02
2.560000e-02
1.400000e-03
6.200000e-03
1.570000e-02
2.470000e-02
7.000000e-03
2.640000e-02
2.190000e-02
2.080000e-02
2.010000e-02
4.520000e-02
7.830000e-02
1.330000e-02
2.350000e-02
3.580000e-02
8.140000e-02
2.900000e-03
4.570000e-02
1.720000e-02
5.200000e-02
1.380000e-02
8.100000e-03
4.190000e-02
2.060000e-02
1.240000e-02
2.470000e-02
2.630000e-02
1.240000e-02
3.900000e-03
2.400000e-03
2.100000e-02
3.620000e-02
6.800000e-02
1.480000e-02
2.030000e-02
1.590000e-02
2.180000e-02
2.650000e-02
4.200000e-03
8.000000e-04
3.280000e-02
1.240000e-02
1.570000e-02
2.740000e-02
1.560000e-02
4.420000e-02
2.170000e-02
1.690000e-02
4.500000e-02
1.090000e-02
2.540000e-02
8.400000e-03
7.700000e-03
7.500000e-02
7.000000e-04
3.030000e-02
2.760000e-02
5.100000e-03
1.870000e-02
7.490000e-02
2.690000e-02
3.240000e-02
2.060000e-02
5.420000e-02
6.040000e-02
2.760000e-02
1.158000e-01
4.270000e-02
1.250000e-02
1.190000e-02
4.400000e-03
6.350000e-02
2.040000e-02
4.660000e-02
8.300000e-03
6.720000e-02
1.400000e-02
1.090000e-02
1.190000e-02
2.930000e-02
5.370000e-02
2.090000e-02
2.130000e-02
6.960000e-02
3.610000e-02
3.190000e-02
4.340000e-02
3.500000e-02
5.370000e-02
1.840000e-02
2.290000e-02
1.122000e-01
1.700000e-02
1.450000e-02
1.110000e-02
2.740000e-02
3.310000e-02
9.100000e-03
5.190000e-02
4.200000e-02
2.010000e-02
3.000000e-02
5.050000e-02
2.240000e-02
3.200000e-03
1.470000e-02
1.410000e-02
6.900000e-03
1.770000e-02
1.300000e-03
3.680000e-02
9.200000e-03
3.330000e-02
1.120000e-02
7.790000e-02
4.490000e-02
5.160000e-02
3.090000e-02
3.540000e-02
1.105000e-01
3.900000e-03
4.120000e-02
1.770000e-02
3.760000e-02
7.100000e-03
3.830000e-02
2.470000e-02
2.890000e-02
4.840000e-02
5.360000e-02
2.710000e-02
3.930000e-02
3.310000e-02
3.540000e-02
1.220000e-02
3.920000e-02
2.780000e-02
3.260000e-02
3.760000e-02
3.000000e-02
3.120000e-02
4.410000e-02
1.900000e-02
3.130000e-02
2.340000e-02
4.340000e-02
1.930000e-02
7.000000e-03
1.540000e-02
3.080000e-02
6.330000e-02
5.540000e-02
2.610000e-02
3.440000e-02
2.890000e-02
3.740000e-02
1.680000e-02
3.740000e-02
4.730000e-02
6.000000e-02
2.120000e-02
1.250000e-02
3.210000e-02
1.610000e-02
2.190000e-02
6.290000e-02
8.700000e-03
2.030000e-02
8.000000e-02
1.680000e-02
1.163000e-01
7.160000e-02
3.570000e-02
2.200000e-02
2.800000e-02
5.480000e-02
2.580000e-02
4.260000e-02
1.550000e-02
2.820000e-02
2.200000e-03
4.200000e-03
6.020000e-02
2.280000e-02
1.060000e-02
3.000000e-04
3.570000e-02
7.800000e-03
1.680000e-02
2.200000e-02
6.270000e-02
1.820000e-02
3.900000e-03
1.020000e-02
4.680000e-02
9.900000e-03
2.310000e-02
1.460000e-02
7.340000e-02
4.820000e-02
4.470000e-02
1.300000e-03
7.800000e-03
9.600000e-03
5.140000e-02
2.370000e-02
7.500000e-03
1.320000e-02
1.460000e-02
2.290000e-02
1.630000e-02
3.690000e-02
1.180000e-02
2.980000e-02
3.700000e-03
1.440000e-02
3.280000e-02
3.300000e-02
4.700000e-03
3.400000e-02
2.600000e-02
1.040000e-02
2.100000e-02
5.040000e-02
3.140000e-02
3.280000e-02
2.690000e-02
5.840000e-02
4.300000e-02
1.140000e-02
1.172000e-01
7.800000e-03
4.280000e-02
3.710000e-02
2.240000e-02
1.540000e-02
6.520000e-02
4.200000e-02
1.100000e-02
1.450000e-02
1.690000e-02
5.870000e-02
2.200000e-02
2.010000e-02
2.700000e-02
1.470000e-02
4.260000e-02
3.210000e-02
2.400000e-02
2.450000e-02
4.260000e-02
3.700000e-03
3.490000e-02
5.410000e-02
5.190000e-02
5.870000e-02
4.600000e-03
2.650000e-02
7.300000e-03
7.480000e-02
2.340000e-02
1.120000e-02
3.900000e-02
1.030000e-02
2.360000e-02
6.600000e-03
1.610000e-02
2.260000e-02
8.900000e-03
4.980000e-02
2.820000e-02
2.880000e-02
4.020000e-02
2.600000e-03
8.490000e-02
9.600000e-03
4.600000e-03
4.100000e-03
2.600000e-03
3.510000e-02
2.420000e-02
1.800000e-02
2.360000e-02
2.340000e-02
1.550000e-02
1.460000e-02
5.650000e-02
1.670000e-02
2.100000e-03
1.540000e-02
3.370000e-02
1.200000e-02
2.420000e-02
6.020000e-02
1.210000e-02
1.580000e-02
4.160000e-02
1.190000e-02
6.100000e-02
2.280000e-02
6.000000e-04
1.500000e-02
3.310000e-02
4.800000e-02
3.370000e-02
8.660000e-02
5.990000e-02
9.800000e-03
2.440000e-02
1.130000e-02
1.400000e-02
4.230000e-02
3.300000e-03
2.910000e-02
3.330000e-02
4.900000e-03
2.700000e-03
1.660000e-02
4.890000e-02
5.040000e-02
3.660000e-02
1.800000e-02
4.500000e-03
2.240000e-02
2.230000e-02
7.150000e-02
2.580000e-02
1.000000e-02
6.620000e-02
2.480000e-02
4.910000e-02
5.060000e-02
4.460000e-02
1.000000e-04
4.630000e-02
3.130000e-02
8.400000e-03
1.540000e-02
1.500000e-02
3.810000e-02
2.420000e-02
4.200000e-02
2.100000e-02
1.020000e-02
1.310000e-02
8.900000e-03
1.360000e-02
6.720000e-02
1.090000e-02
4.490000e-02
4.300000e-03
1.390000e-02
1.410000e-02
2.080000e-02
2.790000e-02
2.180000e-02
1.310000e-02
2.110000e-02
2.290000e-02
6.300000e-02
5.630000e-02
5.300000e-02
3.120000e-02
1.850000e-02
2.200000e-03
1.110000e-02
1.290000e-02
1.170000e-02
1.810000e-02
2.090000e-02
2.720000e-02
4.490000e-02
5.400000e-03
1.730000e-02
7.900000e-03
2.100000e-03
1.130000e-02
1.310000e-02
1.100000e-02
5.430000e-02
4.900000e-02
1.480000e-02
4.490000e-02
3.400000e-02
3.320000e-02
1.730000e-02
3.240000e-02
2.510000e-02
2.810000e-02
4.170000e-02
1.070000e-02
2.350000e-02
2.010000e-02
3.000000e-03
8.600000e-03
3.850000e-02
1.200000e-03
7.290000e-02
6.690000e-02
5.500000e-03
1.140000e-02
2.360000e-02
4.220000e-02
3.050000e-02
8.050000e-02
7.500000e-03
3.650000e-02
6.050000e-02
1.480000e-02
2.150000e-02
2.510000e-02
4.200000e-03
4.110000e-02
2.080000e-02
2.440000e-02
2.310000e-02
1.750000e-02
6.900000e-03
1.780000e-02
4.010000e-02
1.870000e-02
5.000000e-04
1.090000e-02
2.330000e-02
8.310000e-02
2.970000e-02
4.890000e-02
4.000000e-03
1.420000e-02
3.990000e-02
1.340000e-02
1.600000e-02
3.660000e-02
1.090000e-02
2.080000e-02
2.040000e-02
4.700000e-03
6.000000e-04
2.340000e-02
2.770000e-02
5.100000e-03
3.680000e-02
2.210000e-02
2.740000e-02
2.940000e-02
3.750000e-02
3.010000e-02
6.000000e-04
2.200000e-03
5.260000e-02
5.500000e-02
9.800000e-03
4.200000e-02
5.700000e-02
1.097000e-01
1.730000e-02
2.270000e-02
1.600000e-02
1.000000e-02
4.220000e-02
2.820000e-02
7.610000e-02
2.000000e-02
3.280000e-02
4.480000e-02
5.760000e-02
1.470000e-02
1.340000e-02
2.080000e-02
4.550000e-02
8.100000e-03
9.800000e-02
3.240000e-02
4.670000e-02
2.770000e-02
3.300000e-03
3.380000e-02
3.210000e-02
1.050000e-02
6.400000e-03
9.610000e-02
2.450000e-02
7.740000e-02
1.050000e-02
2.670000e-02
2.520000e-02
1.620000e-02
1.640000e-02
2.880000e-02
2.390000e-02
2.570000e-02
5.190000e-02
1.200000e-03
2.180000e-02
5.700000e-02
1.400000e-02
9.300000e-03
3.660000e-02
5.400000e-03
4.010000e-02
1.210000e-02
3.700000e-03
3.400000e-02
4.430000e-02
3.400000e-02
2.010000e-02
6.630000e-02
6.400000e-02
1.580000e-02
3.680000e-02
6.000000e-03
3.100000e-03
7.800000e-03
7.100000e-03
4.040000e-02
2.290000e-02
8.560000e-02
1.790000e-02
6.200000e-03
6.100000e-03
4.410000e-02
4.660000e-02
2.440000e-02
5.620000e-02
2.610000e-02
2.040000e-02
1.970000e-02
1.980000e-02
3.830000e-02
5.390000e-02
1.160000e-02
1.890000e-02
3.600000e-03
2.320000e-02
5.810000e-02
1.280000e-02
8.280000e-02
4.250000e-02
1.100000e-02
2.750000e-02
5.000000e-04
5.940000e-02
6.190000e-02
1.390000e-02
9.400000e-03
8.400000e-03
8.380000e-02
2.510000e-02
1.290000e-02
1.340000e-02
1.890000e-02
3.200000e-03
1.900000e-03
1.660000e-02
1.390000e-02
2.300000e-03
1.310000e-02
2.220000e-02
2.160000e-02
3.780000e-02
1.150000e-02
7.380000e-02
1.940000e-02
1.700000e-02
2.500000e-02
4.100000e-02
7.900000e-03
2.050000e-02
5.640000e-02
2.000000e-03
2.320000e-02
1.420000e-02
2.060000e-02
6.070000e-02
3.820000e-02
3.690000e-02
2.590000e-02
7.600000e-02
1.870000e-02
5.860000e-02
5.100000e-03
1.096000e-01
3.280000e-02
3.370000e-02
1.640000e-02
2.050000e-02
1.660000e-02
2.620000e-02
1.630000e-02
5.420000e-02
2.700000e-02
9.700000e-03
4.450000e-02
3.110000e-02
8.300000e-03
2.330000e-02
5.000000e-02
2.170000e-02
6.220000e-02
6.380000e-02
8.900000e-03
2.000000e-03
2.150000e-02
6.470000e-02
1.024000e-01
7.800000e-03
6.000000e-03
4.250000e-02
3.280000e-02
1.090000e-02
2.930000e-02
8.800000e-03
7.610000e-02
1.020000e-02
1.521000e-01
3.100000e-03
3.340000e-02
1.240000e-01
3.960000e-02
1.200000e-02
5.500000e-03
1.149000e-01
2.210000e-02
3.680000e-02
1.060000e-02
2.570000e-02
9.000000e-03
9.400000e-03
8.000000e-03
4.150000e-02
4.800000e-02
2.300000e-02
4.780000e-02
2.420000e-02
2.660000e-02
1.960000e-02
6.600000e-03
1.160000e-02
2.950000e-02
1.730000e-02
7.250000e-02
8.400000e-03
4.300000e-03
1.620000e-02
1.250000e-02
4.000000e-04
5.090000e-02
6.500000e-03
2.060000e-02
2.320000e-02
4.850000e-02
1.150000e-02
2.500000e-03
2.560000e-02
5.050000e-02
2.120000e-02
3.630000e-02
9.800000e-03
5.150000e-02
7.400000e-03
2.600000e-03
2.330000e-02
3.230000e-02
2.510000e-02
1.510000e-02
2.450000e-02
2.370000e-02
3.530000e-02
4.040000e-02
3.600000e-02
1.210000e-02
3.040000e-02
2.670000e-02
2.350000e-02
2.870000e-02
4.850000e-02
4.810000e-02
4.300000e-03
1.740000e-02
1.140000e-02
4.180000e-02
1.990000e-02
3.310000e-02
1.500000e-02
3.640000e-02
4.040000e-02
1.700000e-03
3.450000e-02
2.100000e-03
2.600000e-03
3.590000e-02
6.000000e-03
4.790000e-02
7.700000e-03
2.720000e-02
4.690000e-02
3.790000e-02
5.900000e-03
6.730000e-02
3.770000e-02
2.630000e-02
4.490000e-02
4.820000e-02
1.130000e-02
2.330000e-02
8.500000e-03
4.190000e-02
2.370000e-02
2.280000e-02
7.000000e-03
1.720000e-02
3.120000e-02
3.190000e-02
1.890000e-02
3.650000e-02
2.150000e-02
3.060000e-02
5.710000e-02
1.820000e-02
2.200000e-03
1.060000e-02
3.460000e-02
2.740000e-02
7.830000e-02
4.670000e-02
5.440000e-02
2.270000e-02
3.200000e-02
1.810000e-02
2.570000e-02
6.130000e-02
5.180000e-02
1.180000e-02
8.600000e-03
3.030000e-02
2.030000e-02
1.000000e-02
2.220000e-02
1.400000e-02
3.750000e-02
3.830000e-02
9.400000e-03
1.170000e-02
1.000000e-03
2.910000e-02
4.560000e-02
8.380000e-02
7.000000e-03
5.360000e-02
4.700000e-03
7.500000e-02
8.650000e-02
2.750000e-02
3.750000e-02
2.070000e-02
1.210000e-02
2.210000e-02
3.100000e-03
3.170000e-02
6.550000e-02
2.210000e-02
3.630000e-02
8.500000e-02
2.480000e-02
5.530000e-02
1.600000e-02
2.610000e-02
1.190000e-02
2.870000e-02
1.870000e-02
2.170000e-02
4.250000e-02
3.020000e-02
1.020000e-02
9.000000e-03
1.580000e-02
1.600000e-02
4.580000e-02
1.000000e-04
1.260000e-02
3.150000e-02
1.490000e-02
1.620000e-02
2.300000e-02
8.800000e-03
5.520000e-02
4.370000e-02
9.000000e-03
1.900000e-02
1.080000e-02
2.890000e-02
6.700000e-03
1.160000e-02
4.640000e-02
2.400000e-02
5.840000e-02
9.900000e-03
2.100000e-03
7.030000e-02
1.760000e-02
4.470000e-02
1.020000e-02
6.600000e-03
4.260000e-02
1.090000e-02
4.370000e-02
1.990000e-02
3.350000e-02
4.290000e-02
4.120000e-02
1.820000e-02
6.700000e-03
2.400000e-03
3.260000e-02
2.550000e-02
7.000000e-04
3.650000e-02
2.410000e-02
6.310000e-02
6.780000e-02
3.340000e-02
2.230000e-02
2.460000e-02
7.990000e-02
9.000000e-04
4.320000e-02
1.680000e-02
1.300000e-02
7.600000e-03
1.320000e-02
1.810000e-02
2.600000e-02
5.550000e-02
3.550000e-02
2.740000e-02
9.690000e-02
1.360000e-02
1.330000e-02
3.290000e-02
1.520000e-02
1.590000e-02
1.950000e-02
2.320000e-02
7.500000e-03
3.210000e-02
3.800000e-03
5.100000e-03
1.820000e-02
3.700000e-03
9.100000e-03
4.150000e-02
1.520000e-02
2.700000e-03
2.680000e-02
6.080000e-02
4.810000e-02
9.000000e-04
3.630000e-02
7.000000e-04
1.660000e-02
6.700000e-03
1.590000e-02
4.330000e-02
1.910000e-02
2.920000e-02
1.820000e-02
6.370000e-02
6.350000e-02
2.670000e-02
8.400000e-03
1.880000e-02
2.660000e-02
4.040000e-02
4.110000e-02
9.780000e-02
4.960000e-02
8.850000e-02
1.540000e-02
5.300000e-03
3.380000e-02
1.010000e-02
4.270000e-02
2.970000e-02
3.680000e-02
4.260000e-02
6.490000e-02
5.540000e-02
9.700000e-03
4.180000e-02
3.140000e-02
2.930000e-02
7.600000e-03
3.440000e-02
1.800000e-02
3.800000e-02
1.020000e-02
2.230000e-02
5.900000e-02
3.060000e-02
3.890000e-02
8.150000e-02
2.510000e-02
3.700000e-03
2.690000e-02
6.190000e-02
3.450000e-02
1.040000e-02
1.820000e-02
6.000000e-03
2.400000e-02
1.460000e-02
2.120000e-02
5.200000e-03
3.990000e-02
2.580000e-02
9.500000e-03
2.830000e-02
1.970000e-02
3.720000e-02
5.160000e-02
7.210000e-02
5.500000e-03
1.830000e-02
3.830000e-02
2.680000e-02
4.570000e-02
2.780000e-02
5.920000e-02
1.050000e-02
4.840000e-02
1.800000e-02
7.800000e-03
3.400000e-03
2.900000e-02
2.480000e-02
6.570000e-02
5.970000e-02
3.500000e-02
8.000000e-04
3.380000e-02
1.910000e-02
4.770000e-02
9.900000e-03
3.130000e-02
7.000000e-04
1.730000e-02
4.900000e-03
1.390000e-02
1.040000e-02
2.200000e-03
6.800000e-03
7.600000e-03
1.880000e-02
1.380000e-02
9.900000e-03
5.430000e-02
2.430000e-02
3.860000e-02
8.300000e-03
8.100000e-03
1.040000e-02
4.190000e-02
2.540000e-02
1.110000e-02
2.050000e-02
4.600000e-03
9.900000e-03
7.100000e-03
5.980000e-02
3.240000e-02
8.000000e-03
1.870000e-02
6.500000e-03
3.600000e-03
3.520000e-02
3.950000e-02
2.460000e-02
3.210000e-02
2.310000e-02
3.500000e-02
1.890000e-02
1.950000e-02
4.840000e-02
2.360000e-02
4.250000e-02
6.120000e-02
5.370000e-02
2.720000e-02
3.460000e-02
5.910000e-02
1.590000e-02
7.190000e-02
9.200000e-03
2.790000e-02
1.300000e-02
1.720000e-02
1.130000e-02
4.890000e-02
4.000000e-04
4.460000e-02
6.200000e-03
3.990000e-02
3.150000e-02
1.310000e-02
5.300000e-03
2.580000e-02
2.230000e-02
3.660000e-02
6.610000e-02
4.460000e-02
2.960000e-02
2.300000e-03
4.820000e-02
1.970000e-02
9.430000e-02
3.700000e-03
2.310000e-02
6.400000e-03
1.090000e-02
2.200000e-03
4.600000e-03
1.140000e-02
4.040000e-02
1.730000e-02
7.450000e-02
4.670000e-02
1.580000e-02
1.890000e-02
1.149000e-01
6.480000e-02
1.600000e-03
2.620000e-02
9.000000e-04
4.200000e-03
7.720000e-02
5.470000e-02
2.180000e-02
5.990000e-02
6.250000e-02
3.190000e-02
1.000000e-02
2.190000e-02
2.830000e-02
7.000000e-04
6.850000e-02
6.370000e-02
6.490000e-02
8.000000e-04
4.300000e-02
3.420000e-02
6.220000e-02
2.800000e-02
4.500000e-03
2.750000e-02
2.530000e-02
1.110000e-02
6.920000e-02
9.600000e-03
5.870000e-02
6.660000e-02
2.640000e-02
4.900000e-02
2.890000e-02
6.500000e-03
6.000000e-03
3.310000e-02
8.800000e-03
1.120000e-02
1.730000e-02
4.840000e-02
6.270000e-02
3.550000e-02
6.700000e-03
2.170000e-02
2.850000e-02
1.440000e-02
3.560000e-02
9.100000e-03
1.960000e-02
4.390000e-02
8.000000e-04
2.000000e-03
7.900000e-03
2.380000e-02
6.000000e-03
3.640000e-02
8.470000e-02
1.710000e-02
4.900000e-02
4.480000e-02
1.510000e-02
4.610000e-02
1.400000e-02
2.070000e-02
7.500000e-03
4.190000e-02
2.000000e-02
3.610000e-02
6.000000e-04
1.120000e-02
7.500000e-03
1.770000e-02
1.045000e-01
1.510000e-02
1.970000e-02
3.200000e-02
1.370000e-02
1.160000e-02
2.800000e-03
2.430000e-02
5.150000e-02
7.710000e-02
2.470000e-02
2.030000e-02
1.080000e-02
6.150000e-02
8.100000e-03
4.900000e-03
1.030000e-02
6.130000e-02
1.110000e-02
4.970000e-02
6.000000e-02
3.820000e-02
5.610000e-02
4.330000e-02
1.800000e-03
2.150000e-02
4.660000e-02
4.100000e-02
5.610000e-02
6.040000e-02
3.840000e-02
2.320000e-02
2.800000e-03
6.100000e-03
1.490000e-02
1.980000e-02
6.030000e-02
8.820000e-02
1.820000e-02
3.610000e-02
8.200000e-02
2.270000e-02
1.700000e-02
4.650000e-02
2.760000e-02
1.531000e-01
2.780000e-02
3.440000e-02
3.590000e-02
2.470000e-02
6.710000e-02
2.160000e-02
1.300000e-03
2.760000e-02
5.000000e-04
1.940000e-02
1.160000e-02
5.680000e-02
5.810000e-02
1.370000e-02
5.900000e-03
3.710000e-02
3.970000e-02
8.270000e-02
1.300000e-03
6.380000e-02
2.700000e-03
6.550000e-02
1.870000e-02
2.500000e-03
4.050000e-02
2.700000e-02
3.600000e-03
2.120000e-02
3.370000e-02
4.700000e-03
2.080000e-02
5.590000e-02
7.700000e-03
3.690000e-02
1.200000e-02
2.530000e-02
2.820000e-02
1.250000e-02
1.560000e-02
7.500000e-03
5.470000e-02
7.110000e-02
5.030000e-02
1.440000e-02
1.630000e-02
3.200000e-02
6.820000e-02
1.160000e-02
1.080000e-02
5.230000e-02
6.450000e-02
2.830000e-02
2.750000e-02
2.370000e-02
6.760000e-02
1.960000e-02
6.860000e-02
1.240000e-02
3.200000e-02
2.040000e-02
8.440000e-02
2.500000e-02
3.360000e-02
5.180000e-02
1.000000e-03
3.930000e-02
1.700000e-02
3.000000e-02
2.560000e-02
4.100000e-03
1.430000e-02
4.850000e-02
4.800000e-03
8.320000e-02
5.400000e-03
7.070000e-02
4.090000e-02
6.210000e-02
1.940000e-02
1.210000e-02
2.130000e-02
1.400000e-02
1.020000e-02
2.420000e-02
7.600000e-03
4.730000e-02
2.160000e-02
5.120000e-02
1.110000e-02
5.060000e-02
7.500000e-02
2.080000e-02
7.600000e-03
1.980000e-02
2.150000e-02
3.940000e-02
1.450000e-02
1.030000e-02
3.860000e-02
9.600000e-03
6.610000e-02
2.440000e-02
3.290000e-02
9.740000e-02
1.860000e-02
2.590000e-02
4.270000e-02
2.700000e-02
7.290000e-02
7.690000e-02
4.600000e-03
4.260000e-02
6.830000e-02
4.600000e-03
8.600000e-02
3.420000e-02
9.000000e-03
7.800000e-03
2.840000e-02
1.600000e-02
8.000000e-04
2.110000e-02
3.710000e-02
2.290000e-02
4.510000e-02
2.440000e-02
1.550000e-02
3.410000e-02
8.400000e-03
9.400000e-03
8.950000e-02
2.420000e-02
3.710000e-02
7.090000e-02
3.240000e-02
1.700000e-03
4.200000e-03
1.480000e-02
5.100000e-03
1.580000e-02
5.220000e-02
2.930000e-02
1.090000e-02
1.202000e-01
3.480000e-02
3.750000e-02
1.860000e-02
1.060000e-02
2.010000e-02
5.050000e-02
1.400000e-02
3.680000e-02
1.400000e-03
1.460000e-02
1.180000e-02
1.730000e-02
1.640000e-02
1.450000e-02
3.000000e-03
1.700000e-02
1.700000e-02
1.360000e-02
3.800000e-03
3.120000e-02
1.560000e-02
7.900000e-03
3.130000e-02
6.000000e-04
1.380000e-02
4.710000e-02
1.100000e-03
3.690000e-02
4.870000e-02
5.750000e-02
1.930000e-02
6.860000e-02
9.140000e-02
1.700000e-03
3.300000e-02
1.050000e-02
1.330000e-02
3.400000e-03
3.880000e-02
8.500000e-03
3.830000e-02
5.490000e-02
5.600000e-03
1.110000e-02
2.240000e-02
2.860000e-02
3.530000e-02
3.100000e-02
3.000000e-04
4.000000e-03
7.000000e-03
4.100000e-03
2.130000e-02
7.000000e-04
9.400000e-03
1.250000e-02
6.380000e-02
3.510000e-02
4.100000e-03
1.840000e-02
9.100000e-03
2.600000e-02
1.030000e-02
1.000000e-04
4.900000e-02
3.250000e-02
3.280000e-02
6.700000e-03
1.800000e-02
3.700000e-03
2.760000e-02
1.540000e-02
2.050000e-02
1.890000e-02
6.910000e-02
5.790000e-02
1.100000e-02
3.010000e-02
2.520000e-02
2.450000e-02
1.600000e-02
3.300000e-03
8.300000e-03
1.490000e-02
HIDDEN STATE #1
HIDDEN STATE #2
4.160000e-02
1.900000e-02
1.540000e-02
9.000000e-03
7.100000e-03
3.800000e-03
9.300000e-03
1.040000e-02
1.560000e-02
9.100000e-03
6.300000e-03
1.990000e-02
2.790000e-02
8.500000e-03
8.400000e-03
1.660000e-02
1.700000e-03
6.800000e-03
1.080000e-02
5.800000e-03
1.300000e-03
2.490000e-02
9.900000e-03
3.960000e-02
3.000000e-03
1.830000e-02
3.830000e-02
9.600000e-03
1.300000e-02
4.340000e-02
8.600000e-03
2.050000e-02
3.070000e-02
1.180000e-02
4.200000e-03
6.300000e-03
3.700000e-03
4.900000e-03
3.850000e-02
1.160000e-02
1.700000e-03
4.100000e-03
1.160000e-02
5.200000e-03
7.200000e-03
3.480000e-02
2.370000e-02
2.660000e-02
1.800000e-02
1.110000e-02
3.760000e-02
5.890000e-02
2.360000e-02
3.880000e-02
2.540000e-02
1.240000e-02
4.300000e-03
5.300000e-02
2.900000e-03
2.700000e-03
6.200000e-03
8.940000e-02
3.800000e-03
6.500000e-03
2.320000e-02
5.100000e-03
9.300000e-03
1.680000e-02
2.380000e-02
5.280000e-02
2.070000e-02
1.230000e-02
1.110000e-02
8.600000e-03
2.380000e-02
8.800000e-03
2.020000e-02
2.120000e-02
1.730000e-02
2.570000e-02
8.590000e-02
2.420000e-02
1.870000e-02
6.800000e-03
1.100000e-02
2.430000e-02
1.530000e-02
2.220000e-02
8.600000e-03
1.560000e-02
1.430000e-02
2.700000e-03
2.150000e-02
4.330000e-02
1.000000e-02
8.600000e-03
3.260000e-02
7.900000e-03
1.170000e-02
4.830000e-02
1.700000e-03
3.160000e-02
1.800000e-02
2.310000e-02
1.079000e-01
4.570000e-02
8.200000e-03
4.100000e-03
3.760000e-02
1.690000e-02
5.200000e-03
1.860000e-02
2.530000e-02
1.200000e-02
6.000000e-03
1.640000e-02
1.800000e-03
3.700000e-03
8.000000e-03
5.300000e-03
2.280000e-02
1.500000e-02
1.690000e-02
3.810000e-02
8.900000e-03
1.300000e-03
1.590000e-02
1.700000e-03
2.530000e-02
4.990000e-02
4.600000e-03
1.810000e-02
1.330000e-02
2.120000e-02
3.600000e-03
5.300000e-03
1.590000e-02
2.630000e-02
5.470000e-02
1.540000e-02
5.900000e-03
2.290000e-02
8.160000e-02
7.700000e-03
1.400000e-02
1.060000e-02
1.230000e-02
4.200000e-03
1.920000e-02
2.780000e-02
1.870000e-02
1.260000e-02
1.011000e-01
1.010000e-02
2.200000e-02
2.860000e-02
1.480000e-02
2.000000e-03
9.400000e-03
3.340000e-02
3.640000e-02
3.860000e-02
2.050000e-02
1.840000e-02
1.220000e-02
1.980000e-02
2.880000e-02
1.200000e-02
7.800000e-03
6.700000e-03
6.100000e-03
1.690000e-02
2.050000e-02
3.090000e-02
1.070000e-02
3.500000e-03
2.530000e-02
1.680000e-02
6.400000e-03
1.090000e-02
1.060000e-02
2.120000e-02
1.410000e-02
1.800000e-02
1.700000e-03
1.500000e-02
6.700000e-03
6.300000e-03
6.340000e-02
7.000000e-03
9.500000e-03
3.800000e-03
3.660000e-02
1.400000e-02
1.240000e-02
3.020000e-02
1.000000e-02
1.810000e-02
8.100000e-03
1.390000e-02
2.800000e-03
1.560000e-02
5.100000e-03
2.030000e-02
7.800000e-03
1.500000e-03
1.830000e-02
6.600000e-03
3.780000e-02
3.000000e-03
6.300000e-03
3.870000e-02
2.800000e-03
2.270000e-02
9.200000e-03
5.700000e-03
1.320000e-02
2.260000e-02
4.300000e-03
1.900000e-03
4.250000e-02
1.020000e-02
1.060000e-02
1.100000e-02
4.220000e-02
4.700000e-02
4.650000e-02
9.000000e-03
7.000000e-04
1.350000e-02
3.490000e-02
2.570000e-02
3.260000e-02
2.350000e-02
5.400000e-03
1.690000e-02
1.750000e-02
1.490000e-02
8.400000e-03
1.120000e-02
5.900000e-03
8.700000e-03
2.960000e-02
2.700000e-03
5.570000e-02
1.290000e-02
2.450000e-02
6.200000e-03
6.100000e-03
4.250000e-02
3.340000e-02
1.110000e-02
1.090000e-01
1.250000e-02
3.460000e-02
1.690000e-02
4.180000e-02
2.500000e-03
1.100000e-02
3.900000e-03
3.600000e-03
1.300000e-02
5.320000e-02
1.330000e-02
1.380000e-02
1.730000e-02
8.800000e-03
4.210000e-02
4.490000e-02
3.200000e-03
7.600000e-03
5.700000e-03
3.440000e-02
2.180000e-02
6.700000e-03
1.420000e-02
7.150000e-02
8.500000e-03
1.950000e-02
8.700000e-03
2.070000e-02
4.490000e-02
3.100000e-02
3.800000e-03
2.680000e-02
1.160000e-02
1.200000e-03
3.000000e-04
1.220000e-02
1.390000e-02
2.780000e-02
1.130000e-02
4.200000e-03
5.770000e-02
2.320000e-02
2.200000e-03
9.600000e-03
3.810000e-02
3.700000e-02
3.180000e-02
4.000000e-03
5.430000e-02
4.600000e-03
2.000000e-02
4.200000e-03
2.000000e-03
1.050000e-02
5.100000e-03
2.720000e-02
2.600000e-03
4.270000e-02
3.360000e-02
3.630000e-02
1.120000e-02
3.640000e-02
2.300000e-03
1.600000e-02
2.400000e-03
1.120000e-02
1.010000e-02
1.390000e-02
2.280000e-02
8.400000e-03
2.750000e-02
1.180000e-02
9.100000e-03
1.960000e-02
2.840000e-02
1.220000e-02
7.400000e-03
3.300000e-03
6.700000e-03
1.000000e-02
2.220000e-02
8.900000e-03
1.260000e-02
1.050000e-02
2.130000e-02
3.690000e-02
2.030000e-02
1.910000e-02
1.960000e-02
2.200000e-02
2.550000e-02
4.030000e-02
2.330000e-02
2.100000e-02
8.700000e-03
2.520000e-02
2.560000e-02
1.550000e-02
4.300000e-03
3.830000e-02
2.330000e-02
1.550000e-02
5.870000e-02
1.030000e-02
2.280000e-02
3.180000e-02
7.710000e-02
1.300000e-03
2.130000e-02
1.120000e-02
2.760000e-02
4.780000e-02
4.990000e-02
2.370000e-02
4.100000e-03
7.100000e-03
2.900000e-03
2.730000e-02
1.090000e-02
2.550000e-02
5.270000e-02
6.460000e-02
1.570000e-02
3.270000e-02
1.470000e-02
8.500000e-03
9.900000e-02
3.500000e-03
1.010000e-02
3.320000e-02
8.500000e-03
1.200000e-02
5.500000e-03
1.630000e-02
2.930000e-02
2.610000e-02
1.420000e-02
4.860000e-02
1.280000e-02
1.090000e-02
5.200000e-03
1.410000e-02
3.910000e-02
2.480000e-02
6.900000e-03
4.890000e-02
1.520000e-02
2.110000e-02
1.720000e-02
2.470000e-02
1.920000e-02
1.000000e-02
2.370000e-02
6.600000e-03
4.590000e-02
2.000000e-02
1.820000e-02
9.900000e-03
3.370000e-02
7.650000e-02
2.710000e-02
2.470000e-02
1.620000e-02
5.960000e-02
2.600000e-03
6.350000e-02
7.800000e-03
6.400000e-03
2.690000e-02
8.600000e-03
1.260000e-02
3.330000e-02
2.730000e-02
1.620000e-02
3.110000e-02
1.060000e-02
1.180000e-02
2.100000e-02
1.690000e-02
1.640000e-02
1.150000e-02
3.600000e-03
4.300000e-03
6.300000e-03
2.740000e-02
1.300000e-02
5.300000e-03
7.100000e-03
1.110000e-02
6.700000e-03
3.070000e-02
9.500000e-03
3.440000e-02
1.830000e-02
3.350000e-02
5.100000e-03
1.490000e-02
4.900000e-03
7.100000e-03
7.000000e-03
3.530000e-02
9.900000e-03
3.950000e-02
8.000000e-03
6.200000e-03
1.280000e-02
1.530000e-02
2.350000e-02
9.500000e-03
7.400000e-03
6.600000e-03
3.200000e-02
1.470000e-02
1.270000e-02
5.440000e-02
1.450000e-02
1.210000e-02
3.500000e-03
1.700000e-03
1.750000e-02
3.000000e-02
3.230000e-02
1.300000e-02
5.800000e-03
1.760000e-02
3.970000e-02
1.270000e-02
6.400000e-03
1.780000e-02
6.890000e-02
6.800000e-03
1.900000e-02
1.560000e-02
2.200000e-02
4.970000e-02
3.670000e-02
2.190000e-02
2.600000e-03
5.300000e-03
7.100000e-03
3.800000e-03
5.950000e-02
2.770000e-02
1.180000e-02
7.400000e-03
1.310000e-02
3.810000e-02
1.710000e-02
1.000000e-04
7.100000e-03
5.500000e-03
3.980000e-02
8.200000e-03
3.800000e-03
2.000000e-03
4.040000e-02
4.330000e-02
1.220000e-02
1.410000e-02
2.540000e-02
1.120000e-02
7.410000e-02
4.500000e-03
2.290000e-02
4.000000e-04
1.890000e-02
2.400000e-02
3.000000e-02
8.700000e-03
1.700000e-03
2.010000e-02
2.140000e-02
1.790000e-02
8.700000e-03
1.900000e-02
2.790000e-02
7.900000e-03
1.150000e-02
2.700000e-03
4.200000e-03
1.580000e-02
1.180000e-02
1.340000e-02
9.400000e-03
2.340000e-02
1.610000e-02
1.710000e-02
8.000000e-03
3.000000e-03
7.000000e-04
1.480000e-02
1.700000e-02
1.950000e-02
1.980000e-02
8.700000e-03
4.310000e-02
5.870000e-02
3.400000e-03
5.100000e-02
1.680000e-02
1.000000e-03
3.230000e-02
1.870000e-02
9.000000e-03
3.390000e-02
6.100000e-03
1.380000e-02
2.700000e-03
3.220000e-02
1.330000e-02
1.210000e-02
2.320000e-02
2.100000e-03
9.400000e-03
1.320000e-02
2.330000e-02
3.420000e-02
2.050000e-02
1.910000e-02
1.680000e-02
6.010000e-02
5.150000e-02
5.600000e-03
2.900000e-03
2.630000e-02
7.500000e-03
1.140000e-02
5.670000e-02
2.110000e-02
3.280000e-02
4.070000e-02
6.500000e-03
7.700000e-03
4.270000e-02
2.200000e-03
4.450000e-02
2.000000e-04
4.300000e-03
1.350000e-02
6.100000e-03
3.960000e-02
9.490000e-02
8.300000e-03
1.680000e-02
4.120000e-02
8.500000e-03
1.660000e-02
3.020000e-02
2.800000e-02
1.790000e-02
2.420000e-02
1.100000e-02
3.500000e-03
4.300000e-03
2.300000e-02
2.470000e-02
4.670000e-02
2.300000e-03
1.630000e-02
1.670000e-02
4.700000e-03
2.700000e-03
3.220000e-02
1.500000e-03
2.650000e-02
3.220000e-02
2.370000e-02
1.220000e-02
1.280000e-02
3.010000e-02
2.350000e-02
9.600000e-03
8.600000e-03
1.050000e-02
9.200000e-03
2.230000e-02
1.420000e-02
1.150000e-02
6.200000e-03
1.240000e-02
6.110000e-02
1.480000e-02
1.880000e-02
3.020000e-02
3.080000e-02
2.320000e-02
1.910000e-02
8.800000e-03
1.480000e-02
2.840000e-02
6.600000e-03
2.530000e-02
2.610000e-02
1.010000e-02
4.890000e-02
1.720000e-02
5.320000e-02
6.300000e-03
2.010000e-02
1.240000e-02
4.520000e-02
1.080000e-02
1.050000e-02
1.850000e-02
2.740000e-02
3.950000e-02
2.200000e-02
1.500000e-03
9.100000e-03
9.800000e-03
4.910000e-02
7.200000e-03
9.000000e-03
2.400000e-02
3.650000e-02
4.330000e-02
2.500000e-02
1.210000e-02
3.310000e-02
1.680000e-02
7.900000e-03
2.000000e-03
5.700000e-03
1.490000e-02
3.600000e-03
1.830000e-02
1.240000e-02
3.850000e-02
1.470000e-02
2.500000e-03
3.920000e-02
2.700000e-03
2.160000e-02
3.000000e-03
1.040000e-02
5.800000e-03
8.020000e-02
5.030000e-02
5.400000e-03
9.370000e-02
1.330000e-02
1.050000e-02
4.240000e-02
1.390000e-02
5.300000e-03
3.600000e-03
1.410000e-02
3.090000e-02
1.500000e-02
1.020000e-02
1.740000e-02
6.000000e-03
4.070000e-02
2.600000e-03
3.600000e-02
1.500000e-03
7.280000e-02
2.760000e-02
9.600000e-03
1.050000e-02
3.670000e-02
2.010000e-02
8.900000e-03
3.040000e-02
2.500000e-03
4.500000e-03
1.320000e-02
8.500000e-03
6.100000e-03
3.160000e-02
7.900000e-03
2.010000e-02
4.490000e-02
4.260000e-02
1.450000e-02
1.820000e-02
8.300000e-03
1.000000e-02
1.860000e-02
1.080000e-02
1.490000e-02
2.010000e-02
1.910000e-02
5.300000e-03
5.250000e-02
5.000000e-03
2.600000e-02
5.000000e-03
4.800000e-03
2.730000e-02
9.900000e-03
2.850000e-02
5.820000e-02
2.110000e-02
8.800000e-03
6.600000e-03
1.060000e-02
2.800000e-02
5.100000e-03
6.680000e-02
1.390000e-02
8.300000e-03
1.310000e-02
2.100000e-02
2.240000e-02
2.820000e-02
5.080000e-02
1.780000e-02
1.430000e-02
6.200000e-03
4.000000e-03
1.070000e-02
1.930000e-02
2.220000e-02
2.740000e-02
1.870000e-02
1.260000e-02
1.930000e-02
3.900000e-02
4.880000e-02
1.640000e-02
3.200000e-03
4.100000e-03
2.420000e-02
1.370000e-02
7.900000e-03
8.900000e-03
1.110000e-02
6.400000e-03
7.100000e-03
1.300000e-02
1.730000e-02
7.600000e-03
8.400000e-03
3.320000e-02
5.210000e-02
1.300000e-02
5.350000e-02
2.900000e-03
4.400000e-03
8.200000e-03
5.000000e-04
2.000000e-03
1.110000e-02
6.100000e-02
1.730000e-02
6.400000e-03
5.100000e-03
3.930000e-02
6.660000e-02
2.970000e-02
4.590000e-02
1.030000e-02
2.800000e-03
2.990000e-02
4.300000e-03
2.420000e-02
1.310000e-02
4.800000e-02
4.100000e-03
8.600000e-03
1.290000e-02
2.830000e-02
1.800000e-02
2.200000e-02
2.190000e-02
7.300000e-03
2.330000e-02
2.940000e-02
2.240000e-02
1.370000e-02
1.920000e-02
6.000000e-03
5.610000e-02
6.300000e-03
1.710000e-02
5.960000e-02
2.100000e-03
9.800000e-03
2.180000e-02
2.500000e-03
1.050000e-02
1.150000e-02
7.600000e-03
1.070000e-02
3.700000e-03
2.140000e-02
8.900000e-03
2.970000e-02
6.500000e-03
2.200000e-03
8.700000e-03
1.140000e-02
3.400000e-03
2.010000e-02
3.050000e-02
1.140000e-02
4.800000e-03
5.400000e-03
2.750000e-02
1.320000e-02
2.400000e-02
3.480000e-02
5.730000e-02
4.210000e-02
3.360000e-02
1.500000e-03
1.930000e-02
1.200000e-02
3.050000e-02
3.400000e-03
1.130000e-02
4.890000e-02
5.100000e-03
5.970000e-02
2.690000e-02
9.400000e-03
9.800000e-03
1.350000e-02
1.280000e-02
2.120000e-02
1.270000e-02
2.410000e-02
4.630000e-02
1.170000e-02
2.800000e-02
2.900000e-03
5.500000e-03
4.100000e-03
1.340000e-02
1.920000e-02
2.380000e-02
1.320000e-02
8.100000e-03
2.430000e-02
1.940000e-02
1.860000e-02
2.820000e-02
1.290000e-02
4.900000e-03
3.300000e-03
2.810000e-02
8.800000e-03
1.260000e-02
3.310000e-02
4.300000e-03
1.330000e-02
3.650000e-02
4.300000e-03
4.060000e-02
9.200000e-03
1.270000e-02
1.260000e-02
2.100000e-03
6.000000e-03
4.000000e-04
1.870000e-02
9.700000e-03
2.300000e-03
4.200000e-02
2.040000e-02
5.500000e-03
2.060000e-02
5.110000e-02
7.900000e-03
1.950000e-02
2.880000e-02
1.890000e-02
2.440000e-02
4.400000e-03
1.590000e-02
1.100000e-03
3.040000e-02
3.660000e-02
1.460000e-02
2.500000e-03
2.550000e-02
5.520000e-02
3.490000e-02
5.350000e-02
8.100000e-03
9.500000e-03
1.330000e-02
4.010000e-02
8.300000e-03
2.190000e-02
7.250000e-02
3.100000e-03
3.240000e-02
2.320000e-02
1.890000e-02
2.020000e-02
1.010000e-02
1.090000e-02
5.100000e-03
1.160000e-02
1.070000e-02
2.610000e-02
2.500000e-03
1.172000e-01
8.000000e-03
3.450000e-02
4.700000e-03
2.120000e-02
5.900000e-03
1.900000e-02
6.400000e-03
2.150000e-02
7.500000e-03
5.840000e-02
6.220000e-02
1.470000e-02
2.460000e-02
5.600000e-03
1.900000e-03
1.680000e-02
2.990000e-02
7.950000e-02
6.500000e-03
2.250000e-02
1.810000e-02
3.040000e-02
1.470000e-02
3.500000e-03
1.620000e-02
3.750000e-02
4.900000e-03
9.100000e-03
7.100000e-03
7.400000e-03
3.100000e-03
2.240000e-02
1.720000e-02
1.180000e-02
2.700000e-03
1.130000e-02
8.700000e-03
2.190000e-02
1.440000e-02
1.330000e-02
4.260000e-02
1.120000e-02
2.830000e-02
1.820000e-02
8.000000e-04
2.410000e-02
2.210000e-02
4.780000e-02
1.330000e-02
8.400000e-03
3.400000e-03
7.660000e-02
2.700000e-02
2.280000e-02
7.300000e-03
4.100000e-03
1.020000e-02
3.330000e-02
2.740000e-02
2.820000e-02
2.900000e-03
1.010000e-02
1.050000e-02
4.600000e-03
2.700000e-03
3.500000e-03
9.190000e-02
8.000000e-04
4.000000e-03
1.710000e-02
3.050000e-02
5.300000e-03
4.700000e-03
3.400000e-03
1.920000e-02
8.700000e-02
2.140000e-02
5.700000e-03
8.400000e-03
3.970000e-02
2.240000e-02
4.500000e-03
2.330000e-02
1.950000e-02
1.760000e-02
5.270000e-02
1.820000e-02
2.630000e-02
8.180000e-02
1.710000e-02
1.200000e-03
4.330000e-02
1.320000e-02
1.580000e-02
1.170000e-02
3.350000e-02
4.600000e-03
1.980000e-02
4.600000e-03
1.390000e-02
8.500000e-03
7.500000e-03
6.900000e-03
5.000000e-02
8.400000e-03
3.110000e-02
8.700000e-03
1.110000e-02
3.230000e-02
1.280000e-02
2.770000e-02
3.830000e-02
7.500000e-03
6.800000e-03
5.300000e-03
3.460000e-02
5.400000e-03
2.090000e-02
2.000000e-03
8.100000e-03
2.330000e-02
3.500000e-02
1.060000e-02
1.300000e-02
2.600000e-03
4.600000e-03
1.940000e-02
1.150000e-02
1.210000e-02
2.040000e-02
3.180000e-02
3.800000e-03
5.800000e-03
1.740000e-02
2.130000e-02
2.220000e-02
4.200000e-03
2.140000e-02
1.390000e-02
1.500000e-02
1.480000e-02
3.700000e-03
1.790000e-02
7.000000e-04
2.600000e-03
1.030000e-02
3.130000e-02
2.000000e-02
2.260000e-02
9.000000e-03
8.600000e-03
1.500000e-03
1.070000e-02
4.000000e-03
1.610000e-02
1.240000e-02
1.150000e-02
1.240000e-02
1.000000e-02
1.660000e-02
6.300000e-03
1.720000e-02
1.370000e-02
2.110000e-02
2.800000e-03
2.530000e-02
5.580000e-02
8.600000e-03
2.680000e-02
1.270000e-02
2.870000e-02
6.100000e-03
6.000000e-03
9.500000e-03
7.300000e-03
1.260000e-02
1.820000e-02
2.940000e-02
1.920000e-02
9.500000e-03
7.400000e-03
4.740000e-02
1.800000e-02
5.200000e-03
4.300000e-02
1.840000e-02
2.270000e-02
2.530000e-02
1.600000e-02
1.900000e-03
1.790000e-02
9.600000e-03
9.320000e-02
1.350000e-02
7.800000e-03
2.400000e-02
2.810000e-02
1.970000e-02
9.300000e-03
1.140000e-02
1.880000e-02
4.580000e-02
3.700000e-02
2.600000e-03
1.590000e-02
5.500000e-03
2.640000e-02
2.850000e-02
8.000000e-04
1.560000e-02
5.100000e-03
4.200000e-03
2.180000e-02
1.520000e-02
4.700000e-03
3.700000e-03
2.370000e-02
3.990000e-02
2.660000e-02
1.960000e-02
1.280000e-02
9.800000e-03
3.840000e-02
2.770000e-02
3.200000e-03
2.650000e-02
2.950000e-02
8.500000e-03
1.000000e-03
3.940000e-02
1.490000e-02
2.930000e-02
2.400000e-03
2.580000e-02
7.000000e-03
6.400000e-03
1.900000e-02
5.540000e-02
8.900000e-03
1.910000e-02
5.600000e-03
1.410000e-02
1.100000e-02
3.500000e-03
4.400000e-03
2.550000e-02
3.990000e-02
1.000000e-02
3.090000e-02
3.300000e-02
6.500000e-03
3.600000e-02
3.030000e-02
5.900000e-03
2.000000e-03
1.840000e-02
1.670000e-02
1.000000e-03
4.300000e-03
2.840000e-02
5.100000e-03
6.210000e-02
1.040000e-02
1.760000e-02
5.220000e-02
1.010000e-02
5.600000e-03
1.410000e-02
4.970000e-02
1.590000e-02
6.400000e-03
2.080000e-02
2.400000e-03
4.060000e-02
2.000000e-03
1.600000e-03
3.600000e-03
3.910000e-02
6.700000e-03
7.800000e-03
3.210000e-02
1.120000e-02
5.700000e-03
1.300000e-02
5.380000e-02
2.020000e-02
2.490000e-02
4.000000e-04
2.300000e-03
5.100000e-03
2.630000e-02
8.700000e-03
4.500000e-03
1.250000e-02
1.830000e-02
2.480000e-02
2.210000e-02
3.000000e-03
7.900000e-03
2.190000e-02
7.600000e-03
1.520000e-02
1.600000e-02
2.950000e-02
1.550000e-02
4.820000e-02
1.760000e-02
9.400000e-03
2.110000e-02
1.150000e-02
2.540000e-02
1.410000e-02
7.000000e-03
1.760000e-02
1.580000e-02
9.200000e-03
1.320000e-02
1.170000e-02
3.500000e-03
8.500000e-03
5.800000e-03
1.920000e-02
2.930000e-02
3.180000e-02
1.170000e-02
1.880000e-02
3.250000e-02
1.780000e-02
1.430000e-02
2.730000e-02
6.700000e-03
2.050000e-02
1.580000e-02
3.020000e-02
4.300000e-03
5.600000e-03
1.260000e-02
7.800000e-03
7.800000e-03
1.120000e-02
2.220000e-02
5.900000e-03
2.300000e-03
1.110000e-02
3.740000e-02
8.000000e-03
2.250000e-02
5.350000e-02
1.530000e-02
2.310000e-02
3.730000e-02
6.000000e-04
1.290000e-02
1.900000e-02
1.370000e-02
1.480000e-02
6.800000e-03
4.150000e-02
1.250000e-02
6.900000e-03
4.880000e-02
4.050000e-02
2.180000e-02
1.010000e-02
6.020000e-02
1.300000e-03
6.090000e-02
5.020000e-02
2.270000e-02
4.830000e-02
3.600000e-03
3.600000e-03
5.800000e-03
2.420000e-02
1.290000e-02
3.800000e-03
2.660000e-02
7.700000e-03
1.330000e-02
5.200000e-03
3.400000e-03
1.400000e-03
8.400000e-03
1.050000e-02
1.470000e-02
4.800000e-03
1.580000e-02
2.510000e-02
6.600000e-03
1.040000e-02
6.580000e-02
1.860000e-02
2.440000e-02
2.140000e-02
7.340000e-02
1.800000e-02
1.110000e-02
7.650000e-02
6.400000e-03
3.200000e-03
4.150000e-02
1.020000e-02
1.350000e-02
2.190000e-02
2.270000e-02
1.600000e-02
8.820000e-02
1.540000e-02
3.420000e-02
5.070000e-02
1.800000e-02
3.480000e-02
5.400000e-03
2.480000e-02
4.990000e-02
1.100000e-02
4.780000e-02
2.400000e-03
4.940000e-02
2.440000e-02
2.140000e-02
1.470000e-02
5.300000e-03
6.700000e-03
7.500000e-03
2.800000e-03
2.500000e-03
7.000000e-03
4.000000e-03
5.100000e-03
1.780000e-02
3.000000e-03
2.200000e-03
1.530000e-02
4.490000e-02
1.290000e-02
1.900000e-02
2.710000e-02
1.860000e-02
2.140000e-02
5.300000e-03
4.430000e-02
5.500000e-02
1.250000e-02
2.490000e-02
1.760000e-02
8.000000e-03
9.300000e-03
1.620000e-02
5.840000e-02
3.000000e-04
5.200000e-03
4.800000e-03
1.000000e-02
7.100000e-03
2.400000e-02
4.620000e-02
6.400000e-03
2.600000e-02
1.230000e-02
2.380000e-02
2.130000e-02
3.940000e-02
1.130000e-02
1.980000e-02
1.030000e-02
1.250000e-02
9.300000e-03
5.200000e-03
1.300000e-03
1.870000e-02
8.200000e-03
6.800000e-03
1.460000e-02
3.670000e-02
7.100000e-03
3.400000e-03
2.400000e-03
3.150000e-02
3.300000e-03
3.370000e-02
8.100000e-03
2.500000e-03
1.500000e-02
4.700000e-03
9.800000e-03
2.950000e-02
1.540000e-02
2.800000e-02
1.960000e-02
4.500000e-03
1.220000e-02
3.200000e-03
8.000000e-03
2.560000e-02
1.250000e-02
5.700000e-03
1.530000e-02
6.000000e-04
3.700000e-02
3.960000e-02
4.170000e-02
1.060000e-02
3.600000e-02
1.470000e-02
4.200000e-03
6.800000e-03
1.860000e-02
2.810000e-02
1.660000e-02
1.020000e-02
3.000000e-03
1.990000e-02
7.000000e-03
5.800000e-03
2.350000e-02
9.800000e-03
1.400000e-02
5.460000e-02
3.360000e-02
2.310000e-02
3.050000e-02
4.300000e-03
1.200000e-03
4.220000e-02
9.100000e-03
5.300000e-03
9.000000e-03
2.190000e-02
5.000000e-04
2.970000e-02
2.100000e-02
1.130000e-02
6.300000e-03
9.000000e-03
4.410000e-02
4.240000e-02
3.360000e-02
1.170000e-02
6.060000e-02
1.560000e-02
1.930000e-02
1.240000e-02
1.590000e-02
3.100000e-03
3.210000e-02
4.110000e-02
4.600000e-03
1.310000e-02
7.400000e-03
2.600000e-02
5.890000e-02
6.500000e-03
8.600000e-03
6.130000e-02
1.490000e-02
8.000000e-03
2.690000e-02
8.100000e-03
2.050000e-02
2.960000e-02
1.640000e-02
1.700000e-03
2.870000e-02
3.460000e-02
6.300000e-03
1.700000e-03
3.680000e-02
1.200000e-02
1.420000e-02
1.520000e-02
3.290000e-02
2.400000e-03
7.300000e-03
1.280000e-02
4.900000e-03
4.260000e-02
1.080000e-02
2.450000e-02
1.720000e-02
2.040000e-02
3.900000e-03
1.430000e-02
2.600000e-03
9.800000e-03
4.200000e-03
3.510000e-02
2.060000e-02
1.240000e-02
7.820000e-02
2.490000e-02
9.730000e-02
1.390000e-02
9.800000e-03
1.260000e-02
9.100000e-03
5.900000e-03
2.330000e-02
2.230000e-02
1.000000e-02
1.300000e-02
6.800000e-03
2.350000e-02
7.300000e-03
6.300000e-03
2.420000e-02
2.510000e-02
3.820000e-02
1.180000e-02
3.300000e-03
5.570000e-02
3.330000e-02
2.740000e-02
1.180000e-02
3.100000e-03
5.070000e-02
3.040000e-02
4.770000e-02
1.050000e-02
6.400000e-03
1.200000e-02
1.520000e-02
1.710000e-02
1.460000e-02
5.300000e-03
8.000000e-04
5.860000e-02
3.400000e-03
2.520000e-02
8.400000e-03
1.090000e-02
1.050000e-02
2.120000e-02
3.260000e-02
1.440000e-02
1.590000e-02
1.230000e-02
2.250000e-02
2.000000e-04
1.090000e-02
5.220000e-02
2.140000e-02
1.580000e-02
7.000000e-03
4.160000e-02
1.240000e-02
1.560000e-02
1.350000e-02
4.140000e-02
9.900000e-03
8.400000e-03
3.160000e-02
3.600000e-02
5.070000e-02
3.440000e-02
1.130000e-02
3.470000e-02
1.320000e-02
7.520000e-02
4.490000e-02
1.880000e-02
2.200000e-03
1.690000e-02
1.040000e-02
8.500000e-03
4.300000e-03
2.620000e-02
7.000000e-03
4.260000e-02
1.980000e-02
2.600000e-02
1.490000e-02
2.090000e-02
3.010000e-02
9.600000e-03
1.230000e-02
8.700000e-03
4.080000e-02
4.050000e-02
3.120000e-02
1.990000e-02
4.700000e-02
1.000000e-03
7.400000e-03
8.200000e-03
3.280000e-02
8.500000e-03
5.370000e-02
2.690000e-02
3.110000e-02
1.100000e-02
7.300000e-03
3.820000e-02
2.930000e-02
7.640000e-02
1.140000e-02
2.660000e-02
3.640000e-02
1.860000e-02
2.810000e-02
2.640000e-02
5.790000e-02
5.500000e-03
1.010000e-02
7.700000e-03
6.000000e-04
1.260000e-02
3.210000e-02
1.660000e-02
2.210000e-02
1.510000e-02
1.590000e-02
9.300000e-03
2.010000e-02
2.100000e-02
8.500000e-03
1.600000e-02
1.200000e-03
4.820000e-02
6.000000e-03
3.250000e-02
1.440000e-02
6.900000e-03
1.970000e-02
1.060000e-02
8.800000e-03
2.420000e-02
1.070000e-02
2.360000e-02
4.240000e-02
9.000000e-04
1.030000e-02
4.480000e-02
7.900000e-03
7.900000e-03
3.930000e-02
3.400000e-03
4.180000e-02
1.110000e-02
5.590000e-02
3.850000e-02
9.000000e-03
3.940000e-02
9.400000e-03
1.320000e-02
8.500000e-03
1.890000e-02
4.200000e-02
4.000000e-03
9.900000e-03
1.110000e-02
2.410000e-02
2.500000e-03
3.660000e-02
3.650000e-02
1.600000e-02
3.140000e-02
2.700000e-02
3.460000e-02
1.100000e-02
1.120000e-02
8.800000e-03
1.910000e-02
4.860000e-02
5.550000e-02
2.250000e-02
3.230000e-02
1.360000e-02
1.270000e-02
1.530000e-02
5.300000e-03
5.210000e-02
1.400000e-02
4.630000e-02
1.600000e-03
1.500000e-02
6.000000e-03
2.310000e-02
1.100000e-02
1.080000e-02
2.600000e-02
4.800000e-02
5.320000e-02
1.420000e-02
8.600000e-03
2.200000e-02
5.500000e-03
5.150000e-02
2.010000e-02
1.130000e-02
1.610000e-02
1.620000e-02
1.610000e-02
2.520000e-02
1.250000e-02
2.550000e-02
6.200000e-03
4.370000e-02
2.980000e-02
1.390000e-02
4.700000e-03
1.540000e-02
2.940000e-02
2.100000e-02
3.000000e-04
1.230000e-02
1.380000e-02
1.300000e-03
6.420000e-02
3.100000e-02
7.700000e-03
8.700000e-03
5.800000e-03
1.090000e-02
1.660000e-02
7.000000e-04
1.990000e-02
2.050000e-02
2.800000e-02
2.750000e-02
4.100000e-03
1.190000e-02
1.580000e-02
3.230000e-02
2.900000e-03
2.780000e-02
1.860000e-02
2.680000e-02
9.300000e-03
6.550000e-02
3.220000e-02
1.710000e-02
3.710000e-02
2.070000e-02
6.200000e-03
1.340000e-02
9.900000e-03
3.400000e-03
2.070000e-02
2.230000e-02
1.340000e-02
1.180000e-02
7.500000e-03
9.200000e-03
1.430000e-02
8.600000e-03
3.630000e-02
3.720000e-02
5.490000e-02
1.550000e-02
1.590000e-02
6.800000e-03
1.320000e-02
1.580000e-02
1.840000e-02
2.980000e-02
1.000000e-04
1.300000e-03
9.400000e-03
4.600000e-03
1.980000e-02
4.800000e-03
2.170000e-02
1.540000e-02
6.800000e-03
7.160000e-02
3.610000e-02
1.350000e-02
1.630000e-02
1.360000e-02
9.100000e-03
6.200000e-03
2.080000e-02
1.920000e-02
8.900000e-03
5.180000e-02
5.690000e-02
2.010000e-02
1.130000e-02
1.480000e-02
2.400000e-03
2.370000e-02
1.380000e-02
1.110000e-02
8.500000e-03
7.800000e-03
1.260000e-02
6.900000e-03
5.900000e-03
3.920000e-02
6.300000e-03
2.930000e-02
3.970000e-02
1.370000e-02
2.180000e-02
3.270000e-02
8.500000e-03
6.990000e-02
1.510000e-02
8.100000e-03
3.500000e-02
1.160000e-02
4.100000e-03
4.100000e-02
1.590000e-02
5.500000e-03
6.200000e-03
5.200000e-03
1.240000e-02
5.400000e-03
3.200000e-03
3.460000e-02
4.850000e-02
5.900000e-03
3.130000e-02
4.470000e-02
2.110000e-02
8.300000e-03
1.560000e-02
1.730000e-02
4.460000e-02
2.170000e-02
2.320000e-02
2.780000e-02
3.810000e-02
3.990000e-02
3.560000e-02
1.270000e-02
2.090000e-02
5.100000e-03
4.200000e-03
2.460000e-02
2.580000e-02
5.440000e-02
1.540000e-02
1.470000e-02
1.760000e-02
7.620000e-02
1.020000e-02
3.630000e-02
3.670000e-02
6.500000e-03
8.100000e-03
2.000000e-04
9.500000e-03
2.270000e-02
2.300000e-03
1.090000e-02
9.700000e-03
1.330000e-02
2.550000e-02
2.750000e-02
1.730000e-02
3.060000e-02
2.200000e-03
9.100000e-03
4.100000e-03
1.540000e-02
1.620000e-02
2.760000e-02
6.800000e-03
1.090000e-02
3.700000e-02
5.100000e-03
3.800000e-03
1.180000e-02
1.220000e-02
2.490000e-02
2.130000e-02
8.600000e-03
3.100000e-03
6.030000e-02
8.100000e-03
3.030000e-02
5.800000e-03
5.050000e-02
1.070000e-02
1.170000e-02
3.300000e-03
2.710000e-02
4.210000e-02
1.950000e-02
1.000000e-03
2.400000e-03
1.820000e-02
6.400000e-03
3.000000e-04
3.530000e-02
4.000000e-04
1.640000e-02
2.550000e-02
3.200000e-03
3.350000e-02
3.300000e-02
4.700000e-03
4.800000e-03
5.490000e-02
1.020000e-02
2.370000e-02
2.280000e-02
3.060000e-02
1.570000e-02
1.930000e-02
2.850000e-02
3.360000e-02
4.700000e-03
9.400000e-03
2.490000e-02
3.670000e-02
5.130000e-02
1.250000e-02
2.000000e-03
1.320000e-02
7.100000e-03
2.060000e-02
9.200000e-03
2.360000e-02
6.570000e-02
1.820000e-02
9.000000e-04
2.070000e-02
2.460000e-02
2.400000e-03
6.210000e-02
1.920000e-02
1.000000e-03
1.310000e-02
1.210000e-02
4.590000e-02
6.000000e-04
2.180000e-02
1.290000e-02
5.100000e-03
1.380000e-02
1.010000e-02
3.270000e-02
7.000000e-03
2.700000e-03
8.400000e-03
2.380000e-02
1.550000e-02
2.540000e-02
6.100000e-03
2.100000e-02
1.800000e-03
1.570000e-02
4.520000e-02
9.500000e-03
5.000000e-03
2.020000e-02
6.970000e-02
2.640000e-02
5.000000e-03
1.590000e-02
3.290000e-02
3.290000e-02
1.730000e-02
3.490000e-02
1.130000e-02
1.270000e-02
2.920000e-02
1.360000e-02
1.100000e-02
1.200000e-02
6.070000e-02
3.710000e-02
1.610000e-02
5.000000e-03
3.970000e-02
4.510000e-02
1.090000e-02
2.100000e-03
4.100000e-03
3.560000e-02
3.100000e-03
1.250000e-02
1.450000e-02
2.040000e-02
1.030000e-02
2.030000e-02
1.600000e-03
4.700000e-03
7.100000e-03
1.270000e-02
5.540000e-02
1.580000e-02
9.600000e-03
2.310000e-02
1.200000e-03
2.770000e-02
1.710000e-02
2.050000e-02
4.300000e-03
1.450000e-02
2.520000e-02
3.660000e-02
1.030000e-02
2.900000e-03
4.300000e-03
2.220000e-02
1.100000e-03
1.660000e-02
1.118000e-01
5.990000e-02
2.020000e-02
2.780000e-02
2.610000e-02
5.300000e-03
7.000000e-03
1.230000e-02
3.260000e-02
1.000000e-02
4.290000e-02
3.210000e-02
2.530000e-02
1.110000e-02
3.560000e-02
1.590000e-02
5.500000e-03
2.400000e-03
3.370000e-02
1.160000e-02
2.300000e-02
9.000000e-04
1.130000e-02
1.830000e-02
1.050000e-02
5.800000e-03
5.400000e-03
5.530000e-02
1.730000e-02
2.400000e-02
2.300000e-03
9.500000e-03
3.300000e-03
1.590000e-02
7.900000e-03
8.500000e-03
1.640000e-02
8.100000e-03
8.500000e-03
9.000000e-04
2.080000e-02
1.640000e-02
5.900000e-03
7.900000e-03
8.400000e-03
1.140000e-02
1.380000e-02
1.740000e-02
2.220000e-02
7.500000e-03
9.800000e-03
5.500000e-02
5.330000e-02
2.900000e-03
6.500000e-03
2.940000e-02
2.530000e-02
7.300000e-03
2.180000e-02
1.700000e-03
5.200000e-03
7.800000e-03
3.490000e-02
3.180000e-02
4.900000e-03
1.300000e-03
1.230000e-02
2.490000e-02
4.560000e-02
2.330000e-02
7.800000e-03
9.800000e-03
5.440000e-02
1.410000e-02
1.450000e-02
1.060000e-02
3.340000e-02
2.050000e-02
2.030000e-02
1.550000e-02
2.730000e-02
3.500000e-03
1.540000e-02
1.860000e-02
3.130000e-02
5.500000e-03
1.350000e-02
7.700000e-03
2.140000e-02
2.890000e-02
8.700000e-03
5.770000e-02
4.340000e-02
1.690000e-02
2.010000e-02
7.800000e-03
6.800000e-03
2.690000e-02
5.510000e-02
9.700000e-03
1.920000e-02
1.900000e-02
1.790000e-02
8.500000e-03
1.860000e-02
8.200000e-03
1.770000e-02
7.000000e-03
1.290000e-02
1.390000e-02
2.630000e-02
5.360000e-02
1.110000e-02
2.160000e-02
1.740000e-02
7.500000e-03
5.600000e-03
1.960000e-02
1.350000e-02
2.000000e-04
6.500000e-03
1.390000e-02
3.030000e-02
3.530000e-02
3.820000e-02
5.400000e-03
2.080000e-02
1.940000e-02
1.280000e-02
2.790000e-02
8.600000e-03
7.100000e-03
1.610000e-02
1.120000e-02
2.360000e-02
3.270000e-02
1.880000e-02
8.500000e-03
5.900000e-03
1.630000e-02
1.470000e-02
2.000000e-04
2.710000e-02
4.500000e-02
3.800000e-03
1.900000e-02
1.040000e-02
8.200000e-03
1.500000e-03
1.870000e-02
1.670000e-02
5.300000e-03
4.780000e-02
3.280000e-02
2.900000e-03
2.510000e-02
2.540000e-02
9.900000e-03
1.070000e-02
5.810000e-02
6.100000e-03
3.600000e-03
4.380000e-02
7.100000e-03
2.060000e-02
2.750000e-02
2.610000e-02
4.180000e-02
9.900000e-03
1.070000e-02
7.700000e-03
5.140000e-02
1.110000e-02
2.880000e-02
2.110000e-02
5.260000e-02
3.070000e-02
4.060000e-02
2.830000e-02
1.600000e-02
3.590000e-02
4.030000e-02
1.330000e-02
4.450000e-02
2.750000e-02
6.800000e-03
9.900000e-03
5.500000e-03
3.200000e-03
9.100000e-03
1.360000e-02
2.960000e-02
1.860000e-02
1.710000e-02
1.150000e-02
1.190000e-02
6.400000e-03
4.590000e-02
5.100000e-03
5.750000e-02
1.530000e-02
1.580000e-02
1.800000e-02
2.450000e-02
6.000000e-03
5.900000e-03
9.900000e-03
1.080000e-02
6.400000e-03
1.600000e-02
4.200000e-03
2.060000e-02
6.100000e-03
4.500000e-03
1.760000e-02
8.100000e-03
4.120000e-02
2.440000e-02
1.480000e-02
5.700000e-03
1.220000e-02
1.520000e-02
1.060000e-02
3.860000e-02
2.180000e-02
3.040000e-02
2.000000e-02
5.400000e-02
5.000000e-02
8.500000e-03
5.900000e-03
7.100000e-03
8.800000e-03
8.100000e-03
3.700000e-03
7.700000e-03
6.600000e-03
3.600000e-02
4.430000e-02
8.500000e-03
1.900000e-02
5.000000e-04
1.520000e-02
1.000000e-03
1.900000e-03
6.000000e-03
3.900000e-03
5.500000e-03
1.050000e-02
7.600000e-03
1.750000e-02
6.380000e-02
4.900000e-03
3.700000e-03
1.030000e-02
3.680000e-02
4.500000e-03
2.610000e-02
7.600000e-03
2.730000e-02
2.680000e-02
7.030000e-02
7.400000e-03
1.640000e-02
3.590000e-02
9.700000e-03
3.800000e-03
1.340000e-02
4.200000e-03
4.300000e-03
1.000000e-03
1.300000e-03
7.500000e-03
2.540000e-02
1.300000e-03
1.107000e-01
3.050000e-02
3.520000e-02
8.100000e-03
1.530000e-02
7.000000e-03
1.100000e-02
2.500000e-03
3.140000e-02
1.700000e-02
1.390000e-02
8.900000e-03
9.300000e-03
4.180000e-02
1.300000e-02
5.500000e-03
2.700000e-02
2.100000e-03
1.460000e-02
2.100000e-02
1.320000e-02
2.380000e-02
1.380000e-02
1.360000e-02
4.500000e-03
8.700000e-03
6.900000e-03
1.720000e-02
4.300000e-03
2.970000e-02
1.110000e-02
4.000000e-03
3.900000e-03
8.000000e-04
2.200000e-03
1.100000e-03
6.900000e-03
1.090000e-02
2.390000e-02
4.800000e-03
4.040000e-02
4.900000e-03
3.160000e-02
1.920000e-02
7.700000e-03
2.100000e-03
9.900000e-03
3.280000e-02
9.600000e-03
1.090000e-02
1.660000e-02
1.090000e-02
6.700000e-03
3.010000e-02
5.030000e-02
1.060000e-02
2.310000e-02
2.720000e-02
2.800000e-02
4.880000e-02
1.820000e-02
2.830000e-02
8.800000e-03
1.140000e-02
1.990000e-02
1.800000e-03
3.500000e-03
1.150000e-02
9.400000e-03
6.840000e-02
7.900000e-03
4.300000e-03
5.480000e-02
3.430000e-02
1.700000e-03
1.780000e-02
2.300000e-03
9.800000e-03
5.600000e-03
2.680000e-02
8.800000e-03
4.420000e-02
1.480000e-02
2.190000e-02
3.100000e-03
4.310000e-02
2.970000e-02
3.200000e-03
7.400000e-03
2.800000e-03
1.760000e-02
2.780000e-02
3.400000e-03
7.300000e-03
1.730000e-02
6.200000e-02
1.070000e-02
3.480000e-02
2.630000e-02
1.049000e-01
7.300000e-03
3.800000e-03
5.700000e-03
1.400000e-03
7.900000e-03
9.400000e-03
1.800000e-02
1.450000e-02
2.810000e-02
7.000000e-03
4.640000e-02
9.300000e-03
2.840000e-02
5.100000e-03
3.400000e-03
3.470000e-02
1.580000e-02
4.800000e-03
2.820000e-02
1.570000e-02
1.010000e-02
7.200000e-03
1.590000e-02
4.400000e-03
4.270000e-02
1.160000e-02
7.500000e-03
4.000000e-03
3.820000e-02
1.010000e-02
2.090000e-02
2.910000e-02
3.610000e-02
2.760000e-02
6.900000e-03
2.550000e-02
3.700000e-03
3.110000e-02
6.060000e-02
1.600000e-02
2.380000e-02
9.100000e-03
2.500000e-03
2.410000e-02
1.770000e-02
1.620000e-02
1.000000e-02
1.870000e-02
4.100000e-03
1.020000e-02
5.180000e-02
9.100000e-03
3.500000e-03
5.200000e-03
8.120000e-02
8.600000e-03
1.080000e-02
3.840000e-02
4.600000e-03
2.400000e-03
1.170000e-02
8.200000e-03
1.320000e-02
4.240000e-02
1.540000e-02
9.200000e-03
6.040000e-02
3.810000e-02
1.850000e-02
4.590000e-02
4.040000e-02
2.900000e-02
2.040000e-02
2.650000e-02
2.300000e-02
9.900000e-03
2.970000e-02
7.800000e-03
3.190000e-02
1.450000e-02
3.580000e-02
3.300000e-03
1.240000e-02
4.140000e-02
1.650000e-02
1.240000e-02
1.400000e-02
1.400000e-03
6.300000e-03
1.310000e-02
7.100000e-03
5.500000e-03
1.450000e-02
1.120000e-02
1.860000e-02
4.180000e-02
6.540000e-02
7.600000e-03
1.020000e-02
2.300000e-03
1.480000e-02
4.350000e-02
1.240000e-02
4.100000e-03
4.900000e-03
1.190000e-02
4.100000e-03
2.300000e-03
4.100000e-03
1.160000e-02
2.190000e-02
1.000000e-02
2.460000e-02
3.900000e-02
6.820000e-02
2.470000e-02
1.320000e-02
4.000000e-04
1.970000e-02
6.100000e-03
9.300000e-03
2.960000e-02
1.110000e-02
4.400000e-03
1.410000e-02
2.210000e-02
2.600000e-03
3.120000e-02
5.000000e-04
1.230000e-02
2.000000e-03
6.100000e-03
2.100000e-02
1.510000e-02
3.900000e-03
1.920000e-02
1.200000e-02
1.650000e-02
1.620000e-02
4.200000e-03
1.660000e-02
6.800000e-03
2.940000e-02
3.580000e-02
1.700000e-02
1.170000e-02
1.440000e-02
3.260000e-02
1.480000e-02
5.400000e-03
5.800000e-03
2.500000e-03
6.000000e-03
2.460000e-02
1.400000e-02
2.000000e-03
4.800000e-03
9.330000e-02
3.100000e-03
4.400000e-03
2.570000e-02
7.700000e-03
6.140000e-02
9.300000e-03
2.910000e-02
1.130000e-02
3.500000e-03
4.200000e-03
2.350000e-02
1.000000e-02
4.200000e-03
8.300000e-03
1.370000e-02
2.930000e-02
1.640000e-02
1.100000e-03
3.560000e-02
2.120000e-02
1.150000e-02
1.970000e-02
4.200000e-03
2.670000e-02
1.370000e-02
2.650000e-02
2.500000e-03
5.300000e-03
3.280000e-02
4.470000e-02
3.720000e-02
2.500000e-03
2.870000e-02
2.210000e-02
7.400000e-03
8.000000e-03
1.540000e-02
8.100000e-03
1.330000e-02
3.900000e-02
1.620000e-02
1.770000e-02
6.620000e-02
7.200000e-03
1.100000e-03
1.210000e-02
2.680000e-02
2.020000e-02
4.200000e-02
1.080000e-02
8.400000e-03
5.050000e-02
1.360000e-02
4.710000e-02
3.000000e-02
2.300000e-03
2.900000e-03
1.350000e-02
1.410000e-02
1.340000e-02
4.700000e-03
1.140000e-02
3.860000e-02
7.970000e-02
2.440000e-02
8.600000e-03
6.450000e-02
7.000000e-03
1.450000e-02
1.490000e-02
9.500000e-03
9.100000e-03
2.650000e-02
7.900000e-03
6.000000e-04
1.290000e-02
3.850000e-02
1.190000e-02
6.000000e-03
2.630000e-02
1.760000e-02
5.000000e-03
1.310000e-02
2.820000e-02
2.520000e-02
6.400000e-03
2.510000e-02
2.790000e-02
1.970000e-02
8.900000e-03
6.740000e-02
2.950000e-02
9.000000e-04
3.910000e-02
1.900000e-02
1.950000e-02
3.250000e-02
1.310000e-02
4.250000e-02
5.200000e-03
9.000000e-04
1.090000e-02
2.810000e-02
1.000000e-04
8.400000e-03
2.380000e-02
1.610000e-02
9.900000e-03
1.130000e-02
3.800000e-03
3.840000e-02
1.420000e-02
4.240000e-02
1.710000e-02
7.200000e-03
1.770000e-02
2.760000e-02
7.500000e-03
7.500000e-03
6.800000e-03
1.910000e-02
2.490000e-02
2.000000e-03
7.500000e-03
2.300000e-03
2.440000e-02
1.450000e-02
6.600000e-03
1.120000e-02
8.700000e-03
3.100000e-03
5.700000e-03
3.570000e-02
3.530000e-02
1.510000e-02
5.340000e-02
1.560000e-02
4.480000e-02
6.000000e-04
6.300000e-03
8.100000e-03
4.000000e-04
8.900000e-03
1.120000e-02
4.840000e-02
1.630000e-02
1.330000e-02
6.090000e-02
1.770000e-02
2.070000e-02
1.640000e-02
1.000000e-02
4.720000e-02
3.210000e-02
1.600000e-02
1.130000e-02
3.600000e-03
1.870000e-02
9.000000e-04
3.200000e-02
2.140000e-02
2.210000e-02
1.050000e-02
4.000000e-03
2.640000e-02
1.600000e-03
1.590000e-02
5.100000e-03
9.500000e-03
2.250000e-02
2.520000e-02
1.000000e-04
2.290000e-02
2.860000e-02
1.590000e-02
4.850000e-02
7.800000e-03
1.940000e-02
2.150000e-02
3.400000e-03
2.390000e-02
2.700000e-02
1.310000e-02
1.080000e-02
1.440000e-02
3.000000e-03
4.660000e-02
2.020000e-02
5.120000e-02
2.860000e-02
5.510000e-02
1.410000e-02
7.800000e-03
2.540000e-02
1.230000e-02
5.300000e-03
5.300000e-03
5.860000e-02
3.240000e-02
3.970000e-02
6.290000e-02
9.400000e-03
2.110000e-02
3.230000e-02
1.920000e-02
2.290000e-02
5.100000e-03
1.830000e-02
2.000000e-02
2.600000e-02
5.190000e-02
9.700000e-03
3.280000e-02
4.770000e-02
2.200000e-03
2.800000e-03
2.320000e-02
1.420000e-02
1.920000e-02
1.970000e-02
1.410000e-02
2.400000e-02
6.000000e-04
1.850000e-02
9.500000e-03
2.780000e-02
7.100000e-03
2.960000e-02
3.410000e-02
1.040000e-02
3.000000e-03
3.680000e-02
6.500000e-03
1.620000e-02
3.370000e-02
1.450000e-02
3.020000e-02
3.320000e-02
1.420000e-02
1.750000e-02
1.160000e-02
5.550000e-02
9.100000e-03
2.400000e-03
1.210000e-02
3.500000e-03
1.340000e-02
1.500000e-03
3.020000e-02
1.040000e-02
1.720000e-02
1.190000e-02
8.700000e-03
1.180000e-02
9.200000e-03
8.500000e-03
3.740000e-02
4.000000e-04
1.990000e-02
1.090000e-02
1.010000e-02
9.400000e-03
2.400000e-03
2.340000e-02
1.800000e-03
1.080000e-02
6.900000e-03
1.220000e-02
2.490000e-02
4.520000e-02
6.000000e-04
1.990000e-02
3.600000e-03
3.400000e-02
5.760000e-02
1.520000e-02
2.220000e-02
5.150000e-02
2.200000e-03
1.480000e-02
5.600000e-03
5.800000e-03
1.500000e-02
1.510000e-02
1.690000e-02
4.550000e-02
1.820000e-02
1.560000e-02
1.610000e-02
1.250000e-02
1.260000e-02
9.600000e-03
2.010000e-02
2.230000e-02
1.170000e-02
2.600000e-03
5.000000e-04
2.690000e-02
6.500000e-03
1.300000e-02
2.220000e-02
1.470000e-02
5.620000e-02
9.400000e-03
1.870000e-02
7.600000e-03
3.250000e-02
1.620000e-02
1.470000e-02
3.210000e-02
8.400000e-03
2.680000e-02
1.040000e-02
5.800000e-03
1.290000e-02
7.800000e-03
4.010000e-02
1.190000e-02
4.900000e-03
1.050000e-02
2.280000e-02
4.900000e-03
3.020000e-02
1.660000e-02
1.140000e-02
1.880000e-02
7.400000e-03
6.400000e-03
2.730000e-02
4.600000e-03
2.400000e-03
3.490000e-02
5.730000e-02
4.500000e-03
8.000000e-03
1.180000e-02
2.740000e-02
2.660000e-02
3.700000e-03
8.000000e-03
2.650000e-02
3.770000e-02
1.410000e-02
6.500000e-03
2.660000e-02
4.150000e-02
6.300000e-03
4.690000e-02
1.220000e-02
1.970000e-02
2.100000e-03
2.400000e-03
3.800000e-03
1.080000e-02
1.340000e-02
5.000000e-03
6.400000e-03
8.100000e-03
2.600000e-03
2.090000e-02
1.220000e-02
4.620000e-02
3.600000e-02
6.000000e-03
1.420000e-02
1.005000e-01
2.480000e-02
1.780000e-02
6.800000e-03
2.440000e-02
3.710000e-02
1.450000e-02
1.650000e-02
1.380000e-02
6.900000e-03
1.290000e-02
2.800000e-03
1.600000e-02
1.650000e-02
3.900000e-03
2.010000e-02
6.300000e-03
6.000000e-03
7.900000e-03
1.390000e-02
2.420000e-02
6.700000e-02
1.900000e-02
3.500000e-03
1.480000e-02
3.840000e-02
2.940000e-02
4.690000e-02
1.260000e-02
9.700000e-03
2.190000e-02
2.240000e-02
5.010000e-02
2.850000e-02
1.100000e-03
3.700000e-03
6.350000e-02
1.700000e-02
1.400000e-03
6.400000e-03
1.050000e-02
3.900000e-03
1.670000e-02
1.830000e-02
4.540000e-02
2.030000e-02
6.700000e-03
1.290000e-02
1.350000e-02
1.920000e-02
2.150000e-02
5.900000e-03
2.100000e-02
8.400000e-03
1.530000e-02
5.240000e-02
2.370000e-02
1.150000e-02
1.700000e-03
1.530000e-02
4.800000e-03
4.160000e-02
1.150000e-02
1.330000e-02
3.600000e-03
5.530000e-02
6.200000e-03
2.400000e-03
8.300000e-03
5.340000e-02
2.810000e-02
1.670000e-02
3.230000e-02
2.610000e-02
5.000000e-03
1.390000e-02
2.400000e-03
8.900000e-03
9.800000e-03
8.200000e-03
4.840000e-02
1.490000e-02
1.500000e-03
1.070000e-02
3.900000e-03
4.730000e-02
4.500000e-03
3.980000e-02
1.490000e-02
2.430000e-02
5.400000e-03
1.530000e-02
1.290000e-02
4.000000e-04
1.270000e-02
2.400000e-03
3.000000e-03
5.000000e-03
2.450000e-02
1.140000e-02
8.800000e-03
4.270000e-02
4.570000e-02
3.600000e-03
3.320000e-02
1.010000e-02
1.820000e-02
4.000000e-03
2.570000e-02
3.490000e-02
1.780000e-02
3.900000e-03
4.680000e-02
5.370000e-02
1.080000e-02
3.140000e-02
2.170000e-02
1.520000e-02
1.000000e-02
1.500000e-02
1.660000e-02
1.230000e-02
4.100000e-03
1.260000e-02
2.610000e-02
1.860000e-02
1.730000e-02
7.500000e-03
1.870000e-02
3.620000e-02
1.910000e-02
2.820000e-02
2.180000e-02
4.600000e-03
1.970000e-02
6.800000e-03
3.170000e-02
3.200000e-03
5.400000e-03
1.370000e-02
2.220000e-02
6.600000e-03
2.400000e-03
1.060000e-02
3.620000e-02
4.300000e-03
4.400000e-03
5.350000e-02
2.400000e-03
4.070000e-02
8.600000e-03
3.400000e-03
7.590000e-02
2.100000e-03
3.060000e-02
2.900000e-03
6.300000e-03
3.720000e-02
5.500000e-03
5.200000e-03
1.000000e-02
1.160000e-02
4.310000e-02
1.800000e-02
1.240000e-02
3.900000e-02
1.810000e-02
1.800000e-03
1.920000e-02
4.000000e-03
6.690000e-02
2.800000e-02
3.550000e-02
4.110000e-02
6.500000e-03
1.320000e-02
9.800000e-03
3.300000e-03
1.320000e-02
2.280000e-02
5.300000e-03
2.890000e-02
1.870000e-02
3.760000e-02
3.710000e-02
4.980000e-02
1.850000e-02
1.990000e-02
1.570000e-02
2.110000e-02
5.270000e-02
5.900000e-03
3.410000e-02
1.540000e-02
5.000000e-03
1.160000e-02
1.330000e-02
3.220000e-02
9.400000e-02
7.900000e-03
3.260000e-02
4.440000e-02
4.360000e-02
1.140000e-02
9.800000e-03
2.170000e-02
2.480000e-02
4.100000e-03
1.670000e-02
1.290000e-02
5.840000e-02
9.400000e-03
7.400000e-03
4.300000e-03
3.600000e-03
3.970000e-02
5.200000e-03
6.830000e-02
6.500000e-03
2.240000e-02
1.230000e-02
1.900000e-03
5.100000e-03
2.580000e-02
1.890000e-02
4.970000e-02
1.310000e-02
1.190000e-02
2.600000e-02
1.220000e-02
1.330000e-02
2.320000e-02
5.800000e-03
2.040000e-02
3.340000e-02
7.920000e-02
2.250000e-02
2.760000e-02
5.500000e-03
2.420000e-02
1.130000e-02
1.680000e-02
2.390000e-02
8.400000e-03
9.430000e-02
2.410000e-02
7.100000e-03
1.600000e-03
4.550000e-02
1.110000e-02
2.670000e-02
7.000000e-04
1.380000e-02
7.500000e-03
4.150000e-02
1.210000e-02
1.700000e-02
3.290000e-02
7.200000e-03
1.390000e-02
4.500000e-03
7.900000e-03
7.900000e-03
2.530000e-02
4.910000e-02
1.600000e-03
1.500000e-03
3.860000e-02
1.880000e-02
5.210000e-02
5.100000e-03
4.100000e-03
8.700000e-03
1.910000e-02
1.230000e-02
3.700000e-03
2.170000e-02
2.080000e-02
3.200000e-03
3.850000e-02
1.740000e-02
2.380000e-02
4.500000e-03
2.190000e-02
2.100000e-03
1.650000e-02
1.900000e-03
4.260000e-02
9.400000e-03
5.700000e-03
2.200000e-02
1.000000e-02
1.400000e-02
1.830000e-02
4.900000e-03
1.440000e-02
6.090000e-02
5.600000e-03
6.100000e-03
6.970000e-02
2.700000e-03
3.070000e-02
6.400000e-03
2.710000e-02
2.400000e-03
1.890000e-02
3.130000e-02
1.580000e-02
1.730000e-02
2.540000e-02
7.800000e-03
1.840000e-02
4.090000e-02
3.150000e-02
8.400000e-03
4.700000e-03
5.900000e-03
7.900000e-03
1.510000e-02
3.500000e-03
2.300000e-02
2.370000e-02
5.600000e-03
1.630000e-02
1.180000e-02
4.540000e-02
2.850000e-02
6.000000e-03
1.000000e-04
1.590000e-02
2.800000e-03
4.550000e-02
1.001000e-01
2.150000e-02
2.000000e-02
1.930000e-02
9.700000e-03
1.430000e-02
3.700000e-03
1.220000e-02
1.010000e-02
2.140000e-02
3.300000e-03
6.400000e-03
2.250000e-02
4.270000e-02
3.180000e-02
1.700000e-03
4.000000e-04
6.960000e-02
9.000000e-04
7.320000e-02
7.300000e-03
2.240000e-02
1.110000e-02
3.370000e-02
2.500000e-03
5.500000e-03
4.100000e-03
7.100000e-03
6.900000e-03
6.610000e-02
1.280000e-02
3.000000e-04
1.330000e-02
1.050000e-02
3.920000e-02
8.300000e-03
1.810000e-02
3.550000e-02
1.350000e-02
1.810000e-02
1.420000e-02
4.590000e-02
4.260000e-02
2.310000e-02
3.720000e-02
1.070000e-02
9.000000e-03
1.880000e-02
2.730000e-02
4.390000e-02
1.330000e-02
2.020000e-02
2.170000e-02
6.800000e-03
1.250000e-02
3.100000e-03
1.800000e-03
1.290000e-02
9.200000e-03
1.970000e-02
6.740000e-02
2.930000e-02
2.670000e-02
1.260000e-02
3.590000e-02
6.100000e-03
1.170000e-02
1.380000e-02
4.000000e-04
1.230000e-02
9.200000e-03
2.260000e-02
3.300000e-03
4.600000e-03
1.860000e-02
1.010000e-02
1.500000e-02
8.420000e-02
5.400000e-03
2.350000e-02
2.050000e-02
5.710000e-02
1.610000e-02
1.650000e-02
2.840000e-02
3.460000e-02
1.810000e-02
3.400000e-02
6.900000e-03
1.000000e-03
1.490000e-02
7.500000e-03
4.180000e-02
1.180000e-02
1.460000e-02
1.380000e-02
1.140000e-02
4.620000e-02
1.570000e-02
1.850000e-02
3.490000e-02
4.390000e-02
2.760000e-02
7.200000e-03
4.510000e-02
6.300000e-03
1.100000e-03
2.740000e-02
7.200000e-03
3.080000e-02
1.500000e-02
9.300000e-03
2.630000e-02
2.670000e-02
3.000000e-04
1.840000e-02
3.150000e-02
4.800000e-03
3.710000e-02
3.560000e-02
2.790000e-02
4.710000e-02
9.500000e-03
4.100000e-03
5.820000e-02
1.520000e-02
1.790000e-02
5.560000e-02
5.700000e-03
4.710000e-02
2.820000e-02
1.890000e-02
8.600000e-03
5.700000e-03
2.370000e-02
1.620000e-02
8.140000e-02
2.590000e-02
1.830000e-02
2.570000e-02
1.010000e-02
1.070000e-02
3.820000e-02
1.700000e-03
8.890000e-02
1.830000e-02
7.900000e-03
1.450000e-02
3.080000e-02
1.900000e-03
1.550000e-02
4.710000e-02
2.700000e-03
1.370000e-02
2.700000e-02
1.240000e-02
1.520000e-02
3.500000e-03
1.200000e-02
1.520000e-02
4.830000e-02
1.280000e-02
1.700000e-02
2.110000e-02
8.040000e-02
9.300000e-03
5.900000e-03
3.840000e-02
1.990000e-02
1.330000e-02
5.100000e-03
1.780000e-02
1.920000e-02
6.100000e-03
1.056000e-01
1.130000e-02
1.170000e-02
7.400000e-03
2.920000e-02
3.590000e-02
4.020000e-02
3.230000e-02
2.500000e-03
7.500000e-03
4.700000e-03
1.580000e-02
1.100000e-03
1.300000e-03
5.270000e-02
1.760000e-02
3.390000e-02
1.210000e-02
1.840000e-02
1.000000e-02
5.590000e-02
2.030000e-02
2.250000e-02
2.670000e-02
8.900000e-03
2.080000e-02
1.300000e-03
1.010000e-02
2.270000e-02
1.040000e-02
1.500000e-02
1.240000e-02
4.000000e-03
1.090000e-02
2.390000e-02
1.480000e-02
2.130000e-02
4.300000e-03
1.550000e-02
4.200000e-03
1.000000e-03
4.400000e-03
4.230000e-02
4.440000e-02
1.180000e-02
2.170000e-02
9.000000e-04
2.180000e-02
1.790000e-02
6.600000e-03
3.200000e-02
2.030000e-02
9.100000e-03
2.200000e-03
7.300000e-03
2.590000e-02
9.400000e-03
4.050000e-02
1.090000e-02
5.400000e-03
3.580000e-02
2.580000e-02
1.960000e-02
4.410000e-02
3.600000e-03
7.100000e-03
5.040000e-02
2.110000e-02
1.410000e-02
1.950000e-02
3.820000e-02
2.600000e-03
5.760000e-02
1.040000e-02
5.930000e-02
1.480000e-02
1.430000e-02
9.200000e-03
8.100000e-03
1.690000e-02
3.870000e-02
1.100000e-03
4.000000e-03
9.900000e-03
2.950000e-02
1.760000e-02
6.700000e-03
4.070000e-02
1.530000e-02
1.490000e-02
3.720000e-02
4.690000e-02
4.220000e-02
3.600000e-03
8.100000e-03
3.970000e-02
2.960000e-02
2.630000e-02
5.900000e-03
3.690000e-02
3.790000e-02
1.400000e-03
3.120000e-02
1.400000e-03
8.000000e-04
1.530000e-02
4.300000e-03
1.090000e-02
1.480000e-02
1.190000e-02
2.240000e-02
1.540000e-02
2.570000e-02
1.010000e-02
1.730000e-02
7.300000e-03
2.620000e-02
3.540000e-02
1.112000e-01
1.440000e-02
4.680000e-02
9.400000e-03
3.400000e-03
1.200000e-03
1.290000e-02
9.800000e-03
3.600000e-03
1.210000e-02
2.970000e-02
3.400000e-02
2.560000e-02
1.100000e-02
2.620000e-02
2.620000e-02
2.350000e-02
9.100000e-03
2.450000e-02
5.700000e-03
2.200000e-03
6.000000e-04
7.180000e-02
3.420000e-02
3.220000e-02
6.100000e-03
3.600000e-03
1.160000e-02
1.830000e-02
5.600000e-03
1.530000e-02
1.690000e-02
1.500000e-02
1.300000e-03
1.490000e-02
3.100000e-03
1.230000e-02
3.300000e-03
3.160000e-02
1.570000e-02
3.460000e-02
4.030000e-02
2.800000e-03
2.840000e-02
2.440000e-02
7.610000e-02
2.770000e-02
8.700000e-03
6.900000e-03
2.470000e-02
1.540000e-02
2.890000e-02
6.700000e-03
2.200000e-03
3.870000e-02
2.460000e-02
4.230000e-02
7.100000e-03
1.950000e-02
2.350000e-02
9.300000e-03
4.080000e-02
7.100000e-03
4.490000e-02
3.000000e-03
4.900000e-03
2.200000e-02
9.600000e-03
1.940000e-02
3.100000e-02
2.830000e-02
9.100000e-03
9.400000e-03
4.400000e-02
7.200000e-03
1.170000e-02
3.480000e-02
1.690000e-02
1.500000e-02
3.640000e-02
7.100000e-03
2.390000e-02
1.800000e-02
2.830000e-02
4.590000e-02
4.900000e-03
8.400000e-03
3.200000e-03
1.200000e-02
4.700000e-03
1.970000e-02
2.100000e-02
1.520000e-02
4.800000e-03
8.800000e-03
3.240000e-02
1.170000e-02
1.890000e-02
1.600000e-03
1.430000e-02
2.360000e-02
3.500000e-03
4.400000e-03
4.750000e-02
4.420000e-02
1.590000e-02
1.800000e-02
1.730000e-02
4.900000e-03
2.230000e-02
6.500000e-03
6.800000e-02
1.044000e-01
8.700000e-03
6.100000e-03
2.300000e-03
1.100000e-02
6.680000e-02
5.400000e-03
8.700000e-03
8.900000e-03
1.920000e-02
1.250000e-02
3.200000e-03
1.930000e-02
2.000000e-03
1.950000e-02
4.000000e-03
1.050000e-02
2.620000e-02
1.130000e-02
6.300000e-03
1.090000e-02
7.300000e-03
7.500000e-03
5.190000e-02
1.630000e-02
6.500000e-03
4.870000e-02
3.010000e-02
1.510000e-02
1.970000e-02
3.500000e-03
1.800000e-03
2.280000e-02
1.210000e-02
8.100000e-03
7.040000e-02
1.850000e-02
5.120000e-02
1.580000e-02
5.630000e-02
8.200000e-03
3.800000e-03
2.910000e-02
7.200000e-03
5.100000e-03
1.150000e-02
1.700000e-03
1.440000e-02
1.220000e-02
3.620000e-02
7.700000e-03
2.170000e-02
1.780000e-02
2.900000e-02
1.110000e-02
4.730000e-02
1.150000e-02
8.200000e-03
1.360000e-02
2.490000e-02
5.800000e-03
3.500000e-03
3.200000e-03
1.090000e-02
3.600000e-02
2.100000e-03
1.570000e-02
5.700000e-03
2.990000e-02
5.500000e-03
8.000000e-03
4.190000e-02
7.100000e-03
2.240000e-02
1.000000e-02
1.020000e-02
3.300000e-02
6.810000e-02
2.730000e-02
2.780000e-02
3.910000e-02
9.900000e-03
4.300000e-03
3.900000e-03
2.200000e-03
6.200000e-03
1.800000e-03
1.810000e-02
2.000000e-03
6.800000e-03
2.880000e-02
8.000000e-03
2.590000e-02
5.160000e-02
9.900000e-03
1.630000e-02
3.670000e-02
3.500000e-03
5.300000e-03
3.600000e-03
3.300000e-03
3.700000e-02
4.160000e-02
1.230000e-02
4.400000e-03
4.210000e-02
1.300000e-02
3.760000e-02
2.400000e-03
2.400000e-02
3.660000e-02
1.220000e-02
1.970000e-02
7.300000e-03
1.340000e-02
2.080000e-02
1.190000e-02
4.720000e-02
1.680000e-02
3.000000e-03
1.710000e-02
2.020000e-02
3.800000e-03
1.030000e-02
6.710000e-02
4.050000e-02
1.710000e-02
2.340000e-02
2.410000e-02
3.190000e-02
3.230000e-02
3.200000e-03
8.900000e-03
1.320000e-02
1.900000e-03
8.410000e-02
1.500000e-02
1.700000e-02
3.800000e-03
7.600000e-03
5.700000e-03
2.500000e-03
1.110000e-02
8.700000e-03
1.970000e-02
2.040000e-02
1.980000e-02
8.600000e-03
3.700000e-03
4.980000e-02
1.440000e-02
2.710000e-02
5.490000e-02
1.620000e-02
5.700000e-03
3.000000e-04
2.710000e-02
1.900000e-02
1.160000e-02
2.020000e-02
1.410000e-02
1.300000e-03
8.400000e-03
2.650000e-02
9.600000e-03
6.700000e-03
1.480000e-02
2.250000e-02
9.900000e-03
1.220000e-02
3.300000e-02
1.690000e-02
9.100000e-03
1.020000e-02
8.200000e-03
5.700000e-03
3.920000e-02
3.000000e-03
4.110000e-02
1.300000e-03
1.550000e-02
5.000000e-03
1.840000e-02
5.000000e-02
2.240000e-02
2.720000e-02
1.150000e-02
3.190000e-02
2.170000e-02
6.500000e-03
3.100000e-03
1.310000e-02
2.710000e-02
1.630000e-02
8.300000e-03
9.300000e-03
3.520000e-02
1.600000e-02
1.040000e-02
1.580000e-02
2.060000e-02
2.400000e-03
1.300000e-03
9.900000e-03
1.040000e-02
2.700000e-03
2.270000e-02
7.900000e-03
2.040000e-02
2.140000e-02
1.170000e-02
6.200000e-02
7.400000e-03
1.340000e-02
1.840000e-02
4.140000e-02
5.400000e-03
1.420000e-02
3.110000e-02
1.170000e-02
2.110000e-02
5.000000e-03
7.000000e-03
3.370000e-02
1.630000e-02
1.090000e-02
1.250000e-02
1.660000e-02
2.910000e-02
8.300000e-03
3.110000e-02
2.000000e-03
3.900000e-03
2.720000e-02
4.920000e-02
1.380000e-02
1.330000e-02
2.060000e-02
7.700000e-03
1.750000e-02
6.700000e-03
5.200000e-03
8.000000e-03
3.200000e-03
3.060000e-02
6.100000e-03
1.990000e-02
1.700000e-03
4.000000e-03
5.300000e-03
1.040000e-02
1.210000e-02
7.000000e-03
1.910000e-02
1.950000e-02
2.150000e-02
7.700000e-03
1.000000e-03
3.500000e-03
4.600000e-03
2.400000e-03
1.160000e-02
1.340000e-02
2.520000e-02
8.500000e-03
1.040000e-02
1.720000e-02
1.520000e-02
9.100000e-03
3.320000e-02
2.980000e-02
1.630000e-02
2.300000e-03
1.440000e-02
7.810000e-02
1.750000e-02
1.960000e-02
1.240000e-02
1.910000e-02
3.800000e-03
2.730000e-02
1.460000e-02
1.020000e-02
5.100000e-03
9.100000e-02
1.950000e-02
7.400000e-03
1.840000e-02
5.500000e-03
1.490000e-02
2.700000e-03
1.710000e-02
1.570000e-02
1.560000e-02
3.270000e-02
2.060000e-02
9.500000e-03
8.320000e-02
3.280000e-02
2.500000e-03
7.200000e-03
1.020000e-02
4.120000e-02
2.600000e-03
2.000000e-03
1.200000e-03
3.800000e-02
3.650000e-02
1.600000e-03
3.600000e-03
6.300000e-03
3.100000e-02
8.000000e-03
1.580000e-02
3.480000e-02
2.400000e-03
9.600000e-03
4.800000e-03
2.600000e-03
2.290000e-02
1.390000e-02
5.200000e-03
5.800000e-03
2.400000e-03
5.700000e-03
2.700000e-02
9.000000e-03
2.750000e-02
2.010000e-02
5.800000e-03
2.560000e-02
5.400000e-03
3.890000e-02
1.110000e-02
2.700000e-03
7.500000e-03
1.160000e-02
1.620000e-02
1.400000e-03
2.300000e-03
2.680000e-02
2.280000e-02
1.160000e-02
1.450000e-02
8.100000e-03
1.170000e-02
2.010000e-02
2.000000e-04
5.700000e-03
8.300000e-03
2.400000e-02
6.000000e-02
4.810000e-02
9.500000e-03
5.700000e-03
5.200000e-03
4.000000e-03
1.400000e-02
7.500000e-03
8.800000e-03
2.310000e-02
2.320000e-02
3.700000e-03
5.970000e-02
5.260000e-02
1.480000e-02
2.500000e-03
2.870000e-02
1.910000e-02
7.100000e-03
9.800000e-03
8.100000e-03
3.830000e-02
2.710000e-02
1.590000e-02
9.800000e-03
4.700000e-03
9.500000e-03
2.880000e-02
2.700000e-03
1.460000e-02
4.910000e-02
6.300000e-03
3.850000e-02
5.500000e-03
9.000000e-03
2.870000e-02
1.610000e-02
1.670000e-02
5.800000e-03
3.120000e-02
7.000000e-02
2.180000e-02
2.230000e-02
1.310000e-02
8.400000e-03
6.700000e-03
2.470000e-02
2.630000e-02
2.370000e-02
1.190000e-02
4.200000e-02
3.500000e-03
5.700000e-03
9.700000e-03
1.700000e-02
8.300000e-03
9.100000e-03
3.800000e-03
2.630000e-02
2.000000e-04
2.110000e-02
1.700000e-03
4.700000e-02
1.000000e-03
1.470000e-02
1.540000e-02
7.700000e-03
2.300000e-02
4.800000e-03
7.500000e-03
7.600000e-03
2.090000e-02
1.660000e-02
2.720000e-02
7.500000e-03
8.400000e-02
1.000000e-02
7.000000e-04
2.000000e-02
1.660000e-02
4.980000e-02
4.070000e-02
2.120000e-02
4.400000e-03
7.400000e-03
4.880000e-02
7.600000e-03
1.560000e-02
4.620000e-02
3.000000e-02
1.070000e-02
3.830000e-02
2.230000e-02
1.760000e-02
6.300000e-03
2.300000e-03
8.000000e-04
4.110000e-02
5.100000e-02
1.930000e-02
3.800000e-03
3.460000e-02
4.630000e-02
1.470000e-02
1.120000e-02
1.080000e-02
1.820000e-02
1.180000e-02
9.000000e-04
4.570000e-02
1.520000e-02
1.770000e-02
3.850000e-02
3.600000e-03
3.510000e-02
7.900000e-03
2.120000e-02
1.050000e-02
2.560000e-02
5.400000e-03
6.360000e-02
9.100000e-03
7.400000e-03
1.620000e-02
1.290000e-02
1.450000e-02
1.620000e-02
1.450000e-02
6.200000e-03
9.400000e-03
2.240000e-02
4.300000e-03
6.710000e-02
1.630000e-02
2.230000e-02
1.070000e-02
2.000000e-04
2.910000e-02
1.250000e-02
2.640000e-02
1.280000e-02
1.000000e-03
2.200000e-02
1.800000e-02
1.510000e-02
4.320000e-02
2.530000e-02
1.160000e-02
1.900000e-03
1.550000e-02
7.700000e-03
2.190000e-02
1.160000e-02
4.170000e-02
3.300000e-03
3.700000e-03
1.240000e-02
1.030000e-02
1.380000e-02
1.270000e-02
5.400000e-03
3.070000e-02
2.720000e-02
6.000000e-04
4.340000e-02
1.500000e-02
1.050000e-02
7.200000e-03
8.200000e-03
1.290000e-02
1.080000e-02
1.900000e-03
1.030000e-02
1.030000e-02
3.360000e-02
4.490000e-02
1.610000e-02
6.920000e-02
2.580000e-02
1.068000e-01
4.430000e-02
2.750000e-02
7.160000e-02
3.430000e-02
2.090000e-02
1.190000e-02
8.700000e-03
1.530000e-02
1.350000e-02
3.080000e-02
2.600000e-03
5.050000e-02
1.960000e-02
1.000000e-04
1.620000e-02
1.710000e-02
3.700000e-03
1.760000e-02
4.400000e-02
4.300000e-03
9.000000e-03
2.710000e-02
5.800000e-03
5.700000e-03
5.900000e-03
1.040000e-02
6.300000e-03
7.200000e-03
2.200000e-02
1.830000e-02
1.420000e-02
1.170000e-02
1.010000e-02
4.890000e-02
1.960000e-02
8.040000e-02
3.030000e-02
2.260000e-02
8.000000e-03
2.900000e-03
1.990000e-02
5.900000e-03
4.470000e-02
2.450000e-02
6.600000e-03
1.570000e-02
3.900000e-03
3.500000e-03
8.500000e-03
2.520000e-02
1.620000e-02
3.870000e-02
1.690000e-02
4.700000e-02
1.830000e-02
6.160000e-02
9.200000e-03
5.000000e-02
1.890000e-02
7.800000e-03
2.340000e-02
3.380000e-02
5.500000e-03
1.690000e-02
3.800000e-02
1.270000e-02
4.200000e-03
1.080000e-02
6.000000e-03
8.800000e-03
1.350000e-02
3.400000e-03
2.480000e-02
2.850000e-02
3.090000e-02
2.760000e-02
9.600000e-03
1.280000e-02
2.070000e-02
3.310000e-02
3.350000e-02
1.850000e-02
4.640000e-02
9.200000e-03
1.870000e-02
7.000000e-04
3.270000e-02
2.150000e-02
2.240000e-02
3.100000e-03
4.390000e-02
5.800000e-03
2.970000e-02
7.300000e-03
6.200000e-03
2.390000e-02
2.440000e-02
1.340000e-02
1.300000e-03
8.300000e-03
5.610000e-02
1.350000e-02
2.250000e-02
1.560000e-02
6.200000e-03
1.140000e-02
1.170000e-02
2.030000e-02
9.400000e-03
1.170000e-02
2.290000e-02
2.030000e-02
1.460000e-02
3.660000e-02
8.700000e-03
2.990000e-02
1.140000e-02
1.880000e-02
2.370000e-02
1.330000e-02
2.060000e-02
5.400000e-03
1.410000e-02
7.000000e-03
2.790000e-02
6.800000e-03
2.390000e-02
2.750000e-02
1.270000e-02
1.880000e-02
5.200000e-03
8.700000e-03
2.670000e-02
5.030000e-02
2.000000e-04
1.300000e-03
2.800000e-03
6.200000e-03
2.100000e-03
2.580000e-02
3.500000e-02
2.920000e-02
7.300000e-03
1.140000e-02
1.110000e-02
6.000000e-03
2.980000e-02
4.750000e-02
6.170000e-02
6.000000e-03
3.950000e-02
3.590000e-02
1.990000e-02
2.410000e-02
2.810000e-02
1.270000e-02
2.700000e-03
1.610000e-02
1.550000e-02
3.330000e-02
1.151000e-01
2.080000e-02
1.250000e-02
1.870000e-02
3.600000e-03
1.030000e-02
1.010000e-02
3.600000e-03
1.600000e-03
5.000000e-03
1.070000e-02
4.500000e-03
2.800000e-03
1.370000e-02
2.370000e-02
1.060000e-02
7.000000e-03
8.400000e-03
5.000000e-03
2.000000e-03
9.000000e-04
1.990000e-02
1.290000e-02
2.380000e-02
1.400000e-02
1.120000e-02
6.030000e-02
3.460000e-02
3.650000e-02
9.900000e-03
1.670000e-02
1.480000e-02
2.210000e-02
1.110000e-02
2.290000e-02
7.500000e-03
3.700000e-02
1.490000e-02
1.380000e-02
2.280000e-02
3.860000e-02
3.770000e-02
3.390000e-02
6.600000e-03
2.010000e-02
1.730000e-02
8.900000e-03
1.440000e-02
6.100000e-03
5.700000e-03
2.510000e-02
4.360000e-02
3.400000e-03
3.510000e-02
5.200000e-03
3.700000e-03
3.520000e-02
3.550000e-02
2.460000e-02
1.460000e-02
3.700000e-03
4.990000e-02
1.940000e-02
4.950000e-02
2.030000e-02
4.630000e-02
9.000000e-04
2.100000e-02
3.000000e-03
1.230000e-02
2.790000e-02
1.200000e-03
1.920000e-02
3.700000e-03
2.650000e-02
2.890000e-02
2.110000e-02
2.400000e-03
2.000000e-02
6.550000e-02
1.440000e-02
1.740000e-02
2.690000e-02
1.050000e-02
7.500000e-03
2.900000e-03
4.020000e-02
4.100000e-03
9.400000e-03
2.700000e-03
4.020000e-02
2.000000e-04
6.900000e-03
2.140000e-02
1.340000e-02
8.000000e-04
2.170000e-02
1.190000e-02
1.490000e-02
6.420000e-02
1.910000e-02
7.700000e-03
2.420000e-02
3.900000e-03
5.280000e-02
2.180000e-02
2.460000e-02
1.910000e-02
6.200000e-03
8.500000e-03
6.000000e-03
2.000000e-02
3.230000e-02
1.330000e-02
6.140000e-02
1.740000e-02
4.600000e-03
1.570000e-02
1.590000e-02
5.600000e-02
1.480000e-02
1.860000e-02
3.620000e-02
3.800000e-03
1.230000e-02
6.100000e-03
1.900000e-02
7.000000e-04
6.230000e-02
8.200000e-03
1.530000e-02
1.040000e-02
6.450000e-02
2.010000e-02
4.130000e-02
1.340000e-02
2.400000e-03
5.100000e-03
2.040000e-02
8.400000e-03
3.000000e-04
3.050000e-02
2.960000e-02
7.900000e-03
1.840000e-02
1.190000e-02
2.130000e-02
1.830000e-02
2.620000e-02
7.900000e-03
2.190000e-02
1.780000e-02
1.300000e-02
2.200000e-03
2.900000e-03
2.670000e-02
1.780000e-02
2.260000e-02
8.200000e-03
1.600000e-03
2.120000e-02
4.790000e-02
5.440000e-02
2.470000e-02
2.400000e-03
1.500000e-03
1.320000e-02
1.870000e-02
9.100000e-03
4.260000e-02
5.900000e-03
7.600000e-03
3.590000e-02
1.300000e-03
4.450000e-02
6.100000e-03
3.760000e-02
4.380000e-02
6.200000e-03
2.730000e-02
6.300000e-03
3.800000e-03
2.900000e-03
1.270000e-02
6.200000e-03
4.400000e-03
6.600000e-03
4.200000e-03
1.880000e-02
2.050000e-02
2.800000e-03
5.400000e-03
1.410000e-02
9.700000e-03
3.460000e-02
9.600000e-03
7.900000e-03
1.610000e-02
1.330000e-02
8.500000e-03
1.610000e-02
1.190000e-02
8.100000e-03
2.560000e-02
1.550000e-02
3.540000e-02
1.070000e-02
2.460000e-02
1.010000e-02
4.160000e-02
1.160000e-02
1.060000e-02
1.400000e-03
4.100000e-03
1.960000e-02
7.800000e-03
3.500000e-02
9.000000e-03
2.070000e-02
1.110000e-02
3.600000e-03
2.220000e-02
2.560000e-02
2.500000e-03
2.300000e-03
3.610000e-02
3.540000e-02
6.600000e-03
2.300000e-02
1.890000e-02
3.500000e-03
8.000000e-03
5.800000e-03
4.900000e-03
5.100000e-03
3.600000e-03
4.700000e-03
1.120000e-02
1.170000e-02
1.090000e-02
4.430000e-02
7.500000e-03
2.570000e-02
9.700000e-03
1.770000e-02
5.000000e-03
3.570000e-02
2.530000e-02
1.100000e-02
1.660000e-02
1.810000e-02
1.280000e-02
6.200000e-03
1.210000e-02
4.500000e-03
3.300000e-03
1.980000e-02
2.040000e-02
3.090000e-02
1.160000e-02
6.840000e-02
2.160000e-02
4.300000e-03
4.560000e-02
4.900000e-02
2.400000e-03
1.060000e-02
7.600000e-03
7.900000e-03
2.520000e-02
1.830000e-02
8.310000e-02
2.740000e-02
5.300000e-03
4.100000e-03
2.150000e-02
1.160000e-02
8.500000e-03
1.540000e-02
6.100000e-03
4.290000e-02
1.530000e-02
9.400000e-03
1.800000e-03
1.390000e-02
8.590000e-02
9.900000e-03
1.370000e-02
5.130000e-02
2.600000e-03
1.250000e-02
1.650000e-02
2.100000e-03
2.100000e-02
1.110000e-02
1.240000e-02
1.780000e-02
1.580000e-02
2.080000e-02
4.300000e-03
2.460000e-02
2.390000e-02
6.500000e-03
8.600000e-03
7.600000e-03
1.730000e-02
2.030000e-02
1.100000e-02
1.100000e-02
6.800000e-03
4.280000e-02
1.110000e-02
8.500000e-03
1.630000e-02
1.550000e-02
2.550000e-02
1.500000e-02
8.800000e-03
1.880000e-02
8.300000e-03
6.100000e-02
2.380000e-02
3.000000e-03
1.800000e-02
5.630000e-02
4.340000e-02
4.800000e-03
2.890000e-02
3.440000e-02
6.600000e-03
2.600000e-03
2.100000e-02
2.000000e-04
2.200000e-03
4.300000e-02
2.550000e-02
6.700000e-03
3.500000e-02
1.740000e-02
1.790000e-02
3.410000e-02
2.850000e-02
1.680000e-02
3.510000e-02
3.130000e-02
2.620000e-02
7.150000e-02
2.810000e-02
3.630000e-02
4.300000e-03
3.100000e-03
6.500000e-03
1.380000e-02
1.910000e-02
1.110000e-02
7.300000e-03
3.300000e-03
2.340000e-02
3.700000e-02
4.700000e-03
1.640000e-02
1.130000e-02
9.800000e-03
1.650000e-02
1.760000e-02
8.810000e-02
1.090000e-02
4.120000e-02
9.000000e-03
6.900000e-03
1.670000e-02
8.600000e-03
1.480000e-02
1.250000e-02
1.810000e-02
7.200000e-03
5.710000e-02
1.230000e-02
1.240000e-02
1.950000e-02
5.200000e-03
1.670000e-02
2.000000e-02
6.300000e-03
3.600000e-03
2.550000e-02
8.900000e-03
1.380000e-02
6.200000e-03
2.600000e-03
5.800000e-03
2.580000e-02
2.460000e-02
1.280000e-02
9.300000e-03
3.110000e-02
5.320000e-02
1.520000e-02
1.790000e-02
3.350000e-02
5.560000e-02
7.000000e-03
1.160000e-02
3.300000e-02
2.100000e-02
1.040000e-02
5.700000e-03
1.280000e-02
6.300000e-03
2.900000e-03
1.160000e-02
2.600000e-02
1.270000e-02
3.200000e-03
2.500000e-02
3.830000e-02
4.080000e-02
2.080000e-02
4.700000e-03
1.980000e-02
9.600000e-03
1.500000e-02
2.200000e-03
3.670000e-02
2.690000e-02
1.100000e-02
4.800000e-03
2.180000e-02
9.500000e-03
5.400000e-03
2.900000e-02
5.990000e-02
5.490000e-02
6.500000e-03
9.000000e-04
1.820000e-02
2.400000e-02
1.490000e-02
1.020000e-02
1.660000e-02
4.000000e-03
3.180000e-02
2.250000e-02
2.200000e-03
2.950000e-02
1.390000e-02
1.700000e-02
2.060000e-02
1.830000e-02
7.590000e-02
3.750000e-02
1.750000e-02
1.300000e-03
2.140000e-02
2.810000e-02
6.150000e-02
2.370000e-02
1.700000e-02
1.340000e-02
9.400000e-03
4.320000e-02
8.400000e-03
1.870000e-02
2.820000e-02
2.690000e-02
2.720000e-02
5.100000e-03
5.100000e-03
9.600000e-03
1.620000e-02
5.710000e-02
1.020000e-02
3.900000e-03
4.290000e-02
3.950000e-02
5.700000e-03
6.360000e-02
3.000000e-03
8.000000e-03
2.080000e-02
2.000000e-04
1.110000e-02
1.600000e-02
1.830000e-02
8.800000e-03
2.710000e-02
5.310000e-02
1.200000e-03
7.400000e-03
8.400000e-03
1.090000e-02
4.290000e-02
1.930000e-02
3.690000e-02
4.000000e-03
3.120000e-02
5.500000e-03
9.800000e-03
1.020000e-02
1.000000e-02
5.180000e-02
2.390000e-02
3.640000e-02
2.600000e-02
4.070000e-02
1.680000e-02
6.400000e-03
3.040000e-02
5.340000e-02
2.300000e-03
2.130000e-02
5.200000e-02
1.100000e-02
2.780000e-02
1.090000e-02
4.910000e-02
8.150000e-02
3.620000e-02
5.820000e-02
3.650000e-02
1.840000e-02
1.460000e-02
1.090000e-02
3.680000e-02
4.000000e-04
2.190000e-02
3.230000e-02
1.180000e-02
4.200000e-02
1.110000e-02
5.400000e-03
3.100000e-02
4.310000e-02
2.330000e-02
1.230000e-02
2.380000e-02
2.730000e-02
5.970000e-02
1.340000e-02
1.950000e-02
9.900000e-03
4.780000e-02
3.940000e-02
8.200000e-03
1.990000e-02
9.700000e-03
2.650000e-02
1.410000e-02
3.400000e-03
2.270000e-02
4.060000e-02
3.920000e-02
1.220000e-02
2.060000e-02
1.500000e-02
6.000000e-03
4.000000e-04
2.580000e-02
1.760000e-02
1.230000e-02
2.410000e-02
1.200000e-03
2.240000e-02
8.900000e-03
1.540000e-02
5.600000e-03
1.330000e-02
3.520000e-02
1.320000e-02
1.110000e-02
6.000000e-03
1.650000e-02
2.940000e-02
1.550000e-02
1.050000e-02
6.600000e-03
5.700000e-03
5.950000e-02
1.900000e-02
4.340000e-02
4.900000e-03
2.680000e-02
2.540000e-02
1.060000e-02
1.600000e-03
1.720000e-02
4.600000e-03
3.110000e-02
8.700000e-03
3.400000e-03
3.380000e-02
1.410000e-02
2.000000e-03
6.900000e-03
3.290000e-02
4.280000e-02
1.410000e-02
1.500000e-03
8.200000e-03
4.200000e-03
9.300000e-03
3.400000e-02
1.230000e-02
3.790000e-02
1.520000e-02
2.860000e-02
6.600000e-03
1.530000e-02
3.050000e-02
2.380000e-02
1.190000e-02
1.040000e-02
2.260000e-02
6.200000e-03
2.360000e-02
1.420000e-02
7.400000e-03
3.290000e-02
2.280000e-02
1.410000e-02
2.470000e-02
2.730000e-02
3.130000e-02
6.410000e-02
3.000000e-03
2.100000e-03
2.000000e-02
9.600000e-03
3.000000e-03
2.060000e-02
2.650000e-02
3.120000e-02
7.500000e-03
3.760000e-02
2.120000e-02
1.990000e-02
4.530000e-02
5.270000e-02
4.300000e-03
2.350000e-02
2.030000e-02
2.130000e-02
2.790000e-02
3.530000e-02
8.000000e-03
4.400000e-03
1.010000e-02
5.400000e-03
1.270000e-02
5.200000e-02
2.840000e-02
1.190000e-02
1.460000e-02
1.760000e-02
3.400000e-03
3.100000e-03
1.750000e-02
3.900000e-03
1.860000e-02
1.330000e-02
1.010000e-02
1.460000e-02
4.700000e-03
6.100000e-03
1.660000e-02
6.700000e-03
1.600000e-03
5.800000e-03
5.720000e-02
4.020000e-02
1.740000e-02
1.340000e-02
4.640000e-02
3.730000e-02
3.100000e-03
4.010000e-02
1.670000e-02
3.330000e-02
1.350000e-02
4.030000e-02
2.370000e-02
3.300000e-03
3.050000e-02
1.410000e-02
1.360000e-02
2.440000e-02
2.860000e-02
3.800000e-02
6.100000e-03
2.350000e-02
1.060000e-02
5.900000e-03
4.100000e-03
5.500000e-03
1.010000e-02
8.700000e-03
1.340000e-02
1.220000e-02
3.000000e-02
1.960000e-02
1.180000e-02
6.470000e-02
1.140000e-02
1.460000e-02
1.090000e-02
1.756000e-01
4.900000e-03
6.600000e-03
2.070000e-02
4.710000e-02
2.220000e-02
2.730000e-02
8.900000e-03
6.400000e-03
4.100000e-03
2.970000e-02
8.200000e-03
3.620000e-02
3.850000e-02
1.600000e-02
2.500000e-03
3.000000e-03
4.680000e-02
5.000000e-03
1.710000e-02
4.900000e-03
6.900000e-03
2.620000e-02
2.050000e-02
1.120000e-02
3.060000e-02
1.300000e-02
1.450000e-02
2.200000e-02
5.600000e-03
5.830000e-02
1.130000e-02
5.500000e-03
1.610000e-02
1.070000e-02
1.540000e-02
1.220000e-02
1.580000e-02
1.140000e-02
2.390000e-02
2.190000e-02
1.100000e-02
4.700000e-03
1.220000e-02
7.100000e-03
2.760000e-02
1.600000e-02
2.060000e-02
8.500000e-03
3.990000e-02
2.000000e-02
3.250000e-02
1.900000e-02
1.100000e-03
4.350000e-02
1.950000e-02
9.000000e-04
1.260000e-02
3.680000e-02
1.420000e-02
4.340000e-02
1.350000e-02
2.600000e-02
1.060000e-02
4.230000e-02
3.110000e-02
1.000000e-02
1.130000e-02
2.490000e-02
2.120000e-02
1.690000e-02
2.600000e-02
2.000000e-03
3.190000e-02
4.400000e-03
4.370000e-02
3.300000e-03
7.600000e-02
4.230000e-02
2.800000e-03
1.820000e-02
9.000000e-03
6.300000e-03
5.000000e-03
2.100000e-03
4.790000e-02
7.000000e-04
2.900000e-02
5.300000e-03
5.600000e-03
6.700000e-02
7.900000e-03
9.200000e-03
3.920000e-02
5.700000e-03
1.710000e-02
4.900000e-03
3.040000e-02
2.430000e-02
1.500000e-02
1.660000e-02
8.300000e-03
1.990000e-02
6.500000e-03
8.700000e-03
2.800000e-03
1.900000e-03
7.800000e-03
5.440000e-02
9.200000e-03
7.500000e-03
1.890000e-02
3.490000e-02
3.740000e-02
1.630000e-02
2.420000e-02
1.770000e-02
3.240000e-02
9.870000e-02
4.360000e-02
4.700000e-03
4.530000e-02
1.270000e-02
5.000000e-04
1.130000e-02
1.690000e-02
5.400000e-03
1.150000e-02
7.180000e-02
5.200000e-03
2.350000e-02
2.330000e-02
4.280000e-02
2.250000e-02
1.240000e-02
4.810000e-02
1.260000e-02
1.450000e-02
6.800000e-03
4.800000e-03
1.640000e-02
7.640000e-02
2.270000e-02
1.420000e-02
3.990000e-02
1.410000e-02
6.900000e-03
2.270000e-02
1.090000e-02
3.720000e-02
6.000000e-03
1.230000e-02
4.500000e-03
6.080000e-02
1.440000e-02
4.620000e-02
1.340000e-02
1.500000e-03
5.800000e-03
2.590000e-02
6.000000e-03
1.300000e-03
2.370000e-02
1.400000e-03
1.360000e-02
6.940000e-02
6.400000e-03
3.380000e-02
1.140000e-02
6.210000e-02
4.800000e-03
8.580000e-02
6.070000e-02
2.670000e-02
3.770000e-02
1.100000e-02
1.340000e-02
2.960000e-02
6.700000e-03
2.470000e-02
8.200000e-03
5.230000e-02
3.400000e-03
3.920000e-02
2.680000e-02
1.450000e-02
9.900000e-03
6.500000e-03
1.250000e-02
7.400000e-03
1.000000e-02
1.270000e-02
2.460000e-02
1.050000e-02
1.670000e-02
1.260000e-02
2.760000e-02
1.110000e-02
2.880000e-02
1.940000e-02
6.200000e-03
1.180000e-02
6.100000e-03
1.590000e-02
3.150000e-02
5.100000e-03
8.700000e-03
1.660000e-02
1.340000e-02
3.700000e-03
3.160000e-02
4.000000e-03
1.720000e-02
1.880000e-02
1.980000e-02
2.040000e-02
1.370000e-02
2.110000e-02
1.790000e-02
2.360000e-02
1.130000e-02
5.800000e-03
2.320000e-02
2.130000e-02
1.580000e-02
1.530000e-02
1.740000e-02
2.640000e-02
1.710000e-02
1.950000e-02
2.090000e-02
1.560000e-02
3.640000e-02
2.130000e-02
1.220000e-02
1.490000e-02
2.420000e-02
7.000000e-04
2.660000e-02
1.780000e-02
5.440000e-02
1.350000e-02
1.870000e-02
8.600000e-03
4.170000e-02
4.580000e-02
4.490000e-02
4.100000e-03
1.620000e-02
2.080000e-02
3.750000e-02
1.300000e-02
3.230000e-02
1.000000e-02
2.930000e-02
3.000000e-03
7.100000e-03
2.960000e-02
3.490000e-02
1.070000e-02
1.420000e-02
6.050000e-02
4.220000e-02
7.500000e-03
1.900000e-03
2.490000e-02
3.220000e-02
6.000000e-03
3.200000e-02
3.030000e-02
7.000000e-04
4.170000e-02
5.700000e-03
5.700000e-03
1.260000e-02
1.490000e-02
2.100000e-03
8.500000e-03
2.150000e-02
1.980000e-02
2.280000e-02
7.700000e-03
3.000000e-03
1.530000e-02
5.030000e-02
1.780000e-02
2.700000e-02
1.670000e-02
1.160000e-02
2.440000e-02
2.660000e-02
4.400000e-03
9.700000e-03
8.700000e-03
1.490000e-02
1.360000e-02
9.200000e-03
1.500000e-03
7.000000e-03
1.570000e-02
1.300000e-02
1.950000e-02
2.810000e-02
2.460000e-02
1.800000e-02
1.270000e-02
1.690000e-02
1.760000e-02
3.910000e-02
2.880000e-02
1.260000e-02
2.020000e-02
1.280000e-02
1.910000e-02
2.900000e-02
5.440000e-02
2.570000e-02
7.500000e-03
3.390000e-02
1.960000e-02
6.200000e-03
1.540000e-02
1.100000e-03
3.900000e-03
1.370000e-02
1.610000e-02
2.280000e-02
7.500000e-03
1.870000e-02
3.670000e-02
9.200000e-03
3.400000e-03
4.570000e-02
1.950000e-02
1.460000e-02
8.200000e-03
3.100000e-02
1.660000e-02
2.280000e-02
1.370000e-02
4.860000e-02
2.170000e-02
1.370000e-02
7.400000e-03
3.200000e-03
1.440000e-02
2.230000e-02
1.810000e-02
1.620000e-02
4.700000e-03
6.400000e-03
8.960000e-02
7.300000e-03
8.100000e-03
3.100000e-03
4.900000e-03
1.340000e-02
1.760000e-02
1.000000e-04
5.500000e-03
2.140000e-02
2.250000e-02
2.900000e-03
1.230000e-02
9.400000e-03
4.200000e-02
1.230000e-02
8.100000e-03
5.840000e-02
1.940000e-02
1.970000e-02
1.920000e-02
9.500000e-03
4.600000e-03
7.900000e-03
1.890000e-02
7.700000e-03
1.680000e-02
9.100000e-03
1.130000e-02
1.470000e-02
9.300000e-03
2.830000e-02
4.300000e-03
3.030000e-02
1.090000e-02
5.700000e-03
1.460000e-02
3.220000e-02
5.600000e-03
1.460000e-02
8.600000e-03
1.920000e-02
1.300000e-02
2.990000e-02
2.930000e-02
2.570000e-02
3.130000e-02
3.800000e-03
1.570000e-02
2.400000e-02
1.200000e-03
4.130000e-02
5.250000e-02
4.190000e-02
1.920000e-02
9.000000e-03
1.740000e-02
1.590000e-02
1.980000e-02
4.210000e-02
1.850000e-02
1.420000e-02
6.000000e-03
6.140000e-02
1.040000e-02
1.650000e-02
4.700000e-02
1.760000e-02
1.230000e-02
3.300000e-03
6.300000e-03
7.530000e-02
1.100000e-02
7.900000e-03
1.300000e-02
5.100000e-03
1.850000e-02
2.240000e-02
1.790000e-02
4.520000e-02
3.000000e-02
4.950000e-02
2.500000e-02
4.000000e-03
2.670000e-02
1.590000e-02
2.710000e-02
1.660000e-02
6.700000e-03
5.100000e-03
4.890000e-02
4.890000e-02
3.290000e-02
3.200000e-03
5.200000e-03
7.000000e-03
4.700000e-03
2.520000e-02
2.360000e-02
2.760000e-02
3.070000e-02
2.440000e-02
2.050000e-02
3.800000e-03
7.500000e-03
1.660000e-02
2.160000e-02
4.910000e-02
8.400000e-03
2.030000e-02
8.100000e-03
1.770000e-02
1.150000e-02
1.290000e-02
1.640000e-02
1.020000e-02
9.100000e-03
3.600000e-03
3.260000e-02
3.000000e-03
1.000000e-03
2.110000e-02
1.690000e-02
3.700000e-02
6.120000e-02
1.900000e-02
1.280000e-02
9.600000e-03
1.020000e-02
4.290000e-02
1.640000e-02
1.070000e-02
7.840000e-02
3.740000e-02
7.700000e-03
8.400000e-03
5.050000e-02
1.000000e-02
1.570000e-02
2.010000e-02
3.180000e-02
5.000000e-03
1.440000e-02
2.120000e-02
9.300000e-03
4.100000e-03
1.500000e-02
8.700000e-03
7.800000e-03
1.160000e-02
3.330000e-02
4.700000e-03
3.370000e-02
2.000000e-04
9.600000e-03
1.250000e-02
1.200000e-02
3.460000e-02
1.230000e-02
3.140000e-02
1.110000e-02
1.970000e-02
5.950000e-02
2.340000e-02
6.430000e-02
8.000000e-03
3.700000e-02
5.300000e-03
3.900000e-03
1.900000e-03
1.620000e-02
2.190000e-02
1.690000e-02
1.900000e-02
1.110000e-02
1.900000e-02
2.500000e-02
7.900000e-03
1.500000e-02
2.270000e-02
1.840000e-02
5.700000e-03
3.970000e-02
3.380000e-02
5.000000e-04
2.810000e-02
7.800000e-03
1.550000e-02
2.090000e-02
3.970000e-02
2.300000e-03
2.150000e-02
3.500000e-03
1.340000e-02
4.000000e-03
1.100000e-02
9.400000e-03
1.150000e-02
4.380000e-02
5.000000e-03
8.500000e-03
1.790000e-02
3.900000e-03
2.600000e-02
3.430000e-02
1.260000e-02
2.630000e-02
2.500000e-03
4.350000e-02
1.540000e-02
4.560000e-02
2.280000e-02
1.750000e-02
5.500000e-03
2.940000e-02
5.820000e-02
1.700000e-02
1.600000e-03
6.200000e-03
3.990000e-02
7.800000e-03
3.280000e-02
1.460000e-02
4.150000e-02
7.300000e-03
5.980000e-02
1.080000e-02
6.000000e-03
2.520000e-02
1.250000e-02
2.670000e-02
1.450000e-02
1.102000e-01
1.660000e-02
2.270000e-02
1.900000e-02
1.300000e-02
9.300000e-03
1.120000e-02
5.600000e-03
1.900000e-02
5.700000e-03
3.210000e-02
2.280000e-02
8.600000e-03
2.640000e-02
2.000000e-03
1.040000e-02
1.500000e-02
2.900000e-02
1.060000e-02
4.900000e-03
2.900000e-02
5.500000e-02
7.300000e-03
2.930000e-02
2.420000e-02
4.620000e-02
1.330000e-02
3.300000e-03
1.670000e-02
1.000000e-02
4.700000e-03
8.100000e-03
1.040000e-02
2.650000e-02
4.470000e-02
2.210000e-02
8.300000e-03
1.780000e-02
1.030000e-02
1.630000e-02
7.600000e-03
6.400000e-03
4.330000e-02
3.850000e-02
1.640000e-02
1.090000e-02
2.400000e-02
2.800000e-03
4.040000e-02
1.680000e-02
3.370000e-02
2.010000e-02
8.650000e-02
2.040000e-02
1.590000e-02
7.400000e-03
6.400000e-03
4.320000e-02
8.400000e-03
1.470000e-02
2.660000e-02
9.700000e-03
2.350000e-02
2.110000e-02
2.210000e-02
1.230000e-02
2.760000e-02
3.300000e-03
4.050000e-02
4.020000e-02
2.280000e-02
1.900000e-03
3.850000e-02
8.900000e-03
5.280000e-02
2.260000e-02
3.200000e-03
1.810000e-02
1.320000e-02
1.010000e-02
2.860000e-02
2.700000e-02
4.850000e-02
5.060000e-02
3.100000e-02
1.030000e-02
1.700000e-03
1.960000e-02
6.500000e-03
1.330000e-02
8.600000e-03
6.900000e-03
1.450000e-02
1.600000e-02
1.420000e-02
2.700000e-02
2.670000e-02
8.700000e-03
2.930000e-02
2.090000e-02
1.250000e-02
5.000000e-04
2.800000e-03
1.990000e-02
1.300000e-03
1.400000e-02
9.900000e-03
1.270000e-02
1.360000e-02
1.330000e-02
1.450000e-02
4.200000e-03
2.500000e-03
2.740000e-02
1.800000e-02
4.230000e-02
5.000000e-03
1.380000e-02
5.130000e-02
4.840000e-02
1.910000e-02
3.620000e-02
6.600000e-03
3.500000e-02
6.600000e-03
1.280000e-02
9.800000e-03
5.300000e-03
1.470000e-02
8.700000e-03
2.350000e-02
4.100000e-03
2.030000e-02
4.200000e-03
3.800000e-03
1.630000e-02
7.400000e-03
1.780000e-02
2.320000e-02
2.300000e-03
4.300000e-03
1.900000e-03
6.000000e-04
6.880000e-02
2.800000e-03
3.870000e-02
2.700000e-03
4.360000e-02
1.330000e-02
1.220000e-02
3.450000e-02
1.180000e-02
2.660000e-02
3.690000e-02
5.900000e-03
2.640000e-02
2.500000e-02
1.940000e-02
9.800000e-03
2.130000e-02
8.400000e-03
7.600000e-03
1.560000e-02
1.490000e-02
1.130000e-02
6.700000e-03
1.330000e-02
3.600000e-03
2.000000e-03
1.490000e-02
5.300000e-03
9.800000e-03
4.400000e-02
6.400000e-03
8.800000e-03
2.080000e-02
3.100000e-03
7.700000e-03
9.900000e-03
7.690000e-02
7.800000e-03
3.020000e-02
6.400000e-03
2.710000e-02
3.200000e-03
1.160000e-02
1.870000e-02
9.100000e-03
2.550000e-02
2.150000e-02
5.100000e-03
1.510000e-02
9.100000e-03
3.620000e-02
6.300000e-03
3.100000e-03
1.170000e-02
2.630000e-02
6.340000e-02
2.590000e-02
7.300000e-03
1.840000e-02
1.070000e-02
8.900000e-03
2.150000e-02
1.570000e-02
1.320000e-02
5.900000e-03
1.800000e-03
1.190000e-02
2.300000e-02
1.230000e-02
8.900000e-03
1.040000e-02
1.390000e-02
2.060000e-02
2.570000e-02
5.800000e-03
6.970000e-02
7.240000e-02
1.170000e-02
3.700000e-02
6.210000e-02
2.020000e-02
1.320000e-02
1.190000e-02
1.450000e-02
2.700000e-03
1.330000e-02
6.600000e-03
6.700000e-03
1.480000e-02
5.100000e-03
4.400000e-02
5.590000e-02
5.700000e-03
5.400000e-03
1.400000e-02
4.660000e-02
5.500000e-03
5.200000e-03
4.180000e-02
2.460000e-02
3.100000e-03
6.530000e-02
1.040000e-02
1.050000e-02
2.230000e-02
1.010000e-02
3.100000e-03
1.820000e-02
3.080000e-02
9.600000e-03
6.600000e-03
9.200000e-03
1.410000e-02
1.320000e-02
1.910000e-02
1.900000e-02
2.370000e-02
8.800000e-03
3.970000e-02
2.990000e-02
1.670000e-02
8.000000e-04
6.200000e-03
1.630000e-02
5.000000e-04
3.510000e-02
2.650000e-02
6.000000e-04
3.120000e-02
5.510000e-02
3.600000e-02
3.860000e-02
1.280000e-02
6.400000e-02
1.490000e-02
6.600000e-03
1.820000e-02
1.600000e-02
2.710000e-02
6.700000e-03
1.790000e-02
4.800000e-03
3.600000e-03
2.370000e-02
1.040000e-02
3.300000e-03
3.030000e-02
3.000000e-04
2.060000e-02
4.200000e-03
1.200000e-03
1.360000e-02
2.040000e-02
4.310000e-02
3.000000e-02
8.000000e-04
2.620000e-02
2.470000e-02
4.000000e-03
1.620000e-02
1.110000e-02
6.900000e-03
4.500000e-03
6.290000e-02
1.500000e-02
1.340000e-02
1.900000e-02
3.350000e-02
1.950000e-02
3.370000e-02
8.600000e-03
6.800000e-03
2.510000e-02
1.810000e-02
3.530000e-02
1.110000e-02
2.190000e-02
8.200000e-03
5.700000e-03
6.100000e-03
1.110000e-02
3.860000e-02
8.100000e-03
3.350000e-02
1.470000e-02
2.600000e-03
1.060000e-02
9.100000e-03
2.330000e-02
9.200000e-03
9.100000e-03
1.560000e-02
8.800000e-03
2.460000e-02
1.000000e-02
6.650000e-02
1.720000e-02
1.510000e-02
7.200000e-03
2.620000e-02
4.120000e-02
2.390000e-02
1.130000e-02
7.040000e-02
1.380000e-02
2.040000e-02
1.660000e-02
1.250000e-02
1.740000e-02
1.410000e-02
3.780000e-02
4.310000e-02
2.480000e-02
2.680000e-02
3.300000e-02
7.200000e-03
7.900000e-03
4.860000e-02
1.110000e-02
3.700000e-03
6.400000e-02
2.170000e-02
3.820000e-02
2.580000e-02
6.460000e-02
5.260000e-02
9.500000e-03
3.500000e-03
1.600000e-03
3.890000e-02
8.700000e-03
1.660000e-02
1.770000e-02
8.800000e-03
1.920000e-02
4.180000e-02
2.750000e-02
2.290000e-02
2.620000e-02
4.860000e-02
2.410000e-02
6.800000e-03
1.520000e-02
5.800000e-03
1.810000e-02
2.500000e-03
1.180000e-02
1.550000e-02
1.320000e-02
1.130000e-02
1.720000e-02
8.200000e-03
8.500000e-03
1.220000e-02
1.100000e-03
5.400000e-03
9.200000e-03
4.240000e-02
4.160000e-02
1.370000e-02
2.500000e-03
2.800000e-03
2.720000e-02
2.480000e-02
1.720000e-02
1.160000e-02
3.600000e-03
3.360000e-02
5.900000e-03
1.130000e-02
1.690000e-02
1.900000e-02
1.080000e-02
1.000000e-02
2.320000e-02
8.200000e-03
2.270000e-02
4.390000e-02
1.550000e-02
1.630000e-02
3.110000e-02
3.950000e-02
1.150000e-02
1.190000e-02
1.170000e-02
2.800000e-02
2.870000e-02
1.120000e-02
3.140000e-02
2.520000e-02
1.000000e-03
8.200000e-03
3.250000e-02
5.000000e-03
2.140000e-02
4.700000e-03
1.000000e-02
2.120000e-02
3.990000e-02
3.900000e-03
8.900000e-03
1.570000e-02
3.450000e-02
6.200000e-03
4.700000e-03
3.960000e-02
1.200000e-02
3.050000e-02
6.900000e-03
1.090000e-02
9.500000e-03
4.700000e-03
4.900000e-03
2.040000e-02
3.120000e-02
1.070000e-02
3.410000e-02
6.900000e-03
1.200000e-02
2.400000e-03
8.400000e-03
4.800000e-03
1.290000e-02
2.420000e-02
1.190000e-02
7.700000e-03
2.660000e-02
1.010000e-02
1.400000e-03
4.350000e-02
2.500000e-03
1.620000e-02
1.630000e-02
1.630000e-02
6.800000e-03
8.200000e-03
8.200000e-03
9.400000e-03
5.500000e-03
6.300000e-03
1.980000e-02
1.360000e-02
4.000000e-04
2.330000e-02
1.400000e-02
5.000000e-03
3.200000e-03
1.980000e-02
2.810000e-02
8.300000e-03
5.800000e-03
1.360000e-02
5.900000e-03
7.900000e-03
1.150000e-02
6.700000e-03
1.150000e-02
5.600000e-03
1.850000e-02
1.850000e-02
1.030000e-02
2.220000e-02
1.360000e-02
1.910000e-02
7.700000e-03
3.840000e-02
5.200000e-03
1.270000e-02
2.180000e-02
1.600000e-02
9.000000e-03
6.400000e-03
2.020000e-02
9.000000e-03
2.210000e-02
7.800000e-03
3.310000e-02
5.100000e-03
1.660000e-02
2.260000e-02
7.800000e-03
5.490000e-02
6.700000e-03
1.570000e-02
3.430000e-02
1.850000e-02
9.000000e-03
1.660000e-02
4.110000e-02
5.200000e-03
3.450000e-02
1.620000e-02
2.400000e-03
2.960000e-02
4.330000e-02
4.490000e-02
4.730000e-02
1.690000e-02
9.000000e-04
8.700000e-03
3.970000e-02
1.720000e-02
9.100000e-03
6.200000e-03
1.490000e-02
7.100000e-03
4.230000e-02
4.000000e-04
3.330000e-02
1.230000e-02
1.970000e-02
5.300000e-03
1.750000e-02
2.900000e-03
1.750000e-02
2.550000e-02
3.200000e-03
2.900000e-02
6.400000e-03
8.200000e-03
1.070000e-02
1.090000e-02
7.500000e-03
2.940000e-02
1.770000e-02
6.600000e-03
3.300000e-03
1.690000e-02
2.510000e-02
3.160000e-02
7.400000e-03
4.100000e-03
8.600000e-03
1.660000e-02
1.390000e-02
2.000000e-03
1.350000e-02
4.150000e-02
2.310000e-02
5.080000e-02
3.920000e-02
1.060000e-02
1.290000e-02
6.800000e-03
2.000000e-02
8.700000e-03
7.900000e-03
1.200000e-03
4.660000e-02
4.140000e-02
1.750000e-02
8.200000e-03
5.310000e-02
1.560000e-02
1.680000e-02
6.400000e-03
4.100000e-03
6.630000e-02
3.900000e-03
3.080000e-02
3.880000e-02
1.100000e-02
8.100000e-03
1.950000e-02
2.560000e-02
2.610000e-02
3.510000e-02
2.760000e-02
1.450000e-02
2.500000e-03
1.340000e-02
1.450000e-02
2.700000e-02
3.290000e-02
2.220000e-02
5.200000e-03
9.400000e-03
8.300000e-03
1.440000e-02
1.360000e-02
1.510000e-02
7.100000e-03
5.300000e-03
2.190000e-02
8.300000e-03
2.510000e-02
1.030000e-02
2.270000e-02
5.400000e-03
1.180000e-02
4.030000e-02
4.500000e-03
9.300000e-03
2.910000e-02
8.400000e-03
4.500000e-03
2.390000e-02
2.010000e-02
1.400000e-02
7.540000e-02
1.820000e-02
1.820000e-02
6.900000e-03
9.600000e-03
9.200000e-03
2.000000e-02
7.000000e-04
1.300000e-02
2.100000e-02
1.050000e-02
2.570000e-02
8.600000e-03
1.310000e-02
1.340000e-02
1.450000e-02
2.040000e-02
1.870000e-02
1.000000e-03
1.400000e-03
1.420000e-02
2.020000e-02
1.180000e-02
5.100000e-03
2.340000e-02
8.400000e-03
1.230000e-02
1.000000e-03
2.700000e-03
3.450000e-02
2.390000e-02
2.000000e-04
4.190000e-02
5.000000e-03
4.000000e-02
3.100000e-03
4.100000e-02
9.300000e-03
6.800000e-03
3.690000e-02
1.540000e-02
1.350000e-02
1.140000e-02
2.510000e-02
1.370000e-02
4.800000e-03
1.740000e-02
2.260000e-02
7.680000e-02
3.960000e-02
4.660000e-02
1.230000e-02
2.260000e-02
1.500000e-03
1.660000e-02
5.070000e-02
3.110000e-02
2.400000e-03
1.290000e-02
4.300000e-03
1.590000e-02
2.690000e-02
8.500000e-03
8.340000e-02
5.400000e-03
5.700000e-03
2.700000e-03
5.240000e-02
1.060000e-02
6.100000e-03
2.700000e-03
4.900000e-03
2.110000e-02
1.890000e-02
4.900000e-03
8.000000e-04
3.700000e-03
1.080000e-02
2.220000e-02
3.200000e-03
3.690000e-02
1.140000e-02
1.510000e-02
1.100000e-02
9.700000e-03
1.090000e-02
2.090000e-02
1.000000e-02
1.340000e-02
2.900000e-03
3.850000e-02
2.610000e-02
1.070000e-02
4.170000e-02
2.330000e-02
6.200000e-03
2.740000e-02
9.900000e-03
2.960000e-02
8.000000e-03
2.600000e-03
6.280000e-02
6.450000e-02
3.000000e-03
1.390000e-02
1.200000e-03
1.340000e-02
1.650000e-02
1.370000e-02
2.100000e-03
1.030000e-02
3.390000e-02
3.260000e-02
3.860000e-02
2.910000e-02
2.080000e-02
1.000000e-03
1.800000e-03
7.000000e-02
4.900000e-03
1.260000e-02
3.430000e-02
1.400000e-03
1.150000e-02
1.060000e-02
8.300000e-03
2.400000e-03
4.950000e-02
1.570000e-02
1.600000e-02
3.550000e-02
3.230000e-02
4.890000e-02
1.510000e-02
4.170000e-02
1.610000e-02
1.680000e-02
4.300000e-03
1.190000e-02
3.250000e-02
1.220000e-02
2.240000e-02
2.540000e-02
1.450000e-02
1.970000e-02
4.720000e-02
5.600000e-03
3.680000e-02
2.430000e-02
1.360000e-02
1.160000e-02
5.100000e-02
1.600000e-02
1.320000e-02
3.290000e-02
1.200000e-03
1.910000e-02
6.300000e-03
3.590000e-02
7.600000e-03
2.220000e-02
6.500000e-03
1.380000e-02
1.030000e-02
1.620000e-02
6.800000e-03
2.700000e-03
2.300000e-03
2.400000e-03
2.590000e-02
1.700000e-03
2.670000e-02
3.700000e-03
9.400000e-03
1.400000e-02
4.700000e-03
1.590000e-02
7.600000e-03
6.700000e-03
9.000000e-04
8.700000e-03
4.600000e-03
6.950000e-02
1.240000e-02
1.770000e-02
1.870000e-02
2.510000e-02
3.000000e-03
4.540000e-02
1.340000e-02
1.340000e-02
2.760000e-02
1.160000e-02
4.070000e-02
8.500000e-03
2.790000e-02
4.000000e-04
7.920000e-02
8.800000e-03
8.300000e-03
2.020000e-02
4.390000e-02
8.900000e-03
4.260000e-02
6.570000e-02
3.330000e-02
2.210000e-02
1.050000e-02
9.300000e-03
8.900000e-03
6.300000e-03
9.500000e-03
3.300000e-03
8.700000e-03
2.270000e-02
9.900000e-03
1.750000e-02
9.400000e-03
9.900000e-03
1.560000e-02
2.640000e-02
2.380000e-02
5.380000e-02
2.360000e-02
4.790000e-02
5.910000e-02
2.260000e-02
7.200000e-03
2.540000e-02
5.530000e-02
1.320000e-02
2.260000e-02
1.300000e-03
7.000000e-03
3.220000e-02
1.790000e-02
1.360000e-02
7.400000e-03
1.380000e-02
3.600000e-03
2.260000e-02
1.720000e-02
2.580000e-02
9.900000e-03
1.400000e-03
1.470000e-02
2.550000e-02
2.560000e-02
9.600000e-03
1.280000e-02
5.880000e-02
1.490000e-02
1.200000e-03
3.600000e-03
3.420000e-02
1.210000e-02
5.000000e-03
2.680000e-02
1.670000e-02
1.250000e-02
3.800000e-03
1.960000e-02
2.420000e-02
2.040000e-02
2.430000e-02
5.400000e-03
6.800000e-03
7.200000e-03
2.630000e-02
1.820000e-02
8.000000e-03
2.080000e-02
1.690000e-02
1.360000e-02
3.000000e-04
1.490000e-02
3.900000e-03
1.860000e-02
3.800000e-03
2.000000e-03
1.560000e-02
5.020000e-02
1.540000e-02
4.000000e-02
2.170000e-02
8.900000e-03
1.580000e-02
8.900000e-03
3.180000e-02
7.970000e-02
1.150000e-02
4.470000e-02
2.630000e-02
1.790000e-02
3.030000e-02
6.330000e-02
6.900000e-03
5.740000e-02
1.430000e-02
1.200000e-02
1.700000e-02
4.800000e-03
3.230000e-02
4.960000e-02
6.100000e-03
6.600000e-03
2.760000e-02
1.560000e-02
1.075000e-01
4.400000e-03
7.800000e-03
3.190000e-02
4.000000e-03
4.000000e-02
1.740000e-02
1.900000e-03
1.700000e-02
2.460000e-02
2.330000e-02
1.100000e-02
1.650000e-02
1.300000e-03
1.740000e-02
1.260000e-02
4.730000e-02
4.900000e-03
4.990000e-02
1.620000e-02
2.070000e-02
8.300000e-03
1.280000e-02
1.760000e-02
2.400000e-02
5.300000e-03
3.500000e-03
1.840000e-02
1.700000e-03
9.400000e-03
1.620000e-02
1.320000e-02
9.000000e-03
2.020000e-02
1.340000e-02
1.390000e-02
2.100000e-03
2.440000e-02
3.700000e-03
5.290000e-02
1.970000e-02
3.810000e-02
2.830000e-02
1.010000e-02
9.700000e-03
6.400000e-03
2.550000e-02
2.600000e-03
3.200000e-03
4.300000e-03
2.440000e-02
2.110000e-02
3.060000e-02
1.080000e-02
9.300000e-03
3.500000e-03
3.800000e-03
1.370000e-02
3.000000e-03
6.300000e-03
6.100000e-03
3.280000e-02
1.950000e-02
4.700000e-03
6.200000e-03
1.510000e-02
1.390000e-02
1.190000e-02
3.250000e-02
4.300000e-02
2.620000e-02
6.200000e-03
6.850000e-02
4.640000e-02
2.250000e-02
1.310000e-02
2.440000e-02
3.360000e-02
1.660000e-02
2.480000e-02
2.940000e-02
2.090000e-02
1.060000e-02
1.160000e-02
2.000000e-02
2.010000e-02
1.390000e-02
1.230000e-02
1.530000e-02
2.700000e-02
2.350000e-02
1.070000e-02
2.400000e-03
7.700000e-03
7.100000e-03
2.650000e-02
2.050000e-02
2.630000e-02
2.560000e-02
3.500000e-03
1.340000e-02
2.430000e-02
7.000000e-04
2.770000e-02
2.030000e-02
3.440000e-02
2.740000e-02
1.450000e-02
1.090000e-02
2.510000e-02
3.470000e-02
1.470000e-02
4.800000e-03
4.240000e-02
1.270000e-02
1.070000e-02
6.600000e-03
3.500000e-02
5.320000e-02
5.700000e-03
2.040000e-02
1.400000e-03
2.360000e-02
7.900000e-03
9.100000e-03
1.360000e-02
2.340000e-02
1.560000e-02
1.380000e-02
4.700000e-03
1.500000e-03
3.620000e-02
4.600000e-03
1.260000e-02
5.060000e-02
1.070000e-02
3.710000e-02
4.880000e-02
2.360000e-02
6.900000e-03
8.000000e-03
7.900000e-03
3.500000e-03
5.390000e-02
4.500000e-02
1.520000e-02
4.900000e-03
4.710000e-02
5.600000e-03
3.100000e-03
5.000000e-03
4.280000e-02
1.200000e-03
2.100000e-03
8.500000e-03
7.800000e-02
3.940000e-02
1.400000e-03
6.880000e-02
1.800000e-02
3.800000e-03
3.760000e-02
1.070000e-02
5.500000e-03
1.090000e-02
2.030000e-02
7.000000e-03
4.870000e-02
8.900000e-03
3.200000e-03
4.300000e-03
1.290000e-02
1.100000e-02
7.600000e-03
9.030000e-02
1.400000e-03
1.820000e-02
9.400000e-03
1.380000e-02
2.700000e-02
1.310000e-02
5.950000e-02
1.900000e-03
3.010000e-02
3.760000e-02
7.300000e-03
6.100000e-03
6.200000e-03
2.080000e-02
1.520000e-02
1.200000e-03
2.410000e-02
5.800000e-03
1.140000e-02
5.000000e-03
1.180000e-02
8.400000e-03
1.910000e-02
1.270000e-02
9.600000e-03
1.130000e-02
1.160000e-02
3.460000e-02
2.300000e-02
2.150000e-02
4.300000e-03
9.000000e-03
1.070000e-02
1.180000e-02
6.100000e-03
4.120000e-02
2.290000e-02
1.030000e-02
2.690000e-02
8.500000e-03
1.820000e-02
2.780000e-02
3.120000e-02
2.900000e-02
5.210000e-02
1.440000e-02
2.080000e-02
1.770000e-02
3.600000e-02
1.270000e-02
7.700000e-03
1.400000e-03
5.630000e-02
1.650000e-02
4.000000e-03
6.650000e-02
8.940000e-02
1.420000e-02
1.460000e-02
7.500000e-03
1.860000e-02
3.410000e-02
1.020000e-02
1.010000e-02
2.310000e-02
1.800000e-02
1.720000e-02
5.500000e-03
7.540000e-02
2.990000e-02
4.900000e-03
8.100000e-03
2.180000e-02
1.390000e-02
3.100000e-02
4.030000e-02
2.060000e-02
3.000000e-03
1.700000e-03
2.560000e-02
1.660000e-02
2.870000e-02
1.400000e-03
6.150000e-02
1.200000e-02
3.000000e-02
3.900000e-03
2.520000e-02
3.830000e-02
1.860000e-02
1.650000e-02
4.900000e-02
1.590000e-02
1.730000e-02
2.090000e-02
1.520000e-02
5.000000e-03
4.110000e-02
1.900000e-03
2.300000e-02
4.100000e-03
4.960000e-02
2.520000e-02
1.420000e-02
9.000000e-03
2.700000e-02
8.600000e-03
1.620000e-02
1.100000e-02
2.130000e-02
1.090000e-02
1.900000e-02
1.080000e-02
3.670000e-02
4.400000e-03
7.100000e-03
5.620000e-02
2.600000e-02
3.860000e-02
1.550000e-02
1.330000e-02
3.400000e-03
2.290000e-02
2.090000e-02
4.100000e-03
8.600000e-03
1.370000e-02
4.400000e-03
1.350000e-02
3.140000e-02
3.420000e-02
2.860000e-02
1.380000e-02
7.510000e-02
1.210000e-02
9.600000e-03
2.740000e-02
8.900000e-03
2.150000e-02
4.760000e-02
1.060000e-02
1.690000e-02
6.800000e-03
2.050000e-02
1.650000e-02
2.710000e-02
1.380000e-02
2.000000e-03
2.440000e-02
1.660000e-02
7.800000e-03
3.260000e-02
3.020000e-02
1.410000e-02
1.430000e-02
1.810000e-02
7.200000e-03
4.000000e-02
1.100000e-03
5.650000e-02
8.900000e-03
1.000000e-02
5.900000e-03
8.400000e-03
1.700000e-02
2.430000e-02
2.090000e-02
3.310000e-02
1.810000e-02
2.070000e-02
1.380000e-02
1.970000e-02
6.900000e-03
3.400000e-03
1.500000e-03
3.000000e-03
1.830000e-02
1.820000e-02
5.320000e-02
3.000000e-03
1.790000e-02
2.190000e-02
7.400000e-03
3.300000e-03
4.600000e-03
1.360000e-02
1.270000e-02
5.050000e-02
3.800000e-03
2.600000e-03
4.390000e-02
2.450000e-02
1.650000e-02
5.050000e-02
5.730000e-02
4.500000e-03
8.800000e-03
9.400000e-03
1.830000e-02
3.600000e-03
1.750000e-02
7.200000e-03
1.800000e-02
2.580000e-02
1.660000e-02
1.730000e-02
2.600000e-03
2.820000e-02
8.900000e-03
1.061000e-01
2.850000e-02
9.200000e-03
1.200000e-02
3.300000e-03
8.800000e-03
5.800000e-03
2.000000e-02
9.500000e-03
3.200000e-02
2.800000e-03
2.640000e-02
1.480000e-02
3.440000e-02
1.770000e-02
1.180000e-02
2.300000e-02
3.800000e-03
2.120000e-02
2.850000e-02
1.610000e-02
7.000000e-03
1.010000e-02
1.460000e-02
2.800000e-02
1.110000e-02
9.400000e-03
4.400000e-03
1.470000e-02
1.420000e-02
4.200000e-03
2.060000e-02
5.000000e-03
5.100000e-03
2.570000e-02
1.800000e-02
8.700000e-03
3.870000e-02
2.800000e-03
1.430000e-02
3.700000e-03
2.700000e-03
5.500000e-03
2.570000e-02
2.000000e-02
2.440000e-02
2.570000e-02
5.390000e-02
4.000000e-04
1.630000e-02
3.000000e-03
1.900000e-02
5.320000e-02
2.490000e-02
1.350000e-02
5.500000e-03
3.700000e-02
2.710000e-02
1.090000e-02
2.200000e-03
3.800000e-03
2.170000e-02
5.200000e-03
1.070000e-02
1.080000e-02
4.000000e-03
3.330000e-02
7.100000e-03
9.400000e-03
3.460000e-02
1.380000e-02
1.500000e-03
1.550000e-02
1.000000e-04
5.030000e-02
1.440000e-02
2.550000e-02
6.190000e-02
6.100000e-03
1.740000e-02
9.200000e-03
7.940000e-02
8.000000e-03
8.000000e-04
8.500000e-03
2.380000e-02
6.200000e-03
2.930000e-02
4.300000e-03
1.120000e-02
5.700000e-03
2.340000e-02
4.000000e-04
1.630000e-02
1.810000e-02
1.500000e-02
6.100000e-03
3.900000e-03
1.100000e-02
1.260000e-02
1.740000e-02
9.000000e-04
2.000000e-03
5.300000e-03
4.200000e-02
4.900000e-03
1.170000e-02
3.100000e-03
1.470000e-02
7.500000e-03
1.720000e-02
2.320000e-02
1.210000e-02
5.300000e-02
6.700000e-03
1.660000e-02
5.600000e-03
2.470000e-02
7.700000e-03
2.490000e-02
1.300000e-02
3.640000e-02
5.900000e-03
1.820000e-02
4.240000e-02
1.260000e-02
2.990000e-02
1.550000e-02
8.100000e-03
5.400000e-03
2.120000e-02
1.210000e-02
2.010000e-02
2.110000e-02
3.280000e-02
1.440000e-02
1.380000e-02
2.200000e-03
2.730000e-02
1.350000e-02
1.090000e-02
3.300000e-02
4.730000e-02
8.600000e-03
2.700000e-03
1.110000e-02
1.550000e-02
2.570000e-02
1.740000e-02
1.600000e-03
2.520000e-02
2.820000e-02
1.170000e-02
1.920000e-02
1.640000e-02
6.000000e-04
5.300000e-03
4.760000e-02
4.800000e-03
2.210000e-02
1.190000e-02
2.310000e-02
5.400000e-03
1.680000e-02
2.300000e-02
1.360000e-02
5.500000e-03
1.390000e-02
2.660000e-02
6.400000e-03
1.250000e-02
5.600000e-03
1.260000e-02
2.170000e-02
2.700000e-03
1.530000e-02
8.400000e-03
2.250000e-02
7.400000e-03
3.970000e-02
6.500000e-03
3.700000e-03
3.220000e-02
1.400000e-03
3.410000e-02
2.640000e-02
1.050000e-02
6.000000e-03
1.240000e-02
1.700000e-03
1.850000e-02
4.500000e-03
3.200000e-03
1.360000e-02
9.200000e-03
2.400000e-02
2.670000e-02
4.040000e-02
2.580000e-02
3.720000e-02
5.620000e-02
1.110000e-02
4.800000e-03
4.000000e-03
1.020000e-02
1.580000e-02
1.520000e-02
1.710000e-02
1.780000e-02
6.790000e-02
2.100000e-03
1.710000e-02
2.500000e-03
4.100000e-03
1.230000e-02
2.070000e-02
1.010000e-02
6.200000e-03
3.430000e-02
8.100000e-03
7.700000e-03
5.360000e-02
5.700000e-03
8.900000e-03
1.730000e-02
2.380000e-02
2.130000e-02
3.900000e-03
1.980000e-02
3.770000e-02
1.310000e-02
9.400000e-03
7.600000e-03
3.410000e-02
5.250000e-02
5.670000e-02
4.200000e-03
9.500000e-03
2.820000e-02
2.610000e-02
2.000000e-02
3.000000e-04
2.200000e-03
2.070000e-02
8.600000e-03
2.200000e-03
1.070000e-02
1.190000e-02
3.700000e-02
6.930000e-02
1.171000e-01
2.940000e-02
1.070000e-02
4.900000e-03
5.470000e-02
1.550000e-02
1.080000e-02
1.640000e-02
1.600000e-02
3.040000e-02
3.510000e-02
3.380000e-02
3.520000e-02
3.190000e-02
3.000000e-03
4.660000e-02
1.600000e-02
1.200000e-02
4.200000e-03
2.270000e-02
4.700000e-03
2.260000e-02
1.130000e-02
1.150000e-02
1.160000e-02
2.500000e-03
3.190000e-02
5.350000e-02
2.210000e-02
1.540000e-02
1.650000e-02
1.570000e-02
2.230000e-02
8.400000e-02
5.100000e-03
6.800000e-03
3.600000e-03
1.070000e-02
3.970000e-02
4.600000e-03
7.600000e-03
1.800000e-03
7.420000e-02
7.200000e-03
4.830000e-02
1.540000e-02
9.500000e-03
3.550000e-02
2.660000e-02
3.900000e-03
4.450000e-02
2.980000e-02
1.150000e-02
1.110000e-02
3.920000e-02
1.110000e-02
2.900000e-02
5.810000e-02
4.800000e-03
3.950000e-02
1.210000e-02
8.100000e-03
1.780000e-02
1.730000e-02
6.000000e-03
7.370000e-02
4.020000e-02
1.740000e-02
8.890000e-02
2.150000e-02
1.100000e-03
2.600000e-03
5.300000e-03
1.020000e-02
2.610000e-02
1.600000e-03
1.690000e-02
2.470000e-02
2.370000e-02
3.890000e-02
2.090000e-02
2.650000e-02
1.350000e-02
6.000000e-04
9.000000e-03
1.300000e-02
1.770000e-02
1.800000e-03
2.470000e-02
6.600000e-03
1.870000e-02
1.440000e-02
3.500000e-03
8.900000e-03
1.930000e-02
7.000000e-03
2.900000e-02
3.150000e-02
7.700000e-03
1.230000e-02
9.000000e-04
9.700000e-03
2.460000e-02
1.540000e-02
4.320000e-02
1.830000e-02
5.100000e-03
9.500000e-03
1.430000e-02
2.220000e-02
5.600000e-03
8.400000e-03
7.900000e-03
2.790000e-02
7.500000e-03
4.980000e-02
1.300000e-02
2.150000e-02
9.400000e-03
4.400000e-02
8.900000e-03
2.850000e-02
1.100000e-02
2.630000e-02
3.900000e-03
1.300000e-02
1.800000e-02
2.230000e-02
2.170000e-02
1.590000e-02
2.750000e-02
7.800000e-03
7.300000e-03
5.400000e-03
5.000000e-03
8.700000e-03
4.200000e-03
1.670000e-02
1.410000e-02
1.120000e-02
1.610000e-02
1.890000e-02
1.100000e-02
6.700000e-03
1.260000e-02
2.750000e-02
1.690000e-02
1.230000e-02
2.580000e-02
9.100000e-03
3.130000e-02
8.200000e-03
8.800000e-03
3.890000e-02
2.040000e-02
3.000000e-03
1.880000e-02
1.110000e-02
3.330000e-02
1.650000e-02
4.590000e-02
4.700000e-03
1.030000e-02
1.700000e-03
1.290000e-02
2.410000e-02
5.800000e-03
1.500000e-02
3.120000e-02
2.710000e-02
1.850000e-02
4.300000e-03
2.490000e-02
2.060000e-02
1.510000e-02
3.890000e-02
3.000000e-03
5.600000e-03
2.960000e-02
8.080000e-02
1.860000e-02
2.470000e-02
2.850000e-02
2.390000e-02
1.200000e-03
2.700000e-03
4.120000e-02
5.200000e-03
3.680000e-02
6.400000e-03
2.480000e-02
1.930000e-02
3.260000e-02
1.660000e-02
5.230000e-02
1.690000e-02
3.100000e-03
1.140000e-02
3.300000e-03
8.600000e-03
5.740000e-02
3.900000e-03
1.010000e-02
4.010000e-02
1.630000e-02
2.500000e-03
2.540000e-02
3.800000e-02
1.690000e-02
1.180000e-02
2.800000e-03
2.430000e-02
3.040000e-02
8.900000e-03
1.350000e-02
9.000000e-04
1.250000e-02
2.470000e-02
1.850000e-02
1.790000e-02
3.000000e-04
5.700000e-03
2.630000e-02
2.290000e-02
5.130000e-02
2.690000e-02
2.130000e-02
3.020000e-02
9.400000e-03
5.300000e-03
1.640000e-02
1.650000e-02
4.500000e-03
2.550000e-02
2.920000e-02
1.800000e-03
3.010000e-02
1.150000e-02
5.310000e-02
9.600000e-03
1.660000e-02
2.020000e-02
1.250000e-02
1.510000e-02
4.310000e-02
9.800000e-03
1.300000e-02
2.080000e-02
1.030000e-02
6.100000e-03
3.290000e-02
4.030000e-02
2.830000e-02
3.270000e-02
1.400000e-02
1.210000e-02
1.010000e-02
8.700000e-03
1.220000e-02
2.700000e-03
3.080000e-02
1.090000e-02
2.100000e-03
1.930000e-02
6.900000e-03
6.100000e-03
9.500000e-03
8.700000e-03
1.480000e-02
9.900000e-03
1.360000e-02
9.600000e-03
3.530000e-02
1.780000e-02
4.560000e-02
6.630000e-02
1.550000e-02
1.210000e-02
2.130000e-02
4.970000e-02
4.500000e-03
5.390000e-02
3.200000e-03
4.100000e-03
3.120000e-02
1.100000e-03
8.300000e-03
2.080000e-02
1.470000e-02
2.610000e-02
1.650000e-02
2.790000e-02
2.890000e-02
3.500000e-02
4.800000e-03
1.990000e-02
5.000000e-03
4.700000e-03
1.280000e-02
3.200000e-03
9.600000e-03
5.900000e-03
1.730000e-02
2.010000e-02
1.300000e-03
1.600000e-02
3.480000e-02
1.170000e-02
1.090000e-02
1.660000e-02
5.050000e-02
6.100000e-03
1.660000e-02
4.300000e-02
6.800000e-03
1.330000e-02
2.290000e-02
1.170000e-02
5.800000e-03
3.300000e-02
5.300000e-03
1.220000e-02
1.900000e-03
1.800000e-03
1.470000e-02
5.100000e-03
9.800000e-03
1.620000e-02
2.540000e-02
2.900000e-03
2.090000e-02
1.120000e-02
3.200000e-03
3.600000e-03
3.380000e-02
2.630000e-02
6.600000e-03
4.500000e-02
2.510000e-02
3.600000e-02
1.060000e-02
6.500000e-03
4.250000e-02
4.100000e-03
9.500000e-03
1.280000e-02
1.460000e-02
1.920000e-02
7.500000e-03
5.100000e-03
3.820000e-02
1.070000e-02
5.620000e-02
1.151000e-01
1.020000e-02
1.790000e-02
4.000000e-03
2.530000e-02
1.170000e-02
1.140000e-02
1.630000e-02
4.000000e-03
1.550000e-02
1.670000e-02
1.710000e-02
6.600000e-03
3.510000e-02
2.410000e-02
1.770000e-02
9.600000e-03
1.100000e-02
1.200000e-03
2.040000e-02
1.920000e-02
1.490000e-02
3.840000e-02
7.400000e-03
5.600000e-03
3.900000e-03
2.890000e-02
1.930000e-02
2.150000e-02
1.420000e-02
2.150000e-02
1.980000e-02
7.500000e-03
1.380000e-02
3.570000e-02
3.080000e-02
1.580000e-02
3.260000e-02
8.100000e-03
1.150000e-02
2.240000e-02
1.030000e-02
4.880000e-02
2.200000e-02
1.400000e-03
3.300000e-03
4.700000e-03
1.440000e-02
6.350000e-02
4.700000e-03
3.700000e-03
1.210000e-02
2.750000e-02
2.600000e-02
1.630000e-02
1.300000e-03
1.940000e-02
6.440000e-02
1.340000e-02
4.220000e-02
6.000000e-04
8.000000e-03
1.430000e-02
9.200000e-03
1.000000e-03
8.100000e-03
4.230000e-02
1.300000e-02
1.190000e-02
1.490000e-02
6.000000e-03
1.200000e-03
6.300000e-03
1.470000e-02
6.590000e-02
9.800000e-03
5.430000e-02
9.600000e-03
7.400000e-03
9.400000e-03
1.320000e-02
5.130000e-02
1.250000e-02
1.200000e-02
5.500000e-02
1.130000e-02
1.700000e-02
1.090000e-02
4.530000e-02
2.820000e-02
1.050000e-02
2.890000e-02
2.500000e-03
4.960000e-02
2.340000e-02
8.200000e-03
6.100000e-03
2.200000e-03
2.300000e-02
4.330000e-02
1.300000e-03
7.900000e-03
2.070000e-02
9.200000e-03
1.190000e-02
1.440000e-02
9.400000e-03
2.810000e-02
8.400000e-03
3.300000e-03
2.150000e-02
3.720000e-02
3.100000e-03
1.200000e-02
5.950000e-02
2.380000e-02
7.500000e-02
8.000000e-03
2.600000e-03
2.000000e-02
1.010000e-02
3.030000e-02
4.280000e-02
8.300000e-03
1.570000e-02
1.700000e-02
2.120000e-02
7.700000e-03
1.490000e-02
3.580000e-02
3.900000e-03
2.330000e-02
2.260000e-02
1.140000e-02
2.370000e-02
3.070000e-02
3.510000e-02
4.600000e-03
1.230000e-02
8.800000e-03
2.190000e-02
3.080000e-02
4.010000e-02
5.810000e-02
1.590000e-02
5.030000e-02
4.990000e-02
7.200000e-03
2.410000e-02
1.140000e-02
1.130000e-02
1.050000e-02
1.810000e-02
2.380000e-02
5.400000e-03
2.360000e-02
2.900000e-03
1.690000e-02
1.550000e-02
1.620000e-02
1.570000e-02
4.290000e-02
5.000000e-03
2.110000e-02
2.530000e-02
1.600000e-03
7.000000e-03
6.400000e-03
1.250000e-02
3.100000e-03
1.600000e-03
3.990000e-02
5.200000e-03
3.280000e-02
3.530000e-02
4.000000e-03
5.990000e-02
2.400000e-03
3.500000e-02
4.870000e-02
1.400000e-02
2.330000e-02
4.000000e-03
1.000000e-04
1.420000e-02
9.900000e-03
1.340000e-02
7.750000e-02
4.200000e-03
3.500000e-03
8.400000e-03
1.590000e-02
5.000000e-04
9.100000e-03
1.900000e-03
4.390000e-02
3.310000e-02
9.200000e-03
7.700000e-03
1.640000e-02
4.200000e-03
2.830000e-02
1.470000e-02
1.440000e-02
7.200000e-03
4.500000e-03
1.110000e-02
1.600000e-02
7.240000e-02
4.900000e-03
4.900000e-03
6.600000e-03
2.990000e-02
5.250000e-02
1.880000e-02
3.700000e-03
7.300000e-03
9.500000e-03
1.250000e-02
2.600000e-03
7.500000e-03
2.820000e-02
9.400000e-03
1.230000e-02
2.050000e-02
4.710000e-02
4.590000e-02
1.350000e-02
1.250000e-02
5.800000e-03
9.200000e-03
5.000000e-03
1.039000e-01
1.140000e-02
7.500000e-03
5.000000e-04
1.770000e-02
3.050000e-02
1.330000e-02
3.750000e-02
8.000000e-03
1.050000e-02
2.500000e-03
1.760000e-02
2.740000e-02
9.700000e-03
1.200000e-03
4.310000e-02
3.400000e-03
2.760000e-02
3.230000e-02
1.200000e-02
2.330000e-02
2.440000e-02
1.170000e-02
2.000000e-04
3.600000e-03
4.500000e-03
4.490000e-02
1.160000e-02
7.600000e-03
3.330000e-02
1.820000e-02
1.510000e-02
3.570000e-02
7.800000e-03
1.170000e-02
3.680000e-02
7.900000e-03
5.760000e-02
1.450000e-02
3.870000e-02
2.230000e-02
5.390000e-02
2.040000e-02
1.420000e-02
4.200000e-03
3.950000e-02
7.900000e-03
2.060000e-02
3.820000e-02
1.480000e-02
1.780000e-02
1.232000e-01
3.300000e-02
6.400000e-03
5.140000e-02
1.480000e-02
7.600000e-03
1.000000e-02
2.400000e-03
5.300000e-03
2.320000e-02
1.660000e-02
3.010000e-02
4.800000e-03
4.810000e-02
3.710000e-02
4.500000e-02
1.710000e-02
1.560000e-02
6.400000e-03
2.390000e-02
4.880000e-02
9.100000e-03
2.300000e-02
7.700000e-03
2.310000e-02
3.940000e-02
1.050000e-02
3.430000e-02
4.660000e-02
4.830000e-02
4.800000e-03
1.510000e-02
4.300000e-03
1.560000e-02
8.000000e-04
1.600000e-03
1.120000e-02
8.700000e-03
1.110000e-02
6.800000e-03
1.980000e-02
1.030000e-02
2.400000e-02
3.940000e-02
1.050000e-02
5.000000e-04
9.200000e-03
3.080000e-02
2.880000e-02
1.660000e-02
3.000000e-03
1.910000e-02
4.260000e-02
8.700000e-03
1.960000e-02
3.820000e-02
1.160000e-02
1.500000e-02
9.800000e-03
2.800000e-03
1.320000e-02
1.420000e-02
3.600000e-03
1.470000e-02
5.600000e-03
1.210000e-02
3.100000e-03
9.500000e-03
2.510000e-02
2.900000e-02
1.260000e-02
6.800000e-03
1.330000e-02
4.200000e-03
3.900000e-03
3.400000e-03
1.770000e-02
1.670000e-02
3.050000e-02
2.390000e-02
1.480000e-02
9.000000e-04
5.100000e-02
8.000000e-03
5.790000e-02
5.700000e-03
3.850000e-02
9.000000e-03
3.660000e-02
2.460000e-02
1.410000e-02
1.310000e-02
1.440000e-02
1.420000e-02
8.600000e-03
9.000000e-04
9.100000e-03
3.900000e-03
3.350000e-02
1.760000e-02
2.000000e-02
2.520000e-02
9.300000e-03
1.550000e-02
6.500000e-03
2.210000e-02
2.960000e-02
9.000000e-04
5.550000e-02
1.600000e-02
2.510000e-02
3.090000e-02
1.500000e-02
1.640000e-02
2.240000e-02
5.200000e-03
1.750000e-02
1.970000e-02
1.650000e-02
2.950000e-02
4.900000e-03
6.650000e-02
2.480000e-02
3.020000e-02
2.740000e-02
4.900000e-03
2.670000e-02
4.700000e-03
1.800000e-02
2.700000e-03
1.710000e-02
2.380000e-02
2.830000e-02
1.900000e-03
1.900000e-02
3.350000e-02
2.340000e-02
2.700000e-03
4.700000e-03
1.430000e-02
5.750000e-02
2.470000e-02
1.520000e-02
9.200000e-03
1.490000e-02
1.830000e-02
1.020000e-02
4.840000e-02
1.490000e-02
2.590000e-02
1.850000e-02
1.120000e-02
9.000000e-03
5.070000e-02
6.100000e-03
1.550000e-02
2.610000e-02
6.800000e-03
1.200000e-03
4.600000e-02
6.070000e-02
5.200000e-03
3.400000e-03
1.430000e-02
1.140000e-02
6.050000e-02
1.890000e-02
2.410000e-02
9.830000e-02
4.900000e-03
1.200000e-02
1.050000e-02
6.400000e-03
1.040000e-02
1.620000e-02
1.600000e-02
9.000000e-04
2.520000e-02
4.180000e-02
7.400000e-03
8.900000e-03
2.280000e-02
1.670000e-02
3.740000e-02
2.610000e-02
2.660000e-02
1.010000e-02
2.070000e-02
1.510000e-02
1.470000e-02
4.300000e-03
2.730000e-02
2.210000e-02
8.800000e-03
1.500000e-02
8.000000e-03
1.940000e-02
2.600000e-03
2.800000e-03
2.790000e-02
4.100000e-03
5.600000e-03
7.500000e-03
3.870000e-02
3.940000e-02
2.900000e-03
1.010000e-02
7.400000e-03
3.560000e-02
8.400000e-03
2.350000e-02
2.990000e-02
4.400000e-03
1.140000e-02
3.100000e-02
1.640000e-02
8.400000e-03
1.590000e-02
1.170000e-02
2.120000e-02
4.400000e-03
6.200000e-03
3.580000e-02
1.800000e-02
1.750000e-02
1.250000e-02
1.030000e-02
3.900000e-03
1.640000e-02
3.300000e-03
1.700000e-02
1.250000e-02
4.440000e-02
1.260000e-02
1.550000e-02
1.800000e-03
6.800000e-03
5.330000e-02
1.320000e-02
1.760000e-02
1.300000e-02
2.830000e-02
3.240000e-02
1.000000e-03
5.300000e-02
1.380000e-02
7.000000e-03
6.300000e-03
2.890000e-02
1.490000e-02
1.068000e-01
3.760000e-02
1.110000e-02
3.900000e-02
9.300000e-03
4.400000e-03
8.700000e-03
1.560000e-02
1.140000e-02
3.060000e-02
2.500000e-03
4.100000e-03
2.140000e-02
1.770000e-02
2.500000e-03
2.030000e-02
5.900000e-03
2.360000e-02
5.300000e-03
1.080000e-02
7.500000e-03
1.480000e-02
4.520000e-02
7.300000e-03
2.640000e-02
2.400000e-02
4.220000e-02
8.400000e-03
2.930000e-02
4.910000e-02
2.160000e-02
3.480000e-02
3.990000e-02
7.400000e-03
3.110000e-02
3.120000e-02
9.980000e-02
1.140000e-02
2.320000e-02
1.840000e-02
2.740000e-02
6.500000e-03
9.500000e-03
4.450000e-02
8.260000e-02
2.370000e-02
7.000000e-03
2.960000e-02
3.700000e-02
5.110000e-02
1.240000e-02
1.890000e-02
1.450000e-02
4.550000e-02
7.100000e-03
7.600000e-03
7.900000e-03
1.230000e-02
1.140000e-02
2.010000e-02
1.160000e-02
1.980000e-02
3.790000e-02
1.210000e-02
2.640000e-02
1.660000e-02
3.100000e-02
8.100000e-03
4.200000e-03
9.100000e-03
5.890000e-02
2.300000e-03
1.440000e-02
1.620000e-02
8.900000e-03
6.600000e-03
1.780000e-02
1.220000e-02
3.000000e-02
1.460000e-02
3.090000e-02
8.600000e-03
1.980000e-02
2.800000e-03
1.060000e-02
5.200000e-03
1.510000e-02
2.160000e-02
9.740000e-02
1.120000e-02
1.940000e-02
3.920000e-02
6.500000e-03
2.890000e-02
1.730000e-02
2.010000e-02
3.220000e-02
3.100000e-03
1.660000e-02
4.000000e-02
7.600000e-03
1.480000e-02
6.800000e-03
4.100000e-02
9.800000e-03
6.800000e-03
2.810000e-02
3.310000e-02
9.300000e-03
2.290000e-02
2.160000e-02
1.540000e-02
3.000000e-02
2.600000e-03
2.250000e-02
1.160000e-02
7.200000e-03
5.600000e-03
2.630000e-02
6.800000e-03
4.480000e-02
6.800000e-03
1.660000e-02
5.900000e-03
1.180000e-02
1.900000e-03
2.000000e-04
1.010000e-02
5.800000e-03
4.080000e-02
1.230000e-02
4.060000e-02
2.500000e-03
7.000000e-03
2.050000e-02
1.430000e-02
4.320000e-02
4.400000e-03
3.600000e-02
1.310000e-02
2.300000e-03
5.290000e-02
6.000000e-03
4.250000e-02
2.100000e-03
3.500000e-03
6.920000e-02
6.400000e-03
8.200000e-03
3.170000e-02
3.720000e-02
1.860000e-02
9.600000e-03
1.380000e-02
1.360000e-02
5.920000e-02
1.050000e-02
2.670000e-02
8.200000e-03
1.450000e-02
4.300000e-03
8.300000e-03
1.710000e-02
4.810000e-02
2.720000e-02
2.350000e-02
3.000000e-04
1.630000e-02
3.970000e-02
3.460000e-02
7.800000e-03
1.133000e-01
4.260000e-02
2.400000e-03
1.510000e-02
2.610000e-02
1.380000e-02
5.400000e-03
9.400000e-03
2.990000e-02
1.360000e-02
4.970000e-02
2.970000e-02
1.830000e-02
2.890000e-02
7.280000e-02
8.000000e-03
1.840000e-02
2.360000e-02
2.800000e-02
6.300000e-03
1.030000e-02
7.200000e-03
4.100000e-03
5.520000e-02
5.400000e-03
9.600000e-03
3.150000e-02
2.660000e-02
2.100000e-03
1.270000e-02
9.300000e-03
3.800000e-03
2.150000e-02
2.600000e-03
1.490000e-02
1.710000e-02
3.220000e-02
5.300000e-03
1.560000e-02
1.630000e-02
1.520000e-02
4.320000e-02
1.650000e-02
1.870000e-02
5.930000e-02
3.100000e-03
1.040000e-02
3.160000e-02
2.260000e-02
2.700000e-03
3.210000e-02
2.180000e-02
1.130000e-02
4.100000e-03
3.500000e-03
2.300000e-02
1.300000e-03
1.090000e-02
2.580000e-02
6.200000e-03
1.280000e-02
2.500000e-03
2.800000e-02
7.100000e-03
1.430000e-02
9.100000e-03
3.800000e-03
1.130000e-02
3.700000e-03
7.000000e-03
3.540000e-02
1.400000e-03
7.400000e-03
9.100000e-03
3.590000e-02
5.750000e-02
8.200000e-03
2.100000e-02
8.200000e-03
1.570000e-02
8.200000e-03
2.600000e-02
4.870000e-02
7.100000e-03
4.700000e-03
3.300000e-03
1.770000e-02
4.400000e-03
8.300000e-03
3.400000e-03
9.400000e-03
8.000000e-03
3.100000e-03
1.310000e-02
7.400000e-03
2.820000e-02
1.920000e-02
2.130000e-02
2.140000e-02
1.340000e-02
9.100000e-03
7.500000e-03
7.000000e-04
1.090000e-02
7.300000e-03
3.730000e-02
3.270000e-02
9.000000e-04
5.700000e-03
1.420000e-02
7.300000e-03
5.800000e-03
4.330000e-02
1.020000e-02
4.210000e-02
1.300000e-03
1.620000e-02
2.600000e-02
2.700000e-02
5.160000e-02
3.140000e-02
1.760000e-02
1.040000e-02
1.400000e-03
5.150000e-02
3.200000e-03
4.000000e-03
2.040000e-02
2.280000e-02
1.630000e-02
1.570000e-02
6.700000e-03
2.770000e-02
2.590000e-02
5.250000e-02
7.000000e-03
2.300000e-02
5.800000e-03
1.080000e-02
1.080000e-02
4.700000e-03
1.160000e-02
1.220000e-02
3.780000e-02
7.500000e-03
1.100000e-03
6.000000e-03
1.750000e-02
2.100000e-02
4.200000e-03
2.720000e-02
2.250000e-02
6.260000e-02
3.100000e-03
1.970000e-02
1.480000e-02
3.800000e-03
1.180000e-02
2.400000e-03
6.600000e-03
5.900000e-03
2.170000e-02
9.500000e-03
4.300000e-03
7.100000e-03
2.360000e-02
1.460000e-02
7.870000e-02
1.010000e-02
6.700000e-03
6.500000e-03
2.660000e-02
3.450000e-02
1.860000e-02
4.900000e-03
4.600000e-03
6.100000e-03
4.300000e-03
1.730000e-02
1.840000e-02
8.800000e-03
2.350000e-02
6.800000e-03
2.680000e-02
2.820000e-02
3.900000e-03
2.660000e-02
6.100000e-03
4.280000e-02
1.370000e-02
3.410000e-02
5.500000e-03
7.100000e-03
2.200000e-02
2.160000e-02
3.280000e-02
7.500000e-03
3.000000e-03
2.000000e-03
4.100000e-03
7.900000e-03
1.040000e-02
9.300000e-03
1.420000e-02
1.780000e-02
1.160000e-02
2.500000e-03
1.000000e-03
3.990000e-02
1.500000e-03
2.890000e-02
2.240000e-02
2.930000e-02
4.100000e-03
1.370000e-02
3.100000e-03
6.200000e-03
2.400000e-02
2.630000e-02
1.620000e-02
1.570000e-02
4.200000e-03
3.000000e-03
1.140000e-02
4.900000e-03
3.250000e-02
5.800000e-03
1.890000e-02
1.340000e-02
1.310000e-02
3.290000e-02
1.010000e-02
7.900000e-03
9.100000e-03
3.900000e-03
1.910000e-02
1.530000e-02
2.790000e-02
5.800000e-03
3.910000e-02
1.950000e-02
1.180000e-02
1.160000e-02
2.300000e-03
1.930000e-02
5.300000e-03
4.300000e-03
4.600000e-03
1.760000e-02
7.500000e-03
2.850000e-02
1.070000e-02
7.700000e-03
1.970000e-02
4.400000e-02
9.600000e-03
3.570000e-02
6.300000e-03
1.620000e-02
6.100000e-03
4.400000e-03
2.960000e-02
1.500000e-02
2.320000e-02
1.770000e-02
9.000000e-03
2.440000e-02
1.160000e-02
3.810000e-02
2.950000e-02
1.440000e-02
1.900000e-03
1.440000e-02
3.770000e-02
1.630000e-02
6.140000e-02
4.100000e-02
8.300000e-03
3.010000e-02
3.080000e-02
2.500000e-02
6.000000e-04
7.200000e-02
4.730000e-02
3.680000e-02
1.340000e-02
3.380000e-02
1.280000e-02
4.500000e-02
1.150000e-02
6.000000e-03
2.110000e-02
1.580000e-02
1.480000e-02
7.400000e-03
1.170000e-02
2.840000e-02
3.090000e-02
7.700000e-03
2.620000e-02
1.730000e-02
2.170000e-02
5.140000e-02
1.870000e-02
2.370000e-02
1.230000e-02
1.300000e-02
5.400000e-03
3.920000e-02
4.020000e-02
2.000000e-02
6.100000e-03
1.720000e-02
2.090000e-02
5.870000e-02
1.480000e-02
3.600000e-03
2.100000e-03
2.170000e-02
1.700000e-03
1.130000e-02
2.260000e-02
2.600000e-02
1.530000e-02
1.490000e-02
2.210000e-02
1.410000e-02
8.000000e-03
3.450000e-02
2.830000e-02
1.650000e-02
5.100000e-03
1.510000e-02
3.810000e-02
8.000000e-03
1.260000e-02
9.300000e-03
6.100000e-03
2.360000e-02
8.600000e-03
5.560000e-02
3.420000e-02
5.900000e-03
6.500000e-03
1.840000e-02
2.030000e-02
1.530000e-02
4.900000e-03
2.200000e-03
2.190000e-02
2.900000e-03
2.830000e-02
5.030000e-02
1.220000e-02
8.000000e-03
1.100000e-02
1.410000e-02
7.100000e-03
7.900000e-03
6.000000e-04
4.890000e-02
2.040000e-02
1.080000e-02
7.000000e-04
3.310000e-02
2.740000e-02
3.700000e-03
2.500000e-02
7.300000e-03
2.010000e-02
3.600000e-02
2.430000e-02
6.300000e-03
2.710000e-02
1.100000e-03
5.610000e-02
8.700000e-03
7.700000e-03
2.280000e-02
1.480000e-02
5.400000e-03
4.900000e-03
1.900000e-03
3.200000e-02
7.800000e-03
3.340000e-02
5.380000e-02
1.550000e-02
1.480000e-02
3.560000e-02
1.910000e-02
2.100000e-03
7.600000e-03
1.680000e-02
9.300000e-03
8.400000e-03
2.070000e-02
2.930000e-02
9.500000e-03
2.440000e-02
1.970000e-02
1.800000e-02
2.240000e-02
6.580000e-02
1.300000e-03
1.190000e-02
4.440000e-02
2.730000e-02
2.600000e-03
3.630000e-02
1.760000e-02
7.000000e-03
1.580000e-02
1.220000e-02
1.980000e-02
6.100000e-03
1.500000e-02
2.090000e-02
3.360000e-02
1.390000e-02
1.680000e-02
4.200000e-02
3.760000e-02
1.260000e-02
6.900000e-03
3.800000e-03
3.500000e-03
1.930000e-02
4.510000e-02
3.200000e-03
4.600000e-03
1.014000e-01
6.300000e-03
1.410000e-02
2.400000e-03
1.450000e-02
4.260000e-02
2.460000e-02
9.100000e-03
5.340000e-02
2.800000e-03
2.770000e-02
1.800000e-02
2.660000e-02
7.000000e-03
1.750000e-02
1.520000e-02
3.970000e-02
1.040000e-02
4.800000e-02
1.070000e-02
8.900000e-03
2.900000e-03
2.330000e-02
2.700000e-03
3.890000e-02
4.070000e-02
3.080000e-02
1.300000e-03
1.590000e-02
1.140000e-02
8.800000e-03
2.680000e-02
5.900000e-03
5.500000e-03
2.350000e-02
4.030000e-02
2.050000e-02
5.550000e-02
9.200000e-03
3.870000e-02
1.260000e-02
2.500000e-03
3.560000e-02
3.490000e-02
2.650000e-02
1.490000e-02
1.770000e-02
1.360000e-02
1.630000e-02
9.500000e-03
3.170000e-02
1.880000e-02
1.650000e-02
6.000000e-03
2.940000e-02
9.900000e-03
1.470000e-02
1.810000e-02
4.200000e-03
1.510000e-02
2.900000e-02
4.150000e-02
1.160000e-02
9.800000e-03
5.710000e-02
1.580000e-02
2.400000e-03
1.090000e-02
5.380000e-02
1.560000e-02
1.550000e-02
5.600000e-03
1.640000e-02
7.600000e-03
3.100000e-02
3.670000e-02
8.000000e-04
5.300000e-03
2.170000e-02
2.790000e-02
1.670000e-02
3.250000e-02
9.200000e-03
2.920000e-02
9.300000e-03
6.230000e-02
2.170000e-02
5.900000e-03
4.120000e-02
1.410000e-02
5.440000e-02
7.700000e-03
3.540000e-02
2.050000e-02
7.400000e-03
9.500000e-03
3.700000e-03
6.000000e-03
1.040000e-02
5.400000e-03
7.200000e-03
2.510000e-02
2.020000e-02
2.870000e-02
4.830000e-02
1.930000e-02
4.820000e-02
2.000000e-04
1.450000e-02
2.530000e-02
1.180000e-02
2.560000e-02
6.170000e-02
2.380000e-02
5.700000e-03
3.190000e-02
3.480000e-02
1.770000e-02
2.900000e-02
1.600000e-03
1.360000e-02
1.810000e-02
1.330000e-02
2.700000e-03
8.800000e-03
8.300000e-03
2.350000e-02
2.670000e-02
6.370000e-02
4.300000e-03
5.860000e-02
6.710000e-02
1.250000e-02
5.200000e-03
1.900000e-03
3.670000e-02
6.000000e-03
2.900000e-03
6.000000e-04
1.580000e-02
3.140000e-02
3.900000e-03
3.370000e-02
1.160000e-02
2.970000e-02
8.400000e-03
1.070000e-02
8.000000e-04
1.560000e-02
9.400000e-03
5.400000e-03
4.100000e-03
1.390000e-01
2.830000e-02
8.200000e-03
1.540000e-02
7.830000e-02
1.560000e-02
8.100000e-03
2.200000e-02
1.600000e-02
1.870000e-02
2.460000e-02
3.190000e-02
2.800000e-03
1.560000e-02
1.640000e-02
4.430000e-02
6.010000e-02
4.500000e-03
3.200000e-03
1.070000e-02
1.820000e-02
1.470000e-02
7.500000e-03
1.280000e-02
2.540000e-02
3.410000e-02
7.300000e-03
1.420000e-02
4.000000e-03
1.200000e-03
2.210000e-02
8.900000e-03
2.600000e-03
2.800000e-03
1.180000e-02
6.360000e-02
3.620000e-02
3.800000e-03
1.660000e-02
1.600000e-03
9.200000e-03
7.000000e-04
1.900000e-03
1.260000e-02
3.440000e-02
5.700000e-03
2.470000e-02
6.100000e-03
2.010000e-02
4.420000e-02
4.450000e-02
1.400000e-02
7.000000e-03
1.090000e-02
3.560000e-02
5.800000e-03
1.240000e-02
2.300000e-02
1.900000e-03
1.700000e-03
9.780000e-02
8.150000e-02
1.520000e-02
1.750000e-02
1.360000e-02
3.520000e-02
5.600000e-03
2.130000e-02
3.120000e-02
2.820000e-02
1.870000e-02
5.900000e-02
4.260000e-02
2.320000e-02
7.600000e-03
1.010000e-02
2.850000e-02
1.800000e-03
1.580000e-02
2.760000e-02
1.820000e-02
1.230000e-02
2.050000e-02
3.200000e-02
2.750000e-02
9.000000e-03
4.300000e-03
7.300000e-03
2.290000e-02
8.700000e-03
3.740000e-02
2.930000e-02
2.710000e-02
5.300000e-03
2.150000e-02
1.300000e-02
1.970000e-02
5.600000e-02
1.390000e-02
3.910000e-02
4.600000e-03
5.500000e-03
1.420000e-02
2.830000e-02
7.300000e-03
3.050000e-02
1.500000e-03
1.380000e-02
2.860000e-02
1.830000e-02
1.540000e-02
1.000000e-04
1.240000e-02
7.860000e-02
3.440000e-02
4.910000e-02
9.400000e-03
7.100000e-03
1.760000e-02
1.760000e-02
2.400000e-03
2.400000e-02
3.710000e-02
6.300000e-03
2.190000e-02
2.900000e-03
1.250000e-02
2.840000e-02
4.210000e-02
3.900000e-02
4.640000e-02
1.670000e-02
2.030000e-02
6.520000e-02
2.360000e-02
2.170000e-02
9.700000e-03
3.400000e-03
8.800000e-03
2.750000e-02
4.200000e-03
9.700000e-03
3.790000e-02
9.400000e-03
7.600000e-03
8.100000e-03
6.090000e-02
2.600000e-03
4.840000e-02
3.100000e-03
1.910000e-02
2.660000e-02
1.550000e-02
1.720000e-02
2.040000e-02
2.170000e-02
1.280000e-02
8.700000e-03
2.680000e-02
3.200000e-03
3.410000e-02
9.100000e-03
2.000000e-03
1.900000e-02
1.130000e-02
2.990000e-02
3.890000e-02
1.470000e-02
2.560000e-02
1.250000e-02
2.280000e-02
1.810000e-02
9.000000e-04
9.900000e-03
2.640000e-02
3.260000e-02
1.700000e-03
8.000000e-03
2.560000e-02
2.070000e-02
2.390000e-02
2.330000e-02
1.550000e-02
2.700000e-03
4.200000e-03
2.090000e-02
4.500000e-03
1.290000e-02
2.440000e-02
4.000000e-03
4.800000e-03
1.380000e-02
2.510000e-02
1.780000e-02
3.630000e-02
2.160000e-02
2.980000e-02
4.310000e-02
3.300000e-03
1.370000e-02
2.750000e-02
1.860000e-02
2.340000e-02
1.800000e-02
1.330000e-02
5.000000e-03
1.570000e-02
5.020000e-02
9.200000e-03
4.170000e-02
3.400000e-03
1.390000e-02
1.070000e-02
1.150000e-02
2.460000e-02
8.100000e-03
1.240000e-02
1.640000e-02
3.830000e-02
3.980000e-02
6.600000e-03
1.830000e-02
4.200000e-03
4.200000e-03
3.310000e-02
1.320000e-02
8.000000e-03
1.870000e-02
1.280000e-02
6.100000e-03
5.200000e-03
1.490000e-02
6.600000e-03
2.890000e-02
3.800000e-03
6.900000e-03
9.700000e-03
1.420000e-02
4.880000e-02
1.120000e-02
3.250000e-02
1.890000e-02
1.820000e-02
5.700000e-03
3.440000e-02
1.260000e-02
4.800000e-03
8.300000e-03
6.400000e-03
3.140000e-02
1.580000e-02
1.780000e-02
2.360000e-02
2.650000e-02
4.970000e-02
4.700000e-03
3.700000e-03
4.700000e-03
3.900000e-02
9.700000e-03
1.430000e-02
8.800000e-03
1.640000e-02
7.130000e-02
8.900000e-03
2.680000e-02
2.650000e-02
4.210000e-02
1.180000e-02
2.760000e-02
1.370000e-02
1.820000e-02
2.770000e-02
2.840000e-02
2.850000e-02
1.210000e-02
9.500000e-03
1.500000e-03
1.060000e-02
1.050000e-02
5.260000e-02
6.300000e-03
3.350000e-02
9.200000e-03
1.150000e-02
2.170000e-02
3.810000e-02
2.210000e-02
4.160000e-02
1.150000e-02
1.470000e-02
2.300000e-03
1.310000e-02
5.600000e-03
1.250000e-02
2.110000e-02
1.330000e-02
5.400000e-02
2.940000e-02
8.800000e-03
1.540000e-02
1.690000e-02
2.470000e-02
4.500000e-03
1.170000e-02
5.100000e-03
4.020000e-02
9.000000e-03
2.830000e-02
2.140000e-02
4.700000e-03
1.720000e-02
1.950000e-02
1.210000e-02
1.650000e-02
7.900000e-03
1.330000e-02
2.100000e-03
2.400000e-03
5.800000e-03
1.610000e-02
1.920000e-02
2.100000e-03
9.160000e-02
3.660000e-02
9.400000e-03
1.010000e-02
3.100000e-03
2.100000e-02
3.580000e-02
3.100000e-03
3.200000e-03
1.380000e-02
4.220000e-02
1.020000e-02
1.660000e-02
3.700000e-03
2.930000e-02
4.600000e-03
8.060000e-02
1.100000e-03
7.100000e-03
9.000000e-03
6.940000e-02
4.770000e-02
4.900000e-03
4.500000e-03
4.490000e-02
3.430000e-02
1.520000e-02
6.160000e-02
3.510000e-02
1.090000e-02
3.100000e-03
1.440000e-02
1.400000e-02
7.500000e-03
2.700000e-03
7.900000e-03
2.500000e-03
9.000000e-04
3.410000e-02
3.100000e-03
6.800000e-03
1.400000e-02
2.320000e-02
6.500000e-03
2.800000e-03
7.900000e-03
1.630000e-02
4.600000e-03
2.780000e-02
1.330000e-02
7.000000e-03
4.100000e-03
1.230000e-02
3.760000e-02
6.670000e-02
2.500000e-03
4.600000e-03
2.790000e-02
2.910000e-02
5.000000e-03
2.210000e-02
3.070000e-02
1.560000e-02
3.290000e-02
2.120000e-02
1.200000e-03
2.100000e-03
1.910000e-02
7.600000e-03
1.300000e-03
1.790000e-02
3.470000e-02
2.140000e-02
2.400000e-03
1.950000e-02
2.380000e-02
7.270000e-02
2.550000e-02
1.010000e-02
3.100000e-03
1.200000e-02
5.400000e-03
2.770000e-02
1.590000e-02
7.900000e-03
1.690000e-02
9.000000e-04
7.090000e-02
7.300000e-03
8.300000e-03
6.470000e-02
3.700000e-03
2.180000e-02
1.660000e-02
2.600000e-03
1.410000e-02
1.150000e-02
9.000000e-04
7.700000e-03
5.230000e-02
6.600000e-03
4.850000e-02
2.840000e-02
2.500000e-02
3.160000e-02
2.270000e-02
3.170000e-02
2.220000e-02
2.490000e-02
4.800000e-03
4.960000e-02
2.190000e-02
1.130000e-02
1.230000e-02
3.680000e-02
9.800000e-03
8.200000e-03
6.200000e-03
8.290000e-02
2.420000e-02
2.100000e-03
2.430000e-02
2.670000e-02
1.150000e-02
1.820000e-02
2.630000e-02
3.500000e-02
2.720000e-02
2.000000e-03
8.200000e-03
4.300000e-03
2.360000e-02
1.910000e-02
1.490000e-02
3.180000e-02
1.500000e-03
1.290000e-02
1.600000e-03
1.610000e-02
1.470000e-02
6.000000e-03
2.160000e-02
1.120000e-02
2.500000e-03
3.100000e-03
1.440000e-02
1.360000e-02
2.900000e-03
7.600000e-03
2.100000e-02
8.500000e-03
2.180000e-02
6.700000e-03
1.240000e-02
7.900000e-03
1.100000e-03
4.000000e-04
3.680000e-02
2.590000e-02
1.920000e-02
1.060000e-02
6.600000e-03
1.690000e-02
1.730000e-02
8.500000e-03
1.720000e-02
1.480000e-02
8.100000e-03
8.800000e-03
6.140000e-02
7.500000e-03
4.310000e-02
3.110000e-02
5.830000e-02
6.300000e-03
5.000000e-04
2.920000e-02
3.090000e-02
3.040000e-02
3.470000e-02
2.320000e-02
1.720000e-02
4.420000e-02
6.300000e-02
4.530000e-02
3.800000e-02
1.040000e-02
3.120000e-02
5.840000e-02
4.630000e-02
1.190000e-02
9.200000e-03
3.700000e-03
1.000000e-02
2.270000e-02
1.100000e-02
5.300000e-03
1.360000e-02
9.600000e-03
8.000000e-03
7.100000e-03
4.900000e-03
3.300000e-03
1.570000e-02
1.330000e-02
4.370000e-02
2.130000e-02
4.700000e-03
7.640000e-02
3.060000e-02
7.400000e-03
7.480000e-02
8.000000e-03
7.330000e-02
1.980000e-02
3.530000e-02
4.640000e-02
1.970000e-02
1.520000e-02
1.930000e-02
4.030000e-02
1.700000e-03
2.790000e-02
3.900000e-03
4.240000e-02
2.000000e-03
6.600000e-03
2.080000e-02
1.470000e-02
1.010000e-02
1.980000e-02
1.700000e-02
6.900000e-03
3.430000e-02
8.400000e-03
1.670000e-02
1.400000e-03
1.330000e-02
6.600000e-03
4.500000e-02
2.600000e-02
3.430000e-02
1.470000e-02
4.690000e-02
3.950000e-02
4.700000e-03
2.400000e-03
5.300000e-03
1.390000e-02
2.100000e-03
2.940000e-02
5.070000e-02
3.600000e-03
5.600000e-03
2.670000e-02
1.840000e-02
5.700000e-03
1.440000e-02
2.570000e-02
8.800000e-03
2.590000e-02
8.200000e-03
2.360000e-02
1.710000e-02
1.850000e-02
1.890000e-02
1.640000e-02
6.000000e-04
1.960000e-02
2.710000e-02
1.970000e-02
6.200000e-03
5.700000e-03
6.500000e-03
1.220000e-02
2.800000e-03
1.390000e-02
1.130000e-02
1.660000e-02
1.310000e-02
2.110000e-02
1.040000e-02
1.980000e-02
4.900000e-03
1.670000e-02
4.860000e-02
3.200000e-03
1.820000e-02
1.300000e-03
2.200000e-03
3.000000e-02
4.740000e-02
3.080000e-02
6.100000e-03
2.310000e-02
1.310000e-02
2.900000e-03
1.950000e-02
1.790000e-02
3.700000e-03
4.900000e-03
3.760000e-02
1.490000e-02
1.700000e-03
5.820000e-02
4.300000e-03
1.070000e-02
1.500000e-02
7.700000e-03
1.050000e-01
6.400000e-03
9.730000e-02
3.390000e-02
6.000000e-03
2.980000e-02
6.600000e-03
1.080000e-02
2.850000e-02
6.600000e-03
6.770000e-02
2.070000e-02
6.000000e-03
1.760000e-02
3.100000e-03
4.900000e-03
2.050000e-02
1.200000e-02
3.630000e-02
2.170000e-02
9.900000e-03
4.500000e-03
1.800000e-02
9.100000e-03
1.860000e-02
2.490000e-02
1.200000e-03
2.370000e-02
3.600000e-03
9.700000e-03
1.630000e-02
1.300000e-02
4.200000e-03
5.000000e-03
6.600000e-03
3.400000e-02
4.610000e-02
1.330000e-02
2.070000e-02
6.930000e-02
1.890000e-02
3.000000e-03
1.000000e-04
3.400000e-03
4.860000e-02
2.620000e-02
5.000000e-04
4.000000e-03
5.600000e-03
7.500000e-03
2.760000e-02
9.000000e-04
8.300000e-03
9.100000e-03
3.910000e-02
2.470000e-02
5.170000e-02
5.990000e-02
2.600000e-03
1.340000e-02
4.070000e-02
8.400000e-03
6.380000e-02
2.140000e-02
1.720000e-02
3.200000e-03
5.000000e-02
2.870000e-02
9.800000e-03
5.000000e-03
1.260000e-02
5.300000e-03
1.500000e-03
2.500000e-03
2.490000e-02
4.500000e-03
1.030000e-02
1.260000e-02
7.800000e-03
1.150000e-02
5.430000e-02
2.300000e-03
9.400000e-03
2.130000e-02
3.800000e-03
1.450000e-02
3.600000e-02
2.600000e-03
1.370000e-02
5.600000e-03
8.100000e-03
1.780000e-02
3.280000e-02
2.000000e-03
9.200000e-03
3.000000e-03
5.400000e-02
7.230000e-02
2.000000e-02
6.500000e-03
4.190000e-02
9.200000e-03
4.010000e-02
1.530000e-02
6.000000e-03
2.170000e-02
2.240000e-02
7.800000e-03
1.590000e-02
3.180000e-02
1.510000e-02
2.620000e-02
7.400000e-03
6.800000e-03
2.700000e-02
1.290000e-02
2.490000e-02
4.900000e-03
2.130000e-02
2.450000e-02
3.590000e-02
1.170000e-02
3.150000e-02
5.240000e-02
1.130000e-02
2.700000e-03
2.130000e-02
3.000000e-03
3.290000e-02
1.030000e-02
3.340000e-02
1.310000e-02
1.870000e-02
1.810000e-02
1.980000e-02
1.320000e-02
2.470000e-02
1.730000e-02
1.143000e-01
1.210000e-02
3.060000e-02
3.130000e-02
2.560000e-02
1.530000e-02
1.020000e-02
2.280000e-02
2.800000e-02
1.940000e-02
2.010000e-02
4.900000e-03
4.860000e-02
1.760000e-02
7.200000e-03
4.310000e-02
1.820000e-02
2.780000e-02
3.390000e-02
6.520000e-02
1.200000e-02
8.700000e-03
1.810000e-02
1.820000e-02
6.200000e-03
1.180000e-02
3.810000e-02
1.060000e-02
2.630000e-02
2.200000e-02
3.100000e-03
4.800000e-03
9.300000e-03
2.390000e-02
1.020000e-02
7.930000e-02
1.090000e-02
4.700000e-03
7.600000e-03
7.300000e-03
7.900000e-03
1.850000e-02
4.990000e-02
1.970000e-02
7.900000e-03
9.500000e-03
4.110000e-02
5.450000e-02
1.930000e-02
1.450000e-02
4.020000e-02
1.720000e-02
6.400000e-03
1.410000e-02
2.250000e-02
3.290000e-02
2.440000e-02
7.000000e-04
3.150000e-02
3.910000e-02
2.650000e-02
7.200000e-03
2.000000e-03
1.730000e-02
1.200000e-03
2.420000e-02
8.300000e-03
5.900000e-03
4.400000e-02
3.300000e-03
1.520000e-02
1.650000e-02
2.440000e-02
1.440000e-02
1.300000e-03
7.080000e-02
1.320000e-02
1.310000e-02
1.290000e-02
1.830000e-02
2.120000e-02
1.730000e-02
5.040000e-02
2.310000e-02
2.570000e-02
1.550000e-02
2.390000e-02
1.800000e-02
1.620000e-02
1.330000e-02
6.000000e-04
2.100000e-03
8.000000e-04
1.160000e-02
1.390000e-02
1.070000e-02
1.800000e-02
1.240000e-02
4.300000e-03
3.400000e-03
6.000000e-04
7.400000e-03
1.400000e-03
1.200000e-03
3.840000e-02
1.590000e-02
1.040000e-02
8.400000e-03
1.770000e-02
4.200000e-03
6.200000e-03
9.100000e-03
9.200000e-03
1.820000e-02
7.300000e-03
1.770000e-02
2.000000e-02
1.710000e-02
2.030000e-02
2.810000e-02
5.570000e-02
1.130000e-02
1.240000e-02
1.200000e-03
1.530000e-02
7.700000e-03
3.930000e-02
8.000000e-03
2.320000e-02
4.600000e-03
4.470000e-02
2.380000e-02
2.810000e-02
6.400000e-03
3.010000e-02
4.560000e-02
4.380000e-02
4.150000e-02
9.900000e-03
5.000000e-03
1.590000e-02
1.180000e-02
3.190000e-02
1.070000e-02
1.520000e-02
1.590000e-02
2.600000e-03
4.900000e-03
2.140000e-02
5.600000e-03
7.900000e-03
4.320000e-02
3.000000e-03
6.100000e-03
2.780000e-02
1.580000e-02
6.400000e-03
6.800000e-03
1.150000e-02
4.000000e-04
1.130000e-02
3.300000e-03
1.010000e-02
3.070000e-02
5.000000e-02
5.500000e-03
1.530000e-02
1.370000e-02
3.870000e-02
1.910000e-02
6.600000e-03
7.000000e-03
1.670000e-02
1.210000e-02
1.610000e-02
1.920000e-02
3.710000e-02
1.420000e-02
1.590000e-02
6.600000e-03
1.530000e-02
7.400000e-03
4.000000e-03
2.370000e-02
2.090000e-02
1.490000e-02
4.430000e-02
3.190000e-02
1.180000e-02
3.000000e-02
5.100000e-03
1.050000e-02
4.800000e-03
4.540000e-02
8.570000e-02
8.480000e-02
8.700000e-03
9.600000e-03
6.300000e-02
2.700000e-03
1.660000e-02
5.200000e-03
1.900000e-03
6.380000e-02
9.300000e-03
2.970000e-02
2.560000e-02
4.500000e-03
1.300000e-03
2.300000e-03
5.950000e-02
3.600000e-02
1.530000e-02
3.160000e-02
1.670000e-02
1.810000e-02
1.530000e-02
2.650000e-02
1.380000e-02
1.110000e-02
2.600000e-03
4.160000e-02
4.380000e-02
2.580000e-02
5.000000e-04
2.750000e-02
3.390000e-02
3.130000e-02
1.400000e-03
1.720000e-02
6.600000e-03
1.000000e-04
5.900000e-03
1.000000e-04
3.420000e-02
1.970000e-02
6.220000e-02
4.670000e-02
6.500000e-03
2.990000e-02
3.280000e-02
4.520000e-02
5.800000e-03
3.600000e-02
1.870000e-02
1.070000e-02
5.150000e-02
4.160000e-02
1.940000e-02
3.130000e-02
1.800000e-03
4.390000e-02
7.400000e-03
8.800000e-03
7.400000e-03
3.800000e-02
2.480000e-02
3.790000e-02
2.710000e-02
1.430000e-02
5.300000e-03
1.140000e-02
6.450000e-02
1.410000e-02
7.800000e-03
1.340000e-02
6.000000e-03
1.180000e-02
4.320000e-02
3.450000e-02
3.470000e-02
1.160000e-02
2.230000e-02
1.090000e-02
6.490000e-02
1.770000e-02
6.090000e-02
1.260000e-02
9.500000e-03
1.840000e-02
1.030000e-02
4.020000e-02
5.590000e-02
6.610000e-02
1.920000e-02
2.040000e-02
1.190000e-02
2.490000e-02
2.370000e-02
2.800000e-02
8.600000e-03
8.800000e-03
1.530000e-02
1.010000e-02
4.020000e-02
5.610000e-02
1.720000e-02
2.100000e-02
8.000000e-03
4.000000e-03
4.000000e-03
3.000000e-03
7.300000e-03
2.150000e-02
1.850000e-02
5.140000e-02
4.600000e-03
2.000000e-02
6.000000e-03
2.360000e-02
6.300000e-03
6.500000e-03
1.500000e-03
2.800000e-02
2.010000e-02
1.160000e-02
2.000000e-04
2.310000e-02
5.300000e-03
3.490000e-02
4.400000e-03
3.640000e-02
1.420000e-02
2.850000e-02
1.050000e-02
5.910000e-02
2.870000e-02
1.530000e-02
4.400000e-02
3.500000e-03
2.600000e-03
6.300000e-03
1.610000e-02
9.300000e-03
2.990000e-02
6.000000e-04
3.400000e-02
2.780000e-02
1.670000e-02
6.330000e-02
7.800000e-03
1.000000e-02
4.300000e-03
1.080000e-02
5.400000e-03
3.460000e-02
2.410000e-02
3.130000e-02
2.120000e-02
4.200000e-02
4.240000e-02
1.100000e-02
1.380000e-02
4.940000e-02
3.600000e-03
4.800000e-03
4.400000e-03
1.760000e-02
9.800000e-03
1.090000e-02
4.590000e-02
3.360000e-02
3.400000e-03
5.500000e-03
1.390000e-02
1.330000e-02
2.530000e-02
1.710000e-02
3.840000e-02
2.630000e-02
1.290000e-02
1.200000e-03
3.180000e-02
1.000000e-03
1.900000e-02
2.760000e-02
3.300000e-03
7.800000e-03
8.100000e-03
1.600000e-03
5.120000e-02
2.100000e-02
3.350000e-02
6.410000e-02
4.400000e-03
1.630000e-02
3.630000e-02
1.770000e-02
1.520000e-02
2.650000e-02
2.950000e-02
1.970000e-02
3.110000e-02
1.010000e-02
4.200000e-03
3.110000e-02
3.040000e-02
9.500000e-03
2.540000e-02
2.100000e-03
1.160000e-02
5.950000e-02
1.000000e-03
6.900000e-03
1.110000e-02
1.360000e-02
1.560000e-02
2.200000e-03
2.210000e-02
7.020000e-02
3.800000e-03
1.910000e-02
1.270000e-02
9.800000e-03
2.050000e-02
2.790000e-02
4.400000e-03
1.030000e-02
1.510000e-02
2.000000e-04
1.401000e-01
1.500000e-02
3.400000e-03
1.240000e-02
1.370000e-02
1.760000e-02
4.160000e-02
1.410000e-02
4.050000e-02
4.800000e-03
2.190000e-02
1.560000e-02
1.600000e-03
1.330000e-02
1.100000e-02
1.490000e-02
6.400000e-03
3.330000e-02
3.200000e-03
1.070000e-02
1.770000e-02
1.200000e-02
1.900000e-03
6.090000e-02
1.600000e-02
1.280000e-02
6.900000e-03
4.160000e-02
1.130000e-02
3.290000e-02
2.070000e-02
1.250000e-02
8.470000e-02
7.000000e-03
2.460000e-02
4.200000e-03
6.700000e-03
1.050000e-02
1.550000e-02
1.120000e-02
2.880000e-02
1.780000e-02
6.410000e-02
8.400000e-03
3.640000e-02
7.900000e-03
9.100000e-03
1.500000e-02
1.300000e-03
8.700000e-03
2.930000e-02
4.800000e-03
5.470000e-02
1.870000e-02
2.490000e-02
2.380000e-02
2.250000e-02
4.800000e-03
2.470000e-02
2.270000e-02
2.790000e-02
8.200000e-03
3.210000e-02
3.900000e-03
1.860000e-02
2.300000e-03
6.000000e-03
2.300000e-02
3.800000e-03
1.260000e-02
9.300000e-03
6.000000e-03
1.570000e-02
1.480000e-02
7.600000e-03
9.500000e-03
1.420000e-02
3.120000e-02
4.000000e-03
4.900000e-03
8.200000e-03
2.970000e-02
5.200000e-02
3.480000e-02
1.800000e-02
1.380000e-02
1.040000e-02
1.270000e-02
8.000000e-03
2.280000e-02
5.300000e-03
3.280000e-02
4.160000e-02
2.050000e-02
3.770000e-02
1.450000e-02
3.060000e-02
1.020000e-02
1.060000e-02
1.050000e-02
1.000000e-02
4.630000e-02
1.460000e-02
2.200000e-02
1.360000e-02
8.400000e-03
2.900000e-03
5.800000e-03
5.800000e-03
1.240000e-02
4.720000e-02
3.840000e-02
4.800000e-03
5.410000e-02
3.660000e-02
1.410000e-02
6.300000e-03
6.500000e-03
1.670000e-02
9.900000e-03
2.420000e-02
2.100000e-03
2.800000e-03
2.400000e-02
1.910000e-02
3.100000e-03
1.410000e-02
1.680000e-02
1.530000e-02
1.000000e-03
1.710000e-02
1.570000e-02
2.050000e-02
3.760000e-02
4.450000e-02
2.600000e-02
6.100000e-03
2.220000e-02
1.900000e-03
9.900000e-03
1.800000e-03
1.710000e-02
8.700000e-03
3.770000e-02
1.110000e-02
2.520000e-02
2.800000e-03
3.420000e-02
2.900000e-02
7.100000e-03
1.590000e-02
3.600000e-02
6.370000e-02
2.800000e-03
1.710000e-02
1.170000e-02
1.580000e-02
1.720000e-02
2.900000e-02
9.900000e-03
8.200000e-03
4.900000e-03
1.850000e-02
3.540000e-02
2.250000e-02
1.380000e-02
1.190000e-02
1.200000e-03
1.930000e-02
4.880000e-02
1.250000e-02
2.360000e-02
4.870000e-02
1.010000e-02
4.900000e-03
4.500000e-03
1.800000e-02
1.590000e-02
4.520000e-02
5.000000e-04
5.820000e-02
1.570000e-02
8.800000e-03
6.200000e-03
1.330000e-02
1.600000e-03
7.600000e-03
2.250000e-02
1.490000e-02
1.820000e-02
1.490000e-02
9.000000e-03
1.480000e-02
1.180000e-02
2.740000e-02
8.900000e-03
4.880000e-02
1.700000e-02
8.900000e-03
9.900000e-03
2.140000e-02
1.520000e-02
4.680000e-02
1.270000e-02
1.970000e-02
1.500000e-02
9.100000e-03
2.430000e-02
1.740000e-02
3.100000e-02
5.100000e-03
1.620000e-02
6.800000e-03
6.300000e-02
9.400000e-03
4.480000e-02
1.890000e-02
2.690000e-02
1.730000e-02
7.800000e-03
1.400000e-02
2.190000e-02
1.560000e-02
9.900000e-03
2.660000e-02
1.430000e-02
2.500000e-02
8.270000e-02
3.050000e-02
2.200000e-02
3.050000e-02
5.900000e-03
2.710000e-02
6.890000e-02
2.380000e-02
9.400000e-03
1.780000e-02
2.970000e-02
2.800000e-03
1.680000e-02
4.200000e-03
7.980000e-02
4.700000e-03
1.710000e-02
4.260000e-02
1.800000e-03
2.020000e-02
2.090000e-02
1.320000e-02
2.010000e-02
7.510000e-02
2.080000e-02
2.910000e-02
3.950000e-02
1.240000e-02
8.000000e-03
1.310000e-02
2.640000e-02
3.600000e-03
2.890000e-02
5.800000e-03
1.600000e-03
2.870000e-02
1.790000e-02
4.890000e-02
1.340000e-02
1.310000e-02
4.170000e-02
3.210000e-02
4.480000e-02
1.740000e-02
1.060000e-02
1.740000e-02
1.080000e-02
1.080000e-02
3.910000e-02
7.600000e-03
9.900000e-03
4.000000e-03
2.850000e-02
5.400000e-02
3.040000e-02
9.900000e-03
1.850000e-02
1.710000e-02
8.150000e-02
2.260000e-02
3.280000e-02
6.000000e-04
1.860000e-02
5.030000e-02
1.170000e-02
4.100000e-03
3.260000e-02
2.330000e-02
1.660000e-02
3.060000e-02
4.670000e-02
5.410000e-02
7.600000e-03
1.390000e-02
4.480000e-02
6.260000e-02
2.030000e-02
3.600000e-03
3.760000e-02
4.300000e-03
5.910000e-02
4.300000e-03
4.500000e-02
1.540000e-02
2.060000e-02
9.800000e-03
4.000000e-03
5.480000e-02
2.240000e-02
3.840000e-02
5.800000e-03
2.600000e-03
1.140000e-02
1.800000e-03
3.160000e-02
4.100000e-03
9.900000e-03
2.400000e-03
3.800000e-03
2.930000e-02
1.940000e-02
1.370000e-02
1.230000e-02
2.660000e-02
9.700000e-03
1.140000e-02
1.090000e-02
3.500000e-03
4.120000e-02
3.450000e-02
7.100000e-03
1.670000e-02
1.340000e-02
1.930000e-02
9.000000e-03
6.200000e-03
1.060000e-02
3.310000e-02
2.390000e-02
7.100000e-03
3.370000e-02
1.200000e-02
1.810000e-02
1.710000e-02
2.500000e-03
2.590000e-02
1.780000e-02
1.560000e-02
1.210000e-02
2.800000e-03
4.000000e-03
9.300000e-03
2.430000e-02
2.140000e-02
2.800000e-02
4.900000e-03
6.600000e-03
9.600000e-03
3.490000e-02
4.200000e-03
3.560000e-02
8.290000e-02
7.500000e-03
4.300000e-03
2.230000e-02
1.120000e-02
6.200000e-03
2.880000e-02
4.290000e-02
1.700000e-02
4.200000e-03
3.920000e-02
1.630000e-02
3.150000e-02
2.270000e-02
1.120000e-02
3.680000e-02
3.000000e-03
3.500000e-03
3.590000e-02
4.700000e-03
1.790000e-02
1.410000e-02
1.330000e-02
3.200000e-03
8.800000e-03
5.670000e-02
2.570000e-02
5.400000e-03
3.100000e-03
9.400000e-03
1.450000e-02
2.220000e-02
1.740000e-02
1.450000e-02
5.620000e-02
2.540000e-02
1.610000e-02
2.300000e-03
1.330000e-02
4.190000e-02
2.210000e-02
2.630000e-02
9.200000e-03
5.200000e-03
1.510000e-02
2.520000e-02
3.410000e-02
7.600000e-03
2.660000e-02
1.330000e-02
3.350000e-02
1.700000e-03
5.100000e-03
9.200000e-03
2.300000e-03
2.710000e-02
2.200000e-03
8.500000e-03
2.410000e-02
9.900000e-03
3.700000e-03
3.100000e-03
7.600000e-03
2.830000e-02
3.290000e-02
5.900000e-03
2.360000e-02
1.080000e-02
1.330000e-02
6.300000e-03
6.300000e-03
3.360000e-02
5.800000e-03
4.350000e-02
1.230000e-02
2.100000e-03
1.160000e-02
1.770000e-02
2.480000e-02
6.300000e-03
4.120000e-02
3.540000e-02
3.810000e-02
1.230000e-02
9.500000e-03
2.940000e-02
7.100000e-03
1.680000e-02
7.600000e-03
4.140000e-02
2.470000e-02
2.400000e-03
1.380000e-02
7.500000e-03
2.280000e-02
1.790000e-02
4.720000e-02
6.500000e-03
1.480000e-02
8.400000e-03
9.100000e-03
2.210000e-02
3.800000e-03
1.440000e-02
1.200000e-03
1.580000e-02
2.560000e-02
1.410000e-02
1.800000e-03
1.070000e-02
5.600000e-03
3.700000e-03
2.130000e-02
3.590000e-02
1.050000e-02
2.600000e-03
2.790000e-02
3.540000e-02
5.700000e-03
5.700000e-03
1.800000e-03
1.000000e-03
6.300000e-03
2.210000e-02
2.360000e-02
3.020000e-02
2.650000e-02
3.940000e-02
1.090000e-02
4.450000e-02
5.710000e-02
1.960000e-02
7.000000e-03
2.370000e-02
1.550000e-02
9.600000e-03
4.400000e-03
5.600000e-03
3.570000e-02
1.360000e-02
6.600000e-03
1.780000e-02
6.100000e-03
4.390000e-02
9.800000e-03
3.920000e-02
1.220000e-02
2.930000e-02
5.500000e-03
1.950000e-02
4.000000e-03
8.000000e-03
2.000000e-02
4.550000e-02
4.200000e-02
5.200000e-03
9.500000e-03
2.700000e-03
8.900000e-03
6.600000e-03
1.470000e-02
1.980000e-02
1.600000e-02
2.400000e-03
2.750000e-02
1.590000e-02
1.720000e-02
5.070000e-02
3.420000e-02
1.730000e-02
1.510000e-02
6.770000e-02
2.700000e-03
1.730000e-02
3.800000e-03
6.000000e-04
1.510000e-02
2.700000e-03
9.200000e-03
5.400000e-03
6.700000e-03
1.190000e-02
5.900000e-03
3.140000e-02
2.420000e-02
2.310000e-02
8.400000e-03
4.800000e-03
2.800000e-02
4.100000e-03
8.400000e-03
2.730000e-02
1.410000e-02
6.800000e-02
1.690000e-02
3.570000e-02
3.100000e-03
8.200000e-03
2.200000e-02
1.070000e-02
4.240000e-02
4.000000e-03
1.510000e-02
3.440000e-02
1.080000e-02
9.400000e-03
2.730000e-02
1.150000e-02
7.700000e-03
7.700000e-03
4.110000e-02
4.790000e-02
7.300000e-03
7.300000e-03
7.400000e-03
9.000000e-03
1.950000e-02
1.490000e-02
5.800000e-03
1.800000e-02
1.220000e-02
7.520000e-02
2.110000e-02
7.800000e-03
1.860000e-02
2.420000e-02
7.000000e-04
6.800000e-02
2.410000e-02
2.920000e-02
6.130000e-02
3.100000e-03
4.230000e-02
8.800000e-03
1.960000e-02
1.250000e-02
4.140000e-02
2.490000e-02
1.840000e-02
1.930000e-02
3.390000e-02
2.560000e-02
7.000000e-03
1.820000e-02
1.890000e-02
1.190000e-02
1.550000e-02
1.120000e-02
6.750000e-02
5.500000e-03
8.400000e-03
8.400000e-03
2.690000e-02
4.030000e-02
1.890000e-02
1.670000e-02
1.000000e-03
1.800000e-02
3.100000e-03
1.070000e-02
4.000000e-03
9.600000e-03
4.900000e-03
4.240000e-02
9.280000e-02
6.100000e-03
6.480000e-02
4.890000e-02
2.720000e-02
3.120000e-02
2.410000e-02
1.170000e-02
7.600000e-03
8.900000e-03
2.180000e-02
8.900000e-03
3.400000e-03
4.180000e-02
8.300000e-03
7.200000e-03
7.300000e-03
1.500000e-02
8.000000e-04
2.230000e-02
4.450000e-02
2.710000e-02
3.560000e-02
1.340000e-02
1.030000e-02
2.760000e-02
3.930000e-02
3.500000e-03
1.320000e-02
3.600000e-03
1.900000e-02
7.200000e-03
5.200000e-03
3.250000e-02
3.180000e-02
3.700000e-03
2.320000e-02
3.050000e-02
3.400000e-03
3.800000e-03
7.700000e-03
1.030000e-02
8.700000e-03
7.840000e-02
1.260000e-02
7.100000e-03
4.030000e-02
2.400000e-03
1.250000e-02
8.900000e-03
1.580000e-02
5.100000e-03
2.160000e-02
3.700000e-03
2.160000e-02
1.870000e-02
1.770000e-02
1.560000e-02
1.980000e-02
4.600000e-03
9.700000e-03
4.700000e-03
1.520000e-02
1.130000e-02
4.070000e-02
1.200000e-03
5.700000e-03
3.370000e-02
3.340000e-02
6.000000e-03
1.770000e-02
1.460000e-02
4.000000e-03
1.470000e-02
4.600000e-03
1.200000e-02
1.940000e-02
1.280000e-02
1.270000e-02
3.200000e-03
3.000000e-03
2.500000e-03
4.620000e-02
2.190000e-02
4.400000e-03
8.400000e-03
1.740000e-02
4.900000e-03
4.200000e-03
1.060000e-02
5.100000e-02
6.400000e-03
4.380000e-02
4.000000e-02
2.380000e-02
1.200000e-03
1.010000e-02
7.000000e-03
2.350000e-02
3.480000e-02
3.070000e-02
1.600000e-03
3.710000e-02
1.730000e-02
9.700000e-03
1.750000e-02
8.400000e-03
4.000000e-03
1.600000e-03
6.300000e-03
1.410000e-02
4.000000e-03
1.210000e-02
3.480000e-02
1.260000e-02
4.600000e-03
4.800000e-03
1.340000e-02
1.910000e-02
3.190000e-02
1.070000e-02
1.080000e-02
1.320000e-02
9.800000e-03
4.500000e-03
1.660000e-02
9.100000e-03
1.100000e-02
3.060000e-02
7.900000e-03
4.550000e-02
4.040000e-02
2.600000e-03
4.960000e-02
5.350000e-02
4.220000e-02
9.900000e-03
7.100000e-03
1.300000e-02
1.210000e-02
6.200000e-03
1.330000e-02
1.750000e-02
2.380000e-02
9.000000e-03
7.400000e-03
1.260000e-02
1.710000e-02
5.220000e-02
1.240000e-02
2.170000e-02
1.720000e-02
1.090000e-02
1.420000e-02
2.010000e-02
4.300000e-03
8.300000e-03
1.060000e-02
1.180000e-02
1.300000e-02
6.600000e-03
5.900000e-03
4.300000e-03
4.800000e-03
3.300000e-03
6.300000e-03
1.020000e-02
1.500000e-02
1.000000e-02
2.350000e-02
1.890000e-02
5.270000e-02
2.380000e-02
9.200000e-03
5.000000e-03
5.900000e-03
7.800000e-03
1.010000e-02
3.130000e-02
4.420000e-02
1.140000e-02
1.000000e-02
7.900000e-03
3.680000e-02
1.860000e-02
2.470000e-02
3.090000e-02
1.560000e-02
3.180000e-02
1.500000e-03
5.900000e-03
2.410000e-02
2.520000e-02
5.330000e-02
1.570000e-02
1.210000e-02
1.640000e-02
2.340000e-02
1.600000e-03
4.000000e-03
4.300000e-03
1.520000e-02
5.850000e-02
2.970000e-02
3.100000e-03
1.150000e-02
9.100000e-03
1.620000e-02
5.480000e-02
1.160000e-02
2.660000e-02
2.280000e-02
2.910000e-02
1.900000e-02
4.700000e-03
7.900000e-03
2.930000e-02
1.410000e-02
7.600000e-03
8.000000e-03
1.690000e-02
2.180000e-02
2.490000e-02
1.310000e-02
4.470000e-02
8.200000e-03
1.300000e-03
6.500000e-03
4.800000e-03
5.600000e-03
3.580000e-02
2.080000e-02
5.440000e-02
3.390000e-02
1.300000e-02
6.870000e-02
2.600000e-03
4.590000e-02
2.230000e-02
2.340000e-02
1.320000e-02
1.230000e-02
1.370000e-02
5.400000e-02
6.300000e-02
3.430000e-02
1.740000e-02
2.000000e-02
6.900000e-03
8.700000e-03
1.610000e-02
2.130000e-02
2.140000e-02
4.100000e-02
9.400000e-03
3.520000e-02
1.000000e-02
1.100000e-02
1.460000e-02
9.600000e-03
4.000000e-04
4.300000e-03
4.800000e-03
2.030000e-02
4.340000e-02
4.540000e-02
3.900000e-03
1.480000e-02
1.390000e-02
2.290000e-02
7.200000e-03
1.110000e-02
5.910000e-02
6.600000e-03
1.050000e-02
8.100000e-03
4.080000e-02
1.890000e-02
1.600000e-02
1.400000e-03
1.920000e-02
4.500000e-03
1.000000e-02
2.680000e-02
4.900000e-03
2.400000e-03
4.600000e-03
1.500000e-02
2.290000e-02
3.150000e-02
1.880000e-02
1.200000e-03
2.100000e-03
9.800000e-03
1.590000e-02
3.440000e-02
3.800000e-03
1.640000e-02
1.240000e-02
3.430000e-02
1.410000e-02
1.970000e-02
1.770000e-02
2.330000e-02
1.920000e-02
6.100000e-03
4.530000e-02
2.520000e-02
3.800000e-03
6.000000e-03
2.100000e-03
3.030000e-02
1.870000e-02
1.460000e-02
7.300000e-03
1.200000e-02
1.570000e-02
3.870000e-02
1.800000e-03
7.700000e-03
1.650000e-02
3.440000e-02
3.400000e-02
1.950000e-02
6.800000e-03
6.900000e-03
6.920000e-02
2.700000e-03
2.700000e-03
3.200000e-03
6.000000e-03
2.080000e-02
3.680000e-02
1.300000e-03
1.230000e-02
1.600000e-03
2.950000e-02
8.900000e-03
2.400000e-02
9.200000e-03
2.170000e-02
4.300000e-03
1.670000e-02
9.400000e-03
5.220000e-02
6.030000e-02
9.900000e-03
7.300000e-03
2.650000e-02
3.560000e-02
5.200000e-03
6.300000e-03
5.100000e-03
2.790000e-02
2.800000e-02
3.600000e-03
3.500000e-03
3.040000e-02
7.700000e-03
6.300000e-03
3.300000e-03
3.430000e-02
4.400000e-02
6.400000e-03
3.400000e-02
2.340000e-02
2.880000e-02
3.530000e-02
9.800000e-03
7.200000e-03
8.100000e-03
7.070000e-02
2.500000e-02
2.630000e-02
1.240000e-02
2.000000e-02
5.200000e-03
1.870000e-02
5.270000e-02
2.470000e-02
1.210000e-02
1.190000e-02
5.700000e-03
2.440000e-02
2.660000e-02
4.750000e-02
2.480000e-02
3.240000e-02
3.440000e-02
7.100000e-03
8.900000e-03
5.050000e-02
1.930000e-02
2.810000e-02
1.300000e-02
1.740000e-02
9.000000e-04
3.910000e-02
7.000000e-03
4.400000e-03
3.750000e-02
4.050000e-02
1.520000e-02
7.600000e-03
8.500000e-03
2.250000e-02
1.470000e-02
2.570000e-02
3.900000e-03
5.180000e-02
1.800000e-02
1.100000e-02
8.050000e-02
1.810000e-02
6.090000e-02
7.900000e-03
4.460000e-02
1.200000e-02
1.300000e-02
3.070000e-02
9.300000e-03
9.300000e-03
3.230000e-02
7.000000e-03
4.320000e-02
3.540000e-02
1.570000e-02
5.300000e-03
1.060000e-02
5.340000e-02
9.500000e-03
2.330000e-02
1.380000e-02
3.410000e-02
2.500000e-02
2.700000e-03
2.560000e-02
2.650000e-02
5.600000e-03
7.500000e-03
5.870000e-02
6.200000e-03
2.300000e-03
2.780000e-02
1.800000e-03
2.900000e-03
3.400000e-03
7.700000e-03
1.290000e-02
2.310000e-02
2.590000e-02
2.200000e-03
8.500000e-03
2.300000e-03
5.900000e-03
9.000000e-03
8.200000e-03
7.600000e-03
3.880000e-02
9.900000e-03
4.600000e-03
3.010000e-02
4.800000e-03
8.600000e-03
1.450000e-02
2.630000e-02
2.780000e-02
1.240000e-02
2.010000e-02
2.710000e-02
5.500000e-03
8.100000e-03
2.130000e-02
3.500000e-03
4.890000e-02
2.810000e-02
2.080000e-02
7.900000e-03
5.850000e-02
5.890000e-02
6.900000e-03
4.810000e-02
1.020000e-02
5.000000e-03
1.850000e-02
1.090000e-02
1.670000e-02
2.330000e-02
1.000000e-04
2.600000e-03
4.900000e-03
2.240000e-02
1.690000e-02
1.320000e-02
2.690000e-02
4.070000e-02
8.200000e-03
5.200000e-03
5.100000e-03
7.110000e-02
8.900000e-03
2.900000e-03
1.520000e-02
5.100000e-03
8.600000e-03
1.860000e-02
9.400000e-03
2.630000e-02
3.470000e-02
1.310000e-02
2.310000e-02
2.840000e-02
2.700000e-03
1.450000e-02
1.600000e-02
6.800000e-03
2.920000e-02
1.830000e-02
1.310000e-02
2.130000e-02
2.190000e-02
1.600000e-03
4.600000e-03
2.350000e-02
8.300000e-03
3.190000e-02
2.400000e-03
2.420000e-02
1.090000e-02
3.000000e-03
1.070000e-02
1.380000e-02
1.800000e-03
2.350000e-02
2.100000e-03
1.650000e-02
1.240000e-02
2.000000e-03
3.170000e-02
1.530000e-02
1.060000e-02
2.460000e-02
8.500000e-03
3.400000e-03
2.720000e-02
1.230000e-02
1.200000e-03
7.400000e-03
2.380000e-02
2.700000e-03
7.200000e-03
3.910000e-02
1.480000e-02
1.070000e-02
1.080000e-02
3.200000e-03
2.120000e-02
1.180000e-02
4.900000e-03
3.200000e-03
7.200000e-03
3.400000e-02
1.430000e-02
1.500000e-02
1.270000e-02
9.800000e-03
2.140000e-02
1.100000e-02
1.450000e-02
1.380000e-02
3.290000e-02
5.600000e-03
1.120000e-02
2.580000e-02
1.980000e-02
1.160000e-02
1.600000e-02
1.260000e-02
2.000000e-03
4.720000e-02
1.940000e-02
1.610000e-02
1.900000e-03
3.580000e-02
1.540000e-02
5.920000e-02
1.970000e-02
2.190000e-02
1.010000e-02
4.300000e-03
8.200000e-03
2.200000e-03
5.000000e-03
1.550000e-02
1.520000e-02
1.220000e-02
3.590000e-02
1.230000e-02
1.880000e-02
1.380000e-02
1.050000e-02
5.700000e-03
1.710000e-02
2.160000e-02
4.090000e-02
4.720000e-02
8.200000e-03
2.310000e-02
7.000000e-04
1.560000e-02
8.300000e-03
1.140000e-02
2.520000e-02
2.100000e-03
1.050000e-02
3.950000e-02
5.300000e-03
7.100000e-03
5.450000e-02
1.090000e-02
6.200000e-03
3.300000e-03
6.900000e-03
3.500000e-02
7.200000e-03
1.300000e-02
5.400000e-03
2.010000e-02
5.290000e-02
1.710000e-02
4.900000e-03
6.200000e-02
1.140000e-02
9.290000e-02
2.700000e-02
2.200000e-02
2.750000e-02
5.100000e-03
2.150000e-02
2.500000e-03
1.500000e-02
6.200000e-03
5.600000e-03
4.150000e-02
1.710000e-02
3.400000e-03
4.190000e-02
2.600000e-02
2.030000e-02
9.200000e-03
4.900000e-03
1.520000e-02
2.340000e-02
2.670000e-02
1.890000e-02
1.570000e-02
1.040000e-02
1.550000e-02
3.750000e-02
3.600000e-03
1.200000e-02
1.530000e-02
1.380000e-02
7.700000e-03
1.190000e-02
5.820000e-02
3.400000e-03
1.300000e-03
2.650000e-02
8.300000e-03
1.920000e-02
1.400000e-02
2.250000e-02
5.900000e-03
3.000000e-03
8.600000e-03
6.300000e-03
7.500000e-03
8.900000e-03
2.600000e-02
5.600000e-03
2.060000e-02
1.520000e-02
4.510000e-02
1.460000e-02
4.260000e-02
1.230000e-02
6.000000e-02
2.190000e-02
1.030000e-02
2.690000e-02
8.500000e-03
7.600000e-03
1.100000e-02
1.330000e-02
3.910000e-02
9.300000e-03
5.300000e-03
2.040000e-02
5.400000e-03
6.000000e-03
2.180000e-02
9.700000e-03
2.110000e-02
1.880000e-02
7.200000e-03
6.100000e-03
1.250000e-02
1.750000e-02
1.560000e-02
1.800000e-02
2.800000e-03
3.040000e-02
5.440000e-02
6.960000e-02
1.500000e-02
4.050000e-02
7.200000e-03
2.370000e-02
6.070000e-02
8.800000e-03
4.130000e-02
5.870000e-02
1.950000e-02
1.170000e-02
5.700000e-03
6.100000e-03
2.500000e-03
2.760000e-02
5.300000e-03
1.070000e-02
2.180000e-02
1.540000e-02
3.870000e-02
1.470000e-02
8.000000e-03
8.870000e-02
3.270000e-02
6.000000e-03
2.760000e-02
3.610000e-02
2.020000e-02
1.500000e-03
1.100000e-03
2.750000e-02
1.140000e-02
1.100000e-03
8.300000e-03
3.600000e-03
2.600000e-03
1.390000e-02
2.440000e-02
1.380000e-02
6.180000e-02
1.390000e-02
3.000000e-04
8.000000e-03
4.810000e-02
5.200000e-03
1.330000e-02
2.380000e-02
4.150000e-02
2.190000e-02
7.900000e-03
7.300000e-03
5.500000e-03
1.540000e-02
1.900000e-03
1.450000e-02
1.990000e-02
4.200000e-02
4.260000e-02
9.500000e-03
2.000000e-03
9.000000e-04
7.300000e-03
8.700000e-03
3.090000e-02
7.100000e-03
2.060000e-02
1.220000e-02
1.050000e-02
1.980000e-02
1.060000e-02
1.660000e-02
9.500000e-03
3.510000e-02
5.580000e-02
3.570000e-02
1.510000e-02
5.500000e-03
4.600000e-02
2.600000e-02
2.310000e-02
8.000000e-03
1.360000e-02
3.780000e-02
1.990000e-02
5.800000e-03
7.600000e-03
4.700000e-03
1.630000e-02
1.900000e-02
2.660000e-02
3.290000e-02
4.900000e-03
1.620000e-02
4.200000e-03
2.760000e-02
6.600000e-02
1.950000e-02
2.780000e-02
2.040000e-02
4.900000e-03
1.760000e-02
1.090000e-02
3.990000e-02
4.650000e-02
8.040000e-02
1.000000e-02
3.000000e-03
1.040000e-02
2.330000e-02
2.530000e-02
1.340000e-02
1.370000e-02
1.480000e-02
7.300000e-03
4.940000e-02
1.410000e-02
5.300000e-03
6.000000e-03
3.520000e-02
3.260000e-02
4.900000e-02
1.030000e-02
3.520000e-02
9.000000e-03
2.220000e-02
2.450000e-02
1.540000e-02
1.000000e-03
4.520000e-02
4.600000e-03
3.440000e-02
9.400000e-03
1.380000e-02
1.250000e-02
1.750000e-02
2.640000e-02
7.200000e-03
6.200000e-03
1.140000e-02
1.940000e-02
1.500000e-02
2.490000e-02
7.400000e-03
1.050000e-02
3.090000e-02
2.400000e-03
6.600000e-03
3.020000e-02
2.660000e-02
2.900000e-03
1.190000e-02
2.090000e-02
1.410000e-02
9.100000e-03
3.130000e-02
2.880000e-02
2.470000e-02
1.660000e-02
1.820000e-02
3.190000e-02
4.000000e-03
1.370000e-02
5.900000e-03
4.300000e-03
1.040000e-02
6.500000e-03
2.000000e-03
5.800000e-03
8.660000e-02
3.290000e-02
3.800000e-03
2.020000e-02
4.600000e-03
8.750000e-02
1.880000e-02
2.850000e-02
1.850000e-02
1.290000e-02
2.160000e-02
2.630000e-02
5.000000e-04
1.210000e-02
1.580000e-02
8.600000e-03
1.850000e-02
7.000000e-03
1.360000e-02
1.410000e-02
3.200000e-03
1.620000e-02
2.170000e-02
2.610000e-02
2.680000e-02
1.540000e-02
1.610000e-02
9.700000e-03
1.800000e-03
2.200000e-03
3.340000e-02
4.500000e-03
7.300000e-03
1.440000e-02
1.600000e-03
2.160000e-02
5.430000e-02
3.900000e-03
1.240000e-02
3.270000e-02
3.200000e-03
2.050000e-02
9.200000e-03
3.800000e-02
1.010000e-02
3.420000e-02
2.840000e-02
4.100000e-02
4.600000e-02
3.600000e-03
3.400000e-03
4.440000e-02
1.500000e-02
2.000000e-02
1.780000e-02
7.600000e-03
2.600000e-03
1.050000e-02
3.600000e-03
2.280000e-02
2.100000e-02
2.890000e-02
5.500000e-03
4.000000e-04
1.290000e-02
4.780000e-02
6.500000e-02
7.200000e-03
8.700000e-03
2.760000e-02
1.820000e-02
2.510000e-02
3.220000e-02
8.100000e-03
6.800000e-03
4.800000e-02
3.800000e-03
1.780000e-02
1.370000e-02
6.960000e-02
1.060000e-02
2.970000e-02
1.340000e-02
1.140000e-02
4.100000e-03
8.800000e-03
4.000000e-03
1.990000e-02
1.160000e-02
3.010000e-02
2.420000e-02
4.890000e-02
7.000000e-03
9.600000e-03
6.100000e-03
2.030000e-02
2.720000e-02
2.450000e-02
1.300000e-02
2.750000e-02
1.680000e-02
1.400000e-03
2.240000e-02
1.390000e-02
1.410000e-02
1.210000e-02
5.470000e-02
8.500000e-03
8.700000e-03
1.240000e-02
1.220000e-02
9.300000e-03
3.030000e-02
4.380000e-02
7.100000e-03
1.150000e-02
1.480000e-02
1.340000e-02
8.800000e-03
7.300000e-03
6.700000e-03
2.280000e-02
1.050000e-02
5.300000e-03
1.720000e-02
1.660000e-02
3.480000e-02
6.300000e-03
3.300000e-03
6.210000e-02
8.800000e-03
2.800000e-02
3.030000e-02
3.070000e-02
2.810000e-02
7.900000e-03
7.400000e-03
3.450000e-02
5.900000e-03
2.060000e-02
3.940000e-02
1.190000e-02
2.540000e-02
2.400000e-02
3.600000e-02
2.030000e-02
4.300000e-03
2.160000e-02
2.420000e-02
1.240000e-02
3.580000e-02
5.700000e-03
3.900000e-03
5.490000e-02
1.030000e-02
1.730000e-02
5.890000e-02
2.600000e-02
2.450000e-02
3.610000e-02
3.180000e-02
5.700000e-03
2.300000e-03
6.900000e-03
5.900000e-03
1.350000e-02
9.700000e-03
1.360000e-02
2.240000e-02
5.600000e-03
5.000000e-03
4.520000e-02
1.920000e-02
6.200000e-03
1.830000e-02
2.070000e-02
1.210000e-02
2.200000e-03
2.420000e-02
3.800000e-03
1.240000e-02
1.180000e-02
2.390000e-02
1.020000e-02
2.420000e-02
8.200000e-03
3.220000e-02
8.300000e-02
9.000000e-03
2.700000e-02
3.200000e-03
1.860000e-02
1.360000e-02
3.030000e-02
1.710000e-02
3.150000e-02
2.820000e-02
1.910000e-02
4.800000e-03
7.500000e-03
2.770000e-02
1.730000e-02
5.900000e-03
2.740000e-02
8.800000e-03
2.990000e-02
4.800000e-03
1.390000e-02
1.530000e-02
2.420000e-02
3.340000e-02
1.370000e-02
1.840000e-02
4.710000e-02
1.440000e-02
3.060000e-02
4.700000e-03
1.800000e-03
3.770000e-02
2.100000e-03
7.760000e-02
1.420000e-02
4.400000e-03
2.520000e-02
4.220000e-02
2.000000e-04
2.140000e-02
1.660000e-02
8.900000e-03
9.800000e-03
4.500000e-03
6.100000e-03
4.220000e-02
2.700000e-03
1.030000e-02
3.050000e-02
5.860000e-02
3.120000e-02
6.400000e-03
1.000000e-02
1.100000e-02
9.500000e-03
1.790000e-02
1.750000e-02
2.000000e-02
6.850000e-02
2.220000e-02
5.780000e-02
6.000000e-03
4.370000e-02
9.700000e-03
1.430000e-02
4.100000e-03
3.920000e-02
1.180000e-02
3.040000e-02
1.240000e-02
3.400000e-03
4.800000e-03
1.100000e-02
2.370000e-02
2.820000e-02
4.820000e-02
3.710000e-02
2.770000e-02
4.130000e-02
1.650000e-02
3.450000e-02
1.680000e-02
6.600000e-03
1.250000e-02
4.700000e-03
1.450000e-02
6.900000e-03
1.174000e-01
2.660000e-02
4.910000e-02
9.200000e-03
3.160000e-02
1.200000e-03
3.050000e-02
7.500000e-03
3.100000e-02
4.580000e-02
5.320000e-02
8.100000e-03
1.970000e-02
3.090000e-02
2.840000e-02
1.470000e-02
3.760000e-02
3.540000e-02
4.300000e-03
2.070000e-02
2.700000e-02
8.700000e-03
3.030000e-02
1.570000e-02
2.920000e-02
1.000000e-02
2.470000e-02
1.280000e-02
7.400000e-03
8.500000e-03
2.120000e-02
1.620000e-02
3.180000e-02
9.200000e-03
2.600000e-03
1.140000e-02
3.330000e-02
6.920000e-02
4.230000e-02
4.200000e-03
3.100000e-03
1.270000e-02
2.280000e-02
2.770000e-02
3.620000e-02
6.100000e-03
1.460000e-02
7.500000e-03
6.800000e-03
2.410000e-02
7.500000e-03
1.620000e-02
1.860000e-02
2.150000e-02
2.600000e-03
1.340000e-02
3.230000e-02
7.330000e-02
3.230000e-02
2.900000e-03
5.010000e-02
1.400000e-03
7.640000e-02
1.950000e-02
2.200000e-03
2.420000e-02
8.600000e-03
1.900000e-03
1.850000e-02
7.700000e-03
8.200000e-03
1.610000e-02
3.500000e-02
7.000000e-03
7.200000e-03
7.600000e-03
3.890000e-02
3.560000e-02
2.330000e-02
5.000000e-03
1.750000e-02
1.200000e-03
2.200000e-02
1.200000e-02
2.360000e-02
2.260000e-02
3.140000e-02
1.600000e-03
8.500000e-03
3.300000e-02
2.300000e-02
1.610000e-02
8.900000e-03
2.610000e-02
2.210000e-02
1.720000e-02
1.300000e-03
8.200000e-03
8.800000e-03
1.610000e-02
2.100000e-02
1.660000e-02
9.500000e-03
1.940000e-02
5.000000e-03
1.100000e-02
4.900000e-03
2.280000e-02
1.820000e-02
1.218000e-01
2.200000e-03
1.210000e-02
6.300000e-03
9.500000e-03
6.400000e-03
6.490000e-02
3.350000e-02
1.400000e-02
5.130000e-02
1.560000e-02
1.200000e-03
1.030000e-02
3.300000e-03
1.320000e-02
1.280000e-02
8.400000e-03
4.210000e-02
6.400000e-02
1.470000e-02
1.780000e-02
1.070000e-02
9.200000e-03
4.850000e-02
2.170000e-02
6.200000e-03
4.500000e-02
2.810000e-02
1.200000e-02
2.790000e-02
2.260000e-02
3.100000e-03
6.000000e-04
4.200000e-03
1.340000e-02
7.000000e-03
9.700000e-03
2.290000e-02
1.330000e-02
8.400000e-03
1.960000e-02
1.550000e-02
3.420000e-02
7.800000e-03
2.190000e-02
3.750000e-02
1.080000e-02
2.300000e-03
4.400000e-03
1.870000e-02
4.100000e-03
6.800000e-03
2.430000e-02
4.100000e-03
2.800000e-03
1.480000e-02
8.300000e-03
6.470000e-02
9.800000e-03
2.500000e-03
5.740000e-02
9.400000e-03
1.000000e-02
1.420000e-02
5.000000e-04
2.400000e-03
3.200000e-03
1.840000e-02
2.410000e-02
1.200000e-03
2.180000e-02
1.070000e-02
1.850000e-02
7.700000e-03
2.670000e-02
7.000000e-04
2.320000e-02
1.060000e-02
2.340000e-02
9.600000e-03
1.930000e-02
3.270000e-02
2.700000e-03
4.410000e-02
2.490000e-02
8.300000e-03
2.930000e-02
6.000000e-03
4.800000e-03
4.400000e-03
1.430000e-02
2.530000e-02
1.840000e-02
1.450000e-02
1.750000e-02
2.930000e-02
4.490000e-02
9.300000e-03
2.400000e-02
1.270000e-02
6.470000e-02
2.700000e-02
1.160000e-02
6.400000e-03
4.610000e-02
2.130000e-02
4.800000e-03
1.130000e-02
9.200000e-03
2.590000e-02
2.610000e-02
2.910000e-02
1.750000e-02
2.160000e-02
6.900000e-03
6.020000e-02
1.790000e-02
1.120000e-02
3.560000e-02
2.980000e-02
1.270000e-02
6.340000e-02
4.100000e-02
5.140000e-02
9.000000e-03
1.420000e-02
4.000000e-04
2.270000e-02
1.250000e-02
4.500000e-03
4.360000e-02
3.250000e-02
9.600000e-03
3.400000e-03
5.720000e-02
2.880000e-02
4.200000e-03
4.900000e-03
2.570000e-02
2.310000e-02
1.100000e-02
4.850000e-02
9.900000e-03
4.350000e-02
4.050000e-02
2.940000e-02
1.890000e-02
1.240000e-02
3.540000e-02
7.700000e-03
2.440000e-02
6.200000e-03
5.600000e-03
1.000000e-04
7.200000e-03
8.400000e-03
1.940000e-02
4.390000e-02
1.660000e-02
1.200000e-03
1.490000e-02
8.900000e-03
2.540000e-02
8.400000e-03
2.610000e-02
1.640000e-02
2.800000e-03
3.500000e-02
6.800000e-03
7.600000e-03
3.170000e-02
2.760000e-02
1.300000e-02
5.920000e-02
4.860000e-02
2.930000e-02
2.180000e-02
1.440000e-02
2.260000e-02
1.080000e-02
1.270000e-02
2.980000e-02
4.500000e-03
1.060000e-02
3.770000e-02
1.210000e-02
2.330000e-02
1.570000e-02
9.800000e-03
2.410000e-02
9.900000e-03
1.130000e-02
3.900000e-03
3.100000e-03
8.800000e-03
5.300000e-02
1.530000e-02
2.500000e-03
1.070000e-02
2.400000e-03
8.300000e-03
2.800000e-03
3.110000e-02
3.850000e-02
3.170000e-02
1.810000e-02
8.000000e-03
1.890000e-02
6.900000e-03
4.620000e-02
5.000000e-02
2.900000e-03
1.760000e-02
2.480000e-02
4.510000e-02
5.300000e-03
1.830000e-02
1.810000e-02
2.000000e-02
1.950000e-02
8.100000e-03
5.100000e-03
7.700000e-03
7.500000e-03
4.400000e-03
3.700000e-03
2.910000e-02
4.660000e-02
1.130000e-02
1.890000e-02
4.000000e-03
8.700000e-03
2.690000e-02
9.100000e-03
6.300000e-03
3.960000e-02
8.000000e-04
4.300000e-03
3.750000e-02
8.400000e-03
7.800000e-03
2.700000e-03
1.700000e-03
8.400000e-03
3.370000e-02
4.050000e-02
3.060000e-02
3.670000e-02
9.200000e-03
3.400000e-03
1.220000e-02
3.100000e-03
4.720000e-02
2.430000e-02
1.630000e-02
6.100000e-03
1.300000e-03
1.370000e-02
9.800000e-03
6.400000e-03
8.100000e-03
7.900000e-03
9.100000e-03
6.900000e-03
1.000000e-03
1.230000e-02
2.320000e-02
5.000000e-03
3.540000e-02
2.370000e-02
2.280000e-02
1.050000e-02
2.190000e-02
4.150000e-02
1.390000e-02
1.570000e-02
3.600000e-03
4.750000e-02
2.800000e-03
5.800000e-03
6.800000e-03
9.700000e-03
2.590000e-02
2.010000e-02
2.170000e-02
7.800000e-03
5.000000e-03
6.200000e-03
1.020000e-02
8.100000e-03
5.140000e-02
1.030000e-02
9.600000e-03
2.500000e-03
2.100000e-02
3.860000e-02
3.880000e-02
2.800000e-03
6.220000e-02
1.830000e-02
2.310000e-02
1.710000e-02
6.100000e-03
1.620000e-02
5.900000e-03
6.360000e-02
3.190000e-02
2.230000e-02
1.200000e-03
5.100000e-03
2.180000e-02
2.000000e-03
3.400000e-03
2.070000e-02
1.710000e-02
4.450000e-02
8.400000e-03
8.700000e-03
4.190000e-02
3.610000e-02
1.230000e-02
3.400000e-03
2.230000e-02
2.700000e-03
4.160000e-02
1.640000e-02
4.390000e-02
9.100000e-03
3.810000e-02
1.700000e-03
1.760000e-02
2.470000e-02
1.740000e-02
1.080000e-02
1.070000e-02
1.660000e-02
7.700000e-03
3.370000e-02
5.700000e-03
4.700000e-03
1.390000e-02
9.900000e-03
1.020000e-02
2.820000e-02
2.200000e-03
2.090000e-02
7.500000e-03
1.210000e-02
2.700000e-02
1.040000e-02
1.550000e-02
2.320000e-02
8.500000e-03
7.200000e-03
9.000000e-03
3.130000e-02
1.080000e-02
1.800000e-02
8.000000e-03
5.920000e-02
2.240000e-02
3.870000e-02
1.800000e-03
5.000000e-03
3.200000e-03
2.730000e-02
1.880000e-02
1.220000e-02
2.170000e-02
9.700000e-03
1.170000e-02
9.000000e-04
3.840000e-02
6.250000e-02
2.660000e-02
8.700000e-03
1.100000e-03
7.400000e-03
2.060000e-02
2.040000e-02
1.500000e-03
4.760000e-02
4.500000e-03
3.400000e-02
2.380000e-02
3.070000e-02
3.610000e-02
2.760000e-02
3.500000e-03
5.060000e-02
2.640000e-02
7.760000e-02
5.010000e-02
2.370000e-02
3.480000e-02
2.190000e-02
1.300000e-02
1.280000e-02
2.090000e-02
1.520000e-02
3.870000e-02
3.700000e-03
4.600000e-03
1.290000e-02
7.800000e-03
5.900000e-03
5.800000e-03
1.580000e-02
1.740000e-02
4.190000e-02
2.080000e-02
2.800000e-03
1.660000e-02
4.130000e-02
9.000000e-03
6.600000e-03
2.140000e-02
2.420000e-02
2.460000e-02
2.600000e-03
2.110000e-02
9.800000e-03
3.310000e-02
1.050000e-02
1.300000e-03
7.700000e-03
5.170000e-02
1.060000e-02
2.860000e-02
1.690000e-02
3.670000e-02
3.200000e-03
2.520000e-02
5.100000e-03
5.030000e-02
1.900000e-03
3.310000e-02
2.300000e-03
3.400000e-03
1.650000e-02
6.180000e-02
3.800000e-03
1.560000e-02
1.120000e-02
1.450000e-02
4.000000e-04
2.330000e-02
4.100000e-03
5.700000e-03
1.200000e-02
2.710000e-02
2.180000e-02
5.800000e-03
5.250000e-02
2.200000e-03
5.210000e-02
2.490000e-02
3.480000e-02
3.800000e-02
1.570000e-02
1.750000e-02
1.680000e-02
3.200000e-03
7.400000e-03
2.390000e-02
5.770000e-02
1.650000e-02
9.700000e-03
6.200000e-03
4.500000e-03
4.600000e-03
2.420000e-02
7.600000e-03
9.900000e-03
1.430000e-02
2.170000e-02
6.990000e-02
6.300000e-03
1.470000e-02
3.310000e-02
1.430000e-02
4.700000e-03
8.400000e-03
1.270000e-02
5.000000e-04
2.300000e-03
1.430000e-02
2.000000e-02
9.700000e-03
3.240000e-02
5.600000e-03
2.300000e-03
2.350000e-02
7.000000e-04
1.590000e-02
3.500000e-03
1.990000e-02
4.100000e-03
4.300000e-03
4.500000e-03
8.750000e-02
3.830000e-02
5.570000e-02
1.900000e-03
1.870000e-02
7.000000e-04
1.370000e-02
1.410000e-02
1.300000e-03
1.910000e-02
1.410000e-02
1.000000e-04
6.800000e-03
2.820000e-02
4.920000e-02
4.000000e-03
1.260000e-02
5.400000e-03
3.740000e-02
3.000000e-04
1.100000e-03
1.030000e-02
6.700000e-03
1.080000e-02
2.210000e-02
1.800000e-03
2.100000e-02
5.070000e-02
2.200000e-02
1.330000e-02
2.500000e-03
1.920000e-02
5.500000e-03
1.760000e-02
4.300000e-03
6.700000e-03
3.200000e-02
7.000000e-03
3.550000e-02
1.940000e-02
5.000000e-03
7.400000e-03
1.560000e-02
6.000000e-04
6.580000e-02
1.930000e-02
5.290000e-02
3.560000e-02
2.100000e-03
2.760000e-02
1.000000e-04
3.590000e-02
1.760000e-02
1.520000e-02
1.990000e-02
1.800000e-03
3.800000e-03
1.900000e-02
3.300000e-03
7.000000e-03
1.380000e-02
7.300000e-03
2.970000e-02
1.700000e-03
2.880000e-02
3.000000e-03
1.070000e-02
1.930000e-02
9.500000e-03
1.280000e-02
2.580000e-02
3.410000e-02
2.480000e-02
1.470000e-02
1.250000e-02
2.450000e-02
5.900000e-03
6.900000e-03
3.450000e-02
2.020000e-02
2.200000e-02
1.740000e-02
4.600000e-03
