# Supplementary material for: A minimal chemo-mechanical Markov model for rotary catalysis of F1-ATPase
Source: Nat Commun. 2026 Jun 15;17:5310. doi: 10.1038/s41467-026-73844-0 (PMC13272679; doi:10.1038/s41467-026-73844-0)
Supplement: Supplementary file 4 — Source Data [file 41467_2026_73844_MOESM4_ESM.zip › SourceData/MainFigures/Fig4/KMC-lifetime_Fig4g.txt]

HIDDEN STATE #0
4.300000e-03
1.070000e-02
7.400000e-03
3.300000e-03
3.280000e-02
1.100000e-03
2.080000e-02
1.560000e-02
2.800000e-03
2.440000e-02
1.870000e-02
2.000000e-03
3.800000e-03
1.230000e-02
9.200000e-03
1.100000e-03
1.600000e-03
6.400000e-03
8.000000e-03
5.590000e-02
4.980000e-02
2.440000e-02
1.000000e-04
1.250000e-02
1.190000e-02
4.340000e-02
5.600000e-03
1.740000e-02
3.750000e-02
1.320000e-02
1.370000e-02
1.710000e-02
1.280000e-02
3.220000e-02
4.840000e-02
2.580000e-02
4.450000e-02
1.000000e-04
2.520000e-02
1.240000e-02
1.200000e-03
1.600000e-03
5.600000e-03
4.360000e-02
4.000000e-04
6.100000e-03
1.760000e-02
2.000000e-04
1.340000e-02
3.000000e-04
4.600000e-02
7.100000e-03
5.400000e-03
3.900000e-03
5.250000e-02
3.400000e-03
1.000000e-04
9.000000e-04
1.010000e-02
4.880000e-02
1.490000e-02
1.890000e-02
7.700000e-03
1.800000e-03
1.600000e-03
1.000000e-04
2.000000e-04
HIDDEN STATE #1
1.800000e-03
7.500000e-03
1.060000e-02
3.772000e-01
8.700000e-03
6.970000e-02
3.600000e-02
1.300000e-03
1.402000e-01
1.516000e-01
2.140000e-02
1.498000e-01
1.250000e-02
6.320000e-02
3.750000e-02
3.300000e-02
3.000000e-04
2.260000e-02
7.370000e-02
1.963000e-01
8.370000e-02
4.200000e-03
3.970000e-02
6.780000e-02
4.710000e-02
7.500000e-03
6.070000e-02
6.920000e-02
1.148000e-01
3.013000e-01
1.752000e-01
1.108000e-01
4.660000e-02
2.219000e-01
2.510000e-02
2.912000e-01
8.910000e-02
6.380000e-02
7.400000e-03
8.750000e-02
2.140000e-02
8.760000e-02
6.470000e-02
2.314000e-01
8.600000e-03
1.734000e-01
1.753000e-01
1.466000e-01
9.800000e-03
5.200000e-02
1.290000e-02
2.210000e-02
3.880000e-02
1.660000e-02
2.390000e-02
9.290000e-02
1.028000e-01
7.630000e-02
1.810000e-02
4.330000e-02
5.535000e-01
4.950000e-02
1.589000e-01
2.400000e-02
3.566000e-01
1.080000e-02
1.380000e-01
8.500000e-02
6.500000e-02
1.410000e-02
1.280000e-02
1.440000e-02
1.800000e-03
1.190000e-02
6.060000e-02
6.000000e-04
4.350000e-02
4.970000e-02
1.047000e-01
1.815000e-01
4.110000e-02
3.705000e-01
2.883000e-01
6.470000e-02
8.960000e-02
3.840000e-02
1.575000e-01
3.460000e-02
4.410000e-02
1.048000e-01
3.590000e-02
6.000000e-02
3.280000e-02
1.970000e-02
8.090000e-02
8.710000e-02
1.042000e-01
3.661000e-01
1.579000e-01
4.198000e-01
1.261000e-01
1.650000e-02
1.058000e-01
2.174000e-01
1.951000e-01
6.510000e-02
2.440000e-02
7.220000e-02
3.440000e-02
1.320000e-02
4.800000e-02
4.424000e-01
3.245000e-01
4.236000e-01
4.000000e-04
1.580000e-02
1.387000e-01
1.000000e-04
4.290000e-02
1.900000e-03
7.980000e-02
5.590000e-02
1.900000e-02
1.967000e-01
3.040000e-02
4.000000e-03
4.130000e-02
2.350000e-02
2.780000e-02
9.800000e-03
2.830000e-02
6.640000e-02
5.330000e-02
1.212000e-01
1.323000e-01
1.340000e-02
7.520000e-02
8.500000e-02
1.440000e-02
HIDDEN STATE #2
1.310000e-02
1.220000e-02
3.280000e-02
1.160000e-02
4.000000e-04
1.337000e-01
3.510000e-02
8.070000e-02
5.740000e-02
1.680000e-02
7.000000e-04
7.320000e-02
9.690000e-02
5.000000e-04
6.800000e-03
3.100000e-03
3.470000e-02
3.600000e-03
1.910000e-02
5.100000e-03
6.800000e-03
1.100000e-02
9.000000e-03
7.400000e-03
6.000000e-04
1.420000e-02
3.330000e-02
3.430000e-02
6.760000e-02
4.360000e-02
1.000000e-04
3.500000e-03
7.760000e-02
3.230000e-02
2.070000e-02
1.000000e-04
7.090000e-02
3.280000e-02
2.180000e-02
9.600000e-03
5.710000e-02
3.300000e-03
7.050000e-02
2.480000e-02
9.000000e-02
5.100000e-03
2.900000e-02
2.000000e-04
2.250000e-02
6.300000e-03
3.000000e-03
9.300000e-03
1.230000e-02
5.500000e-03
1.130000e-02
2.310000e-02
2.220000e-02
6.000000e-03
2.000000e-02
2.610000e-02
1.000000e-04
1.300000e-03
4.500000e-03
1.390000e-02
1.089000e-01
5.220000e-02
3.250000e-02
1.510000e-02
6.620000e-02
4.630000e-02
4.100000e-03
1.400000e-03
5.070000e-02
2.590000e-02
1.510000e-02
3.450000e-02
4.000000e-02
7.450000e-02
9.700000e-03
1.650000e-02
4.000000e-04
6.110000e-02
5.040000e-02
7.500000e-03
1.240000e-02
1.110000e-02
1.000000e-04
1.300000e-03
5.000000e-03
3.120000e-02
3.560000e-02
4.230000e-02
5.000000e-04
1.223000e-01
8.870000e-02
2.480000e-02
4.730000e-02
1.547000e-01
6.000000e-04
1.700000e-03
2.720000e-02
2.300000e-02
1.130000e-02
4.590000e-02
7.100000e-02
2.500000e-03
4.920000e-02
1.034000e-01
2.830000e-02
5.300000e-03
4.440000e-02
1.000000e-04
1.360000e-02
3.080000e-02
1.450000e-02
4.480000e-02
7.700000e-03
5.400000e-03
8.100000e-03
6.600000e-03
6.840000e-02
1.840000e-02
7.700000e-03
3.170000e-02
3.900000e-03
1.070000e-02
1.150000e-02
2.860000e-02
6.000000e-03
3.300000e-03
9.300000e-03
1.320000e-02
HIDDEN STATE #3
3.000000e-04
3.707000e-01
1.583000e-01
1.484000e-01
9.700000e-03
3.039000e-01
3.117000e-01
1.229000e-01
2.450000e-02
1.809000e-01
3.490000e-02
1.908000e-01
2.920000e-02
1.681000e-01
8.220000e-02
1.409000e-01
3.326000e-01
9.060000e-02
9.420000e-02
4.050000e-02
1.042000e-01
4.850000e-02
6.390000e-02
5.300000e-03
6.000000e-03
1.940000e-02
1.270000e-02
3.064000e-01
6.950000e-02
2.208000e-01
3.920000e-02
1.180000e-02
2.410000e-02
3.730000e-02
5.000000e-03
1.224000e-01
2.640000e-02
1.000000e-04
1.191000e-01
1.100000e-03
1.253000e-01
9.100000e-02
1.533000e-01
2.018000e-01
2.600000e-03
1.777000e-01
1.426000e-01
6.020000e-02
2.081000e-01
8.200000e-02
2.754000e-01
1.033000e-01
2.621000e-01
8.240000e-02
2.319000e-01
1.778000e-01
3.232000e-01
2.769000e-01
1.085000e-01
5.897000e-01
1.297000e-01
8.990000e-02
1.289000e-01
2.281000e-01
9.960000e-02
1.770000e-02
4.220000e-02
7.140000e-02
2.460000e-01
4.040000e-02
2.156000e-01
3.253000e-01
1.857000e-01
2.383000e-01
1.790000e-02
7.300000e-02
8.110000e-02
1.748000e-01
8.120000e-02
3.680000e-02
4.297000e-01
1.530000e-02
1.614000e-01
4.300000e-01
5.500000e-03
2.800000e-02
1.764000e-01
2.083000e-01
7.930000e-02
8.500000e-03
7.070000e-02
1.800000e-02
2.549000e-01
2.270000e-02
1.841000e-01
8.010000e-02
1.841000e-01
2.000000e-04
1.180000e-01
1.423000e-01
2.420000e-02
3.470000e-02
4.720000e-02
1.070000e-02
1.756000e-01
1.567000e-01
2.104000e-01
1.387000e-01
7.332000e-01
3.890000e-02
1.540000e-01
2.000000e-04
6.800000e-02
6.100000e-03
1.234000e-01
7.830000e-02
3.230000e-02
1.272000e-01
1.694000e-01
3.267000e-01
3.050000e-02
6.813000e-01
1.294000e-01
1.000000e-04
1.940000e-02
7.210000e-02
6.280000e-02
1.503000e-01
7.294000e-01
6.050000e-02
5.850000e-02
1.820000e-02
5.190000e-02
1.466000e-01
6.520000e-02
HIDDEN STATE #4
6.000000e-04
2.600000e-03
8.100000e-03
1.530000e-02
1.160000e-02
2.540000e-02
1.840000e-02
1.100000e-02
1.000000e-04
1.143000e-01
3.700000e-02
1.430000e-02
1.226000e-01
3.480000e-02
3.100000e-02
1.000000e-04
4.000000e-04
3.170000e-02
1.730000e-02
1.110000e-02
1.310000e-02
1.400000e-03
5.350000e-02
1.260000e-02
2.390000e-02
3.000000e-04
3.800000e-03
1.280000e-02
1.790000e-02
2.710000e-02
2.110000e-02
3.970000e-02
4.180000e-02
3.500000e-03
9.200000e-03
1.190000e-02
3.350000e-02
2.070000e-02
3.200000e-02
6.250000e-02
8.100000e-03
2.000000e-04
2.600000e-03
7.320000e-02
1.000000e-04
1.040000e-02
1.230000e-02
3.200000e-03
4.750000e-02
3.200000e-03
8.470000e-02
2.210000e-02
2.180000e-02
4.570000e-02
2.870000e-02
6.000000e-03
2.770000e-02
1.613000e-01
6.200000e-03
1.400000e-03
5.610000e-02
2.300000e-03
1.280000e-02
1.350000e-02
1.001000e-01
3.210000e-02
5.530000e-02
2.210000e-02
3.100000e-03
1.870000e-02
4.000000e-04
1.000000e-02
1.610000e-02
6.600000e-03
1.200000e-02
1.800000e-03
1.040000e-02
5.280000e-02
4.410000e-02
4.140000e-02
2.300000e-02
5.250000e-02
3.130000e-02
1.340000e-02
6.000000e-04
1.220000e-02
3.400000e-02
2.200000e-03
2.390000e-02
1.420000e-02
2.810000e-02
6.800000e-03
1.058000e-01
3.120000e-02
1.000000e-04
3.000000e-04
7.100000e-03
3.510000e-02
1.360000e-02
1.100000e-02
1.000000e-04
2.210000e-02
1.620000e-02
3.800000e-03
1.450000e-02
1.370000e-02
1.540000e-02
6.300000e-03
4.510000e-02
2.050000e-02
4.100000e-02
1.000000e-04
8.700000e-03
2.070000e-02
3.000000e-04
1.505000e-01
3.440000e-02
3.010000e-02
6.000000e-04
3.910000e-02
1.000000e-04
3.100000e-03
7.000000e-03
5.650000e-02
2.100000e-03
1.240000e-02
3.000000e-04
1.010000e-02
6.000000e-04
9.000000e-04
2.700000e-03
2.020000e-02
HIDDEN STATE #5
1.133000e-01
2.955000e-01
1.442000e-01
2.200000e-03
5.970000e-02
1.025800e+00
7.003000e-01
3.427000e-01
2.291000e-01
8.092000e-01
1.699000e-01
1.339500e+00
6.840000e-01
8.940000e-01
1.682000e-01
1.180000e-02
4.266000e-01
4.362000e-01
7.256000e-01
7.080000e-02
5.000000e-02
2.338000e-01
2.077000e-01
3.940000e-02
1.333000e-01
3.349000e-01
7.307000e-01
2.068000e-01
1.500000e-03
1.720000e-02
2.493000e-01
5.257000e-01
3.979000e-01
9.440000e-02
6.520000e-02
2.876000e-01
2.097000e-01
1.642000e-01
1.610000e-02
2.880000e-02
1.421000e-01
1.264000e-01
2.166000e-01
7.000000e-03
7.701000e-01
2.200000e-02
7.304000e-01
4.337000e-01
3.969000e-01
7.660000e-02
4.346000e-01
1.970000e-01
8.380000e-02
9.680000e-02
1.140000e-01
4.731000e-01
5.551000e-01
3.384000e-01
3.365000e-01
6.440000e-02
5.800000e-03
5.270000e-01
5.147000e-01
4.440000e-01
1.234000e-01
5.860000e-02
1.196000e-01
1.622000e-01
1.122000e-01
1.237000e-01
4.352000e-01
3.305000e-01
6.270000e-02
1.554000e-01
1.643000e-01
7.280000e-02
