# Supplementary material for: A minimal chemo-mechanical Markov model for rotary catalysis of F1-ATPase
Source: Nat Commun. 2026 Jun 15;17:5310. doi: 10.1038/s41467-026-73844-0 (PMC13272679; doi:10.1038/s41467-026-73844-0)
Supplement: Supplementary file 4 — Source Data [file 41467_2026_73844_MOESM4_ESM.zip › SourceData/SupplementaryFigures/S-Fig4/S-Fig4c_binding-affinities.csv]

#Set	log10(K_d1)	log10(K_d2)	log10(K_d3)
1	-7.334	-5.110	-4.611
2	-7.470	-4.883	-4.749
3	-7.516	-5.147	-4.648
4	-7.390	-4.876	-4.693
5	-7.427	-5.167	-4.588
6	-7.470	-5.084	-4.642
7	-7.493	-4.977	-4.618
8	-7.451	-5.185	-4.598
9	-7.438	-5.209	-4.527
10	-7.467	-5.139	-4.575
11	-7.450	-5.182	-4.653
12	-7.505	-5.124	-4.465
13	-7.446	-4.814	-4.814
14	-7.558	-5.147	-4.577
15	-7.356	-4.965	-4.708
16	-7.429	-5.088	-4.606
17	-7.508	-5.027	-4.590
18	-7.440	-4.866	-4.659
19	-7.441	-5.035	-4.583
20	-7.478	-5.154	-4.523
21	-7.410	-5.189	-4.497
22	-7.534	-5.227	-4.417
23	-7.470	-5.265	-4.377
24	-7.439	-4.842	-4.826
25	-7.464	-5.118	-4.625
26	-7.475	-5.279	-4.375
27	-7.442	-5.280	-4.337
28	-7.432	-5.303	-4.331
29	-7.401	-5.285	-4.367
30	-7.498	-5.228	-4.427
31	-7.449	-5.275	-4.366
32	-7.429	-5.260	-4.353
33	-7.416	-5.307	-4.373
34	-7.444	-5.310	-4.358
35	-7.562	-4.926	-4.615
36	-7.502	-5.053	-4.623
37	-7.476	-5.162	-4.407
38	-7.459	-4.895	-4.880
39	-7.376	-5.316	-4.350
40	-7.408	-5.282	-4.379
41	-7.382	-5.316	-4.327
42	-7.484	-4.786	-4.746
43	-7.546	-5.205	-4.468
44	-7.457	-5.135	-4.451
45	-7.554	-5.162	-4.428
46	-7.485	-5.162	-4.457
47	-7.412	-5.276	-4.360
48	-7.466	-5.282	-4.359
49	-7.358	-4.936	-4.889
50	-7.386	-5.290	-4.385
51	-7.376	-5.103	-4.463
52	-7.470	-5.226	-4.370
53	-7.466	-5.129	-4.500
54	-7.428	-5.302	-4.387
55	-7.359	-5.332	-4.367
56	-7.563	-5.137	-4.453
57	-7.449	-4.940	-4.725
58	-7.448	-5.246	-4.353
59	-7.492	-5.182	-4.447
60	-7.493	-5.269	-4.376
61	-7.571	-5.158	-4.443
62	-7.495	-5.300	-4.322
63	-7.436	-5.229	-4.407
64	-7.419	-5.321	-4.374
65	-7.483	-5.190	-4.419
66	-7.483	-5.279	-4.391
67	-7.506	-5.107	-4.445
68	-7.458	-5.188	-4.365
69	-7.509	-5.107	-4.442
70	-7.565	-5.121	-4.510
71	-7.518	-5.170	-4.498
72	-7.466	-5.253	-4.361
73	-7.464	-5.214	-4.457
74	-7.363	-5.313	-4.364
75	-7.482	-5.201	-4.443
76	-7.464	-5.302	-4.391
77	-7.533	-5.256	-4.387
78	-7.415	-5.295	-4.392
79	-7.428	-5.277	-4.340
80	-7.415	-5.309	-4.392
81	-7.550	-5.171	-4.451
82	-7.532	-5.239	-4.370
83	-7.470	-5.265	-4.325
84	-7.441	-5.259	-4.324
85	-7.560	-5.195	-4.406
86	-7.473	-5.247	-4.430
87	-7.503	-5.191	-4.436
88	-7.352	-4.936	-4.744
89	-7.430	-5.273	-4.317
90	-7.464	-5.231	-4.343
91	-7.492	-5.261	-4.375
92	-7.482	-5.228	-4.380
93	-7.445	-5.299	-4.398
94	-7.394	-5.327	-4.394
95	-7.501	-5.137	-4.390
96	-7.454	-5.162	-4.405
97	-7.466	-5.312	-4.336
98	-7.602	-5.192	-4.453
99	-7.370	-5.334	-4.313
100	-7.452	-5.279	-4.378
101	-7.505	-4.979	-4.659
102	-7.413	-5.375	-4.371
103	-7.371	-5.361	-4.340
104	-7.497	-5.240	-4.425
105	-7.459	-5.235	-4.386
106	-7.484	-5.068	-4.512
107	-7.380	-4.969	-4.689
108	-7.442	-5.244	-4.332
109	-7.423	-5.259	-4.408
110	-7.390	-5.260	-4.342
111	-7.422	-5.342	-4.393
112	-7.393	-5.332	-4.335
113	-7.435	-5.311	-4.361
114	-7.484	-5.245	-4.394
115	-7.521	-5.039	-4.578
116	-7.387	-5.326	-4.289
117	-7.427	-5.325	-4.287
118	-7.448	-5.298	-4.386
119	-7.415	-5.074	-4.670
120	-7.539	-5.236	-4.429
121	-7.493	-5.202	-4.442
122	-7.517	-5.271	-4.417
123	-7.542	-5.142	-4.417
124	-7.424	-5.243	-4.335
125	-7.543	-5.212	-4.436
126	-7.506	-5.285	-4.392
127	-7.435	-5.297	-4.376
128	-7.347	-5.289	-4.372
129	-7.490	-5.202	-4.363
130	-7.487	-5.280	-4.371
131	-7.459	-5.221	-4.429
132	-7.477	-5.084	-4.465
133	-7.547	-5.205	-4.358
134	-7.498	-5.256	-4.382
135	-7.560	-5.121	-4.483
136	-7.428	-5.296	-4.381
137	-7.456	-5.237	-4.418
138	-7.388	-5.361	-4.351
139	-7.476	-5.026	-4.532
140	-7.407	-5.286	-4.354
141	-7.496	-5.013	-4.599
142	-7.440	-5.222	-4.384
143	-7.434	-5.241	-4.402
144	-7.453	-5.309	-4.365
145	-7.424	-5.314	-4.328
146	-7.504	-5.288	-4.413
147	-7.440	-5.254	-4.379
148	-7.517	-5.251	-4.441
149	-7.492	-5.201	-4.435
150	-7.425	-4.839	-4.835
151	-7.564	-5.124	-4.517
152	-7.418	-5.373	-4.378
153	-7.417	-5.297	-4.353
154	-7.443	-5.274	-4.396
155	-7.502	-5.254	-4.359
156	-7.482	-5.212	-4.368
157	-7.499	-5.264	-4.402
158	-7.476	-5.254	-4.395
159	-7.456	-5.267	-4.309
160	-7.412	-5.358	-4.368
161	-7.545	-5.246	-4.425
162	-7.447	-5.242	-4.377
163	-7.407	-5.303	-4.361
164	-7.515	-5.210	-4.351
165	-7.582	-5.122	-4.552
166	-7.539	-5.250	-4.366
167	-7.456	-5.324	-4.324
168	-7.496	-5.223	-4.444
169	-7.485	-5.294	-4.334
170	-7.478	-5.232	-4.379
171	-7.464	-5.346	-4.334
172	-7.483	-5.361	-4.323
173	-7.392	-5.319	-4.357
174	-7.485	-5.227	-4.382
175	-7.545	-5.150	-4.428
176	-7.475	-5.284	-4.385
177	-7.444	-5.269	-4.386
178	-7.472	-5.271	-4.403
179	-7.590	-5.170	-4.398
180	-7.433	-5.295	-4.391
181	-7.464	-5.183	-4.395
182	-7.406	-5.369	-4.352
183	-7.363	-5.345	-4.323
184	-7.435	-5.253	-4.411
185	-7.502	-5.248	-4.427
186	-7.521	-5.079	-4.515
187	-7.476	-5.263	-4.356
188	-7.497	-5.140	-4.424
189	-7.495	-5.220	-4.423
190	-7.392	-4.892	-4.645
191	-7.446	-5.315	-4.382
192	-7.544	-5.238	-4.377
193	-7.565	-5.285	-4.361
194	-7.487	-5.165	-4.383
195	-7.467	-5.306	-4.340
196	-7.481	-5.296	-4.386
197	-7.414	-5.263	-4.456
198	-7.342	-5.254	-4.358
199	-7.392	-5.307	-4.314
200	-7.526	-5.172	-4.517
201	-7.530	-5.215	-4.416
202	-7.439	-5.312	-4.329
203	-7.473	-5.263	-4.366
204	-7.428	-5.269	-4.394
205	-7.538	-5.204	-4.418
206	-7.532	-5.164	-4.438
207	-7.473	-5.299	-4.326
208	-7.484	-5.281	-4.402
209	-7.412	-5.301	-4.394
210	-7.425	-5.322	-4.332
211	-7.463	-5.268	-4.432
212	-7.500	-4.993	-4.653
213	-7.454	-5.229	-4.348
214	-7.483	-5.286	-4.400
215	-7.441	-5.245	-4.345
216	-7.465	-5.316	-4.367
217	-7.387	-5.309	-4.350
218	-7.477	-5.204	-4.418
219	-7.394	-5.336	-4.315
220	-7.498	-5.242	-4.395
221	-7.498	-5.347	-4.335
222	-7.423	-5.234	-4.412
223	-7.564	-5.241	-4.427
224	-7.464	-5.261	-4.400
225	-7.487	-5.218	-4.405
226	-7.420	-5.281	-4.418
227	-7.463	-5.236	-4.405
228	-7.478	-5.227	-4.389
229	-7.461	-5.349	-4.335
230	-7.516	-5.203	-4.361
231	-7.507	-5.120	-4.466
232	-7.462	-5.257	-4.415
233	-7.456	-5.271	-4.414
234	-7.408	-5.289	-4.361
235	-7.467	-5.307	-4.377
236	-7.443	-5.239	-4.448
237	-7.524	-5.291	-4.423
238	-7.529	-5.234	-4.423
239	-7.493	-5.252	-4.429
240	-7.459	-5.204	-4.375
241	-7.476	-5.272	-4.367
242	-7.515	-5.225	-4.371
243	-7.512	-5.162	-4.415
244	-7.467	-5.227	-4.340
245	-7.421	-5.243	-4.397
246	-7.429	-5.298	-4.285
247	-7.489	-5.317	-4.312
248	-7.456	-5.251	-4.370
249	-7.455	-5.328	-4.374
250	-7.446	-5.292	-4.444
251	-7.472	-5.299	-4.355
252	-7.468	-5.299	-4.414
253	-7.488	-5.200	-4.385
254	-7.480	-5.229	-4.360
255	-7.441	-5.239	-4.351
256	-7.514	-5.234	-4.358
257	-7.417	-5.303	-4.387
258	-7.470	-5.258	-4.376
259	-7.498	-5.140	-4.443
260	-7.435	-5.224	-4.390
261	-7.438	-5.230	-4.402
262	-7.472	-5.216	-4.387
263	-7.375	-5.326	-4.397
264	-7.408	-5.272	-4.302
265	-7.468	-5.285	-4.405
266	-7.455	-5.290	-4.409
267	-7.438	-5.228	-4.380
268	-7.457	-5.211	-4.393
269	-7.589	-5.122	-4.434
270	-7.445	-5.273	-4.374
271	-7.446	-5.234	-4.428
272	-7.477	-5.226	-4.410
273	-7.430	-5.254	-4.295
274	-7.490	-5.215	-4.411
275	-7.499	-5.199	-4.370
276	-7.443	-5.326	-4.363
277	-7.447	-5.295	-4.373
278	-7.446	-5.227	-4.403
279	-7.326	-5.265	-4.324
280	-7.490	-5.280	-4.346
281	-7.498	-5.198	-4.405
282	-7.510	-5.208	-4.376
283	-7.450	-5.235	-4.406
284	-7.428	-5.266	-4.351
285	-7.476	-5.228	-4.380
286	-7.586	-5.233	-4.402
287	-7.507	-5.273	-4.358
288	-7.448	-5.233	-4.381
289	-7.457	-5.159	-4.387
290	-7.454	-5.212	-4.380
291	-7.475	-5.210	-4.347
292	-7.413	-5.332	-4.337
293	-7.499	-5.209	-4.392
294	-7.428	-5.309	-4.337
295	-7.497	-5.217	-4.373
296	-7.435	-5.237	-4.406
297	-7.472	-5.193	-4.436
298	-7.484	-5.187	-4.347
299	-7.487	-5.203	-4.380
300	-7.449	-5.292	-4.389
301	-7.479	-5.224	-4.339
302	-7.398	-5.298	-4.439
303	-7.442	-5.203	-4.357
304	-7.520	-5.202	-4.431
305	-7.442	-5.207	-4.366
306	-7.461	-5.268	-4.410
307	-7.536	-5.175	-4.362
308	-7.474	-5.313	-4.343
309	-7.489	-5.247	-4.351
310	-7.504	-5.101	-4.553
311	-7.484	-5.231	-4.323
312	-7.466	-5.355	-4.342
313	-7.552	-5.281	-4.429
314	-7.425	-5.330	-4.309
315	-7.402	-5.338	-4.391
316	-7.453	-5.241	-4.327
317	-7.502	-5.215	-4.437
318	-7.403	-5.070	-4.716
319	-7.430	-5.327	-4.402
320	-7.381	-5.331	-4.323
321	-7.467	-5.295	-4.371
322	-7.447	-5.298	-4.388
323	-7.365	-5.390	-4.287
324	-7.573	-5.130	-4.471
325	-7.365	-5.256	-4.361
326	-7.368	-5.277	-4.410
327	-7.402	-5.253	-4.373
328	-7.461	-5.295	-4.308
329	-7.500	-5.270	-4.432
330	-7.482	-5.326	-4.307
331	-7.517	-5.193	-4.469
332	-7.506	-5.180	-4.472
333	-7.534	-5.250	-4.369
334	-7.500	-5.307	-4.392
335	-7.430	-5.217	-4.411
336	-7.429	-5.272	-4.391
337	-7.452	-5.310	-4.406
338	-7.575	-5.199	-4.411
339	-7.508	-5.277	-4.358
340	-7.469	-5.218	-4.384
341	-7.504	-5.215	-4.455
342	-7.471	-5.278	-4.354
343	-7.461	-5.289	-4.394
344	-7.445	-5.262	-4.337
345	-7.492	-5.322	-4.369
346	-7.465	-5.222	-4.402
347	-7.556	-5.278	-4.442
348	-7.465	-5.282	-4.386
349	-7.504	-5.223	-4.369
350	-7.498	-5.217	-4.433
351	-7.401	-5.311	-4.377
352	-7.498	-5.268	-4.410
353	-7.469	-5.274	-4.386
354	-7.515	-5.129	-4.426
355	-7.435	-5.343	-4.287
356	-7.514	-5.147	-4.449
357	-7.539	-5.155	-4.416
358	-7.501	-5.175	-4.387
359	-7.454	-5.204	-4.425
360	-7.388	-5.238	-4.452
361	-7.455	-5.280	-4.389
362	-7.500	-5.204	-4.404
363	-7.376	-5.292	-4.441
364	-7.456	-5.285	-4.364
365	-7.387	-5.298	-4.301
366	-7.471	-5.192	-4.455
367	-7.416	-5.282	-4.361
368	-7.474	-5.235	-4.409
369	-7.483	-5.366	-4.313
370	-7.422	-5.318	-4.369
371	-7.529	-5.249	-4.414
372	-7.509	-5.212	-4.377
373	-7.469	-5.303	-4.381
374	-7.546	-5.190	-4.522
375	-7.494	-5.248	-4.399
376	-7.398	-4.971	-4.529
377	-7.413	-5.359	-4.350
378	-7.459	-5.239	-4.443
379	-7.304	-5.280	-4.373
380	-7.456	-5.314	-4.359
381	-7.503	-5.274	-4.350
382	-7.453	-5.268	-4.386
383	-7.375	-5.294	-4.346
384	-7.476	-5.259	-4.330
385	-7.512	-5.256	-4.395
386	-7.407	-5.371	-4.383
387	-7.537	-5.204	-4.476
388	-7.407	-5.229	-4.382
389	-7.492	-5.274	-4.369
390	-7.509	-5.145	-4.402
391	-7.531	-5.288	-4.341
392	-7.427	-5.276	-4.380
393	-7.544	-5.067	-4.512
394	-7.471	-5.323	-4.308
395	-7.504	-5.265	-4.422
396	-7.522	-4.971	-4.582
397	-7.551	-5.234	-4.404
398	-7.450	-5.193	-4.436
399	-7.473	-5.277	-4.423
400	-7.361	-5.346	-4.284
401	-7.519	-5.284	-4.425
402	-7.471	-5.160	-4.474
403	-7.462	-5.208	-4.409
404	-7.494	-5.195	-4.411
405	-7.418	-5.310	-4.364
406	-7.350	-5.352	-4.359
407	-7.420	-5.241	-4.406
408	-7.438	-5.205	-4.390
409	-7.467	-5.218	-4.419
410	-7.472	-5.296	-4.393
411	-7.524	-5.234	-4.417
412	-7.529	-5.192	-4.415
413	-7.464	-5.300	-4.379
414	-7.449	-5.259	-4.423
415	-7.312	-5.302	-4.384
416	-7.451	-5.287	-4.368
417	-7.499	-5.241	-4.414
418	-7.474	-5.237	-4.315
419	-7.444	-5.278	-4.337
420	-7.513	-5.225	-4.391
421	-7.477	-5.182	-4.421
422	-7.452	-5.229	-4.371
423	-7.486	-5.236	-4.390
424	-7.513	-5.117	-4.505
425	-7.422	-5.233	-4.415
426	-7.480	-5.249	-4.394
427	-7.503	-5.164	-4.474
428	-7.420	-5.310	-4.382
429	-7.495	-5.247	-4.441
430	-7.447	-5.117	-4.493
431	-7.497	-5.236	-4.451
432	-7.336	-5.349	-4.365
433	-7.449	-5.307	-4.323
434	-7.511	-5.095	-4.488
435	-7.547	-5.275	-4.380
436	-7.481	-5.320	-4.365
437	-7.499	-5.226	-4.492
438	-7.464	-5.242	-4.367
439	-7.574	-5.083	-4.471
440	-7.453	-5.272	-4.399
441	-7.491	-5.276	-4.440
442	-7.473	-5.252	-4.402
443	-7.487	-5.192	-4.380
444	-7.470	-5.275	-4.402
445	-7.502	-5.295	-4.414
446	-7.459	-5.203	-4.372
447	-7.452	-5.260	-4.379
448	-7.531	-5.175	-4.431
449	-7.497	-5.207	-4.456
450	-7.404	-5.388	-4.323
451	-7.443	-5.298	-4.333
452	-7.608	-5.174	-4.498
453	-7.386	-5.258	-4.408
454	-7.416	-5.242	-4.335
455	-7.532	-5.295	-4.354
456	-7.514	-5.254	-4.404
457	-7.488	-5.176	-4.481
458	-7.472	-5.193	-4.416
459	-7.505	-5.239	-4.396
460	-7.448	-5.193	-4.389
461	-7.412	-5.291	-4.348
462	-7.508	-5.174	-4.445
463	-7.484	-5.222	-4.367
464	-7.538	-5.283	-4.327
465	-7.439	-5.208	-4.420
466	-7.454	-5.184	-4.392
467	-7.507	-5.234	-4.407
468	-7.489	-5.244	-4.448
469	-7.539	-5.228	-4.396
470	-7.438	-5.180	-4.365
471	-7.512	-5.291	-4.363
472	-7.514	-5.122	-4.448
473	-7.599	-5.248	-4.359
474	-7.491	-5.150	-4.410
475	-7.422	-5.238	-4.330
476	-7.421	-5.253	-4.439
477	-7.392	-5.241	-4.302
478	-7.443	-5.311	-4.326
479	-7.471	-5.240	-4.437
480	-7.455	-5.257	-4.429
481	-7.326	-5.327	-4.407
482	-7.513	-5.261	-4.348
483	-7.321	-5.281	-4.319
484	-7.395	-5.281	-4.331
485	-7.434	-5.243	-4.428
486	-7.421	-5.243	-4.455
487	-7.524	-5.137	-4.452
488	-7.529	-4.976	-4.817
489	-7.471	-5.232	-4.408
490	-7.511	-5.248	-4.383
491	-7.451	-5.295	-4.408
492	-7.462	-5.324	-4.375
493	-7.472	-5.299	-4.392
494	-7.456	-5.305	-4.304
495	-7.505	-5.197	-4.453
496	-7.512	-5.299	-4.441
497	-7.412	-5.395	-4.384
498	-7.466	-5.181	-4.373
499	-7.504	-5.291	-4.375
500	-7.499	-5.160	-4.413
501	-7.454	-5.340	-4.349
502	-7.551	-5.036	-4.761
503	-7.363	-5.271	-4.370
504	-7.487	-5.207	-4.382
505	-7.447	-4.853	-4.792
506	-7.460	-5.192	-4.440
507	-7.491	-5.256	-4.335
508	-7.558	-5.169	-4.370
509	-7.489	-5.205	-4.430
510	-7.413	-5.237	-4.446
511	-7.425	-5.238	-4.351
512	-7.523	-5.233	-4.416
513	-7.424	-5.299	-4.449
514	-7.449	-5.298	-4.367
515	-7.438	-5.301	-4.379
516	-7.460	-5.255	-4.393
517	-7.422	-5.301	-4.382
518	-7.596	-5.142	-4.491
519	-7.439	-5.274	-4.404
520	-7.516	-5.281	-4.295
521	-7.525	-5.133	-4.518
522	-7.425	-5.327	-4.413
523	-7.497	-5.152	-4.407
524	-7.443	-5.274	-4.423
525	-7.460	-5.318	-4.383
526	-7.473	-5.183	-4.416
527	-7.471	-5.224	-4.382
528	-7.485	-5.219	-4.326
529	-7.442	-5.305	-4.391
530	-7.471	-5.144	-4.425
531	-7.457	-5.282	-4.379
532	-7.494	-5.126	-4.530
533	-7.466	-5.248	-4.343
534	-7.348	-5.288	-4.374
535	-7.509	-5.234	-4.418
536	-7.447	-5.283	-4.389
537	-7.473	-5.217	-4.427
538	-7.465	-5.240	-4.387
539	-7.415	-5.226	-4.429
540	-7.492	-5.254	-4.332
541	-7.419	-5.255	-4.361
542	-7.496	-5.195	-4.434
543	-7.420	-4.893	-4.746
544	-7.338	-4.887	-4.743
545	-7.363	-5.277	-4.339
546	-7.519	-5.187	-4.422
547	-7.492	-5.249	-4.429
548	-7.467	-5.164	-4.383
549	-7.361	-5.191	-4.386
550	-7.383	-5.306	-4.353
551	-7.427	-5.256	-4.433
552	-7.313	-5.311	-4.402
553	-7.458	-5.194	-4.412
554	-7.462	-5.267	-4.378
555	-7.502	-5.224	-4.472
556	-7.524	-4.931	-4.675
557	-7.502	-5.163	-4.423
558	-7.431	-5.340	-4.318
559	-7.442	-5.265	-4.281
560	-7.495	-5.304	-4.376
561	-7.485	-5.189	-4.376
562	-7.562	-5.028	-4.535
563	-7.487	-5.310	-4.374
564	-7.400	-5.256	-4.367
565	-7.501	-5.216	-4.399
566	-7.392	-5.369	-4.383
567	-7.471	-5.235	-4.360
568	-7.588	-5.151	-4.400
569	-7.484	-5.328	-4.331
570	-7.514	-5.239	-4.350
571	-7.495	-5.169	-4.481
572	-7.454	-5.278	-4.352
573	-7.371	-5.298	-4.359
574	-7.458	-5.220	-4.332
575	-7.524	-5.232	-4.436
576	-7.400	-5.313	-4.357
577	-7.318	-5.286	-4.340
578	-7.481	-5.259	-4.336
579	-7.518	-5.197	-4.393
580	-7.480	-5.232	-4.421
581	-7.471	-5.293	-4.417
582	-7.470	-5.238	-4.359
583	-7.395	-5.371	-4.411
584	-7.508	-5.212	-4.435
585	-7.530	-5.220	-4.397
586	-7.519	-5.221	-4.371
587	-7.489	-5.241	-4.336
588	-7.448	-5.191	-4.426
589	-7.423	-5.259	-4.329
590	-7.378	-5.071	-4.666
591	-7.505	-5.269	-4.366
592	-7.443	-5.253	-4.393
593	-7.507	-5.235	-4.372
594	-7.527	-5.344	-4.387
595	-7.480	-5.283	-4.428
596	-7.473	-5.215	-4.351
597	-7.493	-5.235	-4.384
598	-7.427	-5.286	-4.254
599	-7.414	-5.385	-4.401
600	-7.479	-5.201	-4.399
601	-7.416	-5.171	-4.444
602	-7.439	-5.309	-4.456
603	-7.395	-5.280	-4.363
604	-7.463	-5.329	-4.308
605	-7.534	-5.190	-4.405
606	-7.449	-5.229	-4.359
607	-7.557	-5.233	-4.449
608	-7.398	-5.284	-4.364
609	-7.425	-5.192	-4.370
610	-7.445	-5.250	-4.347
611	-7.454	-5.209	-4.355
612	-7.489	-5.297	-4.358
613	-7.476	-5.195	-4.394
614	-7.468	-5.166	-4.397
615	-7.420	-5.276	-4.356
616	-7.472	-5.258	-4.384
617	-7.466	-5.263	-4.407
618	-7.430	-5.140	-4.467
619	-7.462	-5.254	-4.349
620	-7.435	-5.232	-4.418
621	-7.466	-5.297	-4.334
622	-7.421	-5.249	-4.373
623	-7.425	-5.271	-4.357
624	-7.498	-5.092	-4.465
625	-7.503	-5.312	-4.319
626	-7.531	-5.189	-4.350
627	-7.500	-5.222	-4.342
628	-7.518	-5.318	-4.307
629	-7.551	-5.229	-4.387
630	-7.543	-5.150	-4.450
631	-7.442	-5.262	-4.398
632	-7.556	-5.139	-4.507
633	-7.399	-5.226	-4.357
634	-7.455	-5.236	-4.450
635	-7.473	-5.248	-4.420
636	-7.506	-5.284	-4.425
637	-7.435	-5.192	-4.366
638	-7.507	-5.284	-4.414
639	-7.510	-5.206	-4.385
640	-7.602	-5.171	-4.438
641	-7.505	-5.226	-4.377
642	-7.445	-5.251	-4.357
643	-7.458	-5.244	-4.423
644	-7.413	-5.225	-4.328
645	-7.479	-5.188	-4.421
646	-7.495	-5.311	-4.342
647	-7.382	-5.308	-4.315
648	-7.493	-5.149	-4.416
649	-7.460	-5.210	-4.408
650	-7.366	-5.251	-4.356
651	-7.527	-5.157	-4.486
652	-7.453	-5.362	-4.267
653	-7.334	-5.261	-4.394
654	-7.499	-5.248	-4.370
655	-7.425	-5.184	-4.350
656	-7.424	-5.275	-4.417
657	-7.472	-5.184	-4.408
658	-7.508	-5.012	-4.693
659	-7.464	-5.104	-4.430
660	-7.483	-5.245	-4.419
661	-7.434	-5.392	-4.326
662	-7.498	-5.242	-4.367
663	-7.440	-5.155	-4.482
664	-7.475	-5.254	-4.357
665	-7.452	-5.276	-4.411
666	-7.447	-5.213	-4.374
667	-7.429	-5.352	-4.324
668	-7.447	-5.254	-4.379
669	-7.463	-5.228	-4.370
670	-7.440	-5.207	-4.395
671	-7.408	-5.355	-4.364
672	-7.446	-5.157	-4.444
673	-7.436	-5.215	-4.307
674	-7.466	-5.176	-4.394
675	-7.479	-5.195	-4.421
676	-7.467	-5.262	-4.320
677	-7.481	-5.282	-4.422
678	-7.465	-5.281	-4.358
679	-7.516	-5.193	-4.486
680	-7.507	-5.360	-4.351
681	-7.452	-5.254	-4.412
682	-7.471	-5.230	-4.409
683	-7.502	-5.063	-4.454
684	-7.484	-5.392	-4.342
685	-7.557	-5.185	-4.424
686	-7.477	-5.235	-4.461
687	-7.393	-5.248	-4.412
688	-7.538	-5.238	-4.386
689	-7.467	-5.213	-4.416
690	-7.416	-5.366	-4.361
691	-7.465	-5.298	-4.409
692	-7.475	-5.244	-4.382
693	-7.534	-5.221	-4.446
694	-7.554	-5.237	-4.376
695	-7.432	-5.198	-4.404
696	-7.518	-5.231	-4.367
697	-7.530	-5.144	-4.439
698	-7.519	-5.292	-4.413
699	-7.449	-5.222	-4.359
700	-7.433	-5.271	-4.335
701	-7.440	-5.303	-4.456
702	-7.454	-5.228	-4.323
703	-7.447	-5.166	-4.413
704	-7.405	-5.348	-4.430
705	-7.426	-5.302	-4.387
706	-7.472	-5.232	-4.426
707	-7.494	-5.220	-4.374
708	-7.452	-5.228	-4.478
709	-7.452	-5.290	-4.386
710	-7.538	-5.003	-4.564
711	-7.525	-5.154	-4.415
712	-7.495	-5.281	-4.319
713	-7.576	-5.182	-4.466
714	-7.473	-5.255	-4.376
715	-7.469	-5.243	-4.380
716	-7.442	-5.338	-4.276
717	-7.465	-5.306	-4.458
718	-7.454	-5.142	-4.448
719	-7.516	-5.265	-4.360
720	-7.483	-5.281	-4.436
721	-7.507	-5.201	-4.400
722	-7.509	-5.265	-4.316
723	-7.443	-5.232	-4.376
724	-7.390	-5.253	-4.399
725	-7.463	-5.129	-4.478
726	-7.519	-5.195	-4.397
727	-7.575	-5.187	-4.431
728	-7.504	-4.984	-4.700
729	-7.476	-5.097	-4.424
730	-7.464	-5.222	-4.354
731	-7.429	-5.229	-4.381
732	-7.458	-5.129	-4.439
733	-7.465	-5.290	-4.358
734	-7.504	-5.207	-4.354
735	-7.475	-5.276	-4.303
736	-7.427	-5.335	-4.334
737	-7.441	-5.319	-4.381
738	-7.492	-5.250	-4.348
739	-7.465	-5.164	-4.360
740	-7.439	-5.369	-4.395
741	-7.573	-5.146	-4.494
742	-7.572	-5.063	-4.463
743	-7.493	-5.251	-4.315
744	-7.465	-5.278	-4.413
745	-7.504	-5.265	-4.299
746	-7.449	-5.230	-4.402
747	-7.429	-5.282	-4.418
748	-7.541	-5.287	-4.359
749	-7.462	-5.332	-4.395
750	-7.466	-5.270	-4.358
751	-7.555	-5.197	-4.415
752	-7.456	-5.249	-4.404
753	-7.470	-5.209	-4.363
754	-7.455	-5.298	-4.425
755	-7.433	-5.275	-4.377
756	-7.459	-5.283	-4.457
757	-7.443	-5.219	-4.480
758	-7.441	-5.263	-4.338
759	-7.460	-5.227	-4.406
760	-7.537	-5.035	-4.665
761	-7.472	-5.094	-4.454
762	-7.374	-4.955	-4.613
763	-7.539	-5.247	-4.368
764	-7.483	-5.276	-4.291
765	-7.339	-5.359	-4.323
766	-7.480	-5.293	-4.273
767	-7.495	-5.152	-4.459
768	-7.475	-5.305	-4.348
769	-7.478	-5.097	-4.536
770	-7.448	-5.222	-4.439
771	-7.383	-5.336	-4.333
772	-7.530	-5.210	-4.388
773	-7.475	-5.194	-4.457
774	-7.443	-5.291	-4.403
775	-7.481	-5.175	-4.409
776	-7.476	-5.157	-4.413
777	-7.511	-5.260	-4.419
778	-7.421	-5.352	-4.316
779	-7.428	-5.281	-4.388
780	-7.497	-5.162	-4.490
781	-7.494	-5.347	-4.328
782	-7.550	-5.087	-4.554
783	-7.441	-5.309	-4.351
784	-7.597	-5.141	-4.460
785	-7.517	-5.304	-4.440
786	-7.536	-5.227	-4.396
787	-7.549	-5.197	-4.388
788	-7.477	-5.216	-4.369
789	-7.538	-5.150	-4.457
790	-7.384	-5.272	-4.319
791	-7.477	-5.191	-4.466
792	-7.450	-5.223	-4.352
793	-7.347	-5.321	-4.385
794	-7.560	-5.272	-4.391
795	-7.421	-5.255	-4.425
796	-7.406	-5.333	-4.289
797	-7.524	-5.200	-4.404
798	-7.543	-5.245	-4.382
799	-7.329	-5.315	-4.340
800	-7.469	-5.337	-4.376
801	-7.289	-5.302	-4.330
802	-7.395	-5.291	-4.336
803	-7.451	-5.233	-4.373
804	-7.456	-5.282	-4.417
805	-7.485	-5.282	-4.416
806	-7.481	-5.271	-4.332
807	-7.411	-5.337	-4.411
808	-7.442	-5.305	-4.353
809	-7.327	-5.369	-4.374
810	-7.494	-5.268	-4.405
811	-7.481	-5.246	-4.359
812	-7.583	-4.991	-4.532
813	-7.351	-5.227	-4.381
814	-7.436	-5.203	-4.398
815	-7.441	-5.242	-4.438
816	-7.514	-5.245	-4.352
817	-7.446	-5.265	-4.365
818	-7.452	-5.167	-4.443
819	-7.465	-5.175	-4.454
820	-7.390	-5.238	-4.407
821	-7.484	-5.216	-4.405
822	-7.520	-5.314	-4.401
823	-7.414	-5.312	-4.319
824	-7.557	-5.282	-4.350
825	-7.483	-5.284	-4.397
826	-7.560	-5.203	-4.367
827	-7.484	-5.283	-4.338
828	-7.487	-5.265	-4.352
829	-7.483	-5.330	-4.336
830	-7.537	-5.184	-4.397
831	-7.503	-5.178	-4.385
832	-7.441	-5.267	-4.295
833	-7.477	-5.322	-4.314
834	-7.459	-5.228	-4.485
835	-7.481	-5.249	-4.332
836	-7.451	-5.270	-4.362
837	-7.529	-5.240	-4.459
838	-7.559	-5.124	-4.420
839	-7.450	-5.244	-4.305
840	-7.440	-5.294	-4.389
841	-7.372	-5.313	-4.366
842	-7.523	-5.301	-4.346
843	-7.467	-5.275	-4.381
844	-7.503	-5.239	-4.397
845	-7.403	-5.295	-4.353
846	-7.445	-5.270	-4.391
847	-7.462	-5.309	-4.364
848	-7.383	-5.225	-4.338
849	-7.434	-5.306	-4.391
850	-7.510	-5.161	-4.369
851	-7.464	-5.208	-4.323
852	-7.415	-5.335	-4.355
853	-7.439	-5.297	-4.286
854	-7.452	-5.224	-4.357
855	-7.396	-5.237	-4.333
856	-7.366	-5.305	-4.397
857	-7.414	-5.238	-4.377
858	-7.365	-5.278	-4.412
859	-7.513	-5.211	-4.365
860	-7.399	-5.314	-4.280
861	-7.463	-5.226	-4.459
862	-7.538	-5.174	-4.388
863	-7.436	-5.258	-4.416
864	-7.488	-5.268	-4.382
865	-7.560	-5.206	-4.358
866	-7.455	-5.236	-4.410
867	-7.535	-5.234	-4.405
868	-7.495	-5.174	-4.508
869	-7.409	-4.793	-4.748
870	-7.520	-5.243	-4.396
871	-7.472	-5.169	-4.432
872	-7.480	-5.318	-4.357
873	-7.413	-5.307	-4.390
874	-7.487	-5.174	-4.419
875	-7.425	-5.244	-4.433
876	-7.488	-5.266	-4.443
877	-7.480	-5.266	-4.422
878	-7.486	-5.205	-4.407
879	-7.416	-5.323	-4.348
880	-7.486	-5.194	-4.440
881	-7.479	-5.265	-4.432
882	-7.549	-5.148	-4.489
883	-7.373	-5.330	-4.326
884	-7.442	-5.329	-4.329
885	-7.481	-5.259	-4.385
886	-7.387	-5.270	-4.360
887	-7.533	-5.270	-4.432
888	-7.576	-5.122	-4.419
889	-7.411	-5.237	-4.431
890	-7.493	-5.254	-4.424
891	-7.505	-5.165	-4.515
892	-7.513	-5.125	-4.433
893	-7.384	-5.278	-4.409
894	-7.579	-5.101	-4.515
895	-7.480	-5.210	-4.343
896	-7.596	-5.156	-4.448
897	-7.466	-5.210	-4.375
898	-7.443	-5.344	-4.274
899	-7.507	-5.185	-4.383
900	-7.444	-5.099	-4.432
901	-7.511	-5.217	-4.364
902	-7.500	-5.180	-4.391
903	-7.536	-5.271	-4.377
904	-7.513	-5.118	-4.484
905	-7.421	-5.344	-4.403
906	-7.447	-5.277	-4.317
907	-7.469	-5.204	-4.404
908	-7.490	-5.269	-4.459
909	-7.478	-5.329	-4.364
910	-7.467	-5.279	-4.353
911	-7.486	-5.252	-4.338
912	-7.464	-5.195	-4.345
913	-7.486	-5.209	-4.344
914	-7.445	-5.174	-4.335
915	-7.436	-5.303	-4.364
916	-7.411	-5.322	-4.367
917	-7.509	-5.277	-4.443
918	-7.397	-5.291	-4.356
919	-7.475	-5.249	-4.343
920	-7.518	-5.088	-4.431
921	-7.426	-5.245	-4.336
922	-7.538	-5.167	-4.433
923	-7.359	-5.277	-4.353
924	-7.511	-5.212	-4.454
925	-7.518	-5.248	-4.440
926	-7.350	-5.205	-4.376
927	-7.530	-5.302	-4.414
928	-7.498	-5.295	-4.430
929	-7.566	-5.232	-4.390
930	-7.468	-5.294	-4.287
931	-7.456	-5.162	-4.422
932	-7.604	-5.148	-4.532
933	-7.396	-5.217	-4.362
934	-7.514	-5.165	-4.434
935	-7.442	-5.390	-4.365
936	-7.425	-5.289	-4.407
937	-7.550	-5.192	-4.377
938	-7.411	-5.111	-4.586
939	-7.505	-4.829	-4.806
940	-7.473	-5.183	-4.452
941	-7.501	-5.222	-4.365
942	-7.394	-5.281	-4.283
943	-7.342	-5.319	-4.377
944	-7.440	-5.310	-4.387
945	-7.430	-5.216	-4.378
946	-7.481	-5.248	-4.330
947	-7.469	-5.357	-4.325
948	-7.527	-5.274	-4.375
949	-7.401	-5.273	-4.334
950	-7.441	-5.234	-4.327
951	-7.557	-5.155	-4.457
952	-7.499	-5.235	-4.336
953	-7.514	-5.203	-4.467
954	-7.428	-5.278	-4.357
955	-7.523	-5.247	-4.436
956	-7.418	-5.275	-4.452
957	-7.402	-5.405	-4.234
958	-7.515	-5.172	-4.384
959	-7.433	-5.260	-4.403
960	-7.441	-5.235	-4.402
961	-7.443	-5.379	-4.361
962	-7.399	-5.320	-4.386
963	-7.366	-5.288	-4.302
964	-7.500	-5.215	-4.371
965	-7.442	-5.127	-4.418
966	-7.532	-5.195	-4.461
967	-7.312	-5.252	-4.418
968	-7.446	-5.262	-4.339
969	-7.455	-5.283	-4.342
970	-7.547	-5.263	-4.428
971	-7.536	-5.169	-4.441
972	-7.500	-5.263	-4.370
973	-7.455	-5.260	-4.399
974	-7.431	-5.261	-4.329
975	-7.511	-5.210	-4.375
976	-7.454	-5.244	-4.361
977	-7.485	-5.311	-4.377
978	-7.471	-5.275	-4.404
979	-7.383	-5.264	-4.341
980	-7.549	-5.195	-4.421
981	-7.473	-5.180	-4.385
982	-7.457	-5.130	-4.397
983	-7.434	-5.368	-4.319
984	-7.471	-5.274	-4.377
985	-7.437	-5.218	-4.409
986	-7.468	-5.163	-4.432
987	-7.538	-5.191	-4.397
988	-7.456	-5.227	-4.421
989	-7.436	-5.237	-4.428
990	-7.498	-5.209	-4.433
991	-7.413	-5.243	-4.346
992	-7.456	-5.285	-4.286
993	-7.322	-5.338	-4.296
994	-7.560	-5.132	-4.624
995	-7.492	-5.234	-4.482
996	-7.532	-5.217	-4.470
997	-7.448	-5.260	-4.442
998	-7.601	-5.205	-4.428
999	-7.481	-5.254	-4.448
1000	-7.513	-5.258	-4.361
1001	-7.341	-5.296	-4.395
1002	-7.275	-5.325	-4.392
1003	-7.427	-5.327	-4.356
1004	-7.554	-5.282	-4.392
1005	-7.436	-5.312	-4.294
1006	-7.358	-5.238	-4.388
1007	-7.491	-5.368	-4.366
1008	-7.507	-5.213	-4.349
1009	-7.444	-5.279	-4.320
1010	-7.430	-5.315	-4.381
1011	-7.455	-5.198	-4.396
1012	-7.449	-5.224	-4.365
1013	-7.460	-5.222	-4.423
1014	-7.532	-5.233	-4.473
1015	-7.458	-5.248	-4.323
1016	-7.498	-5.270	-4.364
1017	-7.560	-5.214	-4.477
1018	-7.494	-5.171	-4.415
1019	-7.458	-5.287	-4.434
1020	-7.449	-5.310	-4.392
1021	-7.487	-5.304	-4.331
1022	-7.491	-5.213	-4.421
1023	-7.397	-5.327	-4.307
1024	-7.464	-5.227	-4.457
1025	-7.471	-5.289	-4.437
1026	-7.503	-5.263	-4.359
1027	-7.356	-5.263	-4.438
1028	-7.411	-5.355	-4.372
1029	-7.480	-5.280	-4.338
1030	-7.481	-5.340	-4.364
1031	-7.493	-5.180	-4.418
1032	-7.627	-5.090	-4.515
1033	-7.546	-5.245	-4.417
1034	-7.519	-5.170	-4.440
1035	-7.505	-5.222	-4.329
1036	-7.386	-5.295	-4.408
1037	-7.314	-5.220	-4.390
1038	-7.434	-5.326	-4.348
1039	-7.518	-5.321	-4.407
1040	-7.422	-5.337	-4.345
1041	-7.450	-5.252	-4.306
1042	-7.415	-5.313	-4.372
1043	-7.463	-5.263	-4.402
1044	-7.508	-5.231	-4.368
1045	-7.483	-5.284	-4.289
1046	-7.394	-5.276	-4.363
1047	-7.596	-5.179	-4.394
1048	-7.474	-5.288	-4.419
1049	-7.476	-5.362	-4.388
1050	-7.512	-5.246	-4.370
1051	-7.552	-5.157	-4.391
1052	-7.566	-5.154	-4.422
1053	-7.404	-5.217	-4.349
1054	-7.460	-5.232	-4.384
1055	-7.524	-5.188	-4.401
1056	-7.486	-5.304	-4.334
1057	-7.492	-5.276	-4.331
1058	-7.428	-5.280	-4.356
1059	-7.468	-5.228	-4.344
1060	-7.389	-5.228	-4.357
1061	-7.390	-5.281	-4.343
1062	-7.480	-5.305	-4.424
1063	-7.433	-5.332	-4.320
1064	-7.460	-5.354	-4.333
1065	-7.548	-5.128	-4.446
1066	-7.385	-5.288	-4.296
1067	-7.419	-5.300	-4.324
1068	-7.461	-5.375	-4.364
1069	-7.469	-5.151	-4.429
1070	-7.549	-5.203	-4.452
1071	-7.457	-5.184	-4.433
1072	-7.556	-5.185	-4.418
1073	-7.530	-5.284	-4.372
1074	-7.493	-5.170	-4.419
1075	-7.466	-5.196	-4.383
1076	-7.491	-5.256	-4.352
1077	-7.474	-5.200	-4.364
1078	-7.463	-5.204	-4.446
1079	-7.451	-5.180	-4.409
1080	-7.543	-5.151	-4.335
1081	-7.510	-5.320	-4.394
1082	-7.488	-5.255	-4.453
1083	-7.456	-5.284	-4.334
1084	-7.586	-5.283	-4.415
1085	-7.478	-5.288	-4.477
1086	-7.546	-5.037	-4.555
1087	-7.580	-4.999	-4.595
1088	-7.476	-5.136	-4.422
1089	-7.446	-4.985	-4.586
1090	-7.386	-5.262	-4.371
1091	-7.343	-5.302	-4.422
1092	-7.472	-5.267	-4.321
1093	-7.517	-5.026	-4.492
1094	-7.311	-5.107	-4.588
1095	-7.483	-5.305	-4.417
1096	-7.546	-4.923	-4.660
1097	-7.557	-5.212	-4.349
1098	-7.479	-5.311	-4.318
1099	-7.458	-5.307	-4.278
1100	-7.512	-5.297	-4.403
1101	-7.518	-5.169	-4.445
1102	-7.484	-5.172	-4.357
1103	-7.468	-5.158	-4.424
1104	-7.374	-5.325	-4.426
1105	-7.498	-5.288	-4.302
1106	-7.477	-5.155	-4.368
1107	-7.464	-5.297	-4.290
1108	-7.518	-5.274	-4.371
1109	-7.426	-5.064	-4.480
1110	-7.441	-5.243	-4.424
1111	-7.430	-5.290	-4.404
1112	-7.469	-5.341	-4.297
1113	-7.459	-5.089	-4.441
1114	-7.461	-5.226	-4.443
1115	-7.543	-5.253	-4.431
1116	-7.432	-5.208	-4.381
1117	-7.446	-4.928	-4.801
1118	-7.446	-5.303	-4.366
1119	-7.520	-5.196	-4.496
1120	-7.404	-5.235	-4.439
1121	-7.419	-5.321	-4.376
1122	-7.432	-5.282	-4.291
1123	-7.461	-5.189	-4.347
1124	-7.478	-5.234	-4.387
1125	-7.559	-5.157	-4.514
1126	-7.439	-5.261	-4.332
1127	-7.493	-5.119	-4.441
1128	-7.430	-5.306	-4.413
1129	-7.528	-5.208	-4.415
1130	-7.404	-5.247	-4.323
1131	-7.484	-5.308	-4.390
1132	-7.543	-5.040	-4.757
1133	-7.552	-5.205	-4.476
1134	-7.454	-5.212	-4.322
1135	-7.481	-5.156	-4.500
1136	-7.488	-5.318	-4.459
1137	-7.484	-5.297	-4.398
1138	-7.522	-5.141	-4.508
1139	-7.325	-5.329	-4.283
1140	-7.444	-5.149	-4.553
1141	-7.442	-5.351	-4.342
1142	-7.566	-5.227	-4.420
1143	-7.398	-5.300	-4.298
1144	-7.477	-5.259	-4.423
1145	-7.460	-5.243	-4.442
1146	-7.528	-5.271	-4.310
1147	-7.399	-5.336	-4.254
1148	-7.533	-5.295	-4.404
1149	-7.416	-5.292	-4.362
1150	-7.470	-5.212	-4.401
1151	-7.420	-5.294	-4.402
1152	-7.500	-5.235	-4.406
1153	-7.522	-5.285	-4.382
1154	-7.441	-5.212	-4.327
1155	-7.528	-5.203	-4.486
1156	-7.537	-5.281	-4.404
1157	-7.410	-5.319	-4.407
1158	-7.529	-5.208	-4.395
1159	-7.421	-5.226	-4.336
1160	-7.427	-5.277	-4.360
1161	-7.382	-5.179	-4.430
1162	-7.480	-5.190	-4.360
1163	-7.476	-5.259	-4.422
1164	-7.514	-5.208	-4.431
1165	-7.568	-5.252	-4.431
1166	-7.481	-5.304	-4.330
1167	-7.557	-5.190	-4.424
1168	-7.450	-5.339	-4.390
1169	-7.530	-5.277	-4.358
1170	-7.541	-5.231	-4.423
1171	-7.429	-5.227	-4.422
1172	-7.443	-5.245	-4.433
1173	-7.432	-5.276	-4.390
1174	-7.509	-5.255	-4.322
1175	-7.395	-5.223	-4.415
1176	-7.410	-5.258	-4.383
1177	-7.487	-5.182	-4.498
1178	-7.457	-5.157	-4.399
1179	-7.567	-5.238	-4.412
1180	-7.459	-5.322	-4.398
1181	-7.504	-5.169	-4.505
1182	-7.436	-5.363	-4.320
1183	-7.501	-5.149	-4.353
1184	-7.428	-5.231	-4.384
1185	-7.535	-5.218	-4.474
1186	-7.484	-5.202	-4.335
1187	-7.504	-5.250	-4.377
1188	-7.395	-5.324	-4.289
1189	-7.443	-5.295	-4.411
1190	-7.512	-5.187	-4.387
1191	-7.538	-5.215	-4.387
1192	-7.360	-5.226	-4.441
1193	-7.441	-5.251	-4.380
1194	-7.444	-5.183	-4.397
1195	-7.430	-4.906	-4.830
1196	-7.540	-5.226	-4.414
1197	-7.510	-5.200	-4.406
1198	-7.414	-5.325	-4.345
1199	-7.485	-5.276	-4.300
1200	-7.474	-5.292	-4.382
1201	-7.515	-5.192	-4.420
1202	-7.429	-5.220	-4.369
1203	-7.490	-5.270	-4.485
1204	-7.563	-5.256	-4.328
1205	-7.478	-5.167	-4.526
1206	-7.433	-5.278	-4.352
1207	-7.539	-5.236	-4.338
1208	-7.401	-5.200	-4.356
1209	-7.537	-5.254	-4.429
1210	-7.510	-5.354	-4.326
1211	-7.445	-5.213	-4.447
1212	-7.489	-5.154	-4.395
1213	-7.412	-5.178	-4.443
1214	-7.460	-5.280	-4.333
1215	-7.455	-5.199	-4.452
1216	-7.513	-5.282	-4.333
1217	-7.483	-5.242	-4.292
1218	-7.531	-5.285	-4.369
1219	-7.443	-5.330	-4.268
1220	-7.562	-5.249	-4.385
1221	-7.436	-5.218	-4.381
1222	-7.485	-5.110	-4.407
1223	-7.516	-5.132	-4.441
1224	-7.556	-5.130	-4.501
1225	-7.524	-5.156	-4.456
1226	-7.453	-5.204	-4.319
1227	-7.408	-5.286	-4.392
1228	-7.487	-5.226	-4.329
1229	-7.491	-5.153	-4.380
1230	-7.514	-5.283	-4.316
1231	-7.459	-5.324	-4.424
1232	-7.468	-5.185	-4.390
1233	-7.330	-5.301	-4.286
1234	-7.449	-5.246	-4.383
1235	-7.537	-5.147	-4.404
1236	-7.467	-5.221	-4.380
1237	-7.397	-5.339	-4.393
1238	-7.526	-5.245	-4.413
1239	-7.429	-5.237	-4.415
1240	-7.450	-5.217	-4.310
1241	-7.452	-5.222	-4.443
1242	-7.479	-5.359	-4.372
1243	-7.470	-5.291	-4.427
1244	-7.435	-5.257	-4.423
1245	-7.449	-5.270	-4.330
1246	-7.406	-5.201	-4.363
1247	-7.481	-5.234	-4.290
1248	-7.374	-5.350	-4.372
1249	-7.524	-5.270	-4.364
1250	-7.513	-5.219	-4.397
1251	-7.431	-5.282	-4.271
1252	-7.479	-5.227	-4.418
1253	-7.350	-5.237	-4.386
1254	-7.413	-5.286	-4.320
1255	-7.504	-5.205	-4.403
1256	-7.432	-5.276	-4.375
1257	-7.579	-5.060	-4.467
1258	-7.403	-5.244	-4.405
1259	-7.525	-5.336	-4.378
1260	-7.450	-5.184	-4.479
1261	-7.386	-5.294	-4.258
1262	-7.433	-5.227	-4.348
1263	-7.436	-5.195	-4.421
1264	-7.462	-5.215	-4.413
1265	-7.464	-5.153	-4.387
1266	-7.573	-5.263	-4.343
1267	-7.455	-5.321	-4.379
1268	-7.460	-5.211	-4.466
1269	-7.438	-5.197	-4.389
1270	-7.477	-5.211	-4.476
1271	-7.482	-5.314	-4.324
1272	-7.463	-5.228	-4.404
1273	-7.514	-5.277	-4.406
1274	-7.451	-5.215	-4.380
1275	-7.471	-5.294	-4.385
1276	-7.490	-5.213	-4.467
1277	-7.333	-5.360	-4.414
1278	-7.480	-5.148	-4.459
1279	-7.481	-5.232	-4.361
1280	-7.470	-5.246	-4.398
1281	-7.529	-5.294	-4.380
1282	-7.498	-5.164	-4.400
1283	-7.473	-5.304	-4.367
1284	-7.417	-5.346	-4.412
1285	-7.338	-5.115	-4.537
1286	-7.489	-5.270	-4.425
1287	-7.497	-5.256	-4.419
1288	-7.485	-5.342	-4.349
1289	-7.532	-5.266	-4.449
1290	-7.394	-5.254	-4.389
1291	-7.401	-5.282	-4.365
1292	-7.585	-5.238	-4.392
1293	-7.411	-5.325	-4.307
1294	-7.489	-5.221	-4.412
1295	-7.485	-5.371	-4.381
1296	-7.568	-5.114	-4.503
1297	-7.448	-5.296	-4.454
1298	-7.467	-5.248	-4.441
1299	-7.431	-5.235	-4.352
1300	-7.431	-5.246	-4.387
1301	-7.540	-5.266	-4.373
1302	-7.480	-5.287	-4.437
1303	-7.477	-5.291	-4.368
1304	-7.518	-5.308	-4.294
1305	-7.493	-5.143	-4.423
1306	-7.543	-5.219	-4.456
1307	-7.471	-5.309	-4.336
1308	-7.391	-5.353	-4.353
1309	-7.466	-5.291	-4.416
1310	-7.410	-5.305	-4.346
1311	-7.419	-5.215	-4.348
1312	-7.575	-5.117	-4.550
1313	-7.546	-5.263	-4.450
1314	-7.428	-5.195	-4.486
1315	-7.444	-5.222	-4.407
1316	-7.482	-5.148	-4.401
1317	-7.445	-5.256	-4.441
1318	-7.458	-5.296	-4.366
1319	-7.458	-5.161	-4.413
1320	-7.458	-5.203	-4.439
1321	-7.435	-5.309	-4.404
1322	-7.418	-5.324	-4.376
1323	-7.391	-5.302	-4.352
1324	-7.425	-5.335	-4.379
1325	-7.370	-5.360	-4.362
1326	-7.540	-5.264	-4.425
1327	-7.588	-5.112	-4.495
1328	-7.470	-5.250	-4.376
1329	-7.458	-5.201	-4.486
1330	-7.440	-5.324	-4.366
1331	-7.426	-5.291	-4.390
1332	-7.412	-5.319	-4.350
1333	-7.411	-5.231	-4.423
1334	-7.489	-5.343	-4.328
1335	-7.573	-5.095	-4.438
1336	-7.502	-5.175	-4.426
1337	-7.449	-5.339	-4.344
1338	-7.450	-5.226	-4.396
1339	-7.540	-5.071	-4.503
1340	-7.503	-5.292	-4.302
1341	-7.365	-5.296	-4.265
1342	-7.474	-5.196	-4.427
1343	-7.440	-5.196	-4.326
1344	-7.452	-5.325	-4.353
1345	-7.539	-5.144	-4.508
1346	-7.414	-5.328	-4.400
1347	-7.557	-5.259	-4.463
1348	-7.541	-5.176	-4.497
1349	-7.515	-5.322	-4.329
1350	-7.515	-5.305	-4.422
1351	-7.412	-5.285	-4.362
1352	-7.496	-5.321	-4.348
1353	-7.513	-5.187	-4.415
1354	-7.470	-5.283	-4.335
1355	-7.435	-5.202	-4.405
1356	-7.415	-5.238	-4.355
1357	-7.505	-5.316	-4.333
1358	-7.445	-5.124	-4.506
1359	-7.528	-5.180	-4.384
1360	-7.468	-5.205	-4.488
1361	-7.537	-5.197	-4.397
1362	-7.476	-5.264	-4.468
1363	-7.484	-5.276	-4.373
1364	-7.440	-5.324	-4.417
1365	-7.411	-5.240	-4.314
1366	-7.452	-5.307	-4.349
1367	-7.418	-5.273	-4.402
1368	-7.516	-5.185	-4.403
1369	-7.425	-5.196	-4.395
1370	-7.435	-5.293	-4.397
1371	-7.556	-5.271	-4.383
1372	-7.483	-5.213	-4.428
1373	-7.493	-5.276	-4.465
1374	-7.428	-5.240	-4.439
1375	-7.396	-5.230	-4.381
1376	-7.508	-5.299	-4.398
1377	-7.495	-5.324	-4.421
1378	-7.474	-5.300	-4.358
1379	-7.382	-5.208	-4.373
1380	-7.428	-4.901	-4.825
1381	-7.557	-5.195	-4.419
1382	-7.520	-5.223	-4.435
1383	-7.433	-5.178	-4.394
1384	-7.419	-5.283	-4.369
1385	-7.473	-5.317	-4.351
1386	-7.419	-5.220	-4.450
1387	-7.390	-5.198	-4.406
1388	-7.463	-5.320	-4.423
1389	-7.500	-5.160	-4.411
1390	-7.534	-5.163	-4.444
1391	-7.476	-5.223	-4.361
1392	-7.489	-5.350	-4.354
1393	-7.407	-5.249	-4.389
1394	-7.426	-5.328	-4.431
1395	-7.450	-5.176	-4.422
1396	-7.435	-5.258	-4.426
1397	-7.488	-5.325	-4.354
1398	-7.458	-5.273	-4.284
1399	-7.519	-5.303	-4.409
1400	-7.444	-5.208	-4.317
1401	-7.522	-5.290	-4.417
1402	-7.557	-5.177	-4.419
1403	-7.440	-5.230	-4.410
1404	-7.571	-5.226	-4.400
1405	-7.542	-5.234	-4.336
1406	-7.539	-5.125	-4.390
1407	-7.494	-5.188	-4.441
1408	-7.558	-5.319	-4.311
1409	-7.573	-5.227	-4.460
1410	-7.515	-5.248	-4.355
1411	-7.344	-5.237	-4.428
1412	-7.470	-5.190	-4.436
1413	-7.484	-5.255	-4.426
1414	-7.397	-5.305	-4.314
1415	-7.552	-5.154	-4.443
1416	-7.432	-5.161	-4.382
1417	-7.408	-5.321	-4.428
1418	-7.448	-5.176	-4.440
1419	-7.343	-5.318	-4.410
1420	-7.422	-5.244	-4.355
1421	-7.417	-5.294	-4.345
1422	-7.394	-5.337	-4.246
1423	-7.464	-5.244	-4.467
1424	-7.415	-5.255	-4.388
1425	-7.494	-5.302	-4.398
1426	-7.507	-5.262	-4.310
1427	-7.504	-5.170	-4.444
1428	-7.418	-5.275	-4.365
1429	-7.376	-5.355	-4.364
1430	-7.461	-5.307	-4.415
1431	-7.435	-5.275	-4.386
1432	-7.446	-5.322	-4.411
1433	-7.385	-5.283	-4.301
1434	-7.435	-5.263	-4.323
1435	-7.374	-5.365	-4.357
1436	-7.457	-5.265	-4.400
1437	-7.386	-5.326	-4.344
1438	-7.421	-5.270	-4.455
1439	-7.436	-5.274	-4.385
1440	-7.526	-5.220	-4.365
1441	-7.494	-5.243	-4.417
1442	-7.510	-5.209	-4.490
1443	-7.479	-5.217	-4.384
1444	-7.503	-5.148	-4.519
1445	-7.410	-5.266	-4.343
1446	-7.464	-5.236	-4.390
1447	-7.482	-5.214	-4.469
1448	-7.406	-5.312	-4.369
1449	-7.494	-5.222	-4.416
1450	-7.402	-5.284	-4.319
1451	-7.498	-5.191	-4.484
1452	-7.433	-5.333	-4.328
1453	-7.521	-5.331	-4.424
1454	-7.466	-5.240	-4.468
1455	-7.481	-5.234	-4.412
1456	-7.498	-5.217	-4.461
1457	-7.467	-5.270	-4.394
1458	-7.402	-5.269	-4.474
1459	-7.409	-5.271	-4.392
1460	-7.433	-5.337	-4.290
1461	-7.423	-5.234	-4.422
1462	-7.559	-5.227	-4.453
1463	-7.579	-5.277	-4.423
1464	-7.433	-5.313	-4.373
1465	-7.503	-5.270	-4.347
1466	-7.463	-5.302	-4.323
1467	-7.355	-5.352	-4.350
1468	-7.474	-5.307	-4.441
1469	-7.492	-5.156	-4.381
1470	-7.482	-5.243	-4.286
1471	-7.512	-5.196	-4.332
1472	-7.514	-5.344	-4.408
1473	-7.437	-5.209	-4.474
1474	-7.601	-5.088	-4.448
1475	-7.458	-5.301	-4.279
1476	-7.565	-5.215	-4.423
1477	-7.515	-5.189	-4.495
1478	-7.542	-5.258	-4.338
1479	-7.533	-5.311	-4.431
1480	-7.445	-5.251	-4.413
1481	-7.423	-5.186	-4.439
1482	-7.448	-5.252	-4.369
1483	-7.475	-5.297	-4.356
1484	-7.398	-5.284	-4.321
1485	-7.450	-5.191	-4.440
1486	-7.440	-5.165	-4.341
1487	-7.535	-4.976	-4.576
1488	-7.498	-5.152	-4.457
1489	-7.451	-5.249	-4.440
1490	-7.453	-5.298	-4.359
1491	-7.477	-5.292	-4.307
1492	-7.423	-5.249	-4.423
1493	-7.478	-5.278	-4.368
1494	-7.470	-5.235	-4.387
1495	-7.544	-5.058	-4.656
1496	-7.360	-5.373	-4.410
1497	-7.352	-5.326	-4.341
1498	-7.545	-5.200	-4.413
1499	-7.481	-5.267	-4.431
1500	-7.444	-5.236	-4.297
1501	-7.436	-5.393	-4.331
1502	-7.444	-5.344	-4.303
1503	-7.455	-5.228	-4.463
1504	-7.483	-5.277	-4.422
1505	-7.522	-5.181	-4.452
1506	-7.478	-5.350	-4.256
1507	-7.441	-5.184	-4.440
1508	-7.488	-5.129	-4.483
1509	-7.492	-5.194	-4.410
1510	-7.473	-5.229	-4.403
1511	-7.491	-5.257	-4.449
1512	-7.447	-5.307	-4.374
1513	-7.568	-5.280	-4.338
1514	-7.468	-5.208	-4.380
1515	-7.472	-5.258	-4.448
1516	-7.533	-5.249	-4.463
1517	-7.537	-5.245	-4.357
1518	-7.435	-5.249	-4.405
1519	-7.406	-5.280	-4.396
1520	-7.465	-5.204	-4.394
1521	-7.481	-5.241	-4.363
1522	-7.501	-5.329	-4.410
1523	-7.548	-5.245	-4.382
1524	-7.590	-5.215	-4.351
1525	-7.459	-5.357	-4.303
1526	-7.482	-5.205	-4.396
1527	-7.454	-5.252	-4.427
1528	-7.533	-5.131	-4.440
1529	-7.508	-5.339	-4.437
1530	-7.424	-5.221	-4.308
1531	-7.578	-5.130	-4.515
1532	-7.521	-5.193	-4.378
1533	-7.443	-5.276	-4.351
1534	-7.467	-5.195	-4.452
1535	-7.426	-5.253	-4.382
1536	-7.464	-5.197	-4.320
1537	-7.441	-5.241	-4.315
1538	-7.491	-5.206	-4.485
1539	-7.462	-5.269	-4.419
1540	-7.453	-5.320	-4.372
1541	-7.540	-5.166	-4.454
1542	-7.405	-5.312	-4.392
1543	-7.443	-5.150	-4.376
1544	-7.423	-5.268	-4.399
1545	-7.426	-5.197	-4.424
1546	-7.395	-5.279	-4.333
1547	-7.449	-5.387	-4.367
1548	-7.464	-5.204	-4.431
1549	-7.444	-5.378	-4.311
1550	-7.517	-5.194	-4.418
1551	-7.525	-5.178	-4.498
1552	-7.477	-5.225	-4.353
1553	-7.458	-5.323	-4.409
1554	-7.502	-5.272	-4.362
1555	-7.510	-5.244	-4.434
1556	-7.486	-5.307	-4.384
1557	-7.427	-5.218	-4.435
1558	-7.475	-5.219	-4.400
1559	-7.492	-5.166	-4.404
1560	-7.501	-4.920	-4.638
1561	-7.369	-5.289	-4.307
1562	-7.447	-5.277	-4.467
1563	-7.474	-5.191	-4.374
1564	-7.452	-5.340	-4.294
1565	-7.447	-5.352	-4.275
1566	-7.503	-5.250	-4.418
1567	-7.539	-5.179	-4.491
1568	-7.502	-5.255	-4.479
1569	-7.508	-5.144	-4.440
1570	-7.437	-5.252	-4.348
1571	-7.433	-5.367	-4.323
1572	-7.492	-5.195	-4.434
1573	-7.351	-5.331	-4.357
1574	-7.414	-5.289	-4.308
1575	-7.572	-5.159	-4.368
1576	-7.521	-5.302	-4.378
1577	-7.444	-5.340	-4.359
1578	-7.569	-5.125	-4.377
1579	-7.495	-5.192	-4.497
1580	-7.616	-5.185	-4.526
1581	-7.445	-5.196	-4.437
1582	-7.492	-5.367	-4.317
1583	-7.430	-5.288	-4.327
1584	-7.547	-5.199	-4.503
1585	-7.466	-5.322	-4.423
1586	-7.463	-5.212	-4.404
1587	-7.478	-5.308	-4.357
1588	-7.472	-5.305	-4.370
1589	-7.444	-5.305	-4.384
1590	-7.366	-5.255	-4.402
1591	-7.397	-5.329	-4.347
1592	-7.454	-5.311	-4.397
1593	-7.466	-5.222	-4.374
1594	-7.527	-5.273	-4.453
1595	-7.523	-5.182	-4.391
1596	-7.448	-5.270	-4.400
1597	-7.411	-5.254	-4.354
1598	-7.405	-5.361	-4.368
1599	-7.410	-5.293	-4.296
1600	-7.490	-5.310	-4.346
1601	-7.581	-5.095	-4.486
1602	-7.446	-5.358	-4.327
1603	-7.530	-5.176	-4.362
1604	-7.479	-5.207	-4.374
1605	-7.523	-5.194	-4.326
1606	-7.490	-5.240	-4.379
1607	-7.537	-5.172	-4.437
1608	-7.384	-5.294	-4.468
1609	-7.576	-5.235	-4.430
1610	-7.388	-5.257	-4.301
1611	-7.461	-5.258	-4.408
1612	-7.428	-5.256	-4.336
1613	-7.526	-5.250	-4.335
1614	-7.511	-5.209	-4.333
1615	-7.395	-5.351	-4.335
1616	-7.508	-5.205	-4.484
1617	-7.374	-5.313	-4.364
1618	-7.577	-5.295	-4.366
1619	-7.454	-5.372	-4.318
1620	-7.503	-5.264	-4.364
1621	-7.411	-5.254	-4.425
1622	-7.512	-5.307	-4.378
1623	-7.441	-5.207	-4.475
1624	-7.469	-5.350	-4.271
1625	-7.440	-5.165	-4.403
1626	-7.503	-5.070	-4.483
1627	-7.433	-5.251	-4.345
1628	-7.489	-5.155	-4.453
1629	-7.464	-5.215	-4.368
1630	-7.578	-5.090	-4.533
1631	-7.455	-5.216	-4.475
1632	-7.414	-5.296	-4.253
1633	-7.399	-5.292	-4.360
1634	-7.505	-5.187	-4.412
1635	-7.463	-5.125	-4.553
1636	-7.532	-4.805	-4.769
1637	-7.447	-5.241	-4.467
1638	-7.527	-5.145	-4.450
1639	-7.483	-5.206	-4.306
1640	-7.478	-4.976	-4.618
1641	-7.488	-5.343	-4.267
1642	-7.417	-5.342	-4.368
1643	-7.500	-5.139	-4.446
1644	-7.426	-5.183	-4.440
1645	-7.437	-5.297	-4.315
1646	-7.560	-5.252	-4.404
1647	-7.511	-5.185	-4.481
1648	-7.377	-5.303	-4.409
1649	-7.533	-5.253	-4.373
1650	-7.361	-5.240	-4.324
1651	-7.477	-5.308	-4.423
1652	-7.494	-5.261	-4.440
1653	-7.447	-5.203	-4.308
1654	-7.429	-5.291	-4.308
1655	-7.546	-5.050	-4.552
1656	-7.466	-5.160	-4.390
1657	-7.502	-5.206	-4.511
1658	-7.485	-5.368	-4.364
1659	-7.432	-5.131	-4.443
1660	-7.455	-5.179	-4.453
1661	-7.406	-5.321	-4.346
1662	-7.532	-5.117	-4.512
1663	-7.523	-5.261	-4.342
1664	-7.536	-5.220	-4.349
1665	-7.454	-5.303	-4.289
1666	-7.476	-5.210	-4.455
1667	-7.379	-5.274	-4.341
1668	-7.470	-5.278	-4.315
1669	-7.529	-5.228	-4.403
1670	-7.545	-5.210	-4.398
1671	-7.497	-5.272	-4.386
