# Supplementary material for: A minimal chemo-mechanical Markov model for rotary catalysis of F1-ATPase
Source: Nat Commun. 2026 Jun 15;17:5310. doi: 10.1038/s41467-026-73844-0 (PMC13272679; doi:10.1038/s41467-026-73844-0)
Supplement: Supplementary file 4 — Source Data [file 41467_2026_73844_MOESM4_ESM.zip › SourceData/SupplementaryFigures/S-Fig4/S-Fig4g_binding-affinities.csv]

#Set	log10(K_d1)	log10(K_d2)	log10(K_d3)
1	-7.454	-5.311	-4.336
2	-7.421	-5.332	-4.356
3	-7.409	-5.325	-4.378
4	-7.396	-5.257	-4.428
5	-7.416	-5.344	-4.316
6	-7.536	-5.161	-4.483
7	-7.408	-5.280	-4.281
8	-7.381	-5.256	-4.425
9	-7.333	-5.249	-4.341
10	-7.444	-5.273	-4.419
11	-7.450	-5.215	-4.359
12	-7.507	-5.343	-4.328
13	-7.423	-5.312	-4.304
14	-7.307	-5.260	-4.389
15	-7.421	-5.217	-4.350
16	-7.393	-5.245	-4.350
17	-7.486	-5.335	-4.440
18	-7.407	-5.297	-4.280
19	-7.491	-5.299	-4.415
20	-7.450	-5.367	-4.349
21	-7.436	-5.270	-4.340
22	-7.448	-5.236	-4.393
23	-7.481	-5.283	-4.346
24	-7.459	-5.250	-4.347
25	-7.428	-5.256	-4.398
26	-7.425	-5.313	-4.355
27	-7.402	-5.310	-4.379
28	-7.417	-5.293	-4.398
29	-7.456	-5.326	-4.395
30	-7.404	-5.338	-4.394
31	-7.500	-5.270	-4.336
32	-7.491	-5.322	-4.405
33	-7.457	-5.268	-4.370
34	-7.462	-5.274	-4.336
35	-7.481	-5.268	-4.341
36	-7.459	-5.290	-4.344
37	-7.460	-5.225	-4.375
38	-7.402	-5.282	-4.394
39	-7.449	-5.283	-4.435
40	-7.464	-5.322	-4.440
41	-7.458	-5.325	-4.396
42	-7.414	-5.341	-4.320
43	-7.454	-5.342	-4.392
44	-7.454	-5.333	-4.374
45	-7.457	-5.360	-4.379
46	-7.468	-5.209	-4.328
47	-7.476	-5.353	-4.387
48	-7.488	-5.282	-4.324
49	-7.396	-5.246	-4.361
50	-7.371	-5.250	-4.428
51	-7.393	-5.270	-4.315
52	-7.507	-5.318	-4.344
53	-7.526	-5.338	-4.352
54	-7.483	-5.285	-4.437
55	-7.421	-5.187	-4.394
56	-7.387	-5.262	-4.320
57	-7.505	-5.285	-4.436
58	-7.459	-5.272	-4.346
59	-7.516	-5.247	-4.361
60	-7.439	-5.305	-4.349
61	-7.383	-5.301	-4.337
62	-7.437	-5.236	-4.395
63	-7.472	-5.273	-4.464
64	-7.495	-5.311	-4.408
65	-7.377	-5.289	-4.318
66	-7.426	-5.311	-4.419
67	-7.511	-5.353	-4.352
68	-7.496	-5.371	-4.362
69	-7.462	-5.379	-4.379
70	-7.424	-5.279	-4.282
71	-7.494	-5.265	-4.311
72	-7.457	-5.262	-4.396
73	-7.448	-5.302	-4.274
74	-7.386	-5.355	-4.400
75	-7.422	-5.358	-4.406
76	-7.360	-5.297	-4.384
77	-7.446	-5.301	-4.293
78	-7.503	-5.313	-4.397
79	-7.349	-5.252	-4.373
80	-7.408	-5.282	-4.387
81	-7.410	-5.221	-4.430
82	-7.446	-5.344	-4.394
83	-7.485	-5.300	-4.356
84	-7.402	-5.376	-4.381
85	-7.492	-5.396	-4.369
86	-7.489	-5.335	-4.464
87	-7.370	-5.307	-4.406
88	-7.477	-5.256	-4.317
89	-7.460	-5.333	-4.321
90	-7.501	-5.293	-4.351
91	-7.417	-5.253	-4.292
92	-7.432	-5.213	-4.339
93	-7.381	-5.367	-4.380
94	-7.449	-5.259	-4.447
95	-7.499	-5.306	-4.395
96	-7.442	-5.214	-4.325
97	-7.447	-5.318	-4.328
98	-7.484	-5.347	-4.289
99	-7.539	-5.257	-4.467
100	-7.472	-5.342	-4.414
101	-7.346	-5.331	-4.350
102	-7.398	-5.287	-4.274
103	-7.413	-5.165	-4.379
104	-7.453	-5.386	-4.380
105	-7.421	-5.315	-4.403
106	-7.512	-5.328	-4.437
107	-7.425	-5.377	-4.327
108	-7.411	-5.241	-4.395
109	-7.469	-5.291	-4.424
110	-7.485	-5.286	-4.403
111	-7.539	-5.346	-4.372
112	-7.493	-5.390	-4.306
113	-7.447	-5.355	-4.348
114	-7.561	-5.352	-4.360
115	-7.445	-5.401	-4.299
116	-7.450	-5.249	-4.366
117	-7.418	-5.363	-4.308
118	-7.355	-5.238	-4.397
119	-7.383	-5.163	-4.371
120	-7.388	-5.307	-4.299
121	-7.370	-5.302	-4.397
122	-7.414	-5.284	-4.438
123	-7.478	-5.289	-4.276
124	-7.497	-5.402	-4.350
125	-7.369	-5.243	-4.316
126	-7.444	-5.262	-4.344
127	-7.434	-5.290	-4.344
128	-7.430	-5.345	-4.351
129	-7.408	-5.279	-4.322
130	-7.413	-5.257	-4.397
131	-7.457	-5.322	-4.392
132	-7.430	-5.235	-4.409
133	-7.381	-5.303	-4.332
134	-7.404	-5.330	-4.319
135	-7.412	-5.345	-4.353
136	-7.445	-5.259	-4.354
137	-7.444	-5.366	-4.364
138	-7.436	-5.307	-4.389
139	-7.477	-5.220	-4.342
140	-7.411	-5.270	-4.324
141	-7.492	-5.312	-4.306
142	-7.443	-5.330	-4.359
143	-7.464	-5.299	-4.435
144	-7.415	-5.341	-4.290
145	-7.465	-5.378	-4.347
146	-7.443	-5.338	-4.427
147	-7.409	-5.260	-4.312
148	-7.437	-5.368	-4.394
149	-7.528	-5.280	-4.344
150	-7.451	-5.383	-4.347
151	-7.509	-5.313	-4.297
152	-7.408	-5.356	-4.370
153	-7.471	-5.318	-4.292
154	-7.429	-5.343	-4.283
155	-7.390	-5.315	-4.279
156	-7.423	-5.281	-4.394
157	-7.475	-5.289	-4.329
158	-7.422	-5.384	-4.359
159	-7.418	-5.214	-4.391
160	-7.491	-5.304	-4.372
161	-7.475	-5.385	-4.306
162	-7.453	-5.305	-4.476
163	-7.454	-5.388	-4.348
164	-7.438	-5.336	-4.412
165	-7.468	-5.375	-4.382
166	-7.539	-5.344	-4.395
167	-7.488	-5.265	-4.408
168	-7.453	-5.315	-4.331
169	-7.421	-5.252	-4.385
170	-7.386	-5.328	-4.345
171	-7.426	-5.300	-4.336
172	-7.438	-5.306	-4.349
173	-7.483	-5.307	-4.326
174	-7.483	-5.257	-4.394
175	-7.456	-5.289	-4.378
176	-7.432	-5.286	-4.343
177	-7.489	-5.283	-4.356
178	-7.435	-5.255	-4.354
179	-7.421	-5.237	-4.363
180	-7.438	-5.298	-4.395
181	-7.447	-5.299	-4.335
182	-7.476	-5.291	-4.359
183	-7.433	-5.315	-4.358
184	-7.455	-5.250	-4.358
185	-7.464	-5.311	-4.325
186	-7.434	-5.315	-4.318
187	-7.486	-5.308	-4.351
188	-7.458	-5.254	-4.375
189	-7.477	-5.301	-4.395
190	-7.421	-5.245	-4.370
191	-7.418	-5.299	-4.317
192	-7.483	-5.322	-4.358
193	-7.435	-5.293	-4.337
194	-7.472	-5.349	-4.371
195	-7.430	-5.310	-4.381
196	-7.425	-5.256	-4.380
197	-7.458	-5.331	-4.372
198	-7.478	-5.282	-4.368
199	-7.425	-5.327	-4.335
200	-7.443	-5.323	-4.373
201	-7.418	-5.287	-4.354
202	-7.399	-5.251	-4.359
203	-7.462	-5.269	-4.428
204	-7.407	-5.273	-4.314
205	-7.424	-5.255	-4.397
206	-7.494	-5.277	-4.382
207	-7.486	-5.266	-4.342
208	-7.404	-5.325	-4.366
209	-7.456	-5.323	-4.324
210	-7.467	-5.257	-4.386
211	-7.481	-5.280	-4.352
212	-7.432	-5.264	-4.339
213	-7.429	-5.270	-4.307
214	-7.398	-5.293	-4.308
215	-7.469	-5.299	-4.421
216	-7.449	-5.352	-4.367
217	-7.389	-5.309	-4.317
218	-7.462	-5.317	-4.371
219	-7.428	-5.321	-4.294
220	-7.479	-5.326	-4.375
221	-7.435	-5.334	-4.304
222	-7.483	-5.286	-4.317
223	-7.474	-5.274	-4.331
224	-7.395	-5.279	-4.390
225	-7.508	-5.242	-4.370
226	-7.397	-5.292	-4.396
227	-7.398	-5.319	-4.358
228	-7.448	-5.339	-4.405
229	-7.425	-5.330	-4.351
230	-7.480	-5.326	-4.343
231	-7.447	-5.228	-4.328
232	-7.447	-5.332	-4.376
233	-7.389	-5.275	-4.334
234	-7.481	-5.315	-4.414
235	-7.380	-5.251	-4.372
236	-7.482	-5.299	-4.376
237	-7.391	-5.317	-4.332
238	-7.455	-5.336	-4.347
239	-7.418	-5.298	-4.285
240	-7.428	-5.272	-4.380
241	-7.518	-5.315	-4.401
242	-7.436	-5.259	-4.331
243	-7.407	-5.354	-4.351
244	-7.455	-5.331	-4.317
245	-7.462	-5.264	-4.362
246	-7.444	-5.268	-4.362
247	-7.418	-5.289	-4.430
248	-7.427	-5.312	-4.388
249	-7.433	-5.349	-4.378
250	-7.430	-5.327	-4.413
251	-7.469	-5.366	-4.333
252	-7.396	-5.311	-4.306
253	-7.439	-5.342	-4.292
254	-7.482	-5.322	-4.366
255	-7.504	-5.305	-4.435
256	-7.479	-5.214	-4.342
257	-7.426	-5.295	-4.439
258	-7.454	-5.267	-4.407
259	-7.502	-5.210	-4.366
260	-7.454	-5.256	-4.285
261	-7.467	-5.257	-4.301
262	-7.416	-5.265	-4.396
263	-7.541	-5.303	-4.416
264	-7.491	-5.303	-4.359
265	-7.429	-5.208	-4.350
266	-7.373	-5.299	-4.359
267	-7.476	-5.374	-4.322
268	-7.445	-5.242	-4.334
269	-7.489	-5.321	-4.313
270	-7.456	-5.253	-4.341
271	-7.387	-5.228	-4.379
272	-7.385	-5.327	-4.368
273	-7.419	-5.324	-4.365
274	-7.392	-5.291	-4.415
275	-7.412	-5.284	-4.326
276	-7.389	-5.287	-4.359
277	-7.498	-5.281	-4.446
278	-7.451	-5.336	-4.317
279	-7.430	-5.307	-4.347
280	-7.516	-5.299	-4.420
281	-7.396	-5.259	-4.314
282	-7.432	-5.369	-4.349
283	-7.395	-5.258	-4.304
284	-7.490	-5.290	-4.297
285	-7.445	-5.258	-4.325
286	-7.444	-5.235	-4.309
287	-7.402	-5.310	-4.417
288	-7.530	-5.267	-4.383
289	-7.460	-5.356	-4.392
290	-7.456	-5.231	-4.412
291	-7.479	-5.259	-4.347
292	-7.389	-5.284	-4.314
293	-7.442	-5.376	-4.356
294	-7.415	-5.363	-4.290
295	-7.444	-5.262	-4.306
296	-7.431	-5.312	-4.376
297	-7.460	-5.308	-4.370
298	-7.431	-5.371	-4.286
299	-7.479	-5.348	-4.347
300	-7.406	-5.212	-4.412
301	-7.422	-5.364	-4.378
302	-7.396	-5.234	-4.328
303	-7.428	-5.281	-4.328
304	-7.408	-5.235	-4.429
305	-7.369	-5.239	-4.333
306	-7.411	-5.316	-4.325
307	-7.383	-5.300	-4.374
308	-7.469	-5.318	-4.436
309	-7.491	-5.314	-4.451
310	-7.385	-5.341	-4.351
311	-7.392	-5.345	-4.332
312	-7.456	-5.266	-4.408
313	-7.401	-5.295	-4.439
314	-7.452	-5.303	-4.344
315	-7.424	-5.338	-4.321
316	-7.478	-5.207	-4.338
317	-7.425	-5.325	-4.386
318	-7.459	-5.214	-4.414
319	-7.483	-5.346	-4.355
320	-7.398	-5.325	-4.404
321	-7.484	-5.270	-4.410
322	-7.532	-5.287	-4.384
323	-7.428	-5.268	-4.286
324	-7.439	-5.344	-4.392
325	-7.434	-5.345	-4.380
326	-7.478	-5.292	-4.329
327	-7.419	-5.249	-4.277
328	-7.454	-5.328	-4.384
329	-7.453	-5.235	-4.368
330	-7.399	-5.334	-4.324
331	-7.439	-5.251	-4.337
332	-7.460	-5.288	-4.332
333	-7.453	-5.270	-4.461
334	-7.431	-5.232	-4.375
335	-7.397	-5.290	-4.348
336	-7.503	-5.327	-4.316
337	-7.440	-5.237	-4.307
338	-7.445	-5.267	-4.471
339	-7.399	-5.280	-4.370
340	-7.437	-5.346	-4.346
341	-7.423	-5.364	-4.394
342	-7.432	-5.296	-4.340
343	-7.504	-5.370	-4.349
344	-7.419	-5.378	-4.370
345	-7.424	-5.239	-4.309
346	-7.375	-5.313	-4.296
347	-7.448	-5.348	-4.359
348	-7.479	-5.261	-4.361
349	-7.479	-5.288	-4.349
350	-7.429	-5.291	-4.301
351	-7.488	-5.311	-4.287
352	-7.517	-5.315	-4.374
353	-7.512	-5.260	-4.364
354	-7.508	-5.276	-4.327
355	-7.460	-5.249	-4.334
356	-7.423	-5.282	-4.317
357	-7.429	-5.349	-4.342
358	-7.426	-5.304	-4.352
359	-7.477	-5.299	-4.371
360	-7.517	-5.280	-4.356
361	-7.505	-5.303	-4.411
362	-7.535	-5.328	-4.368
363	-7.421	-5.306	-4.361
364	-7.471	-5.276	-4.424
365	-7.514	-5.226	-4.376
366	-7.461	-5.308	-4.418
367	-7.543	-5.277	-4.383
368	-7.461	-5.338	-4.383
369	-7.499	-5.331	-4.397
370	-7.506	-5.257	-4.345
371	-7.400	-5.260	-4.329
372	-7.509	-5.287	-4.414
373	-7.421	-5.329	-4.318
374	-7.510	-5.282	-4.375
375	-7.414	-5.319	-4.364
376	-7.449	-5.200	-4.362
377	-7.503	-5.295	-4.396
378	-7.408	-5.265	-4.361
379	-7.537	-5.256	-4.405
380	-7.514	-5.276	-4.394
381	-7.451	-5.224	-4.355
382	-7.511	-5.322	-4.327
383	-7.489	-5.332	-4.428
384	-7.502	-5.277	-4.285
385	-7.483	-5.219	-4.433
386	-7.423	-5.292	-4.306
387	-7.397	-5.263	-4.357
388	-7.406	-5.246	-4.346
389	-7.446	-5.276	-4.278
390	-7.401	-5.281	-4.357
391	-7.463	-5.282	-4.283
392	-7.485	-5.312	-4.285
393	-7.436	-5.350	-4.324
394	-7.435	-5.351	-4.377
395	-7.457	-5.343	-4.314
396	-7.477	-5.340	-4.375
397	-7.518	-5.258	-4.426
398	-7.531	-5.326	-4.340
399	-7.422	-5.363	-4.312
400	-7.464	-5.299	-4.400
401	-7.530	-5.265	-4.406
402	-7.405	-5.266	-4.367
403	-7.483	-5.271	-4.356
404	-7.445	-5.276	-4.310
405	-7.376	-5.297	-4.392
406	-7.486	-5.312	-4.410
407	-7.546	-5.236	-4.382
408	-7.492	-5.322	-4.323
409	-7.420	-5.241	-4.322
410	-7.426	-5.237	-4.389
411	-7.487	-5.232	-4.321
412	-7.495	-5.267	-4.461
413	-7.534	-5.312	-4.352
414	-7.428	-5.216	-4.344
415	-7.537	-5.316	-4.361
416	-7.497	-5.362	-4.301
417	-7.493	-5.330	-4.423
418	-7.447	-5.327	-4.408
419	-7.445	-5.236	-4.442
420	-7.508	-5.277	-4.376
421	-7.408	-5.293	-4.266
422	-7.467	-5.261	-4.267
423	-7.451	-5.224	-4.297
424	-7.402	-5.248	-4.388
425	-7.391	-5.325	-4.372
426	-7.477	-5.325	-4.274
427	-7.449	-5.225	-4.422
428	-7.462	-5.219	-4.333
429	-7.447	-5.340	-4.351
430	-7.387	-5.272	-4.378
431	-7.516	-5.252	-4.365
432	-7.549	-5.251	-4.437
433	-7.531	-5.297	-4.327
434	-7.456	-5.267	-4.393
435	-7.447	-5.333	-4.262
436	-7.509	-5.276	-4.334
437	-7.461	-5.247	-4.315
438	-7.423	-5.307	-4.362
439	-7.486	-5.299	-4.297
440	-7.447	-5.259	-4.277
441	-7.399	-5.380	-4.302
442	-7.372	-5.324	-4.306
443	-7.484	-5.366	-4.281
444	-7.498	-5.260	-4.424
445	-7.437	-5.279	-4.422
446	-7.461	-5.354	-4.302
447	-7.513	-5.297	-4.370
448	-7.510	-5.309	-4.324
449	-7.528	-5.313	-4.356
450	-7.514	-5.285	-4.341
451	-7.369	-5.233	-4.364
452	-7.513	-5.302	-4.348
453	-7.469	-5.186	-4.340
454	-7.485	-5.326	-4.326
455	-7.494	-5.178	-4.430
456	-7.461	-5.313	-4.248
457	-7.478	-5.378	-4.279
458	-7.386	-5.302	-4.362
459	-7.411	-5.244	-4.296
460	-7.485	-5.207	-4.402
461	-7.576	-5.364	-4.382
462	-7.512	-5.233	-4.323
463	-7.455	-5.313	-4.256
464	-7.541	-5.212	-4.343
465	-7.551	-5.280	-4.382
466	-7.446	-5.262	-4.290
467	-7.523	-5.191	-4.448
468	-7.581	-5.269	-4.388
469	-7.532	-5.224	-4.466
470	-7.413	-5.303	-4.291
471	-7.395	-5.265	-4.305
472	-7.347	-5.316	-4.337
473	-7.599	-5.272	-4.434
474	-7.410	-5.310	-4.324
475	-7.469	-5.305	-4.268
476	-7.493	-5.293	-4.303
477	-7.419	-5.240	-4.277
478	-7.506	-5.237	-4.337
479	-7.522	-5.324	-4.377
480	-7.532	-5.213	-4.358
481	-7.511	-5.278	-4.322
482	-7.408	-5.252	-4.286
483	-7.471	-5.285	-4.393
484	-7.414	-5.312	-4.286
485	-7.429	-5.263	-4.311
486	-7.472	-5.391	-4.389
487	-7.555	-5.304	-4.323
488	-7.390	-5.274	-4.357
489	-7.363	-5.305	-4.356
490	-7.395	-5.353	-4.268
491	-7.441	-5.348	-4.341
492	-7.517	-5.349	-4.299
493	-7.414	-5.236	-4.251
494	-7.354	-5.327	-4.312
495	-7.367	-5.215	-4.338
496	-7.418	-5.350	-4.268
497	-7.433	-5.361	-4.278
498	-7.440	-5.252	-4.475
499	-7.423	-5.339	-4.324
500	-7.469	-5.216	-4.282
501	-7.431	-5.358	-4.317
502	-7.572	-5.347	-4.398
503	-7.420	-5.368	-4.304
504	-7.517	-5.370	-4.416
505	-7.457	-5.417	-4.312
506	-7.475	-5.275	-4.248
507	-7.528	-5.287	-4.378
508	-7.482	-5.158	-4.393
509	-7.499	-5.349	-4.347
510	-7.369	-5.278	-4.277
511	-7.463	-5.197	-4.336
512	-7.498	-5.356	-4.402
513	-7.435	-5.262	-4.422
514	-7.506	-5.239	-4.447
515	-7.524	-5.254	-4.357
516	-7.587	-5.361	-4.314
517	-7.470	-5.353	-4.370
518	-7.417	-5.210	-4.286
519	-7.549	-5.327	-4.441
520	-7.526	-5.303	-4.320
521	-7.505	-5.273	-4.337
522	-7.410	-5.218	-4.393
523	-7.423	-5.329	-4.365
524	-7.506	-5.263	-4.270
525	-7.451	-5.292	-4.465
526	-7.359	-5.312	-4.244
527	-7.514	-5.311	-4.305
528	-7.510	-5.338	-4.326
529	-7.523	-5.343	-4.409
530	-7.425	-5.251	-4.347
531	-7.367	-5.253	-4.409
532	-7.356	-5.264	-4.247
533	-7.448	-5.283	-4.453
534	-7.446	-5.236	-4.251
535	-7.363	-5.341	-4.382
536	-7.426	-5.212	-4.293
537	-7.466	-5.314	-4.388
538	-7.396	-5.293	-4.328
539	-7.501	-5.382	-4.274
540	-7.471	-5.241	-4.229
541	-7.357	-5.335	-4.375
542	-7.545	-5.329	-4.302
543	-7.473	-5.309	-4.470
544	-7.452	-5.317	-4.301
545	-7.488	-5.377	-4.348
546	-7.400	-5.291	-4.371
547	-7.374	-5.264	-4.358
548	-7.562	-5.355	-4.338
549	-7.416	-5.397	-4.255
550	-7.346	-5.294	-4.237
551	-7.484	-5.279	-4.292
552	-7.393	-5.283	-4.337
553	-7.493	-5.331	-4.372
554	-7.549	-5.380	-4.373
555	-7.372	-5.208	-4.425
556	-7.365	-5.226	-4.304
557	-7.378	-5.305	-4.340
558	-7.530	-5.318	-4.366
559	-7.551	-5.387	-4.379
560	-7.372	-5.220	-4.278
561	-7.367	-5.316	-4.323
562	-7.522	-5.240	-4.428
563	-7.521	-5.273	-4.340
564	-7.367	-5.291	-4.372
565	-7.519	-5.321	-4.302
566	-7.421	-5.319	-4.214
567	-7.482	-5.358	-4.411
568	-7.476	-5.274	-4.251
569	-7.476	-5.323	-4.432
570	-7.345	-5.307	-4.380
571	-7.600	-5.251	-4.333
572	-7.414	-5.325	-4.358
573	-7.424	-5.172	-4.372
574	-7.373	-5.315	-4.260
575	-7.587	-5.352	-4.308
576	-7.489	-5.357	-4.310
577	-7.385	-5.222	-4.285
578	-7.537	-5.315	-4.363
579	-7.354	-5.210	-4.419
580	-7.584	-5.313	-4.444
581	-7.537	-5.355	-4.350
582	-7.463	-5.297	-4.303
583	-7.420	-5.284	-4.444
584	-7.530	-5.358	-4.404
585	-7.521	-5.316	-4.364
586	-7.415	-5.260	-4.275
587	-7.516	-5.270	-4.287
588	-7.491	-5.287	-4.243
589	-7.383	-5.372	-4.358
590	-7.366	-5.245	-4.384
591	-7.373	-5.236	-4.251
592	-7.438	-5.309	-4.301
593	-7.379	-5.270	-4.276
594	-7.410	-5.322	-4.215
595	-7.357	-5.320	-4.288
596	-7.347	-5.311	-4.366
597	-7.551	-5.324	-4.304
598	-7.446	-5.372	-4.344
599	-7.553	-5.322	-4.423
600	-7.589	-5.274	-4.302
601	-7.524	-5.372	-4.296
602	-7.316	-5.301	-4.374
603	-7.381	-5.290	-4.224
604	-7.473	-5.265	-4.350
605	-7.433	-5.404	-4.324
606	-7.472	-5.348	-4.316
607	-7.365	-5.336	-4.280
608	-7.432	-5.338	-4.399
609	-7.535	-5.292	-4.292
610	-7.365	-5.342	-4.314
611	-7.587	-5.254	-4.417
612	-7.484	-5.235	-4.271
613	-7.334	-5.292	-4.332
614	-7.564	-5.178	-4.376
615	-7.509	-5.401	-4.323
616	-7.595	-5.247	-4.375
617	-7.369	-5.203	-4.363
618	-7.466	-5.224	-4.295
619	-7.436	-5.413	-4.404
620	-7.619	-5.321	-4.351
621	-7.423	-5.187	-4.452
622	-7.411	-5.307	-4.209
623	-7.504	-5.181	-4.433
624	-7.447	-5.229	-4.325
625	-7.452	-5.424	-4.389
626	-7.375	-5.390	-4.390
627	-7.405	-5.367	-4.268
628	-7.407	-5.325	-4.353
629	-7.403	-5.215	-4.314
630	-7.532	-5.259	-4.508
631	-7.378	-5.409	-4.248
632	-7.340	-5.217	-4.327
633	-7.315	-5.341	-4.317
634	-7.472	-5.342	-4.337
635	-7.381	-5.189	-4.259
636	-7.387	-5.358	-4.250
637	-7.576	-5.341	-4.454
638	-7.432	-5.250	-4.247
639	-7.436	-5.196	-4.326
640	-7.419	-5.298	-4.284
641	-7.565	-5.295	-4.381
642	-7.460	-5.349	-4.385
643	-7.463	-5.354	-4.426
644	-7.448	-5.396	-4.233
645	-7.446	-5.295	-4.269
646	-7.489	-5.176	-4.460
647	-7.474	-5.315	-4.487
648	-7.513	-5.334	-4.313
649	-7.376	-5.234	-4.369
650	-7.428	-5.296	-4.281
651	-7.534	-5.269	-4.278
652	-7.510	-5.258	-4.314
653	-7.546	-5.321	-4.349
654	-7.441	-5.276	-4.262
655	-7.507	-5.273	-4.373
656	-7.506	-5.405	-4.227
657	-7.430	-5.290	-4.219
658	-7.484	-5.401	-4.423
659	-7.344	-5.325	-4.238
660	-7.432	-5.205	-4.341
661	-7.330	-5.245	-4.283
662	-7.438	-5.434	-4.346
663	-7.360	-5.230	-4.457
664	-7.327	-5.385	-4.266
665	-7.475	-5.284	-4.363
666	-7.377	-5.272	-4.352
667	-7.394	-5.375	-4.217
668	-7.334	-5.206	-4.365
669	-7.528	-5.201	-4.402
670	-7.409	-5.214	-4.297
671	-7.463	-5.358	-4.282
672	-7.395	-5.304	-4.391
673	-7.476	-5.356	-4.249
674	-7.499	-5.295	-4.373
675	-7.322	-5.280	-4.323
676	-7.488	-5.238	-4.499
677	-7.357	-5.271	-4.248
678	-7.343	-5.226	-4.360
679	-7.479	-5.233	-4.393
680	-7.427	-5.284	-4.244
681	-7.573	-5.228	-4.339
682	-7.353	-5.342	-4.208
683	-7.492	-5.274	-4.291
684	-7.393	-5.269	-4.344
685	-7.575	-5.362	-4.321
686	-7.591	-5.251	-4.337
687	-7.519	-5.333	-4.392
688	-7.462	-5.271	-4.208
689	-7.437	-5.284	-4.201
690	-7.621	-5.310	-4.306
691	-7.475	-5.418	-4.259
692	-7.417	-5.340	-4.251
693	-7.456	-5.298	-4.346
694	-7.496	-5.312	-4.503
695	-7.347	-5.299	-4.280
696	-7.323	-5.341	-4.372
697	-7.605	-5.200	-4.443
698	-7.425	-5.261	-4.293
699	-7.386	-5.235	-4.413
700	-7.602	-5.211	-4.389
701	-7.404	-5.305	-4.280
702	-7.315	-5.228	-4.297
703	-7.471	-5.420	-4.367
704	-7.475	-5.276	-4.371
705	-7.552	-5.361	-4.333
706	-7.496	-5.390	-4.447
707	-7.430	-5.333	-4.344
708	-7.593	-5.275	-4.406
709	-7.415	-5.285	-4.220
710	-7.472	-5.334	-4.289
711	-7.533	-5.211	-4.386
712	-7.365	-5.428	-4.234
713	-7.455	-5.279	-4.462
714	-7.473	-5.325	-4.240
715	-7.457	-5.396	-4.294
716	-7.346	-5.189	-4.245
717	-7.450	-5.341	-4.359
718	-7.330	-5.300	-4.253
719	-7.444	-5.348	-4.390
720	-7.569	-5.240	-4.327
721	-7.524	-5.219	-4.303
722	-7.325	-5.240	-4.287
723	-7.533	-5.423	-4.392
724	-7.494	-5.340	-4.495
725	-7.364	-5.365	-4.338
726	-7.596	-5.224	-4.314
727	-7.575	-5.217	-4.301
728	-7.480	-5.291	-4.344
729	-7.553	-5.308	-4.307
730	-7.415	-5.197	-4.353
731	-7.345	-5.313	-4.352
732	-7.545	-5.432	-4.383
733	-7.607	-5.342	-4.321
734	-7.515	-5.414	-4.400
735	-7.463	-5.337	-4.255
736	-7.410	-5.322	-4.398
737	-7.444	-5.315	-4.435
738	-7.393	-5.194	-4.290
739	-7.306	-5.323	-4.294
740	-7.388	-5.191	-4.271
741	-7.485	-5.340	-4.399
742	-7.507	-5.160	-4.344
743	-7.384	-5.303	-4.246
744	-7.397	-5.261	-4.342
745	-7.572	-5.355	-4.328
746	-7.594	-5.369	-4.349
747	-7.534	-5.244	-4.358
748	-7.515	-5.391	-4.442
749	-7.610	-5.292	-4.310
750	-7.383	-5.268	-4.386
751	-7.314	-5.232	-4.344
752	-7.438	-5.453	-4.329
753	-7.456	-5.335	-4.429
754	-7.500	-5.178	-4.447
755	-7.364	-5.305	-4.398
756	-7.378	-5.289	-4.393
757	-7.590	-5.173	-4.352
758	-7.490	-5.395	-4.422
759	-7.402	-5.184	-4.273
760	-7.496	-5.323	-4.347
761	-7.496	-5.328	-4.405
762	-7.471	-5.230	-4.264
763	-7.436	-5.281	-4.405
764	-7.519	-5.311	-4.329
765	-7.452	-5.311	-4.423
766	-7.557	-5.278	-4.516
767	-7.376	-5.231	-4.246
768	-7.524	-5.436	-4.387
769	-7.552	-5.270	-4.272
770	-7.391	-5.397	-4.386
771	-7.540	-5.225	-4.282
772	-7.476	-5.221	-4.483
773	-7.429	-5.269	-4.195
774	-7.510	-5.282	-4.237
775	-7.362	-5.244	-4.239
776	-7.517	-5.357	-4.482
777	-7.383	-5.400	-4.349
778	-7.461	-5.117	-4.388
779	-7.603	-5.277	-4.367
780	-7.543	-5.190	-4.490
781	-7.537	-5.328	-4.500
782	-7.555	-5.246	-4.513
783	-7.335	-5.300	-4.392
784	-7.546	-5.380	-4.258
785	-7.490	-5.250	-4.194
786	-7.483	-5.199	-4.365
787	-7.424	-5.339	-4.478
788	-7.395	-5.222	-4.222
789	-7.306	-5.284	-4.424
790	-7.532	-5.220	-4.265
791	-7.579	-5.409	-4.429
792	-7.540	-5.234	-4.283
793	-7.470	-5.151	-4.344
794	-7.435	-5.272	-4.264
795	-7.321	-5.251	-4.363
796	-7.639	-5.279	-4.381
797	-7.430	-5.326	-4.476
798	-7.465	-5.225	-4.317
799	-7.621	-5.363	-4.413
800	-7.562	-5.384	-4.444
801	-7.406	-5.420	-4.239
802	-7.373	-5.415	-4.354
803	-7.336	-5.291	-4.245
804	-7.563	-5.282	-4.451
805	-7.571	-5.275	-4.425
806	-7.417	-5.250	-4.324
807	-7.442	-5.331	-4.232
808	-7.540	-5.360	-4.406
809	-7.516	-5.169	-4.258
810	-7.498	-5.202	-4.393
811	-7.497	-5.390	-4.392
812	-7.411	-5.387	-4.440
813	-7.651	-5.320	-4.442
814	-7.532	-5.367	-4.389
815	-7.531	-5.356	-4.210
816	-7.445	-5.368	-4.358
817	-7.503	-5.206	-4.308
818	-7.341	-5.275	-4.211
819	-7.451	-5.244	-4.343
820	-7.462	-5.141	-4.301
821	-7.421	-5.324	-4.337
822	-7.536	-5.437	-4.333
823	-7.434	-5.331	-4.326
824	-7.362	-5.165	-4.302
825	-7.533	-5.360	-4.419
826	-7.654	-5.269	-4.388
827	-7.586	-5.349	-4.300
828	-7.356	-5.172	-4.277
829	-7.608	-5.420	-4.389
830	-7.470	-5.187	-4.301
831	-7.481	-5.187	-4.268
832	-7.374	-5.319	-4.249
833	-7.586	-5.349	-4.418
834	-7.548	-5.382	-4.455
835	-7.506	-5.440	-4.260
836	-7.382	-5.255	-4.359
837	-7.438	-5.315	-4.226
838	-7.361	-5.227	-4.227
839	-7.572	-5.305	-4.278
840	-7.540	-5.270	-4.307
841	-7.414	-5.373	-4.431
842	-7.411	-5.303	-4.203
843	-7.530	-5.370	-4.371
844	-7.590	-5.211	-4.322
845	-7.346	-5.337	-4.419
846	-7.573	-5.345	-4.446
847	-7.381	-5.307	-4.328
848	-7.505	-5.371	-4.286
849	-7.359	-5.283	-4.316
850	-7.509	-5.178	-4.437
851	-7.552	-5.378	-4.211
852	-7.371	-5.389	-4.254
853	-7.566	-5.337	-4.235
854	-7.591	-5.246	-4.289
855	-7.329	-5.172	-4.292
856	-7.501	-5.272	-4.202
857	-7.544	-5.264	-4.268
858	-7.460	-5.171	-4.260
859	-7.534	-5.335	-4.374
860	-7.395	-5.225	-4.379
861	-7.421	-5.164	-4.501
862	-7.475	-5.141	-4.371
863	-7.407	-5.143	-4.444
864	-7.518	-5.274	-4.442
865	-7.363	-5.380	-4.369
866	-7.592	-5.189	-4.314
867	-7.599	-5.378	-4.318
868	-7.530	-5.376	-4.476
869	-7.418	-5.141	-4.440
870	-7.334	-5.398	-4.255
871	-7.504	-5.165	-4.498
872	-7.500	-5.190	-4.337
873	-7.547	-5.297	-4.263
874	-7.572	-5.447	-4.408
875	-7.281	-5.303	-4.336
876	-7.305	-5.221	-4.346
877	-7.299	-5.304	-4.294
878	-7.474	-5.320	-4.329
879	-7.373	-5.391	-4.190
880	-7.418	-5.398	-4.200
881	-7.361	-5.202	-4.258
882	-7.551	-5.234	-4.280
883	-7.306	-5.234	-4.316
884	-7.631	-5.316	-4.433
885	-7.378	-5.224	-4.298
886	-7.461	-5.234	-4.201
887	-7.597	-5.252	-4.351
888	-7.348	-5.365	-4.393
889	-7.465	-5.188	-4.285
890	-7.661	-5.271	-4.416
891	-7.402	-5.179	-4.350
892	-7.393	-5.347	-4.200
893	-7.337	-5.230	-4.351
894	-7.409	-5.240	-4.451
895	-7.459	-5.295	-4.144
896	-7.636	-5.170	-4.445
897	-7.557	-5.118	-4.395
898	-7.578	-5.326	-4.361
899	-7.504	-5.412	-4.443
900	-7.557	-5.313	-4.255
901	-7.557	-5.107	-4.418
902	-7.414	-5.132	-4.393
903	-7.506	-5.468	-4.248
904	-7.417	-5.315	-4.261
905	-7.320	-5.320	-4.293
906	-7.349	-5.317	-4.333
907	-7.575	-5.376	-4.432
908	-7.486	-5.278	-4.211
909	-7.642	-5.233	-4.309
910	-7.476	-5.263	-4.239
911	-7.383	-5.218	-4.194
912	-7.466	-5.289	-4.409
913	-7.475	-5.389	-4.453
914	-7.495	-5.301	-4.340
915	-7.513	-5.297	-4.396
916	-7.472	-5.310	-4.342
917	-7.455	-5.313	-4.364
918	-7.453	-5.295	-4.353
919	-7.445	-5.337	-4.350
920	-7.500	-5.281	-4.380
921	-7.446	-5.316	-4.388
922	-7.439	-5.294	-4.338
923	-7.483	-5.301	-4.390
924	-7.436	-5.266	-4.362
925	-7.419	-5.273	-4.360
926	-7.436	-5.275	-4.359
927	-7.444	-5.324	-4.360
928	-7.457	-5.285	-4.330
929	-7.477	-5.261	-4.333
930	-7.470	-5.259	-4.292
931	-7.449	-5.310	-4.365
932	-7.424	-5.252	-4.378
933	-7.458	-5.300	-4.359
934	-7.515	-5.288	-4.345
935	-7.490	-5.331	-4.368
936	-7.478	-5.338	-4.339
937	-7.468	-5.259	-4.328
938	-7.456	-5.303	-4.337
939	-7.464	-5.314	-4.369
940	-7.464	-5.262	-4.396
941	-7.479	-5.303	-4.336
942	-7.472	-5.293	-4.380
943	-7.443	-5.333	-4.322
944	-7.502	-5.289	-4.307
945	-7.398	-5.310	-4.356
946	-7.499	-5.231	-4.376
947	-7.448	-5.286	-4.379
948	-7.533	-5.278	-4.358
949	-7.437	-5.269	-4.285
950	-7.424	-5.250	-4.390
951	-7.491	-5.276	-4.337
952	-7.490	-5.324	-4.390
953	-7.430	-5.308	-4.341
954	-7.456	-5.275	-4.336
955	-7.523	-5.325	-4.359
956	-7.456	-5.275	-4.349
957	-7.437	-5.297	-4.380
958	-7.467	-5.240	-4.321
959	-7.488	-5.343	-4.298
960	-7.393	-5.329	-4.328
961	-7.487	-5.262	-4.374
962	-7.454	-5.322	-4.288
963	-7.461	-5.276	-4.422
964	-7.440	-5.239	-4.303
965	-7.405	-5.337	-4.331
966	-7.474	-5.327	-4.381
967	-7.464	-5.369	-4.319
968	-7.506	-5.297	-4.344
969	-7.423	-5.228	-4.349
970	-7.384	-5.254	-4.359
971	-7.472	-5.287	-4.333
972	-7.448	-5.284	-4.330
973	-7.425	-5.277	-4.423
974	-7.450	-5.318	-4.319
975	-7.427	-5.296	-4.396
976	-7.429	-5.250	-4.350
977	-7.534	-5.317	-4.348
978	-7.459	-5.224	-4.394
979	-7.510	-5.227	-4.339
980	-7.515	-5.318	-4.381
981	-7.495	-5.260	-4.338
982	-7.448	-5.336	-4.278
983	-7.507	-5.309	-4.380
984	-7.522	-5.281	-4.333
985	-7.515	-5.203	-4.378
986	-7.535	-5.258	-4.421
987	-7.432	-5.242	-4.326
988	-7.532	-5.247	-4.363
989	-7.389	-5.275	-4.408
990	-7.520	-5.276	-4.379
991	-7.427	-5.271	-4.383
992	-7.437	-5.343	-4.361
993	-7.452	-5.340	-4.329
994	-7.439	-5.312	-4.407
995	-7.471	-5.195	-4.377
996	-7.478	-5.296	-4.293
997	-7.399	-5.239	-4.331
998	-7.499	-5.275	-4.376
999	-7.402	-5.288	-4.312
1000	-7.400	-5.304	-4.288
1001	-7.479	-5.341	-4.322
1002	-7.494	-5.308	-4.408
1003	-7.550	-5.311	-4.412
1004	-7.436	-5.260	-4.401
1005	-7.457	-5.362	-4.384
1006	-7.416	-5.231	-4.342
1007	-7.498	-5.217	-4.351
1008	-7.463	-5.256	-4.335
1009	-7.477	-5.251	-4.321
1010	-7.455	-5.299	-4.336
1011	-7.455	-5.339	-4.370
1012	-7.479	-5.246	-4.435
1013	-7.542	-5.320	-4.367
1014	-7.427	-5.320	-4.300
1015	-7.475	-5.328	-4.434
1016	-7.526	-5.356	-4.301
1017	-7.430	-5.303	-4.282
1018	-7.493	-5.309	-4.423
1019	-7.468	-5.269	-4.311
1020	-7.536	-5.316	-4.415
1021	-7.420	-5.309	-4.264
1022	-7.496	-5.296	-4.392
1023	-7.467	-5.307	-4.263
1024	-7.403	-5.325	-4.348
1025	-7.388	-5.261	-4.292
1026	-7.521	-5.254	-4.345
1027	-7.515	-5.351	-4.377
1028	-7.443	-5.254	-4.272
1029	-7.490	-5.264	-4.351
1030	-7.491	-5.194	-4.457
1031	-7.400	-5.308	-4.296
1032	-7.484	-5.214	-4.310
1033	-7.467	-5.257	-4.313
1034	-7.442	-5.285	-4.397
1035	-7.538	-5.284	-4.394
1036	-7.465	-5.232	-4.305
1037	-7.509	-5.240	-4.342
1038	-7.461	-5.356	-4.353
1039	-7.420	-5.297	-4.326
1040	-7.447	-5.240	-4.455
1041	-7.512	-5.237	-4.399
1042	-7.460	-5.229	-4.380
1043	-7.487	-5.366	-4.327
1044	-7.489	-5.354	-4.393
1045	-7.437	-5.237	-4.419
1046	-7.508	-5.302	-4.351
1047	-7.553	-5.318	-4.313
1048	-7.412	-5.263	-4.265
1049	-7.396	-5.264	-4.361
1050	-7.561	-5.305	-4.415
1051	-7.387	-5.237	-4.393
1052	-7.454	-5.340	-4.352
1053	-7.520	-5.326	-4.317
1054	-7.533	-5.258	-4.357
1055	-7.386	-5.323	-4.382
1056	-7.483	-5.230	-4.279
1057	-7.576	-5.330	-4.347
1058	-7.509	-5.320	-4.374
1059	-7.380	-5.284	-4.386
1060	-7.505	-5.210	-4.392
1061	-7.509	-5.325	-4.324
1062	-7.530	-5.336	-4.278
1063	-7.390	-5.324	-4.336
1064	-7.549	-5.279	-4.384
1065	-7.530	-5.359	-4.342
1066	-7.476	-5.246	-4.383
1067	-7.497	-5.267	-4.285
1068	-7.403	-5.254	-4.335
1069	-7.524	-5.334	-4.405
1070	-7.429	-5.298	-4.292
1071	-7.462	-5.294	-4.461
1072	-7.393	-5.335	-4.361
1073	-7.591	-5.294	-4.400
1074	-7.437	-5.365	-4.401
1075	-7.469	-5.223	-4.424
1076	-7.427	-5.317	-4.422
1077	-7.512	-5.243	-4.368
1078	-7.409	-5.283	-4.250
1079	-7.426	-5.314	-4.305
1080	-7.429	-5.404	-4.316
1081	-7.429	-5.308	-4.413
1082	-7.381	-5.263	-4.266
1083	-7.434	-5.303	-4.418
1084	-7.439	-5.288	-4.442
1085	-7.424	-5.248	-4.258
1086	-7.583	-5.283	-4.334
1087	-7.429	-5.365	-4.314
1088	-7.368	-5.235	-4.316
1089	-7.495	-5.314	-4.415
1090	-7.387	-5.197	-4.342
1091	-7.504	-5.301	-4.417
1092	-7.404	-5.203	-4.311
1093	-7.345	-5.292	-4.313
1094	-7.407	-5.363	-4.400
1095	-7.367	-5.247	-4.378
1096	-7.389	-5.277	-4.432
1097	-7.466	-5.225	-4.333
1098	-7.440	-5.327	-4.333
1099	-7.511	-5.261	-4.330
1100	-7.485	-5.340	-4.349
1101	-7.395	-5.303	-4.381
1102	-7.513	-5.302	-4.461
1103	-7.383	-5.218	-4.327
1104	-7.402	-5.352	-4.388
1105	-7.400	-5.265	-4.264
1106	-7.481	-5.235	-4.441
1107	-7.543	-5.365	-4.311
1108	-7.449	-5.375	-4.313
1109	-7.380	-5.331	-4.356
1110	-7.558	-5.316	-4.401
1111	-7.413	-5.291	-4.383
1112	-7.484	-5.310	-4.422
1113	-7.422	-5.265	-4.317
1114	-7.546	-5.341	-4.431
1115	-7.373	-5.224	-4.362
1116	-7.407	-5.299	-4.229
1117	-7.433	-5.213	-4.407
1118	-7.342	-5.298	-4.305
1119	-7.436	-5.368	-4.427
1120	-7.517	-5.370	-4.400
1121	-7.390	-5.229	-4.322
1122	-7.444	-5.185	-4.334
1123	-7.431	-5.303	-4.236
1124	-7.426	-5.269	-4.385
1125	-7.412	-5.297	-4.385
1126	-7.421	-5.313	-4.258
1127	-7.372	-5.368	-4.326
1128	-7.396	-5.254	-4.323
1129	-7.395	-5.315	-4.381
1130	-7.425	-5.348	-4.243
1131	-7.512	-5.234	-4.430
1132	-7.478	-5.263	-4.242
1133	-7.521	-5.269	-4.322
1134	-7.530	-5.295	-4.469
1135	-7.489	-5.275	-4.294
1136	-7.452	-5.293	-4.335
1137	-7.389	-5.335	-4.342
1138	-7.430	-5.369	-4.339
1139	-7.564	-5.225	-4.440
1140	-7.427	-5.346	-4.374
1141	-7.442	-5.281	-4.257
1142	-7.374	-5.228	-4.327
1143	-7.498	-5.400	-4.340
1144	-7.544	-5.308	-4.357
1145	-7.545	-5.350	-4.363
1146	-7.340	-5.293	-4.337
1147	-7.457	-5.381	-4.334
1148	-7.389	-5.336	-4.320
1149	-7.491	-5.404	-4.245
1150	-7.417	-5.396	-4.322
1151	-7.488	-5.238	-4.379
1152	-7.556	-5.290	-4.390
1153	-7.329	-5.314	-4.330
1154	-7.460	-5.228	-4.326
1155	-7.471	-5.359	-4.437
1156	-7.448	-5.353	-4.439
1157	-7.345	-5.291	-4.325
1158	-7.496	-5.396	-4.307
1159	-7.550	-5.287	-4.461
1160	-7.375	-5.316	-4.244
1161	-7.403	-5.286	-4.291
1162	-7.498	-5.231	-4.324
1163	-7.498	-5.292	-4.402
1164	-7.441	-5.319	-4.288
1165	-7.409	-5.247	-4.330
1166	-7.469	-5.214	-4.398
1167	-7.431	-5.187	-4.299
1168	-7.528	-5.236	-4.347
1169	-7.487	-5.193	-4.303
1170	-7.530	-5.368	-4.392
1171	-7.488	-5.294	-4.419
1172	-7.563	-5.296	-4.423
1173	-7.412	-5.337	-4.400
1174	-7.605	-5.291	-4.400
1175	-7.486	-5.262	-4.338
1176	-7.413	-5.285	-4.383
1177	-7.442	-5.257	-4.400
1178	-7.533	-5.382	-4.420
1179	-7.342	-5.279	-4.367
1180	-7.380	-5.291	-4.318
1181	-7.470	-5.353	-4.436
1182	-7.440	-5.296	-4.370
1183	-7.450	-5.344	-4.267
1184	-7.522	-5.329	-4.422
1185	-7.392	-5.211	-4.286
1186	-7.389	-5.353	-4.291
1187	-7.388	-5.250	-4.251
1188	-7.474	-5.300	-4.315
1189	-7.361	-5.297	-4.362
1190	-7.470	-5.234	-4.253
1191	-7.407	-5.162	-4.355
1192	-7.378	-5.222	-4.301
1193	-7.517	-5.303	-4.359
1194	-7.357	-5.215	-4.305
1195	-7.497	-5.341	-4.425
1196	-7.459	-5.260	-4.330
1197	-7.414	-5.296	-4.452
1198	-7.520	-5.394	-4.353
1199	-7.496	-5.320	-4.460
1200	-7.485	-5.348	-4.366
1201	-7.551	-5.331	-4.394
1202	-7.406	-5.311	-4.267
1203	-7.398	-5.316	-4.347
1204	-7.392	-5.167	-4.381
1205	-7.453	-5.269	-4.338
1206	-7.553	-5.366	-4.422
1207	-7.397	-5.276	-4.417
1208	-7.457	-5.225	-4.306
1209	-7.465	-5.340	-4.422
1210	-7.533	-5.189	-4.470
1211	-7.382	-5.293	-4.368
1212	-7.523	-5.343	-4.376
1213	-7.458	-5.346	-4.254
1214	-7.534	-5.319	-4.404
1215	-7.424	-5.371	-4.423
1216	-7.508	-5.419	-4.374
1217	-7.419	-5.276	-4.313
1218	-7.379	-5.326	-4.339
1219	-7.368	-5.317	-4.414
1220	-7.553	-5.328	-4.325
1221	-7.391	-5.249	-4.312
1222	-7.496	-5.380	-4.416
1223	-7.408	-5.223	-4.335
1224	-7.411	-5.319	-4.214
1225	-7.499	-5.352	-4.433
1226	-7.529	-5.316	-4.467
1227	-7.450	-5.285	-4.339
1228	-7.532	-5.237	-4.460
1229	-7.446	-5.239	-4.260
1230	-7.512	-5.219	-4.289
1231	-7.399	-5.323	-4.415
1232	-7.444	-5.272	-4.478
1233	-7.347	-5.333	-4.271
1234	-7.598	-5.304	-4.394
1235	-7.473	-5.282	-4.271
1236	-7.499	-5.342	-4.384
1237	-7.326	-5.323	-4.344
1238	-7.366	-5.281	-4.277
1239	-7.451	-5.330	-4.446
1240	-7.522	-5.404	-4.366
1241	-7.494	-5.404	-4.383
1242	-7.420	-5.242	-4.367
1243	-7.505	-5.257	-4.363
1244	-7.375	-5.246	-4.277
1245	-7.474	-5.342	-4.359
1246	-7.390	-5.234	-4.276
1247	-7.469	-5.364	-4.383
1248	-7.525	-5.223	-4.340
1249	-7.390	-5.356	-4.391
1250	-7.552	-5.391	-4.311
1251	-7.390	-5.265	-4.320
1252	-7.523	-5.220	-4.284
1253	-7.415	-5.131	-4.409
1254	-7.360	-5.183	-4.334
1255	-7.404	-5.287	-4.431
1256	-7.417	-5.201	-4.328
1257	-7.359	-5.249	-4.247
1258	-7.457	-5.406	-4.336
1259	-7.445	-5.265	-4.422
1260	-7.433	-5.401	-4.378
1261	-7.453	-5.291	-4.329
1262	-7.411	-5.250	-4.334
1263	-7.441	-5.305	-4.367
1264	-7.449	-5.355	-4.443
1265	-7.416	-5.201	-4.303
1266	-7.514	-5.290	-4.432
1267	-7.460	-5.203	-4.264
1268	-7.394	-5.194	-4.368
1269	-7.564	-5.178	-4.379
1270	-7.476	-5.214	-4.298
1271	-7.425	-5.314	-4.342
1272	-7.440	-5.359	-4.340
1273	-7.485	-5.196	-4.290
1274	-7.551	-5.234	-4.327
1275	-7.495	-5.348	-4.337
1276	-7.510	-5.275	-4.424
1277	-7.456	-5.347	-4.388
1278	-7.342	-5.232	-4.297
1279	-7.545	-5.234	-4.323
1280	-7.473	-5.297	-4.351
1281	-7.455	-5.313	-4.314
1282	-7.404	-5.252	-4.451
1283	-7.359	-5.278	-4.367
1284	-7.467	-5.356	-4.273
1285	-7.398	-5.292	-4.337
1286	-7.472	-5.184	-4.365
1287	-7.396	-5.247	-4.257
1288	-7.390	-5.227	-4.379
1289	-7.421	-5.182	-4.304
1290	-7.565	-5.266	-4.430
1291	-7.464	-5.366	-4.402
1292	-7.502	-5.295	-4.303
1293	-7.466	-5.238	-4.430
1294	-7.589	-5.317	-4.321
1295	-7.506	-5.314	-4.389
1296	-7.436	-5.191	-4.360
1297	-7.389	-5.376	-4.254
1298	-7.435	-5.320	-4.319
1299	-7.530	-5.249	-4.390
1300	-7.371	-5.290	-4.287
1301	-7.403	-5.178	-4.295
1302	-7.506	-5.261	-4.310
1303	-7.458	-5.194	-4.332
1304	-7.516	-5.367	-4.413
1305	-7.493	-5.306	-4.303
1306	-7.383	-5.228	-4.386
1307	-7.528	-5.194	-4.314
1308	-7.477	-5.392	-4.445
1309	-7.482	-5.247	-4.444
1310	-7.334	-5.365	-4.358
1311	-7.358	-5.255	-4.342
1312	-7.618	-5.318	-4.323
1313	-7.342	-5.378	-4.325
1314	-7.433	-5.357	-4.296
1315	-7.405	-5.219	-4.350
1316	-7.403	-5.328	-4.267
1317	-7.449	-5.294	-4.356
1318	-7.470	-5.316	-4.411
1319	-7.487	-5.179	-4.302
1320	-7.452	-5.385	-4.408
1321	-7.543	-5.333	-4.355
1322	-7.555	-5.305	-4.260
1323	-7.395	-5.221	-4.237
1324	-7.368	-5.226	-4.351
1325	-7.507	-5.291	-4.435
1326	-7.361	-5.209	-4.335
1327	-7.377	-5.180	-4.311
1328	-7.539	-5.411	-4.360
1329	-7.477	-5.348	-4.217
1330	-7.420	-5.168	-4.401
1331	-7.377	-5.372	-4.263
1332	-7.495	-5.267	-4.484
1333	-7.314	-5.312	-4.305
1334	-7.409	-5.349	-4.390
1335	-7.536	-5.380	-4.320
1336	-7.379	-5.195	-4.374
1337	-7.369	-5.357	-4.319
1338	-7.478	-5.337	-4.292
1339	-7.387	-5.348	-4.376
1340	-7.460	-5.258	-4.235
1341	-7.494	-5.285	-4.379
1342	-7.456	-5.423	-4.213
1343	-7.331	-5.205	-4.351
1344	-7.610	-5.236	-4.379
1345	-7.494	-5.220	-4.470
1346	-7.491	-5.293	-4.451
1347	-7.377	-5.238	-4.293
1348	-7.375	-5.206	-4.273
1349	-7.469	-5.341	-4.273
1350	-7.450	-5.309	-4.482
1351	-7.572	-5.205	-4.375
1352	-7.400	-5.238	-4.327
1353	-7.616	-5.216	-4.386
1354	-7.472	-5.259	-4.334
1355	-7.396	-5.414	-4.240
1356	-7.493	-5.423	-4.328
1357	-7.476	-5.392	-4.346
1358	-7.621	-5.341	-4.361
1359	-7.517	-5.246	-4.331
1360	-7.419	-5.324	-4.189
1361	-7.508	-5.193	-4.287
1362	-7.513	-5.193	-4.424
1363	-7.414	-5.356	-4.390
1364	-7.445	-5.351	-4.280
1365	-7.511	-5.242	-4.341
1366	-7.482	-5.229	-4.426
1367	-7.601	-5.279	-4.380
1368	-7.483	-5.145	-4.340
1369	-7.496	-5.230	-4.307
1370	-7.517	-5.362	-4.296
1371	-7.497	-5.349	-4.267
1372	-7.505	-5.416	-4.323
1373	-7.471	-5.222	-4.329
1374	-7.318	-5.285	-4.267
1375	-7.514	-5.341	-4.425
1376	-7.330	-5.379	-4.343
1377	-7.578	-5.302	-4.428
1378	-7.606	-5.342	-4.436
1379	-7.497	-5.229	-4.273
1380	-7.424	-5.267	-4.336
1381	-7.437	-5.299	-4.330
1382	-7.570	-5.271	-4.513
1383	-7.483	-5.394	-4.244
1384	-7.548	-5.177	-4.325
1385	-7.430	-5.377	-4.314
1386	-7.502	-5.261	-4.420
1387	-7.488	-5.371	-4.418
1388	-7.419	-5.382	-4.411
1389	-7.574	-5.224	-4.365
1390	-7.528	-5.361	-4.391
1391	-7.504	-5.301	-4.469
1392	-7.452	-5.133	-4.404
1393	-7.456	-5.359	-4.402
1394	-7.398	-5.254	-4.447
1395	-7.484	-5.151	-4.293
1396	-7.391	-5.290	-4.471
1397	-7.465	-5.213	-4.346
1398	-7.525	-5.296	-4.377
1399	-7.550	-5.340	-4.419
1400	-7.389	-5.370	-4.432
1401	-7.396	-5.311	-4.443
1402	-7.572	-5.347	-4.321
1403	-7.456	-5.316	-4.388
1404	-7.362	-5.217	-4.276
1405	-7.535	-5.357	-4.440
1406	-7.559	-5.386	-4.446
1407	-7.394	-5.301	-4.341
1408	-7.494	-5.174	-4.434
1409	-7.535	-5.369	-4.400
1410	-7.363	-5.193	-4.358
1411	-7.333	-5.255	-4.317
1412	-7.590	-5.249	-4.322
1413	-7.548	-5.252	-4.257
1414	-7.461	-5.362	-4.334
1415	-7.316	-5.203	-4.309
1416	-7.626	-5.306	-4.331
1417	-7.430	-5.237	-4.261
1418	-7.461	-5.303	-4.333
1419	-7.607	-5.374	-4.386
1420	-7.575	-5.403	-4.354
1421	-7.450	-5.304	-4.183
1422	-7.521	-5.367	-4.343
1423	-7.537	-5.372	-4.440
1424	-7.452	-5.366	-4.435
1425	-7.380	-5.318	-4.403
1426	-7.627	-5.239	-4.353
1427	-7.499	-5.257	-4.307
1428	-7.561	-5.330	-4.301
1429	-7.536	-5.398	-4.323
1430	-7.445	-5.371	-4.328
1431	-7.485	-5.250	-4.342
1432	-7.329	-5.190	-4.404
1433	-7.462	-5.256	-4.275
1434	-7.515	-5.332	-4.416
1435	-7.595	-5.305	-4.359
1436	-7.492	-5.384	-4.342
1437	-7.523	-5.241	-4.265
1438	-7.592	-5.303	-4.483
1439	-7.495	-5.302	-4.472
1440	-7.550	-5.235	-4.400
1441	-7.376	-5.303	-4.420
1442	-7.545	-5.344	-4.450
1443	-7.381	-5.405	-4.289
1444	-7.546	-5.201	-4.369
1445	-7.519	-5.293	-4.205
1446	-7.336	-5.291	-4.403
1447	-7.445	-5.380	-4.323
1448	-7.559	-5.393	-4.375
1449	-7.472	-5.306	-4.400
1450	-7.384	-5.327	-4.455
1451	-7.449	-5.378	-4.424
1452	-7.438	-5.310	-4.388
1453	-7.633	-5.338	-4.400
1454	-7.421	-5.376	-4.388
1455	-7.387	-5.325	-4.397
1456	-7.543	-5.280	-4.414
1457	-7.334	-5.221	-4.318
1458	-7.623	-5.256	-4.340
1459	-7.577	-5.182	-4.381
1460	-7.551	-5.289	-4.328
1461	-7.473	-5.198	-4.284
1462	-7.476	-5.221	-4.266
1463	-7.616	-5.288	-4.416
1464	-7.549	-5.235	-4.297
1465	-7.581	-5.266	-4.283
1466	-7.423	-5.336	-4.241
1467	-7.404	-5.144	-4.441
1468	-7.549	-5.299	-4.323
1469	-7.497	-5.340	-4.509
1470	-7.385	-5.313	-4.298
1471	-7.373	-5.369	-4.376
1472	-7.601	-5.292	-4.317
1473	-7.339	-5.214	-4.256
1474	-7.435	-5.149	-4.277
1475	-7.407	-5.219	-4.354
1476	-7.404	-5.158	-4.307
1477	-7.491	-5.419	-4.407
1478	-7.420	-5.200	-4.314
1479	-7.473	-5.405	-4.398
1480	-7.397	-5.273	-4.345
1481	-7.536	-5.286	-4.355
1482	-7.592	-5.369	-4.383
1483	-7.472	-5.413	-4.331
1484	-7.364	-5.208	-4.405
1485	-7.318	-5.350	-4.254
1486	-7.484	-5.226	-4.294
1487	-7.635	-5.283	-4.346
1488	-7.413	-5.364	-4.380
1489	-7.438	-5.325	-4.440
1490	-7.490	-5.259	-4.314
1491	-7.358	-5.265	-4.337
1492	-7.471	-5.356	-4.380
1493	-7.435	-5.199	-4.233
1494	-7.531	-5.345	-4.292
1495	-7.497	-5.257	-4.215
1496	-7.398	-5.392	-4.438
1497	-7.381	-5.249	-4.347
1498	-7.434	-5.408	-4.433
1499	-7.368	-5.194	-4.367
1500	-7.553	-5.410	-4.277
1501	-7.569	-5.289	-4.433
1502	-7.546	-5.381	-4.298
1503	-7.439	-5.336	-4.499
1504	-7.549	-5.332	-4.359
1505	-7.378	-5.248	-4.352
1506	-7.377	-5.161	-4.327
1507	-7.411	-5.384	-4.329
1508	-7.538	-5.319	-4.319
1509	-7.526	-5.291	-4.363
1510	-7.392	-5.376	-4.420
1511	-7.431	-5.213	-4.415
1512	-7.418	-5.284	-4.351
1513	-7.582	-5.396	-4.336
1514	-7.414	-5.269	-4.254
1515	-7.576	-5.304	-4.403
1516	-7.407	-5.403	-4.369
1517	-7.537	-5.419	-4.308
1518	-7.554	-5.384	-4.456
1519	-7.479	-5.334	-4.353
1520	-7.463	-5.318	-4.402
1521	-7.558	-5.145	-4.331
1522	-7.356	-5.240	-4.444
1523	-7.321	-5.195	-4.350
1524	-7.285	-5.266	-4.306
1525	-7.542	-5.174	-4.354
1526	-7.600	-5.313	-4.310
1527	-7.490	-5.294	-4.462
1528	-7.498	-5.213	-4.484
1529	-7.441	-5.340	-4.493
1530	-7.564	-5.306	-4.355
1531	-7.548	-5.351	-4.387
1532	-7.354	-5.343	-4.301
1533	-7.394	-5.425	-4.364
1534	-7.588	-5.332	-4.248
1535	-7.337	-5.275	-4.393
1536	-7.447	-5.293	-4.376
1537	-7.392	-5.274	-4.270
1538	-7.536	-5.194	-4.294
1539	-7.335	-5.322	-4.387
1540	-7.441	-5.298	-4.285
1541	-7.404	-5.306	-4.420
1542	-7.597	-5.256	-4.318
1543	-7.400	-5.390	-4.418
1544	-7.483	-5.358	-4.485
1545	-7.318	-5.407	-4.315
1546	-7.363	-5.406	-4.236
1547	-7.547	-5.372	-4.380
1548	-7.553	-5.159	-4.312
1549	-7.567	-5.374	-4.281
1550	-7.602	-5.253	-4.295
1551	-7.334	-5.380	-4.381
1552	-7.335	-5.346	-4.341
1553	-7.408	-5.206	-4.432
1554	-7.588	-5.383	-4.364
1555	-7.510	-5.340	-4.209
1556	-7.428	-5.223	-4.273
1557	-7.569	-5.234	-4.357
1558	-7.584	-5.416	-4.398
1559	-7.384	-5.381	-4.353
1560	-7.426	-5.217	-4.250
1561	-7.407	-5.384	-4.258
1562	-7.553	-5.331	-4.469
1563	-7.382	-5.229	-4.255
1564	-7.465	-5.284	-4.263
1565	-7.566	-5.271	-4.267
1566	-7.483	-5.108	-4.337
1567	-7.482	-5.452	-4.296
1568	-7.456	-5.257	-4.405
1569	-7.608	-5.343	-4.465
1570	-7.543	-5.280	-4.308
1571	-7.500	-5.152	-4.378
1572	-7.470	-5.282	-4.430
1573	-7.594	-5.226	-4.366
1574	-7.576	-5.365	-4.464
1575	-7.440	-5.200	-4.265
1576	-7.401	-5.383	-4.307
1577	-7.323	-5.274	-4.216
1578	-7.459	-5.402	-4.353
1579	-7.404	-5.189	-4.435
1580	-7.523	-5.305	-4.376
1581	-7.354	-5.198	-4.302
1582	-7.578	-5.385	-4.416
1583	-7.396	-5.179	-4.483
1584	-7.449	-5.260	-4.533
1585	-7.560	-5.428	-4.365
1586	-7.445	-5.163	-4.308
1587	-7.434	-5.376	-4.300
1588	-7.609	-5.195	-4.417
1589	-7.319	-5.163	-4.348
1590	-7.392	-5.329	-4.323
1591	-7.330	-5.156	-4.300
1592	-7.492	-5.317	-4.359
1593	-7.395	-5.390	-4.215
1594	-7.408	-5.280	-4.446
1595	-7.395	-5.259	-4.363
1596	-7.381	-5.348	-4.412
1597	-7.463	-5.265	-4.525
1598	-7.447	-5.441	-4.392
1599	-7.323	-5.283	-4.232
1600	-7.573	-5.453	-4.290
1601	-7.620	-5.268	-4.338
1602	-7.406	-5.310	-4.353
1603	-7.401	-5.211	-4.289
1604	-7.411	-5.195	-4.514
1605	-7.584	-5.226	-4.265
1606	-7.402	-5.164	-4.277
1607	-7.438	-5.240	-4.456
1608	-7.325	-5.188	-4.349
1609	-7.518	-5.358	-4.447
1610	-7.581	-5.321	-4.393
1611	-7.491	-5.402	-4.374
1612	-7.586	-5.377	-4.370
1613	-7.456	-5.279	-4.410
1614	-7.428	-5.292	-4.364
1615	-7.412	-5.290	-4.324
1616	-7.479	-5.226	-4.447
1617	-7.490	-5.278	-4.393
1618	-7.448	-5.309	-4.337
1619	-7.439	-5.216	-4.358
1620	-7.454	-5.227	-4.399
1621	-7.527	-5.242	-4.451
1622	-7.393	-5.351	-4.325
1623	-7.436	-5.224	-4.467
1624	-7.533	-5.242	-4.367
1625	-7.459	-5.300	-4.435
1626	-7.441	-5.345	-4.307
1627	-7.461	-5.166	-4.399
1628	-7.457	-5.314	-4.333
1629	-7.484	-5.343	-4.387
1630	-7.481	-5.161	-4.368
1631	-7.495	-5.286	-4.313
1632	-7.485	-5.300	-4.314
1633	-7.532	-5.294	-4.413
1634	-7.477	-5.278	-4.324
1635	-7.408	-5.173	-4.383
1636	-7.389	-5.281	-4.328
1637	-7.497	-5.359	-4.368
1638	-7.429	-5.274	-4.420
1639	-7.492	-5.197	-4.482
1640	-7.442	-5.342	-4.313
1641	-7.381	-5.328	-4.335
1642	-7.411	-5.281	-4.314
1643	-7.444	-5.201	-4.403
1644	-7.518	-5.293	-4.291
1645	-7.482	-5.347	-4.330
1646	-7.437	-5.317	-4.474
1647	-7.615	-5.274	-4.368
1648	-7.495	-5.241	-4.339
1649	-7.400	-5.263	-4.343
1650	-7.477	-5.404	-4.345
1651	-7.537	-5.228	-4.391
1652	-7.515	-5.340	-4.337
1653	-7.444	-5.235	-4.302
1654	-7.460	-5.215	-4.422
1655	-7.435	-5.202	-4.462
1656	-7.409	-5.305	-4.285
1657	-7.576	-5.289	-4.386
1658	-7.438	-5.244	-4.379
1659	-7.455	-5.253	-4.515
1660	-7.397	-5.269	-4.344
1661	-7.521	-5.334	-4.465
1662	-7.505	-5.182	-4.358
1663	-7.342	-5.212	-4.363
1664	-7.472	-5.392	-4.407
1665	-7.530	-5.218	-4.471
1666	-7.491	-5.302	-4.425
1667	-7.526	-5.204	-4.312
1668	-7.388	-5.202	-4.396
1669	-7.342	-5.318	-4.307
1670	-7.334	-5.357	-4.322
1671	-7.538	-5.289	-4.296
1672	-7.440	-5.207	-4.392
1673	-7.617	-5.373	-4.388
1674	-7.525	-5.287	-4.518
1675	-7.390	-5.267	-4.357
1676	-7.452	-5.226	-4.342
1677	-7.469	-5.196	-4.377
1678	-7.530	-5.416	-4.381
1679	-7.460	-5.298	-4.505
1680	-7.477	-5.121	-4.496
1681	-7.429	-5.207	-4.291
1682	-7.400	-5.258	-4.434
1683	-7.517	-5.373	-4.279
1684	-7.492	-5.336	-4.409
1685	-7.527	-5.139	-4.444
1686	-7.647	-5.316	-4.429
1687	-7.380	-5.458	-4.280
1688	-7.510	-5.412	-4.464
1689	-7.471	-5.186	-4.388
1690	-7.466	-5.178	-4.425
1691	-7.440	-5.138	-4.442
1692	-7.430	-5.162	-4.342
1693	-7.416	-5.222	-4.392
1694	-7.506	-5.293	-4.273
1695	-7.531	-5.382	-4.297
1696	-7.553	-5.176	-4.547
1697	-7.426	-5.233	-4.473
1698	-7.414	-5.339	-4.304
1699	-7.453	-5.262	-4.479
1700	-7.359	-5.210	-4.321
1701	-7.556	-5.361	-4.422
1702	-7.503	-5.175	-4.386
1703	-7.318	-5.178	-4.443
1704	-7.488	-5.410	-4.445
1705	-7.432	-5.162	-4.412
1706	-7.401	-5.133	-4.333
1707	-7.448	-5.348	-4.502
1708	-7.315	-5.300	-4.228
1709	-7.410	-5.357	-4.482
1710	-7.562	-5.294	-4.329
1711	-7.415	-5.303	-4.369
1712	-7.511	-5.118	-4.356
1713	-7.511	-5.323	-4.484
1714	-7.558	-5.297	-4.483
1715	-7.370	-5.173	-4.456
1716	-7.450	-5.476	-4.364
1717	-7.499	-5.109	-4.344
1718	-7.442	-5.173	-4.246
1719	-7.410	-5.221	-4.461
1720	-7.500	-5.242	-4.227
1721	-7.409	-5.183	-4.240
1722	-7.426	-5.151	-4.360
1723	-7.505	-5.333	-4.479
1724	-7.352	-5.191	-4.381
1725	-7.582	-5.364	-4.384
1726	-7.352	-5.334	-4.425
1727	-7.374	-5.320	-4.226
