# Supplementary material for: A minimal chemo-mechanical Markov model for rotary catalysis of F1-ATPase
Source: Nat Commun. 2026 Jun 15;17:5310. doi: 10.1038/s41467-026-73844-0 (PMC13272679; doi:10.1038/s41467-026-73844-0)
Supplement: Supplementary file 4 — Source Data [file 41467_2026_73844_MOESM4_ESM.zip › SourceData/SupplementaryFigures/S-Fig3/S-Fig3c_binding-affinities.csv]

#Set	log10(K_d1)	log10(K_d2)	log10(K_d3)
1	-7.454	-5.198	-4.460
2	-7.399	-5.220	-4.421
3	-7.366	-5.167	-4.590
4	-7.392	-5.164	-4.472
5	-7.457	-5.184	-4.524
6	-7.427	-5.178	-4.472
7	-7.442	-5.186	-4.465
8	-7.462	-5.173	-4.493
9	-7.439	-5.165	-4.521
10	-7.432	-5.217	-4.409
11	-7.409	-5.205	-4.446
12	-7.456	-5.136	-4.516
13	-7.408	-5.234	-4.475
14	-7.411	-5.155	-4.477
15	-7.394	-5.222	-4.430
16	-7.417	-5.216	-4.457
17	-7.456	-5.185	-4.512
18	-7.423	-5.172	-4.464
19	-7.383	-5.058	-4.604
20	-7.429	-5.233	-4.443
21	-7.438	-5.193	-4.474
22	-7.436	-5.205	-4.488
23	-7.454	-5.190	-4.457
24	-7.445	-5.202	-4.448
25	-7.386	-5.159	-4.466
26	-7.399	-5.168	-4.489
27	-7.441	-5.139	-4.559
28	-7.426	-5.222	-4.447
29	-7.418	-5.227	-4.496
30	-7.374	-5.156	-4.474
31	-7.416	-5.220	-4.485
32	-7.405	-5.231	-4.473
33	-7.441	-5.167	-4.494
34	-7.461	-5.219	-4.457
35	-7.441	-5.169	-4.468
36	-7.408	-5.192	-4.444
37	-7.495	-5.183	-4.547
38	-7.333	-5.250	-4.469
39	-7.408	-5.175	-4.444
40	-7.451	-5.216	-4.441
41	-7.366	-5.150	-4.462
42	-7.470	-5.196	-4.489
43	-7.429	-5.192	-4.500
44	-7.439	-5.136	-4.538
45	-7.404	-5.228	-4.451
46	-7.428	-5.230	-4.471
47	-7.421	-5.154	-4.449
48	-7.388	-5.220	-4.427
49	-7.436	-5.230	-4.489
50	-7.435	-5.168	-4.505
51	-7.373	-5.185	-4.454
52	-7.428	-5.250	-4.482
53	-7.454	-5.212	-4.422
54	-7.379	-5.244	-4.469
55	-7.394	-5.209	-4.492
56	-7.427	-5.170	-4.440
57	-7.396	-5.212	-4.481
58	-7.383	-5.163	-4.481
59	-7.453	-5.208	-4.448
60	-7.415	-5.203	-4.512
61	-7.435	-5.065	-4.601
62	-7.501	-5.193	-4.460
63	-7.435	-5.161	-4.452
64	-7.426	-5.223	-4.414
65	-7.396	-5.231	-4.408
66	-7.421	-5.241	-4.453
67	-7.415	-5.128	-4.496
68	-7.381	-5.266	-4.451
69	-7.479	-5.219	-4.424
70	-7.409	-5.120	-4.519
71	-7.416	-5.153	-4.487
72	-7.405	-5.219	-4.481
73	-7.476	-5.165	-4.495
74	-7.416	-5.167	-4.464
75	-7.397	-5.243	-4.400
76	-7.457	-5.172	-4.471
77	-7.453	-5.192	-4.526
78	-7.406	-5.217	-4.438
79	-7.397	-5.169	-4.464
80	-7.437	-5.234	-4.498
81	-7.394	-5.157	-4.451
82	-7.380	-5.165	-4.448
83	-7.351	-5.201	-4.458
84	-7.431	-5.197	-4.468
85	-7.434	-5.141	-4.522
86	-7.441	-5.148	-4.469
87	-7.454	-5.181	-4.463
88	-7.410	-5.158	-4.500
89	-7.408	-5.200	-4.415
90	-7.464	-5.175	-4.537
91	-7.411	-5.192	-4.454
92	-7.389	-5.199	-4.479
93	-7.417	-5.225	-4.437
94	-7.394	-5.227	-4.448
95	-7.454	-5.197	-4.506
96	-7.428	-5.138	-4.550
97	-7.378	-5.175	-4.487
98	-7.413	-5.157	-4.470
99	-7.475	-5.214	-4.514
100	-7.459	-5.165	-4.470
101	-7.515	-5.180	-4.502
102	-7.373	-5.240	-4.386
103	-7.389	-5.179	-4.515
104	-7.436	-5.180	-4.496
105	-7.412	-5.143	-4.547
106	-7.401	-5.092	-4.595
107	-7.507	-5.213	-4.442
108	-7.445	-5.211	-4.444
109	-7.402	-5.192	-4.421
110	-7.471	-5.207	-4.486
111	-7.432	-5.215	-4.499
112	-7.424	-5.231	-4.389
113	-7.457	-5.156	-4.485
114	-7.402	-5.128	-4.475
115	-7.464	-5.144	-4.601
116	-7.359	-5.167	-4.462
117	-7.505	-5.188	-4.457
118	-7.437	-5.174	-4.448
119	-7.427	-5.187	-4.456
120	-7.476	-5.165	-4.454
121	-7.438	-5.221	-4.414
122	-7.448	-5.210	-4.424
123	-7.436	-5.198	-4.471
124	-7.439	-5.154	-4.453
125	-7.451	-5.254	-4.438
126	-7.474	-5.239	-4.410
127	-7.439	-5.222	-4.439
128	-7.371	-5.214	-4.462
129	-7.476	-5.176	-4.439
130	-7.439	-5.214	-4.490
131	-7.359	-5.174	-4.454
132	-7.447	-5.196	-4.543
133	-7.455	-5.240	-4.399
134	-7.428	-5.178	-4.520
135	-7.431	-5.244	-4.505
136	-7.439	-5.193	-4.444
137	-7.369	-5.217	-4.477
138	-7.428	-5.196	-4.422
139	-7.372	-5.232	-4.435
140	-7.395	-5.132	-4.475
141	-7.465	-5.146	-4.537
142	-7.441	-5.176	-4.466
143	-7.420	-5.128	-4.472
144	-7.379	-5.203	-4.422
145	-7.466	-5.164	-4.544
146	-7.382	-5.252	-4.423
147	-7.461	-5.133	-4.488
148	-7.339	-5.195	-4.517
149	-7.418	-5.168	-4.411
150	-7.477	-5.191	-4.435
151	-7.442	-5.230	-4.478
152	-7.437	-5.180	-4.423
153	-7.356	-5.168	-4.519
154	-7.340	-5.170	-4.484
155	-7.375	-5.207	-4.434
156	-7.452	-5.185	-4.495
157	-7.336	-5.181	-4.415
158	-7.367	-5.217	-4.470
159	-7.388	-5.306	-4.359
160	-7.408	-5.186	-4.509
161	-7.480	-5.123	-4.540
162	-7.373	-5.236	-4.437
163	-7.444	-5.010	-4.700
164	-7.480	-5.252	-4.441
165	-7.427	-5.237	-4.473
166	-7.353	-5.156	-4.554
167	-7.381	-5.218	-4.435
168	-7.472	-5.178	-4.485
169	-7.457	-5.181	-4.493
170	-7.451	-5.245	-4.434
171	-7.457	-5.194	-4.487
172	-7.519	-5.175	-4.487
173	-7.351	-5.176	-4.495
174	-7.473	-5.203	-4.427
175	-7.425	-5.234	-4.368
176	-7.484	-5.237	-4.493
177	-7.387	-5.160	-4.477
178	-7.431	-5.174	-4.437
179	-7.477	-5.219	-4.459
180	-7.446	-5.140	-4.531
181	-7.452	-5.170	-4.499
182	-7.338	-5.226	-4.461
183	-7.461	-5.227	-4.528
184	-7.469	-5.171	-4.462
185	-7.381	-5.161	-4.403
186	-7.391	-5.162	-4.475
187	-7.415	-5.191	-4.471
188	-7.363	-5.193	-4.468
189	-7.369	-5.253	-4.451
190	-7.435	-5.144	-4.519
191	-7.409	-5.168	-4.504
192	-7.444	-5.285	-4.518
193	-7.436	-5.258	-4.388
194	-7.432	-5.204	-4.399
195	-7.462	-5.240	-4.375
196	-7.360	-5.263	-4.461
197	-7.501	-5.190	-4.500
198	-7.467	-5.209	-4.528
199	-7.490	-5.152	-4.475
200	-7.366	-5.183	-4.473
201	-7.460	-5.150	-4.449
202	-7.449	-5.233	-4.424
203	-7.368	-5.158	-4.463
204	-7.404	-5.298	-4.403
205	-7.453	-5.219	-4.456
206	-7.409	-5.268	-4.487
207	-7.368	-5.196	-4.493
208	-7.472	-5.225	-4.475
209	-7.402	-5.181	-4.529
210	-7.422	-5.212	-4.499
211	-7.294	-5.224	-4.549
212	-7.473	-5.150	-4.459
213	-7.420	-5.125	-4.488
214	-7.421	-5.236	-4.402
215	-7.467	-5.199	-4.473
216	-7.423	-5.183	-4.559
217	-7.448	-5.201	-4.468
218	-7.385	-5.242	-4.442
219	-7.454	-5.209	-4.385
220	-7.446	-5.217	-4.434
221	-7.392	-5.142	-4.432
222	-7.408	-5.241	-4.465
223	-7.480	-5.174	-4.547
224	-7.455	-5.248	-4.498
225	-7.416	-5.161	-4.542
226	-7.448	-5.120	-4.490
227	-7.375	-5.186	-4.421
228	-7.474	-5.192	-4.482
229	-7.401	-5.154	-4.473
230	-7.398	-5.226	-4.391
231	-7.394	-5.247	-4.415
232	-7.367	-5.184	-4.407
233	-7.407	-5.150	-4.422
234	-7.356	-5.211	-4.500
235	-7.395	-5.189	-4.394
236	-7.396	-5.234	-4.493
237	-7.491	-5.171	-4.431
238	-7.462	-5.133	-4.464
239	-7.487	-5.153	-4.483
240	-7.412	-5.136	-4.471
241	-7.327	-5.214	-4.465
242	-7.355	-5.191	-4.512
243	-7.508	-5.185	-4.447
244	-7.384	-5.203	-4.522
245	-7.421	-5.209	-4.413
246	-7.461	-5.243	-4.483
247	-7.361	-5.189	-4.489
248	-7.461	-5.182	-4.409
249	-7.435	-5.165	-4.432
250	-7.428	-5.158	-4.492
251	-7.410	-5.141	-4.464
252	-7.446	-5.254	-4.504
253	-7.462	-5.156	-4.429
254	-7.472	-5.169	-4.513
255	-7.401	-5.204	-4.473
256	-7.357	-5.201	-4.494
257	-7.391	-5.160	-4.527
258	-7.388	-5.210	-4.516
259	-7.334	-5.156	-4.555
260	-7.470	-5.257	-4.493
261	-7.362	-5.277	-4.437
262	-7.413	-5.212	-4.480
263	-7.389	-5.233	-4.500
264	-7.366	-5.136	-4.447
265	-7.460	-5.162	-4.597
266	-7.447	-5.190	-4.410
267	-7.491	-5.196	-4.453
268	-7.343	-5.177	-4.480
269	-7.446	-5.188	-4.474
270	-7.467	-5.247	-4.461
271	-7.455	-5.129	-4.477
272	-7.431	-5.266	-4.434
273	-7.471	-5.173	-4.478
274	-7.444	-5.179	-4.444
275	-7.475	-5.240	-4.503
276	-7.380	-5.162	-4.519
277	-7.376	-5.217	-4.472
278	-7.357	-5.222	-4.430
279	-7.387	-5.280	-4.482
280	-7.350	-5.215	-4.554
281	-7.450	-5.244	-4.384
282	-7.382	-5.198	-4.375
283	-7.476	-5.209	-4.452
284	-7.463	-5.147	-4.493
285	-7.410	-5.133	-4.443
286	-7.437	-5.145	-4.415
287	-7.390	-5.278	-4.376
288	-7.458	-5.130	-4.426
289	-7.469	-5.207	-4.410
290	-7.444	-5.060	-4.560
291	-7.414	-5.117	-4.474
292	-7.384	-5.168	-4.463
293	-7.485	-5.213	-4.529
294	-7.456	-5.204	-4.499
295	-7.509	-5.227	-4.440
296	-7.430	-5.084	-4.487
297	-7.334	-5.171	-4.437
298	-7.321	-5.201	-4.480
299	-7.392	-5.205	-4.421
300	-7.422	-5.292	-4.440
301	-7.482	-5.150	-4.436
302	-7.406	-5.208	-4.430
303	-7.420	-5.288	-4.456
304	-7.411	-5.261	-4.413
305	-7.504	-5.198	-4.447
306	-7.408	-5.053	-4.530
307	-7.387	-5.107	-4.426
308	-7.407	-5.159	-4.432
309	-7.344	-5.221	-4.465
310	-7.456	-5.175	-4.427
311	-7.458	-5.200	-4.449
312	-7.405	-5.278	-4.484
313	-7.401	-5.314	-4.455
314	-7.408	-5.203	-4.466
315	-7.397	-5.244	-4.465
316	-7.470	-5.159	-4.441
317	-7.497	-5.024	-4.585
318	-7.446	-5.234	-4.470
319	-7.410	-5.162	-4.513
320	-7.404	-5.132	-4.463
321	-7.465	-5.193	-4.475
322	-7.400	-5.134	-4.494
323	-7.479	-5.185	-4.501
324	-7.419	-5.268	-4.374
325	-7.486	-5.224	-4.562
326	-7.428	-5.071	-4.550
327	-7.310	-5.201	-4.410
328	-7.522	-5.240	-4.504
329	-7.494	-5.130	-4.521
330	-7.374	-5.163	-4.480
331	-7.344	-5.235	-4.464
332	-7.432	-5.160	-4.477
333	-7.450	-5.192	-4.509
334	-7.433	-5.188	-4.527
335	-7.399	-5.201	-4.453
336	-7.369	-5.189	-4.457
337	-7.382	-5.164	-4.501
338	-7.405	-5.265	-4.458
339	-7.452	-5.198	-4.525
340	-7.507	-5.240	-4.460
341	-7.406	-5.252	-4.460
342	-7.485	-5.154	-4.435
343	-7.424	-5.116	-4.522
344	-7.465	-5.282	-4.462
345	-7.314	-5.099	-4.633
346	-7.399	-5.247	-4.486
347	-7.342	-5.178	-4.471
348	-7.400	-5.126	-4.435
349	-7.460	-5.122	-4.474
350	-7.490	-5.281	-4.403
351	-7.435	-5.268	-4.454
352	-7.338	-5.120	-4.425
353	-7.486	-5.156	-4.525
354	-7.318	-5.146	-4.537
355	-7.414	-5.236	-4.529
356	-7.395	-5.157	-4.444
357	-7.301	-5.194	-4.486
358	-7.389	-5.157	-4.409
359	-7.438	-5.301	-4.460
360	-7.378	-5.208	-4.414
361	-7.342	-5.150	-4.596
362	-7.466	-5.270	-4.391
363	-7.358	-5.201	-4.526
364	-7.369	-5.266	-4.508
365	-7.469	-5.184	-4.392
366	-7.499	-5.190	-4.418
367	-7.346	-5.194	-4.505
368	-7.435	-5.248	-4.455
369	-7.395	-5.258	-4.362
370	-7.344	-5.122	-4.468
371	-7.326	-5.129	-4.639
372	-7.465	-5.234	-4.437
373	-7.490	-5.207	-4.402
374	-7.396	-5.229	-4.433
375	-7.320	-5.224	-4.449
376	-7.414	-5.265	-4.420
377	-7.350	-5.191	-4.437
378	-7.489	-5.262	-4.450
379	-7.441	-5.144	-4.455
380	-7.503	-5.256	-4.365
381	-7.462	-5.151	-4.421
382	-7.384	-5.190	-4.512
383	-7.401	-5.118	-4.606
384	-7.386	-5.119	-4.593
385	-7.403	-5.186	-4.567
386	-7.401	-5.102	-4.527
387	-7.476	-5.166	-4.406
388	-7.371	-5.249	-4.415
389	-7.429	-5.079	-4.489
390	-7.406	-5.214	-4.449
391	-7.479	-5.116	-4.526
392	-7.509	-5.223	-4.482
393	-7.382	-5.182	-4.568
394	-7.455	-5.312	-4.393
395	-7.397	-5.180	-4.426
396	-7.439	-5.271	-4.485
397	-7.450	-5.117	-4.469
398	-7.324	-5.235	-4.454
399	-7.506	-5.160	-4.439
400	-7.438	-5.087	-4.477
401	-7.487	-5.168	-4.492
402	-7.417	-5.155	-4.578
403	-7.488	-5.207	-4.464
404	-7.413	-5.202	-4.519
405	-7.349	-5.178	-4.479
406	-7.459	-5.133	-4.440
407	-7.363	-5.138	-4.417
408	-7.441	-5.253	-4.368
409	-7.402	-5.162	-4.514
410	-7.427	-5.172	-4.369
411	-7.387	-5.207	-4.496
412	-7.355	-5.225	-4.523
413	-7.507	-5.208	-4.540
414	-7.370	-5.147	-4.408
415	-7.522	-5.195	-4.502
416	-7.445	-5.087	-4.541
417	-7.344	-5.219	-4.544
418	-7.467	-5.201	-4.476
419	-7.389	-5.240	-4.400
420	-7.318	-5.237	-4.445
421	-7.393	-5.159	-4.566
422	-7.350	-5.145	-4.533
423	-7.331	-5.213	-4.444
424	-7.462	-5.232	-4.447
425	-7.341	-5.233	-4.398
426	-7.355	-5.241	-4.385
427	-7.394	-5.121	-4.526
428	-7.464	-5.156	-4.439
429	-7.347	-5.084	-4.608
430	-7.357	-5.164	-4.435
431	-7.419	-5.234	-4.473
432	-7.323	-5.265	-4.403
433	-7.467	-5.204	-4.561
434	-7.466	-5.215	-4.573
435	-7.371	-5.126	-4.563
436	-7.413	-4.998	-4.541
437	-7.517	-5.185	-4.508
438	-7.482	-5.234	-4.519
439	-7.509	-5.153	-4.462
440	-7.481	-5.061	-4.532
441	-7.431	-5.179	-4.392
442	-7.398	-5.190	-4.410
443	-7.409	-5.126	-4.535
444	-7.502	-5.106	-4.602
445	-7.432	-5.177	-4.381
446	-7.422	-5.286	-4.503
447	-7.366	-5.113	-4.533
448	-7.417	-5.108	-4.425
449	-7.446	-5.233	-4.412
450	-7.456	-5.243	-4.525
451	-7.456	-5.190	-4.522
452	-7.466	-5.194	-4.580
453	-7.313	-5.207	-4.487
454	-7.509	-5.184	-4.416
455	-7.436	-5.122	-4.534
456	-7.451	-5.233	-4.501
457	-7.467	-5.122	-4.514
458	-7.409	-5.132	-4.420
459	-7.431	-5.161	-4.430
460	-7.460	-5.227	-4.400
461	-7.456	-5.121	-4.503
462	-7.374	-5.271	-4.381
463	-7.372	-5.110	-4.520
464	-7.520	-5.136	-4.500
465	-7.375	-5.227	-4.389
466	-7.405	-5.256	-4.474
467	-7.485	-5.086	-4.498
468	-7.378	-5.271	-4.500
469	-7.410	-5.163	-4.506
470	-7.359	-5.199	-4.518
471	-7.446	-5.152	-4.499
472	-7.408	-5.222	-4.490
473	-7.396	-5.191	-4.384
474	-7.441	-5.025	-4.703
475	-7.374	-5.044	-4.635
476	-7.361	-5.214	-4.531
477	-7.417	-5.133	-4.447
478	-7.363	-5.159	-4.461
479	-7.308	-5.234	-4.465
480	-7.509	-5.224	-4.481
481	-7.531	-5.218	-4.493
482	-7.437	-5.151	-4.441
483	-7.440	-5.141	-4.509
484	-7.439	-5.097	-4.536
485	-7.442	-5.125	-4.508
486	-7.522	-5.180	-4.482
487	-7.414	-5.304	-4.459
488	-7.372	-5.236	-4.398
489	-7.477	-5.109	-4.515
490	-7.463	-5.128	-4.471
491	-7.369	-5.151	-4.403
492	-7.287	-5.229	-4.452
493	-7.399	-5.120	-4.593
494	-7.499	-5.184	-4.395
495	-7.423	-5.101	-4.549
496	-7.401	-5.230	-4.523
497	-7.443	-5.119	-4.518
498	-7.336	-5.225	-4.520
499	-7.496	-5.192	-4.435
500	-7.452	-5.224	-4.503
