# Supplementary material for: A minimal chemo-mechanical Markov model for rotary catalysis of F1-ATPase
Source: Nat Commun. 2026 Jun 15;17:5310. doi: 10.1038/s41467-026-73844-0 (PMC13272679; doi:10.1038/s41467-026-73844-0)
Supplement: Supplementary file 4 — Source Data [file 41467_2026_73844_MOESM4_ESM.zip › SourceData/SupplementaryFigures/S-Fig3/S-Fig3g_binding-affinities.csv]

#Set	log10(K_d1)	log10(K_d2)	log10(K_d3)
1	-7.350	-5.209	-4.486
2	-7.333	-5.267	-4.487
3	-7.369	-5.132	-4.489
4	-7.410	-5.147	-4.649
5	-7.360	-5.317	-4.338
6	-7.372	-5.259	-4.447
7	-7.493	-5.274	-4.328
8	-7.441	-5.311	-4.448
9	-7.447	-5.074	-4.462
10	-7.500	-5.271	-4.373
11	-7.534	-5.234	-4.411
12	-7.507	-5.224	-4.435
13	-7.450	-5.162	-4.436
14	-7.480	-5.283	-4.452
15	-7.502	-5.247	-4.352
16	-7.518	-5.177	-4.410
17	-7.466	-5.216	-4.411
18	-7.454	-5.154	-4.498
19	-7.491	-5.170	-4.538
20	-7.499	-5.212	-4.440
21	-7.352	-5.165	-4.538
22	-7.378	-5.273	-4.319
23	-7.318	-5.288	-4.505
24	-7.552	-5.100	-4.530
25	-7.551	-5.238	-4.415
26	-7.398	-5.160	-4.476
27	-7.331	-5.273	-4.432
28	-7.470	-5.238	-4.403
29	-7.363	-5.139	-4.468
30	-7.425	-5.259	-4.343
31	-7.563	-5.249	-4.424
32	-7.446	-4.987	-4.653
33	-7.450	-5.228	-4.449
34	-7.544	-5.250	-4.475
35	-7.460	-5.280	-4.460
36	-7.536	-5.222	-4.431
37	-7.460	-5.182	-4.476
38	-7.388	-5.004	-4.631
39	-7.512	-5.211	-4.464
40	-7.476	-5.164	-4.531
41	-7.437	-5.232	-4.438
42	-7.491	-5.222	-4.462
43	-7.438	-5.190	-4.416
44	-7.468	-5.257	-4.333
45	-7.353	-5.350	-4.352
46	-7.409	-5.024	-4.670
47	-7.364	-5.089	-4.569
48	-7.477	-5.210	-4.369
49	-7.452	-5.097	-4.628
50	-7.412	-5.193	-4.351
51	-7.411	-5.210	-4.430
52	-7.505	-5.180	-4.497
53	-7.329	-5.286	-4.373
54	-7.438	-5.212	-4.467
55	-7.298	-5.147	-4.445
56	-7.458	-5.149	-4.422
57	-7.506	-5.192	-4.453
58	-7.402	-5.247	-4.478
59	-7.458	-5.129	-4.477
60	-7.368	-5.297	-4.464
61	-7.523	-5.221	-4.527
62	-7.412	-5.163	-4.482
63	-7.466	-5.259	-4.426
64	-7.441	-5.257	-4.528
65	-7.307	-5.155	-4.566
66	-7.509	-5.326	-4.418
67	-7.301	-5.290	-4.471
68	-7.509	-5.275	-4.454
69	-7.503	-5.284	-4.355
70	-7.575	-5.083	-4.515
71	-7.363	-5.329	-4.333
72	-7.375	-5.344	-4.415
73	-7.376	-5.131	-4.481
74	-7.471	-5.229	-4.540
75	-7.435	-5.202	-4.326
76	-7.453	-5.191	-4.534
77	-7.487	-5.137	-4.414
78	-7.446	-5.123	-4.559
79	-7.404	-5.276	-4.422
80	-7.517	-5.292	-4.404
81	-7.508	-5.254	-4.418
82	-7.366	-5.111	-4.528
83	-7.433	-5.181	-4.639
84	-7.425	-5.180	-4.520
85	-7.556	-5.103	-4.591
86	-7.421	-5.234	-4.392
87	-7.489	-5.254	-4.416
88	-7.324	-5.211	-4.529
89	-7.491	-5.209	-4.468
90	-7.436	-5.183	-4.532
91	-7.542	-5.135	-4.432
92	-7.524	-5.138	-4.435
93	-7.463	-5.195	-4.465
94	-7.493	-5.150	-4.486
95	-7.331	-5.309	-4.310
96	-7.444	-4.975	-4.655
97	-7.493	-5.159	-4.384
98	-7.541	-5.244	-4.460
99	-7.401	-5.197	-4.361
100	-7.388	-5.359	-4.370
101	-7.412	-5.143	-4.393
102	-7.378	-5.317	-4.326
103	-7.344	-5.321	-4.322
104	-7.369	-5.276	-4.351
105	-7.375	-5.341	-4.339
106	-7.388	-5.333	-4.345
107	-7.499	-5.240	-4.521
108	-7.407	-5.232	-4.415
109	-7.494	-5.093	-4.539
110	-7.466	-5.173	-4.394
111	-7.529	-5.266	-4.332
112	-7.405	-5.146	-4.492
113	-7.558	-5.134	-4.458
114	-7.554	-5.126	-4.474
115	-7.461	-5.308	-4.348
116	-7.479	-5.139	-4.441
117	-7.464	-5.246	-4.439
118	-7.440	-5.270	-4.337
119	-7.485	-4.953	-4.624
120	-7.496	-5.172	-4.479
121	-7.545	-5.280	-4.461
122	-7.524	-5.064	-4.542
123	-7.453	-5.089	-4.537
124	-7.423	-5.292	-4.425
125	-7.430	-5.062	-4.478
126	-7.425	-5.186	-4.370
127	-7.455	-5.253	-4.416
128	-7.486	-5.237	-4.366
129	-7.530	-5.164	-4.391
130	-7.563	-5.167	-4.503
131	-7.322	-5.321	-4.324
132	-7.384	-5.294	-4.486
133	-7.395	-5.152	-4.420
