# Supplementary material for: A minimal chemo-mechanical Markov model for rotary catalysis of F1-ATPase
Source: Nat Commun. 2026 Jun 15;17:5310. doi: 10.1038/s41467-026-73844-0 (PMC13272679; doi:10.1038/s41467-026-73844-0)
Supplement: Supplementary file 4 — Source Data [file 41467_2026_73844_MOESM4_ESM.zip › SourceData/SupplementaryFigures/S-Fig3/S-Fig3k_binding-affinities.csv]

#Set	log10(K_d1)	log10(K_d2)	log10(K_d3)
1	-7.500	-5.191	-4.469
2	-7.492	-5.170	-4.448
3	-7.511	-5.185	-4.440
4	-7.430	-5.115	-4.475
5	-7.497	-5.164	-4.461
6	-7.502	-5.149	-4.455
7	-7.503	-5.150	-4.458
8	-7.462	-5.188	-4.437
9	-7.511	-5.144	-4.484
10	-7.501	-5.160	-4.488
11	-7.483	-5.148	-4.473
12	-7.463	-5.183	-4.463
13	-7.472	-5.159	-4.485
14	-7.466	-5.159	-4.476
15	-7.484	-5.165	-4.452
16	-7.478	-5.197	-4.422
17	-7.503	-5.120	-4.466
18	-7.459	-5.137	-4.467
19	-7.501	-5.150	-4.452
20	-7.451	-5.180	-4.430
21	-7.451	-5.208	-4.455
22	-7.448	-5.123	-4.480
23	-7.526	-5.202	-4.486
24	-7.479	-5.126	-4.455
25	-7.490	-5.167	-4.496
26	-7.444	-5.209	-4.436
27	-7.482	-5.223	-4.440
28	-7.481	-5.156	-4.519
29	-7.495	-5.179	-4.493
30	-7.521	-5.194	-4.483
31	-7.502	-5.172	-4.478
32	-7.511	-5.149	-4.432
33	-7.504	-5.156	-4.428
34	-7.471	-5.135	-4.511
35	-7.466	-5.117	-4.465
36	-7.471	-5.136	-4.445
37	-7.453	-5.126	-4.472
38	-7.508	-5.138	-4.455
39	-7.451	-5.160	-4.483
40	-7.459	-5.150	-4.499
41	-7.495	-5.169	-4.472
42	-7.473	-5.164	-4.390
43	-7.487	-5.126	-4.500
44	-7.512	-5.135	-4.445
45	-7.498	-5.213	-4.465
46	-7.426	-5.168	-4.429
47	-7.462	-5.161	-4.407
48	-7.451	-5.169	-4.432
49	-7.495	-5.127	-4.463
50	-7.539	-5.194	-4.460
51	-7.525	-5.178	-4.446
52	-7.437	-5.172	-4.495
53	-7.497	-5.213	-4.415
54	-7.519	-5.180	-4.435
55	-7.532	-5.154	-4.522
56	-7.501	-5.154	-4.471
57	-7.487	-5.163	-4.468
58	-7.501	-5.168	-4.495
59	-7.469	-5.166	-4.460
60	-7.460	-5.119	-4.455
61	-7.490	-5.138	-4.409
62	-7.521	-5.209	-4.488
63	-7.389	-5.120	-4.480
64	-7.496	-5.226	-4.483
65	-7.537	-5.159	-4.488
66	-7.549	-5.204	-4.500
67	-7.465	-5.171	-4.519
68	-7.476	-5.117	-4.512
69	-7.516	-5.116	-4.493
70	-7.522	-5.131	-4.548
71	-7.487	-5.160	-4.479
72	-7.467	-5.126	-4.481
73	-7.444	-5.169	-4.485
74	-7.465	-5.189	-4.448
75	-7.508	-5.170	-4.449
76	-7.470	-5.158	-4.492
77	-7.527	-5.123	-4.484
78	-7.490	-5.203	-4.503
79	-7.541	-5.140	-4.520
80	-7.529	-5.164	-4.485
81	-7.535	-5.184	-4.444
82	-7.482	-5.191	-4.464
83	-7.485	-5.136	-4.473
84	-7.528	-5.188	-4.451
85	-7.518	-5.221	-4.418
86	-7.478	-5.178	-4.496
87	-7.456	-5.110	-4.514
88	-7.429	-5.164	-4.470
89	-7.540	-5.164	-4.478
90	-7.529	-5.185	-4.458
91	-7.490	-5.244	-4.419
92	-7.529	-5.160	-4.420
93	-7.565	-5.178	-4.478
94	-7.466	-5.193	-4.424
95	-7.484	-5.154	-4.495
96	-7.501	-5.164	-4.463
97	-7.471	-5.135	-4.501
98	-7.488	-5.171	-4.385
99	-7.531	-5.117	-4.468
100	-7.510	-5.160	-4.429
101	-7.525	-5.162	-4.458
102	-7.529	-5.233	-4.432
103	-7.540	-5.229	-4.459
104	-7.526	-5.172	-4.433
105	-7.516	-5.197	-4.470
106	-7.481	-5.141	-4.433
107	-7.463	-5.158	-4.403
108	-7.488	-5.181	-4.470
109	-7.537	-5.189	-4.427
110	-7.507	-5.169	-4.510
111	-7.456	-5.158	-4.464
112	-7.451	-5.122	-4.535
113	-7.494	-5.139	-4.476
114	-7.568	-5.165	-4.487
115	-7.452	-5.205	-4.405
116	-7.464	-5.178	-4.513
117	-7.440	-5.189	-4.458
118	-7.476	-5.208	-4.418
119	-7.506	-5.229	-4.415
120	-7.523	-5.170	-4.418
121	-7.478	-5.164	-4.499
122	-7.557	-5.191	-4.498
123	-7.527	-5.188	-4.495
124	-7.484	-5.147	-4.473
125	-7.455	-5.239	-4.411
126	-7.465	-5.209	-4.441
127	-7.495	-5.244	-4.487
128	-7.466	-5.193	-4.450
129	-7.531	-5.133	-4.462
130	-7.437	-5.147	-4.415
131	-7.476	-5.212	-4.456
132	-7.442	-5.267	-4.368
133	-7.484	-5.133	-4.443
134	-7.435	-5.201	-4.490
135	-7.538	-5.110	-4.470
136	-7.546	-5.171	-4.420
137	-7.550	-5.204	-4.437
138	-7.502	-5.158	-4.417
139	-7.461	-5.203	-4.480
140	-7.490	-5.128	-4.446
141	-7.516	-5.168	-4.478
142	-7.478	-5.153	-4.392
143	-7.533	-5.199	-4.441
144	-7.498	-5.099	-4.433
145	-7.570	-5.154	-4.491
146	-7.481	-5.147	-4.465
147	-7.444	-5.166	-4.420
148	-7.486	-5.215	-4.512
149	-7.421	-5.187	-4.456
150	-7.453	-5.245	-4.408
151	-7.448	-5.146	-4.521
152	-7.498	-5.168	-4.456
153	-7.531	-5.170	-4.412
154	-7.500	-5.072	-4.491
155	-7.500	-5.216	-4.422
156	-7.567	-5.171	-4.480
157	-7.476	-5.168	-4.462
158	-7.473	-5.136	-4.462
159	-7.516	-5.105	-4.534
160	-7.509	-5.105	-4.478
161	-7.502	-5.225	-4.515
162	-7.445	-5.114	-4.474
163	-7.449	-5.154	-4.492
164	-7.539	-5.125	-4.440
165	-7.523	-5.161	-4.488
