# Supplementary material for: A minimal chemo-mechanical Markov model for rotary catalysis of F1-ATPase
Source: Nat Commun. 2026 Jun 15;17:5310. doi: 10.1038/s41467-026-73844-0 (PMC13272679; doi:10.1038/s41467-026-73844-0)
Supplement: Supplementary file 4 — Source Data [file 41467_2026_73844_MOESM4_ESM.zip › SourceData/SupplementaryFigures/S-Fig8/beta-energies_S-Fig8b.csv]

SET	POINT	G_O	G_H	G_C	GA_BETA	GA_GAMMA	GA_CHEM	GA_OT	GA_OD	GA_HT	GA_HD	GA_CT	GA_CD	BG_OT	BG_OD	BG_HT	BG_HD	BG_CT	BG_CD	SCORE	K_CAT_1	K_ROT_1	K_CAT_2	K_ROT_2	K_CAT_3	K_ROT_3	K_CAT_4	K_ROT_4
(5-13)	INITIAL	0	0	0	4.6	4.6	4.6	4.6	4.6	4.6	4.6	13.8	13.8	-10.5912	-10.8108	-10.5912	-10.8108	-32.6014	-20.2703	-100.1007917	3.39E+00	-4.93E-06	2.47E+01	-3.62E-05	6.81E+01	-9.94E-05	8.25E+01	-1.18E-04
(5-13)	FINAL	4.5087	-0.2943	0	2.9586	0.4584	2.1365	9.47	7.7181	5.2974	1.7456	13.8	13.8	-15.6408	-2.8583	-10.6945	-13.4934	-36.628	-24.2969	-0.0000046	1.96E+00	6.52E-01	1.60E+01	5.34E+00	5.72E+01	1.91E+01	7.69E+01	2.56E+01
(2-56)	INITIAL	0	0	0	4.6	4.6	4.6	4.6	4.6	4.6	4.6	13.8	13.8	-10.5912	-10.8108	-10.5912	-10.8108	-32.6014	-20.2703	-100.1007917	3.39E+00	-4.93E-06	2.47E+01	-3.62E-05	6.81E+01	-9.94E-05	8.25E+01	-1.18E-04
(2-56)	FINAL	5.4633	0.317	0	1.965	0.3616	4.0507	8.0842	11.0958	4.9906	2.3479	13.8	13.8	-15.0775	-7.6121	-9.8219	-13.1304	-36.4343	-24.1032	-0.0000083	1.95E+00	6.50E-01	1.60E+01	5.33E+00	5.72E+01	1.91E+01	7.71E+01	2.57E+01
(7-36)	INITIAL	0	0	0	4.6	4.6	4.6	4.6	4.6	4.6	4.6	13.8	13.8	-10.5912	-10.8108	-10.5912	-10.8108	-32.6014	-20.2703	-100.1007917	3.39E+00	-4.93E-06	2.47E+01	-3.62E-05	6.81E+01	-9.94E-05	8.25E+01	-1.18E-04
(7-36)	FINAL	1.7964	-3.1221	0	1.8985	3.5217	5.1108	5.597	0.0832	4.1648	0.2929	13.8	13.8	-17.6147	-8.3154	-10.4421	-15.4846	-40.3394	-28.0083	-0.0000124	1.95E+00	6.50E-01	1.60E+01	5.34E+00	5.74E+01	1.91E+01	7.73E+01	2.58E+01
(10-21)	INITIAL	0	0	0	4.6	4.6	4.6	4.6	4.6	4.6	4.6	13.8	13.8	-10.5912	-10.8108	-10.5912	-10.8108	-32.6014	-20.2703	-100.1007917	3.39E+00	-4.93E-06	2.47E+01	-3.62E-05	6.81E+01	-9.94E-05	8.25E+01	-1.18E-04
(10-21)	FINAL	2.4682	-4.2669	0	2.2412	1.6126	7.9922	1.814	2.8705	5.8913	2.3793	13.8	13.8	-16.9315	-5.0229	-11.3909	-11.9759	-39.2909	-26.9598	-0.00002	1.95E+00	6.50E-01	1.60E+01	5.34E+00	5.74E+01	1.91E+01	7.73E+01	2.58E+01
(3-3)	INITIAL	0	0	0	4.6	4.6	4.6	4.6	4.6	4.6	4.6	13.8	13.8	-10.5912	-10.8108	-10.5912	-10.8108	-32.6014	-20.2703	-100.1007917	3.39E+00	-4.93E-06	2.47E+01	-3.62E-05	6.81E+01	-9.94E-05	8.25E+01	-1.18E-04
(3-3)	FINAL	-0.8841	-5.6793	0	1.3326	2.5452	1.0744	2.5509	2.3006	4.4744	0.5643	13.8	13.8	-16.0115	-7.5531	-8.147	-14.1047	-42.2522	-29.9211	-0.000022	1.95E+00	6.49E-01	1.60E+01	5.32E+00	5.71E+01	1.90E+01	7.68E+01	2.56E+01
(3-48)	INITIAL	0	0	0	4.6	4.6	4.6	4.6	4.6	4.6	4.6	13.8	13.8	-10.5912	-10.8108	-10.5912	-10.8108	-32.6014	-20.2703	-100.1007917	3.39E+00	-4.93E-06	2.47E+01	-3.62E-05	6.81E+01	-9.94E-05	8.25E+01	-1.18E-04
(3-48)	FINAL	4.5927	-0.669	0	1.1332	2.2042	1.0823	4.9081	0.0279	5.6147	2.7861	13.8	13.8	-16.6419	-7.717	-8.8576	-13.4627	-35.5922	-23.2611	-0.0000239	1.95E+00	6.51E-01	1.60E+01	5.34E+00	5.72E+01	1.91E+01	7.69E+01	2.56E+01
(3-71)	INITIAL	0	0	0	4.6	4.6	4.6	4.6	4.6	4.6	4.6	13.8	13.8	-10.5912	-10.8108	-10.5912	-10.8108	-32.6014	-20.2703	-100.1007917	3.39E+00	-4.93E-06	2.47E+01	-3.62E-05	6.81E+01	-9.94E-05	8.25E+01	-1.18E-04
(3-71)	FINAL	2.8023	-1.0457	0	0.4428	1.6832	1.7462	2.696	9.2186	6.0897	3.176	13.8	13.8	-14.1787	-4.2733	-7.9833	-12.8982	-36.5393	-24.2082	-0.0000277	1.94E+00	6.47E-01	1.60E+01	5.32E+00	5.74E+01	1.91E+01	7.76E+01	2.59E+01
(8-31)	INITIAL	0	0	0	4.6	4.6	4.6	4.6	4.6	4.6	4.6	13.8	13.8	-10.5912	-10.8108	-10.5912	-10.8108	-32.6014	-20.2703	-100.1007917	3.39E+00	-4.93E-06	2.47E+01	-3.62E-05	6.81E+01	-9.94E-05	8.25E+01	-1.18E-04
(8-31)	FINAL	2.5261	3.5914	0	0.3717	2.7569	2.2299	6.6947	0.2991	1.9797	6.0083	13.8	13.8	-10.9379	-6.4133	-11.3724	-16.7375	-35.8724	-23.5413	-0.00003	1.95E+00	6.48E-01	1.60E+01	5.32E+00	5.72E+01	1.91E+01	7.72E+01	2.57E+01
(9-45)	INITIAL	0	0	0	4.6	4.6	4.6	4.6	4.6	4.6	4.6	13.8	13.8	-10.5912	-10.8108	-10.5912	-10.8108	-32.6014	-20.2703	-100.1007917	3.39E+00	-4.93E-06	2.47E+01	-3.62E-05	6.81E+01	-9.94E-05	8.25E+01	-1.18E-04
(9-45)	FINAL	0.736	-5.6996	0	1.532	1.593	2.4466	0.6674	7.2909	4.4398	1.0715	13.8	13.8	-15.3208	-4.8515	-8.624	-15.2581	-41.0326	-28.7015	-0.0000365	1.96E+00	6.52E-01	1.60E+01	5.34E+00	5.70E+01	1.90E+01	7.66E+01	2.55E+01
(7-60)	INITIAL	0	0	0	4.6	4.6	4.6	4.6	4.6	4.6	4.6	13.8	13.8	-10.5912	-10.8108	-10.5912	-10.8108	-32.6014	-20.2703	-100.1007917	3.39E+00	-4.93E-06	2.47E+01	-3.62E-05	6.81E+01	-9.94E-05	8.25E+01	-1.18E-04
(7-60)	FINAL	7.2412	-0.0085	0	2.0991	1.4	2.1397	8.6895	1.7185	5.7504	2.7704	13.8	13.8	-17.9061	-6.4318	-11.1549	-12.5421	-35.8607	-23.5296	-0.0000375	1.97E+00	6.56E-01	1.61E+01	5.36E+00	5.70E+01	1.90E+01	7.63E+01	2.54E+01
(6-57)	INITIAL	0	0	0	4.6	4.6	4.6	4.6	4.6	4.6	4.6	13.8	13.8	-10.5912	-10.8108	-10.5912	-10.8108	-32.6014	-20.2703	-100.1007917	3.39E+00	-4.93E-06	2.47E+01	-3.62E-05	6.81E+01	-9.94E-05	8.25E+01	-1.18E-04
(6-57)	FINAL	2.6519	1.0748	0	1.5098	2.9373	6.6985	2.3859	6.2106	6.2948	0.6203	13.8	13.8	-11.3022	-4.0706	-11.3224	-14.9598	-35.6441	-23.313	-0.0000397	1.94E+00	6.46E-01	1.59E+01	5.30E+00	5.68E+01	1.89E+01	7.65E+01	2.55E+01
(2-35)	INITIAL	0	0	0	4.6	4.6	4.6	4.6	4.6	4.6	4.6	13.8	13.8	-10.5912	-10.8108	-10.5912	-10.8108	-32.6014	-20.2703	-100.1007917	3.39E+00	-4.93E-06	2.47E+01	-3.62E-05	6.81E+01	-9.94E-05	8.25E+01	-1.18E-04
(2-35)	FINAL	1.4481	-2.9309	0	1.5458	1.4852	3.5891	3.4293	0.2213	6.1049	4.7712	13.8	13.8	-15.6354	-3.9271	-9.7666	-11.7654	-37.635	-25.3039	-0.0000406	1.96E+00	6.53E-01	1.60E+01	5.34E+00	5.68E+01	1.89E+01	7.61E+01	2.54E+01
(3-35)	INITIAL	0	0	0	4.6	4.6	4.6	4.6	4.6	4.6	4.6	13.8	13.8	-10.5912	-10.8108	-10.5912	-10.8108	-32.6014	-20.2703	-100.1007917	3.39E+00	-4.93E-06	2.47E+01	-3.62E-05	6.81E+01	-9.94E-05	8.25E+01	-1.18E-04
(3-35)	FINAL	2.0369	1.0303	0	0.61	4.3392	2.7156	7.2865	0.45	4.9378	6.6646	13.8	13.8	-13.3777	-5.0926	-9.8978	-14.502	-34.8988	-22.5677	-0.0000427	1.94E+00	6.48E-01	1.60E+01	5.32E+00	5.75E+01	1.91E+01	7.76E+01	2.59E+01
(2-57)	INITIAL	0	0	0	4.6	4.6	4.6	4.6	4.6	4.6	4.6	13.8	13.8	-10.5912	-10.8108	-10.5912	-10.8108	-32.6014	-20.2703	-100.1007917	3.39E+00	-4.93E-06	2.47E+01	-3.62E-05	6.81E+01	-9.94E-05	8.25E+01	-1.18E-04
(2-57)	FINAL	0.806	-1.5747	0	0.0586	3.5596	8.5234	2.096	8.0409	4.4408	0.1904	13.8	13.8	-14.4603	-5.5555	-8.5033	-15.595	-39.2517	-26.9206	-0.0000436	1.94E+00	6.45E-01	1.59E+01	5.31E+00	5.74E+01	1.91E+01	7.77E+01	2.59E+01
(9-73)	INITIAL	0	0	0	4.6	4.6	4.6	4.6	4.6	4.6	4.6	13.8	13.8	-10.5912	-10.8108	-10.5912	-10.8108	-32.6014	-20.2703	-100.1007917	3.39E+00	-4.93E-06	2.47E+01	-3.62E-05	6.81E+01	-9.94E-05	8.25E+01	-1.18E-04
(9-73)	FINAL	5.9792	2.2957	0	2.4652	2.4637	8.1275	1.1619	7.715	4.7363	1.4399	13.8	13.8	-13.2467	-7.7445	-9.8175	-14.6236	-34.1091	-21.778	-0.0000445	1.95E+00	6.51E-01	1.60E+01	5.33E+00	5.72E+01	1.91E+01	7.70E+01	2.57E+01
(2-62)	INITIAL	0	0	0	4.6	4.6	4.6	4.6	4.6	4.6	4.6	13.8	13.8	-10.5912	-10.8108	-10.5912	-10.8108	-32.6014	-20.2703	-100.1007917	3.39E+00	-4.93E-06	2.47E+01	-3.62E-05	6.81E+01	-9.94E-05	8.25E+01	-1.18E-04
(2-62)	FINAL	7.3114	1.9073	0	1.2213	2.8486	0.7165	3.1333	3.3045	3.4969	0.199	13.8	13.8	-14.7881	-4.7304	-11.6829	-15.6358	-34.6813	-22.3502	-0.0000472	1.94E+00	6.46E-01	1.59E+01	5.31E+00	5.74E+01	1.91E+01	7.75E+01	2.58E+01
(10-4)	INITIAL	0	0	0	4.6	4.6	4.6	4.6	4.6	4.6	4.6	13.8	13.8	-10.5912	-10.8108	-10.5912	-10.8108	-32.6014	-20.2703	-100.1007917	3.39E+00	-4.93E-06	2.47E+01	-3.62E-05	6.81E+01	-9.94E-05	8.25E+01	-1.18E-04
(10-4)	FINAL	4.3709	-5.0234	0	1.2582	1.6667	1.4341	4.9403	4.5088	5.8948	2.1016	13.8	13.8	-18.9786	-7.9205	-12.5697	-12.4387	-39.4503	-27.1192	-0.0000487	1.96E+00	6.53E-01	1.60E+01	5.35E+00	5.71E+01	1.90E+01	7.68E+01	2.56E+01
(9-74)	INITIAL	0	0	0	4.6	4.6	4.6	4.6	4.6	4.6	4.6	13.8	13.8	-10.5912	-10.8108	-10.5912	-10.8108	-32.6014	-20.2703	-100.1007917	3.39E+00	-4.93E-06	2.47E+01	-3.62E-05	6.81E+01	-9.94E-05	8.25E+01	-1.18E-04
(9-74)	FINAL	1.0542	-1.3061	0	0.399	3.4102	3.4484	3.0895	1.0182	11.6894	3.3958	13.8	13.8	-11.9306	-1.628	-9.0645	-13.5105	-35.5757	-23.2446	-0.0000505	1.94E+00	6.46E-01	1.59E+01	5.31E+00	5.73E+01	1.91E+01	7.73E+01	2.58E+01
(2-24)	INITIAL	0	0	0	4.6	4.6	4.6	4.6	4.6	4.6	4.6	13.8	13.8	-10.5912	-10.8108	-10.5912	-10.8108	-32.6014	-20.2703	-100.1007917	3.39E+00	-4.93E-06	2.47E+01	-3.62E-05	6.81E+01	-9.94E-05	8.25E+01	-1.18E-04
(2-24)	FINAL	3.4631	0.0171	0	0.2501	0.8949	9.3984	3.9625	0.4183	5.7212	5.1056	13.8	13.8	-11.2333	-3.8426	-8.2087	-12.6638	-34.706	-22.3749	-0.0000517	1.97E+00	6.56E-01	1.61E+01	5.37E+00	5.72E+01	1.91E+01	7.68E+01	2.56E+01
(7-69)	INITIAL	0	0	0	4.6	4.6	4.6	4.6	4.6	4.6	4.6	13.8	13.8	-10.5912	-10.8108	-10.5912	-10.8108	-32.6014	-20.2703	-100.1007917	3.39E+00	-4.93E-06	2.47E+01	-3.62E-05	6.81E+01	-9.94E-05	8.25E+01	-1.18E-04
(7-69)	FINAL	3.0151	2.2485	0	2.6895	0.6871	6.0303	3.199	3.3898	5.5899	0.2918	13.8	13.8	-11.7533	-1.4872	-12.1964	-15.8863	-34.9658	-22.6347	-0.0000538	1.97E+00	6.57E-01	1.61E+01	5.37E+00	5.69E+01	1.90E+01	7.62E+01	2.54E+01
(6-25)	INITIAL	0	0	0	4.6	4.6	4.6	4.6	4.6	4.6	4.6	13.8	13.8	-10.5912	-10.8108	-10.5912	-10.8108	-32.6014	-20.2703	-100.1007917	3.39E+00	-4.93E-06	2.47E+01	-3.62E-05	6.81E+01	-9.94E-05	8.25E+01	-1.18E-04
(6-25)	FINAL	2.2854	-0.9281	0	0.8493	2.6986	3.9026	5.6159	7.5067	4.353	0.8248	13.8	13.8	-14.0248	-7.7736	-11.5187	-15.4683	-36.6107	-24.2796	-0.0000547	1.94E+00	6.45E-01	1.59E+01	5.30E+00	5.71E+01	1.90E+01	7.71E+01	2.57E+01
(4-65)	INITIAL	0	0	0	4.6	4.6	4.6	4.6	4.6	4.6	4.6	13.8	13.8	-10.5912	-10.8108	-10.5912	-10.8108	-32.6014	-20.2703	-100.1007917	3.39E+00	-4.93E-06	2.47E+01	-3.62E-05	6.81E+01	-9.94E-05	8.25E+01	-1.18E-04
(4-65)	FINAL	-0.8697	-1.7208	0	0.1948	4.3922	0.1804	4.4119	1.9956	12.3231	2.9084	13.8	13.8	-14.5725	-3.6115	-11.3209	-13.9407	-36.6141	-24.283	-0.0000549	1.95E+00	6.51E-01	1.60E+01	5.34E+00	5.75E+01	1.92E+01	7.76E+01	2.59E+01
(2-92)	INITIAL	0	0	0	4.6	4.6	4.6	4.6	4.6	4.6	4.6	13.8	13.8	-10.5912	-10.8108	-10.5912	-10.8108	-32.6014	-20.2703	-100.1007917	3.39E+00	-4.93E-06	2.47E+01	-3.62E-05	6.81E+01	-9.94E-05	8.25E+01	-1.18E-04
(2-92)	FINAL	3.806	1	0	0.184	1.2005	5.5027	4.9643	3.528	4.7004	1.2772	13.8	13.8	-14.2473	-7.8846	-9.9156	-14.945	-36.719	-24.3879	-0.0000558	1.97E+00	6.57E-01	1.61E+01	5.37E+00	5.70E+01	1.90E+01	7.64E+01	2.55E+01
(9-35)	INITIAL	0	0	0	4.6	4.6	4.6	4.6	4.6	4.6	4.6	13.8	13.8	-10.5912	-10.8108	-10.5912	-10.8108	-32.6014	-20.2703	-100.1007917	3.39E+00	-4.93E-06	2.47E+01	-3.62E-05	6.81E+01	-9.94E-05	8.25E+01	-1.18E-04
(9-35)	FINAL	9.3601	1.072	0	1.7212	1.3429	5.1902	1.812	3.1384	4.9492	1.8285	13.8	13.8	-17.1785	-10.0379	-9.4456	-14.4446	-34.4242	-22.0931	-0.0000565	1.95E+00	6.51E-01	1.60E+01	5.35E+00	5.77E+01	1.92E+01	7.79E+01	2.59E+01
(10-9)	INITIAL	0	0	0	4.6	4.6	4.6	4.6	4.6	4.6	4.6	13.8	13.8	-10.5912	-10.8108	-10.5912	-10.8108	-32.6014	-20.2703	-100.1007917	3.39E+00	-4.93E-06	2.47E+01	-3.62E-05	6.81E+01	-9.94E-05	8.25E+01	-1.18E-04
(10-9)	FINAL	0.8431	-0.8483	0	0.8837	3.6943	4.1788	7.8692	1.3791	5.2112	3.7149	13.8	13.8	-12.3202	-4.4649	-9.0515	-12.8037	-36.2337	-23.9026	-0.0000568	1.93E+00	6.44E-01	1.59E+01	5.30E+00	5.73E+01	1.91E+01	7.75E+01	2.58E+01
(7-29)	INITIAL	0	0	0	4.6	4.6	4.6	4.6	4.6	4.6	4.6	13.8	13.8	-10.5912	-10.8108	-10.5912	-10.8108	-32.6014	-20.2703	-100.1007917	3.39E+00	-4.93E-06	2.47E+01	-3.62E-05	6.81E+01	-9.94E-05	8.25E+01	-1.18E-04
(7-29)	FINAL	0.7687	-6.3516	0	1.4287	1.2615	8.4612	7.4379	3.7259	5.7412	3.7359	13.8	13.8	-15.3764	-6.5075	-8.2251	-12.561	-40.2724	-27.9413	-0.000058	1.94E+00	6.45E-01	1.59E+01	5.30E+00	5.68E+01	1.89E+01	7.66E+01	2.55E+01
(7-65)	INITIAL	0	0	0	4.6	4.6	4.6	4.6	4.6	4.6	4.6	13.8	13.8	-10.5912	-10.8108	-10.5912	-10.8108	-32.6014	-20.2703	-100.1007917	3.39E+00	-4.93E-06	2.47E+01	-3.62E-05	6.81E+01	-9.94E-05	8.25E+01	-1.18E-04
(7-65)	FINAL	-1.3792	-1.6449	0	1.125	0.5198	9.3096	7.0987	4.6372	4.4951	1.0264	13.8	13.8	-13.0746	-2.3638	-14.3341	-15.216	-38.8794	-26.5483	-0.0000585	1.96E+00	6.52E-01	1.60E+01	5.33E+00	5.66E+01	1.89E+01	7.58E+01	2.53E+01
(6-64)	INITIAL	0	0	0	4.6	4.6	4.6	4.6	4.6	4.6	4.6	13.8	13.8	-10.5912	-10.8108	-10.5912	-10.8108	-32.6014	-20.2703	-100.1007917	3.39E+00	-4.93E-06	2.47E+01	-3.62E-05	6.81E+01	-9.94E-05	8.25E+01	-1.18E-04
(6-64)	FINAL	3.3478	-1.0623	0	0.9779	4.1716	5.3651	3.9396	8.5779	5.4188	1.6679	13.8	13.8	-17.7333	-5.6472	-13.3024	-14.041	-36.752	-24.4209	-0.0000587	1.96E+00	6.55E-01	1.61E+01	5.35E+00	5.67E+01	1.89E+01	7.59E+01	2.53E+01
(5-55)	INITIAL	0	0	0	4.6	4.6	4.6	4.6	4.6	4.6	4.6	13.8	13.8	-10.5912	-10.8108	-10.5912	-10.8108	-32.6014	-20.2703	-100.1007917	3.39E+00	-4.93E-06	2.47E+01	-3.62E-05	6.81E+01	-9.94E-05	8.25E+01	-1.18E-04
(5-55)	FINAL	2.5942	-0.1712	0	0.7615	4.7634	9.8572	1.392	0.4131	6.9683	1.0682	13.8	13.8	-13.7209	-6.7821	-8.7739	-15.1436	-36.0721	-23.741	-0.0000595	1.94E+00	6.46E-01	1.59E+01	5.29E+00	5.67E+01	1.89E+01	7.64E+01	2.55E+01
(5-20)	INITIAL	0	0	0	4.6	4.6	4.6	4.6	4.6	4.6	4.6	13.8	13.8	-10.5912	-10.8108	-10.5912	-10.8108	-32.6014	-20.2703	-100.1007917	3.39E+00	-4.93E-06	2.47E+01	-3.62E-05	6.81E+01	-9.94E-05	8.25E+01	-1.18E-04
(5-20)	FINAL	5.1567	-1.8726	0	1.0661	2.6512	10.3173	6.2692	3.439	4.7418	1.5672	13.8	13.8	-16.5053	-7.9607	-10.0366	-14.6501	-37.7376	-25.4065	-0.0000597	1.93E+00	6.42E-01	1.58E+01	5.28E+00	5.71E+01	1.90E+01	7.73E+01	2.58E+01
(7-20)	INITIAL	0	0	0	4.6	4.6	4.6	4.6	4.6	4.6	4.6	13.8	13.8	-10.5912	-10.8108	-10.5912	-10.8108	-32.6014	-20.2703	-100.1007917	3.39E+00	-4.93E-06	2.47E+01	-3.62E-05	6.81E+01	-9.94E-05	8.25E+01	-1.18E-04
(7-20)	FINAL	0.8461	0.7915	0	0.7632	4.1309	2.4109	4.5744	0.9383	5.3422	5.7583	13.8	13.8	-11.5632	-2.8325	-9.735	-14.9457	-35.7261	-23.395	-0.0000604	1.93E+00	6.44E-01	1.59E+01	5.30E+00	5.75E+01	1.92E+01	7.78E+01	2.59E+01
(5-58)	INITIAL	0	0	0	4.6	4.6	4.6	4.6	4.6	4.6	4.6	13.8	13.8	-10.5912	-10.8108	-10.5912	-10.8108	-32.6014	-20.2703	-100.1007917	3.39E+00	-4.93E-06	2.47E+01	-3.62E-05	6.81E+01	-9.94E-05	8.25E+01	-1.18E-04
(5-58)	FINAL	-0.6062	-3.2276	0	2.7853	2.4881	4.6955	3.3986	7.0334	7.4587	2.6769	13.8	13.8	-18.2305	-5.3217	-14.3554	-12.9379	-38.2298	-25.8987	-0.0000608	1.96E+00	6.54E-01	1.61E+01	5.35E+00	5.69E+01	1.89E+01	7.62E+01	2.54E+01
(2-85)	INITIAL	0	0	0	4.6	4.6	4.6	4.6	4.6	4.6	4.6	13.8	13.8	-10.5912	-10.8108	-10.5912	-10.8108	-32.6014	-20.2703	-100.1007917	3.39E+00	-4.93E-06	2.47E+01	-3.62E-05	6.81E+01	-9.94E-05	8.25E+01	-1.18E-04
(2-85)	FINAL	2.4334	-0.6844	0	2.4538	2.2292	5.4674	2.9487	0.5715	7.2654	3.8643	13.8	13.8	-14.4967	-3.0365	-10.0015	-12.2631	-35.3369	-23.0058	-0.0000612	1.96E+00	6.54E-01	1.61E+01	5.37E+00	5.76E+01	1.92E+01	7.77E+01	2.59E+01
(2-6)	INITIAL	0	0	0	4.6	4.6	4.6	4.6	4.6	4.6	4.6	13.8	13.8	-10.5912	-10.8108	-10.5912	-10.8108	-32.6014	-20.2703	-100.1007917	3.39E+00	-4.93E-06	2.47E+01	-3.62E-05	6.81E+01	-9.94E-05	8.25E+01	-1.18E-04
(2-6)	FINAL	5.7647	1.8682	0	1.5094	2.8438	1.5819	9.2771	1.7392	5.5236	2.189	13.8	13.8	-13.8138	-5.5208	-11.2388	-12.9848	-33.4354	-21.1043	-0.0000633	1.96E+00	6.53E-01	1.60E+01	5.34E+00	5.70E+01	1.90E+01	7.65E+01	2.55E+01
(8-38)	INITIAL	0	0	0	4.6	4.6	4.6	4.6	4.6	4.6	4.6	13.8	13.8	-10.5912	-10.8108	-10.5912	-10.8108	-32.6014	-20.2703	-100.1007917	3.39E+00	-4.93E-06	2.47E+01	-3.62E-05	6.81E+01	-9.94E-05	8.25E+01	-1.18E-04
(8-38)	FINAL	3.8037	-0.0416	0	0.42	2.5451	5.4645	0.9054	2.833	7.2571	1.5491	13.8	13.8	-13.5039	-6.6061	-8.1063	-14.7426	-35.9415	-23.6104	-0.0000641	1.93E+00	6.42E-01	1.58E+01	5.28E+00	5.69E+01	1.90E+01	7.69E+01	2.56E+01
(9-53)	INITIAL	0	0	0	4.6	4.6	4.6	4.6	4.6	4.6	4.6	13.8	13.8	-10.5912	-10.8108	-10.5912	-10.8108	-32.6014	-20.2703	-100.1007917	3.39E+00	-4.93E-06	2.47E+01	-3.62E-05	6.81E+01	-9.94E-05	8.25E+01	-1.18E-04
(9-53)	FINAL	4.6036	0.6169	0	1.829	4.9529	5.7089	1.5759	6.9073	7.2242	1.8403	13.8	13.8	-15.2168	-7.0123	-10.6225	-13.4871	-34.2319	-21.9008	-0.0000643	1.95E+00	6.49E-01	1.60E+01	5.32E+00	5.70E+01	1.90E+01	7.66E+01	2.55E+01
(7-71)	INITIAL	0	0	0	4.6	4.6	4.6	4.6	4.6	4.6	4.6	13.8	13.8	-10.5912	-10.8108	-10.5912	-10.8108	-32.6014	-20.2703	-100.1007917	3.39E+00	-4.93E-06	2.47E+01	-3.62E-05	6.81E+01	-9.94E-05	8.25E+01	-1.18E-04
(7-71)	FINAL	-0.3597	-1.5558	0	0.9878	2.8835	8.7937	3.6192	1.5679	4.4493	0.2107	13.8	13.8	-12.9384	-3.3877	-12.6842	-15.7222	-39.3434	-27.0123	-0.000065	1.97E+00	6.57E-01	1.61E+01	5.37E+00	5.68E+01	1.89E+01	7.60E+01	2.53E+01
(7-30)	INITIAL	0	0	0	4.6	4.6	4.6	4.6	4.6	4.6	4.6	13.8	13.8	-10.5912	-10.8108	-10.5912	-10.8108	-32.6014	-20.2703	-100.1007917	3.39E+00	-4.93E-06	2.47E+01	-3.62E-05	6.81E+01	-9.94E-05	8.25E+01	-1.18E-04
(7-30)	FINAL	5.4993	0.0317	0	1.483	1.4806	5.0854	3.4113	0.5971	6.0156	3.9059	13.8	13.8	-17.2687	-4.423	-11.5189	-12.4576	-34.156	-21.8249	-0.000066	1.97E+00	6.57E-01	1.62E+01	5.38E+00	5.74E+01	1.91E+01	7.70E+01	2.57E+01
(8-66)	INITIAL	0	0	0	4.6	4.6	4.6	4.6	4.6	4.6	4.6	13.8	13.8	-10.5912	-10.8108	-10.5912	-10.8108	-32.6014	-20.2703	-100.1007917	3.39E+00	-4.93E-06	2.47E+01	-3.62E-05	6.81E+01	-9.94E-05	8.25E+01	-1.18E-04
(8-66)	FINAL	-0.936	-1.5566	0	1.9711	1.6285	8.2944	3.9708	0.998	3.8991	1.4674	13.8	13.8	-10.7698	-3.9115	-10.5121	-15.1109	-39.2909	-26.9598	-0.0000677	1.98E+00	6.59E-01	1.62E+01	5.39E+00	5.71E+01	1.90E+01	7.64E+01	2.55E+01
(3-97)	INITIAL	0	0	0	4.6	4.6	4.6	4.6	4.6	4.6	4.6	13.8	13.8	-10.5912	-10.8108	-10.5912	-10.8108	-32.6014	-20.2703	-100.1007917	3.39E+00	-4.93E-06	2.47E+01	-3.62E-05	6.81E+01	-9.94E-05	8.25E+01	-1.18E-04
(3-97)	FINAL	2.1398	0.6156	0	3.2729	1.208	6.1423	4.1271	3.6055	9.7888	1.6969	13.8	13.8	-13.4871	-2.7663	-13.4571	-13.1508	-34.594	-22.2629	-0.000068	1.93E+00	6.44E-01	1.59E+01	5.29E+00	5.69E+01	1.90E+01	7.68E+01	2.56E+01
(8-42)	INITIAL	0	0	0	4.6	4.6	4.6	4.6	4.6	4.6	4.6	13.8	13.8	-10.5912	-10.8108	-10.5912	-10.8108	-32.6014	-20.2703	-100.1007917	3.39E+00	-4.93E-06	2.47E+01	-3.62E-05	6.81E+01	-9.94E-05	8.25E+01	-1.18E-04
(8-42)	FINAL	1.3325	-1.4998	0	2.1491	2.9076	8.104	1.7124	15.544	4.2819	1.6201	13.8	13.8	-11.4012	-1.5119	-9.1876	-14.573	-37.0363	-24.7052	-0.0000685	1.93E+00	6.44E-01	1.59E+01	5.29E+00	5.68E+01	1.89E+01	7.67E+01	2.55E+01
(7-0)	INITIAL	0	0	0	4.6	4.6	4.6	4.6	4.6	4.6	4.6	13.8	13.8	-10.5912	-10.8108	-10.5912	-10.8108	-32.6014	-20.2703	-100.1007917	3.39E+00	-4.93E-06	2.47E+01	-3.62E-05	6.81E+01	-9.94E-05	8.25E+01	-1.18E-04
(7-0)	FINAL	2.9937	-0.6837	0	0.7429	4.2886	5.1883	2.0793	6.0596	6.2906	2.1436	13.8	13.8	-14.9341	-7.739	-9.6057	-14.0756	-35.2334	-22.9023	-0.00007	1.96E+00	6.53E-01	1.61E+01	5.35E+00	5.74E+01	1.91E+01	7.73E+01	2.57E+01
(7-67)	INITIAL	0	0	0	4.6	4.6	4.6	4.6	4.6	4.6	4.6	13.8	13.8	-10.5912	-10.8108	-10.5912	-10.8108	-32.6014	-20.2703	-100.1007917	3.39E+00	-4.93E-06	2.47E+01	-3.62E-05	6.81E+01	-9.94E-05	8.25E+01	-1.18E-04
(7-67)	FINAL	1.7358	0.0954	0	2.4062	3.301	6.5647	6.7883	8.1512	4.9168	2.3506	13.8	13.8	-11.7377	-3.5915	-8.5956	-13.724	-34.9029	-22.5718	-0.0000706	1.96E+00	6.54E-01	1.60E+01	5.35E+00	5.68E+01	1.89E+01	7.62E+01	2.54E+01
(4-58)	INITIAL	0	0	0	4.6	4.6	4.6	4.6	4.6	4.6	4.6	13.8	13.8	-10.5912	-10.8108	-10.5912	-10.8108	-32.6014	-20.2703	-100.1007917	3.39E+00	-4.93E-06	2.47E+01	-3.62E-05	6.81E+01	-9.94E-05	8.25E+01	-1.18E-04
(4-58)	FINAL	2.9576	1.8534	0	0.3059	2.3435	2.7038	3.2198	8.6949	7.5266	1.3423	13.8	13.8	-11.8401	-4.4637	-9.3712	-14.5472	-35.9059	-23.5748	-0.0000709	1.93E+00	6.44E-01	1.59E+01	5.31E+00	5.76E+01	1.92E+01	7.80E+01	2.60E+01
(6-67)	INITIAL	0	0	0	4.6	4.6	4.6	4.6	4.6	4.6	4.6	13.8	13.8	-10.5912	-10.8108	-10.5912	-10.8108	-32.6014	-20.2703	-100.1007917	3.39E+00	-4.93E-06	2.47E+01	-3.62E-05	6.81E+01	-9.94E-05	8.25E+01	-1.18E-04
(6-67)	FINAL	-2.4424	-6.7459	0	2.0515	3.4581	8.0046	2.5662	5.0635	6.1163	3.0189	13.8	13.8	-15.5571	-4.09	-8.6843	-12.6352	-40.9767	-28.6456	-0.0000711	1.93E+00	6.43E-01	1.59E+01	5.28E+00	5.69E+01	1.90E+01	7.68E+01	2.56E+01
(4-74)	INITIAL	0	0	0	4.6	4.6	4.6	4.6	4.6	4.6	4.6	13.8	13.8	-10.5912	-10.8108	-10.5912	-10.8108	-32.6014	-20.2703	-100.1007917	3.39E+00	-4.93E-06	2.47E+01	-3.62E-05	6.81E+01	-9.94E-05	8.25E+01	-1.18E-04
(4-74)	FINAL	1.472	-3.4454	0	3.7808	4.6409	2.3514	0.3095	7.4724	7.8739	1.2779	13.8	13.8	-17.3734	-3.195	-10.7514	-14.2583	-38.3298	-25.9987	-0.0000713	1.94E+00	6.45E-01	1.59E+01	5.30E+00	5.70E+01	1.90E+01	7.69E+01	2.56E+01
(3-13)	INITIAL	0	0	0	4.6	4.6	4.6	4.6	4.6	4.6	4.6	13.8	13.8	-10.5912	-10.8108	-10.5912	-10.8108	-32.6014	-20.2703	-100.1007917	3.39E+00	-4.93E-06	2.47E+01	-3.62E-05	6.81E+01	-9.94E-05	8.25E+01	-1.18E-04
(3-13)	FINAL	1.1022	-2.244	0	1.9156	2.3263	2.3401	2.3829	2.6817	3.5467	0.515	13.8	13.8	-13.5779	-3.9441	-9.1005	-15.7091	-39.1473	-26.8162	-0.0000751	1.93E+00	6.42E-01	1.59E+01	5.29E+00	5.74E+01	1.91E+01	7.78E+01	2.59E+01
(6-2)	INITIAL	0	0	0	4.6	4.6	4.6	4.6	4.6	4.6	4.6	13.8	13.8	-10.5912	-10.8108	-10.5912	-10.8108	-32.6014	-20.2703	-100.1007917	3.39E+00	-4.93E-06	2.47E+01	-3.62E-05	6.81E+01	-9.94E-05	8.25E+01	-1.18E-04
(6-2)	FINAL	-2.4024	-4.6758	0	3.3399	1.1239	4.1672	3.7066	4.3961	6.8502	2.0694	13.8	13.8	-15.8868	-1.0992	-15.0663	-13.3926	-39.8343	-27.5032	-0.0000764	1.98E+00	6.59E-01	1.62E+01	5.38E+00	5.70E+01	1.90E+01	7.63E+01	2.54E+01
(4-96)	INITIAL	0	0	0	4.6	4.6	4.6	4.6	4.6	4.6	4.6	13.8	13.8	-10.5912	-10.8108	-10.5912	-10.8108	-32.6014	-20.2703	-100.1007917	3.39E+00	-4.93E-06	2.47E+01	-3.62E-05	6.81E+01	-9.94E-05	8.25E+01	-1.18E-04
(4-96)	FINAL	3.9879	2.242	0	0.2801	2.5387	5.5369	3.1419	0.7514	8.266	2.3898	13.8	13.8	-11.1124	-4.8054	-10.8077	-14.3692	-33.5436	-21.2125	-0.0000765	1.97E+00	6.55E-01	1.61E+01	5.36E+00	5.70E+01	1.90E+01	7.65E+01	2.55E+01
(4-62)	INITIAL	0	0	0	4.6	4.6	4.6	4.6	4.6	4.6	4.6	13.8	13.8	-10.5912	-10.8108	-10.5912	-10.8108	-32.6014	-20.2703	-100.1007917	3.39E+00	-4.93E-06	2.47E+01	-3.62E-05	6.81E+01	-9.94E-05	8.25E+01	-1.18E-04
(4-62)	FINAL	2.085	-3.8394	0	0.1181	4.2481	9.2202	3.7159	10.1136	5.2535	2.0397	13.8	13.8	-17.4655	-8.007	-7.7526	-14.2189	-38.0539	-25.7228	-0.0000769	1.96E+00	6.54E-01	1.61E+01	5.35E+00	5.71E+01	1.90E+01	7.66E+01	2.55E+01
(5-0)	INITIAL	0	0	0	4.6	4.6	4.6	4.6	4.6	4.6	4.6	13.8	13.8	-10.5912	-10.8108	-10.5912	-10.8108	-32.6014	-20.2703	-100.1007917	3.39E+00	-4.93E-06	2.47E+01	-3.62E-05	6.81E+01	-9.94E-05	8.25E+01	-1.18E-04
(5-0)	FINAL	4.4722	0.0211	0	0.6975	2.1056	0.5864	4.1523	5.4906	5.4702	2.7045	13.8	13.8	-12.4577	-2.2077	-9.7054	-13.5587	-34.1087	-21.7776	-0.0000772	1.97E+00	6.55E-01	1.61E+01	5.36E+00	5.72E+01	1.91E+01	7.68E+01	2.56E+01
(10-33)	INITIAL	0	0	0	4.6	4.6	4.6	4.6	4.6	4.6	4.6	13.8	13.8	-10.5912	-10.8108	-10.5912	-10.8108	-32.6014	-20.2703	-100.1007917	3.39E+00	-4.93E-06	2.47E+01	-3.62E-05	6.81E+01	-9.94E-05	8.25E+01	-1.18E-04
(10-33)	FINAL	-2.3119	-5.6603	0	2.3936	4.0663	3.5431	2.3541	9.3723	4.699	1.9739	13.8	13.8	-12.8761	-6.912	-9.7027	-13.9174	-40.8084	-28.4773	-0.0000773	1.95E+00	6.49E-01	1.60E+01	5.31E+00	5.68E+01	1.89E+01	7.64E+01	2.55E+01
(8-21)	INITIAL	0	0	0	4.6	4.6	4.6	4.6	4.6	4.6	4.6	13.8	13.8	-10.5912	-10.8108	-10.5912	-10.8108	-32.6014	-20.2703	-100.1007917	3.39E+00	-4.93E-06	2.47E+01	-3.62E-05	6.81E+01	-9.94E-05	8.25E+01	-1.18E-04
(8-21)	FINAL	4.2613	0.96	0	1.6091	3.2248	7.3053	1.2446	11.1049	8.9463	1.306	13.8	13.8	-13.3779	-5.6132	-9.1538	-14.9855	-34.5165	-22.1854	-0.0000788	1.97E+00	6.55E-01	1.61E+01	5.35E+00	5.67E+01	1.89E+01	7.60E+01	2.53E+01
(6-45)	INITIAL	0	0	0	4.6	4.6	4.6	4.6	4.6	4.6	4.6	13.8	13.8	-10.5912	-10.8108	-10.5912	-10.8108	-32.6014	-20.2703	-100.1007917	3.39E+00	-4.93E-06	2.47E+01	-3.62E-05	6.81E+01	-9.94E-05	8.25E+01	-1.18E-04
(6-45)	FINAL	-2.5907	-0.3862	0	0.418	4.1967	9.86	5.566	2.9048	6.867	2.7123	13.8	13.8	-10.7777	-1.3984	-12.3223	-14.6225	-37.2198	-24.8887	-0.0000791	1.95E+00	6.51E-01	1.61E+01	5.35E+00	5.76E+01	1.92E+01	7.78E+01	2.59E+01
(3-90)	INITIAL	0	0	0	4.6	4.6	4.6	4.6	4.6	4.6	4.6	13.8	13.8	-10.5912	-10.8108	-10.5912	-10.8108	-32.6014	-20.2703	-100.1007917	3.39E+00	-4.93E-06	2.47E+01	-3.62E-05	6.81E+01	-9.94E-05	8.25E+01	-1.18E-04
(3-90)	FINAL	-1.6368	-1.7571	0	0.7466	4.5855	8.3891	5.9579	8.5931	6.0754	2.5182	13.8	13.8	-13.4328	-2.8364	-12.3469	-12.5889	-36.3251	-23.994	-0.0000812	1.96E+00	6.52E-01	1.60E+01	5.34E+00	5.70E+01	1.90E+01	7.65E+01	2.55E+01
(4-87)	INITIAL	0	0	0	4.6	4.6	4.6	4.6	4.6	4.6	4.6	13.8	13.8	-10.5912	-10.8108	-10.5912	-10.8108	-32.6014	-20.2703	-100.1007917	3.39E+00	-4.93E-06	2.47E+01	-3.62E-05	6.81E+01	-9.94E-05	8.25E+01	-1.18E-04
(4-87)	FINAL	-1.8978	-4.0657	0	2.5228	4.4159	4.7435	3.9951	3.4569	5.0524	0.0565	13.8	13.8	-14.7318	-5.9303	-9.9994	-14.5907	-40.1461	-27.815	-0.0000813	1.97E+00	6.55E-01	1.61E+01	5.36E+00	5.72E+01	1.90E+01	7.67E+01	2.56E+01
(8-72)	INITIAL	0	0	0	4.6	4.6	4.6	4.6	4.6	4.6	4.6	13.8	13.8	-10.5912	-10.8108	-10.5912	-10.8108	-32.6014	-20.2703	-100.1007917	3.39E+00	-4.93E-06	2.47E+01	-3.62E-05	6.81E+01	-9.94E-05	8.25E+01	-1.18E-04
(8-72)	FINAL	-0.8415	-1.8016	0	3.9935	1.7077	5.4655	9.1523	0.1532	4.8111	5.3976	13.8	13.8	-12.2325	-5.409	-12.37	-14.6422	-37.2392	-24.9081	-0.0000822	1.95E+00	6.51E-01	1.60E+01	5.33E+00	5.68E+01	1.89E+01	7.63E+01	2.54E+01
(3-32)	INITIAL	0	0	0	4.6	4.6	4.6	4.6	4.6	4.6	4.6	13.8	13.8	-10.5912	-10.8108	-10.5912	-10.8108	-32.6014	-20.2703	-100.1007917	3.39E+00	-4.93E-06	2.47E+01	-3.62E-05	6.81E+01	-9.94E-05	8.25E+01	-1.18E-04
(3-32)	FINAL	3.9227	0.1224	0	2.2925	2.4611	4.6663	1.7955	1.2516	5.986	1.8134	13.8	13.8	-15.0005	-5.8963	-10.0382	-14.3032	-35.8872	-23.5561	-0.0000838	1.92E+00	6.41E-01	1.58E+01	5.27E+00	5.67E+01	1.89E+01	7.65E+01	2.55E+01
(4-60)	INITIAL	0	0	0	4.6	4.6	4.6	4.6	4.6	4.6	4.6	13.8	13.8	-10.5912	-10.8108	-10.5912	-10.8108	-32.6014	-20.2703	-100.1007917	3.39E+00	-4.93E-06	2.47E+01	-3.62E-05	6.81E+01	-9.94E-05	8.25E+01	-1.18E-04
(4-60)	FINAL	3.6794	-0.2728	0	0.8968	3.6427	1.1973	4.6088	2.1927	5.8171	2.6973	13.8	13.8	-14.6717	-4.5018	-11.0323	-12.4134	-35.0702	-22.7391	-0.0000855	1.93E+00	6.42E-01	1.58E+01	5.27E+00	5.67E+01	1.89E+01	7.65E+01	2.55E+01
(3-76)	INITIAL	0	0	0	4.6	4.6	4.6	4.6	4.6	4.6	4.6	13.8	13.8	-10.5912	-10.8108	-10.5912	-10.8108	-32.6014	-20.2703	-100.1007917	3.39E+00	-4.93E-06	2.47E+01	-3.62E-05	6.81E+01	-9.94E-05	8.25E+01	-1.18E-04
(3-76)	FINAL	11.1606	1.4601	0	0.2908	0.881	8.8204	5.71	1.6386	3.0125	0.8722	13.8	13.8	-18.7635	-6.2221	-10.2925	-15.147	-36.8332	-24.5021	-0.0000858	1.95E+00	6.49E-01	1.60E+01	5.34E+00	5.78E+01	1.93E+01	7.83E+01	2.61E+01
(2-98)	INITIAL	0	0	0	4.6	4.6	4.6	4.6	4.6	4.6	4.6	13.8	13.8	-10.5912	-10.8108	-10.5912	-10.8108	-32.6014	-20.2703	-100.1007917	3.39E+00	-4.93E-06	2.47E+01	-3.62E-05	6.81E+01	-9.94E-05	8.25E+01	-1.18E-04
(2-98)	FINAL	3.1399	1.7327	0	1.5949	0.1043	5.1818	9.5144	10.0816	5.5871	2.445	13.8	13.8	-12.577	-1.5502	-10.5709	-11.9794	-34.4429	-22.1118	-0.0000859	1.92E+00	6.40E-01	1.58E+01	5.27E+00	5.71E+01	1.90E+01	7.73E+01	2.58E+01
(8-75)	INITIAL	0	0	0	4.6	4.6	4.6	4.6	4.6	4.6	4.6	13.8	13.8	-10.5912	-10.8108	-10.5912	-10.8108	-32.6014	-20.2703	-100.1007917	3.39E+00	-4.93E-06	2.47E+01	-3.62E-05	6.81E+01	-9.94E-05	8.25E+01	-1.18E-04
(8-75)	FINAL	-0.4838	0.2723	0	2.8519	3.8011	0.8049	7.7191	1.558	4.1277	3.3502	13.8	13.8	-10.7311	-4.3603	-12.2671	-15.1627	-35.7883	-23.4572	-0.0000867	1.94E+00	6.46E-01	1.59E+01	5.31E+00	5.71E+01	1.90E+01	7.71E+01	2.57E+01
(3-74)	INITIAL	0	0	0	4.6	4.6	4.6	4.6	4.6	4.6	4.6	13.8	13.8	-10.5912	-10.8108	-10.5912	-10.8108	-32.6014	-20.2703	-100.1007917	3.39E+00	-4.93E-06	2.47E+01	-3.62E-05	6.81E+01	-9.94E-05	8.25E+01	-1.18E-04
(3-74)	FINAL	4.9812	-0.5464	0	3.4733	3.6913	8.7789	4.4116	7.9335	5.249	1.8893	13.8	13.8	-16.2438	-6.5087	-10.921	-13.9408	-35.6601	-23.329	-0.0000878	1.92E+00	6.40E-01	1.58E+01	5.27E+00	5.72E+01	1.91E+01	7.74E+01	2.58E+01
(3-47)	INITIAL	0	0	0	4.6	4.6	4.6	4.6	4.6	4.6	4.6	13.8	13.8	-10.5912	-10.8108	-10.5912	-10.8108	-32.6014	-20.2703	-100.1007917	3.39E+00	-4.93E-06	2.47E+01	-3.62E-05	6.81E+01	-9.94E-05	8.25E+01	-1.18E-04
(3-47)	FINAL	1.2121	-1.9367	0	2.7779	1.8206	8.1174	3.5821	3.8511	6.6718	3.3744	13.8	13.8	-20.1998	-3.9998	-15.6844	-12.0451	-36.2128	-23.8817	-0.0000888	1.98E+00	6.58E-01	1.62E+01	5.39E+00	5.74E+01	1.91E+01	7.70E+01	2.57E+01
(8-30)	INITIAL	0	0	0	4.6	4.6	4.6	4.6	4.6	4.6	4.6	13.8	13.8	-10.5912	-10.8108	-10.5912	-10.8108	-32.6014	-20.2703	-100.1007917	3.39E+00	-4.93E-06	2.47E+01	-3.62E-05	6.81E+01	-9.94E-05	8.25E+01	-1.18E-04
(8-30)	FINAL	-2.9691	-3.9658	0	2.5082	4.2596	4.5432	7.5384	5.056	4.9077	1.3533	13.8	13.8	-14.8413	-3.3163	-10.6352	-14.6522	-38.7019	-26.3708	-0.0000891	1.96E+00	6.53E-01	1.61E+01	5.35E+00	5.71E+01	1.90E+01	7.67E+01	2.56E+01
(7-95)	INITIAL	0	0	0	4.6	4.6	4.6	4.6	4.6	4.6	4.6	13.8	13.8	-10.5912	-10.8108	-10.5912	-10.8108	-32.6014	-20.2703	-100.1007917	3.39E+00	-4.93E-06	2.47E+01	-3.62E-05	6.81E+01	-9.94E-05	8.25E+01	-1.18E-04
(7-95)	FINAL	3.3735	1.3785	0	1.3388	1.4744	2.0927	4.0505	8.7573	5.2759	1.1501	13.8	13.8	-15.2738	-2.7668	-10.4299	-14.6677	-35.3266	-22.9955	-0.0000894	1.98E+00	6.59E-01	1.62E+01	5.40E+00	5.76E+01	1.92E+01	7.75E+01	2.58E+01
(10-70)	INITIAL	0	0	0	4.6	4.6	4.6	4.6	4.6	4.6	4.6	13.8	13.8	-10.5912	-10.8108	-10.5912	-10.8108	-32.6014	-20.2703	-100.1007917	3.39E+00	-4.93E-06	2.47E+01	-3.62E-05	6.81E+01	-9.94E-05	8.25E+01	-1.18E-04
(10-70)	FINAL	2.7579	2.8263	0	1.1189	3.6069	1.2401	6.5316	1.1586	4.7028	6.8053	13.8	13.8	-12.3826	-4.2108	-9.2254	-14.5995	-33.547	-21.2159	-0.0000895	1.96E+00	6.52E-01	1.60E+01	5.34E+00	5.68E+01	1.89E+01	7.61E+01	2.54E+01
(7-87)	INITIAL	0	0	0	4.6	4.6	4.6	4.6	4.6	4.6	4.6	13.8	13.8	-10.5912	-10.8108	-10.5912	-10.8108	-32.6014	-20.2703	-100.1007917	3.39E+00	-4.93E-06	2.47E+01	-3.62E-05	6.81E+01	-9.94E-05	8.25E+01	-1.18E-04
(7-87)	FINAL	4.4242	-1.5473	0	2.6826	2.4577	8.4571	12.8922	6.3008	5.8132	3.1282	13.8	13.8	-17.5147	-3.2036	-9.5839	-12.8511	-35.5176	-23.1865	-0.0000906	1.93E+00	6.43E-01	1.59E+01	5.29E+00	5.74E+01	1.91E+01	7.77E+01	2.59E+01
(9-31)	INITIAL	0	0	0	4.6	4.6	4.6	4.6	4.6	4.6	4.6	13.8	13.8	-10.5912	-10.8108	-10.5912	-10.8108	-32.6014	-20.2703	-100.1007917	3.39E+00	-4.93E-06	2.47E+01	-3.62E-05	6.81E+01	-9.94E-05	8.25E+01	-1.18E-04
(9-31)	FINAL	3.0672	-1.8035	0	3.7488	2.9623	5.797	3.1854	2.2158	4.3285	0.7848	13.8	13.8	-15.0857	-3.0491	-11.4386	-14.9719	-37.7089	-25.3778	-0.000091	1.93E+00	6.42E-01	1.58E+01	5.27E+00	5.67E+01	1.89E+01	7.64E+01	2.55E+01
(5-16)	INITIAL	0	0	0	4.6	4.6	4.6	4.6	4.6	4.6	4.6	13.8	13.8	-10.5912	-10.8108	-10.5912	-10.8108	-32.6014	-20.2703	-100.1007917	3.39E+00	-4.93E-06	2.47E+01	-3.62E-05	6.81E+01	-9.94E-05	8.25E+01	-1.18E-04
(5-16)	FINAL	2.357	0.8045	0	0.5539	2.9311	4.6962	2.9829	0.8941	7.5858	10.299	13.8	13.8	-10.6508	-4.8671	-9.6423	-13.4675	-34.8379	-22.5068	-0.0000924	1.94E+00	6.44E-01	1.59E+01	5.30E+00	5.72E+01	1.91E+01	7.73E+01	2.58E+01
(8-69)	INITIAL	0	0	0	4.6	4.6	4.6	4.6	4.6	4.6	4.6	13.8	13.8	-10.5912	-10.8108	-10.5912	-10.8108	-32.6014	-20.2703	-100.1007917	3.39E+00	-4.93E-06	2.47E+01	-3.62E-05	6.81E+01	-9.94E-05	8.25E+01	-1.18E-04
(8-69)	FINAL	3.053	1.5614	0	0.092	2.5384	10.2028	7.8912	3.7199	5.6125	3.1081	13.8	13.8	-13.2246	-3.9994	-10.74	-13.2479	-33.5961	-21.265	-0.000093	1.98E+00	6.59E-01	1.62E+01	5.38E+00	5.71E+01	1.90E+01	7.64E+01	2.55E+01
(10-74)	INITIAL	0	0	0	4.6	4.6	4.6	4.6	4.6	4.6	4.6	13.8	13.8	-10.5912	-10.8108	-10.5912	-10.8108	-32.6014	-20.2703	-100.1007917	3.39E+00	-4.93E-06	2.47E+01	-3.62E-05	6.81E+01	-9.94E-05	8.25E+01	-1.18E-04
(10-74)	FINAL	1.985	-1.1382	0	1.7475	4.701	4.8552	7.6933	9.9186	5.5869	2.0438	13.8	13.8	-14.4196	-5.6205	-9.7088	-12.6584	-35.7217	-23.3906	-0.0000941	1.95E+00	6.50E-01	1.60E+01	5.34E+00	5.76E+01	1.92E+01	7.77E+01	2.59E+01
(6-0)	INITIAL	0	0	0	4.6	4.6	4.6	4.6	4.6	4.6	4.6	13.8	13.8	-10.5912	-10.8108	-10.5912	-10.8108	-32.6014	-20.2703	-100.1007917	3.39E+00	-4.93E-06	2.47E+01	-3.62E-05	6.81E+01	-9.94E-05	8.25E+01	-1.18E-04
(6-0)	FINAL	-1.2368	-0.4709	0	2.6613	3.0808	6.4742	6.0031	0.869	4.9429	4.7802	13.8	13.8	-11.5846	-1.0475	-10.1226	-14.006	-36.1834	-23.8523	-0.0000947	1.98E+00	6.58E-01	1.62E+01	5.39E+00	5.74E+01	1.91E+01	7.71E+01	2.57E+01
(8-8)	INITIAL	0	0	0	4.6	4.6	4.6	4.6	4.6	4.6	4.6	13.8	13.8	-10.5912	-10.8108	-10.5912	-10.8108	-32.6014	-20.2703	-100.1007917	3.39E+00	-4.93E-06	2.47E+01	-3.62E-05	6.81E+01	-9.94E-05	8.25E+01	-1.18E-04
(8-8)	FINAL	4.8456	-0.1767	0	0.1733	4.6568	3.7406	4.9934	9.8239	4.159	1.2271	13.8	13.8	-15.7754	-10.0079	-9.1402	-14.6407	-36.2734	-23.9423	-0.0000973	1.96E+00	6.52E-01	1.60E+01	5.33E+00	5.65E+01	1.88E+01	7.57E+01	2.52E+01
(2-91)	INITIAL	0	0	0	4.6	4.6	4.6	4.6	4.6	4.6	4.6	13.8	13.8	-10.5912	-10.8108	-10.5912	-10.8108	-32.6014	-20.2703	-100.1007917	3.39E+00	-4.93E-06	2.47E+01	-3.62E-05	6.81E+01	-9.94E-05	8.25E+01	-1.18E-04
(2-91)	FINAL	5.387	-2.2968	0	1.5495	0.7839	1.6953	2.4166	4.5062	4.8652	2.4689	13.8	13.8	-14.8194	-6.1566	-10.0476	-13.4552	-37.1969	-24.8658	-0.0000974	1.92E+00	6.41E-01	1.58E+01	5.28E+00	5.73E+01	1.91E+01	7.76E+01	2.59E+01
(4-89)	INITIAL	0	0	0	4.6	4.6	4.6	4.6	4.6	4.6	4.6	13.8	13.8	-10.5912	-10.8108	-10.5912	-10.8108	-32.6014	-20.2703	-100.1007917	3.39E+00	-4.93E-06	2.47E+01	-3.62E-05	6.81E+01	-9.94E-05	8.25E+01	-1.18E-04
(4-89)	FINAL	5.1325	-1.0296	0	2.0248	0.1628	12.4	9.8856	8.7505	5.2052	2.657	13.8	13.8	-14.4928	-5.1913	-8.2949	-13.6012	-35.8538	-23.5227	-0.000098	1.95E+00	6.49E-01	1.60E+01	5.34E+00	5.78E+01	1.93E+01	7.82E+01	2.61E+01
(6-36)	INITIAL	0	0	0	4.6	4.6	4.6	4.6	4.6	4.6	4.6	13.8	13.8	-10.5912	-10.8108	-10.5912	-10.8108	-32.6014	-20.2703	-100.1007917	3.39E+00	-4.93E-06	2.47E+01	-3.62E-05	6.81E+01	-9.94E-05	8.25E+01	-1.18E-04
(6-36)	FINAL	10.6886	4.5955	0	1.2542	2.9852	3.1588	6.3496	9.9566	5.1087	2.0414	13.8	13.8	-16.8571	-6.4935	-9.0392	-13.5105	-31.7078	-19.3767	-0.000099	1.96E+00	6.52E-01	1.61E+01	5.35E+00	5.74E+01	1.91E+01	7.73E+01	2.58E+01
(4-63)	INITIAL	0	0	0	4.6	4.6	4.6	4.6	4.6	4.6	4.6	13.8	13.8	-10.5912	-10.8108	-10.5912	-10.8108	-32.6014	-20.2703	-100.1007917	3.39E+00	-4.93E-06	2.47E+01	-3.62E-05	6.81E+01	-9.94E-05	8.25E+01	-1.18E-04
(4-63)	FINAL	4.7396	0.8893	0	2.8388	4.4694	4.5452	2.4656	3.7974	6.1943	1.3442	13.8	13.8	-16.2764	-6.2112	-10.7997	-13.4262	-34.2239	-21.8928	-0.0000997	1.96E+00	6.51E-01	1.60E+01	5.33E+00	5.67E+01	1.89E+01	7.60E+01	2.53E+01
(7-59)	INITIAL	0	0	0	4.6	4.6	4.6	4.6	4.6	4.6	4.6	13.8	13.8	-10.5912	-10.8108	-10.5912	-10.8108	-32.6014	-20.2703	-100.1007917	3.39E+00	-4.93E-06	2.47E+01	-3.62E-05	6.81E+01	-9.94E-05	8.25E+01	-1.18E-04
(7-59)	FINAL	-0.8522	-4.8066	0	0.6543	4.3787	0.4787	9.7153	10.7147	3.7709	1.8633	13.8	13.8	-13.7625	-4.3931	-7.6029	-14.1983	-40.2411	-27.91	-0.0000998	1.94E+00	6.46E-01	1.59E+01	5.29E+00	5.65E+01	1.88E+01	7.60E+01	2.53E+01
(3-7)	INITIAL	0	0	0	4.6	4.6	4.6	4.6	4.6	4.6	4.6	13.8	13.8	-10.5912	-10.8108	-10.5912	-10.8108	-32.6014	-20.2703	-100.1007917	3.39E+00	-4.93E-06	2.47E+01	-3.62E-05	6.81E+01	-9.94E-05	8.25E+01	-1.18E-04
(3-7)	FINAL	5.2985	-2.9526	0	1.4884	3.8092	6.2587	11.3029	5.2242	4.9976	3.4748	13.8	13.8	-17.4042	-6.864	-8.602	-12.5008	-37.0814	-24.7503	-0.0001044	1.93E+00	6.41E-01	1.58E+01	5.28E+00	5.72E+01	1.91E+01	7.74E+01	2.58E+01
(6-95)	INITIAL	0	0	0	4.6	4.6	4.6	4.6	4.6	4.6	4.6	13.8	13.8	-10.5912	-10.8108	-10.5912	-10.8108	-32.6014	-20.2703	-100.1007917	3.39E+00	-4.93E-06	2.47E+01	-3.62E-05	6.81E+01	-9.94E-05	8.25E+01	-1.18E-04
(6-95)	FINAL	2.7425	1.3348	0	0.7334	2.6429	1.8629	9.8851	3.9605	3.3072	0.077	13.8	13.8	-11.5042	-2.5715	-9.9183	-13.0248	-35.4699	-23.1388	-0.0001058	1.95E+00	6.51E-01	1.60E+01	5.34E+00	5.75E+01	1.92E+01	7.76E+01	2.59E+01
(8-79)	INITIAL	0	0	0	4.6	4.6	4.6	4.6	4.6	4.6	4.6	13.8	13.8	-10.5912	-10.8108	-10.5912	-10.8108	-32.6014	-20.2703	-100.1007917	3.39E+00	-4.93E-06	2.47E+01	-3.62E-05	6.81E+01	-9.94E-05	8.25E+01	-1.18E-04
(8-79)	FINAL	5.6736	-0.3821	0	0.5367	0.5456	2.8913	2.0503	0.7891	3.9936	0.2005	13.8	13.8	-16.1812	-9.8043	-13.5417	-15.8858	-37.4909	-25.1598	-0.0001062	1.92E+00	6.40E-01	1.58E+01	5.27E+00	5.70E+01	1.90E+01	7.71E+01	2.57E+01
(8-48)	INITIAL	0	0	0	4.6	4.6	4.6	4.6	4.6	4.6	4.6	13.8	13.8	-10.5912	-10.8108	-10.5912	-10.8108	-32.6014	-20.2703	-100.1007917	3.39E+00	-4.93E-06	2.47E+01	-3.62E-05	6.81E+01	-9.94E-05	8.25E+01	-1.18E-04
(8-48)	FINAL	-0.0962	-2.6382	0	1.258	4.1365	2.3681	2.8975	1.4886	8.1723	3.1397	13.8	13.8	-12.5061	-5.2334	-9.989	-13.072	-37.0705	-24.7394	-0.0001063	1.95E+00	6.50E-01	1.60E+01	5.34E+00	5.77E+01	1.92E+01	7.79E+01	2.60E+01
(8-78)	INITIAL	0	0	0	4.6	4.6	4.6	4.6	4.6	4.6	4.6	13.8	13.8	-10.5912	-10.8108	-10.5912	-10.8108	-32.6014	-20.2703	-100.1007917	3.39E+00	-4.93E-06	2.47E+01	-3.62E-05	6.81E+01	-9.94E-05	8.25E+01	-1.18E-04
(8-78)	FINAL	0.1198	-1.338	0	3.8062	2.8552	4.0448	5.7115	0.3279	5.9816	5.2148	13.8	13.8	-18.498	-3.2443	-15.9491	-12.8949	-35.5994	-23.2683	-0.0001067	1.97E+00	6.56E-01	1.61E+01	5.36E+00	5.68E+01	1.89E+01	7.60E+01	2.53E+01
(8-44)	INITIAL	0	0	0	4.6	4.6	4.6	4.6	4.6	4.6	4.6	13.8	13.8	-10.5912	-10.8108	-10.5912	-10.8108	-32.6014	-20.2703	-100.1007917	3.39E+00	-4.93E-06	2.47E+01	-3.62E-05	6.81E+01	-9.94E-05	8.25E+01	-1.18E-04
(8-44)	FINAL	1.8335	-2.0301	0	2.6362	2.3561	2.7994	1.3652	6.7191	4.9512	1.2358	13.8	13.8	-14.3769	-6.3873	-9.0756	-14.925	-37.8981	-25.567	-0.000108	1.92E+00	6.39E-01	1.58E+01	5.26E+00	5.69E+01	1.90E+01	7.69E+01	2.56E+01
(2-44)	INITIAL	0	0	0	4.6	4.6	4.6	4.6	4.6	4.6	4.6	13.8	13.8	-10.5912	-10.8108	-10.5912	-10.8108	-32.6014	-20.2703	-100.1007917	3.39E+00	-4.93E-06	2.47E+01	-3.62E-05	6.81E+01	-9.94E-05	8.25E+01	-1.18E-04
(2-44)	FINAL	6.2882	2.135	0	0.4988	1.9974	2.5014	9.6119	8.5813	4.7995	1.9646	13.8	13.8	-14.0905	-5.7828	-8.0344	-14.186	-34.4235	-22.0924	-0.0001091	1.92E+00	6.39E-01	1.58E+01	5.27E+00	5.73E+01	1.91E+01	7.77E+01	2.59E+01
(9-93)	INITIAL	0	0	0	4.6	4.6	4.6	4.6	4.6	4.6	4.6	13.8	13.8	-10.5912	-10.8108	-10.5912	-10.8108	-32.6014	-20.2703	-100.1007917	3.39E+00	-4.93E-06	2.47E+01	-3.62E-05	6.81E+01	-9.94E-05	8.25E+01	-1.18E-04
(9-93)	FINAL	3.2204	2.9367	0	4.0219	0.2151	2.5489	4.5795	1.4407	5.7385	1.416	13.8	13.8	-11.6111	-2.0304	-11.6074	-14.8681	-32.8357	-20.5046	-0.0001097	1.94E+00	6.47E-01	1.59E+01	5.30E+00	5.66E+01	1.89E+01	7.61E+01	2.53E+01
(9-57)	INITIAL	0	0	0	4.6	4.6	4.6	4.6	4.6	4.6	4.6	13.8	13.8	-10.5912	-10.8108	-10.5912	-10.8108	-32.6014	-20.2703	-100.1007917	3.39E+00	-4.93E-06	2.47E+01	-3.62E-05	6.81E+01	-9.94E-05	8.25E+01	-1.18E-04
(9-57)	FINAL	1.7092	0.2179	0	1.1692	3.9439	2.9106	2.4224	2.4614	6.8627	0.224	13.8	13.8	-16.2747	-4.5516	-10.87	-16.0234	-35.464	-23.1329	-0.0001102	1.97E+00	6.55E-01	1.61E+01	5.37E+00	5.75E+01	1.91E+01	7.73E+01	2.58E+01
(6-15)	INITIAL	0	0	0	4.6	4.6	4.6	4.6	4.6	4.6	4.6	13.8	13.8	-10.5912	-10.8108	-10.5912	-10.8108	-32.6014	-20.2703	-100.1007917	3.39E+00	-4.93E-06	2.47E+01	-3.62E-05	6.81E+01	-9.94E-05	8.25E+01	-1.18E-04
(6-15)	FINAL	-1.1166	-0.9982	0	1.3852	1.4944	4.4759	10.6677	1.0414	4.5038	0.6065	13.8	13.8	-12.0654	-3.6531	-14.5066	-14.9917	-38.4681	-26.137	-0.0001106	1.93E+00	6.44E-01	1.59E+01	5.30E+00	5.77E+01	1.92E+01	7.82E+01	2.60E+01
(8-32)	INITIAL	0	0	0	4.6	4.6	4.6	4.6	4.6	4.6	4.6	13.8	13.8	-10.5912	-10.8108	-10.5912	-10.8108	-32.6014	-20.2703	-100.1007917	3.39E+00	-4.93E-06	2.47E+01	-3.62E-05	6.81E+01	-9.94E-05	8.25E+01	-1.18E-04
(8-32)	FINAL	2.195	-1.4839	0	3.6493	4.3698	7.2485	4.0878	2.3021	5.1022	1.9936	13.8	13.8	-14.3875	-1.747	-9.0305	-13.3449	-35.7803	-23.4492	-0.0001113	1.95E+00	6.49E-01	1.60E+01	5.32E+00	5.72E+01	1.90E+01	7.70E+01	2.56E+01
(7-56)	INITIAL	0	0	0	4.6	4.6	4.6	4.6	4.6	4.6	4.6	13.8	13.8	-10.5912	-10.8108	-10.5912	-10.8108	-32.6014	-20.2703	-100.1007917	3.39E+00	-4.93E-06	2.47E+01	-3.62E-05	6.81E+01	-9.94E-05	8.25E+01	-1.18E-04
(7-56)	FINAL	5.0023	-1.4314	0	1.5267	2.6358	5.4386	9.5914	5.1952	6.0034	4.7198	13.8	13.8	-16.2426	-3.563	-10.3497	-11.3269	-34.7145	-22.3834	-0.0001128	1.92E+00	6.41E-01	1.58E+01	5.27E+00	5.71E+01	1.90E+01	7.73E+01	2.58E+01
(2-39)	INITIAL	0	0	0	4.6	4.6	4.6	4.6	4.6	4.6	4.6	13.8	13.8	-10.5912	-10.8108	-10.5912	-10.8108	-32.6014	-20.2703	-100.1007917	3.39E+00	-4.93E-06	2.47E+01	-3.62E-05	6.81E+01	-9.94E-05	8.25E+01	-1.18E-04
(2-39)	FINAL	5.5486	-0.3901	0	0.4943	1.3702	3.615	4.4039	0.6199	5.7057	2.8854	13.8	13.8	-16.2041	-9.3866	-11.2853	-13.3148	-36.0954	-23.7643	-0.0001146	1.92E+00	6.40E-01	1.58E+01	5.26E+00	5.68E+01	1.89E+01	7.67E+01	2.55E+01
(9-40)	INITIAL	0	0	0	4.6	4.6	4.6	4.6	4.6	4.6	4.6	13.8	13.8	-10.5912	-10.8108	-10.5912	-10.8108	-32.6014	-20.2703	-100.1007917	3.39E+00	-4.93E-06	2.47E+01	-3.62E-05	6.81E+01	-9.94E-05	8.25E+01	-1.18E-04
(9-40)	FINAL	1.9964	-0.5266	0	0.8767	3.2814	2.5864	4.0535	9.7626	4.9607	1.2426	13.8	13.8	-14.5695	-6.0346	-9.604	-14.768	-37.2366	-24.9055	-0.0001148	1.92E+00	6.40E-01	1.58E+01	5.26E+00	5.66E+01	1.89E+01	7.64E+01	2.55E+01
(4-12)	INITIAL	0	0	0	4.6	4.6	4.6	4.6	4.6	4.6	4.6	13.8	13.8	-10.5912	-10.8108	-10.5912	-10.8108	-32.6014	-20.2703	-100.1007917	3.39E+00	-4.93E-06	2.47E+01	-3.62E-05	6.81E+01	-9.94E-05	8.25E+01	-1.18E-04
(4-12)	FINAL	2.3961	-1.9109	0	2.6466	1.9725	2.3706	3.8209	3.805	5.9018	3.4317	13.8	13.8	-15.1514	-2.3097	-9.7597	-12.3446	-36.3705	-24.0394	-0.0001149	1.93E+00	6.44E-01	1.59E+01	5.31E+00	5.78E+01	1.93E+01	7.83E+01	2.61E+01
(9-58)	INITIAL	0	0	0	4.6	4.6	4.6	4.6	4.6	4.6	4.6	13.8	13.8	-10.5912	-10.8108	-10.5912	-10.8108	-32.6014	-20.2703	-100.1007917	3.39E+00	-4.93E-06	2.47E+01	-3.62E-05	6.81E+01	-9.94E-05	8.25E+01	-1.18E-04
(9-58)	FINAL	0.5087	-3.6687	0	1.6197	3.7376	5.6673	4.7509	5.9276	4.7535	2.1192	13.8	13.8	-12.6309	-6.2869	-9.0473	-14.112	-37.9073	-25.5762	-0.0001152	1.95E+00	6.48E-01	1.60E+01	5.32E+00	5.72E+01	1.90E+01	7.70E+01	2.57E+01
(10-24)	INITIAL	0	0	0	4.6	4.6	4.6	4.6	4.6	4.6	4.6	13.8	13.8	-10.5912	-10.8108	-10.5912	-10.8108	-32.6014	-20.2703	-100.1007917	3.39E+00	-4.93E-06	2.47E+01	-3.62E-05	6.81E+01	-9.94E-05	8.25E+01	-1.18E-04
(10-24)	FINAL	4.4637	0.4493	0	1.8416	1.5491	2.4194	7.0956	0.5278	4.8084	3.1778	13.8	13.8	-13.6888	-5.0477	-9.0305	-12.7845	-35.4575	-23.1264	-0.0001155	1.99E+00	6.62E-01	1.62E+01	5.41E+00	5.73E+01	1.91E+01	7.67E+01	2.56E+01
(2-37)	INITIAL	0	0	0	4.6	4.6	4.6	4.6	4.6	4.6	4.6	13.8	13.8	-10.5912	-10.8108	-10.5912	-10.8108	-32.6014	-20.2703	-100.1007917	3.39E+00	-4.93E-06	2.47E+01	-3.62E-05	6.81E+01	-9.94E-05	8.25E+01	-1.18E-04
(2-37)	FINAL	2.4859	0.6425	0	1.6212	2.8204	4.5123	5.077	2.9327	2.899	0.2439	13.8	13.8	-12.7558	-7.4344	-10.419	-14.9341	-37.445	-25.1139	-0.000116	1.98E+00	6.61E-01	1.62E+01	5.40E+00	5.71E+01	1.90E+01	7.65E+01	2.55E+01
(4-97)	INITIAL	0	0	0	4.6	4.6	4.6	4.6	4.6	4.6	4.6	13.8	13.8	-10.5912	-10.8108	-10.5912	-10.8108	-32.6014	-20.2703	-100.1007917	3.39E+00	-4.93E-06	2.47E+01	-3.62E-05	6.81E+01	-9.94E-05	8.25E+01	-1.18E-04
(4-97)	FINAL	0.814	-0.1297	0	2.1666	4.2169	7.1584	8.1805	1.6185	5.2753	4.7063	13.8	13.8	-11.715	-2.9924	-9.1948	-13.6463	-34.2733	-21.9422	-0.0001163	1.94E+00	6.47E-01	1.59E+01	5.31E+00	5.71E+01	1.90E+01	7.70E+01	2.57E+01
(10-47)	INITIAL	0	0	0	4.6	4.6	4.6	4.6	4.6	4.6	4.6	13.8	13.8	-10.5912	-10.8108	-10.5912	-10.8108	-32.6014	-20.2703	-100.1007917	3.39E+00	-4.93E-06	2.47E+01	-3.62E-05	6.81E+01	-9.94E-05	8.25E+01	-1.18E-04
(10-47)	FINAL	3.1824	4.1664	0	1.2437	1.6012	5.8028	3.9923	5.8293	13.9165	0.2229	13.8	13.8	-9.5591	-5.0174	-11.5595	-15.7284	-34.2565	-21.9254	-0.0001166	1.94E+00	6.47E-01	1.60E+01	5.33E+00	5.76E+01	1.92E+01	7.78E+01	2.59E+01
(3-43)	INITIAL	0	0	0	4.6	4.6	4.6	4.6	4.6	4.6	4.6	13.8	13.8	-10.5912	-10.8108	-10.5912	-10.8108	-32.6014	-20.2703	-100.1007917	3.39E+00	-4.93E-06	2.47E+01	-3.62E-05	6.81E+01	-9.94E-05	8.25E+01	-1.18E-04
(3-43)	FINAL	2.4065	-2.4957	0	0.4763	3.5791	5.6442	4.5543	1.9571	4.4433	2.0741	13.8	13.8	-13.9309	-4.7526	-8.9241	-14.0992	-37.7631	-25.432	-0.0001173	1.98E+00	6.61E-01	1.62E+01	5.41E+00	5.75E+01	1.92E+01	7.71E+01	2.57E+01
(6-13)	INITIAL	0	0	0	4.6	4.6	4.6	4.6	4.6	4.6	4.6	13.8	13.8	-10.5912	-10.8108	-10.5912	-10.8108	-32.6014	-20.2703	-100.1007917	3.39E+00	-4.93E-06	2.47E+01	-3.62E-05	6.81E+01	-9.94E-05	8.25E+01	-1.18E-04
(6-13)	FINAL	1.0412	-0.7461	0	0.6752	2.4716	4.9015	4.352	1.1267	5.1112	4.5445	13.8	13.8	-10.8605	-5.3607	-8.9404	-13.3938	-36.5066	-24.1755	-0.0001179	1.93E+00	6.44E-01	1.58E+01	5.28E+00	5.65E+01	1.88E+01	7.59E+01	2.53E+01
(6-90)	INITIAL	0	0	0	4.6	4.6	4.6	4.6	4.6	4.6	4.6	13.8	13.8	-10.5912	-10.8108	-10.5912	-10.8108	-32.6014	-20.2703	-100.1007917	3.39E+00	-4.93E-06	2.47E+01	-3.62E-05	6.81E+01	-9.94E-05	8.25E+01	-1.18E-04
(6-90)	FINAL	3.7923	0.613	0	0.0349	1.3168	1.0652	3.3427	3.7464	5.4772	1.9317	13.8	13.8	-14.7126	-6.3881	-10.406	-14.3609	-35.4113	-23.0802	-0.0001179	1.96E+00	6.52E-01	1.61E+01	5.36E+00	5.80E+01	1.93E+01	7.83E+01	2.61E+01
(6-7)	INITIAL	0	0	0	4.6	4.6	4.6	4.6	4.6	4.6	4.6	13.8	13.8	-10.5912	-10.8108	-10.5912	-10.8108	-32.6014	-20.2703	-100.1007917	3.39E+00	-4.93E-06	2.47E+01	-3.62E-05	6.81E+01	-9.94E-05	8.25E+01	-1.18E-04
(6-7)	FINAL	-2.3477	-2.4005	0	1.3627	4.0608	6.7317	5.3057	1.2652	5.981	4.9039	13.8	13.8	-15.6953	-3.3946	-11.4596	-14.3159	-37.5242	-25.1931	-0.0001185	1.95E+00	6.49E-01	1.60E+01	5.33E+00	5.76E+01	1.92E+01	7.77E+01	2.59E+01
(5-63)	INITIAL	0	0	0	4.6	4.6	4.6	4.6	4.6	4.6	4.6	13.8	13.8	-10.5912	-10.8108	-10.5912	-10.8108	-32.6014	-20.2703	-100.1007917	3.39E+00	-4.93E-06	2.47E+01	-3.62E-05	6.81E+01	-9.94E-05	8.25E+01	-1.18E-04
(5-63)	FINAL	-2.0647	-3.911	0	1.0682	3.5313	6.4062	2.7179	2.6067	11.2308	1.707	13.8	13.8	-10.8259	-2.4208	-8.6389	-14.6352	-38.6802	-26.3491	-0.0001196	1.97E+00	6.57E-01	1.62E+01	5.38E+00	5.76E+01	1.92E+01	7.74E+01	2.58E+01
(4-13)	INITIAL	0	0	0	4.6	4.6	4.6	4.6	4.6	4.6	4.6	13.8	13.8	-10.5912	-10.8108	-10.5912	-10.8108	-32.6014	-20.2703	-100.1007917	3.39E+00	-4.93E-06	2.47E+01	-3.62E-05	6.81E+01	-9.94E-05	8.25E+01	-1.18E-04
(4-13)	FINAL	1.3358	-0.3306	0	0.4058	1.9828	5.2024	4.7952	2.5476	4.9783	1.4634	13.8	13.8	-12.621	-4.2165	-10.5749	-14.8813	-36.6455	-24.3144	-0.0001207	1.91E+00	6.38E-01	1.58E+01	5.26E+00	5.72E+01	1.90E+01	7.75E+01	2.58E+01
(6-79)	INITIAL	0	0	0	4.6	4.6	4.6	4.6	4.6	4.6	4.6	13.8	13.8	-10.5912	-10.8108	-10.5912	-10.8108	-32.6014	-20.2703	-100.1007917	3.39E+00	-4.93E-06	2.47E+01	-3.62E-05	6.81E+01	-9.94E-05	8.25E+01	-1.18E-04
(6-79)	FINAL	7.4772	0.4126	0	0.8899	4.3824	8.0753	5.1535	2.0286	5.263	2.2	13.8	13.8	-17.0078	-7.0085	-9.4919	-14.0481	-33.4921	-21.161	-0.0001219	1.94E+00	6.44E-01	1.59E+01	5.30E+00	5.73E+01	1.91E+01	7.75E+01	2.58E+01
(9-63)	INITIAL	0	0	0	4.6	4.6	4.6	4.6	4.6	4.6	4.6	13.8	13.8	-10.5912	-10.8108	-10.5912	-10.8108	-32.6014	-20.2703	-100.1007917	3.39E+00	-4.93E-06	2.47E+01	-3.62E-05	6.81E+01	-9.94E-05	8.25E+01	-1.18E-04
(9-63)	FINAL	2.5955	0.6813	0	2.8755	1.4164	1.8517	6.5083	6.1459	2.7874	0.7291	13.8	13.8	-12.3842	-4.3778	-10.0736	-15.1319	-36.6959	-24.3648	-0.0001223	1.97E+00	6.57E-01	1.61E+01	5.36E+00	5.65E+01	1.88E+01	7.55E+01	2.52E+01
(8-83)	INITIAL	0	0	0	4.6	4.6	4.6	4.6	4.6	4.6	4.6	13.8	13.8	-10.5912	-10.8108	-10.5912	-10.8108	-32.6014	-20.2703	-100.1007917	3.39E+00	-4.93E-06	2.47E+01	-3.62E-05	6.81E+01	-9.94E-05	8.25E+01	-1.18E-04
(8-83)	FINAL	2.2396	1.1339	0	1.1365	4.4105	3.7338	6.063	0.3949	5.3407	4.179	13.8	13.8	-14.8239	-3.174	-10.1116	-14.1097	-34.243	-21.9119	-0.0001226	1.96E+00	6.53E-01	1.61E+01	5.36E+00	5.79E+01	1.93E+01	7.82E+01	2.61E+01
(8-93)	INITIAL	0	0	0	4.6	4.6	4.6	4.6	4.6	4.6	4.6	13.8	13.8	-10.5912	-10.8108	-10.5912	-10.8108	-32.6014	-20.2703	-100.1007917	3.39E+00	-4.93E-06	2.47E+01	-3.62E-05	6.81E+01	-9.94E-05	8.25E+01	-1.18E-04
(8-93)	FINAL	-1.1211	-4.8789	0	3.4781	1.7556	6.2223	5.5024	8.7461	5.2708	3.2201	13.8	13.8	-12.3783	-4.6984	-8.7669	-12.956	-38.6109	-26.2798	-0.0001231	1.95E+00	6.47E-01	1.60E+01	5.32E+00	5.72E+01	1.91E+01	7.71E+01	2.57E+01
(9-41)	INITIAL	0	0	0	4.6	4.6	4.6	4.6	4.6	4.6	4.6	13.8	13.8	-10.5912	-10.8108	-10.5912	-10.8108	-32.6014	-20.2703	-100.1007917	3.39E+00	-4.93E-06	2.47E+01	-3.62E-05	6.81E+01	-9.94E-05	8.25E+01	-1.18E-04
(9-41)	FINAL	2.4368	-1.7367	0	3.743	4.6571	5.1926	8.0942	6.4568	5.3525	2.0998	13.8	13.8	-15.9318	-7.3477	-10.66	-13.9817	-35.7129	-23.3818	-0.0001231	1.95E+00	6.50E-01	1.60E+01	5.33E+00	5.73E+01	1.91E+01	7.71E+01	2.57E+01
(3-80)	INITIAL	0	0	0	4.6	4.6	4.6	4.6	4.6	4.6	4.6	13.8	13.8	-10.5912	-10.8108	-10.5912	-10.8108	-32.6014	-20.2703	-100.1007917	3.39E+00	-4.93E-06	2.47E+01	-3.62E-05	6.81E+01	-9.94E-05	8.25E+01	-1.18E-04
(3-80)	FINAL	2.4298	-1.248	0	0.8226	1.343	3.8634	4.017	4.9493	3.5801	1.9087	13.8	13.8	-11.7843	-0.7203	-9.1054	-14.2813	-37.8048	-25.4737	-0.0001233	1.99E+00	6.63E-01	1.62E+01	5.41E+00	5.71E+01	1.90E+01	7.64E+01	2.55E+01
(2-66)	INITIAL	0	0	0	4.6	4.6	4.6	4.6	4.6	4.6	4.6	13.8	13.8	-10.5912	-10.8108	-10.5912	-10.8108	-32.6014	-20.2703	-100.1007917	3.39E+00	-4.93E-06	2.47E+01	-3.62E-05	6.81E+01	-9.94E-05	8.25E+01	-1.18E-04
(2-66)	FINAL	5.1095	0.0621	0	3.5738	2.315	4.0332	3.703	8.051	4.3069	0.8	13.8	13.8	-14.762	-7.0297	-10.6739	-13.8778	-35.782	-23.4509	-0.0001269	1.96E+00	6.54E-01	1.61E+01	5.37E+00	5.78E+01	1.93E+01	7.80E+01	2.60E+01
(9-96)	INITIAL	0	0	0	4.6	4.6	4.6	4.6	4.6	4.6	4.6	13.8	13.8	-10.5912	-10.8108	-10.5912	-10.8108	-32.6014	-20.2703	-100.1007917	3.39E+00	-4.93E-06	2.47E+01	-3.62E-05	6.81E+01	-9.94E-05	8.25E+01	-1.18E-04
(9-96)	FINAL	3.5358	-3.5041	0	3.0044	2.6937	1.5961	11.1555	2.7866	6.1419	4.3973	13.8	13.8	-20.8206	-5.8574	-12.9159	-11.2326	-36.7545	-24.4234	-0.0001271	1.93E+00	6.43E-01	1.58E+01	5.28E+00	5.66E+01	1.89E+01	7.62E+01	2.54E+01
(3-83)	INITIAL	0	0	0	4.6	4.6	4.6	4.6	4.6	4.6	4.6	13.8	13.8	-10.5912	-10.8108	-10.5912	-10.8108	-32.6014	-20.2703	-100.1007917	3.39E+00	-4.93E-06	2.47E+01	-3.62E-05	6.81E+01	-9.94E-05	8.25E+01	-1.18E-04
(3-83)	FINAL	0.6357	-0.8073	0	4.2231	2.9849	3.6081	7.1619	0.264	5.6282	2.4991	13.8	13.8	-14.4388	-1.1665	-11.7599	-13.2588	-34.7472	-22.4161	-0.0001279	1.96E+00	6.52E-01	1.61E+01	5.35E+00	5.76E+01	1.92E+01	7.76E+01	2.58E+01
(3-81)	INITIAL	0	0	0	4.6	4.6	4.6	4.6	4.6	4.6	4.6	13.8	13.8	-10.5912	-10.8108	-10.5912	-10.8108	-32.6014	-20.2703	-100.1007917	3.39E+00	-4.93E-06	2.47E+01	-3.62E-05	6.81E+01	-9.94E-05	8.25E+01	-1.18E-04
(3-81)	FINAL	2.8827	-2.0073	0	0.1116	3.8348	5.4654	14.8548	6.572	5.9088	0.7504	13.8	13.8	-18.2044	-6.6765	-10.4452	-12.5861	-37.5921	-25.261	-0.0001291	1.94E+00	6.46E-01	1.59E+01	5.29E+00	5.64E+01	1.88E+01	7.58E+01	2.53E+01
(5-52)	INITIAL	0	0	0	4.6	4.6	4.6	4.6	4.6	4.6	4.6	13.8	13.8	-10.5912	-10.8108	-10.5912	-10.8108	-32.6014	-20.2703	-100.1007917	3.39E+00	-4.93E-06	2.47E+01	-3.62E-05	6.81E+01	-9.94E-05	8.25E+01	-1.18E-04
(5-52)	FINAL	-0.0425	-1.6097	0	2.0455	3.0256	6.6154	7.4815	4.1396	5.3501	2.4305	13.8	13.8	-12.1505	-5.7901	-10.9259	-13.8054	-36.4923	-24.1612	-0.0001294	1.98E+00	6.58E-01	1.61E+01	5.38E+00	5.69E+01	1.90E+01	7.62E+01	2.54E+01
(2-64)	INITIAL	0	0	0	4.6	4.6	4.6	4.6	4.6	4.6	4.6	13.8	13.8	-10.5912	-10.8108	-10.5912	-10.8108	-32.6014	-20.2703	-100.1007917	3.39E+00	-4.93E-06	2.47E+01	-3.62E-05	6.81E+01	-9.94E-05	8.25E+01	-1.18E-04
(2-64)	FINAL	3.1357	2.2698	0	1.9303	3.1993	6.9048	5.8586	3.9391	5.2074	0.9585	13.8	13.8	-12.4	-5.0033	-11.5025	-13.8597	-34.4459	-22.1148	-0.00013	1.98E+00	6.61E-01	1.62E+01	5.39E+00	5.70E+01	1.90E+01	7.63E+01	2.54E+01
(8-16)	INITIAL	0	0	0	4.6	4.6	4.6	4.6	4.6	4.6	4.6	13.8	13.8	-10.5912	-10.8108	-10.5912	-10.8108	-32.6014	-20.2703	-100.1007917	3.39E+00	-4.93E-06	2.47E+01	-3.62E-05	6.81E+01	-9.94E-05	8.25E+01	-1.18E-04
(8-16)	FINAL	2.7356	1.6831	0	3.4098	1.5798	6.3576	7.868	0.2678	4.3109	1.8435	13.8	13.8	-11.308	-4.221	-11.0106	-14.9676	-34.5443	-22.2132	-0.0001312	1.93E+00	6.43E-01	1.59E+01	5.30E+00	5.78E+01	1.92E+01	7.84E+01	2.61E+01
(8-61)	INITIAL	0	0	0	4.6	4.6	4.6	4.6	4.6	4.6	4.6	13.8	13.8	-10.5912	-10.8108	-10.5912	-10.8108	-32.6014	-20.2703	-100.1007917	3.39E+00	-4.93E-06	2.47E+01	-3.62E-05	6.81E+01	-9.94E-05	8.25E+01	-1.18E-04
(8-61)	FINAL	0.3901	0.6999	0	1.7108	0.4291	4.2231	6.1317	7.7577	4.6608	1.2517	13.8	13.8	-11.1043	-2.6724	-10.4993	-14.9205	-36.3654	-24.0343	-0.0001314	1.91E+00	6.38E-01	1.58E+01	5.26E+00	5.73E+01	1.91E+01	7.78E+01	2.59E+01
(8-41)	INITIAL	0	0	0	4.6	4.6	4.6	4.6	4.6	4.6	4.6	13.8	13.8	-10.5912	-10.8108	-10.5912	-10.8108	-32.6014	-20.2703	-100.1007917	3.39E+00	-4.93E-06	2.47E+01	-3.62E-05	6.81E+01	-9.94E-05	8.25E+01	-1.18E-04
(8-41)	FINAL	3.2453	0.598	0	0.7199	2.6369	5.0311	3.3615	6.4971	5.2587	0.0965	13.8	13.8	-12.8542	-3.1087	-12.1719	-14.3813	-36.027	-23.6959	-0.0001315	1.94E+00	6.48E-01	1.60E+01	5.34E+00	5.79E+01	1.93E+01	7.85E+01	2.62E+01
(6-43)	INITIAL	0	0	0	4.6	4.6	4.6	4.6	4.6	4.6	4.6	13.8	13.8	-10.5912	-10.8108	-10.5912	-10.8108	-32.6014	-20.2703	-100.1007917	3.39E+00	-4.93E-06	2.47E+01	-3.62E-05	6.81E+01	-9.94E-05	8.25E+01	-1.18E-04
(6-43)	FINAL	2.833	0.2961	0	2.3543	3.9664	5.5685	2.8487	6.1215	5.1342	1.5585	13.8	13.8	-13.3071	-3.8145	-7.7285	-14.3331	-34.6015	-22.2704	-0.0001322	1.93E+00	6.43E-01	1.59E+01	5.29E+00	5.74E+01	1.91E+01	7.78E+01	2.59E+01
(9-55)	INITIAL	0	0	0	4.6	4.6	4.6	4.6	4.6	4.6	4.6	13.8	13.8	-10.5912	-10.8108	-10.5912	-10.8108	-32.6014	-20.2703	-100.1007917	3.39E+00	-4.93E-06	2.47E+01	-3.62E-05	6.81E+01	-9.94E-05	8.25E+01	-1.18E-04
(9-55)	FINAL	0.5808	-1.5494	0	0.8536	1.9885	5.1938	2.7563	3.3141	2.9599	2.2118	13.8	13.8	-10.1713	-2.8813	-7.0687	-14.1012	-37.185	-24.8539	-0.0001322	1.97E+00	6.56E-01	1.61E+01	5.37E+00	5.73E+01	1.91E+01	7.70E+01	2.57E+01
(5-87)	INITIAL	0	0	0	4.6	4.6	4.6	4.6	4.6	4.6	4.6	13.8	13.8	-10.5912	-10.8108	-10.5912	-10.8108	-32.6014	-20.2703	-100.1007917	3.39E+00	-4.93E-06	2.47E+01	-3.62E-05	6.81E+01	-9.94E-05	8.25E+01	-1.18E-04
(5-87)	FINAL	1.9571	0.025	0	2.1941	3.8136	1.8775	1.9885	5.9766	3.7536	0.5048	13.8	13.8	-12.7665	-3.379	-9.6808	-15.5565	-36.8681	-24.537	-0.0001324	1.95E+00	6.50E-01	1.59E+01	5.31E+00	5.63E+01	1.88E+01	7.54E+01	2.51E+01
(5-24)	INITIAL	0	0	0	4.6	4.6	4.6	4.6	4.6	4.6	4.6	13.8	13.8	-10.5912	-10.8108	-10.5912	-10.8108	-32.6014	-20.2703	-100.1007917	3.39E+00	-4.93E-06	2.47E+01	-3.62E-05	6.81E+01	-9.94E-05	8.25E+01	-1.18E-04
(5-24)	FINAL	-1.8754	-0.0737	0	2.23	1.4276	0.6961	5.7368	1.9677	5.6486	7.7824	13.8	13.8	-10.3045	-2.1721	-13.7764	-14.7385	-37.4332	-25.1021	-0.0001328	1.99E+00	6.61E-01	1.62E+01	5.41E+00	5.75E+01	1.91E+01	7.70E+01	2.57E+01
(4-76)	INITIAL	0	0	0	4.6	4.6	4.6	4.6	4.6	4.6	4.6	13.8	13.8	-10.5912	-10.8108	-10.5912	-10.8108	-32.6014	-20.2703	-100.1007917	3.39E+00	-4.93E-06	2.47E+01	-3.62E-05	6.81E+01	-9.94E-05	8.25E+01	-1.18E-04
(4-76)	FINAL	5.0262	2.2373	0	2.243	0.4233	1.5876	6.018	0.9766	4.619	2.3454	13.8	13.8	-12.167	-4.9595	-9.0567	-13.969	-33.9716	-21.6405	-0.0001332	1.97E+00	6.57E-01	1.62E+01	5.39E+00	5.78E+01	1.93E+01	7.79E+01	2.60E+01
(10-63)	INITIAL	0	0	0	4.6	4.6	4.6	4.6	4.6	4.6	4.6	13.8	13.8	-10.5912	-10.8108	-10.5912	-10.8108	-32.6014	-20.2703	-100.1007917	3.39E+00	-4.93E-06	2.47E+01	-3.62E-05	6.81E+01	-9.94E-05	8.25E+01	-1.18E-04
(10-63)	FINAL	1.2155	0.4943	0	3.9172	3.2559	6.5234	3.2123	2.5835	11.6511	1.8115	13.8	13.8	-10.5836	-3.7702	-10.2109	-14.0449	-34.8029	-22.4718	-0.0001332	1.95E+00	6.47E-01	1.59E+01	5.31E+00	5.71E+01	1.90E+01	7.69E+01	2.56E+01
(7-43)	INITIAL	0	0	0	4.6	4.6	4.6	4.6	4.6	4.6	4.6	13.8	13.8	-10.5912	-10.8108	-10.5912	-10.8108	-32.6014	-20.2703	-100.1007917	3.39E+00	-4.93E-06	2.47E+01	-3.62E-05	6.81E+01	-9.94E-05	8.25E+01	-1.18E-04
(7-43)	FINAL	2.2875	-0.5643	0	3.0026	1.4718	3.5061	2.6823	8.9464	5.5787	2.0998	13.8	13.8	-12.2045	-4.6783	-9.5547	-14.0029	-36.0263	-23.6952	-0.0001335	1.94E+00	6.46E-01	1.60E+01	5.32E+00	5.79E+01	1.93E+01	7.85E+01	2.62E+01
(5-98)	INITIAL	0	0	0	4.6	4.6	4.6	4.6	4.6	4.6	4.6	13.8	13.8	-10.5912	-10.8108	-10.5912	-10.8108	-32.6014	-20.2703	-100.1007917	3.39E+00	-4.93E-06	2.47E+01	-3.62E-05	6.81E+01	-9.94E-05	8.25E+01	-1.18E-04
(5-98)	FINAL	-1.3114	-4.4449	0	0.0152	1.7314	0.6927	6.5862	1.421	4.2082	0.8127	13.8	13.8	-13.824	-5.0578	-6.6153	-15.5351	-39.4919	-27.1608	-0.0001354	1.97E+00	6.55E-01	1.61E+01	5.35E+00	5.69E+01	1.89E+01	7.62E+01	2.54E+01
(9-88)	INITIAL	0	0	0	4.6	4.6	4.6	4.6	4.6	4.6	4.6	13.8	13.8	-10.5912	-10.8108	-10.5912	-10.8108	-32.6014	-20.2703	-100.1007917	3.39E+00	-4.93E-06	2.47E+01	-3.62E-05	6.81E+01	-9.94E-05	8.25E+01	-1.18E-04
(9-88)	FINAL	0.9107	0.1107	0	1.1867	4.1829	6.3497	4.5788	1.7324	4.0573	0.5636	13.8	13.8	-12.7286	-7.4721	-9.587	-15.5999	-36.7818	-24.4507	-0.0001354	1.98E+00	6.60E-01	1.62E+01	5.39E+00	5.69E+01	1.90E+01	7.62E+01	2.54E+01
(9-34)	INITIAL	0	0	0	4.6	4.6	4.6	4.6	4.6	4.6	4.6	13.8	13.8	-10.5912	-10.8108	-10.5912	-10.8108	-32.6014	-20.2703	-100.1007917	3.39E+00	-4.93E-06	2.47E+01	-3.62E-05	6.81E+01	-9.94E-05	8.25E+01	-1.18E-04
(9-34)	FINAL	-0.9541	-2.1313	0	2.6723	2.8766	4.2773	2.871	14.1102	6.9618	0.1136	13.8	13.8	-14.2382	-5.198	-11.0889	-15.7212	-39.1797	-26.8486	-0.0001357	1.92E+00	6.41E-01	1.59E+01	5.29E+00	5.77E+01	1.92E+01	7.83E+01	2.61E+01
(8-5)	INITIAL	0	0	0	4.6	4.6	4.6	4.6	4.6	4.6	4.6	13.8	13.8	-10.5912	-10.8108	-10.5912	-10.8108	-32.6014	-20.2703	-100.1007917	3.39E+00	-4.93E-06	2.47E+01	-3.62E-05	6.81E+01	-9.94E-05	8.25E+01	-1.18E-04
(8-5)	FINAL	0.2994	-0.7463	0	1.9742	2.8133	8.1194	12.4516	5.294	2.9845	0.9127	13.8	13.8	-10.9681	-6.1253	-8.7941	-15.2561	-37.4012	-25.0701	-0.0001366	1.92E+00	6.39E-01	1.58E+01	5.26E+00	5.72E+01	1.90E+01	7.74E+01	2.58E+01
(6-18)	INITIAL	0	0	0	4.6	4.6	4.6	4.6	4.6	4.6	4.6	13.8	13.8	-10.5912	-10.8108	-10.5912	-10.8108	-32.6014	-20.2703	-100.1007917	3.39E+00	-4.93E-06	2.47E+01	-3.62E-05	6.81E+01	-9.94E-05	8.25E+01	-1.18E-04
(6-18)	FINAL	1.5411	-0.7501	0	0.2966	2.9839	8.0066	3.4479	2.0108	6.9266	2.6837	13.8	13.8	-14.3816	-1.91	-8.2924	-13.7724	-34.4914	-22.1603	-0.0001368	1.96E+00	6.53E-01	1.61E+01	5.35E+00	5.75E+01	1.91E+01	7.74E+01	2.58E+01
(7-26)	INITIAL	0	0	0	4.6	4.6	4.6	4.6	4.6	4.6	4.6	13.8	13.8	-10.5912	-10.8108	-10.5912	-10.8108	-32.6014	-20.2703	-100.1007917	3.39E+00	-4.93E-06	2.47E+01	-3.62E-05	6.81E+01	-9.94E-05	8.25E+01	-1.18E-04
(7-26)	FINAL	5.4399	0.325	0	0.1766	2.3504	5.7997	11.21	8.592	4.8579	2.1049	13.8	13.8	-15.0654	-9.026	-7.6682	-14.0088	-36.0438	-23.7127	-0.0001369	1.94E+00	6.45E-01	1.60E+01	5.32E+00	5.79E+01	1.93E+01	7.85E+01	2.62E+01
(10-56)	INITIAL	0	0	0	4.6	4.6	4.6	4.6	4.6	4.6	4.6	13.8	13.8	-10.5912	-10.8108	-10.5912	-10.8108	-32.6014	-20.2703	-100.1007917	3.39E+00	-4.93E-06	2.47E+01	-3.62E-05	6.81E+01	-9.94E-05	8.25E+01	-1.18E-04
(10-56)	FINAL	2.2691	-0.8562	0	2.3831	0.1768	9.7639	11.4	3.3725	5.8314	3.4497	13.8	13.8	-14.0683	-5.3883	-10.6729	-12.6485	-35.792	-23.4609	-0.0001384	1.95E+00	6.49E-01	1.60E+01	5.35E+00	5.80E+01	1.93E+01	7.85E+01	2.62E+01
(6-70)	INITIAL	0	0	0	4.6	4.6	4.6	4.6	4.6	4.6	4.6	13.8	13.8	-10.5912	-10.8108	-10.5912	-10.8108	-32.6014	-20.2703	-100.1007917	3.39E+00	-4.93E-06	2.47E+01	-3.62E-05	6.81E+01	-9.94E-05	8.25E+01	-1.18E-04
(6-70)	FINAL	4.8082	-0.811	0	1.0776	0.6537	2.72	4.1719	5.8619	5.8815	3.534	13.8	13.8	-15.2384	-8.6665	-10.8471	-12.6585	-35.86	-23.5289	-0.0001388	1.95E+00	6.48E-01	1.59E+01	5.30E+00	5.65E+01	1.88E+01	7.58E+01	2.53E+01
(8-25)	INITIAL	0	0	0	4.6	4.6	4.6	4.6	4.6	4.6	4.6	13.8	13.8	-10.5912	-10.8108	-10.5912	-10.8108	-32.6014	-20.2703	-100.1007917	3.39E+00	-4.93E-06	2.47E+01	-3.62E-05	6.81E+01	-9.94E-05	8.25E+01	-1.18E-04
(8-25)	FINAL	-2.0896	-4.6864	0	2.8488	3.6877	3.5249	4.3849	3.6726	5.1667	1.7521	13.8	13.8	-14.1123	-6.0575	-9.5136	-14.3868	-39.4933	-27.1622	-0.0001397	1.97E+00	6.58E-01	1.61E+01	5.37E+00	5.67E+01	1.89E+01	7.58E+01	2.53E+01
(3-31)	INITIAL	0	0	0	4.6	4.6	4.6	4.6	4.6	4.6	4.6	13.8	13.8	-10.5912	-10.8108	-10.5912	-10.8108	-32.6014	-20.2703	-100.1007917	3.39E+00	-4.93E-06	2.47E+01	-3.62E-05	6.81E+01	-9.94E-05	8.25E+01	-1.18E-04
(3-31)	FINAL	3.6347	-1.1398	0	1.3685	2.1426	1.9548	6.1085	6.1782	3.281	0.605	13.8	13.8	-13.1431	-7.7562	-10.112	-15.6314	-37.4065	-25.0754	-0.0001407	1.92E+00	6.39E-01	1.58E+01	5.25E+00	5.67E+01	1.89E+01	7.66E+01	2.55E+01
(2-4)	INITIAL	0	0	0	4.6	4.6	4.6	4.6	4.6	4.6	4.6	13.8	13.8	-10.5912	-10.8108	-10.5912	-10.8108	-32.6014	-20.2703	-100.1007917	3.39E+00	-4.93E-06	2.47E+01	-3.62E-05	6.81E+01	-9.94E-05	8.25E+01	-1.18E-04
(2-4)	FINAL	1.2644	-1.9288	0	1.4727	3.2535	2.0909	11.2638	8.8264	5.1466	2.0481	13.8	13.8	-13.8921	-8.4344	-8.6239	-14.1767	-37.0273	-24.6962	-0.0001413	1.95E+00	6.49E-01	1.59E+01	5.31E+00	5.67E+01	1.89E+01	7.61E+01	2.53E+01
(6-73)	INITIAL	0	0	0	4.6	4.6	4.6	4.6	4.6	4.6	4.6	13.8	13.8	-10.5912	-10.8108	-10.5912	-10.8108	-32.6014	-20.2703	-100.1007917	3.39E+00	-4.93E-06	2.47E+01	-3.62E-05	6.81E+01	-9.94E-05	8.25E+01	-1.18E-04
(6-73)	FINAL	5.0641	0.257	0	1.0492	1.1178	2.3326	5.8484	1.2856	4.4443	1.7129	13.8	13.8	-14.0628	-6.3047	-10.2999	-12.986	-36.7071	-24.376	-0.0001425	1.99E+00	6.64E-01	1.63E+01	5.42E+00	5.72E+01	1.91E+01	7.64E+01	2.55E+01
(7-38)	INITIAL	0	0	0	4.6	4.6	4.6	4.6	4.6	4.6	4.6	13.8	13.8	-10.5912	-10.8108	-10.5912	-10.8108	-32.6014	-20.2703	-100.1007917	3.39E+00	-4.93E-06	2.47E+01	-3.62E-05	6.81E+01	-9.94E-05	8.25E+01	-1.18E-04
(7-38)	FINAL	6.7307	2.1529	0	2.5036	2.4878	8.1254	4.0071	1.193	0.9824	0.5515	13.8	13.8	-14.0321	-5.9186	-9.7646	-15.6126	-34.8046	-22.4735	-0.0001428	1.96E+00	6.52E-01	1.60E+01	5.34E+00	5.73E+01	1.91E+01	7.71E+01	2.57E+01
(9-84)	INITIAL	0	0	0	4.6	4.6	4.6	4.6	4.6	4.6	4.6	13.8	13.8	-10.5912	-10.8108	-10.5912	-10.8108	-32.6014	-20.2703	-100.1007917	3.39E+00	-4.93E-06	2.47E+01	-3.62E-05	6.81E+01	-9.94E-05	8.25E+01	-1.18E-04
(9-84)	FINAL	1.5615	0.3858	0	1.358	3.0768	6.8041	5.7561	4.5009	5.7478	1.8831	13.8	13.8	-14.9017	-5.1649	-14.5829	-13.4923	-35.4653	-23.1342	-0.0001433	1.98E+00	6.59E-01	1.62E+01	5.40E+00	5.76E+01	1.92E+01	7.74E+01	2.58E+01
(3-33)	INITIAL	0	0	0	4.6	4.6	4.6	4.6	4.6	4.6	4.6	13.8	13.8	-10.5912	-10.8108	-10.5912	-10.8108	-32.6014	-20.2703	-100.1007917	3.39E+00	-4.93E-06	2.47E+01	-3.62E-05	6.81E+01	-9.94E-05	8.25E+01	-1.18E-04
(3-33)	FINAL	1.2932	-6.321	0	0.9936	1.7765	6.797	2.8987	4.0014	5.8147	3.6847	13.8	13.8	-16.0613	-8.0905	-9.5655	-12.5709	-40.2628	-27.9317	-0.0001434	1.93E+00	6.41E-01	1.58E+01	5.26E+00	5.65E+01	1.88E+01	7.61E+01	2.54E+01
(2-49)	INITIAL	0	0	0	4.6	4.6	4.6	4.6	4.6	4.6	4.6	13.8	13.8	-10.5912	-10.8108	-10.5912	-10.8108	-32.6014	-20.2703	-100.1007917	3.39E+00	-4.93E-06	2.47E+01	-3.62E-05	6.81E+01	-9.94E-05	8.25E+01	-1.18E-04
(2-49)	FINAL	2.1193	0.8474	0	1.3573	3.4559	3.1923	6.1322	9.1278	4.0975	1.3061	13.8	13.8	-11.371	-7.132	-8.1514	-14.8724	-35.0942	-22.7631	-0.0001435	1.95E+00	6.50E-01	1.60E+01	5.34E+00	5.76E+01	1.92E+01	7.78E+01	2.59E+01
(9-22)	INITIAL	0	0	0	4.6	4.6	4.6	4.6	4.6	4.6	4.6	13.8	13.8	-10.5912	-10.8108	-10.5912	-10.8108	-32.6014	-20.2703	-100.1007917	3.39E+00	-4.93E-06	2.47E+01	-3.62E-05	6.81E+01	-9.94E-05	8.25E+01	-1.18E-04
(9-22)	FINAL	-2.8264	-1.1703	0	2.2436	1.9678	8.6428	4.8829	2.0363	8.3452	5.8913	13.8	13.8	-9.7125	-2.6949	-11.6057	-15.6449	-38.9156	-26.5845	-0.0001441	1.95E+00	6.50E-01	1.59E+01	5.31E+00	5.62E+01	1.87E+01	7.53E+01	2.51E+01
(3-17)	INITIAL	0	0	0	4.6	4.6	4.6	4.6	4.6	4.6	4.6	13.8	13.8	-10.5912	-10.8108	-10.5912	-10.8108	-32.6014	-20.2703	-100.1007917	3.39E+00	-4.93E-06	2.47E+01	-3.62E-05	6.81E+01	-9.94E-05	8.25E+01	-1.18E-04
(3-17)	FINAL	1.3426	0.1032	0	3.1018	3.0222	5.1363	5.7794	3.8642	4.8006	1.6712	13.8	13.8	-10.7841	-2.8554	-10.6137	-14.4958	-34.9624	-22.6313	-0.0001448	1.93E+00	6.43E-01	1.58E+01	5.27E+00	5.65E+01	1.88E+01	7.60E+01	2.53E+01
(7-90)	INITIAL	0	0	0	4.6	4.6	4.6	4.6	4.6	4.6	4.6	13.8	13.8	-10.5912	-10.8108	-10.5912	-10.8108	-32.6014	-20.2703	-100.1007917	3.39E+00	-4.93E-06	2.47E+01	-3.62E-05	6.81E+01	-9.94E-05	8.25E+01	-1.18E-04
(7-90)	FINAL	3.2511	-1.2121	0	2.1082	3.2544	8.0114	6.3211	3.263	5.7088	3.439	13.8	13.8	-15.0616	-7.9497	-9.5243	-12.3453	-35.7233	-23.3922	-0.0001452	1.97E+00	6.55E-01	1.61E+01	5.37E+00	5.75E+01	1.92E+01	7.74E+01	2.58E+01
(10-81)	INITIAL	0	0	0	4.6	4.6	4.6	4.6	4.6	4.6	4.6	13.8	13.8	-10.5912	-10.8108	-10.5912	-10.8108	-32.6014	-20.2703	-100.1007917	3.39E+00	-4.93E-06	2.47E+01	-3.62E-05	6.81E+01	-9.94E-05	8.25E+01	-1.18E-04
(10-81)	FINAL	0.9908	-3.8	0	1.0805	4.4383	2.3918	2.557	7.1759	6.0823	3.3917	13.8	13.8	-15.9512	-2.6731	-9.8419	-11.1468	-37.2551	-24.924	-0.0001454	1.97E+00	6.55E-01	1.61E+01	5.35E+00	5.68E+01	1.89E+01	7.61E+01	2.54E+01
(2-18)	INITIAL	0	0	0	4.6	4.6	4.6	4.6	4.6	4.6	4.6	13.8	13.8	-10.5912	-10.8108	-10.5912	-10.8108	-32.6014	-20.2703	-100.1007917	3.39E+00	-4.93E-06	2.47E+01	-3.62E-05	6.81E+01	-9.94E-05	8.25E+01	-1.18E-04
(2-18)	FINAL	5.4641	3.7439	0	0.5272	1.558	5.4526	4.2949	0.8068	6.7014	4.3304	13.8	13.8	-15.0024	-5.3384	-11.7485	-13.2596	-33.3184	-20.9873	-0.000147	1.98E+00	6.59E-01	1.62E+01	5.40E+00	5.77E+01	1.92E+01	7.75E+01	2.58E+01
(2-29)	INITIAL	0	0	0	4.6	4.6	4.6	4.6	4.6	4.6	4.6	13.8	13.8	-10.5912	-10.8108	-10.5912	-10.8108	-32.6014	-20.2703	-100.1007917	3.39E+00	-4.93E-06	2.47E+01	-3.62E-05	6.81E+01	-9.94E-05	8.25E+01	-1.18E-04
(2-29)	FINAL	5.4406	-0.2961	0	0.3376	3.4503	2.4043	8.6844	3.5067	4.8866	0.3511	13.8	13.8	-16.9203	-3.6447	-10.3826	-13.9676	-37.451	-25.1199	-0.0001474	1.93E+00	6.42E-01	1.59E+01	5.29E+00	5.78E+01	1.93E+01	7.85E+01	2.62E+01
(4-71)	INITIAL	0	0	0	4.6	4.6	4.6	4.6	4.6	4.6	4.6	13.8	13.8	-10.5912	-10.8108	-10.5912	-10.8108	-32.6014	-20.2703	-100.1007917	3.39E+00	-4.93E-06	2.47E+01	-3.62E-05	6.81E+01	-9.94E-05	8.25E+01	-1.18E-04
(4-71)	FINAL	1.7224	-3.1752	0	0.0332	4.21	3.4044	4.8763	1.9646	4.0159	1.1977	13.8	13.8	-14.7235	-5.1179	-10.4454	-14.5815	-38.9107	-26.5796	-0.000148	1.98E+00	6.61E-01	1.62E+01	5.41E+00	5.77E+01	1.92E+01	7.75E+01	2.58E+01
(3-62)	INITIAL	0	0	0	4.6	4.6	4.6	4.6	4.6	4.6	4.6	13.8	13.8	-10.5912	-10.8108	-10.5912	-10.8108	-32.6014	-20.2703	-100.1007917	3.39E+00	-4.93E-06	2.47E+01	-3.62E-05	6.81E+01	-9.94E-05	8.25E+01	-1.18E-04
(3-62)	FINAL	-1.5271	-1.5709	0	0.037	3.4321	6.7458	4.8933	8.3093	7.8508	1.8887	13.8	13.8	-12.5018	-3.2264	-7.9784	-14.336	-36.2879	-23.9568	-0.0001482	1.94E+00	6.46E-01	1.59E+01	5.29E+00	5.65E+01	1.88E+01	7.60E+01	2.53E+01
(2-21)	INITIAL	0	0	0	4.6	4.6	4.6	4.6	4.6	4.6	4.6	13.8	13.8	-10.5912	-10.8108	-10.5912	-10.8108	-32.6014	-20.2703	-100.1007917	3.39E+00	-4.93E-06	2.47E+01	-3.62E-05	6.81E+01	-9.94E-05	8.25E+01	-1.18E-04
(2-21)	FINAL	6.3918	3.3679	0	0.3458	3.4753	1.272	2.4186	3.1491	6.9877	1.8657	13.8	13.8	-15.2383	-4.4655	-12.5611	-14.2136	-32.374	-20.0429	-0.0001485	1.95E+00	6.49E-01	1.59E+01	5.31E+00	5.64E+01	1.88E+01	7.56E+01	2.52E+01
(6-23)	INITIAL	0	0	0	4.6	4.6	4.6	4.6	4.6	4.6	4.6	13.8	13.8	-10.5912	-10.8108	-10.5912	-10.8108	-32.6014	-20.2703	-100.1007917	3.39E+00	-4.93E-06	2.47E+01	-3.62E-05	6.81E+01	-9.94E-05	8.25E+01	-1.18E-04
(6-23)	FINAL	0.2205	-2.0118	0	3.9148	1.5709	1.248	8.3196	5.4382	4.9405	2.1081	13.8	13.8	-11.9218	-5.4683	-10.3568	-13.0282	-36.8219	-24.4908	-0.0001489	1.94E+00	6.47E-01	1.60E+01	5.32E+00	5.74E+01	1.91E+01	7.75E+01	2.58E+01
(7-9)	INITIAL	0	0	0	4.6	4.6	4.6	4.6	4.6	4.6	4.6	13.8	13.8	-10.5912	-10.8108	-10.5912	-10.8108	-32.6014	-20.2703	-100.1007917	3.39E+00	-4.93E-06	2.47E+01	-3.62E-05	6.81E+01	-9.94E-05	8.25E+01	-1.18E-04
(7-9)	FINAL	4.8887	0.7667	0	2.7668	0.2251	1.0808	4.9988	2.8256	4.602	1.7483	13.8	13.8	-12.4259	-4.1355	-8.9741	-14.5605	-34.251	-21.9199	-0.000149	1.96E+00	6.54E-01	1.60E+01	5.34E+00	5.64E+01	1.88E+01	7.55E+01	2.52E+01
(6-5)	INITIAL	0	0	0	4.6	4.6	4.6	4.6	4.6	4.6	4.6	13.8	13.8	-10.5912	-10.8108	-10.5912	-10.8108	-32.6014	-20.2703	-100.1007917	3.39E+00	-4.93E-06	2.47E+01	-3.62E-05	6.81E+01	-9.94E-05	8.25E+01	-1.18E-04
(6-5)	FINAL	2.8864	-2.7012	0	1.6546	0.6549	2.8842	4.426	4.3636	5.2567	1.2169	13.8	13.8	-16.2695	-4.1144	-8.542	-11.71	-37.6641	-25.333	-0.0001491	1.98E+00	6.59E-01	1.62E+01	5.39E+00	5.74E+01	1.91E+01	7.70E+01	2.57E+01
(4-25)	INITIAL	0	0	0	4.6	4.6	4.6	4.6	4.6	4.6	4.6	13.8	13.8	-10.5912	-10.8108	-10.5912	-10.8108	-32.6014	-20.2703	-100.1007917	3.39E+00	-4.93E-06	2.47E+01	-3.62E-05	6.81E+01	-9.94E-05	8.25E+01	-1.18E-04
(4-25)	FINAL	4.9891	1.0583	0	3.046	3.6519	3.3532	2.5593	7.3904	6.2424	2.4775	13.8	13.8	-15.7366	-8.033	-11.6065	-13.3029	-33.8353	-21.5042	-0.0001493	1.94E+00	6.45E-01	1.59E+01	5.29E+00	5.67E+01	1.89E+01	7.63E+01	2.54E+01
(4-19)	INITIAL	0	0	0	4.6	4.6	4.6	4.6	4.6	4.6	4.6	13.8	13.8	-10.5912	-10.8108	-10.5912	-10.8108	-32.6014	-20.2703	-100.1007917	3.39E+00	-4.93E-06	2.47E+01	-3.62E-05	6.81E+01	-9.94E-05	8.25E+01	-1.18E-04
(4-19)	FINAL	1.5095	-0.2129	0	1.2568	1.9372	0.4003	4.3403	5.439	8.0516	3.2292	13.8	13.8	-14.9273	-3.9362	-13.5535	-11.4873	-35.5041	-23.173	-0.0001494	1.98E+00	6.60E-01	1.62E+01	5.38E+00	5.69E+01	1.89E+01	7.60E+01	2.53E+01
(10-1)	INITIAL	0	0	0	4.6	4.6	4.6	4.6	4.6	4.6	4.6	13.8	13.8	-10.5912	-10.8108	-10.5912	-10.8108	-32.6014	-20.2703	-100.1007917	3.39E+00	-4.93E-06	2.47E+01	-3.62E-05	6.81E+01	-9.94E-05	8.25E+01	-1.18E-04
(10-1)	FINAL	5.4428	0.1726	0	0.9506	0.7548	6.4706	0.8286	8.4198	5.3823	3.4977	13.8	13.8	-15.1805	-8.0719	-9.1011	-11.6457	-35.8476	-23.5165	-0.0001497	1.94E+00	6.45E-01	1.59E+01	5.29E+00	5.67E+01	1.89E+01	7.63E+01	2.54E+01
(10-42)	INITIAL	0	0	0	4.6	4.6	4.6	4.6	4.6	4.6	4.6	13.8	13.8	-10.5912	-10.8108	-10.5912	-10.8108	-32.6014	-20.2703	-100.1007917	3.39E+00	-4.93E-06	2.47E+01	-3.62E-05	6.81E+01	-9.94E-05	8.25E+01	-1.18E-04
(10-42)	FINAL	0.7354	-0.888	0	1.7408	1.9141	2.7957	3.4084	4.344	4.9708	0.8212	13.8	13.8	-13.8465	-7.0086	-9.6536	-15.3876	-37.1068	-24.7757	-0.0001506	1.97E+00	6.56E-01	1.61E+01	5.35E+00	5.68E+01	1.89E+01	7.60E+01	2.53E+01
(5-7)	INITIAL	0	0	0	4.6	4.6	4.6	4.6	4.6	4.6	4.6	13.8	13.8	-10.5912	-10.8108	-10.5912	-10.8108	-32.6014	-20.2703	-100.1007917	3.39E+00	-4.93E-06	2.47E+01	-3.62E-05	6.81E+01	-9.94E-05	8.25E+01	-1.18E-04
(5-7)	FINAL	3.6592	0.624	0	2.8452	4.0355	5.5661	2.9076	4.3909	7.1656	2.3617	13.8	13.8	-14.5378	-3.9651	-10.682	-12.6899	-34.0611	-21.73	-0.0001513	1.98E+00	6.58E-01	1.61E+01	5.37E+00	5.66E+01	1.89E+01	7.56E+01	2.52E+01
(8-29)	INITIAL	0	0	0	4.6	4.6	4.6	4.6	4.6	4.6	4.6	13.8	13.8	-10.5912	-10.8108	-10.5912	-10.8108	-32.6014	-20.2703	-100.1007917	3.39E+00	-4.93E-06	2.47E+01	-3.62E-05	6.81E+01	-9.94E-05	8.25E+01	-1.18E-04
(8-29)	FINAL	0.8418	-0.482	0	3.4857	2.291	1.0235	5.8053	0.5345	4.9387	2.6874	13.8	13.8	-12.0525	-6.2421	-10.6848	-14.0453	-36.4863	-24.1552	-0.0001513	1.95E+00	6.48E-01	1.60E+01	5.33E+00	5.78E+01	1.92E+01	7.81E+01	2.60E+01
(5-40)	INITIAL	0	0	0	4.6	4.6	4.6	4.6	4.6	4.6	4.6	13.8	13.8	-10.5912	-10.8108	-10.5912	-10.8108	-32.6014	-20.2703	-100.1007917	3.39E+00	-4.93E-06	2.47E+01	-3.62E-05	6.81E+01	-9.94E-05	8.25E+01	-1.18E-04
(5-40)	FINAL	2.9571	2.2946	0	2.354	3.8313	5.511	5.0287	5.1328	5.5212	1.4132	13.8	13.8	-13.0955	-3.0495	-10.0598	-14.3251	-33.3181	-20.987	-0.0001522	1.97E+00	6.56E-01	1.62E+01	5.38E+00	5.79E+01	1.93E+01	7.80E+01	2.60E+01
(5-32)	INITIAL	0	0	0	4.6	4.6	4.6	4.6	4.6	4.6	4.6	13.8	13.8	-10.5912	-10.8108	-10.5912	-10.8108	-32.6014	-20.2703	-100.1007917	3.39E+00	-4.93E-06	2.47E+01	-3.62E-05	6.81E+01	-9.94E-05	8.25E+01	-1.18E-04
(5-32)	FINAL	4.5737	-2.0129	0	3.9047	1.7827	6.9246	2.6344	13.5792	3.1693	0.7165	13.8	13.8	-16.874	-11.4381	-10.4497	-15.0379	-38.5399	-26.2088	-0.0001534	1.99E+00	6.62E-01	1.62E+01	5.41E+00	5.72E+01	1.91E+01	7.66E+01	2.55E+01
(2-19)	INITIAL	0	0	0	4.6	4.6	4.6	4.6	4.6	4.6	4.6	13.8	13.8	-10.5912	-10.8108	-10.5912	-10.8108	-32.6014	-20.2703	-100.1007917	3.39E+00	-4.93E-06	2.47E+01	-3.62E-05	6.81E+01	-9.94E-05	8.25E+01	-1.18E-04
(2-19)	FINAL	4.5671	-2.6965	0	0.7703	2.701	3.1378	2.1673	6.4341	5.5673	3.5653	13.8	13.8	-17.41	-8.9567	-6.5	-12.4432	-36.5618	-24.2307	-0.0001538	1.98E+00	6.58E-01	1.61E+01	5.38E+00	5.72E+01	1.90E+01	7.66E+01	2.55E+01
(10-92)	INITIAL	0	0	0	4.6	4.6	4.6	4.6	4.6	4.6	4.6	13.8	13.8	-10.5912	-10.8108	-10.5912	-10.8108	-32.6014	-20.2703	-100.1007917	3.39E+00	-4.93E-06	2.47E+01	-3.62E-05	6.81E+01	-9.94E-05	8.25E+01	-1.18E-04
(10-92)	FINAL	2.7404	-0.0765	0	0.1712	3.8249	2.7906	1.8667	4.4508	6.6421	3.5933	13.8	13.8	-12.2206	-4.3428	-7.2966	-12.388	-34.4552	-22.1241	-0.000154	1.96E+00	6.50E-01	1.60E+01	5.34E+00	5.73E+01	1.91E+01	7.72E+01	2.57E+01
(5-74)	INITIAL	0	0	0	4.6	4.6	4.6	4.6	4.6	4.6	4.6	13.8	13.8	-10.5912	-10.8108	-10.5912	-10.8108	-32.6014	-20.2703	-100.1007917	3.39E+00	-4.93E-06	2.47E+01	-3.62E-05	6.81E+01	-9.94E-05	8.25E+01	-1.18E-04
(5-74)	FINAL	2.3359	-0.7368	0	0.519	0.1681	14.8163	1.9945	1.0246	9.6567	4.1561	13.8	13.8	-11.136	-3.6582	-6.6201	-12.7602	-34.855	-22.5239	-0.0001543	1.95E+00	6.48E-01	1.60E+01	5.31E+00	5.70E+01	1.90E+01	7.65E+01	2.55E+01
(7-85)	INITIAL	0	0	0	4.6	4.6	4.6	4.6	4.6	4.6	4.6	13.8	13.8	-10.5912	-10.8108	-10.5912	-10.8108	-32.6014	-20.2703	-100.1007917	3.39E+00	-4.93E-06	2.47E+01	-3.62E-05	6.81E+01	-9.94E-05	8.25E+01	-1.18E-04
(7-85)	FINAL	3.7806	0.0217	0	0.5282	3.1066	5.8505	11.3277	0.0936	5.2004	3.0942	13.8	13.8	-13.3403	-5.0526	-9.4908	-13.2759	-35.4845	-23.1534	-0.0001547	1.91E+00	6.38E-01	1.57E+01	5.24E+00	5.66E+01	1.89E+01	7.65E+01	2.55E+01
(8-11)	INITIAL	0	0	0	4.6	4.6	4.6	4.6	4.6	4.6	4.6	13.8	13.8	-10.5912	-10.8108	-10.5912	-10.8108	-32.6014	-20.2703	-100.1007917	3.39E+00	-4.93E-06	2.47E+01	-3.62E-05	6.81E+01	-9.94E-05	8.25E+01	-1.18E-04
(8-11)	FINAL	-0.2818	1.5637	0	0.6103	5.1386	2.8414	5.0895	1.6513	17.0146	4.5012	13.8	13.8	-11.5589	-5.2429	-10.2451	-15.6729	-35.4434	-23.1123	-0.0001563	1.96E+00	6.54E-01	1.61E+01	5.36E+00	5.72E+01	1.91E+01	7.69E+01	2.56E+01
(8-45)	INITIAL	0	0	0	4.6	4.6	4.6	4.6	4.6	4.6	4.6	13.8	13.8	-10.5912	-10.8108	-10.5912	-10.8108	-32.6014	-20.2703	-100.1007917	3.39E+00	-4.93E-06	2.47E+01	-3.62E-05	6.81E+01	-9.94E-05	8.25E+01	-1.18E-04
(8-45)	FINAL	0.7533	-0.2266	0	1.6555	2.5621	5.5447	9.6244	0.9365	5.1168	9.4447	13.8	13.8	-13.9828	-3.8016	-10.703	-14.2327	-35.4363	-23.1052	-0.0001564	1.99E+00	6.62E-01	1.63E+01	5.42E+00	5.75E+01	1.92E+01	7.71E+01	2.57E+01
(10-31)	INITIAL	0	0	0	4.6	4.6	4.6	4.6	4.6	4.6	4.6	13.8	13.8	-10.5912	-10.8108	-10.5912	-10.8108	-32.6014	-20.2703	-100.1007917	3.39E+00	-4.93E-06	2.47E+01	-3.62E-05	6.81E+01	-9.94E-05	8.25E+01	-1.18E-04
(10-31)	FINAL	-0.6594	-0.3232	0	1.5865	4.3265	5.9926	4.8334	0.9876	5.5593	3.4206	13.8	13.8	-12.4056	-2.3216	-10.4012	-15.2209	-36.6609	-24.3298	-0.0001567	1.97E+00	6.56E-01	1.62E+01	5.39E+00	5.80E+01	1.93E+01	7.83E+01	2.61E+01
(6-26)	INITIAL	0	0	0	4.6	4.6	4.6	4.6	4.6	4.6	4.6	13.8	13.8	-10.5912	-10.8108	-10.5912	-10.8108	-32.6014	-20.2703	-100.1007917	3.39E+00	-4.93E-06	2.47E+01	-3.62E-05	6.81E+01	-9.94E-05	8.25E+01	-1.18E-04
(6-26)	FINAL	1.3922	-2.1702	0	1.5778	2.7614	3.8408	2.9947	8.77	4.3863	0.774	13.8	13.8	-15.8568	-6.2791	-9.3912	-15.5101	-37.599	-25.2679	-0.0001592	1.98E+00	6.61E-01	1.62E+01	5.39E+00	5.68E+01	1.89E+01	7.59E+01	2.53E+01
(5-17)	INITIAL	0	0	0	4.6	4.6	4.6	4.6	4.6	4.6	4.6	13.8	13.8	-10.5912	-10.8108	-10.5912	-10.8108	-32.6014	-20.2703	-100.1007917	3.39E+00	-4.93E-06	2.47E+01	-3.62E-05	6.81E+01	-9.94E-05	8.25E+01	-1.18E-04
(5-17)	FINAL	2.7813	-0.5638	0	2.9258	0.6497	6.7708	4.9486	2.4581	4.0471	1.3987	13.8	13.8	-11.5948	-5.0811	-9.1424	-14.8889	-35.8376	-23.5065	-0.0001604	1.99E+00	6.62E-01	1.62E+01	5.40E+00	5.72E+01	1.90E+01	7.64E+01	2.55E+01
(7-27)	INITIAL	0	0	0	4.6	4.6	4.6	4.6	4.6	4.6	4.6	13.8	13.8	-10.5912	-10.8108	-10.5912	-10.8108	-32.6014	-20.2703	-100.1007917	3.39E+00	-4.93E-06	2.47E+01	-3.62E-05	6.81E+01	-9.94E-05	8.25E+01	-1.18E-04
(7-27)	FINAL	-0.619	-5.6834	0	4.1521	0.0311	6.3085	1.3469	3.7265	4.8243	1.4433	13.8	13.8	-15.4242	-8.8072	-10.2394	-14.5495	-41.0439	-28.7128	-0.0001611	1.96E+00	6.53E-01	1.61E+01	5.37E+00	5.80E+01	1.93E+01	7.84E+01	2.61E+01
(6-41)	INITIAL	0	0	0	4.6	4.6	4.6	4.6	4.6	4.6	4.6	13.8	13.8	-10.5912	-10.8108	-10.5912	-10.8108	-32.6014	-20.2703	-100.1007917	3.39E+00	-4.93E-06	2.47E+01	-3.62E-05	6.81E+01	-9.94E-05	8.25E+01	-1.18E-04
(6-41)	FINAL	5.4378	1.8419	0	0.8551	1.7795	7.1566	2.9278	5.6684	6.0856	0.403	13.8	13.8	-15.0162	-3.8926	-12.0732	-13.3321	-35.5	-23.1689	-0.0001628	1.91E+00	6.37E-01	1.57E+01	5.24E+00	5.67E+01	1.89E+01	7.66E+01	2.55E+01
(6-1)	INITIAL	0	0	0	4.6	4.6	4.6	4.6	4.6	4.6	4.6	13.8	13.8	-10.5912	-10.8108	-10.5912	-10.8108	-32.6014	-20.2703	-100.1007917	3.39E+00	-4.93E-06	2.47E+01	-3.62E-05	6.81E+01	-9.94E-05	8.25E+01	-1.18E-04
(6-1)	FINAL	2.2759	0.9179	0	2.8184	2.6765	10.0606	5.1523	0.8237	5.5164	3.8716	13.8	13.8	-11.2339	-4.2656	-11.6089	-13.9128	-33.7707	-21.4396	-0.0001629	1.98E+00	6.58E-01	1.62E+01	5.38E+00	5.72E+01	1.91E+01	7.67E+01	2.56E+01
(5-61)	INITIAL	0	0	0	4.6	4.6	4.6	4.6	4.6	4.6	4.6	13.8	13.8	-10.5912	-10.8108	-10.5912	-10.8108	-32.6014	-20.2703	-100.1007917	3.39E+00	-4.93E-06	2.47E+01	-3.62E-05	6.81E+01	-9.94E-05	8.25E+01	-1.18E-04
(5-61)	FINAL	2.7574	2.9767	0	2.6968	2.2953	1.6426	6.1622	2.2521	5.5393	2.8901	13.8	13.8	-12.9783	-3.4094	-13.3046	-13.6412	-33.4006	-21.0695	-0.0001633	1.98E+00	6.59E-01	1.61E+01	5.38E+00	5.67E+01	1.89E+01	7.57E+01	2.52E+01
(7-34)	INITIAL	0	0	0	4.6	4.6	4.6	4.6	4.6	4.6	4.6	13.8	13.8	-10.5912	-10.8108	-10.5912	-10.8108	-32.6014	-20.2703	-100.1007917	3.39E+00	-4.93E-06	2.47E+01	-3.62E-05	6.81E+01	-9.94E-05	8.25E+01	-1.18E-04
(7-34)	FINAL	3.1678	-3.414	0	1.0342	4.452	4.7346	3.0212	5.9269	3.8944	0.948	13.8	13.8	-17.5702	-2.4791	-6.5596	-14.9849	-38.7738	-26.4427	-0.000164	1.98E+00	6.59E-01	1.62E+01	5.40E+00	5.78E+01	1.92E+01	7.77E+01	2.59E+01
(10-7)	INITIAL	0	0	0	4.6	4.6	4.6	4.6	4.6	4.6	4.6	13.8	13.8	-10.5912	-10.8108	-10.5912	-10.8108	-32.6014	-20.2703	-100.1007917	3.39E+00	-4.93E-06	2.47E+01	-3.62E-05	6.81E+01	-9.94E-05	8.25E+01	-1.18E-04
(10-7)	FINAL	4.3189	-1.4126	0	1.186	1.3348	6.3609	9.2888	6.3927	4.696	1.8995	13.8	13.8	-14.3297	-4.6188	-6.1174	-14.3905	-35.8344	-23.5033	-0.0001642	1.93E+00	6.43E-01	1.59E+01	5.30E+00	5.76E+01	1.92E+01	7.81E+01	2.60E+01
(3-51)	INITIAL	0	0	0	4.6	4.6	4.6	4.6	4.6	4.6	4.6	13.8	13.8	-10.5912	-10.8108	-10.5912	-10.8108	-32.6014	-20.2703	-100.1007917	3.39E+00	-4.93E-06	2.47E+01	-3.62E-05	6.81E+01	-9.94E-05	8.25E+01	-1.18E-04
(3-51)	FINAL	1.2826	1.0714	0	1.9567	4.0352	2.4996	4.015	2.7954	7.5875	2.1301	13.8	13.8	-11.0791	-4.3665	-9.2793	-13.6495	-34.6309	-22.2998	-0.0001647	1.97E+00	6.57E-01	1.61E+01	5.37E+00	5.69E+01	1.90E+01	7.62E+01	2.54E+01
(2-88)	INITIAL	0	0	0	4.6	4.6	4.6	4.6	4.6	4.6	4.6	13.8	13.8	-10.5912	-10.8108	-10.5912	-10.8108	-32.6014	-20.2703	-100.1007917	3.39E+00	-4.93E-06	2.47E+01	-3.62E-05	6.81E+01	-9.94E-05	8.25E+01	-1.18E-04
(2-88)	FINAL	3.07	2.1221	0	1.245	1.53	4.0119	7.5464	3.5243	4.3653	0.8968	13.8	13.8	-14.5128	-1.1164	-10.5385	-15.4368	-32.8604	-20.5293	-0.0001652	1.94E+00	6.46E-01	1.59E+01	5.31E+00	5.70E+01	1.90E+01	7.68E+01	2.56E+01
(5-83)	INITIAL	0	0	0	4.6	4.6	4.6	4.6	4.6	4.6	4.6	13.8	13.8	-10.5912	-10.8108	-10.5912	-10.8108	-32.6014	-20.2703	-100.1007917	3.39E+00	-4.93E-06	2.47E+01	-3.62E-05	6.81E+01	-9.94E-05	8.25E+01	-1.18E-04
(5-83)	FINAL	1.6182	1.4433	0	0.6949	4.221	1.6818	8.0885	1.1777	4.6786	8.3306	13.8	13.8	-12.0628	-1.971	-9.2	-14.621	-34.3202	-21.9891	-0.0001665	1.95E+00	6.49E-01	1.61E+01	5.35E+00	5.81E+01	1.94E+01	7.87E+01	2.62E+01
(10-46)	INITIAL	0	0	0	4.6	4.6	4.6	4.6	4.6	4.6	4.6	13.8	13.8	-10.5912	-10.8108	-10.5912	-10.8108	-32.6014	-20.2703	-100.1007917	3.39E+00	-4.93E-06	2.47E+01	-3.62E-05	6.81E+01	-9.94E-05	8.25E+01	-1.18E-04
(10-46)	FINAL	-0.5354	-2.749	0	0.255	2.244	1.4756	7.253	0.4449	5.5498	4.9911	13.8	13.8	-15.6184	-5.9149	-13.71	-13.7225	-37.4614	-25.1303	-0.0001666	1.91E+00	6.37E-01	1.58E+01	5.25E+00	5.69E+01	1.90E+01	7.70E+01	2.57E+01
(6-32)	INITIAL	0	0	0	4.6	4.6	4.6	4.6	4.6	4.6	4.6	13.8	13.8	-10.5912	-10.8108	-10.5912	-10.8108	-32.6014	-20.2703	-100.1007917	3.39E+00	-4.93E-06	2.47E+01	-3.62E-05	6.81E+01	-9.94E-05	8.25E+01	-1.18E-04
(6-32)	FINAL	-0.1172	-1.6456	0	4.331	2.9802	5.1376	4.4616	2.4383	6.4755	2.1747	13.8	13.8	-12.3645	-2.0197	-11.8508	-13.1058	-35.8171	-23.486	-0.0001669	1.95E+00	6.49E-01	1.59E+01	5.31E+00	5.65E+01	1.88E+01	7.58E+01	2.52E+01
(10-48)	INITIAL	0	0	0	4.6	4.6	4.6	4.6	4.6	4.6	4.6	13.8	13.8	-10.5912	-10.8108	-10.5912	-10.8108	-32.6014	-20.2703	-100.1007917	3.39E+00	-4.93E-06	2.47E+01	-3.62E-05	6.81E+01	-9.94E-05	8.25E+01	-1.18E-04
(10-48)	FINAL	4.4736	1.4403	0	2.741	0.8205	6.3541	5.6715	6.3278	3.3266	0.3115	13.8	13.8	-14.2661	-1.8679	-10.0512	-15.3109	-36.0945	-23.7634	-0.0001672	1.97E+00	6.56E-01	1.62E+01	5.39E+00	5.81E+01	1.94E+01	7.85E+01	2.62E+01
(9-24)	INITIAL	0	0	0	4.6	4.6	4.6	4.6	4.6	4.6	4.6	13.8	13.8	-10.5912	-10.8108	-10.5912	-10.8108	-32.6014	-20.2703	-100.1007917	3.39E+00	-4.93E-06	2.47E+01	-3.62E-05	6.81E+01	-9.94E-05	8.25E+01	-1.18E-04
(9-24)	FINAL	2.4651	-0.9531	0	3.1133	3.6741	2.373	4.5239	5.1755	5.2956	1.8491	13.8	13.8	-17.2535	-9.0017	-13.2927	-14.3035	-35.8391	-23.508	-0.000168	1.95E+00	6.51E-01	1.60E+01	5.34E+00	5.74E+01	1.91E+01	7.73E+01	2.57E+01
(7-4)	INITIAL	0	0	0	4.6	4.6	4.6	4.6	4.6	4.6	4.6	13.8	13.8	-10.5912	-10.8108	-10.5912	-10.8108	-32.6014	-20.2703	-100.1007917	3.39E+00	-4.93E-06	2.47E+01	-3.62E-05	6.81E+01	-9.94E-05	8.25E+01	-1.18E-04
(7-4)	FINAL	1.5462	-0.2551	0	1.0216	2.6875	1.7072	9.8241	8.4541	5.5967	2.1467	13.8	13.8	-12.1698	-4.8407	-11.4655	-12.4547	-35.5836	-23.2525	-0.0001683	1.95E+00	6.50E-01	1.60E+01	5.32E+00	5.65E+01	1.88E+01	7.58E+01	2.53E+01
(10-61)	INITIAL	0	0	0	4.6	4.6	4.6	4.6	4.6	4.6	4.6	13.8	13.8	-10.5912	-10.8108	-10.5912	-10.8108	-32.6014	-20.2703	-100.1007917	3.39E+00	-4.93E-06	2.47E+01	-3.62E-05	6.81E+01	-9.94E-05	8.25E+01	-1.18E-04
(10-61)	FINAL	1.7499	-0.6388	0	1.4719	3.3086	2.3233	5.5199	2.8914	3.2837	0.8401	13.8	13.8	-12.248	-8.3292	-9.6796	-15.3068	-37.4068	-25.0757	-0.0001684	1.91E+00	6.37E-01	1.58E+01	5.25E+00	5.69E+01	1.89E+01	7.70E+01	2.56E+01
(6-39)	INITIAL	0	0	0	4.6	4.6	4.6	4.6	4.6	4.6	4.6	13.8	13.8	-10.5912	-10.8108	-10.5912	-10.8108	-32.6014	-20.2703	-100.1007917	3.39E+00	-4.93E-06	2.47E+01	-3.62E-05	6.81E+01	-9.94E-05	8.25E+01	-1.18E-04
(6-39)	FINAL	4.5621	2.0259	0	1.0635	2.3313	8.4478	4.6065	2.5035	2.4066	1.9073	13.8	13.8	-12.4406	-4.0942	-8.9093	-13.7881	-35.1065	-22.7754	-0.0001686	1.94E+00	6.45E-01	1.58E+01	5.28E+00	5.63E+01	1.88E+01	7.57E+01	2.52E+01
(6-85)	INITIAL	0	0	0	4.6	4.6	4.6	4.6	4.6	4.6	4.6	13.8	13.8	-10.5912	-10.8108	-10.5912	-10.8108	-32.6014	-20.2703	-100.1007917	3.39E+00	-4.93E-06	2.47E+01	-3.62E-05	6.81E+01	-9.94E-05	8.25E+01	-1.18E-04
(6-85)	FINAL	4.966	1.9226	0	2.251	3.1541	4.6218	3.527	1.3696	6.1267	2.7516	13.8	13.8	-13.6431	-4.5091	-10.9395	-12.8874	-33.2554	-20.9243	-0.0001689	1.92E+00	6.41E-01	1.59E+01	5.29E+00	5.77E+01	1.92E+01	7.83E+01	2.61E+01
(2-17)	INITIAL	0	0	0	4.6	4.6	4.6	4.6	4.6	4.6	4.6	13.8	13.8	-10.5912	-10.8108	-10.5912	-10.8108	-32.6014	-20.2703	-100.1007917	3.39E+00	-4.93E-06	2.47E+01	-3.62E-05	6.81E+01	-9.94E-05	8.25E+01	-1.18E-04
(2-17)	FINAL	2.0565	-4.151	0	2.8389	2.0899	1.7231	2.5726	6.8822	5.0076	1.7868	13.8	13.8	-14.8308	-7.3116	-10.1326	-14.5068	-38.1599	-25.8288	-0.0001691	1.94E+00	6.46E-01	1.59E+01	5.30E+00	5.68E+01	1.89E+01	7.65E+01	2.55E+01
(2-22)	INITIAL	0	0	0	4.6	4.6	4.6	4.6	4.6	4.6	4.6	13.8	13.8	-10.5912	-10.8108	-10.5912	-10.8108	-32.6014	-20.2703	-100.1007917	3.39E+00	-4.93E-06	2.47E+01	-3.62E-05	6.81E+01	-9.94E-05	8.25E+01	-1.18E-04
(2-22)	FINAL	2.1069	-0.3283	0	1.0278	0.5279	1.1677	3.8213	2.9623	7.4102	4.1447	13.8	13.8	-14.5117	-5.2167	-11.7291	-11.3712	-36.1549	-23.8238	-0.0001692	1.96E+00	6.52E-01	1.60E+01	5.33E+00	5.67E+01	1.89E+01	7.60E+01	2.53E+01
(10-82)	INITIAL	0	0	0	4.6	4.6	4.6	4.6	4.6	4.6	4.6	13.8	13.8	-10.5912	-10.8108	-10.5912	-10.8108	-32.6014	-20.2703	-100.1007917	3.39E+00	-4.93E-06	2.47E+01	-3.62E-05	6.81E+01	-9.94E-05	8.25E+01	-1.18E-04
(10-82)	FINAL	5.5138	-0.0043	0	1.8811	1.304	1.8962	4.6224	9.737	5.0033	1.6571	13.8	13.8	-17.8882	-6.063	-10.6137	-14.6694	-34.0442	-21.7131	-0.0001692	1.96E+00	6.51E-01	1.60E+01	5.33E+00	5.70E+01	1.90E+01	7.67E+01	2.55E+01
(4-45)	INITIAL	0	0	0	4.6	4.6	4.6	4.6	4.6	4.6	4.6	13.8	13.8	-10.5912	-10.8108	-10.5912	-10.8108	-32.6014	-20.2703	-100.1007917	3.39E+00	-4.93E-06	2.47E+01	-3.62E-05	6.81E+01	-9.94E-05	8.25E+01	-1.18E-04
(4-45)	FINAL	0.839	1.5335	0	2.4037	2.284	0.4851	5.0042	6.3272	12.1149	0.5751	13.8	13.8	-11.156	-0.3096	-11.2596	-13.717	-35.3743	-23.0432	-0.0001701	1.99E+00	6.65E-01	1.63E+01	5.42E+00	5.71E+01	1.90E+01	7.62E+01	2.54E+01
(4-26)	INITIAL	0	0	0	4.6	4.6	4.6	4.6	4.6	4.6	4.6	13.8	13.8	-10.5912	-10.8108	-10.5912	-10.8108	-32.6014	-20.2703	-100.1007917	3.39E+00	-4.93E-06	2.47E+01	-3.62E-05	6.81E+01	-9.94E-05	8.25E+01	-1.18E-04
(4-26)	FINAL	0.7206	-0.3636	0	0.7054	2.0251	3.0493	4.3966	3.6296	7.7739	2.5869	13.8	13.8	-11.8494	-4.9038	-11.6601	-13.6934	-35.8923	-23.5612	-0.0001703	1.92E+00	6.39E-01	1.58E+01	5.27E+00	5.76E+01	1.92E+01	7.82E+01	2.60E+01
(4-56)	INITIAL	0	0	0	4.6	4.6	4.6	4.6	4.6	4.6	4.6	13.8	13.8	-10.5912	-10.8108	-10.5912	-10.8108	-32.6014	-20.2703	-100.1007917	3.39E+00	-4.93E-06	2.47E+01	-3.62E-05	6.81E+01	-9.94E-05	8.25E+01	-1.18E-04
(4-56)	FINAL	-0.8245	-2.5142	0	3.3064	3.4658	10.0172	6.6949	2.9695	5.5589	2.9119	13.8	13.8	-12.5519	-2.0389	-10.6473	-12.9398	-37.0486	-24.7175	-0.0001706	1.99E+00	6.63E-01	1.63E+01	5.42E+00	5.76E+01	1.92E+01	7.73E+01	2.58E+01
(7-22)	INITIAL	0	0	0	4.6	4.6	4.6	4.6	4.6	4.6	4.6	13.8	13.8	-10.5912	-10.8108	-10.5912	-10.8108	-32.6014	-20.2703	-100.1007917	3.39E+00	-4.93E-06	2.47E+01	-3.62E-05	6.81E+01	-9.94E-05	8.25E+01	-1.18E-04
(7-22)	FINAL	1.6988	1.3595	0	1.5083	2.3767	2.5679	1.2606	10.0784	4.7734	0.1659	13.8	13.8	-11.5785	-6.3255	-9.9258	-15.5853	-37.1225	-24.7914	-0.0001714	1.98E+00	6.59E-01	1.61E+01	5.37E+00	5.66E+01	1.88E+01	7.55E+01	2.52E+01
(9-59)	INITIAL	0	0	0	4.6	4.6	4.6	4.6	4.6	4.6	4.6	13.8	13.8	-10.5912	-10.8108	-10.5912	-10.8108	-32.6014	-20.2703	-100.1007917	3.39E+00	-4.93E-06	2.47E+01	-3.62E-05	6.81E+01	-9.94E-05	8.25E+01	-1.18E-04
(9-59)	FINAL	1.2746	-1.2762	0	2.0057	5.2804	5.0068	3.9882	5.9599	5.2531	1.4436	13.8	13.8	-16.2052	-5.7615	-12.1832	-14.5947	-36.2481	-23.917	-0.0001728	1.96E+00	6.51E-01	1.60E+01	5.32E+00	5.63E+01	1.87E+01	7.53E+01	2.51E+01
(10-6)	INITIAL	0	0	0	4.6	4.6	4.6	4.6	4.6	4.6	4.6	13.8	13.8	-10.5912	-10.8108	-10.5912	-10.8108	-32.6014	-20.2703	-100.1007917	3.39E+00	-4.93E-06	2.47E+01	-3.62E-05	6.81E+01	-9.94E-05	8.25E+01	-1.18E-04
(10-6)	FINAL	0.3887	0.0953	0	3.2934	3.2785	2.3552	4.13	8.3073	6.3336	0.8443	13.8	13.8	-12.4382	-5.3396	-11.9485	-15.4219	-35.221	-22.8899	-0.0001732	1.92E+00	6.40E-01	1.58E+01	5.26E+00	5.67E+01	1.89E+01	7.66E+01	2.55E+01
(2-52)	INITIAL	0	0	0	4.6	4.6	4.6	4.6	4.6	4.6	4.6	13.8	13.8	-10.5912	-10.8108	-10.5912	-10.8108	-32.6014	-20.2703	-100.1007917	3.39E+00	-4.93E-06	2.47E+01	-3.62E-05	6.81E+01	-9.94E-05	8.25E+01	-1.18E-04
(2-52)	FINAL	2.8607	-0.5679	0	1.7184	3.1831	4.2768	10.5135	4.4653	5.9345	3.7222	13.8	13.8	-14.3562	-4.0654	-10.9959	-11.1398	-34.5412	-22.2101	-0.0001738	1.93E+00	6.42E-01	1.59E+01	5.30E+00	5.78E+01	1.92E+01	7.84E+01	2.61E+01
(9-67)	INITIAL	0	0	0	4.6	4.6	4.6	4.6	4.6	4.6	4.6	13.8	13.8	-10.5912	-10.8108	-10.5912	-10.8108	-32.6014	-20.2703	-100.1007917	3.39E+00	-4.93E-06	2.47E+01	-3.62E-05	6.81E+01	-9.94E-05	8.25E+01	-1.18E-04
(9-67)	FINAL	1.7297	-0.1282	0	4.0264	3.9159	5.8025	3.5343	3.3319	6.1182	0.9406	13.8	13.8	-14.8046	-4.5329	-11.2474	-14.4641	-35.3027	-22.9716	-0.0001742	1.94E+00	6.46E-01	1.59E+01	5.29E+00	5.64E+01	1.88E+01	7.57E+01	2.52E+01
(6-52)	INITIAL	0	0	0	4.6	4.6	4.6	4.6	4.6	4.6	4.6	13.8	13.8	-10.5912	-10.8108	-10.5912	-10.8108	-32.6014	-20.2703	-100.1007917	3.39E+00	-4.93E-06	2.47E+01	-3.62E-05	6.81E+01	-9.94E-05	8.25E+01	-1.18E-04
(6-52)	FINAL	3.7962	-1.1474	0	0.6996	6.0704	4.3228	5.0151	4.9602	5.3905	1.4085	13.8	13.8	-17.5938	-5.6747	-10.9225	-13.9098	-35.6093	-23.2782	-0.0001752	1.95E+00	6.48E-01	1.60E+01	5.33E+00	5.78E+01	1.93E+01	7.82E+01	2.61E+01
(9-12)	INITIAL	0	0	0	4.6	4.6	4.6	4.6	4.6	4.6	4.6	13.8	13.8	-10.5912	-10.8108	-10.5912	-10.8108	-32.6014	-20.2703	-100.1007917	3.39E+00	-4.93E-06	2.47E+01	-3.62E-05	6.81E+01	-9.94E-05	8.25E+01	-1.18E-04
(9-12)	FINAL	-1.2919	-2.5398	0	0.8617	4.6243	9.3996	4.12	6.0778	6.8626	2.0248	13.8	13.8	-12.7792	-6.5811	-8.5629	-13.8586	-37.5991	-25.268	-0.0001756	1.93E+00	6.43E-01	1.59E+01	5.30E+00	5.75E+01	1.92E+01	7.79E+01	2.59E+01
(9-66)	INITIAL	0	0	0	4.6	4.6	4.6	4.6	4.6	4.6	4.6	13.8	13.8	-10.5912	-10.8108	-10.5912	-10.8108	-32.6014	-20.2703	-100.1007917	3.39E+00	-4.93E-06	2.47E+01	-3.62E-05	6.81E+01	-9.94E-05	8.25E+01	-1.18E-04
(9-66)	FINAL	4.3729	-0.6871	0	2.0631	0.4473	3.4349	2.5408	2.1483	4.3691	0.8921	13.8	13.8	-15.0675	-10.9554	-9.6233	-15.4444	-35.9608	-23.6297	-0.0001763	1.97E+00	6.55E-01	1.61E+01	5.36E+00	5.69E+01	1.90E+01	7.63E+01	2.54E+01
(10-10)	INITIAL	0	0	0	4.6	4.6	4.6	4.6	4.6	4.6	4.6	13.8	13.8	-10.5912	-10.8108	-10.5912	-10.8108	-32.6014	-20.2703	-100.1007917	3.39E+00	-4.93E-06	2.47E+01	-3.62E-05	6.81E+01	-9.94E-05	8.25E+01	-1.18E-04
(10-10)	FINAL	0.6658	-1.9125	0	1.834	4.4828	5.8877	11.6451	10.9605	4.5601	2.4751	13.8	13.8	-12.5922	-3.2044	-9.0805	-13.0547	-36.694	-24.3629	-0.0001774	1.94E+00	6.46E-01	1.59E+01	5.28E+00	5.63E+01	1.88E+01	7.56E+01	2.52E+01
(6-60)	INITIAL	0	0	0	4.6	4.6	4.6	4.6	4.6	4.6	4.6	13.8	13.8	-10.5912	-10.8108	-10.5912	-10.8108	-32.6014	-20.2703	-100.1007917	3.39E+00	-4.93E-06	2.47E+01	-3.62E-05	6.81E+01	-9.94E-05	8.25E+01	-1.18E-04
(6-60)	FINAL	2.0572	0.0309	0	0.3938	2.8899	2.2106	9.8283	4.4149	0.9834	1.1644	13.8	13.8	-12.1937	-7.1348	-9.2363	-14.6095	-37.5692	-25.2381	-0.0001785	1.96E+00	6.53E-01	1.61E+01	5.36E+00	5.77E+01	1.92E+01	7.78E+01	2.59E+01
(7-98)	INITIAL	0	0	0	4.6	4.6	4.6	4.6	4.6	4.6	4.6	13.8	13.8	-10.5912	-10.8108	-10.5912	-10.8108	-32.6014	-20.2703	-100.1007917	3.39E+00	-4.93E-06	2.47E+01	-3.62E-05	6.81E+01	-9.94E-05	8.25E+01	-1.18E-04
(7-98)	FINAL	5.6769	-2.0944	0	2.6172	3.7998	3.0814	2.7925	5.4341	5.2555	2.2177	13.8	13.8	-16.7325	-8.6043	-10.793	-13.5237	-36.0633	-23.7322	-0.0001797	1.95E+00	6.48E-01	1.60E+01	5.33E+00	5.77E+01	1.92E+01	7.81E+01	2.60E+01
(10-43)	INITIAL	0	0	0	4.6	4.6	4.6	4.6	4.6	4.6	4.6	13.8	13.8	-10.5912	-10.8108	-10.5912	-10.8108	-32.6014	-20.2703	-100.1007917	3.39E+00	-4.93E-06	2.47E+01	-3.62E-05	6.81E+01	-9.94E-05	8.25E+01	-1.18E-04
(10-43)	FINAL	0.1675	-1.1308	0	1.7587	1.151	4.2504	4.3019	2.1651	6.5368	2.6441	13.8	13.8	-11.7061	-4.6813	-10.5549	-14.0354	-35.2577	-22.9266	-0.0001803	1.97E+00	6.54E-01	1.61E+01	5.37E+00	5.76E+01	1.92E+01	7.76E+01	2.58E+01
(7-57)	INITIAL	0	0	0	4.6	4.6	4.6	4.6	4.6	4.6	4.6	13.8	13.8	-10.5912	-10.8108	-10.5912	-10.8108	-32.6014	-20.2703	-100.1007917	3.39E+00	-4.93E-06	2.47E+01	-3.62E-05	6.81E+01	-9.94E-05	8.25E+01	-1.18E-04
(7-57)	FINAL	3.1416	-0.3812	0	4.4195	4.0303	3.0156	5.579	4.0691	3.9136	0.6267	13.8	13.8	-13.8013	-3.7202	-10.6901	-15.5688	-35.3342	-23.0031	-0.0001804	1.94E+00	6.47E-01	1.59E+01	5.31E+00	5.70E+01	1.90E+01	7.67E+01	2.55E+01
(4-27)	INITIAL	0	0	0	4.6	4.6	4.6	4.6	4.6	4.6	4.6	13.8	13.8	-10.5912	-10.8108	-10.5912	-10.8108	-32.6014	-20.2703	-100.1007917	3.39E+00	-4.93E-06	2.47E+01	-3.62E-05	6.81E+01	-9.94E-05	8.25E+01	-1.18E-04
(4-27)	FINAL	-0.196	-0.4263	0	0.1222	5.7508	9.2099	4.8398	3.744	7.2623	1.9276	13.8	13.8	-12.2877	-4.3448	-9.3543	-13.9276	-34.977	-22.6459	-0.0001807	1.93E+00	6.42E-01	1.59E+01	5.28E+00	5.71E+01	1.90E+01	7.71E+01	2.57E+01
(8-51)	INITIAL	0	0	0	4.6	4.6	4.6	4.6	4.6	4.6	4.6	13.8	13.8	-10.5912	-10.8108	-10.5912	-10.8108	-32.6014	-20.2703	-100.1007917	3.39E+00	-4.93E-06	2.47E+01	-3.62E-05	6.81E+01	-9.94E-05	8.25E+01	-1.18E-04
(8-51)	FINAL	5.0509	-0.5873	0	2.5122	0.6537	5.8254	2.807	5.5976	5.9254	4.0633	13.8	13.8	-15.3474	-7.5053	-10.2736	-11.9771	-34.8169	-22.4858	-0.0001812	1.99E+00	6.61E-01	1.62E+01	5.39E+00	5.68E+01	1.89E+01	7.58E+01	2.53E+01
(3-63)	INITIAL	0	0	0	4.6	4.6	4.6	4.6	4.6	4.6	4.6	13.8	13.8	-10.5912	-10.8108	-10.5912	-10.8108	-32.6014	-20.2703	-100.1007917	3.39E+00	-4.93E-06	2.47E+01	-3.62E-05	6.81E+01	-9.94E-05	8.25E+01	-1.18E-04
(3-63)	FINAL	6.2098	1.3358	0	1.4585	1.0491	9.6585	1.3829	9.9687	5.3456	4.5683	13.8	13.8	-13.7394	-5.0581	-8.1268	-11.4887	-33.0655	-20.7344	-0.0001813	1.95E+00	6.50E-01	1.60E+01	5.32E+00	5.69E+01	1.90E+01	7.65E+01	2.55E+01
(4-22)	INITIAL	0	0	0	4.6	4.6	4.6	4.6	4.6	4.6	4.6	13.8	13.8	-10.5912	-10.8108	-10.5912	-10.8108	-32.6014	-20.2703	-100.1007917	3.39E+00	-4.93E-06	2.47E+01	-3.62E-05	6.81E+01	-9.94E-05	8.25E+01	-1.18E-04
(4-22)	FINAL	-0.925	-2.7465	0	1.9369	1.985	0.7364	5.5985	0.3725	5.8125	1.828	13.8	13.8	-16.9	-2.2065	-11.5588	-13.3474	-37.6335	-25.3024	-0.0001827	1.94E+00	6.46E-01	1.59E+01	5.28E+00	5.63E+01	1.87E+01	7.55E+01	2.52E+01
(4-6)	INITIAL	0	0	0	4.6	4.6	4.6	4.6	4.6	4.6	4.6	13.8	13.8	-10.5912	-10.8108	-10.5912	-10.8108	-32.6014	-20.2703	-100.1007917	3.39E+00	-4.93E-06	2.47E+01	-3.62E-05	6.81E+01	-9.94E-05	8.25E+01	-1.18E-04
(4-6)	FINAL	-0.0977	-3.0578	0	2.3952	6.1227	5.6226	8.7735	8.6158	4.121	0.7718	13.8	13.8	-14.018	-5.4973	-10.2689	-14.7792	-37.9641	-25.633	-0.0001829	1.96E+00	6.51E-01	1.60E+01	5.34E+00	5.71E+01	1.90E+01	7.68E+01	2.56E+01
(3-72)	INITIAL	0	0	0	4.6	4.6	4.6	4.6	4.6	4.6	4.6	13.8	13.8	-10.5912	-10.8108	-10.5912	-10.8108	-32.6014	-20.2703	-100.1007917	3.39E+00	-4.93E-06	2.47E+01	-3.62E-05	6.81E+01	-9.94E-05	8.25E+01	-1.18E-04
(3-72)	FINAL	2.2434	4.581	0	0.9564	1.6489	3.1037	5.7424	2.86	4.8801	1.4364	13.8	13.8	-11.8581	-3.6712	-11.5327	-15.8367	-33.4073	-21.0762	-0.0001845	1.93E+00	6.43E-01	1.59E+01	5.28E+00	5.68E+01	1.89E+01	7.66E+01	2.55E+01
(6-24)	INITIAL	0	0	0	4.6	4.6	4.6	4.6	4.6	4.6	4.6	13.8	13.8	-10.5912	-10.8108	-10.5912	-10.8108	-32.6014	-20.2703	-100.1007917	3.39E+00	-4.93E-06	2.47E+01	-3.62E-05	6.81E+01	-9.94E-05	8.25E+01	-1.18E-04
(6-24)	FINAL	4.5295	1.2797	0	0.2489	3.8915	11.5997	5.1994	1.7923	2.9555	1.3428	13.8	13.8	-12.6357	-6.5948	-9.9689	-14.5131	-34.6204	-22.2893	-0.0001845	1.94E+00	6.45E-01	1.59E+01	5.31E+00	5.74E+01	1.91E+01	7.76E+01	2.59E+01
(8-4)	INITIAL	0	0	0	4.6	4.6	4.6	4.6	4.6	4.6	4.6	13.8	13.8	-10.5912	-10.8108	-10.5912	-10.8108	-32.6014	-20.2703	-100.1007917	3.39E+00	-4.93E-06	2.47E+01	-3.62E-05	6.81E+01	-9.94E-05	8.25E+01	-1.18E-04
(8-4)	FINAL	1.9359	-1.8941	0	2.4043	1.5406	4.3128	1.6638	8.8649	7.3739	3.2218	13.8	13.8	-13.3275	-7.2109	-9.1056	-12.7892	-36.9653	-24.6342	-0.0001861	1.91E+00	6.38E-01	1.57E+01	5.25E+00	5.67E+01	1.89E+01	7.67E+01	2.56E+01
(9-81)	INITIAL	0	0	0	4.6	4.6	4.6	4.6	4.6	4.6	4.6	13.8	13.8	-10.5912	-10.8108	-10.5912	-10.8108	-32.6014	-20.2703	-100.1007917	3.39E+00	-4.93E-06	2.47E+01	-3.62E-05	6.81E+01	-9.94E-05	8.25E+01	-1.18E-04
(9-81)	FINAL	-0.9992	-2.5816	0	0.1302	1.6819	4.3472	5.0825	6.3655	5.5578	2.2628	13.8	13.8	-12.0904	-2.0463	-8.3375	-14.0551	-37.7327	-25.4016	-0.0001869	1.91E+00	6.38E-01	1.57E+01	5.24E+00	5.64E+01	1.88E+01	7.61E+01	2.54E+01
(2-95)	INITIAL	0	0	0	4.6	4.6	4.6	4.6	4.6	4.6	4.6	13.8	13.8	-10.5912	-10.8108	-10.5912	-10.8108	-32.6014	-20.2703	-100.1007917	3.39E+00	-4.93E-06	2.47E+01	-3.62E-05	6.81E+01	-9.94E-05	8.25E+01	-1.18E-04
(2-95)	FINAL	0.7174	-1.7229	0	1.8833	3.1627	6.1054	4.487	8.9993	5.4589	2.0162	13.8	13.8	-13.1427	-3.563	-9.3157	-12.5351	-37.1492	-24.8181	-0.000187	1.91E+00	6.37E-01	1.58E+01	5.26E+00	5.75E+01	1.92E+01	7.82E+01	2.61E+01
(3-0)	INITIAL	0	0	0	4.6	4.6	4.6	4.6	4.6	4.6	4.6	13.8	13.8	-10.5912	-10.8108	-10.5912	-10.8108	-32.6014	-20.2703	-100.1007917	3.39E+00	-4.93E-06	2.47E+01	-3.62E-05	6.81E+01	-9.94E-05	8.25E+01	-1.18E-04
(3-0)	FINAL	3.2662	-0.692	0	1.1391	3.1937	2.3864	2.5405	3.1758	4.6944	1.5024	13.8	13.8	-14.2016	-2.5144	-8.7892	-12.0143	-36.0495	-23.7184	-0.000187	1.91E+00	6.37E-01	1.57E+01	5.24E+00	5.70E+01	1.90E+01	7.72E+01	2.57E+01
(9-49)	INITIAL	0	0	0	4.6	4.6	4.6	4.6	4.6	4.6	4.6	13.8	13.8	-10.5912	-10.8108	-10.5912	-10.8108	-32.6014	-20.2703	-100.1007917	3.39E+00	-4.93E-06	2.47E+01	-3.62E-05	6.81E+01	-9.94E-05	8.25E+01	-1.18E-04
(9-49)	FINAL	0.8219	-3.7798	0	0.7913	2.4104	5.5537	4.1654	8.2359	5.8197	3.262	13.8	13.8	-12.9286	-3.1089	-10.5904	-12.9695	-36.8572	-24.5261	-0.0001875	1.94E+00	6.45E-01	1.59E+01	5.30E+00	5.70E+01	1.90E+01	7.69E+01	2.56E+01
(8-76)	INITIAL	0	0	0	4.6	4.6	4.6	4.6	4.6	4.6	4.6	13.8	13.8	-10.5912	-10.8108	-10.5912	-10.8108	-32.6014	-20.2703	-100.1007917	3.39E+00	-4.93E-06	2.47E+01	-3.62E-05	6.81E+01	-9.94E-05	8.25E+01	-1.18E-04
(8-76)	FINAL	6.4386	0.3693	0	0.0482	2.0973	6.814	2.205	3.3889	5.3539	2.1516	13.8	13.8	-15.2458	-5.2568	-9.2538	-14.1699	-33.9706	-21.6395	-0.0001881	1.91E+00	6.36E-01	1.57E+01	5.24E+00	5.70E+01	1.90E+01	7.72E+01	2.57E+01
(2-78)	INITIAL	0	0	0	4.6	4.6	4.6	4.6	4.6	4.6	4.6	13.8	13.8	-10.5912	-10.8108	-10.5912	-10.8108	-32.6014	-20.2703	-100.1007917	3.39E+00	-4.93E-06	2.47E+01	-3.62E-05	6.81E+01	-9.94E-05	8.25E+01	-1.18E-04
(2-78)	FINAL	2.3877	0.8875	0	1.1363	3.5734	4.7948	4.0098	2.3089	10.1596	5.6754	13.8	13.8	-11.9993	-1.7605	-10.2116	-11.3875	-33.1832	-20.8521	-0.0001882	1.93E+00	6.42E-01	1.58E+01	5.27E+00	5.67E+01	1.89E+01	7.64E+01	2.55E+01
(2-47)	INITIAL	0	0	0	4.6	4.6	4.6	4.6	4.6	4.6	4.6	13.8	13.8	-10.5912	-10.8108	-10.5912	-10.8108	-32.6014	-20.2703	-100.1007917	3.39E+00	-4.93E-06	2.47E+01	-3.62E-05	6.81E+01	-9.94E-05	8.25E+01	-1.18E-04
(2-47)	FINAL	1.2644	-2.8832	0	4.9471	2.0981	2.9276	8.9026	4.8936	4.2628	0.5038	13.8	13.8	-15.759	-4.9442	-11.5504	-15.2542	-38.567	-26.2359	-0.0001888	1.95E+00	6.51E-01	1.61E+01	5.36E+00	5.81E+01	1.94E+01	7.86E+01	2.62E+01
(5-57)	INITIAL	0	0	0	4.6	4.6	4.6	4.6	4.6	4.6	4.6	13.8	13.8	-10.5912	-10.8108	-10.5912	-10.8108	-32.6014	-20.2703	-100.1007917	3.39E+00	-4.93E-06	2.47E+01	-3.62E-05	6.81E+01	-9.94E-05	8.25E+01	-1.18E-04
(5-57)	FINAL	5.7972	0.8864	0	3.1247	0.1808	4.8605	4.9293	3.0701	4.7466	2.2318	13.8	13.8	-14.6768	-4.7489	-9.2773	-13.7007	-34.6483	-22.3172	-0.0001888	1.98E+00	6.61E-01	1.63E+01	5.42E+00	5.79E+01	1.93E+01	7.79E+01	2.60E+01
(9-79)	INITIAL	0	0	0	4.6	4.6	4.6	4.6	4.6	4.6	4.6	13.8	13.8	-10.5912	-10.8108	-10.5912	-10.8108	-32.6014	-20.2703	-100.1007917	3.39E+00	-4.93E-06	2.47E+01	-3.62E-05	6.81E+01	-9.94E-05	8.25E+01	-1.18E-04
(9-79)	FINAL	0.7219	-0.9747	0	2.0327	3.6595	2.5145	6.456	0.75	5.589	8.3975	13.8	13.8	-12.4009	-2.9088	-11.1829	-13.4571	-35.3652	-23.0341	-0.0001899	1.91E+00	6.37E-01	1.58E+01	5.25E+00	5.74E+01	1.91E+01	7.79E+01	2.60E+01
(5-39)	INITIAL	0	0	0	4.6	4.6	4.6	4.6	4.6	4.6	4.6	13.8	13.8	-10.5912	-10.8108	-10.5912	-10.8108	-32.6014	-20.2703	-100.1007917	3.39E+00	-4.93E-06	2.47E+01	-3.62E-05	6.81E+01	-9.94E-05	8.25E+01	-1.18E-04
(5-39)	FINAL	2.4045	1.1136	0	2.0868	3.8926	4.0322	3.718	0.0767	3.8779	4.5718	13.8	13.8	-11.4176	-3.8406	-9.7667	-13.5054	-34.6854	-22.3543	-0.00019	1.93E+00	6.42E-01	1.59E+01	5.29E+00	5.74E+01	1.91E+01	7.78E+01	2.59E+01
(4-35)	INITIAL	0	0	0	4.6	4.6	4.6	4.6	4.6	4.6	4.6	13.8	13.8	-10.5912	-10.8108	-10.5912	-10.8108	-32.6014	-20.2703	-100.1007917	3.39E+00	-4.93E-06	2.47E+01	-3.62E-05	6.81E+01	-9.94E-05	8.25E+01	-1.18E-04
(4-35)	FINAL	5.0393	0.9291	0	1.1728	3.5998	4.3733	3.285	5.1346	6.0199	0.3731	13.8	13.8	-17.0371	-7.2184	-10.0794	-12.8386	-34.5634	-22.2323	-0.0001906	1.97E+00	6.54E-01	1.61E+01	5.35E+00	5.69E+01	1.89E+01	7.63E+01	2.54E+01
(2-59)	INITIAL	0	0	0	4.6	4.6	4.6	4.6	4.6	4.6	4.6	13.8	13.8	-10.5912	-10.8108	-10.5912	-10.8108	-32.6014	-20.2703	-100.1007917	3.39E+00	-4.93E-06	2.47E+01	-3.62E-05	6.81E+01	-9.94E-05	8.25E+01	-1.18E-04
(2-59)	FINAL	2.2995	-3.0861	0	0.3197	2.3921	3.5442	9.7422	8.1817	5.3041	3.0593	13.8	13.8	-15.8976	-7.91	-8.0101	-11.3824	-38.1521	-25.821	-0.0001913	1.93E+00	6.41E-01	1.59E+01	5.28E+00	5.75E+01	1.91E+01	7.79E+01	2.59E+01
(9-10)	INITIAL	0	0	0	4.6	4.6	4.6	4.6	4.6	4.6	4.6	13.8	13.8	-10.5912	-10.8108	-10.5912	-10.8108	-32.6014	-20.2703	-100.1007917	3.39E+00	-4.93E-06	2.47E+01	-3.62E-05	6.81E+01	-9.94E-05	8.25E+01	-1.18E-04
(9-10)	FINAL	3.2593	-4.3878	0	1.5525	1.1889	1.6202	6.5601	5.3119	5.1552	3.2541	13.8	13.8	-14.9333	-8.964	-7.3148	-13.0357	-38.5082	-26.1771	-0.0001916	1.98E+00	6.59E-01	1.62E+01	5.40E+00	5.78E+01	1.93E+01	7.78E+01	2.59E+01
(10-83)	INITIAL	0	0	0	4.6	4.6	4.6	4.6	4.6	4.6	4.6	13.8	13.8	-10.5912	-10.8108	-10.5912	-10.8108	-32.6014	-20.2703	-100.1007917	3.39E+00	-4.93E-06	2.47E+01	-3.62E-05	6.81E+01	-9.94E-05	8.25E+01	-1.18E-04
(10-83)	FINAL	7.5698	-1.4554	0	0.2648	2.2493	2.3837	4.634	11.3666	5.6302	3.36	13.8	13.8	-17.4486	-9.139	-7.8943	-12.9304	-35.4866	-23.1555	-0.0001916	1.99E+00	6.62E-01	1.63E+01	5.42E+00	5.78E+01	1.93E+01	7.77E+01	2.59E+01
(2-1)	INITIAL	0	0	0	4.6	4.6	4.6	4.6	4.6	4.6	4.6	13.8	13.8	-10.5912	-10.8108	-10.5912	-10.8108	-32.6014	-20.2703	-100.1007917	3.39E+00	-4.93E-06	2.47E+01	-3.62E-05	6.81E+01	-9.94E-05	8.25E+01	-1.18E-04
(2-1)	FINAL	5.1019	1.7109	0	2.0124	2.9266	3.1982	0.6075	3.9034	6.2453	1.0217	13.8	13.8	-13.3367	-8.0979	-9.9911	-15.1119	-35.0239	-22.6928	-0.000193	1.92E+00	6.39E-01	1.57E+01	5.24E+00	5.63E+01	1.88E+01	7.59E+01	2.53E+01
(2-60)	INITIAL	0	0	0	4.6	4.6	4.6	4.6	4.6	4.6	4.6	13.8	13.8	-10.5912	-10.8108	-10.5912	-10.8108	-32.6014	-20.2703	-100.1007917	3.39E+00	-4.93E-06	2.47E+01	-3.62E-05	6.81E+01	-9.94E-05	8.25E+01	-1.18E-04
(2-60)	FINAL	1.4073	-0.4883	0	1.1219	3.4387	5.0257	4.1159	1.9638	5.8389	2.1718	13.8	13.8	-13.887	-5.3152	-8.8429	-14.1937	-35.2137	-22.8826	-0.0001937	1.91E+00	6.36E-01	1.58E+01	5.25E+00	5.71E+01	1.90E+01	7.75E+01	2.58E+01
(8-64)	INITIAL	0	0	0	4.6	4.6	4.6	4.6	4.6	4.6	4.6	13.8	13.8	-10.5912	-10.8108	-10.5912	-10.8108	-32.6014	-20.2703	-100.1007917	3.39E+00	-4.93E-06	2.47E+01	-3.62E-05	6.81E+01	-9.94E-05	8.25E+01	-1.18E-04
(8-64)	FINAL	0.2954	0.1872	0	0.4563	3.7648	3.2398	2.111	0.8412	5.1272	1.3952	13.8	13.8	-10.7389	-6.7354	-7.5916	-15.6885	-36.6584	-24.3273	-0.0001949	1.96E+00	6.52E-01	1.61E+01	5.35E+00	5.74E+01	1.91E+01	7.72E+01	2.57E+01
(7-39)	INITIAL	0	0	0	4.6	4.6	4.6	4.6	4.6	4.6	4.6	13.8	13.8	-10.5912	-10.8108	-10.5912	-10.8108	-32.6014	-20.2703	-100.1007917	3.39E+00	-4.93E-06	2.47E+01	-3.62E-05	6.81E+01	-9.94E-05	8.25E+01	-1.18E-04
(7-39)	FINAL	2.9082	-1.36	0	0.7151	3.3389	0.8727	2.4314	4.2233	7.0704	4.6548	13.8	13.8	-17.7116	-1.5793	-13.0723	-10.1586	-34.5528	-22.2217	-0.000195	1.92E+00	6.40E-01	1.59E+01	5.28E+00	5.77E+01	1.92E+01	7.84E+01	2.61E+01
(4-86)	INITIAL	0	0	0	4.6	4.6	4.6	4.6	4.6	4.6	4.6	13.8	13.8	-10.5912	-10.8108	-10.5912	-10.8108	-32.6014	-20.2703	-100.1007917	3.39E+00	-4.93E-06	2.47E+01	-3.62E-05	6.81E+01	-9.94E-05	8.25E+01	-1.18E-04
(4-86)	FINAL	4.3666	0.5445	0	0.8784	1.8342	4.6207	2.1191	8.2912	7.6054	3.4986	13.8	13.8	-14.7793	-6.7343	-9.1857	-12.4436	-34.9009	-22.5698	-0.0001952	1.99E+00	6.62E-01	1.62E+01	5.39E+00	5.67E+01	1.89E+01	7.57E+01	2.52E+01
(8-49)	INITIAL	0	0	0	4.6	4.6	4.6	4.6	4.6	4.6	4.6	13.8	13.8	-10.5912	-10.8108	-10.5912	-10.8108	-32.6014	-20.2703	-100.1007917	3.39E+00	-4.93E-06	2.47E+01	-3.62E-05	6.81E+01	-9.94E-05	8.25E+01	-1.18E-04
(8-49)	FINAL	0.5946	0.9403	0	1.7088	4.8025	6.5127	5.2759	0.4344	5.3232	2.5305	13.8	13.8	-12.4504	-4.2757	-11.131	-14.607	-35.5688	-23.2377	-0.0001957	1.97E+00	6.57E-01	1.61E+01	5.35E+00	5.64E+01	1.88E+01	7.53E+01	2.51E+01
(8-19)	INITIAL	0	0	0	4.6	4.6	4.6	4.6	4.6	4.6	4.6	13.8	13.8	-10.5912	-10.8108	-10.5912	-10.8108	-32.6014	-20.2703	-100.1007917	3.39E+00	-4.93E-06	2.47E+01	-3.62E-05	6.81E+01	-9.94E-05	8.25E+01	-1.18E-04
(8-19)	FINAL	5.5382	-2.6655	0	3.2184	1.6525	3.2414	7.2643	5.1159	5.8978	2.8939	13.8	13.8	-19.7446	-6.4263	-9.5771	-11.6928	-36.0455	-23.7144	-0.0001959	1.93E+00	6.42E-01	1.59E+01	5.28E+00	5.71E+01	1.90E+01	7.72E+01	2.57E+01
(5-9)	INITIAL	0	0	0	4.6	4.6	4.6	4.6	4.6	4.6	4.6	13.8	13.8	-10.5912	-10.8108	-10.5912	-10.8108	-32.6014	-20.2703	-100.1007917	3.39E+00	-4.93E-06	2.47E+01	-3.62E-05	6.81E+01	-9.94E-05	8.25E+01	-1.18E-04
(5-9)	FINAL	5.6357	1.4374	0	2.2419	1.2749	4.5177	1.1846	0.3012	5.4082	2.0283	13.8	13.8	-13.4702	-8.8078	-8.7711	-14.2418	-34.3769	-22.0458	-0.0001974	1.93E+00	6.44E-01	1.59E+01	5.31E+00	5.78E+01	1.93E+01	7.85E+01	2.61E+01
(7-28)	INITIAL	0	0	0	4.6	4.6	4.6	4.6	4.6	4.6	4.6	13.8	13.8	-10.5912	-10.8108	-10.5912	-10.8108	-32.6014	-20.2703	-100.1007917	3.39E+00	-4.93E-06	2.47E+01	-3.62E-05	6.81E+01	-9.94E-05	8.25E+01	-1.18E-04
(7-28)	FINAL	2.2285	-1.9552	0	1.2121	4.0545	4.8603	7.1192	6.7445	5.4691	2.2569	13.8	13.8	-16.7325	-6.5776	-8.752	-13.888	-36.0295	-23.6984	-0.0001986	1.91E+00	6.37E-01	1.58E+01	5.25E+00	5.69E+01	1.90E+01	7.70E+01	2.57E+01
(9-4)	INITIAL	0	0	0	4.6	4.6	4.6	4.6	4.6	4.6	4.6	13.8	13.8	-10.5912	-10.8108	-10.5912	-10.8108	-32.6014	-20.2703	-100.1007917	3.39E+00	-4.93E-06	2.47E+01	-3.62E-05	6.81E+01	-9.94E-05	8.25E+01	-1.18E-04
(9-4)	FINAL	4.5	-0.3532	0	1.7958	3.6161	5.2309	3.7961	0.0642	3.921	1.9988	13.8	13.8	-13.6278	-7.2407	-9.1105	-14.1942	-35.4793	-23.1482	-0.0001997	1.99E+00	6.62E-01	1.62E+01	5.41E+00	5.74E+01	1.91E+01	7.68E+01	2.56E+01
(4-10)	INITIAL	0	0	0	4.6	4.6	4.6	4.6	4.6	4.6	4.6	13.8	13.8	-10.5912	-10.8108	-10.5912	-10.8108	-32.6014	-20.2703	-100.1007917	3.39E+00	-4.93E-06	2.47E+01	-3.62E-05	6.81E+01	-9.94E-05	8.25E+01	-1.18E-04
(4-10)	FINAL	1.6352	-1.4717	0	2.5504	4.5293	8.6988	7.3104	9.9457	5.1089	1.2317	13.8	13.8	-14.1627	-6.687	-11.3194	-13.9374	-36.8299	-24.4988	-0.0002005	1.99E+00	6.63E-01	1.62E+01	5.40E+00	5.69E+01	1.89E+01	7.59E+01	2.53E+01
(9-70)	INITIAL	0	0	0	4.6	4.6	4.6	4.6	4.6	4.6	4.6	13.8	13.8	-10.5912	-10.8108	-10.5912	-10.8108	-32.6014	-20.2703	-100.1007917	3.39E+00	-4.93E-06	2.47E+01	-3.62E-05	6.81E+01	-9.94E-05	8.25E+01	-1.18E-04
(9-70)	FINAL	3.8796	-0.2655	0	1.4478	1.6329	2.2455	3.7924	6.344	5.4554	4.5726	13.8	13.8	-11.8484	-4.1392	-8.5896	-11.6278	-33.7277	-21.3966	-0.0002018	1.96E+00	6.51E-01	1.60E+01	5.33E+00	5.70E+01	1.90E+01	7.66E+01	2.55E+01
(5-33)	INITIAL	0	0	0	4.6	4.6	4.6	4.6	4.6	4.6	4.6	13.8	13.8	-10.5912	-10.8108	-10.5912	-10.8108	-32.6014	-20.2703	-100.1007917	3.39E+00	-4.93E-06	2.47E+01	-3.62E-05	6.81E+01	-9.94E-05	8.25E+01	-1.18E-04
(5-33)	FINAL	3.9138	0.3715	0	1.4238	1.4283	1.5798	3.0932	1.604	4.8993	2.8844	13.8	13.8	-12.4521	-7.116	-7.3359	-13.3918	-34.8352	-22.5041	-0.0002027	1.94E+00	6.45E-01	1.60E+01	5.32E+00	5.78E+01	1.93E+01	7.83E+01	2.61E+01
(3-45)	INITIAL	0	0	0	4.6	4.6	4.6	4.6	4.6	4.6	4.6	13.8	13.8	-10.5912	-10.8108	-10.5912	-10.8108	-32.6014	-20.2703	-100.1007917	3.39E+00	-4.93E-06	2.47E+01	-3.62E-05	6.81E+01	-9.94E-05	8.25E+01	-1.18E-04
(3-45)	FINAL	0.0924	-1.9991	0	2.1324	4.8521	9.0111	9.1185	5.6311	5.592	2.1862	13.8	13.8	-13.5755	-4.0969	-11.6351	-13.2395	-36.2827	-23.9516	-0.0002028	1.92E+00	6.39E-01	1.58E+01	5.27E+00	5.76E+01	1.92E+01	7.82E+01	2.61E+01
(7-94)	INITIAL	0	0	0	4.6	4.6	4.6	4.6	4.6	4.6	4.6	13.8	13.8	-10.5912	-10.8108	-10.5912	-10.8108	-32.6014	-20.2703	-100.1007917	3.39E+00	-4.93E-06	2.47E+01	-3.62E-05	6.81E+01	-9.94E-05	8.25E+01	-1.18E-04
(7-94)	FINAL	5.0018	0.0958	0	1.7231	0.7286	2.3495	3.4784	0.3702	4.9914	2.1311	13.8	13.8	-11.6498	-5.1311	-8.0444	-14.2265	-33.9215	-21.5904	-0.0002033	1.93E+00	6.42E-01	1.59E+01	5.28E+00	5.72E+01	1.91E+01	7.74E+01	2.58E+01
(10-69)	INITIAL	0	0	0	4.6	4.6	4.6	4.6	4.6	4.6	4.6	13.8	13.8	-10.5912	-10.8108	-10.5912	-10.8108	-32.6014	-20.2703	-100.1007917	3.39E+00	-4.93E-06	2.47E+01	-3.62E-05	6.81E+01	-9.94E-05	8.25E+01	-1.18E-04
(10-69)	FINAL	4.1301	3.0614	0	0.49	1.7274	8.2506	5.3875	8.8364	5.2946	3.0435	13.8	13.8	-11.5366	-3.9403	-9.7376	-12.0335	-33.2829	-20.9518	-0.0002038	1.97E+00	6.56E-01	1.61E+01	5.36E+00	5.68E+01	1.89E+01	7.60E+01	2.53E+01
(10-60)	INITIAL	0	0	0	4.6	4.6	4.6	4.6	4.6	4.6	4.6	13.8	13.8	-10.5912	-10.8108	-10.5912	-10.8108	-32.6014	-20.2703	-100.1007917	3.39E+00	-4.93E-06	2.47E+01	-3.62E-05	6.81E+01	-9.94E-05	8.25E+01	-1.18E-04
(10-60)	FINAL	-0.2971	1.705	0	1.8838	3.8003	3.9717	4.5702	0.4566	2.8644	7.7919	13.8	13.8	-10.6917	-3.1337	-11.225	-15.5949	-36.5244	-24.1933	-0.0002049	1.92E+00	6.41E-01	1.58E+01	5.25E+00	5.63E+01	1.88E+01	7.58E+01	2.53E+01
(10-25)	INITIAL	0	0	0	4.6	4.6	4.6	4.6	4.6	4.6	4.6	13.8	13.8	-10.5912	-10.8108	-10.5912	-10.8108	-32.6014	-20.2703	-100.1007917	3.39E+00	-4.93E-06	2.47E+01	-3.62E-05	6.81E+01	-9.94E-05	8.25E+01	-1.18E-04
(10-25)	FINAL	2.6939	0.3337	0	2.6917	0.5856	1.8282	3.6229	7.7162	4.5455	1.5764	13.8	13.8	-10.8286	-3.5227	-9.3413	-14.6572	-35.1483	-22.8172	-0.0002058	1.98E+00	6.61E-01	1.63E+01	5.42E+00	5.80E+01	1.93E+01	7.81E+01	2.60E+01
(9-71)	INITIAL	0	0	0	4.6	4.6	4.6	4.6	4.6	4.6	4.6	13.8	13.8	-10.5912	-10.8108	-10.5912	-10.8108	-32.6014	-20.2703	-100.1007917	3.39E+00	-4.93E-06	2.47E+01	-3.62E-05	6.81E+01	-9.94E-05	8.25E+01	-1.18E-04
(9-71)	FINAL	1.0841	-3.4364	0	2.715	4.9027	10.9353	2.8537	10.7208	4.245	0.9953	13.8	13.8	-14.9407	-6.9961	-10.2262	-15.1941	-38.3798	-26.0487	-0.0002077	1.98E+00	6.61E-01	1.62E+01	5.39E+00	5.68E+01	1.89E+01	7.59E+01	2.53E+01
(10-52)	INITIAL	0	0	0	4.6	4.6	4.6	4.6	4.6	4.6	4.6	13.8	13.8	-10.5912	-10.8108	-10.5912	-10.8108	-32.6014	-20.2703	-100.1007917	3.39E+00	-4.93E-06	2.47E+01	-3.62E-05	6.81E+01	-9.94E-05	8.25E+01	-1.18E-04
(10-52)	FINAL	3.9312	-4.5923	0	1.4962	3.977	4.5715	8.921	2.6529	5.6834	3.0455	13.8	13.8	-18.9914	-9.297	-8.4598	-13.107	-38.5152	-26.1841	-0.0002093	1.91E+00	6.36E-01	1.58E+01	5.25E+00	5.74E+01	1.91E+01	7.81E+01	2.60E+01
(2-50)	INITIAL	0	0	0	4.6	4.6	4.6	4.6	4.6	4.6	4.6	13.8	13.8	-10.5912	-10.8108	-10.5912	-10.8108	-32.6014	-20.2703	-100.1007917	3.39E+00	-4.93E-06	2.47E+01	-3.62E-05	6.81E+01	-9.94E-05	8.25E+01	-1.18E-04
(2-50)	FINAL	8.85	3.5636	0	0.9697	4.8563	10.3555	3.1118	10.2582	4.8464	0.5774	13.8	13.8	-17.3648	-10.2227	-11.679	-14.6758	-32.5682	-20.2371	-0.0002101	1.91E+00	6.37E-01	1.58E+01	5.25E+00	5.71E+01	1.90E+01	7.74E+01	2.58E+01
(3-5)	INITIAL	0	0	0	4.6	4.6	4.6	4.6	4.6	4.6	4.6	13.8	13.8	-10.5912	-10.8108	-10.5912	-10.8108	-32.6014	-20.2703	-100.1007917	3.39E+00	-4.93E-06	2.47E+01	-3.62E-05	6.81E+01	-9.94E-05	8.25E+01	-1.18E-04
(3-5)	FINAL	0.9783	-1.8667	0	2.7692	4.9016	4.7598	1.9153	6.3438	8.2816	1.2	13.8	13.8	-14.4424	-6.1702	-12.226	-14.9206	-36.3607	-24.0296	-0.0002103	1.98E+00	6.58E-01	1.62E+01	5.39E+00	5.75E+01	1.92E+01	7.73E+01	2.57E+01
(5-71)	INITIAL	0	0	0	4.6	4.6	4.6	4.6	4.6	4.6	4.6	13.8	13.8	-10.5912	-10.8108	-10.5912	-10.8108	-32.6014	-20.2703	-100.1007917	3.39E+00	-4.93E-06	2.47E+01	-3.62E-05	6.81E+01	-9.94E-05	8.25E+01	-1.18E-04
(5-71)	FINAL	-0.4631	-1.0183	0	1.5807	3.7473	7.7494	7.7071	8.9692	4.8793	2.0177	13.8	13.8	-10.204	-3.8766	-10.1965	-14.1384	-35.6723	-23.3412	-0.0002103	1.93E+00	6.42E-01	1.59E+01	5.30E+00	5.78E+01	1.92E+01	7.84E+01	2.61E+01
(2-38)	INITIAL	0	0	0	4.6	4.6	4.6	4.6	4.6	4.6	4.6	13.8	13.8	-10.5912	-10.8108	-10.5912	-10.8108	-32.6014	-20.2703	-100.1007917	3.39E+00	-4.93E-06	2.47E+01	-3.62E-05	6.81E+01	-9.94E-05	8.25E+01	-1.18E-04
(2-38)	FINAL	-1.3133	-2.8363	0	3.6307	0.439	2.6752	4.3533	3.1508	6.4761	1.9762	13.8	13.8	-18.099	-4.1155	-16.6532	-13.781	-38.4526	-26.1215	-0.0002107	1.94E+00	6.47E-01	1.60E+01	5.33E+00	5.82E+01	1.94E+01	7.90E+01	2.63E+01
(10-50)	INITIAL	0	0	0	4.6	4.6	4.6	4.6	4.6	4.6	4.6	13.8	13.8	-10.5912	-10.8108	-10.5912	-10.8108	-32.6014	-20.2703	-100.1007917	3.39E+00	-4.93E-06	2.47E+01	-3.62E-05	6.81E+01	-9.94E-05	8.25E+01	-1.18E-04
(10-50)	FINAL	0.5805	-2.109	0	0.9496	4.8018	3.3238	6.7073	2.7744	5.894	2.9626	13.8	13.8	-15.2806	-3.1654	-11.3671	-12.5624	-36.3313	-24.0002	-0.0002109	1.94E+00	6.45E-01	1.58E+01	5.27E+00	5.61E+01	1.87E+01	7.53E+01	2.51E+01
(6-12)	INITIAL	0	0	0	4.6	4.6	4.6	4.6	4.6	4.6	4.6	13.8	13.8	-10.5912	-10.8108	-10.5912	-10.8108	-32.6014	-20.2703	-100.1007917	3.39E+00	-4.93E-06	2.47E+01	-3.62E-05	6.81E+01	-9.94E-05	8.25E+01	-1.18E-04
(6-12)	FINAL	-1.3235	-2.17	0	2.3152	4.5841	4.9959	8.0783	1.8175	5.306	3.6764	13.8	13.8	-11.4865	-3.7875	-11.3345	-13.2885	-36.2487	-23.9176	-0.0002121	1.97E+00	6.56E-01	1.61E+01	5.37E+00	5.72E+01	1.91E+01	7.68E+01	2.56E+01
(2-75)	INITIAL	0	0	0	4.6	4.6	4.6	4.6	4.6	4.6	4.6	13.8	13.8	-10.5912	-10.8108	-10.5912	-10.8108	-32.6014	-20.2703	-100.1007917	3.39E+00	-4.93E-06	2.47E+01	-3.62E-05	6.81E+01	-9.94E-05	8.25E+01	-1.18E-04
(2-75)	FINAL	-1.227	-4.2472	0	2.8203	2.2584	6.7311	1.1864	6.9926	8.4044	1.5495	13.8	13.8	-12.7294	-4.5797	-9.608	-14.441	-40.4901	-28.159	-0.0002128	1.93E+00	6.45E-01	1.60E+01	5.32E+00	5.81E+01	1.94E+01	7.90E+01	2.63E+01
(8-55)	INITIAL	0	0	0	4.6	4.6	4.6	4.6	4.6	4.6	4.6	13.8	13.8	-10.5912	-10.8108	-10.5912	-10.8108	-32.6014	-20.2703	-100.1007917	3.39E+00	-4.93E-06	2.47E+01	-3.62E-05	6.81E+01	-9.94E-05	8.25E+01	-1.18E-04
(8-55)	FINAL	0.4197	-0.4442	0	1.5328	1.556	1.963	0.3844	8.4795	2.5824	1.1479	13.8	13.8	-11.3069	-3.9496	-9.5253	-14.2655	-38.2729	-25.9418	-0.0002129	2.00E+00	6.64E-01	1.62E+01	5.41E+00	5.70E+01	1.90E+01	7.60E+01	2.53E+01
(2-13)	INITIAL	0	0	0	4.6	4.6	4.6	4.6	4.6	4.6	4.6	13.8	13.8	-10.5912	-10.8108	-10.5912	-10.8108	-32.6014	-20.2703	-100.1007917	3.39E+00	-4.93E-06	2.47E+01	-3.62E-05	6.81E+01	-9.94E-05	8.25E+01	-1.18E-04
(2-13)	FINAL	-0.7835	-1.7134	0	4.6964	1.9027	4.2982	5.382	3.2772	4.5679	0.3857	13.8	13.8	-14.0325	-5.7727	-13.566	-15.2577	-37.7656	-25.4345	-0.0002144	1.99E+00	6.64E-01	1.63E+01	5.43E+00	5.76E+01	1.92E+01	7.72E+01	2.57E+01
(4-59)	INITIAL	0	0	0	4.6	4.6	4.6	4.6	4.6	4.6	4.6	13.8	13.8	-10.5912	-10.8108	-10.5912	-10.8108	-32.6014	-20.2703	-100.1007917	3.39E+00	-4.93E-06	2.47E+01	-3.62E-05	6.81E+01	-9.94E-05	8.25E+01	-1.18E-04
(4-59)	FINAL	-0.4106	-3.1067	0	1.1144	0.8625	6.2528	4.377	1.1891	6.1228	6.2311	13.8	13.8	-12.8236	-5.8184	-8.2941	-12.4013	-37.4938	-25.1627	-0.0002145	1.93E+00	6.42E-01	1.59E+01	5.28E+00	5.70E+01	1.90E+01	7.70E+01	2.56E+01
(8-14)	INITIAL	0	0	0	4.6	4.6	4.6	4.6	4.6	4.6	4.6	13.8	13.8	-10.5912	-10.8108	-10.5912	-10.8108	-32.6014	-20.2703	-100.1007917	3.39E+00	-4.93E-06	2.47E+01	-3.62E-05	6.81E+01	-9.94E-05	8.25E+01	-1.18E-04
(8-14)	FINAL	0.5815	-2.005	0	1.1992	0.9701	7.6948	3.6507	2.361	4.9764	2.965	13.8	13.8	-11.1337	-0.8805	-10.2256	-11.5211	-37.0891	-24.758	-0.000215	1.91E+00	6.35E-01	1.57E+01	5.24E+00	5.73E+01	1.91E+01	7.80E+01	2.60E+01
(2-51)	INITIAL	0	0	0	4.6	4.6	4.6	4.6	4.6	4.6	4.6	13.8	13.8	-10.5912	-10.8108	-10.5912	-10.8108	-32.6014	-20.2703	-100.1007917	3.39E+00	-4.93E-06	2.47E+01	-3.62E-05	6.81E+01	-9.94E-05	8.25E+01	-1.18E-04
(2-51)	FINAL	2.5972	1.9472	0	3.023	3.428	3.2488	5.7104	6.9702	4.5201	1.258	13.8	13.8	-11.2605	-3.7805	-10.6105	-14.7219	-34.0545	-21.7234	-0.0002158	1.98E+00	6.59E-01	1.62E+01	5.41E+00	5.81E+01	1.94E+01	7.83E+01	2.61E+01
(10-80)	INITIAL	0	0	0	4.6	4.6	4.6	4.6	4.6	4.6	4.6	13.8	13.8	-10.5912	-10.8108	-10.5912	-10.8108	-32.6014	-20.2703	-100.1007917	3.39E+00	-4.93E-06	2.47E+01	-3.62E-05	6.81E+01	-9.94E-05	8.25E+01	-1.18E-04
(10-80)	FINAL	0.0918	-1.6403	0	2.2766	0.8953	4.3049	8.8104	4.3017	2.7305	0.5899	13.8	13.8	-10.0542	-5.9767	-9.6099	-15.6728	-38.0446	-25.7135	-0.0002202	1.99E+00	6.63E-01	1.63E+01	5.42E+00	5.77E+01	1.92E+01	7.73E+01	2.58E+01
(10-18)	INITIAL	0	0	0	4.6	4.6	4.6	4.6	4.6	4.6	4.6	13.8	13.8	-10.5912	-10.8108	-10.5912	-10.8108	-32.6014	-20.2703	-100.1007917	3.39E+00	-4.93E-06	2.47E+01	-3.62E-05	6.81E+01	-9.94E-05	8.25E+01	-1.18E-04
(10-18)	FINAL	6.4628	0.865	0	2.3572	2.4029	4.1261	4.3868	5.9738	5.6127	2.6072	13.8	13.8	-15.9627	-6.7118	-10.1391	-11.4339	-33.8062	-21.4751	-0.0002204	1.92E+00	6.40E-01	1.59E+01	5.29E+00	5.77E+01	1.92E+01	7.84E+01	2.61E+01
(6-27)	INITIAL	0	0	0	4.6	4.6	4.6	4.6	4.6	4.6	4.6	13.8	13.8	-10.5912	-10.8108	-10.5912	-10.8108	-32.6014	-20.2703	-100.1007917	3.39E+00	-4.93E-06	2.47E+01	-3.62E-05	6.81E+01	-9.94E-05	8.25E+01	-1.18E-04
(6-27)	FINAL	3.8154	-2.2145	0	0.2585	1.0246	4.0556	0.4247	3.4924	6.1089	3.0707	13.8	13.8	-16.6205	-6.5176	-9.3845	-11.9092	-38.7749	-26.4438	-0.0002216	1.94E+00	6.48E-01	1.60E+01	5.34E+00	5.83E+01	1.94E+01	7.91E+01	2.64E+01
(8-53)	INITIAL	0	0	0	4.6	4.6	4.6	4.6	4.6	4.6	4.6	13.8	13.8	-10.5912	-10.8108	-10.5912	-10.8108	-32.6014	-20.2703	-100.1007917	3.39E+00	-4.93E-06	2.47E+01	-3.62E-05	6.81E+01	-9.94E-05	8.25E+01	-1.18E-04
(8-53)	FINAL	1.7796	-2.8142	0	0.806	6.0489	7.0992	2.7917	1.3939	5.379	1.7781	13.8	13.8	-17.5916	-9.1862	-11.39	-14.2565	-36.7964	-24.4653	-0.0002226	1.93E+00	6.42E-01	1.59E+01	5.28E+00	5.71E+01	1.90E+01	7.71E+01	2.57E+01
(9-87)	INITIAL	0	0	0	4.6	4.6	4.6	4.6	4.6	4.6	4.6	13.8	13.8	-10.5912	-10.8108	-10.5912	-10.8108	-32.6014	-20.2703	-100.1007917	3.39E+00	-4.93E-06	2.47E+01	-3.62E-05	6.81E+01	-9.94E-05	8.25E+01	-1.18E-04
(9-87)	FINAL	1.4747	-1.886	0	0.374	0.592	5.5122	2.4494	8.7266	7.7843	5.8276	13.8	13.8	-12.7227	-0.9803	-10.3745	-9.3745	-35.6787	-23.3476	-0.0002237	1.91E+00	6.35E-01	1.57E+01	5.23E+00	5.65E+01	1.88E+01	7.64E+01	2.55E+01
(6-55)	INITIAL	0	0	0	4.6	4.6	4.6	4.6	4.6	4.6	4.6	13.8	13.8	-10.5912	-10.8108	-10.5912	-10.8108	-32.6014	-20.2703	-100.1007917	3.39E+00	-4.93E-06	2.47E+01	-3.62E-05	6.81E+01	-9.94E-05	8.25E+01	-1.18E-04
(6-55)	FINAL	2.7394	0.9894	0	3.2035	2.3268	5.0241	3.7207	0.5723	7.1732	4.6825	13.8	13.8	-12.2971	-5.4814	-10.4042	-13.9493	-33.5098	-21.1787	-0.0002247	1.92E+00	6.39E-01	1.58E+01	5.26E+00	5.68E+01	1.89E+01	7.68E+01	2.56E+01
(6-93)	INITIAL	0	0	0	4.6	4.6	4.6	4.6	4.6	4.6	4.6	13.8	13.8	-10.5912	-10.8108	-10.5912	-10.8108	-32.6014	-20.2703	-100.1007917	3.39E+00	-4.93E-06	2.47E+01	-3.62E-05	6.81E+01	-9.94E-05	8.25E+01	-1.18E-04
(6-93)	FINAL	2.7119	0.5648	0	0.5706	4.3882	8.474	3.365	0.5314	6.3968	3.237	13.8	13.8	-13.061	-6.5983	-8.4695	-13.7914	-34.527	-22.1959	-0.0002251	2.00E+00	6.64E-01	1.63E+01	5.43E+00	5.74E+01	1.91E+01	7.68E+01	2.56E+01
(2-87)	INITIAL	0	0	0	4.6	4.6	4.6	4.6	4.6	4.6	4.6	13.8	13.8	-10.5912	-10.8108	-10.5912	-10.8108	-32.6014	-20.2703	-100.1007917	3.39E+00	-4.93E-06	2.47E+01	-3.62E-05	6.81E+01	-9.94E-05	8.25E+01	-1.18E-04
(2-87)	FINAL	2.8912	-0.5319	0	1.3086	4.2495	4.6132	1.7507	3.8864	4.0443	0.7689	13.8	13.8	-13.7371	-3.4658	-8.5867	-15.4318	-36.35	-24.0189	-0.0002254	1.97E+00	6.55E-01	1.62E+01	5.39E+00	5.82E+01	1.94E+01	7.87E+01	2.62E+01
(4-67)	INITIAL	0	0	0	4.6	4.6	4.6	4.6	4.6	4.6	4.6	13.8	13.8	-10.5912	-10.8108	-10.5912	-10.8108	-32.6014	-20.2703	-100.1007917	3.39E+00	-4.93E-06	2.47E+01	-3.62E-05	6.81E+01	-9.94E-05	8.25E+01	-1.18E-04
(4-67)	FINAL	2.3168	0.5311	0	1.4955	3.3511	5.4689	6.2851	6.2931	5.5251	3.0328	13.8	13.8	-12.6145	-5.365	-8.4723	-12.8819	-34.1749	-21.8438	-0.0002264	1.99E+00	6.62E-01	1.62E+01	5.40E+00	5.71E+01	1.90E+01	7.63E+01	2.54E+01
(7-96)	INITIAL	0	0	0	4.6	4.6	4.6	4.6	4.6	4.6	4.6	13.8	13.8	-10.5912	-10.8108	-10.5912	-10.8108	-32.6014	-20.2703	-100.1007917	3.39E+00	-4.93E-06	2.47E+01	-3.62E-05	6.81E+01	-9.94E-05	8.25E+01	-1.18E-04
(7-96)	FINAL	-0.9394	1.7583	0	2.0887	3.4068	6.5931	9.4428	4.9598	3.2525	0.9307	13.8	13.8	-11.5787	-1.1951	-13.7787	-14.0963	-35.0449	-22.7138	-0.0002283	1.97E+00	6.56E-01	1.62E+01	5.39E+00	5.81E+01	1.94E+01	7.84E+01	2.61E+01
(8-67)	INITIAL	0	0	0	4.6	4.6	4.6	4.6	4.6	4.6	4.6	13.8	13.8	-10.5912	-10.8108	-10.5912	-10.8108	-32.6014	-20.2703	-100.1007917	3.39E+00	-4.93E-06	2.47E+01	-3.62E-05	6.81E+01	-9.94E-05	8.25E+01	-1.18E-04
(8-67)	FINAL	4.9556	0.7819	0	0.4555	2.1687	2.8426	0.1593	5.6558	11.085	1.8789	13.8	13.8	-13.8345	-2.4984	-9.7902	-11.72	-35.0519	-22.7208	-0.0002305	1.97E+00	6.57E-01	1.61E+01	5.35E+00	5.62E+01	1.87E+01	7.50E+01	2.50E+01
(10-67)	INITIAL	0	0	0	4.6	4.6	4.6	4.6	4.6	4.6	4.6	13.8	13.8	-10.5912	-10.8108	-10.5912	-10.8108	-32.6014	-20.2703	-100.1007917	3.39E+00	-4.93E-06	2.47E+01	-3.62E-05	6.81E+01	-9.94E-05	8.25E+01	-1.18E-04
(10-67)	FINAL	-1.1716	-1.6228	0	0.7626	2.0148	5.2296	5.3613	3.7768	5.9684	6.1196	13.8	13.8	-10.4576	-3.6864	-8.5704	-12.0451	-36.2906	-23.9595	-0.0002305	1.98E+00	6.58E-01	1.61E+01	5.37E+00	5.67E+01	1.89E+01	7.58E+01	2.52E+01
(7-1)	INITIAL	0	0	0	4.6	4.6	4.6	4.6	4.6	4.6	4.6	13.8	13.8	-10.5912	-10.8108	-10.5912	-10.8108	-32.6014	-20.2703	-100.1007917	3.39E+00	-4.93E-06	2.47E+01	-3.62E-05	6.81E+01	-9.94E-05	8.25E+01	-1.18E-04
(7-1)	FINAL	3.0984	2.9692	0	2.7362	3.8063	6.5463	8.6667	1.285	4.5594	1.1467	13.8	13.8	-12.6122	-5.1663	-11.0995	-14.6089	-33.582	-21.2509	-0.0002318	1.99E+00	6.63E-01	1.63E+01	5.42E+00	5.77E+01	1.92E+01	7.73E+01	2.58E+01
(6-40)	INITIAL	0	0	0	4.6	4.6	4.6	4.6	4.6	4.6	4.6	13.8	13.8	-10.5912	-10.8108	-10.5912	-10.8108	-32.6014	-20.2703	-100.1007917	3.39E+00	-4.93E-06	2.47E+01	-3.62E-05	6.81E+01	-9.94E-05	8.25E+01	-1.18E-04
(6-40)	FINAL	1.9812	3.9936	0	3.5887	2.5452	6.8857	5.045	1.4101	4.0541	5.2224	13.8	13.8	-9.7772	-4.2016	-12.6692	-16.6148	-33.046	-20.7149	-0.000232	1.95E+00	6.48E-01	1.60E+01	5.33E+00	5.77E+01	1.92E+01	7.79E+01	2.60E+01
(3-68)	INITIAL	0	0	0	4.6	4.6	4.6	4.6	4.6	4.6	4.6	13.8	13.8	-10.5912	-10.8108	-10.5912	-10.8108	-32.6014	-20.2703	-100.1007917	3.39E+00	-4.93E-06	2.47E+01	-3.62E-05	6.81E+01	-9.94E-05	8.25E+01	-1.18E-04
(3-68)	FINAL	2.9487	0.142	0	0.5577	4.4508	0.9551	6.8404	2.4956	5.5436	2.6255	13.8	13.8	-15.8611	-3.9159	-12.5081	-13.6899	-33.6036	-21.2725	-0.0002324	1.98E+00	6.60E-01	1.62E+01	5.39E+00	5.69E+01	1.89E+01	7.60E+01	2.53E+01
(7-8)	INITIAL	0	0	0	4.6	4.6	4.6	4.6	4.6	4.6	4.6	13.8	13.8	-10.5912	-10.8108	-10.5912	-10.8108	-32.6014	-20.2703	-100.1007917	3.39E+00	-4.93E-06	2.47E+01	-3.62E-05	6.81E+01	-9.94E-05	8.25E+01	-1.18E-04
(7-8)	FINAL	5.3336	2.3392	0	0.9192	2.0315	10.4427	2.799	4.2154	7.1679	1.2988	13.8	13.8	-13.7151	-4.8486	-12.3865	-13.2876	-33.9149	-21.5838	-0.0002339	2.00E+00	6.65E-01	1.63E+01	5.44E+00	5.78E+01	1.93E+01	7.75E+01	2.58E+01
(6-14)	INITIAL	0	0	0	4.6	4.6	4.6	4.6	4.6	4.6	4.6	13.8	13.8	-10.5912	-10.8108	-10.5912	-10.8108	-32.6014	-20.2703	-100.1007917	3.39E+00	-4.93E-06	2.47E+01	-3.62E-05	6.81E+01	-9.94E-05	8.25E+01	-1.18E-04
(6-14)	FINAL	2.9012	-0.5615	0	1.5708	3.737	8.2202	2.1092	2.8813	6.9214	2.1219	13.8	13.8	-14.8339	-5.51	-11.1962	-14.0546	-35.3973	-23.0662	-0.0002346	1.93E+00	6.45E-01	1.60E+01	5.32E+00	5.82E+01	1.94E+01	7.90E+01	2.63E+01
(10-2)	INITIAL	0	0	0	4.6	4.6	4.6	4.6	4.6	4.6	4.6	13.8	13.8	-10.5912	-10.8108	-10.5912	-10.8108	-32.6014	-20.2703	-100.1007917	3.39E+00	-4.93E-06	2.47E+01	-3.62E-05	6.81E+01	-9.94E-05	8.25E+01	-1.18E-04
(10-2)	FINAL	1.5428	2.1909	0	4.3343	3.3178	3.7256	5.0271	1.6202	5.0029	0.9901	13.8	13.8	-14.3718	-3.7932	-14.6119	-15.7291	-33.321	-20.9899	-0.0002347	1.93E+00	6.42E-01	1.59E+01	5.29E+00	5.75E+01	1.92E+01	7.80E+01	2.60E+01
(3-23)	INITIAL	0	0	0	4.6	4.6	4.6	4.6	4.6	4.6	4.6	13.8	13.8	-10.5912	-10.8108	-10.5912	-10.8108	-32.6014	-20.2703	-100.1007917	3.39E+00	-4.93E-06	2.47E+01	-3.62E-05	6.81E+01	-9.94E-05	8.25E+01	-1.18E-04
(3-23)	FINAL	1.8832	-2.7536	0	1.9732	0.256	0.8474	1.5008	8.5312	2.7307	0.5725	13.8	13.8	-13.7817	-8.3897	-8.9927	-15.6837	-40.0128	-27.6817	-0.0002353	1.90E+00	6.33E-01	1.57E+01	5.22E+00	5.70E+01	1.90E+01	7.73E+01	2.58E+01
(4-32)	INITIAL	0	0	0	4.6	4.6	4.6	4.6	4.6	4.6	4.6	13.8	13.8	-10.5912	-10.8108	-10.5912	-10.8108	-32.6014	-20.2703	-100.1007917	3.39E+00	-4.93E-06	2.47E+01	-3.62E-05	6.81E+01	-9.94E-05	8.25E+01	-1.18E-04
(4-32)	FINAL	3.1905	2.2312	0	0.1678	3.8774	2.8814	4.5358	2.9891	9.558	2.6875	13.8	13.8	-13.1229	-1.7118	-8.5713	-12.9388	-32.9253	-20.5942	-0.0002358	1.96E+00	6.52E-01	1.61E+01	5.37E+00	5.82E+01	1.94E+01	7.88E+01	2.63E+01
(7-77)	INITIAL	0	0	0	4.6	4.6	4.6	4.6	4.6	4.6	4.6	13.8	13.8	-10.5912	-10.8108	-10.5912	-10.8108	-32.6014	-20.2703	-100.1007917	3.39E+00	-4.93E-06	2.47E+01	-3.62E-05	6.81E+01	-9.94E-05	8.25E+01	-1.18E-04
(7-77)	FINAL	3.8834	-0.4599	0	3.1909	3.7099	3.0578	5.559	5.1305	5.1969	0.5638	13.8	13.8	-15.32	-4.3375	-12.5341	-14.1086	-35.7968	-23.4657	-0.0002359	1.97E+00	6.56E-01	1.61E+01	5.35E+00	5.63E+01	1.88E+01	7.52E+01	2.50E+01
(3-73)	INITIAL	0	0	0	4.6	4.6	4.6	4.6	4.6	4.6	4.6	13.8	13.8	-10.5912	-10.8108	-10.5912	-10.8108	-32.6014	-20.2703	-100.1007917	3.39E+00	-4.93E-06	2.47E+01	-3.62E-05	6.81E+01	-9.94E-05	8.25E+01	-1.18E-04
(3-73)	FINAL	3.8518	0.2631	0	0.7522	4.3966	9.0585	3.4914	2.8551	5.9321	3.0488	13.8	13.8	-14.1917	-5.7286	-9.6559	-13.0651	-33.8596	-21.5285	-0.0002364	1.92E+00	6.38E-01	1.57E+01	5.24E+00	5.64E+01	1.88E+01	7.61E+01	2.54E+01
(10-16)	INITIAL	0	0	0	4.6	4.6	4.6	4.6	4.6	4.6	4.6	13.8	13.8	-10.5912	-10.8108	-10.5912	-10.8108	-32.6014	-20.2703	-100.1007917	3.39E+00	-4.93E-06	2.47E+01	-3.62E-05	6.81E+01	-9.94E-05	8.25E+01	-1.18E-04
(10-16)	FINAL	-2.3137	-4.0769	0	0.6326	1.8812	4.377	5.4254	2.5275	6.2299	5.2889	13.8	13.8	-15.5563	-3.5462	-10.6948	-12.228	-37.4987	-25.1676	-0.0002372	1.93E+00	6.41E-01	1.59E+01	5.28E+00	5.73E+01	1.91E+01	7.75E+01	2.58E+01
(10-36)	INITIAL	0	0	0	4.6	4.6	4.6	4.6	4.6	4.6	4.6	13.8	13.8	-10.5912	-10.8108	-10.5912	-10.8108	-32.6014	-20.2703	-100.1007917	3.39E+00	-4.93E-06	2.47E+01	-3.62E-05	6.81E+01	-9.94E-05	8.25E+01	-1.18E-04
(10-36)	FINAL	0.587	1.5342	0	0.7204	3.2569	6.4908	4.96	3.5912	3.2617	0.6024	13.8	13.8	-10.5292	-6.367	-10.298	-15.1502	-36.4465	-24.1154	-0.0002373	1.94E+00	6.46E-01	1.59E+01	5.30E+00	5.70E+01	1.90E+01	7.69E+01	2.56E+01
(8-50)	INITIAL	0	0	0	4.6	4.6	4.6	4.6	4.6	4.6	4.6	13.8	13.8	-10.5912	-10.8108	-10.5912	-10.8108	-32.6014	-20.2703	-100.1007917	3.39E+00	-4.93E-06	2.47E+01	-3.62E-05	6.81E+01	-9.94E-05	8.25E+01	-1.18E-04
(8-50)	FINAL	2.1161	2.7751	0	0.2849	4.2957	6.7559	4.8958	8.351	5.3191	0.2223	13.8	13.8	-14.4991	-6.6295	-11.1447	-15.7017	-34.0833	-21.7522	-0.0002375	1.94E+00	6.47E-01	1.60E+01	5.32E+00	5.77E+01	1.92E+01	7.80E+01	2.60E+01
(2-42)	INITIAL	0	0	0	4.6	4.6	4.6	4.6	4.6	4.6	4.6	13.8	13.8	-10.5912	-10.8108	-10.5912	-10.8108	-32.6014	-20.2703	-100.1007917	3.39E+00	-4.93E-06	2.47E+01	-3.62E-05	6.81E+01	-9.94E-05	8.25E+01	-1.18E-04
(2-42)	FINAL	3.0868	-0.8649	0	1.1506	0.6484	4.7837	9.9242	9.1726	4.2796	1.6532	13.8	13.8	-14.3644	-8.1227	-8.9561	-13.6422	-38.2994	-25.9683	-0.0002393	1.98E+00	6.60E-01	1.62E+01	5.41E+00	5.81E+01	1.93E+01	7.82E+01	2.60E+01
(8-62)	INITIAL	0	0	0	4.6	4.6	4.6	4.6	4.6	4.6	4.6	13.8	13.8	-10.5912	-10.8108	-10.5912	-10.8108	-32.6014	-20.2703	-100.1007917	3.39E+00	-4.93E-06	2.47E+01	-3.62E-05	6.81E+01	-9.94E-05	8.25E+01	-1.18E-04
(8-62)	FINAL	-2.3363	-2.9203	0	3.882	3.1741	3.6551	6.1023	8.231	4.4222	1.7476	13.8	13.8	-9.9756	-4.3047	-10.1726	-14.3271	-37.6795	-25.3484	-0.0002394	1.94E+00	6.44E-01	1.59E+01	5.28E+00	5.65E+01	1.88E+01	7.60E+01	2.53E+01
(3-46)	INITIAL	0	0	0	4.6	4.6	4.6	4.6	4.6	4.6	4.6	13.8	13.8	-10.5912	-10.8108	-10.5912	-10.8108	-32.6014	-20.2703	-100.1007917	3.39E+00	-4.93E-06	2.47E+01	-3.62E-05	6.81E+01	-9.94E-05	8.25E+01	-1.18E-04
(3-46)	FINAL	5.1031	0.0593	0	2.0745	0.7487	4.4331	1.0938	5.2842	9.1561	5.8927	13.8	13.8	-16.4747	-4.2133	-10.3643	-9.7669	-32.6633	-20.3322	-0.0002417	1.94E+00	6.44E-01	1.59E+01	5.29E+00	5.67E+01	1.89E+01	7.64E+01	2.55E+01
(3-56)	INITIAL	0	0	0	4.6	4.6	4.6	4.6	4.6	4.6	4.6	13.8	13.8	-10.5912	-10.8108	-10.5912	-10.8108	-32.6014	-20.2703	-100.1007917	3.39E+00	-4.93E-06	2.47E+01	-3.62E-05	6.81E+01	-9.94E-05	8.25E+01	-1.18E-04
(3-56)	FINAL	2.2945	1.2655	0	1.2918	5.183	2.8996	4.5745	10.4258	8.2358	1.6853	13.8	13.8	-14.5643	-4.5991	-10.4411	-13.1241	-33.3105	-20.9794	-0.0002433	1.98E+00	6.57E-01	1.61E+01	5.37E+00	5.69E+01	1.89E+01	7.61E+01	2.54E+01
(4-23)	INITIAL	0	0	0	4.6	4.6	4.6	4.6	4.6	4.6	4.6	13.8	13.8	-10.5912	-10.8108	-10.5912	-10.8108	-32.6014	-20.2703	-100.1007917	3.39E+00	-4.93E-06	2.47E+01	-3.62E-05	6.81E+01	-9.94E-05	8.25E+01	-1.18E-04
(4-23)	FINAL	3.3882	-2.9962	0	2.8095	3.9658	4.7313	8.5693	5.3202	3.9632	2.1748	13.8	13.8	-15.4211	-0.0775	-9.8169	-13.2968	-37.6013	-25.2702	-0.000244	1.94E+00	6.46E-01	1.60E+01	5.32E+00	5.78E+01	1.93E+01	7.83E+01	2.61E+01
(2-20)	INITIAL	0	0	0	4.6	4.6	4.6	4.6	4.6	4.6	4.6	13.8	13.8	-10.5912	-10.8108	-10.5912	-10.8108	-32.6014	-20.2703	-100.1007917	3.39E+00	-4.93E-06	2.47E+01	-3.62E-05	6.81E+01	-9.94E-05	8.25E+01	-1.18E-04
(2-20)	FINAL	6.6347	0.3517	0	0.6755	2.3887	1.193	7.9913	4.6478	5.2349	2.7932	13.8	13.8	-15.1119	-10.0683	-9.5333	-13.2675	-35.0232	-22.6921	-0.000245	1.92E+00	6.41E-01	1.59E+01	5.29E+00	5.79E+01	1.93E+01	7.87E+01	2.62E+01
(10-75)	INITIAL	0	0	0	4.6	4.6	4.6	4.6	4.6	4.6	4.6	13.8	13.8	-10.5912	-10.8108	-10.5912	-10.8108	-32.6014	-20.2703	-100.1007917	3.39E+00	-4.93E-06	2.47E+01	-3.62E-05	6.81E+01	-9.94E-05	8.25E+01	-1.18E-04
(10-75)	FINAL	3.2403	-3.0514	0	2.6642	0.1747	6.9451	1.9734	2.841	5.8985	3.823	13.8	13.8	-14.6859	-5.7655	-10.3655	-12.3294	-36.3384	-24.0073	-0.0002475	1.99E+00	6.61E-01	1.62E+01	5.39E+00	5.68E+01	1.89E+01	7.58E+01	2.53E+01
(4-68)	INITIAL	0	0	0	4.6	4.6	4.6	4.6	4.6	4.6	4.6	13.8	13.8	-10.5912	-10.8108	-10.5912	-10.8108	-32.6014	-20.2703	-100.1007917	3.39E+00	-4.93E-06	2.47E+01	-3.62E-05	6.81E+01	-9.94E-05	8.25E+01	-1.18E-04
(4-68)	FINAL	5.6082	2.2874	0	3.6031	3.3024	2.495	3.9347	5.6345	4.7959	0.9136	13.8	13.8	-13.1345	-3.527	-11.68	-14.4459	-32.9048	-20.5737	-0.0002478	1.98E+00	6.60E-01	1.62E+01	5.39E+00	5.73E+01	1.91E+01	7.68E+01	2.56E+01
(4-48)	INITIAL	0	0	0	4.6	4.6	4.6	4.6	4.6	4.6	4.6	13.8	13.8	-10.5912	-10.8108	-10.5912	-10.8108	-32.6014	-20.2703	-100.1007917	3.39E+00	-4.93E-06	2.47E+01	-3.62E-05	6.81E+01	-9.94E-05	8.25E+01	-1.18E-04
(4-48)	FINAL	7.1315	-0.5858	0	0.3227	1.4131	4.4989	0.8213	7.6222	4.8636	2.2695	13.8	13.8	-17.1921	-11.334	-7.781	-13.9246	-37.0722	-24.7411	-0.0002489	2.00E+00	6.66E-01	1.63E+01	5.45E+00	5.79E+01	1.93E+01	7.76E+01	2.59E+01
(6-8)	INITIAL	0	0	0	4.6	4.6	4.6	4.6	4.6	4.6	4.6	13.8	13.8	-10.5912	-10.8108	-10.5912	-10.8108	-32.6014	-20.2703	-100.1007917	3.39E+00	-4.93E-06	2.47E+01	-3.62E-05	6.81E+01	-9.94E-05	8.25E+01	-1.18E-04
(6-8)	FINAL	2.5404	1.1784	0	1.68	1.7281	4.617	11.1843	5.5755	5.6045	3.3454	13.8	13.8	-11.4257	-3.9967	-10.8986	-12.8285	-33.6065	-21.2754	-0.0002502	2.00E+00	6.65E-01	1.63E+01	5.43E+00	5.75E+01	1.92E+01	7.70E+01	2.56E+01
(5-44)	INITIAL	0	0	0	4.6	4.6	4.6	4.6	4.6	4.6	4.6	13.8	13.8	-10.5912	-10.8108	-10.5912	-10.8108	-32.6014	-20.2703	-100.1007917	3.39E+00	-4.93E-06	2.47E+01	-3.62E-05	6.81E+01	-9.94E-05	8.25E+01	-1.18E-04
(5-44)	FINAL	1.8253	-2.7862	0	1.306	3.5494	6.4521	7.7475	6.6743	5.8023	4.4206	13.8	13.8	-14.1415	-6.8438	-9.4627	-11.6085	-35.9689	-23.6378	-0.0002519	1.94E+00	6.44E-01	1.59E+01	5.30E+00	5.75E+01	1.92E+01	7.79E+01	2.59E+01
(7-32)	INITIAL	0	0	0	4.6	4.6	4.6	4.6	4.6	4.6	4.6	13.8	13.8	-10.5912	-10.8108	-10.5912	-10.8108	-32.6014	-20.2703	-100.1007917	3.39E+00	-4.93E-06	2.47E+01	-3.62E-05	6.81E+01	-9.94E-05	8.25E+01	-1.18E-04
(7-32)	FINAL	5.6179	-1.0935	0	2.1037	0.8274	1.9096	6.6859	8.0912	4.4935	0.4868	13.8	13.8	-14.7678	-8.2682	-12.3884	-15.0034	-36.3104	-23.9793	-0.0002519	1.93E+00	6.44E-01	1.59E+01	5.30E+00	5.77E+01	1.92E+01	7.82E+01	2.61E+01
(6-86)	INITIAL	0	0	0	4.6	4.6	4.6	4.6	4.6	4.6	4.6	13.8	13.8	-10.5912	-10.8108	-10.5912	-10.8108	-32.6014	-20.2703	-100.1007917	3.39E+00	-4.93E-06	2.47E+01	-3.62E-05	6.81E+01	-9.94E-05	8.25E+01	-1.18E-04
(6-86)	FINAL	3.6	-2.3276	0	1.358	4.9317	3.8706	1.6336	4.8995	6.2402	3.8344	13.8	13.8	-17.4609	-7.8276	-11.156	-11.8647	-35.2356	-22.9045	-0.0002527	1.94E+00	6.46E-01	1.59E+01	5.30E+00	5.69E+01	1.90E+01	7.67E+01	2.55E+01
(6-58)	INITIAL	0	0	0	4.6	4.6	4.6	4.6	4.6	4.6	4.6	13.8	13.8	-10.5912	-10.8108	-10.5912	-10.8108	-32.6014	-20.2703	-100.1007917	3.39E+00	-4.93E-06	2.47E+01	-3.62E-05	6.81E+01	-9.94E-05	8.25E+01	-1.18E-04
(6-58)	FINAL	1.2707	-1.7001	0	0.4301	0.8055	1.1528	3.2853	10.161	7.9287	5.3118	13.8	13.8	-14.1594	-3.5185	-10.7274	-10.9439	-35.5899	-23.2588	-0.0002528	1.95E+00	6.51E-01	1.59E+01	5.31E+00	5.60E+01	1.87E+01	7.48E+01	2.49E+01
(3-93)	INITIAL	0	0	0	4.6	4.6	4.6	4.6	4.6	4.6	4.6	13.8	13.8	-10.5912	-10.8108	-10.5912	-10.8108	-32.6014	-20.2703	-100.1007917	3.39E+00	-4.93E-06	2.47E+01	-3.62E-05	6.81E+01	-9.94E-05	8.25E+01	-1.18E-04
(3-93)	FINAL	1.838	1.4697	0	4.0179	2.5237	4.1369	4.5658	2.2793	6.6024	1.5448	13.8	13.8	-13.6662	-3.9974	-11.5025	-14.7065	-33.247	-20.9159	-0.0002538	1.93E+00	6.43E-01	1.59E+01	5.28E+00	5.69E+01	1.89E+01	7.67E+01	2.55E+01
(5-54)	INITIAL	0	0	0	4.6	4.6	4.6	4.6	4.6	4.6	4.6	13.8	13.8	-10.5912	-10.8108	-10.5912	-10.8108	-32.6014	-20.2703	-100.1007917	3.39E+00	-4.93E-06	2.47E+01	-3.62E-05	6.81E+01	-9.94E-05	8.25E+01	-1.18E-04
(5-54)	FINAL	3.2956	-0.7839	0	1.4858	4.9014	3.8278	2.3454	2.0597	6.243	2.1913	13.8	13.8	-15.7798	-7.6348	-10.5158	-13.1413	-35.4424	-23.1113	-0.0002542	1.94E+00	6.47E-01	1.60E+01	5.34E+00	5.82E+01	1.94E+01	7.90E+01	2.63E+01
(5-86)	INITIAL	0	0	0	4.6	4.6	4.6	4.6	4.6	4.6	4.6	13.8	13.8	-10.5912	-10.8108	-10.5912	-10.8108	-32.6014	-20.2703	-100.1007917	3.39E+00	-4.93E-06	2.47E+01	-3.62E-05	6.81E+01	-9.94E-05	8.25E+01	-1.18E-04
(5-86)	FINAL	3.2473	-0.6528	0	3.9641	1.3817	0.1951	4.6184	2.8172	3.6243	1.1154	13.8	13.8	-14.0495	-6.0132	-10.0187	-14.649	-36.6915	-24.3604	-0.0002544	1.99E+00	6.62E-01	1.63E+01	5.43E+00	5.81E+01	1.94E+01	7.82E+01	2.60E+01
(9-21)	INITIAL	0	0	0	4.6	4.6	4.6	4.6	4.6	4.6	4.6	13.8	13.8	-10.5912	-10.8108	-10.5912	-10.8108	-32.6014	-20.2703	-100.1007917	3.39E+00	-4.93E-06	2.47E+01	-3.62E-05	6.81E+01	-9.94E-05	8.25E+01	-1.18E-04
(9-21)	FINAL	1.1873	-1.3032	0	4.0231	2.6201	1.1581	4.7074	7.3047	4.4093	0.8162	13.8	13.8	-13.4744	-3.8278	-11.7701	-15.1619	-37.2218	-24.8907	-0.0002551	1.99E+00	6.63E-01	1.62E+01	5.39E+00	5.64E+01	1.88E+01	7.51E+01	2.50E+01
(4-33)	INITIAL	0	0	0	4.6	4.6	4.6	4.6	4.6	4.6	4.6	13.8	13.8	-10.5912	-10.8108	-10.5912	-10.8108	-32.6014	-20.2703	-100.1007917	3.39E+00	-4.93E-06	2.47E+01	-3.62E-05	6.81E+01	-9.94E-05	8.25E+01	-1.18E-04
(4-33)	FINAL	1.9948	-0.858	0	2.264	5.7626	0.9193	1.55	7.0698	9.2282	0.6412	13.8	13.8	-13.9746	-6.4993	-10.9729	-14.6816	-35.9785	-23.6474	-0.0002553	1.94E+00	6.47E-01	1.59E+01	5.29E+00	5.63E+01	1.88E+01	7.56E+01	2.52E+01
(7-35)	INITIAL	0	0	0	4.6	4.6	4.6	4.6	4.6	4.6	4.6	13.8	13.8	-10.5912	-10.8108	-10.5912	-10.8108	-32.6014	-20.2703	-100.1007917	3.39E+00	-4.93E-06	2.47E+01	-3.62E-05	6.81E+01	-9.94E-05	8.25E+01	-1.18E-04
(7-35)	FINAL	1.8892	1.886	0	2.5639	5.0058	5.0787	5.1124	2.2435	3.6237	0.6338	13.8	13.8	-11.5976	-3.7474	-9.6001	-15.4022	-34.2318	-21.9007	-0.0002555	1.99E+00	6.64E-01	1.62E+01	5.41E+00	5.68E+01	1.89E+01	7.58E+01	2.53E+01
(4-55)	INITIAL	0	0	0	4.6	4.6	4.6	4.6	4.6	4.6	4.6	13.8	13.8	-10.5912	-10.8108	-10.5912	-10.8108	-32.6014	-20.2703	-100.1007917	3.39E+00	-4.93E-06	2.47E+01	-3.62E-05	6.81E+01	-9.94E-05	8.25E+01	-1.18E-04
(4-55)	FINAL	0.4503	-0.9305	0	3.7652	0.374	1.7777	5.0091	0.7256	6.5436	4.5248	13.8	13.8	-13.4154	-1.9684	-12.3241	-12.3691	-35.2167	-22.8856	-0.0002561	1.94E+00	6.45E-01	1.58E+01	5.27E+00	5.60E+01	1.87E+01	7.51E+01	2.50E+01
(5-21)	INITIAL	0	0	0	4.6	4.6	4.6	4.6	4.6	4.6	4.6	13.8	13.8	-10.5912	-10.8108	-10.5912	-10.8108	-32.6014	-20.2703	-100.1007917	3.39E+00	-4.93E-06	2.47E+01	-3.62E-05	6.81E+01	-9.94E-05	8.25E+01	-1.18E-04
(5-21)	FINAL	3.8838	0.3732	0	2.4079	2.5572	1.4789	4.9386	2.0958	5.5734	2.3207	13.8	13.8	-15.3597	-6.3296	-13.5707	-13.8156	-34.2063	-21.8752	-0.0002568	1.91E+00	6.35E-01	1.57E+01	5.23E+00	5.66E+01	1.89E+01	7.66E+01	2.55E+01
(8-99)	INITIAL	0	0	0	4.6	4.6	4.6	4.6	4.6	4.6	4.6	13.8	13.8	-10.5912	-10.8108	-10.5912	-10.8108	-32.6014	-20.2703	-100.1007917	3.39E+00	-4.93E-06	2.47E+01	-3.62E-05	6.81E+01	-9.94E-05	8.25E+01	-1.18E-04
(8-99)	FINAL	-2.6371	-3.1731	0	0.5941	0.6771	1.3923	4.8575	7.7999	3.7849	4.6916	13.8	13.8	-8.8036	-1.739	-7.6511	-11.5275	-37.6618	-25.3307	-0.0002577	1.98E+00	6.58E-01	1.62E+01	5.40E+00	5.79E+01	1.93E+01	7.80E+01	2.60E+01
(8-60)	INITIAL	0	0	0	4.6	4.6	4.6	4.6	4.6	4.6	4.6	13.8	13.8	-10.5912	-10.8108	-10.5912	-10.8108	-32.6014	-20.2703	-100.1007917	3.39E+00	-4.93E-06	2.47E+01	-3.62E-05	6.81E+01	-9.94E-05	8.25E+01	-1.18E-04
(8-60)	FINAL	0.2637	1.9064	0	0.5792	5.3127	4.919	6.1752	1.6041	4.7043	1.4765	13.8	13.8	-14.4933	-1.5119	-12.0163	-15.1045	-34.4079	-22.0768	-0.0002583	1.94E+00	6.46E-01	1.60E+01	5.33E+00	5.81E+01	1.93E+01	7.88E+01	2.62E+01
(10-51)	INITIAL	0	0	0	4.6	4.6	4.6	4.6	4.6	4.6	4.6	13.8	13.8	-10.5912	-10.8108	-10.5912	-10.8108	-32.6014	-20.2703	-100.1007917	3.39E+00	-4.93E-06	2.47E+01	-3.62E-05	6.81E+01	-9.94E-05	8.25E+01	-1.18E-04
(10-51)	FINAL	1.7999	-1.2538	0	4.8034	2.3148	5.3347	8.6387	4.718	5.623	2.231	13.8	13.8	-14.9068	-0.1516	-11.0667	-13.1969	-35.037	-22.7059	-0.0002584	1.97E+00	6.57E-01	1.62E+01	5.39E+00	5.79E+01	1.93E+01	7.80E+01	2.60E+01
(6-54)	INITIAL	0	0	0	4.6	4.6	4.6	4.6	4.6	4.6	4.6	13.8	13.8	-10.5912	-10.8108	-10.5912	-10.8108	-32.6014	-20.2703	-100.1007917	3.39E+00	-4.93E-06	2.47E+01	-3.62E-05	6.81E+01	-9.94E-05	8.25E+01	-1.18E-04
(6-54)	FINAL	0.4386	-0.5405	0	1.5182	3.288	3.9917	5.1795	0.393	4.9328	6.8303	13.8	13.8	-11.7917	-6.9783	-11.1606	-14.4828	-37.0124	-24.6813	-0.0002587	1.99E+00	6.61E-01	1.62E+01	5.40E+00	5.73E+01	1.91E+01	7.68E+01	2.56E+01
(6-97)	INITIAL	0	0	0	4.6	4.6	4.6	4.6	4.6	4.6	4.6	13.8	13.8	-10.5912	-10.8108	-10.5912	-10.8108	-32.6014	-20.2703	-100.1007917	3.39E+00	-4.93E-06	2.47E+01	-3.62E-05	6.81E+01	-9.94E-05	8.25E+01	-1.18E-04
(6-97)	FINAL	4.0132	2.3747	0	0.7797	2.8056	13.692	5.9787	1.0825	4.7589	7.7111	13.8	13.8	-11.8651	-4.281	-9.0083	-12.4885	-33.4588	-21.1277	-0.0002592	1.97E+00	6.55E-01	1.62E+01	5.39E+00	5.80E+01	1.93E+01	7.82E+01	2.60E+01
(10-19)	INITIAL	0	0	0	4.6	4.6	4.6	4.6	4.6	4.6	4.6	13.8	13.8	-10.5912	-10.8108	-10.5912	-10.8108	-32.6014	-20.2703	-100.1007917	3.39E+00	-4.93E-06	2.47E+01	-3.62E-05	6.81E+01	-9.94E-05	8.25E+01	-1.18E-04
(10-19)	FINAL	3.2841	0.3656	0	0.9521	2.2128	5.1141	2.711	6.8171	4.9608	1.4659	13.8	13.8	-10.8544	-8.2569	-7.8068	-14.8573	-34.398	-22.0669	-0.0002609	1.92E+00	6.40E-01	1.58E+01	5.27E+00	5.70E+01	1.90E+01	7.71E+01	2.57E+01
(9-44)	INITIAL	0	0	0	4.6	4.6	4.6	4.6	4.6	4.6	4.6	13.8	13.8	-10.5912	-10.8108	-10.5912	-10.8108	-32.6014	-20.2703	-100.1007917	3.39E+00	-4.93E-06	2.47E+01	-3.62E-05	6.81E+01	-9.94E-05	8.25E+01	-1.18E-04
(9-44)	FINAL	0.0721	-1.3766	0	0.8132	2.1821	4.6746	8.3212	5.5155	4.5712	1.1984	13.8	13.8	-13.2501	-5.946	-8.2425	-15.0447	-37.097	-24.7659	-0.0002611	1.95E+00	6.50E-01	1.59E+01	5.30E+00	5.61E+01	1.87E+01	7.50E+01	2.50E+01
(3-89)	INITIAL	0	0	0	4.6	4.6	4.6	4.6	4.6	4.6	4.6	13.8	13.8	-10.5912	-10.8108	-10.5912	-10.8108	-32.6014	-20.2703	-100.1007917	3.39E+00	-4.93E-06	2.47E+01	-3.62E-05	6.81E+01	-9.94E-05	8.25E+01	-1.18E-04
(3-89)	FINAL	3.7249	-0.9014	0	3.4536	2.0492	6.0134	1.154	10.1968	5.4041	1.6766	13.8	13.8	-15.1559	-5.5742	-8.9462	-12.9721	-35.5862	-23.2551	-0.0002613	1.91E+00	6.36E-01	1.58E+01	5.25E+00	5.72E+01	1.91E+01	7.76E+01	2.59E+01
(9-0)	INITIAL	0	0	0	4.6	4.6	4.6	4.6	4.6	4.6	4.6	13.8	13.8	-10.5912	-10.8108	-10.5912	-10.8108	-32.6014	-20.2703	-100.1007917	3.39E+00	-4.93E-06	2.47E+01	-3.62E-05	6.81E+01	-9.94E-05	8.25E+01	-1.18E-04
(9-0)	FINAL	6.9109	1.8506	0	3.4759	0.9057	2.8293	3.0126	8.5106	4.1508	1.0605	13.8	13.8	-15.4367	-5.24	-10.515	-14.4602	-34.8172	-22.4861	-0.0002619	2.00E+00	6.67E-01	1.63E+01	5.43E+00	5.68E+01	1.89E+01	7.56E+01	2.52E+01
(6-49)	INITIAL	0	0	0	4.6	4.6	4.6	4.6	4.6	4.6	4.6	13.8	13.8	-10.5912	-10.8108	-10.5912	-10.8108	-32.6014	-20.2703	-100.1007917	3.39E+00	-4.93E-06	2.47E+01	-3.62E-05	6.81E+01	-9.94E-05	8.25E+01	-1.18E-04
(6-49)	FINAL	0.7024	-2.0822	0	1.7445	5.4902	3.2796	4.3809	4.6561	4.7787	0.9246	13.8	13.8	-15.4336	-8.5947	-10.9597	-14.9139	-37.6323	-25.3012	-0.0002623	1.95E+00	6.49E-01	1.59E+01	5.30E+00	5.61E+01	1.87E+01	7.50E+01	2.50E+01
(9-72)	INITIAL	0	0	0	4.6	4.6	4.6	4.6	4.6	4.6	4.6	13.8	13.8	-10.5912	-10.8108	-10.5912	-10.8108	-32.6014	-20.2703	-100.1007917	3.39E+00	-4.93E-06	2.47E+01	-3.62E-05	6.81E+01	-9.94E-05	8.25E+01	-1.18E-04
(9-72)	FINAL	1.69	-0.6447	0	2.9333	1.8037	4.5686	2.6886	0.5196	6.1586	3.1216	13.8	13.8	-12.1289	-5.4899	-9.9999	-12.1928	-35.792	-23.4609	-0.000264	1.97E+00	6.56E-01	1.61E+01	5.36E+00	5.68E+01	1.89E+01	7.60E+01	2.53E+01
(6-50)	INITIAL	0	0	0	4.6	4.6	4.6	4.6	4.6	4.6	4.6	13.8	13.8	-10.5912	-10.8108	-10.5912	-10.8108	-32.6014	-20.2703	-100.1007917	3.39E+00	-4.93E-06	2.47E+01	-3.62E-05	6.81E+01	-9.94E-05	8.25E+01	-1.18E-04
(6-50)	FINAL	2.4367	-2.039	0	4.3468	2.7663	9.3538	3.1233	4.2946	4.0682	0.463	13.8	13.8	-16.1175	-9.1655	-11.275	-15.784	-37.068	-24.7369	-0.0002654	1.92E+00	6.39E-01	1.58E+01	5.26E+00	5.71E+01	1.90E+01	7.73E+01	2.57E+01
(3-55)	INITIAL	0	0	0	4.6	4.6	4.6	4.6	4.6	4.6	4.6	13.8	13.8	-10.5912	-10.8108	-10.5912	-10.8108	-32.6014	-20.2703	-100.1007917	3.39E+00	-4.93E-06	2.47E+01	-3.62E-05	6.81E+01	-9.94E-05	8.25E+01	-1.18E-04
(3-55)	FINAL	1.9746	-2.2573	0	2.2003	0.6252	5.6988	2.4437	5.7519	5.8245	6.1667	13.8	13.8	-13.5774	-2.6606	-9.5408	-9.4784	-35.0138	-22.6827	-0.0002661	1.92E+00	6.39E-01	1.57E+01	5.24E+00	5.64E+01	1.88E+01	7.60E+01	2.53E+01
(6-89)	INITIAL	0	0	0	4.6	4.6	4.6	4.6	4.6	4.6	4.6	13.8	13.8	-10.5912	-10.8108	-10.5912	-10.8108	-32.6014	-20.2703	-100.1007917	3.39E+00	-4.93E-06	2.47E+01	-3.62E-05	6.81E+01	-9.94E-05	8.25E+01	-1.18E-04
(6-89)	FINAL	2.6037	-5.0764	0	2.9189	3.1415	8.1233	3.4696	1.3176	5.6627	3.6635	13.8	13.8	-17.3234	-6.9606	-9.1802	-12.4251	-38.7969	-26.4658	-0.0002661	1.92E+00	6.38E-01	1.57E+01	5.24E+00	5.62E+01	1.87E+01	7.57E+01	2.52E+01
(6-30)	INITIAL	0	0	0	4.6	4.6	4.6	4.6	4.6	4.6	4.6	13.8	13.8	-10.5912	-10.8108	-10.5912	-10.8108	-32.6014	-20.2703	-100.1007917	3.39E+00	-4.93E-06	2.47E+01	-3.62E-05	6.81E+01	-9.94E-05	8.25E+01	-1.18E-04
(6-30)	FINAL	-0.753	-0.5778	0	2.3643	2.4406	8.5141	4.9927	5.6805	10.2017	2.5806	13.8	13.8	-9.6431	-4.7466	-9.5701	-13.7094	-35.3661	-23.035	-0.0002674	1.94E+00	6.45E-01	1.59E+01	5.29E+00	5.68E+01	1.89E+01	7.65E+01	2.55E+01
(6-16)	INITIAL	0	0	0	4.6	4.6	4.6	4.6	4.6	4.6	4.6	13.8	13.8	-10.5912	-10.8108	-10.5912	-10.8108	-32.6014	-20.2703	-100.1007917	3.39E+00	-4.93E-06	2.47E+01	-3.62E-05	6.81E+01	-9.94E-05	8.25E+01	-1.18E-04
(6-16)	FINAL	5.5474	-1.1368	0	3.7749	1.9389	6.0911	9.9696	9.8488	5.6366	2.3168	13.8	13.8	-18.1111	-7.3973	-9.2255	-12.8332	-34.7314	-22.4003	-0.0002679	1.95E+00	6.48E-01	1.60E+01	5.33E+00	5.75E+01	1.92E+01	7.77E+01	2.59E+01
(4-0)	INITIAL	0	0	0	4.6	4.6	4.6	4.6	4.6	4.6	4.6	13.8	13.8	-10.5912	-10.8108	-10.5912	-10.8108	-32.6014	-20.2703	-100.1007917	3.39E+00	-4.93E-06	2.47E+01	-3.62E-05	6.81E+01	-9.94E-05	8.25E+01	-1.18E-04
(4-0)	FINAL	3.7497	-0.1443	0	2.7155	2.9525	13.0047	3.4372	10.6185	5.213	2.4094	13.8	13.8	-13.4423	-5.9784	-7.6866	-13.8276	-33.887	-21.5559	-0.000268	1.96E+00	6.50E-01	1.60E+01	5.33E+00	5.69E+01	1.89E+01	7.64E+01	2.54E+01
(10-65)	INITIAL	0	0	0	4.6	4.6	4.6	4.6	4.6	4.6	4.6	13.8	13.8	-10.5912	-10.8108	-10.5912	-10.8108	-32.6014	-20.2703	-100.1007917	3.39E+00	-4.93E-06	2.47E+01	-3.62E-05	6.81E+01	-9.94E-05	8.25E+01	-1.18E-04
(10-65)	FINAL	2.6425	-1.6456	0	0.4094	5.3028	6.9845	8.5353	4.7279	5.8366	3.3543	13.8	13.8	-15.452	-4.6507	-9.3012	-12.7176	-34.685	-22.3539	-0.0002692	1.92E+00	6.39E-01	1.58E+01	5.27E+00	5.72E+01	1.91E+01	7.75E+01	2.58E+01
(5-25)	INITIAL	0	0	0	4.6	4.6	4.6	4.6	4.6	4.6	4.6	13.8	13.8	-10.5912	-10.8108	-10.5912	-10.8108	-32.6014	-20.2703	-100.1007917	3.39E+00	-4.93E-06	2.47E+01	-3.62E-05	6.81E+01	-9.94E-05	8.25E+01	-1.18E-04
(5-25)	FINAL	4.5632	1.9665	0	0.7782	5.5829	9.7371	2.8339	9.0278	5.2924	0.5807	13.8	13.8	-15.4846	-0.3798	-8.9235	-14.8886	-33.7499	-21.4188	-0.0002699	1.95E+00	6.49E-01	1.59E+01	5.30E+00	5.60E+01	1.87E+01	7.49E+01	2.50E+01
(3-21)	INITIAL	0	0	0	4.6	4.6	4.6	4.6	4.6	4.6	4.6	13.8	13.8	-10.5912	-10.8108	-10.5912	-10.8108	-32.6014	-20.2703	-100.1007917	3.39E+00	-4.93E-06	2.47E+01	-3.62E-05	6.81E+01	-9.94E-05	8.25E+01	-1.18E-04
(3-21)	FINAL	1.5872	0.4529	0	2.2871	3.9623	13.3129	10.0097	3.9017	4.8805	1.3206	13.8	13.8	-13.0818	-6.3604	-11.4953	-14.55	-35.5364	-23.2053	-0.000271	1.92E+00	6.39E-01	1.59E+01	5.28E+00	5.80E+01	1.93E+01	7.89E+01	2.63E+01
(4-61)	INITIAL	0	0	0	4.6	4.6	4.6	4.6	4.6	4.6	4.6	13.8	13.8	-10.5912	-10.8108	-10.5912	-10.8108	-32.6014	-20.2703	-100.1007917	3.39E+00	-4.93E-06	2.47E+01	-3.62E-05	6.81E+01	-9.94E-05	8.25E+01	-1.18E-04
(4-61)	FINAL	5.9662	-0.0215	0	2.5966	2.6529	2.387	5.2893	6.6573	4.8961	1.6846	13.8	13.8	-15.8935	-3.5092	-9.3212	-14.5914	-35.0271	-22.696	-0.0002746	1.90E+00	6.34E-01	1.57E+01	5.21E+00	5.64E+01	1.88E+01	7.64E+01	2.54E+01
(8-57)	INITIAL	0	0	0	4.6	4.6	4.6	4.6	4.6	4.6	4.6	13.8	13.8	-10.5912	-10.8108	-10.5912	-10.8108	-32.6014	-20.2703	-100.1007917	3.39E+00	-4.93E-06	2.47E+01	-3.62E-05	6.81E+01	-9.94E-05	8.25E+01	-1.18E-04
(8-57)	FINAL	3.5886	-1.3075	0	1.2552	0.3548	6.6298	1.3349	9.4548	7.149	4.3317	13.8	13.8	-13.5144	-5.518	-7.527	-11.9443	-34.5064	-22.1753	-0.000275	1.93E+00	6.42E-01	1.59E+01	5.30E+00	5.78E+01	1.93E+01	7.84E+01	2.61E+01
(8-88)	INITIAL	0	0	0	4.6	4.6	4.6	4.6	4.6	4.6	4.6	13.8	13.8	-10.5912	-10.8108	-10.5912	-10.8108	-32.6014	-20.2703	-100.1007917	3.39E+00	-4.93E-06	2.47E+01	-3.62E-05	6.81E+01	-9.94E-05	8.25E+01	-1.18E-04
(8-88)	FINAL	3.7632	0.2433	0	1.3172	4.3716	5.0969	1.402	1.2477	7.6563	0.9553	13.8	13.8	-15.0874	-7.2338	-9.1016	-14.0506	-35.9173	-23.5862	-0.0002795	2.00E+00	6.66E-01	1.63E+01	5.42E+00	5.66E+01	1.89E+01	7.53E+01	2.51E+01
(10-55)	INITIAL	0	0	0	4.6	4.6	4.6	4.6	4.6	4.6	4.6	13.8	13.8	-10.5912	-10.8108	-10.5912	-10.8108	-32.6014	-20.2703	-100.1007917	3.39E+00	-4.93E-06	2.47E+01	-3.62E-05	6.81E+01	-9.94E-05	8.25E+01	-1.18E-04
(10-55)	FINAL	1.7184	-1.9196	0	2.7688	2.3339	1.9755	8.0641	4.176	5.8233	3.9364	13.8	13.8	-13.6614	-2.9138	-10.54	-11.5348	-35.8675	-23.5364	-0.0002807	1.90E+00	6.33E-01	1.57E+01	5.23E+00	5.74E+01	1.91E+01	7.81E+01	2.60E+01
(3-40)	INITIAL	0	0	0	4.6	4.6	4.6	4.6	4.6	4.6	4.6	13.8	13.8	-10.5912	-10.8108	-10.5912	-10.8108	-32.6014	-20.2703	-100.1007917	3.39E+00	-4.93E-06	2.47E+01	-3.62E-05	6.81E+01	-9.94E-05	8.25E+01	-1.18E-04
(3-40)	FINAL	2.9572	4.4744	0	3.4351	1.0216	2.3625	5.2353	1.5438	5.8373	9.7335	13.8	13.8	-11.1299	-3.7537	-12.307	-15.3135	-32.9357	-20.6046	-0.0002814	1.96E+00	6.52E-01	1.61E+01	5.36E+00	5.82E+01	1.94E+01	7.87E+01	2.62E+01
(4-40)	INITIAL	0	0	0	4.6	4.6	4.6	4.6	4.6	4.6	4.6	13.8	13.8	-10.5912	-10.8108	-10.5912	-10.8108	-32.6014	-20.2703	-100.1007917	3.39E+00	-4.93E-06	2.47E+01	-3.62E-05	6.81E+01	-9.94E-05	8.25E+01	-1.18E-04
(4-40)	FINAL	-0.0425	-1.6166	0	0.8093	2.8184	4.989	3.5501	9.2386	8.9608	1.8865	13.8	13.8	-12.5147	-5.2911	-9.3757	-14.3927	-36.377	-24.0459	-0.0002819	1.92E+00	6.38E-01	1.58E+01	5.27E+00	5.79E+01	1.93E+01	7.89E+01	2.63E+01
(5-82)	INITIAL	0	0	0	4.6	4.6	4.6	4.6	4.6	4.6	4.6	13.8	13.8	-10.5912	-10.8108	-10.5912	-10.8108	-32.6014	-20.2703	-100.1007917	3.39E+00	-4.93E-06	2.47E+01	-3.62E-05	6.81E+01	-9.94E-05	8.25E+01	-1.18E-04
(5-82)	FINAL	5.5341	0.8909	0	2.9333	1.6454	0.2361	7.1756	0.8118	4.6836	2.7254	13.8	13.8	-12.7542	-5.4505	-9.5582	-13.4037	-33.7189	-21.3878	-0.0002821	1.97E+00	6.55E-01	1.60E+01	5.34E+00	5.63E+01	1.88E+01	7.52E+01	2.50E+01
(3-22)	INITIAL	0	0	0	4.6	4.6	4.6	4.6	4.6	4.6	4.6	13.8	13.8	-10.5912	-10.8108	-10.5912	-10.8108	-32.6014	-20.2703	-100.1007917	3.39E+00	-4.93E-06	2.47E+01	-3.62E-05	6.81E+01	-9.94E-05	8.25E+01	-1.18E-04
(3-22)	FINAL	3.4429	-0.5609	0	2.6911	1.0388	8.4723	5.3821	5.029	5.0643	0.7964	13.8	13.8	-17.2535	-4.952	-10.2103	-14.447	-36.0499	-23.7188	-0.0002832	1.98E+00	6.61E-01	1.63E+01	5.42E+00	5.82E+01	1.94E+01	7.84E+01	2.61E+01
(2-84)	INITIAL	0	0	0	4.6	4.6	4.6	4.6	4.6	4.6	4.6	13.8	13.8	-10.5912	-10.8108	-10.5912	-10.8108	-32.6014	-20.2703	-100.1007917	3.39E+00	-4.93E-06	2.47E+01	-3.62E-05	6.81E+01	-9.94E-05	8.25E+01	-1.18E-04
(2-84)	FINAL	2.1337	-2.5777	0	1.9912	2.4258	5.5338	10.3833	5.4994	5.7545	4.2876	13.8	13.8	-15.1974	-6.7651	-9.4742	-11.3174	-36.669	-24.3379	-0.0002848	2.00E+00	6.64E-01	1.63E+01	5.43E+00	5.77E+01	1.92E+01	7.74E+01	2.58E+01
(9-91)	INITIAL	0	0	0	4.6	4.6	4.6	4.6	4.6	4.6	4.6	13.8	13.8	-10.5912	-10.8108	-10.5912	-10.8108	-32.6014	-20.2703	-100.1007917	3.39E+00	-4.93E-06	2.47E+01	-3.62E-05	6.81E+01	-9.94E-05	8.25E+01	-1.18E-04
(9-91)	FINAL	4.1199	-1.2463	0	3.2235	2.4301	7.9094	4.708	4.2754	5.5772	2.5981	13.8	13.8	-15.0216	-4.4018	-11.1042	-13.6537	-34.497	-22.1659	-0.000285	1.92E+00	6.40E-01	1.58E+01	5.27E+00	5.71E+01	1.90E+01	7.73E+01	2.57E+01
(9-92)	INITIAL	0	0	0	4.6	4.6	4.6	4.6	4.6	4.6	4.6	13.8	13.8	-10.5912	-10.8108	-10.5912	-10.8108	-32.6014	-20.2703	-100.1007917	3.39E+00	-4.93E-06	2.47E+01	-3.62E-05	6.81E+01	-9.94E-05	8.25E+01	-1.18E-04
(9-92)	FINAL	6.0028	-1.2024	0	2.5563	0.323	2.2343	12.3197	1.7617	5.3284	2.24	13.8	13.8	-15.1945	-6.2041	-11.1067	-13.2131	-35.6013	-23.2702	-0.0002863	2.00E+00	6.67E-01	1.63E+01	5.43E+00	5.70E+01	1.90E+01	7.60E+01	2.53E+01
(7-63)	INITIAL	0	0	0	4.6	4.6	4.6	4.6	4.6	4.6	4.6	13.8	13.8	-10.5912	-10.8108	-10.5912	-10.8108	-32.6014	-20.2703	-100.1007917	3.39E+00	-4.93E-06	2.47E+01	-3.62E-05	6.81E+01	-9.94E-05	8.25E+01	-1.18E-04
(7-63)	FINAL	4.1205	-0.9761	0	1.5638	3.2369	2.1002	5.9022	0.4923	6.0241	4.2385	13.8	13.8	-17.8035	-5.9612	-12.2703	-12.2359	-33.877	-21.5459	-0.0002904	1.96E+00	6.50E-01	1.61E+01	5.35E+00	5.78E+01	1.93E+01	7.81E+01	2.60E+01
(4-99)	INITIAL	0	0	0	4.6	4.6	4.6	4.6	4.6	4.6	4.6	13.8	13.8	-10.5912	-10.8108	-10.5912	-10.8108	-32.6014	-20.2703	-100.1007917	3.39E+00	-4.93E-06	2.47E+01	-3.62E-05	6.81E+01	-9.94E-05	8.25E+01	-1.18E-04
(4-99)	FINAL	2.784	-0.2546	0	1.0769	2.316	4.8359	2.7571	1.4033	4.1333	0.8656	13.8	13.8	-12.1014	-5.1989	-6.9074	-15.4712	-35.5061	-23.175	-0.0002905	1.90E+00	6.33E-01	1.57E+01	5.22E+00	5.71E+01	1.90E+01	7.75E+01	2.58E+01
(7-33)	INITIAL	0	0	0	4.6	4.6	4.6	4.6	4.6	4.6	4.6	13.8	13.8	-10.5912	-10.8108	-10.5912	-10.8108	-32.6014	-20.2703	-100.1007917	3.39E+00	-4.93E-06	2.47E+01	-3.62E-05	6.81E+01	-9.94E-05	8.25E+01	-1.18E-04
(7-33)	FINAL	-1.6436	-1.3189	0	4.4876	4.3821	1.9435	4.0152	0.4937	6.0602	6.434	13.8	13.8	-11.0147	-4.4903	-10.3472	-15.0636	-36.694	-24.3629	-0.0002917	1.93E+00	6.42E-01	1.59E+01	5.29E+00	5.75E+01	1.91E+01	7.79E+01	2.59E+01
(9-95)	INITIAL	0	0	0	4.6	4.6	4.6	4.6	4.6	4.6	4.6	13.8	13.8	-10.5912	-10.8108	-10.5912	-10.8108	-32.6014	-20.2703	-100.1007917	3.39E+00	-4.93E-06	2.47E+01	-3.62E-05	6.81E+01	-9.94E-05	8.25E+01	-1.18E-04
(9-95)	FINAL	1.5444	-1.9724	0	0.3491	5.129	8.1483	6.5166	1.7151	4.4125	2.4124	13.8	13.8	-13.8384	-3.8766	-7.4536	-12.6362	-36.2641	-23.933	-0.0002927	1.98E+00	6.59E-01	1.62E+01	5.39E+00	5.75E+01	1.92E+01	7.73E+01	2.57E+01
(2-0)	INITIAL	0	0	0	4.6	4.6	4.6	4.6	4.6	4.6	4.6	13.8	13.8	-10.5912	-10.8108	-10.5912	-10.8108	-32.6014	-20.2703	-100.1007917	3.39E+00	-4.93E-06	2.47E+01	-3.62E-05	6.81E+01	-9.94E-05	8.25E+01	-1.18E-04
(2-0)	FINAL	1.5895	-3.5276	0	1.7199	0.7766	6.6764	5.3537	5.5562	5.3137	4.9446	13.8	13.8	-15.0919	-3.3362	-8.7689	-10.4022	-37.3717	-25.0406	-0.0002933	1.91E+00	6.37E-01	1.57E+01	5.23E+00	5.62E+01	1.87E+01	7.57E+01	2.52E+01
(9-78)	INITIAL	0	0	0	4.6	4.6	4.6	4.6	4.6	4.6	4.6	13.8	13.8	-10.5912	-10.8108	-10.5912	-10.8108	-32.6014	-20.2703	-100.1007917	3.39E+00	-4.93E-06	2.47E+01	-3.62E-05	6.81E+01	-9.94E-05	8.25E+01	-1.18E-04
(9-78)	FINAL	1.7822	-3.0343	0	0.2887	3.7226	1.8446	6.0214	8.6486	3.801	0.4063	13.8	13.8	-14.3164	-7.8234	-8.1869	-15.9208	-37.8657	-25.5346	-0.0002939	1.93E+00	6.44E-01	1.59E+01	5.29E+00	5.71E+01	1.90E+01	7.70E+01	2.56E+01
(7-73)	INITIAL	0	0	0	4.6	4.6	4.6	4.6	4.6	4.6	4.6	13.8	13.8	-10.5912	-10.8108	-10.5912	-10.8108	-32.6014	-20.2703	-100.1007917	3.39E+00	-4.93E-06	2.47E+01	-3.62E-05	6.81E+01	-9.94E-05	8.25E+01	-1.18E-04
(7-73)	FINAL	2.0496	1.4544	0	1.4916	0.8005	2.4677	6.0124	0.7976	4.575	1.7897	13.8	13.8	-11.5134	-5.1538	-12.8941	-15.1817	-35.7802	-23.4491	-0.0002949	1.92E+00	6.39E-01	1.57E+01	5.24E+00	5.60E+01	1.87E+01	7.54E+01	2.51E+01
(5-18)	INITIAL	0	0	0	4.6	4.6	4.6	4.6	4.6	4.6	4.6	13.8	13.8	-10.5912	-10.8108	-10.5912	-10.8108	-32.6014	-20.2703	-100.1007917	3.39E+00	-4.93E-06	2.47E+01	-3.62E-05	6.81E+01	-9.94E-05	8.25E+01	-1.18E-04
(5-18)	FINAL	2.2899	-1.5968	0	0.5327	2.9406	3.1166	9.0271	1.9118	6.0123	4.0951	13.8	13.8	-15.768	-4.0041	-10.3278	-12.2324	-35.6266	-23.2955	-0.0002953	1.91E+00	6.35E-01	1.58E+01	5.26E+00	5.78E+01	1.93E+01	7.88E+01	2.63E+01
(5-90)	INITIAL	0	0	0	4.6	4.6	4.6	4.6	4.6	4.6	4.6	13.8	13.8	-10.5912	-10.8108	-10.5912	-10.8108	-32.6014	-20.2703	-100.1007917	3.39E+00	-4.93E-06	2.47E+01	-3.62E-05	6.81E+01	-9.94E-05	8.25E+01	-1.18E-04
(5-90)	FINAL	5.235	1.6583	0	1.8497	5.4314	1.4341	3.0192	2.9238	5.4423	1.7339	13.8	13.8	-15.2387	-4.1904	-11.4391	-14.2062	-32.745	-20.4139	-0.0002953	1.98E+00	6.58E-01	1.61E+01	5.36E+00	5.65E+01	1.88E+01	7.54E+01	2.51E+01
(7-49)	INITIAL	0	0	0	4.6	4.6	4.6	4.6	4.6	4.6	4.6	13.8	13.8	-10.5912	-10.8108	-10.5912	-10.8108	-32.6014	-20.2703	-100.1007917	3.39E+00	-4.93E-06	2.47E+01	-3.62E-05	6.81E+01	-9.94E-05	8.25E+01	-1.18E-04
(7-49)	FINAL	-0.7163	-2.5553	0	3.4518	4.5159	1.784	3.4514	3.5602	8.8341	1.9522	13.8	13.8	-14.2439	-4.327	-13.1453	-14.1855	-36.5072	-24.1761	-0.0002975	1.91E+00	6.36E-01	1.57E+01	5.24E+00	5.68E+01	1.89E+01	7.69E+01	2.56E+01
(9-19)	INITIAL	0	0	0	4.6	4.6	4.6	4.6	4.6	4.6	4.6	13.8	13.8	-10.5912	-10.8108	-10.5912	-10.8108	-32.6014	-20.2703	-100.1007917	3.39E+00	-4.93E-06	2.47E+01	-3.62E-05	6.81E+01	-9.94E-05	8.25E+01	-1.18E-04
(9-19)	FINAL	0.9793	-3.0339	0	0.9101	4.0461	0.8802	7.704	7.7917	6.0154	3.139	13.8	13.8	-18.4346	-1.1955	-9.329	-12.1637	-35.8952	-23.5641	-0.0002987	1.96E+00	6.51E-01	1.61E+01	5.34E+00	5.74E+01	1.91E+01	7.74E+01	2.58E+01
(9-36)	INITIAL	0	0	0	4.6	4.6	4.6	4.6	4.6	4.6	4.6	13.8	13.8	-10.5912	-10.8108	-10.5912	-10.8108	-32.6014	-20.2703	-100.1007917	3.39E+00	-4.93E-06	2.47E+01	-3.62E-05	6.81E+01	-9.94E-05	8.25E+01	-1.18E-04
(9-36)	FINAL	4.0929	-0.9798	0	0.5473	1.4316	4.2327	3.2982	6.3597	5.6649	2.9345	13.8	13.8	-13.8283	-7.7911	-8.027	-13.4116	-35.0026	-22.6715	-0.0002994	2.00E+00	6.65E-01	1.63E+01	5.41E+00	5.67E+01	1.89E+01	7.55E+01	2.52E+01
(3-52)	INITIAL	0	0	0	4.6	4.6	4.6	4.6	4.6	4.6	4.6	13.8	13.8	-10.5912	-10.8108	-10.5912	-10.8108	-32.6014	-20.2703	-100.1007917	3.39E+00	-4.93E-06	2.47E+01	-3.62E-05	6.81E+01	-9.94E-05	8.25E+01	-1.18E-04
(3-52)	FINAL	2.8126	2.8623	0	1.3828	4.0327	4.9057	4.9166	0.7894	8.7684	1.7142	13.8	13.8	-12.2554	-3.8538	-11.1881	-13.794	-33.5234	-21.1923	-0.0003005	1.97E+00	6.55E-01	1.62E+01	5.39E+00	5.83E+01	1.94E+01	7.88E+01	2.63E+01
(4-39)	INITIAL	0	0	0	4.6	4.6	4.6	4.6	4.6	4.6	4.6	13.8	13.8	-10.5912	-10.8108	-10.5912	-10.8108	-32.6014	-20.2703	-100.1007917	3.39E+00	-4.93E-06	2.47E+01	-3.62E-05	6.81E+01	-9.94E-05	8.25E+01	-1.18E-04
(4-39)	FINAL	-0.8492	-2.1968	0	4.4244	1.9367	5.4567	5.5275	4.1729	4.2784	0.4026	13.8	13.8	-13.0685	-2.2646	-10.2401	-14.8809	-37.68	-25.3489	-0.0003007	1.97E+00	6.55E-01	1.62E+01	5.38E+00	5.82E+01	1.94E+01	7.87E+01	2.62E+01
(2-72)	INITIAL	0	0	0	4.6	4.6	4.6	4.6	4.6	4.6	4.6	13.8	13.8	-10.5912	-10.8108	-10.5912	-10.8108	-32.6014	-20.2703	-100.1007917	3.39E+00	-4.93E-06	2.47E+01	-3.62E-05	6.81E+01	-9.94E-05	8.25E+01	-1.18E-04
(2-72)	FINAL	-0.8522	-0.9386	0	0.5251	0.5905	6.3846	2.1903	4.3452	2.7988	0.9778	13.8	13.8	-9.9455	-6.4875	-9.5784	-15.1821	-39.7354	-27.4043	-0.0003015	2.00E+00	6.66E-01	1.63E+01	5.42E+00	5.69E+01	1.89E+01	7.58E+01	2.52E+01
(9-3)	INITIAL	0	0	0	4.6	4.6	4.6	4.6	4.6	4.6	4.6	13.8	13.8	-10.5912	-10.8108	-10.5912	-10.8108	-32.6014	-20.2703	-100.1007917	3.39E+00	-4.93E-06	2.47E+01	-3.62E-05	6.81E+01	-9.94E-05	8.25E+01	-1.18E-04
(9-3)	FINAL	-0.2283	-2.6662	0	4.1923	2.6848	0.9736	11.1901	2.5867	5.0401	1.9665	13.8	13.8	-12.5791	-3.3025	-10.6516	-13.9963	-37.367	-25.0359	-0.0003023	1.99E+00	6.63E-01	1.63E+01	5.43E+00	5.82E+01	1.94E+01	7.82E+01	2.61E+01
(8-43)	INITIAL	0	0	0	4.6	4.6	4.6	4.6	4.6	4.6	4.6	13.8	13.8	-10.5912	-10.8108	-10.5912	-10.8108	-32.6014	-20.2703	-100.1007917	3.39E+00	-4.93E-06	2.47E+01	-3.62E-05	6.81E+01	-9.94E-05	8.25E+01	-1.18E-04
(8-43)	FINAL	2.7437	-2.053	0	0.9319	3.3676	0.9125	10.3964	9.6323	5.1126	4.5862	13.8	13.8	-14.5174	-6.3495	-8.3247	-11.0898	-35.7797	-23.4486	-0.000305	1.99E+00	6.63E-01	1.63E+01	5.42E+00	5.76E+01	1.92E+01	7.73E+01	2.57E+01
(5-27)	INITIAL	0	0	0	4.6	4.6	4.6	4.6	4.6	4.6	4.6	13.8	13.8	-10.5912	-10.8108	-10.5912	-10.8108	-32.6014	-20.2703	-100.1007917	3.39E+00	-4.93E-06	2.47E+01	-3.62E-05	6.81E+01	-9.94E-05	8.25E+01	-1.18E-04
(5-27)	FINAL	8.8393	2.821	0	3.4379	3.7121	4.8895	2.4719	4.4694	5.1257	1.5256	13.8	13.8	-17.266	-6.1123	-12.0127	-14.4529	-32.2516	-19.9205	-0.0003054	1.90E+00	6.32E-01	1.57E+01	5.22E+00	5.72E+01	1.90E+01	7.77E+01	2.59E+01
(10-5)	INITIAL	0	0	0	4.6	4.6	4.6	4.6	4.6	4.6	4.6	13.8	13.8	-10.5912	-10.8108	-10.5912	-10.8108	-32.6014	-20.2703	-100.1007917	3.39E+00	-4.93E-06	2.47E+01	-3.62E-05	6.81E+01	-9.94E-05	8.25E+01	-1.18E-04
(10-5)	FINAL	1.7011	-3.912	0	0.0102	1.9077	3.6124	7.9747	8.6078	5.3543	3.5821	13.8	13.8	-14.2054	-5.8705	-9.8488	-12.3456	-39.0131	-26.682	-0.0003068	1.96E+00	6.53E-01	1.60E+01	5.32E+00	5.59E+01	1.86E+01	7.45E+01	2.48E+01
(5-23)	INITIAL	0	0	0	4.6	4.6	4.6	4.6	4.6	4.6	4.6	13.8	13.8	-10.5912	-10.8108	-10.5912	-10.8108	-32.6014	-20.2703	-100.1007917	3.39E+00	-4.93E-06	2.47E+01	-3.62E-05	6.81E+01	-9.94E-05	8.25E+01	-1.18E-04
(5-23)	FINAL	0.9204	-1.0128	0	0.3308	2.9758	2.5193	4.075	6.0372	5.426	1.199	13.8	13.8	-13.4149	-7.9723	-11.486	-14.2248	-38.2551	-25.924	-0.0003069	1.99E+00	6.64E-01	1.63E+01	5.42E+00	5.75E+01	1.91E+01	7.69E+01	2.56E+01
(7-37)	INITIAL	0	0	0	4.6	4.6	4.6	4.6	4.6	4.6	4.6	13.8	13.8	-10.5912	-10.8108	-10.5912	-10.8108	-32.6014	-20.2703	-100.1007917	3.39E+00	-4.93E-06	2.47E+01	-3.62E-05	6.81E+01	-9.94E-05	8.25E+01	-1.18E-04
(7-37)	FINAL	3.4556	-2.3144	0	2.7227	0.2657	7.4833	5.4486	4.3453	3.0888	0.8616	13.8	13.8	-16.4043	-3.8256	-7.2067	-15.1515	-37.2906	-24.9595	-0.0003072	1.95E+00	6.47E-01	1.59E+01	5.31E+00	5.69E+01	1.90E+01	7.67E+01	2.55E+01
(7-53)	INITIAL	0	0	0	4.6	4.6	4.6	4.6	4.6	4.6	4.6	13.8	13.8	-10.5912	-10.8108	-10.5912	-10.8108	-32.6014	-20.2703	-100.1007917	3.39E+00	-4.93E-06	2.47E+01	-3.62E-05	6.81E+01	-9.94E-05	8.25E+01	-1.18E-04
(7-53)	FINAL	2.7911	0.8612	0	0.5397	3.7617	5.1158	3.5676	0.1579	8.1848	7.7117	13.8	13.8	-14.0616	-5.3793	-9.6925	-13.4612	-35.094	-22.7629	-0.0003074	2.00E+00	6.66E-01	1.62E+01	5.41E+00	5.65E+01	1.88E+01	7.51E+01	2.50E+01
(6-82)	INITIAL	0	0	0	4.6	4.6	4.6	4.6	4.6	4.6	4.6	13.8	13.8	-10.5912	-10.8108	-10.5912	-10.8108	-32.6014	-20.2703	-100.1007917	3.39E+00	-4.93E-06	2.47E+01	-3.62E-05	6.81E+01	-9.94E-05	8.25E+01	-1.18E-04
(6-82)	FINAL	-2.7029	-2.334	0	0.9776	1.6645	0.1253	5.5976	10.5865	7.965	2.6972	13.8	13.8	-12.5385	-2.6031	-11.6287	-11.3671	-37.8448	-25.5137	-0.0003077	1.96E+00	6.52E-01	1.61E+01	5.36E+00	5.78E+01	1.93E+01	7.81E+01	2.60E+01
(9-14)	INITIAL	0	0	0	4.6	4.6	4.6	4.6	4.6	4.6	4.6	13.8	13.8	-10.5912	-10.8108	-10.5912	-10.8108	-32.6014	-20.2703	-100.1007917	3.39E+00	-4.93E-06	2.47E+01	-3.62E-05	6.81E+01	-9.94E-05	8.25E+01	-1.18E-04
(9-14)	FINAL	0.2191	-2.1497	0	0.6923	1.1078	5.2324	7.6758	0.4208	2.6856	4.0416	13.8	13.8	-10.3574	-1.9173	-9.7928	-12.7756	-38.1316	-25.8005	-0.0003078	1.91E+00	6.36E-01	1.58E+01	5.26E+00	5.78E+01	1.93E+01	7.87E+01	2.62E+01
(5-76)	INITIAL	0	0	0	4.6	4.6	4.6	4.6	4.6	4.6	4.6	13.8	13.8	-10.5912	-10.8108	-10.5912	-10.8108	-32.6014	-20.2703	-100.1007917	3.39E+00	-4.93E-06	2.47E+01	-3.62E-05	6.81E+01	-9.94E-05	8.25E+01	-1.18E-04
(5-76)	FINAL	3.6394	2.4403	0	3.402	1.8718	8.3213	5.6279	9.4046	4.4404	1.4833	13.8	13.8	-10.3851	-2.6114	-9.033	-14.7709	-32.4241	-20.093	-0.000308	1.96E+00	6.52E-01	1.61E+01	5.35E+00	5.76E+01	1.92E+01	7.78E+01	2.59E+01
(10-77)	INITIAL	0	0	0	4.6	4.6	4.6	4.6	4.6	4.6	4.6	13.8	13.8	-10.5912	-10.8108	-10.5912	-10.8108	-32.6014	-20.2703	-100.1007917	3.39E+00	-4.93E-06	2.47E+01	-3.62E-05	6.81E+01	-9.94E-05	8.25E+01	-1.18E-04
(10-77)	FINAL	0.2697	-1.7065	0	0.1332	5.7433	9.3369	4.3803	3.2233	3.9066	0.4312	13.8	13.8	-13.1198	-2.2084	-10.0654	-14.8097	-37.3166	-24.9855	-0.000309	1.91E+00	6.37E-01	1.58E+01	5.27E+00	5.78E+01	1.93E+01	7.87E+01	2.62E+01
(9-47)	INITIAL	0	0	0	4.6	4.6	4.6	4.6	4.6	4.6	4.6	13.8	13.8	-10.5912	-10.8108	-10.5912	-10.8108	-32.6014	-20.2703	-100.1007917	3.39E+00	-4.93E-06	2.47E+01	-3.62E-05	6.81E+01	-9.94E-05	8.25E+01	-1.18E-04
(9-47)	FINAL	5.9794	0.4819	0	1.1931	5.0254	6.3987	3.7162	11.0781	4.4654	1.3558	13.8	13.8	-15.3665	-9.618	-8.3765	-14.8821	-33.8333	-21.5022	-0.0003093	1.95E+00	6.47E-01	1.60E+01	5.33E+00	5.79E+01	1.93E+01	7.83E+01	2.61E+01
(3-70)	INITIAL	0	0	0	4.6	4.6	4.6	4.6	4.6	4.6	4.6	13.8	13.8	-10.5912	-10.8108	-10.5912	-10.8108	-32.6014	-20.2703	-100.1007917	3.39E+00	-4.93E-06	2.47E+01	-3.62E-05	6.81E+01	-9.94E-05	8.25E+01	-1.18E-04
(3-70)	FINAL	2.154	-0.8393	0	1.0443	2.9625	2.1609	3.3282	0.0329	3.3857	0.5376	13.8	13.8	-14.3331	-6.8689	-6.339	-15.1329	-36.5201	-24.189	-0.0003095	1.93E+00	6.41E-01	1.58E+01	5.27E+00	5.69E+01	1.90E+01	7.69E+01	2.56E+01
(5-26)	INITIAL	0	0	0	4.6	4.6	4.6	4.6	4.6	4.6	4.6	13.8	13.8	-10.5912	-10.8108	-10.5912	-10.8108	-32.6014	-20.2703	-100.1007917	3.39E+00	-4.93E-06	2.47E+01	-3.62E-05	6.81E+01	-9.94E-05	8.25E+01	-1.18E-04
(5-26)	FINAL	1.8151	-1.3328	0	2.8071	1.4046	7.4965	2.7071	1.7564	8.78	7.0386	13.8	13.8	-13.0785	-4.3827	-10.3295	-10.7331	-34.7054	-22.3743	-0.0003095	1.93E+00	6.40E-01	1.58E+01	5.26E+00	5.66E+01	1.88E+01	7.63E+01	2.54E+01
(6-71)	INITIAL	0	0	0	4.6	4.6	4.6	4.6	4.6	4.6	4.6	13.8	13.8	-10.5912	-10.8108	-10.5912	-10.8108	-32.6014	-20.2703	-100.1007917	3.39E+00	-4.93E-06	2.47E+01	-3.62E-05	6.81E+01	-9.94E-05	8.25E+01	-1.18E-04
(6-71)	FINAL	7.1083	0.7682	0	1.3171	4.5685	1.2435	0.9741	1.3791	6.1673	3.2809	13.8	13.8	-17.9126	-6.2339	-10.6479	-12.0303	-33.1408	-20.8097	-0.0003096	1.99E+00	6.63E-01	1.62E+01	5.39E+00	5.65E+01	1.88E+01	7.52E+01	2.51E+01
(3-2)	INITIAL	0	0	0	4.6	4.6	4.6	4.6	4.6	4.6	4.6	13.8	13.8	-10.5912	-10.8108	-10.5912	-10.8108	-32.6014	-20.2703	-100.1007917	3.39E+00	-4.93E-06	2.47E+01	-3.62E-05	6.81E+01	-9.94E-05	8.25E+01	-1.18E-04
(3-2)	FINAL	0.5089	-0.2981	0	3.8358	4.5568	4.6729	3.729	5.3808	4.2511	0.3483	13.8	13.8	-11.6541	-2.4862	-10.2476	-15.8971	-35.2714	-22.9403	-0.0003098	1.94E+00	6.47E-01	1.60E+01	5.32E+00	5.76E+01	1.92E+01	7.78E+01	2.59E+01
(8-12)	INITIAL	0	0	0	4.6	4.6	4.6	4.6	4.6	4.6	4.6	13.8	13.8	-10.5912	-10.8108	-10.5912	-10.8108	-32.6014	-20.2703	-100.1007917	3.39E+00	-4.93E-06	2.47E+01	-3.62E-05	6.81E+01	-9.94E-05	8.25E+01	-1.18E-04
(8-12)	FINAL	1.0593	0.0349	0	0.5715	5.9488	5.5723	7.114	4.3597	5.3151	0.941	13.8	13.8	-15.0568	-5.3881	-9.2829	-13.9418	-34.539	-22.2079	-0.0003099	1.96E+00	6.52E-01	1.61E+01	5.35E+00	5.75E+01	1.91E+01	7.74E+01	2.58E+01
(9-54)	INITIAL	0	0	0	4.6	4.6	4.6	4.6	4.6	4.6	4.6	13.8	13.8	-10.5912	-10.8108	-10.5912	-10.8108	-32.6014	-20.2703	-100.1007917	3.39E+00	-4.93E-06	2.47E+01	-3.62E-05	6.81E+01	-9.94E-05	8.25E+01	-1.18E-04
(9-54)	FINAL	-1.6209	0.5878	0	2.7238	3.6113	3.4272	3.8091	0.8793	5.1502	2.8515	13.8	13.8	-10.4828	-6.0825	-12.3581	-16.4501	-38.1126	-25.7815	-0.0003101	1.95E+00	6.50E-01	1.60E+01	5.32E+00	5.69E+01	1.89E+01	7.64E+01	2.54E+01
(4-3)	INITIAL	0	0	0	4.6	4.6	4.6	4.6	4.6	4.6	4.6	13.8	13.8	-10.5912	-10.8108	-10.5912	-10.8108	-32.6014	-20.2703	-100.1007917	3.39E+00	-4.93E-06	2.47E+01	-3.62E-05	6.81E+01	-9.94E-05	8.25E+01	-1.18E-04
(4-3)	FINAL	3.4885	3.1857	0	0.2004	1.2164	1.514	4.2816	0.6952	8.675	3.2652	13.8	13.8	-11.9036	-6.3297	-10.5343	-14.2565	-35.6859	-23.3548	-0.0003134	1.91E+00	6.36E-01	1.57E+01	5.23E+00	5.69E+01	1.89E+01	7.70E+01	2.56E+01
(2-27)	INITIAL	0	0	0	4.6	4.6	4.6	4.6	4.6	4.6	4.6	13.8	13.8	-10.5912	-10.8108	-10.5912	-10.8108	-32.6014	-20.2703	-100.1007917	3.39E+00	-4.93E-06	2.47E+01	-3.62E-05	6.81E+01	-9.94E-05	8.25E+01	-1.18E-04
(2-27)	FINAL	1.1607	0.4426	0	2.745	3.1868	4.7105	4.4712	0.0214	4.156	2.8844	13.8	13.8	-9.8015	-4.6394	-10.7091	-15.4335	-34.7652	-22.4341	-0.0003143	1.96E+00	6.52E-01	1.61E+01	5.36E+00	5.81E+01	1.93E+01	7.85E+01	2.61E+01
(5-37)	INITIAL	0	0	0	4.6	4.6	4.6	4.6	4.6	4.6	4.6	13.8	13.8	-10.5912	-10.8108	-10.5912	-10.8108	-32.6014	-20.2703	-100.1007917	3.39E+00	-4.93E-06	2.47E+01	-3.62E-05	6.81E+01	-9.94E-05	8.25E+01	-1.18E-04
(5-37)	FINAL	4.1274	-1.6091	0	2.6898	1.7289	8.7672	5.9734	6.6652	4.8054	3.7595	13.8	13.8	-13.5785	-5.7033	-7.9307	-12.4813	-35.2742	-22.9431	-0.0003175	1.97E+00	6.53E-01	1.60E+01	5.33E+00	5.64E+01	1.88E+01	7.55E+01	2.52E+01
(8-34)	INITIAL	0	0	0	4.6	4.6	4.6	4.6	4.6	4.6	4.6	13.8	13.8	-10.5912	-10.8108	-10.5912	-10.8108	-32.6014	-20.2703	-100.1007917	3.39E+00	-4.93E-06	2.47E+01	-3.62E-05	6.81E+01	-9.94E-05	8.25E+01	-1.18E-04
(8-34)	FINAL	5.5506	-0.2111	0	0.4078	1.4963	9.2736	5.4053	8.4778	4.9709	3.7388	13.8	13.8	-16.0277	-4.2326	-6.4787	-11.0434	-33.992	-21.6609	-0.0003182	1.94E+00	6.45E-01	1.59E+01	5.31E+00	5.76E+01	1.92E+01	7.80E+01	2.60E+01
(6-94)	INITIAL	0	0	0	4.6	4.6	4.6	4.6	4.6	4.6	4.6	13.8	13.8	-10.5912	-10.8108	-10.5912	-10.8108	-32.6014	-20.2703	-100.1007917	3.39E+00	-4.93E-06	2.47E+01	-3.62E-05	6.81E+01	-9.94E-05	8.25E+01	-1.18E-04
(6-94)	FINAL	0.624	0.4599	0	1.5402	3.3376	1.456	4.3995	0.7925	5.5247	10.2919	13.8	13.8	-11.5462	-5.6189	-9.9993	-15.1034	-36.2786	-23.9475	-0.0003185	1.90E+00	6.34E-01	1.57E+01	5.24E+00	5.77E+01	1.92E+01	7.87E+01	2.62E+01
(9-50)	INITIAL	0	0	0	4.6	4.6	4.6	4.6	4.6	4.6	4.6	13.8	13.8	-10.5912	-10.8108	-10.5912	-10.8108	-32.6014	-20.2703	-100.1007917	3.39E+00	-4.93E-06	2.47E+01	-3.62E-05	6.81E+01	-9.94E-05	8.25E+01	-1.18E-04
(9-50)	FINAL	3.579	-1.0164	0	0.2772	0.7682	0.5452	8.1864	7.6279	5.2785	2.6625	13.8	13.8	-13.5933	-7.6028	-5.6873	-13.6343	-35.312	-22.9809	-0.0003196	1.92E+00	6.39E-01	1.58E+01	5.24E+00	5.65E+01	1.88E+01	7.62E+01	2.54E+01
(4-38)	INITIAL	0	0	0	4.6	4.6	4.6	4.6	4.6	4.6	4.6	13.8	13.8	-10.5912	-10.8108	-10.5912	-10.8108	-32.6014	-20.2703	-100.1007917	3.39E+00	-4.93E-06	2.47E+01	-3.62E-05	6.81E+01	-9.94E-05	8.25E+01	-1.18E-04
(4-38)	FINAL	0.4223	-0.3491	0	2.4799	1.7415	1.7761	11.27	3.0985	5.4876	3.496	13.8	13.8	-11.45	-2.9423	-10.5905	-13.2717	-34.4025	-22.0714	-0.0003209	1.90E+00	6.34E-01	1.57E+01	5.24E+00	5.74E+01	1.91E+01	7.81E+01	2.60E+01
(10-35)	INITIAL	0	0	0	4.6	4.6	4.6	4.6	4.6	4.6	4.6	13.8	13.8	-10.5912	-10.8108	-10.5912	-10.8108	-32.6014	-20.2703	-100.1007917	3.39E+00	-4.93E-06	2.47E+01	-3.62E-05	6.81E+01	-9.94E-05	8.25E+01	-1.18E-04
(10-35)	FINAL	2.0668	0.9413	0	3.5478	4.4223	2.4697	6.5361	7.5481	5.1553	1.62	13.8	13.8	-16.4363	-4.6192	-15.1175	-14.3655	-34.0787	-21.7476	-0.0003214	1.98E+00	6.60E-01	1.61E+01	5.37E+00	5.62E+01	1.87E+01	7.48E+01	2.49E+01
(3-91)	INITIAL	0	0	0	4.6	4.6	4.6	4.6	4.6	4.6	4.6	13.8	13.8	-10.5912	-10.8108	-10.5912	-10.8108	-32.6014	-20.2703	-100.1007917	3.39E+00	-4.93E-06	2.47E+01	-3.62E-05	6.81E+01	-9.94E-05	8.25E+01	-1.18E-04
(3-91)	FINAL	0.078	-1.5026	0	1.0033	2.9199	3.4993	2.9337	5.129	5.2341	1.5321	13.8	13.8	-12.2951	-6.018	-7.1941	-13.6191	-37.2987	-24.9676	-0.0003217	1.93E+00	6.43E-01	1.59E+01	5.28E+00	5.70E+01	1.90E+01	7.70E+01	2.56E+01
(9-83)	INITIAL	0	0	0	4.6	4.6	4.6	4.6	4.6	4.6	4.6	13.8	13.8	-10.5912	-10.8108	-10.5912	-10.8108	-32.6014	-20.2703	-100.1007917	3.39E+00	-4.93E-06	2.47E+01	-3.62E-05	6.81E+01	-9.94E-05	8.25E+01	-1.18E-04
(9-83)	FINAL	2.7787	1.6609	0	1.328	4.7769	7.9811	6.403	7.966	5.2063	0.4419	13.8	13.8	-14.7434	-2.3118	-10.1715	-14.1519	-34.0771	-21.746	-0.0003217	2.01E+00	6.68E-01	1.64E+01	5.45E+00	5.75E+01	1.92E+01	7.69E+01	2.56E+01
(10-93)	INITIAL	0	0	0	4.6	4.6	4.6	4.6	4.6	4.6	4.6	13.8	13.8	-10.5912	-10.8108	-10.5912	-10.8108	-32.6014	-20.2703	-100.1007917	3.39E+00	-4.93E-06	2.47E+01	-3.62E-05	6.81E+01	-9.94E-05	8.25E+01	-1.18E-04
(10-93)	FINAL	0.8271	-1.5225	0	2.3945	1.2796	5.6011	3.9835	1.5254	6.6329	4.2063	13.8	13.8	-13.2084	-4.9103	-10.0735	-12.7602	-36.0174	-23.6863	-0.0003233	1.92E+00	6.38E-01	1.58E+01	5.28E+00	5.80E+01	1.93E+01	7.91E+01	2.64E+01
(8-7)	INITIAL	0	0	0	4.6	4.6	4.6	4.6	4.6	4.6	4.6	13.8	13.8	-10.5912	-10.8108	-10.5912	-10.8108	-32.6014	-20.2703	-100.1007917	3.39E+00	-4.93E-06	2.47E+01	-3.62E-05	6.81E+01	-9.94E-05	8.25E+01	-1.18E-04
(8-7)	FINAL	3.2541	-0.2439	0	2.1898	3.9268	2.503	3.2307	4.6184	6.5271	3.7151	13.8	13.8	-16.986	-3.9215	-13.1191	-12.5156	-33.2879	-20.9568	-0.0003238	1.99E+00	6.60E-01	1.62E+01	5.39E+00	5.68E+01	1.89E+01	7.58E+01	2.53E+01
(8-91)	INITIAL	0	0	0	4.6	4.6	4.6	4.6	4.6	4.6	4.6	13.8	13.8	-10.5912	-10.8108	-10.5912	-10.8108	-32.6014	-20.2703	-100.1007917	3.39E+00	-4.93E-06	2.47E+01	-3.62E-05	6.81E+01	-9.94E-05	8.25E+01	-1.18E-04
(8-91)	FINAL	4.9685	0.0319	0	2.6189	3.2354	2.1765	6.3118	6.146	4.8431	1.2453	13.8	13.8	-13.6534	-5.4297	-11.5481	-14.3959	-34.4744	-22.1433	-0.0003253	1.91E+00	6.35E-01	1.57E+01	5.23E+00	5.70E+01	1.90E+01	7.73E+01	2.58E+01
(4-77)	INITIAL	0	0	0	4.6	4.6	4.6	4.6	4.6	4.6	4.6	13.8	13.8	-10.5912	-10.8108	-10.5912	-10.8108	-32.6014	-20.2703	-100.1007917	3.39E+00	-4.93E-06	2.47E+01	-3.62E-05	6.81E+01	-9.94E-05	8.25E+01	-1.18E-04
(4-77)	FINAL	1.6317	-3.5634	0	1.3266	1.5273	4.987	2.0616	3.7735	6.0814	3.2643	13.8	13.8	-15.9415	-3.4901	-7.8416	-13.0393	-36.4699	-24.1388	-0.0003261	1.92E+00	6.40E-01	1.58E+01	5.26E+00	5.66E+01	1.89E+01	7.64E+01	2.54E+01
(7-50)	INITIAL	0	0	0	4.6	4.6	4.6	4.6	4.6	4.6	4.6	13.8	13.8	-10.5912	-10.8108	-10.5912	-10.8108	-32.6014	-20.2703	-100.1007917	3.39E+00	-4.93E-06	2.47E+01	-3.62E-05	6.81E+01	-9.94E-05	8.25E+01	-1.18E-04
(7-50)	FINAL	-2.3745	-3.6297	0	2.5999	1.7877	6.3797	5.8644	1.6794	5.7604	5.4918	13.8	13.8	-11.86	-3.2839	-10.9809	-13.3709	-37.4071	-25.076	-0.0003261	1.95E+00	6.50E-01	1.59E+01	5.30E+00	5.61E+01	1.87E+01	7.50E+01	2.50E+01
(9-42)	INITIAL	0	0	0	4.6	4.6	4.6	4.6	4.6	4.6	4.6	13.8	13.8	-10.5912	-10.8108	-10.5912	-10.8108	-32.6014	-20.2703	-100.1007917	3.39E+00	-4.93E-06	2.47E+01	-3.62E-05	6.81E+01	-9.94E-05	8.25E+01	-1.18E-04
(9-42)	FINAL	2.026	-1.3628	0	1.9683	3.007	1.6843	2.9876	2.1331	4.3016	0.6626	13.8	13.8	-15.9449	-6.2125	-10.7536	-15.6869	-36.3905	-24.0594	-0.0003266	1.95E+00	6.48E-01	1.59E+01	5.29E+00	5.60E+01	1.87E+01	7.50E+01	2.50E+01
(6-92)	INITIAL	0	0	0	4.6	4.6	4.6	4.6	4.6	4.6	4.6	13.8	13.8	-10.5912	-10.8108	-10.5912	-10.8108	-32.6014	-20.2703	-100.1007917	3.39E+00	-4.93E-06	2.47E+01	-3.62E-05	6.81E+01	-9.94E-05	8.25E+01	-1.18E-04
(6-92)	FINAL	-1.5687	-0.3463	0	1.6707	2.6399	7.6271	5.6894	0.5011	5.3459	3.6681	13.8	13.8	-10.6333	-2.6071	-12.0307	-13.4209	-37.1801	-24.849	-0.000327	1.94E+00	6.44E-01	1.60E+01	5.32E+00	5.82E+01	1.94E+01	7.91E+01	2.63E+01
(7-7)	INITIAL	0	0	0	4.6	4.6	4.6	4.6	4.6	4.6	4.6	13.8	13.8	-10.5912	-10.8108	-10.5912	-10.8108	-32.6014	-20.2703	-100.1007917	3.39E+00	-4.93E-06	2.47E+01	-3.62E-05	6.81E+01	-9.94E-05	8.25E+01	-1.18E-04
(7-7)	FINAL	0.1208	-1.1484	0	3.8278	4.2212	1.669	2.8307	0.8517	3.0007	1.4617	13.8	13.8	-11.2168	-4.5551	-9.2423	-14.956	-36.3971	-24.066	-0.0003275	1.95E+00	6.49E-01	1.60E+01	5.32E+00	5.71E+01	1.90E+01	7.68E+01	2.56E+01
(9-94)	INITIAL	0	0	0	4.6	4.6	4.6	4.6	4.6	4.6	4.6	13.8	13.8	-10.5912	-10.8108	-10.5912	-10.8108	-32.6014	-20.2703	-100.1007917	3.39E+00	-4.93E-06	2.47E+01	-3.62E-05	6.81E+01	-9.94E-05	8.25E+01	-1.18E-04
(9-94)	FINAL	1.3774	-0.8442	0	2.3769	1.2666	4.0792	7.2012	2.178	5.5816	7.7588	13.8	13.8	-11.9224	-3.397	-8.5108	-11.6705	-34.3938	-22.0627	-0.0003282	1.95E+00	6.47E-01	1.59E+01	5.29E+00	5.62E+01	1.87E+01	7.54E+01	2.51E+01
(5-66)	INITIAL	0	0	0	4.6	4.6	4.6	4.6	4.6	4.6	4.6	13.8	13.8	-10.5912	-10.8108	-10.5912	-10.8108	-32.6014	-20.2703	-100.1007917	3.39E+00	-4.93E-06	2.47E+01	-3.62E-05	6.81E+01	-9.94E-05	8.25E+01	-1.18E-04
(5-66)	FINAL	0.8171	0.3059	0	0.883	4.5391	6.2513	3.9578	0.218	7.746	4.373	13.8	13.8	-10.9017	-1.2183	-11.5396	-15.0499	-34.14	-21.8089	-0.0003298	1.98E+00	6.59E-01	1.62E+01	5.38E+00	5.70E+01	1.90E+01	7.62E+01	2.54E+01
(9-60)	INITIAL	0	0	0	4.6	4.6	4.6	4.6	4.6	4.6	4.6	13.8	13.8	-10.5912	-10.8108	-10.5912	-10.8108	-32.6014	-20.2703	-100.1007917	3.39E+00	-4.93E-06	2.47E+01	-3.62E-05	6.81E+01	-9.94E-05	8.25E+01	-1.18E-04
(9-60)	FINAL	3.9408	-1.3067	0	4.8167	1.8921	2.5612	6.2065	1.0971	5.7858	2.7634	13.8	13.8	-17.1994	-6.4992	-11.652	-13.0396	-34.7871	-22.456	-0.0003304	1.94E+00	6.46E-01	1.60E+01	5.33E+00	5.82E+01	1.94E+01	7.89E+01	2.63E+01
(6-96)	INITIAL	0	0	0	4.6	4.6	4.6	4.6	4.6	4.6	4.6	13.8	13.8	-10.5912	-10.8108	-10.5912	-10.8108	-32.6014	-20.2703	-100.1007917	3.39E+00	-4.93E-06	2.47E+01	-3.62E-05	6.81E+01	-9.94E-05	8.25E+01	-1.18E-04
(6-96)	FINAL	6.6128	2.1025	0	1.1374	2.0859	5.7445	6.0836	2.1461	5.4593	1.52	13.8	13.8	-15.5289	-5.9437	-8.9331	-12.1653	-33.6187	-21.2876	-0.000331	2.01E+00	6.69E-01	1.64E+01	5.45E+00	5.75E+01	1.92E+01	7.68E+01	2.56E+01
(5-29)	INITIAL	0	0	0	4.6	4.6	4.6	4.6	4.6	4.6	4.6	13.8	13.8	-10.5912	-10.8108	-10.5912	-10.8108	-32.6014	-20.2703	-100.1007917	3.39E+00	-4.93E-06	2.47E+01	-3.62E-05	6.81E+01	-9.94E-05	8.25E+01	-1.18E-04
(5-29)	FINAL	3.7354	-0.3142	0	3.4421	0.0087	7.3818	8.8987	2.0063	5.9666	2.0741	13.8	13.8	-15.068	-4.9947	-11.9905	-11.855	-34.588	-22.2569	-0.0003322	1.92E+00	6.39E-01	1.59E+01	5.28E+00	5.79E+01	1.93E+01	7.89E+01	2.63E+01
(6-59)	INITIAL	0	0	0	4.6	4.6	4.6	4.6	4.6	4.6	4.6	13.8	13.8	-10.5912	-10.8108	-10.5912	-10.8108	-32.6014	-20.2703	-100.1007917	3.39E+00	-4.93E-06	2.47E+01	-3.62E-05	6.81E+01	-9.94E-05	8.25E+01	-1.18E-04
(6-59)	FINAL	3.0952	-1.1549	0	1.4182	0.9722	6.2186	1.426	4.5292	6.4644	5.2726	13.8	13.8	-13.1548	-5.618	-8.809	-10.7276	-35.1476	-22.8165	-0.000333	1.99E+00	6.63E-01	1.63E+01	5.43E+00	5.81E+01	1.94E+01	7.81E+01	2.60E+01
(9-28)	INITIAL	0	0	0	4.6	4.6	4.6	4.6	4.6	4.6	4.6	13.8	13.8	-10.5912	-10.8108	-10.5912	-10.8108	-32.6014	-20.2703	-100.1007917	3.39E+00	-4.93E-06	2.47E+01	-3.62E-05	6.81E+01	-9.94E-05	8.25E+01	-1.18E-04
(9-28)	FINAL	3.0981	1.2961	0	0.2035	2.5714	7.0617	6.0252	7.2094	5.0212	0.9026	13.8	13.8	-14.0073	-7.4561	-9.4948	-14.1968	-36.3202	-23.9891	-0.0003349	2.00E+00	6.67E-01	1.63E+01	5.44E+00	5.74E+01	1.91E+01	7.66E+01	2.55E+01
(4-47)	INITIAL	0	0	0	4.6	4.6	4.6	4.6	4.6	4.6	4.6	13.8	13.8	-10.5912	-10.8108	-10.5912	-10.8108	-32.6014	-20.2703	-100.1007917	3.39E+00	-4.93E-06	2.47E+01	-3.62E-05	6.81E+01	-9.94E-05	8.25E+01	-1.18E-04
(4-47)	FINAL	5.6448	1.896	0	0.5886	0.2965	6.7701	1.9305	2.6666	7.5647	2.8215	13.8	13.8	-12.894	-3.8214	-8.1266	-13.5531	-32.7022	-20.3711	-0.0003358	1.99E+00	6.64E-01	1.62E+01	5.40E+00	5.65E+01	1.88E+01	7.52E+01	2.51E+01
(10-44)	INITIAL	0	0	0	4.6	4.6	4.6	4.6	4.6	4.6	4.6	13.8	13.8	-10.5912	-10.8108	-10.5912	-10.8108	-32.6014	-20.2703	-100.1007917	3.39E+00	-4.93E-06	2.47E+01	-3.62E-05	6.81E+01	-9.94E-05	8.25E+01	-1.18E-04
(10-44)	FINAL	-0.2794	-0.9309	0	0.0577	2.6275	5.6194	4.6649	0.5277	6.0667	6.9143	13.8	13.8	-16.6034	-5.8131	-11.2348	-14.5419	-37.0983	-24.7672	-0.0003358	1.96E+00	6.51E-01	1.60E+01	5.33E+00	5.71E+01	1.90E+01	7.67E+01	2.55E+01
(3-49)	INITIAL	0	0	0	4.6	4.6	4.6	4.6	4.6	4.6	4.6	13.8	13.8	-10.5912	-10.8108	-10.5912	-10.8108	-32.6014	-20.2703	-100.1007917	3.39E+00	-4.93E-06	2.47E+01	-3.62E-05	6.81E+01	-9.94E-05	8.25E+01	-1.18E-04
(3-49)	FINAL	-2.0501	-3.0414	0	3.4802	2.3681	8.0462	6.2843	1.6875	5.3364	13.5358	13.8	13.8	-10.4853	-4.7304	-10.7514	-13.0366	-37.3231	-24.992	-0.000337	1.96E+00	6.51E-01	1.60E+01	5.34E+00	5.72E+01	1.90E+01	7.70E+01	2.56E+01
(8-33)	INITIAL	0	0	0	4.6	4.6	4.6	4.6	4.6	4.6	4.6	13.8	13.8	-10.5912	-10.8108	-10.5912	-10.8108	-32.6014	-20.2703	-100.1007917	3.39E+00	-4.93E-06	2.47E+01	-3.62E-05	6.81E+01	-9.94E-05	8.25E+01	-1.18E-04
(8-33)	FINAL	5.8832	-2.2832	0	1.3137	3.2887	8.504	7.5759	1.9074	5.1658	2.8906	13.8	13.8	-18.4687	-6.1536	-6.6925	-12.9768	-36.505	-24.1739	-0.0003381	2.00E+00	6.65E-01	1.62E+01	5.40E+00	5.64E+01	1.88E+01	7.50E+01	2.50E+01
(8-13)	INITIAL	0	0	0	4.6	4.6	4.6	4.6	4.6	4.6	4.6	13.8	13.8	-10.5912	-10.8108	-10.5912	-10.8108	-32.6014	-20.2703	-100.1007917	3.39E+00	-4.93E-06	2.47E+01	-3.62E-05	6.81E+01	-9.94E-05	8.25E+01	-1.18E-04
(8-13)	FINAL	4.9332	0.6462	0	3.625	3.49	2.6021	0.5128	8.9461	3.7992	0.2649	13.8	13.8	-14.1314	-6.7938	-9.7368	-16.0462	-34.442	-22.1109	-0.0003382	1.98E+00	6.57E-01	1.61E+01	5.37E+00	5.68E+01	1.89E+01	7.60E+01	2.53E+01
(4-88)	INITIAL	0	0	0	4.6	4.6	4.6	4.6	4.6	4.6	4.6	13.8	13.8	-10.5912	-10.8108	-10.5912	-10.8108	-32.6014	-20.2703	-100.1007917	3.39E+00	-4.93E-06	2.47E+01	-3.62E-05	6.81E+01	-9.94E-05	8.25E+01	-1.18E-04
(4-88)	FINAL	1.1638	-2.5682	0	1.8502	3.7132	8.3464	3.7573	5.7125	2.3231	1.3743	13.8	13.8	-12.7021	-3.8733	-8.6147	-14.8323	-38.1348	-25.8037	-0.0003398	2.00E+00	6.65E-01	1.63E+01	5.43E+00	5.75E+01	1.92E+01	7.69E+01	2.56E+01
(7-83)	INITIAL	0	0	0	4.6	4.6	4.6	4.6	4.6	4.6	4.6	13.8	13.8	-10.5912	-10.8108	-10.5912	-10.8108	-32.6014	-20.2703	-100.1007917	3.39E+00	-4.93E-06	2.47E+01	-3.62E-05	6.81E+01	-9.94E-05	8.25E+01	-1.18E-04
(7-83)	FINAL	3.659	-0.7768	0	2.76	3.4572	7.1937	1.3832	4.6658	11.0512	3.2437	13.8	13.8	-16.3267	-6.3226	-11.3592	-12.9434	-34.6436	-22.3125	-0.000342	1.98E+00	6.59E-01	1.61E+01	5.36E+00	5.61E+01	1.87E+01	7.47E+01	2.49E+01
(7-64)	INITIAL	0	0	0	4.6	4.6	4.6	4.6	4.6	4.6	4.6	13.8	13.8	-10.5912	-10.8108	-10.5912	-10.8108	-32.6014	-20.2703	-100.1007917	3.39E+00	-4.93E-06	2.47E+01	-3.62E-05	6.81E+01	-9.94E-05	8.25E+01	-1.18E-04
(7-64)	FINAL	0.008	0.1785	0	3.2922	4.2951	7.1332	5.8396	0.2471	4.3825	12.8189	13.8	13.8	-11.9887	-2.9468	-11.1129	-15.3274	-35.466	-23.1349	-0.0003426	2.00E+00	6.65E-01	1.62E+01	5.40E+00	5.64E+01	1.88E+01	7.49E+01	2.50E+01
(7-72)	INITIAL	0	0	0	4.6	4.6	4.6	4.6	4.6	4.6	4.6	13.8	13.8	-10.5912	-10.8108	-10.5912	-10.8108	-32.6014	-20.2703	-100.1007917	3.39E+00	-4.93E-06	2.47E+01	-3.62E-05	6.81E+01	-9.94E-05	8.25E+01	-1.18E-04
(7-72)	FINAL	3.1036	-3.5754	0	1.7709	0.7022	8.2301	6.9975	3.8534	5.48	3.0209	13.8	13.8	-16.9257	-3.3706	-7.9298	-12.9969	-38.3574	-26.0263	-0.0003447	1.90E+00	6.33E-01	1.56E+01	5.20E+00	5.62E+01	1.87E+01	7.59E+01	2.53E+01
(7-91)	INITIAL	0	0	0	4.6	4.6	4.6	4.6	4.6	4.6	4.6	13.8	13.8	-10.5912	-10.8108	-10.5912	-10.8108	-32.6014	-20.2703	-100.1007917	3.39E+00	-4.93E-06	2.47E+01	-3.62E-05	6.81E+01	-9.94E-05	8.25E+01	-1.18E-04
(7-91)	FINAL	2.6007	-2.6365	0	1.5222	2.048	4.8151	3.3526	4.6969	6.1362	4.6873	13.8	13.8	-14.4722	-5.0811	-9.3991	-11.6146	-35.0647	-22.7336	-0.0003457	1.94E+00	6.45E-01	1.59E+01	5.30E+00	5.70E+01	1.90E+01	7.68E+01	2.56E+01
(3-60)	INITIAL	0	0	0	4.6	4.6	4.6	4.6	4.6	4.6	4.6	13.8	13.8	-10.5912	-10.8108	-10.5912	-10.8108	-32.6014	-20.2703	-100.1007917	3.39E+00	-4.93E-06	2.47E+01	-3.62E-05	6.81E+01	-9.94E-05	8.25E+01	-1.18E-04
(3-60)	FINAL	6.8553	2.8076	0	1.0838	3.0619	8.3833	1.2452	4.0275	5.604	1.7291	13.8	13.8	-13.7967	-4.2142	-8.2093	-14.5725	-32.5552	-20.2241	-0.0003465	2.00E+00	6.65E-01	1.62E+01	5.40E+00	5.65E+01	1.88E+01	7.51E+01	2.50E+01
(6-76)	INITIAL	0	0	0	4.6	4.6	4.6	4.6	4.6	4.6	4.6	13.8	13.8	-10.5912	-10.8108	-10.5912	-10.8108	-32.6014	-20.2703	-100.1007917	3.39E+00	-4.93E-06	2.47E+01	-3.62E-05	6.81E+01	-9.94E-05	8.25E+01	-1.18E-04
(6-76)	FINAL	4.3155	0.6571	0	1.6885	5.1609	8.6933	3.4741	6.218	3.9801	0.8371	13.8	13.8	-14.7553	-5.9355	-8.05	-14.9302	-34.934	-22.6029	-0.0003473	1.93E+00	6.42E-01	1.59E+01	5.31E+00	5.83E+01	1.94E+01	7.94E+01	2.64E+01
(8-20)	INITIAL	0	0	0	4.6	4.6	4.6	4.6	4.6	4.6	4.6	13.8	13.8	-10.5912	-10.8108	-10.5912	-10.8108	-32.6014	-20.2703	-100.1007917	3.39E+00	-4.93E-06	2.47E+01	-3.62E-05	6.81E+01	-9.94E-05	8.25E+01	-1.18E-04
(8-20)	FINAL	2.1441	-1.4432	0	0.0994	0.8055	3.2824	3.0478	1.1662	5.9734	4.2356	13.8	13.8	-10.6446	-5.8997	-8.954	-12.4623	-35.5734	-23.2423	-0.0003481	1.98E+00	6.60E-01	1.63E+01	5.41E+00	5.81E+01	1.93E+01	7.82E+01	2.60E+01
(6-74)	INITIAL	0	0	0	4.6	4.6	4.6	4.6	4.6	4.6	4.6	13.8	13.8	-10.5912	-10.8108	-10.5912	-10.8108	-32.6014	-20.2703	-100.1007917	3.39E+00	-4.93E-06	2.47E+01	-3.62E-05	6.81E+01	-9.94E-05	8.25E+01	-1.18E-04
(6-74)	FINAL	1.8601	-2.1486	0	1.812	3.0351	3.5177	2.627	5.0535	6.1535	3.4667	13.8	13.8	-12.6613	-3.9146	-9.796	-12.6691	-35.6898	-23.3587	-0.0003495	1.90E+00	6.31E-01	1.56E+01	5.21E+00	5.70E+01	1.90E+01	7.75E+01	2.58E+01
(9-30)	INITIAL	0	0	0	4.6	4.6	4.6	4.6	4.6	4.6	4.6	13.8	13.8	-10.5912	-10.8108	-10.5912	-10.8108	-32.6014	-20.2703	-100.1007917	3.39E+00	-4.93E-06	2.47E+01	-3.62E-05	6.81E+01	-9.94E-05	8.25E+01	-1.18E-04
(9-30)	FINAL	6.3967	0.1068	0	2.6679	1.6938	8.6556	4.822	4.8471	5.4342	2.6724	13.8	13.8	-15.7221	-7.4666	-10.4757	-13.3965	-34.9772	-22.6461	-0.0003497	1.96E+00	6.52E-01	1.59E+01	5.31E+00	5.58E+01	1.86E+01	7.43E+01	2.48E+01
(5-47)	INITIAL	0	0	0	4.6	4.6	4.6	4.6	4.6	4.6	4.6	13.8	13.8	-10.5912	-10.8108	-10.5912	-10.8108	-32.6014	-20.2703	-100.1007917	3.39E+00	-4.93E-06	2.47E+01	-3.62E-05	6.81E+01	-9.94E-05	8.25E+01	-1.18E-04
(5-47)	FINAL	1.2246	1.6064	0	4.163	0.4811	1.1719	10.4009	4.7277	4.0837	0.7107	13.8	13.8	-11.4251	-4.3598	-10.9922	-14.9863	-34.422	-22.0909	-0.0003498	1.90E+00	6.32E-01	1.56E+01	5.21E+00	5.68E+01	1.89E+01	7.71E+01	2.57E+01
(10-12)	INITIAL	0	0	0	4.6	4.6	4.6	4.6	4.6	4.6	4.6	13.8	13.8	-10.5912	-10.8108	-10.5912	-10.8108	-32.6014	-20.2703	-100.1007917	3.39E+00	-4.93E-06	2.47E+01	-3.62E-05	6.81E+01	-9.94E-05	8.25E+01	-1.18E-04
(10-12)	FINAL	3.7038	-0.9352	0	3.6231	3.1009	8.4695	4.9015	5.3212	5.7736	3.0482	13.8	13.8	-14.9495	-7.2278	-11.5669	-12.9842	-34.3527	-22.0216	-0.0003509	1.99E+00	6.62E-01	1.62E+01	5.41E+00	5.73E+01	1.91E+01	7.67E+01	2.55E+01
(9-85)	INITIAL	0	0	0	4.6	4.6	4.6	4.6	4.6	4.6	4.6	13.8	13.8	-10.5912	-10.8108	-10.5912	-10.8108	-32.6014	-20.2703	-100.1007917	3.39E+00	-4.93E-06	2.47E+01	-3.62E-05	6.81E+01	-9.94E-05	8.25E+01	-1.18E-04
(9-85)	FINAL	4.9488	1.9726	0	2.6251	2.0386	2.5916	4.6357	6.647	5.6567	3.4854	13.8	13.8	-12.5524	-4.8922	-9.3367	-12.5478	-32.4872	-20.1561	-0.0003514	1.97E+00	6.55E-01	1.62E+01	5.39E+00	5.80E+01	1.93E+01	7.82E+01	2.61E+01
(5-91)	INITIAL	0	0	0	4.6	4.6	4.6	4.6	4.6	4.6	4.6	13.8	13.8	-10.5912	-10.8108	-10.5912	-10.8108	-32.6014	-20.2703	-100.1007917	3.39E+00	-4.93E-06	2.47E+01	-3.62E-05	6.81E+01	-9.94E-05	8.25E+01	-1.18E-04
(5-91)	FINAL	1.6802	-3.3085	0	1.0661	3.5106	5.4434	3.1329	5.0617	5.5003	4.632	13.8	13.8	-13.8848	-2.8414	-7.8569	-11.5548	-36.3088	-23.9777	-0.0003519	1.99E+00	6.62E-01	1.62E+01	5.39E+00	5.66E+01	1.89E+01	7.54E+01	2.51E+01
(5-31)	INITIAL	0	0	0	4.6	4.6	4.6	4.6	4.6	4.6	4.6	13.8	13.8	-10.5912	-10.8108	-10.5912	-10.8108	-32.6014	-20.2703	-100.1007917	3.39E+00	-4.93E-06	2.47E+01	-3.62E-05	6.81E+01	-9.94E-05	8.25E+01	-1.18E-04
(5-31)	FINAL	1.7883	0.7049	0	1.9536	3.782	3.2554	4.3271	3.3661	6.7855	2.7465	13.8	13.8	-11.7189	-5.9897	-9.2214	-13.3927	-34.2804	-21.9493	-0.0003539	1.92E+00	6.38E-01	1.57E+01	5.24E+00	5.65E+01	1.88E+01	7.62E+01	2.54E+01
(9-46)	INITIAL	0	0	0	4.6	4.6	4.6	4.6	4.6	4.6	4.6	13.8	13.8	-10.5912	-10.8108	-10.5912	-10.8108	-32.6014	-20.2703	-100.1007917	3.39E+00	-4.93E-06	2.47E+01	-3.62E-05	6.81E+01	-9.94E-05	8.25E+01	-1.18E-04
(9-46)	FINAL	-0.5295	-0.8572	0	1.4456	2.636	8.4134	4.5312	6.1416	5.6262	2.3278	13.8	13.8	-8.8153	-0.6535	-9.2951	-13.9061	-35.7308	-23.3997	-0.0003541	2.00E+00	6.67E-01	1.64E+01	5.46E+00	5.79E+01	1.93E+01	7.77E+01	2.59E+01
(7-66)	INITIAL	0	0	0	4.6	4.6	4.6	4.6	4.6	4.6	4.6	13.8	13.8	-10.5912	-10.8108	-10.5912	-10.8108	-32.6014	-20.2703	-100.1007917	3.39E+00	-4.93E-06	2.47E+01	-3.62E-05	6.81E+01	-9.94E-05	8.25E+01	-1.18E-04
(7-66)	FINAL	2.4928	2.2355	0	3.5643	0.6582	5.4185	4.2288	11.7474	4.1012	0.5534	13.8	13.8	-10.7534	-5.1872	-10.7402	-14.0727	-34.305	-21.9739	-0.000355	1.98E+00	6.59E-01	1.62E+01	5.39E+00	5.73E+01	1.91E+01	7.68E+01	2.56E+01
(3-41)	INITIAL	0	0	0	4.6	4.6	4.6	4.6	4.6	4.6	4.6	13.8	13.8	-10.5912	-10.8108	-10.5912	-10.8108	-32.6014	-20.2703	-100.1007917	3.39E+00	-4.93E-06	2.47E+01	-3.62E-05	6.81E+01	-9.94E-05	8.25E+01	-1.18E-04
(3-41)	FINAL	1.9701	-0.2358	0	1.1014	1.8857	3.9306	4.5344	2.6856	5.2883	4.4888	13.8	13.8	-11.0552	-5.86	-8.435	-12.1687	-35.0784	-22.7473	-0.0003559	1.98E+00	6.57E-01	1.61E+01	5.36E+00	5.63E+01	1.88E+01	7.52E+01	2.50E+01
(2-86)	INITIAL	0	0	0	4.6	4.6	4.6	4.6	4.6	4.6	4.6	13.8	13.8	-10.5912	-10.8108	-10.5912	-10.8108	-32.6014	-20.2703	-100.1007917	3.39E+00	-4.93E-06	2.47E+01	-3.62E-05	6.81E+01	-9.94E-05	8.25E+01	-1.18E-04
(2-86)	FINAL	2.7095	1.1838	0	1.62	2.2645	8.9733	7.9667	9.2452	5.7247	3.3268	13.8	13.8	-12.9314	-4.8826	-9.3373	-12.8477	-32.9333	-20.6022	-0.0003564	1.93E+00	6.41E-01	1.59E+01	5.28E+00	5.74E+01	1.91E+01	7.77E+01	2.59E+01
(9-37)	INITIAL	0	0	0	4.6	4.6	4.6	4.6	4.6	4.6	4.6	13.8	13.8	-10.5912	-10.8108	-10.5912	-10.8108	-32.6014	-20.2703	-100.1007917	3.39E+00	-4.93E-06	2.47E+01	-3.62E-05	6.81E+01	-9.94E-05	8.25E+01	-1.18E-04
(9-37)	FINAL	1.7002	-3.2303	0	3.3981	2.413	3.5839	3.1665	5.2638	6.127	3.3455	13.8	13.8	-15.7254	-7.3935	-12.2604	-11.8962	-36.7089	-24.3778	-0.0003571	1.95E+00	6.48E-01	1.60E+01	5.31E+00	5.69E+01	1.90E+01	7.66E+01	2.55E+01
(3-50)	INITIAL	0	0	0	4.6	4.6	4.6	4.6	4.6	4.6	4.6	13.8	13.8	-10.5912	-10.8108	-10.5912	-10.8108	-32.6014	-20.2703	-100.1007917	3.39E+00	-4.93E-06	2.47E+01	-3.62E-05	6.81E+01	-9.94E-05	8.25E+01	-1.18E-04
(3-50)	FINAL	-1.6836	-0.8166	0	0.9339	4.1111	8.9863	5.1271	2.735	8.2014	1.93	13.8	13.8	-11.7185	-4.5667	-9.6992	-15.0027	-36.4917	-24.1606	-0.0003575	1.94E+00	6.45E-01	1.58E+01	5.27E+00	5.59E+01	1.86E+01	7.48E+01	2.49E+01
(8-40)	INITIAL	0	0	0	4.6	4.6	4.6	4.6	4.6	4.6	4.6	13.8	13.8	-10.5912	-10.8108	-10.5912	-10.8108	-32.6014	-20.2703	-100.1007917	3.39E+00	-4.93E-06	2.47E+01	-3.62E-05	6.81E+01	-9.94E-05	8.25E+01	-1.18E-04
(8-40)	FINAL	2.2061	-0.4868	0	3.7823	2.1097	1.1315	8.6455	1.0942	4.8038	1.8916	13.8	13.8	-12.7366	-5.1597	-9.8707	-12.7313	-35.3737	-23.0426	-0.000358	1.90E+00	6.33E-01	1.57E+01	5.23E+00	5.74E+01	1.91E+01	7.81E+01	2.60E+01
(2-54)	INITIAL	0	0	0	4.6	4.6	4.6	4.6	4.6	4.6	4.6	13.8	13.8	-10.5912	-10.8108	-10.5912	-10.8108	-32.6014	-20.2703	-100.1007917	3.39E+00	-4.93E-06	2.47E+01	-3.62E-05	6.81E+01	-9.94E-05	8.25E+01	-1.18E-04
(2-54)	FINAL	4.4997	2.2014	0	3.4749	4.5703	7.074	2.3511	3.7678	5.7695	0.8072	13.8	13.8	-14.3076	-7.7715	-10.3683	-15.2616	-33.0379	-20.7068	-0.0003588	1.97E+00	6.54E-01	1.62E+01	5.38E+00	5.81E+01	1.93E+01	7.85E+01	2.61E+01
(9-26)	INITIAL	0	0	0	4.6	4.6	4.6	4.6	4.6	4.6	4.6	13.8	13.8	-10.5912	-10.8108	-10.5912	-10.8108	-32.6014	-20.2703	-100.1007917	3.39E+00	-4.93E-06	2.47E+01	-3.62E-05	6.81E+01	-9.94E-05	8.25E+01	-1.18E-04
(9-26)	FINAL	1.4404	-1.718	0	2.632	1.7432	5.2571	3.2398	1.733	7.1441	1.8746	13.8	13.8	-15.3794	-2.5647	-12.2893	-11.5789	-36.6685	-24.3374	-0.000359	1.94E+00	6.47E-01	1.58E+01	5.28E+00	5.57E+01	1.86E+01	7.45E+01	2.48E+01
(6-80)	INITIAL	0	0	0	4.6	4.6	4.6	4.6	4.6	4.6	4.6	13.8	13.8	-10.5912	-10.8108	-10.5912	-10.8108	-32.6014	-20.2703	-100.1007917	3.39E+00	-4.93E-06	2.47E+01	-3.62E-05	6.81E+01	-9.94E-05	8.25E+01	-1.18E-04
(6-80)	FINAL	4.8438	-1.0717	0	2.6524	4.017	5.0074	6.6113	5.9248	5.3796	0.8033	13.8	13.8	-17.0288	-7.0892	-9.904	-12.9941	-36.2835	-23.9524	-0.0003593	1.96E+00	6.54E-01	1.62E+01	5.38E+00	5.85E+01	1.95E+01	7.92E+01	2.64E+01
(2-15)	INITIAL	0	0	0	4.6	4.6	4.6	4.6	4.6	4.6	4.6	13.8	13.8	-10.5912	-10.8108	-10.5912	-10.8108	-32.6014	-20.2703	-100.1007917	3.39E+00	-4.93E-06	2.47E+01	-3.62E-05	6.81E+01	-9.94E-05	8.25E+01	-1.18E-04
(2-15)	FINAL	-0.0142	-4.2017	0	2.6266	3.2265	3.4082	7.5407	2.0648	6.0685	5.3093	13.8	13.8	-15.162	-4.5304	-11.3657	-10.9582	-36.7071	-24.376	-0.0003601	1.98E+00	6.60E-01	1.62E+01	5.40E+00	5.74E+01	1.91E+01	7.70E+01	2.57E+01
(5-64)	INITIAL	0	0	0	4.6	4.6	4.6	4.6	4.6	4.6	4.6	13.8	13.8	-10.5912	-10.8108	-10.5912	-10.8108	-32.6014	-20.2703	-100.1007917	3.39E+00	-4.93E-06	2.47E+01	-3.62E-05	6.81E+01	-9.94E-05	8.25E+01	-1.18E-04
(5-64)	FINAL	3.4328	2.3196	0	0.9991	2.1675	5.6306	6.8687	6.1602	4.5388	1.3664	13.8	13.8	-11.4398	-4.7101	-9.838	-12.1673	-33.9522	-21.6211	-0.0003613	1.94E+00	6.44E-01	1.59E+01	5.28E+00	5.66E+01	1.88E+01	7.61E+01	2.53E+01
(8-17)	INITIAL	0	0	0	4.6	4.6	4.6	4.6	4.6	4.6	4.6	13.8	13.8	-10.5912	-10.8108	-10.5912	-10.8108	-32.6014	-20.2703	-100.1007917	3.39E+00	-4.93E-06	2.47E+01	-3.62E-05	6.81E+01	-9.94E-05	8.25E+01	-1.18E-04
(8-17)	FINAL	-1.1579	-2.2121	0	1.8391	5.3013	1.8937	7.3407	0.7466	4.8752	2.3576	13.8	13.8	-13.9166	-5.6203	-11.1174	-14.724	-37.1714	-24.8403	-0.0003615	1.90E+00	6.34E-01	1.56E+01	5.21E+00	5.62E+01	1.87E+01	7.59E+01	2.53E+01
(10-94)	INITIAL	0	0	0	4.6	4.6	4.6	4.6	4.6	4.6	4.6	13.8	13.8	-10.5912	-10.8108	-10.5912	-10.8108	-32.6014	-20.2703	-100.1007917	3.39E+00	-4.93E-06	2.47E+01	-3.62E-05	6.81E+01	-9.94E-05	8.25E+01	-1.18E-04
(10-94)	FINAL	0.637	-5.3508	0	1.6561	4.7226	4.6073	2.2374	6.0242	6.2707	4.7497	13.8	13.8	-19.8121	-4.3817	-12.2623	-10.8221	-37.6873	-25.3562	-0.0003623	1.98E+00	6.58E-01	1.62E+01	5.40E+00	5.78E+01	1.93E+01	7.77E+01	2.59E+01
(2-2)	INITIAL	0	0	0	4.6	4.6	4.6	4.6	4.6	4.6	4.6	13.8	13.8	-10.5912	-10.8108	-10.5912	-10.8108	-32.6014	-20.2703	-100.1007917	3.39E+00	-4.93E-06	2.47E+01	-3.62E-05	6.81E+01	-9.94E-05	8.25E+01	-1.18E-04
(2-2)	FINAL	-0.1688	0.1802	0	2.3671	2.0343	3.6186	4.1648	5.1895	4.8303	0.9282	13.8	13.8	-10.8877	-1.2937	-9.6339	-14.2503	-36.6411	-24.31	-0.0003687	1.90E+00	6.32E-01	1.56E+01	5.20E+00	5.62E+01	1.87E+01	7.60E+01	2.53E+01
(10-54)	INITIAL	0	0	0	4.6	4.6	4.6	4.6	4.6	4.6	4.6	13.8	13.8	-10.5912	-10.8108	-10.5912	-10.8108	-32.6014	-20.2703	-100.1007917	3.39E+00	-4.93E-06	2.47E+01	-3.62E-05	6.81E+01	-9.94E-05	8.25E+01	-1.18E-04
(10-54)	FINAL	-1.6782	-1.6392	0	2.188	3.0914	7.2919	8.4637	3.3581	4.8115	8.3539	13.8	13.8	-10.5306	-3.8792	-10.256	-12.1818	-36.3707	-24.0396	-0.0003705	1.94E+00	6.45E-01	1.59E+01	5.30E+00	5.70E+01	1.90E+01	7.69E+01	2.56E+01
(10-58)	INITIAL	0	0	0	4.6	4.6	4.6	4.6	4.6	4.6	4.6	13.8	13.8	-10.5912	-10.8108	-10.5912	-10.8108	-32.6014	-20.2703	-100.1007917	3.39E+00	-4.93E-06	2.47E+01	-3.62E-05	6.81E+01	-9.94E-05	8.25E+01	-1.18E-04
(10-58)	FINAL	5.1618	3.5414	0	0.1906	1.8999	2.3107	2.3602	0.4705	8.2462	5.3197	13.8	13.8	-10.8311	-3.7951	-10.1894	-13.0292	-33.0867	-20.7556	-0.0003722	1.98E+00	6.58E-01	1.61E+01	5.37E+00	5.70E+01	1.90E+01	7.63E+01	2.54E+01
(7-51)	INITIAL	0	0	0	4.6	4.6	4.6	4.6	4.6	4.6	4.6	13.8	13.8	-10.5912	-10.8108	-10.5912	-10.8108	-32.6014	-20.2703	-100.1007917	3.39E+00	-4.93E-06	2.47E+01	-3.62E-05	6.81E+01	-9.94E-05	8.25E+01	-1.18E-04
(7-51)	FINAL	8.2971	2.1281	0	2.9007	3.0223	3.7006	5.823	2.4195	5.5923	2.8011	13.8	13.8	-15.9213	-6.8207	-10.6331	-13.4163	-31.7477	-19.4166	-0.0003723	1.96E+00	6.50E-01	1.60E+01	5.31E+00	5.62E+01	1.87E+01	7.52E+01	2.51E+01
(8-10)	INITIAL	0	0	0	4.6	4.6	4.6	4.6	4.6	4.6	4.6	13.8	13.8	-10.5912	-10.8108	-10.5912	-10.8108	-32.6014	-20.2703	-100.1007917	3.39E+00	-4.93E-06	2.47E+01	-3.62E-05	6.81E+01	-9.94E-05	8.25E+01	-1.18E-04
(8-10)	FINAL	-1.138	0.3541	0	0.4162	3.9637	2.5436	4.8514	2.6821	6.7719	0.3146	13.8	13.8	-11.6636	-6.9087	-10.4101	-16.216	-36.7286	-24.3975	-0.0003732	1.92E+00	6.39E-01	1.58E+01	5.27E+00	5.74E+01	1.91E+01	7.79E+01	2.59E+01
(8-84)	INITIAL	0	0	0	4.6	4.6	4.6	4.6	4.6	4.6	4.6	13.8	13.8	-10.5912	-10.8108	-10.5912	-10.8108	-32.6014	-20.2703	-100.1007917	3.39E+00	-4.93E-06	2.47E+01	-3.62E-05	6.81E+01	-9.94E-05	8.25E+01	-1.18E-04
(8-84)	FINAL	-0.5987	-1.257	0	3.0299	4.6847	2.8501	6.2274	10.7646	4.9078	1.1254	13.8	13.8	-15.0543	-7.065	-13.4883	-14.7566	-36.9083	-24.5772	-0.000374	1.98E+00	6.58E-01	1.61E+01	5.36E+00	5.63E+01	1.87E+01	7.50E+01	2.50E+01
(8-63)	INITIAL	0	0	0	4.6	4.6	4.6	4.6	4.6	4.6	4.6	13.8	13.8	-10.5912	-10.8108	-10.5912	-10.8108	-32.6014	-20.2703	-100.1007917	3.39E+00	-4.93E-06	2.47E+01	-3.62E-05	6.81E+01	-9.94E-05	8.25E+01	-1.18E-04
(8-63)	FINAL	1.3718	1.2867	0	2.1185	4.8871	3.1274	6.5059	0.2187	3.995	3.3132	13.8	13.8	-13.1895	-4.2072	-11.5215	-15.773	-34.9647	-22.6336	-0.0003746	1.95E+00	6.50E-01	1.59E+01	5.30E+00	5.57E+01	1.86E+01	7.44E+01	2.48E+01
(7-93)	INITIAL	0	0	0	4.6	4.6	4.6	4.6	4.6	4.6	4.6	13.8	13.8	-10.5912	-10.8108	-10.5912	-10.8108	-32.6014	-20.2703	-100.1007917	3.39E+00	-4.93E-06	2.47E+01	-3.62E-05	6.81E+01	-9.94E-05	8.25E+01	-1.18E-04
(7-93)	FINAL	2.0168	2.1183	0	2.177	5.6552	4.3926	6.7847	0.7206	3.0396	0.6542	13.8	13.8	-11.759	-3.1121	-9.2527	-15.9943	-33.8763	-21.5452	-0.0003756	1.98E+00	6.57E-01	1.61E+01	5.35E+00	5.62E+01	1.87E+01	7.49E+01	2.50E+01
(6-31)	INITIAL	0	0	0	4.6	4.6	4.6	4.6	4.6	4.6	4.6	13.8	13.8	-10.5912	-10.8108	-10.5912	-10.8108	-32.6014	-20.2703	-100.1007917	3.39E+00	-4.93E-06	2.47E+01	-3.62E-05	6.81E+01	-9.94E-05	8.25E+01	-1.18E-04
(6-31)	FINAL	2.4593	-6.3575	0	3.0354	3.2914	6.8937	5.5418	7.5577	5.9752	4.6083	13.8	13.8	-18.5877	-4.4639	-9.3949	-11.5772	-38.4964	-26.1653	-0.000376	1.97E+00	6.54E-01	1.61E+01	5.37E+00	5.78E+01	1.93E+01	7.79E+01	2.60E+01
(6-51)	INITIAL	0	0	0	4.6	4.6	4.6	4.6	4.6	4.6	4.6	13.8	13.8	-10.5912	-10.8108	-10.5912	-10.8108	-32.6014	-20.2703	-100.1007917	3.39E+00	-4.93E-06	2.47E+01	-3.62E-05	6.81E+01	-9.94E-05	8.25E+01	-1.18E-04
(6-51)	FINAL	2.988	1.5453	0	1.487	4.1905	7.5319	3.9498	0.737	7.2195	2.4778	13.8	13.8	-13.3509	-5.8909	-9.4671	-13.5401	-34.0537	-21.7226	-0.0003776	2.01E+00	6.69E-01	1.64E+01	5.46E+00	5.75E+01	1.92E+01	7.68E+01	2.56E+01
(2-80)	INITIAL	0	0	0	4.6	4.6	4.6	4.6	4.6	4.6	4.6	13.8	13.8	-10.5912	-10.8108	-10.5912	-10.8108	-32.6014	-20.2703	-100.1007917	3.39E+00	-4.93E-06	2.47E+01	-3.62E-05	6.81E+01	-9.94E-05	8.25E+01	-1.18E-04
(2-80)	FINAL	4.5951	0.317	0	1.5951	3.5465	6.4966	8.1494	5.645	5.7787	3.2594	13.8	13.8	-14.7603	-2.3851	-10.7463	-12.8629	-33.5665	-21.2354	-0.0003781	1.99E+00	6.63E-01	1.63E+01	5.44E+00	5.83E+01	1.94E+01	7.85E+01	2.62E+01
(4-66)	INITIAL	0	0	0	4.6	4.6	4.6	4.6	4.6	4.6	4.6	13.8	13.8	-10.5912	-10.8108	-10.5912	-10.8108	-32.6014	-20.2703	-100.1007917	3.39E+00	-4.93E-06	2.47E+01	-3.62E-05	6.81E+01	-9.94E-05	8.25E+01	-1.18E-04
(4-66)	FINAL	0.1585	-0.2407	0	2.0809	4.4028	1.9339	5.0021	1.4975	7.5152	4.2729	13.8	13.8	-14.5459	-3.487	-10.1815	-13.5703	-34.3556	-22.0245	-0.0003789	1.96E+00	6.51E-01	1.60E+01	5.33E+00	5.68E+01	1.89E+01	7.61E+01	2.53E+01
(7-15)	INITIAL	0	0	0	4.6	4.6	4.6	4.6	4.6	4.6	4.6	13.8	13.8	-10.5912	-10.8108	-10.5912	-10.8108	-32.6014	-20.2703	-100.1007917	3.39E+00	-4.93E-06	2.47E+01	-3.62E-05	6.81E+01	-9.94E-05	8.25E+01	-1.18E-04
(7-15)	FINAL	6.0902	-0.2199	0	0.3126	1.7403	10.2104	8.1116	6.5329	2.1446	4.3901	13.8	13.8	-15.5317	-6.019	-7.4585	-11.4568	-35.2589	-22.9278	-0.0003801	2.00E+00	6.66E-01	1.63E+01	5.42E+00	5.66E+01	1.89E+01	7.53E+01	2.51E+01
(7-48)	INITIAL	0	0	0	4.6	4.6	4.6	4.6	4.6	4.6	4.6	13.8	13.8	-10.5912	-10.8108	-10.5912	-10.8108	-32.6014	-20.2703	-100.1007917	3.39E+00	-4.93E-06	2.47E+01	-3.62E-05	6.81E+01	-9.94E-05	8.25E+01	-1.18E-04
(7-48)	FINAL	3.6412	0.3431	0	1.2361	1.2797	3.8046	2.2652	1.1497	3.7912	3.043	13.8	13.8	-11.7759	-3.1828	-9.8466	-12.528	-35.5515	-23.2204	-0.0003804	1.93E+00	6.44E-01	1.58E+01	5.26E+00	5.57E+01	1.86E+01	7.46E+01	2.49E+01
(5-79)	INITIAL	0	0	0	4.6	4.6	4.6	4.6	4.6	4.6	4.6	13.8	13.8	-10.5912	-10.8108	-10.5912	-10.8108	-32.6014	-20.2703	-100.1007917	3.39E+00	-4.93E-06	2.47E+01	-3.62E-05	6.81E+01	-9.94E-05	8.25E+01	-1.18E-04
(5-79)	FINAL	-0.595	-2.1675	0	2.4459	4.3491	1.622	4.0018	2.6246	8.3237	3.2583	13.8	13.8	-12.4367	-6.3091	-9.2821	-13.1588	-36.0053	-23.6742	-0.0003828	1.94E+00	6.43E-01	1.59E+01	5.28E+00	5.69E+01	1.90E+01	7.68E+01	2.56E+01
(6-47)	INITIAL	0	0	0	4.6	4.6	4.6	4.6	4.6	4.6	4.6	13.8	13.8	-10.5912	-10.8108	-10.5912	-10.8108	-32.6014	-20.2703	-100.1007917	3.39E+00	-4.93E-06	2.47E+01	-3.62E-05	6.81E+01	-9.94E-05	8.25E+01	-1.18E-04
(6-47)	FINAL	6.6907	1.1639	0	2.4147	1.4683	2.3979	6.5382	1.5922	4.4731	0.4872	13.8	13.8	-19.7917	-7.2363	-10.3813	-15.2903	-34.3065	-21.9754	-0.0003832	1.99E+00	6.62E-01	1.62E+01	5.38E+00	5.62E+01	1.87E+01	7.48E+01	2.49E+01
(5-41)	INITIAL	0	0	0	4.6	4.6	4.6	4.6	4.6	4.6	4.6	13.8	13.8	-10.5912	-10.8108	-10.5912	-10.8108	-32.6014	-20.2703	-100.1007917	3.39E+00	-4.93E-06	2.47E+01	-3.62E-05	6.81E+01	-9.94E-05	8.25E+01	-1.18E-04
(5-41)	FINAL	0.9549	1.7658	0	0.9788	0.8632	6.6877	3.4788	0.3728	5.6418	5.8906	13.8	13.8	-10.5621	-3.9771	-9.6036	-16.6244	-36.739	-24.4079	-0.0003833	1.89E+00	6.28E-01	1.56E+01	5.20E+00	5.72E+01	1.90E+01	7.79E+01	2.60E+01
(8-68)	INITIAL	0	0	0	4.6	4.6	4.6	4.6	4.6	4.6	4.6	13.8	13.8	-10.5912	-10.8108	-10.5912	-10.8108	-32.6014	-20.2703	-100.1007917	3.39E+00	-4.93E-06	2.47E+01	-3.62E-05	6.81E+01	-9.94E-05	8.25E+01	-1.18E-04
(8-68)	FINAL	1.4982	1.4397	0	4.4962	2.6715	7.1801	4.8831	0.1525	8.1174	7.0281	13.8	13.8	-13.1236	-5.0776	-12.3582	-14.1315	-33.905	-21.5739	-0.0003837	1.98E+00	6.59E-01	1.62E+01	5.39E+00	5.75E+01	1.91E+01	7.71E+01	2.57E+01
(8-1)	INITIAL	0	0	0	4.6	4.6	4.6	4.6	4.6	4.6	4.6	13.8	13.8	-10.5912	-10.8108	-10.5912	-10.8108	-32.6014	-20.2703	-100.1007917	3.39E+00	-4.93E-06	2.47E+01	-3.62E-05	6.81E+01	-9.94E-05	8.25E+01	-1.18E-04
(8-1)	FINAL	0.7928	-2.274	0	3.8143	1.2863	5.9499	1.8766	2.5236	7.3086	2.4671	13.8	13.8	-12.5844	-5.5796	-8.6872	-13.7424	-36.4424	-24.1113	-0.0003845	1.98E+00	6.58E-01	1.61E+01	5.35E+00	5.61E+01	1.87E+01	7.48E+01	2.49E+01
(9-62)	INITIAL	0	0	0	4.6	4.6	4.6	4.6	4.6	4.6	4.6	13.8	13.8	-10.5912	-10.8108	-10.5912	-10.8108	-32.6014	-20.2703	-100.1007917	3.39E+00	-4.93E-06	2.47E+01	-3.62E-05	6.81E+01	-9.94E-05	8.25E+01	-1.18E-04
(9-62)	FINAL	2.9087	-0.0117	0	2.44	2.6723	3.0834	2.8434	2.1675	7.7493	2.7222	13.8	13.8	-15.8783	-3.594	-10.7058	-13.5339	-33.844	-21.5129	-0.000385	1.91E+00	6.35E-01	1.58E+01	5.25E+00	5.78E+01	1.93E+01	7.89E+01	2.63E+01
(7-78)	INITIAL	0	0	0	4.6	4.6	4.6	4.6	4.6	4.6	4.6	13.8	13.8	-10.5912	-10.8108	-10.5912	-10.8108	-32.6014	-20.2703	-100.1007917	3.39E+00	-4.93E-06	2.47E+01	-3.62E-05	6.81E+01	-9.94E-05	8.25E+01	-1.18E-04
(7-78)	FINAL	0.891	-1.7322	0	2.188	5.9819	0.1699	3.8504	1.3165	5.3279	0.4927	13.8	13.8	-14.7837	-6.7528	-9.6375	-14.1363	-36.6644	-24.3333	-0.0003868	1.92E+00	6.40E-01	1.58E+01	5.25E+00	5.64E+01	1.88E+01	7.60E+01	2.53E+01
(4-83)	INITIAL	0	0	0	4.6	4.6	4.6	4.6	4.6	4.6	4.6	13.8	13.8	-10.5912	-10.8108	-10.5912	-10.8108	-32.6014	-20.2703	-100.1007917	3.39E+00	-4.93E-06	2.47E+01	-3.62E-05	6.81E+01	-9.94E-05	8.25E+01	-1.18E-04
(4-83)	FINAL	4.4522	0.0812	0	1.7946	1.5334	1.9099	6.834	6.0905	4.5453	1.5874	13.8	13.8	-14.496	-8.4213	-9.7238	-12.7316	-36.5498	-24.2187	-0.0003884	1.99E+00	6.62E-01	1.62E+01	5.38E+00	5.63E+01	1.88E+01	7.50E+01	2.50E+01
(6-56)	INITIAL	0	0	0	4.6	4.6	4.6	4.6	4.6	4.6	4.6	13.8	13.8	-10.5912	-10.8108	-10.5912	-10.8108	-32.6014	-20.2703	-100.1007917	3.39E+00	-4.93E-06	2.47E+01	-3.62E-05	6.81E+01	-9.94E-05	8.25E+01	-1.18E-04
(6-56)	FINAL	0.7591	-3.7867	0	3.4156	1.5448	1.0906	12.8122	1.5443	4.4155	2.888	13.8	13.8	-14.0456	-6.1786	-7.9155	-13.1348	-37.7489	-25.4178	-0.0003891	1.97E+00	6.54E-01	1.61E+01	5.35E+00	5.67E+01	1.89E+01	7.59E+01	2.53E+01
(10-22)	INITIAL	0	0	0	4.6	4.6	4.6	4.6	4.6	4.6	4.6	13.8	13.8	-10.5912	-10.8108	-10.5912	-10.8108	-32.6014	-20.2703	-100.1007917	3.39E+00	-4.93E-06	2.47E+01	-3.62E-05	6.81E+01	-9.94E-05	8.25E+01	-1.18E-04
(10-22)	FINAL	-3.2563	-3.5145	0	3.7268	2.7459	1.3579	3.3991	4.6565	6.9018	0.7335	13.8	13.8	-11.6457	-4.0962	-8.8265	-15.0425	-38.6236	-26.2925	-0.0003891	1.95E+00	6.48E-01	1.59E+01	5.30E+00	5.66E+01	1.89E+01	7.61E+01	2.53E+01
(7-19)	INITIAL	0	0	0	4.6	4.6	4.6	4.6	4.6	4.6	4.6	13.8	13.8	-10.5912	-10.8108	-10.5912	-10.8108	-32.6014	-20.2703	-100.1007917	3.39E+00	-4.93E-06	2.47E+01	-3.62E-05	6.81E+01	-9.94E-05	8.25E+01	-1.18E-04
(7-19)	FINAL	1.906	2.1032	0	2.2693	3.1561	4.8381	6.6555	0.131	3.8072	3.9994	13.8	13.8	-11.528	-3.3355	-10.3061	-14.8185	-35.2922	-22.9611	-0.0003895	1.90E+00	6.34E-01	1.56E+01	5.20E+00	5.60E+01	1.87E+01	7.55E+01	2.52E+01
(5-46)	INITIAL	0	0	0	4.6	4.6	4.6	4.6	4.6	4.6	4.6	13.8	13.8	-10.5912	-10.8108	-10.5912	-10.8108	-32.6014	-20.2703	-100.1007917	3.39E+00	-4.93E-06	2.47E+01	-3.62E-05	6.81E+01	-9.94E-05	8.25E+01	-1.18E-04
(5-46)	FINAL	3.0371	2.5618	0	1.4098	3.3971	5.4836	4.2689	0.7256	5.5664	5.7674	13.8	13.8	-10.9619	-3.4363	-10.3747	-13.042	-33.3881	-21.057	-0.0003918	1.98E+00	6.59E-01	1.63E+01	5.41E+00	5.82E+01	1.94E+01	7.84E+01	2.61E+01
(3-25)	INITIAL	0	0	0	4.6	4.6	4.6	4.6	4.6	4.6	4.6	13.8	13.8	-10.5912	-10.8108	-10.5912	-10.8108	-32.6014	-20.2703	-100.1007917	3.39E+00	-4.93E-06	2.47E+01	-3.62E-05	6.81E+01	-9.94E-05	8.25E+01	-1.18E-04
(3-25)	FINAL	0.1982	-2.1314	0	2.2389	3.5864	4.7213	3.4501	6.2407	10.0315	3.9815	13.8	13.8	-12.8601	-4.9611	-9.1505	-11.9152	-35.6939	-23.3628	-0.0003934	1.91E+00	6.34E-01	1.58E+01	5.24E+00	5.76E+01	1.92E+01	7.84E+01	2.61E+01
(6-3)	INITIAL	0	0	0	4.6	4.6	4.6	4.6	4.6	4.6	4.6	13.8	13.8	-10.5912	-10.8108	-10.5912	-10.8108	-32.6014	-20.2703	-100.1007917	3.39E+00	-4.93E-06	2.47E+01	-3.62E-05	6.81E+01	-9.94E-05	8.25E+01	-1.18E-04
(6-3)	FINAL	4.1249	3.0657	0	1.0445	4.4916	4.8851	12.5774	1.0807	5.5904	5.9271	13.8	13.8	-14.8474	-3.5631	-12.0203	-13.1399	-32.0592	-19.7281	-0.000397	1.92E+00	6.38E-01	1.58E+01	5.28E+00	5.80E+01	1.93E+01	7.89E+01	2.63E+01
(7-88)	INITIAL	0	0	0	4.6	4.6	4.6	4.6	4.6	4.6	4.6	13.8	13.8	-10.5912	-10.8108	-10.5912	-10.8108	-32.6014	-20.2703	-100.1007917	3.39E+00	-4.93E-06	2.47E+01	-3.62E-05	6.81E+01	-9.94E-05	8.25E+01	-1.18E-04
(7-88)	FINAL	0.7709	0.4679	0	2.3152	2.3557	10.9726	5.9901	1.5301	5.1547	3.4279	13.8	13.8	-13.084	-4.5668	-9.8252	-14.4723	-34.2145	-21.8834	-0.0003977	1.94E+00	6.44E-01	1.59E+01	5.28E+00	5.68E+01	1.89E+01	7.65E+01	2.55E+01
(8-97)	INITIAL	0	0	0	4.6	4.6	4.6	4.6	4.6	4.6	4.6	13.8	13.8	-10.5912	-10.8108	-10.5912	-10.8108	-32.6014	-20.2703	-100.1007917	3.39E+00	-4.93E-06	2.47E+01	-3.62E-05	6.81E+01	-9.94E-05	8.25E+01	-1.18E-04
(8-97)	FINAL	4.0968	-1.3196	0	1.1895	2.2418	1.3652	2.159	7.8508	4.8638	4.6347	13.8	13.8	-15.4443	-3.6737	-7.8091	-10.4115	-34.8992	-22.5681	-0.0003985	1.92E+00	6.38E-01	1.57E+01	5.23E+00	5.61E+01	1.87E+01	7.56E+01	2.52E+01
(9-20)	INITIAL	0	0	0	4.6	4.6	4.6	4.6	4.6	4.6	4.6	13.8	13.8	-10.5912	-10.8108	-10.5912	-10.8108	-32.6014	-20.2703	-100.1007917	3.39E+00	-4.93E-06	2.47E+01	-3.62E-05	6.81E+01	-9.94E-05	8.25E+01	-1.18E-04
(9-20)	FINAL	3.0565	-2.2575	0	0.1942	0.3632	9.7535	10.5325	1.1705	5.7725	3.1353	13.8	13.8	-16.5723	-9.7291	-10.2193	-13.2258	-35.6898	-23.3587	-0.0004	1.94E+00	6.46E-01	1.60E+01	5.31E+00	5.74E+01	1.91E+01	7.75E+01	2.58E+01
(3-57)	INITIAL	0	0	0	4.6	4.6	4.6	4.6	4.6	4.6	4.6	13.8	13.8	-10.5912	-10.8108	-10.5912	-10.8108	-32.6014	-20.2703	-100.1007917	3.39E+00	-4.93E-06	2.47E+01	-3.62E-05	6.81E+01	-9.94E-05	8.25E+01	-1.18E-04
(3-57)	FINAL	1.5986	-0.986	0	3.1719	3.7378	2.2157	3.2825	4.265	4.8012	1.7506	13.8	13.8	-12.0962	-7.3194	-8.4794	-14.4441	-35.4832	-23.1521	-0.0004003	1.95E+00	6.48E-01	1.61E+01	5.34E+00	5.82E+01	1.94E+01	7.88E+01	2.63E+01
(4-98)	INITIAL	0	0	0	4.6	4.6	4.6	4.6	4.6	4.6	4.6	13.8	13.8	-10.5912	-10.8108	-10.5912	-10.8108	-32.6014	-20.2703	-100.1007917	3.39E+00	-4.93E-06	2.47E+01	-3.62E-05	6.81E+01	-9.94E-05	8.25E+01	-1.18E-04
(4-98)	FINAL	4.0759	-0.192	0	0.6211	0.485	4.3467	7.8363	0.6753	5.2046	2.1809	13.8	13.8	-12.7709	-5.6133	-7.9846	-14.2214	-34.5146	-22.1835	-0.0004004	2.02E+00	6.71E-01	1.64E+01	5.47E+00	5.74E+01	1.91E+01	7.66E+01	2.55E+01
(5-92)	INITIAL	0	0	0	4.6	4.6	4.6	4.6	4.6	4.6	4.6	13.8	13.8	-10.5912	-10.8108	-10.5912	-10.8108	-32.6014	-20.2703	-100.1007917	3.39E+00	-4.93E-06	2.47E+01	-3.62E-05	6.81E+01	-9.94E-05	8.25E+01	-1.18E-04
(5-92)	FINAL	2.87	0.7239	0	2.3244	3.7319	5.038	9.6028	3.2759	4.6561	1.256	13.8	13.8	-14.5536	-7.1108	-11.8867	-15.09	-33.5678	-21.2367	-0.0004019	1.96E+00	6.52E-01	1.60E+01	5.32E+00	5.64E+01	1.88E+01	7.55E+01	2.51E+01
(8-37)	INITIAL	0	0	0	4.6	4.6	4.6	4.6	4.6	4.6	4.6	13.8	13.8	-10.5912	-10.8108	-10.5912	-10.8108	-32.6014	-20.2703	-100.1007917	3.39E+00	-4.93E-06	2.47E+01	-3.62E-05	6.81E+01	-9.94E-05	8.25E+01	-1.18E-04
(8-37)	FINAL	3.4207	1.0552	0	1.9074	4.4108	8.0438	2.7492	3.9957	1.1896	0.3946	13.8	13.8	-13.1011	-6.6908	-10.081	-15.2343	-35.8226	-23.4915	-0.0004033	1.92E+00	6.38E-01	1.57E+01	5.23E+00	5.62E+01	1.87E+01	7.57E+01	2.52E+01
(9-82)	INITIAL	0	0	0	4.6	4.6	4.6	4.6	4.6	4.6	4.6	13.8	13.8	-10.5912	-10.8108	-10.5912	-10.8108	-32.6014	-20.2703	-100.1007917	3.39E+00	-4.93E-06	2.47E+01	-3.62E-05	6.81E+01	-9.94E-05	8.25E+01	-1.18E-04
(9-82)	FINAL	6.3428	2.345	0	2.4967	0.7648	3.7152	4.7317	2.3789	5.1807	1.9098	13.8	13.8	-15.0843	-7.1644	-11.9441	-14.325	-33.3149	-20.9838	-0.000404	2.02E+00	6.72E-01	1.64E+01	5.46E+00	5.71E+01	1.90E+01	7.60E+01	2.53E+01
(3-78)	INITIAL	0	0	0	4.6	4.6	4.6	4.6	4.6	4.6	4.6	13.8	13.8	-10.5912	-10.8108	-10.5912	-10.8108	-32.6014	-20.2703	-100.1007917	3.39E+00	-4.93E-06	2.47E+01	-3.62E-05	6.81E+01	-9.94E-05	8.25E+01	-1.18E-04
(3-78)	FINAL	1.2493	0.0455	0	3.1957	1.6908	2.3885	3.0208	0.7854	8.578	5.3463	13.8	13.8	-11.5942	-5.0039	-9.0902	-13.213	-35.1418	-22.8107	-0.0004054	1.97E+00	6.56E-01	1.62E+01	5.38E+00	5.75E+01	1.91E+01	7.73E+01	2.57E+01
(5-99)	INITIAL	0	0	0	4.6	4.6	4.6	4.6	4.6	4.6	4.6	13.8	13.8	-10.5912	-10.8108	-10.5912	-10.8108	-32.6014	-20.2703	-100.1007917	3.39E+00	-4.93E-06	2.47E+01	-3.62E-05	6.81E+01	-9.94E-05	8.25E+01	-1.18E-04
(5-99)	FINAL	9.8852	3.1057	0	0.561	0.5948	4.6564	8.2836	4.5151	5.3685	4.7183	13.8	13.8	-14.6897	-3.6558	-8.816	-11.3979	-31.3666	-19.0355	-0.000406	1.97E+00	6.54E-01	1.61E+01	5.38E+00	5.80E+01	1.93E+01	7.84E+01	2.61E+01
(9-56)	INITIAL	0	0	0	4.6	4.6	4.6	4.6	4.6	4.6	4.6	13.8	13.8	-10.5912	-10.8108	-10.5912	-10.8108	-32.6014	-20.2703	-100.1007917	3.39E+00	-4.93E-06	2.47E+01	-3.62E-05	6.81E+01	-9.94E-05	8.25E+01	-1.18E-04
(9-56)	FINAL	0.6523	1.8438	0	3.6934	4.2275	2.2858	3.3885	0.29	6.1232	5.2968	13.8	13.8	-11.3064	-5.2335	-10.9407	-16.1806	-35.3441	-23.013	-0.000407	1.97E+00	6.57E-01	1.61E+01	5.35E+00	5.61E+01	1.87E+01	7.48E+01	2.49E+01
(9-15)	INITIAL	0	0	0	4.6	4.6	4.6	4.6	4.6	4.6	4.6	13.8	13.8	-10.5912	-10.8108	-10.5912	-10.8108	-32.6014	-20.2703	-100.1007917	3.39E+00	-4.93E-06	2.47E+01	-3.62E-05	6.81E+01	-9.94E-05	8.25E+01	-1.18E-04
(9-15)	FINAL	4.8813	-2.1585	0	1.4857	3.7382	1.4459	5.1138	4.3638	5.5659	4.1322	13.8	13.8	-15.904	-7.2503	-8.0732	-12.0617	-35.1045	-22.7734	-0.0004089	1.99E+00	6.62E-01	1.63E+01	5.42E+00	5.78E+01	1.93E+01	7.76E+01	2.59E+01
(9-61)	INITIAL	0	0	0	4.6	4.6	4.6	4.6	4.6	4.6	4.6	13.8	13.8	-10.5912	-10.8108	-10.5912	-10.8108	-32.6014	-20.2703	-100.1007917	3.39E+00	-4.93E-06	2.47E+01	-3.62E-05	6.81E+01	-9.94E-05	8.25E+01	-1.18E-04
(9-61)	FINAL	2.6452	-1.287	0	2.4663	5.2161	9.9198	12.7903	6.9729	4.2237	2.011	13.8	13.8	-13.8121	-6.7844	-9.4948	-13.2212	-35.5337	-23.2026	-0.0004134	1.95E+00	6.46E-01	1.60E+01	5.31E+00	5.74E+01	1.91E+01	7.76E+01	2.58E+01
(4-78)	INITIAL	0	0	0	4.6	4.6	4.6	4.6	4.6	4.6	4.6	13.8	13.8	-10.5912	-10.8108	-10.5912	-10.8108	-32.6014	-20.2703	-100.1007917	3.39E+00	-4.93E-06	2.47E+01	-3.62E-05	6.81E+01	-9.94E-05	8.25E+01	-1.18E-04
(4-78)	FINAL	8.7786	2.7051	0	0.2687	1.2688	6.163	14.7033	7.5782	3.6719	1.7673	13.8	13.8	-14.5665	-10.8442	-8.4503	-14.4967	-34.3633	-22.0322	-0.000414	2.01E+00	6.71E-01	1.64E+01	5.45E+00	5.69E+01	1.89E+01	7.56E+01	2.52E+01
(2-97)	INITIAL	0	0	0	4.6	4.6	4.6	4.6	4.6	4.6	4.6	13.8	13.8	-10.5912	-10.8108	-10.5912	-10.8108	-32.6014	-20.2703	-100.1007917	3.39E+00	-4.93E-06	2.47E+01	-3.62E-05	6.81E+01	-9.94E-05	8.25E+01	-1.18E-04
(2-97)	FINAL	5.4416	-1.275	0	3.5068	2.2697	3.6431	3.82	3.2478	5.1454	2.4409	13.8	13.8	-14.9026	-8.5683	-8.7386	-13.8433	-34.6833	-22.3522	-0.0004166	1.99E+00	6.61E-01	1.63E+01	5.41E+00	5.75E+01	1.91E+01	7.70E+01	2.57E+01
(4-73)	INITIAL	0	0	0	4.6	4.6	4.6	4.6	4.6	4.6	4.6	13.8	13.8	-10.5912	-10.8108	-10.5912	-10.8108	-32.6014	-20.2703	-100.1007917	3.39E+00	-4.93E-06	2.47E+01	-3.62E-05	6.81E+01	-9.94E-05	8.25E+01	-1.18E-04
(4-73)	FINAL	-0.8312	-5.4775	0	2.9239	2.6195	4.1726	1.744	7.9816	7.0104	4.2075	13.8	13.8	-14.5909	-5.4006	-11.3576	-11.0409	-38.3262	-25.9951	-0.0004221	1.97E+00	6.53E-01	1.61E+01	5.37E+00	5.79E+01	1.93E+01	7.81E+01	2.60E+01
(2-68)	INITIAL	0	0	0	4.6	4.6	4.6	4.6	4.6	4.6	4.6	13.8	13.8	-10.5912	-10.8108	-10.5912	-10.8108	-32.6014	-20.2703	-100.1007917	3.39E+00	-4.93E-06	2.47E+01	-3.62E-05	6.81E+01	-9.94E-05	8.25E+01	-1.18E-04
(2-68)	FINAL	-4.7836	-5.3789	0	0.3154	5.9916	2.7114	8.3754	4.3215	5.1915	2.0785	13.8	13.8	-12.2606	-1.6931	-8.5422	-13.1305	-39.2851	-26.954	-0.0004222	1.94E+00	6.47E-01	1.60E+01	5.33E+00	5.81E+01	1.94E+01	7.88E+01	2.63E+01
(8-15)	INITIAL	0	0	0	4.6	4.6	4.6	4.6	4.6	4.6	4.6	13.8	13.8	-10.5912	-10.8108	-10.5912	-10.8108	-32.6014	-20.2703	-100.1007917	3.39E+00	-4.93E-06	2.47E+01	-3.62E-05	6.81E+01	-9.94E-05	8.25E+01	-1.18E-04
(8-15)	FINAL	2.0258	-1.1854	0	5.0149	2.5226	2.8177	2.0795	5.9588	7.3194	1.9276	13.8	13.8	-14.2104	-4.6734	-10.0001	-13.8474	-35.0282	-22.6971	-0.0004224	1.93E+00	6.41E-01	1.58E+01	5.25E+00	5.62E+01	1.87E+01	7.55E+01	2.51E+01
(2-36)	INITIAL	0	0	0	4.6	4.6	4.6	4.6	4.6	4.6	4.6	13.8	13.8	-10.5912	-10.8108	-10.5912	-10.8108	-32.6014	-20.2703	-100.1007917	3.39E+00	-4.93E-06	2.47E+01	-3.62E-05	6.81E+01	-9.94E-05	8.25E+01	-1.18E-04
(2-36)	FINAL	-0.1681	-2.8192	0	0.3661	3.5627	6.4647	5.4645	2.3913	5.2255	3.1841	13.8	13.8	-11.5478	-5.4807	-6.6156	-13.1793	-36.9127	-24.5816	-0.0004245	1.90E+00	6.31E-01	1.57E+01	5.22E+00	5.75E+01	1.92E+01	7.84E+01	2.61E+01
(7-3)	INITIAL	0	0	0	4.6	4.6	4.6	4.6	4.6	4.6	4.6	13.8	13.8	-10.5912	-10.8108	-10.5912	-10.8108	-32.6014	-20.2703	-100.1007917	3.39E+00	-4.93E-06	2.47E+01	-3.62E-05	6.81E+01	-9.94E-05	8.25E+01	-1.18E-04
(7-3)	FINAL	0.8023	1.2958	0	1.3936	3.4173	0.9044	6.0553	0.8047	3.9285	3.7547	13.8	13.8	-11.5707	-6.6713	-13.0697	-15.945	-34.881	-22.5499	-0.000425	1.98E+00	6.58E-01	1.62E+01	5.38E+00	5.73E+01	1.91E+01	7.68E+01	2.56E+01
(6-34)	INITIAL	0	0	0	4.6	4.6	4.6	4.6	4.6	4.6	4.6	13.8	13.8	-10.5912	-10.8108	-10.5912	-10.8108	-32.6014	-20.2703	-100.1007917	3.39E+00	-4.93E-06	2.47E+01	-3.62E-05	6.81E+01	-9.94E-05	8.25E+01	-1.18E-04
(6-34)	FINAL	4.2404	0.3687	0	2.0916	2.4803	1.2823	1.8313	1.6573	10.1038	2.1552	13.8	13.8	-16.2706	-7.4481	-12.3435	-13.2045	-35.8237	-23.4926	-0.0004262	2.00E+00	6.65E-01	1.64E+01	5.46E+00	5.85E+01	1.95E+01	7.87E+01	2.62E+01
(9-68)	INITIAL	0	0	0	4.6	4.6	4.6	4.6	4.6	4.6	4.6	13.8	13.8	-10.5912	-10.8108	-10.5912	-10.8108	-32.6014	-20.2703	-100.1007917	3.39E+00	-4.93E-06	2.47E+01	-3.62E-05	6.81E+01	-9.94E-05	8.25E+01	-1.18E-04
(9-68)	FINAL	-0.0674	-0.2821	0	0.7325	1.7494	11.0061	5.2309	7.3932	4.3653	2.4628	13.8	13.8	-11.1121	-1.7406	-7.8764	-11.9191	-35.3916	-23.0605	-0.0004282	2.00E+00	6.65E-01	1.63E+01	5.43E+00	5.73E+01	1.91E+01	7.66E+01	2.55E+01
(10-90)	INITIAL	0	0	0	4.6	4.6	4.6	4.6	4.6	4.6	4.6	13.8	13.8	-10.5912	-10.8108	-10.5912	-10.8108	-32.6014	-20.2703	-100.1007917	3.39E+00	-4.93E-06	2.47E+01	-3.62E-05	6.81E+01	-9.94E-05	8.25E+01	-1.18E-04
(10-90)	FINAL	3.7474	-2.6208	0	1.3199	2.5201	2.6474	3.3634	1.9724	6.0452	4.5175	13.8	13.8	-16.1616	-6.2959	-9.5671	-11.8183	-35.2792	-22.9481	-0.000429	1.99E+00	6.60E-01	1.61E+01	5.38E+00	5.64E+01	1.88E+01	7.51E+01	2.50E+01
(6-28)	INITIAL	0	0	0	4.6	4.6	4.6	4.6	4.6	4.6	4.6	13.8	13.8	-10.5912	-10.8108	-10.5912	-10.8108	-32.6014	-20.2703	-100.1007917	3.39E+00	-4.93E-06	2.47E+01	-3.62E-05	6.81E+01	-9.94E-05	8.25E+01	-1.18E-04
(6-28)	FINAL	3.0259	2.8176	0	1.7274	1.4771	1.3419	13.0064	0.8731	4.5874	9.3141	13.8	13.8	-9.0182	-3.1508	-11.5085	-13.7141	-32.9572	-20.6261	-0.0004291	1.93E+00	6.41E-01	1.59E+01	5.28E+00	5.74E+01	1.91E+01	7.78E+01	2.59E+01
(3-54)	INITIAL	0	0	0	4.6	4.6	4.6	4.6	4.6	4.6	4.6	13.8	13.8	-10.5912	-10.8108	-10.5912	-10.8108	-32.6014	-20.2703	-100.1007917	3.39E+00	-4.93E-06	2.47E+01	-3.62E-05	6.81E+01	-9.94E-05	8.25E+01	-1.18E-04
(3-54)	FINAL	2.8701	0.1436	0	3.291	4.9955	5.6358	2.6838	6.6921	6.1992	0.7542	13.8	13.8	-15.8066	-4.0692	-9.7306	-14.4375	-34.3093	-21.9782	-0.0004295	1.96E+00	6.51E-01	1.61E+01	5.35E+00	5.79E+01	1.93E+01	7.83E+01	2.60E+01
(5-3)	INITIAL	0	0	0	4.6	4.6	4.6	4.6	4.6	4.6	4.6	13.8	13.8	-10.5912	-10.8108	-10.5912	-10.8108	-32.6014	-20.2703	-100.1007917	3.39E+00	-4.93E-06	2.47E+01	-3.62E-05	6.81E+01	-9.94E-05	8.25E+01	-1.18E-04
(5-3)	FINAL	2.1883	2.2245	0	0.8547	2.4322	1.7699	2.8284	9.9185	2.3358	0.1665	13.8	13.8	-8.736	-4.5913	-10.7245	-15.9757	-34.607	-22.2759	-0.0004296	1.90E+00	6.33E-01	1.57E+01	5.22E+00	5.70E+01	1.90E+01	7.74E+01	2.58E+01
(9-69)	INITIAL	0	0	0	4.6	4.6	4.6	4.6	4.6	4.6	4.6	13.8	13.8	-10.5912	-10.8108	-10.5912	-10.8108	-32.6014	-20.2703	-100.1007917	3.39E+00	-4.93E-06	2.47E+01	-3.62E-05	6.81E+01	-9.94E-05	8.25E+01	-1.18E-04
(9-69)	FINAL	1.267	-3.1997	0	0.5084	4.1225	5.9392	1.3855	4.8572	7.8648	3.257	13.8	13.8	-14.4443	-7.5993	-8.7558	-13.0295	-36.2432	-23.9121	-0.0004302	1.99E+00	6.62E-01	1.62E+01	5.41E+00	5.72E+01	1.91E+01	7.66E+01	2.55E+01
(7-99)	INITIAL	0	0	0	4.6	4.6	4.6	4.6	4.6	4.6	4.6	13.8	13.8	-10.5912	-10.8108	-10.5912	-10.8108	-32.6014	-20.2703	-100.1007917	3.39E+00	-4.93E-06	2.47E+01	-3.62E-05	6.81E+01	-9.94E-05	8.25E+01	-1.18E-04
(7-99)	FINAL	5.6541	-0.4652	0	1.8424	0.6193	1.7188	4.2699	3.6478	5.6815	2.2468	13.8	13.8	-14.0333	-7.2808	-11.7251	-12.8394	-34.5051	-22.174	-0.0004318	1.97E+00	6.54E-01	1.61E+01	5.37E+00	5.78E+01	1.92E+01	7.80E+01	2.60E+01
(9-18)	INITIAL	0	0	0	4.6	4.6	4.6	4.6	4.6	4.6	4.6	13.8	13.8	-10.5912	-10.8108	-10.5912	-10.8108	-32.6014	-20.2703	-100.1007917	3.39E+00	-4.93E-06	2.47E+01	-3.62E-05	6.81E+01	-9.94E-05	8.25E+01	-1.18E-04
(9-18)	FINAL	1.2133	-2.0126	0	0.877	4.3433	1.1022	8.789	5.7414	5.7052	2.989	13.8	13.8	-14.5109	-8.0285	-9.7983	-12.5816	-36.623	-24.2919	-0.0004324	1.97E+00	6.55E-01	1.60E+01	5.33E+00	5.62E+01	1.87E+01	7.50E+01	2.50E+01
(4-91)	INITIAL	0	0	0	4.6	4.6	4.6	4.6	4.6	4.6	4.6	13.8	13.8	-10.5912	-10.8108	-10.5912	-10.8108	-32.6014	-20.2703	-100.1007917	3.39E+00	-4.93E-06	2.47E+01	-3.62E-05	6.81E+01	-9.94E-05	8.25E+01	-1.18E-04
(4-91)	FINAL	5.9215	-1.8339	0	1.7313	1.3855	1.6608	2.1861	0.9824	4.705	1.7106	13.8	13.8	-16.323	-8.6065	-6.5126	-14.6137	-35.7583	-23.4272	-0.0004329	2.00E+00	6.66E-01	1.63E+01	5.44E+00	5.75E+01	1.92E+01	7.69E+01	2.56E+01
(5-65)	INITIAL	0	0	0	4.6	4.6	4.6	4.6	4.6	4.6	4.6	13.8	13.8	-10.5912	-10.8108	-10.5912	-10.8108	-32.6014	-20.2703	-100.1007917	3.39E+00	-4.93E-06	2.47E+01	-3.62E-05	6.81E+01	-9.94E-05	8.25E+01	-1.18E-04
(5-65)	FINAL	5.0764	-1.8857	0	2.7033	2.6664	6.9902	0.1056	9.1721	6.2688	4.0535	13.8	13.8	-17.0482	-7.8774	-9.0586	-12.0423	-35.0907	-22.7596	-0.0004337	1.92E+00	6.38E-01	1.59E+01	5.28E+00	5.82E+01	1.94E+01	7.93E+01	2.64E+01
(8-89)	INITIAL	0	0	0	4.6	4.6	4.6	4.6	4.6	4.6	4.6	13.8	13.8	-10.5912	-10.8108	-10.5912	-10.8108	-32.6014	-20.2703	-100.1007917	3.39E+00	-4.93E-06	2.47E+01	-3.62E-05	6.81E+01	-9.94E-05	8.25E+01	-1.18E-04
(8-89)	FINAL	2.4907	0.3743	0	0.441	4.1331	7.7306	0.7446	2.9419	6.2001	1.9159	13.8	13.8	-11.7484	-6.5819	-6.8649	-14.2121	-35.0927	-22.7616	-0.0004353	1.98E+00	6.56E-01	1.61E+01	5.37E+00	5.74E+01	1.91E+01	7.70E+01	2.57E+01
(2-53)	INITIAL	0	0	0	4.6	4.6	4.6	4.6	4.6	4.6	4.6	13.8	13.8	-10.5912	-10.8108	-10.5912	-10.8108	-32.6014	-20.2703	-100.1007917	3.39E+00	-4.93E-06	2.47E+01	-3.62E-05	6.81E+01	-9.94E-05	8.25E+01	-1.18E-04
(2-53)	FINAL	1.9884	0.7778	0	2.0244	5.3271	6.853	3.33	1.8971	11.6606	1.3894	13.8	13.8	-12.798	-7.5269	-9.4406	-14.9486	-33.9807	-21.6496	-0.0004366	1.98E+00	6.60E-01	1.62E+01	5.38E+00	5.67E+01	1.89E+01	7.57E+01	2.52E+01
(4-31)	INITIAL	0	0	0	4.6	4.6	4.6	4.6	4.6	4.6	4.6	13.8	13.8	-10.5912	-10.8108	-10.5912	-10.8108	-32.6014	-20.2703	-100.1007917	3.39E+00	-4.93E-06	2.47E+01	-3.62E-05	6.81E+01	-9.94E-05	8.25E+01	-1.18E-04
(4-31)	FINAL	2.5276	3.9153	0	3.2041	1.8888	9.888	5.921	0.879	4.9604	3.487	13.8	13.8	-10.8533	-1.5106	-12.7754	-14.6652	-33.0802	-20.7491	-0.0004373	1.88E+00	6.27E-01	1.56E+01	5.19E+00	5.70E+01	1.90E+01	7.76E+01	2.59E+01
(10-15)	INITIAL	0	0	0	4.6	4.6	4.6	4.6	4.6	4.6	4.6	13.8	13.8	-10.5912	-10.8108	-10.5912	-10.8108	-32.6014	-20.2703	-100.1007917	3.39E+00	-4.93E-06	2.47E+01	-3.62E-05	6.81E+01	-9.94E-05	8.25E+01	-1.18E-04
(10-15)	FINAL	-0.4835	-4.618	0	0.5642	5.2064	5.2149	3.8853	2.6962	5.1404	1.6019	13.8	13.8	-15.4488	-3.9205	-7.5283	-13.6634	-39.5506	-27.2195	-0.0004377	2.01E+00	6.70E-01	1.64E+01	5.48E+00	5.81E+01	1.94E+01	7.78E+01	2.59E+01
(3-98)	INITIAL	0	0	0	4.6	4.6	4.6	4.6	4.6	4.6	4.6	13.8	13.8	-10.5912	-10.8108	-10.5912	-10.8108	-32.6014	-20.2703	-100.1007917	3.39E+00	-4.93E-06	2.47E+01	-3.62E-05	6.81E+01	-9.94E-05	8.25E+01	-1.18E-04
(3-98)	FINAL	-0.5718	-0.6499	0	4.6245	2.7627	5.9824	9.4686	0.8671	5.1578	5.4388	13.8	13.8	-13.1145	-2.9353	-13.4011	-13.8268	-34.9176	-22.5865	-0.000439	1.90E+00	6.31E-01	1.56E+01	5.20E+00	5.64E+01	1.88E+01	7.64E+01	2.54E+01
(5-62)	INITIAL	0	0	0	4.6	4.6	4.6	4.6	4.6	4.6	4.6	13.8	13.8	-10.5912	-10.8108	-10.5912	-10.8108	-32.6014	-20.2703	-100.1007917	3.39E+00	-4.93E-06	2.47E+01	-3.62E-05	6.81E+01	-9.94E-05	8.25E+01	-1.18E-04
(5-62)	FINAL	-0.0616	-2.7044	0	0.09	4.389	7.8957	7.0369	3.042	5.7526	2.9491	13.8	13.8	-15.0712	-5.1808	-7.0578	-13.1547	-36.0749	-23.7438	-0.0004398	1.91E+00	6.35E-01	1.57E+01	5.22E+00	5.64E+01	1.88E+01	7.61E+01	2.53E+01
(8-59)	INITIAL	0	0	0	4.6	4.6	4.6	4.6	4.6	4.6	4.6	13.8	13.8	-10.5912	-10.8108	-10.5912	-10.8108	-32.6014	-20.2703	-100.1007917	3.39E+00	-4.93E-06	2.47E+01	-3.62E-05	6.81E+01	-9.94E-05	8.25E+01	-1.18E-04
(8-59)	FINAL	6.812	1.2334	0	2.818	1.1487	1.5086	8.7913	6.1761	5.77	2.2416	13.8	13.8	-15.5729	-8.5385	-11.7992	-12.706	-33.6247	-21.2936	-0.0004402	1.93E+00	6.43E-01	1.60E+01	5.31E+00	5.81E+01	1.93E+01	7.89E+01	2.63E+01
(5-67)	INITIAL	0	0	0	4.6	4.6	4.6	4.6	4.6	4.6	4.6	13.8	13.8	-10.5912	-10.8108	-10.5912	-10.8108	-32.6014	-20.2703	-100.1007917	3.39E+00	-4.93E-06	2.47E+01	-3.62E-05	6.81E+01	-9.94E-05	8.25E+01	-1.18E-04
(5-67)	FINAL	2.5108	-0.9855	0	2.8708	2.2798	0.7037	1.6983	3.0305	7.274	1.7316	13.8	13.8	-13.9123	-7.946	-11.9041	-14.4953	-35.8616	-23.5305	-0.0004474	1.91E+00	6.37E-01	1.57E+01	5.22E+00	5.59E+01	1.86E+01	7.52E+01	2.50E+01
(2-8)	INITIAL	0	0	0	4.6	4.6	4.6	4.6	4.6	4.6	4.6	13.8	13.8	-10.5912	-10.8108	-10.5912	-10.8108	-32.6014	-20.2703	-100.1007917	3.39E+00	-4.93E-06	2.47E+01	-3.62E-05	6.81E+01	-9.94E-05	8.25E+01	-1.18E-04
(2-8)	FINAL	-2.4167	-1.4379	0	0.6588	3.9752	7.318	5.0798	2.0959	5.2679	4.538	13.8	13.8	-10.0203	-3.0433	-8.1315	-15.1386	-37.1884	-24.8573	-0.0004548	1.90E+00	6.32E-01	1.56E+01	5.20E+00	5.60E+01	1.87E+01	7.57E+01	2.52E+01
(5-84)	INITIAL	0	0	0	4.6	4.6	4.6	4.6	4.6	4.6	4.6	13.8	13.8	-10.5912	-10.8108	-10.5912	-10.8108	-32.6014	-20.2703	-100.1007917	3.39E+00	-4.93E-06	2.47E+01	-3.62E-05	6.81E+01	-9.94E-05	8.25E+01	-1.18E-04
(5-84)	FINAL	2.3421	-0.4305	0	0.516	3.5147	8.2784	8.5918	2.1972	5.5393	0.6374	13.8	13.8	-14.6252	-3.3221	-14.2939	-13.73	-35.2147	-22.8836	-0.0004549	1.90E+00	6.32E-01	1.57E+01	5.21E+00	5.69E+01	1.89E+01	7.73E+01	2.57E+01
(6-9)	INITIAL	0	0	0	4.6	4.6	4.6	4.6	4.6	4.6	4.6	13.8	13.8	-10.5912	-10.8108	-10.5912	-10.8108	-32.6014	-20.2703	-100.1007917	3.39E+00	-4.93E-06	2.47E+01	-3.62E-05	6.81E+01	-9.94E-05	8.25E+01	-1.18E-04
(6-9)	FINAL	0.4298	-1.1246	0	1.6327	4.6159	1.3004	9.2164	2.1433	5.3349	1.4645	13.8	13.8	-13.0718	-5.4	-8.4571	-12.8903	-35.7907	-23.4596	-0.0004571	1.94E+00	6.44E-01	1.58E+01	5.27E+00	5.61E+01	1.87E+01	7.52E+01	2.50E+01
(9-97)	INITIAL	0	0	0	4.6	4.6	4.6	4.6	4.6	4.6	4.6	13.8	13.8	-10.5912	-10.8108	-10.5912	-10.8108	-32.6014	-20.2703	-100.1007917	3.39E+00	-4.93E-06	2.47E+01	-3.62E-05	6.81E+01	-9.94E-05	8.25E+01	-1.18E-04
(9-97)	FINAL	3.5566	0.4722	0	1.5143	1.391	5.684	8.0046	6.0034	4.5785	2.0103	13.8	13.8	-11.7586	-5.1646	-6.252	-14.2485	-33.9391	-21.608	-0.0004589	1.93E+00	6.41E-01	1.59E+01	5.30E+00	5.81E+01	1.94E+01	7.92E+01	2.64E+01
(4-95)	INITIAL	0	0	0	4.6	4.6	4.6	4.6	4.6	4.6	4.6	13.8	13.8	-10.5912	-10.8108	-10.5912	-10.8108	-32.6014	-20.2703	-100.1007917	3.39E+00	-4.93E-06	2.47E+01	-3.62E-05	6.81E+01	-9.94E-05	8.25E+01	-1.18E-04
(4-95)	FINAL	3.4576	-2.0534	0	3.1416	4.7744	5.6309	2.5239	2.227	5.9578	3.4012	13.8	13.8	-16.0473	-6.1747	-10.8873	-12.5685	-34.8409	-22.5098	-0.0004602	1.97E+00	6.54E-01	1.62E+01	5.38E+00	5.81E+01	1.93E+01	7.84E+01	2.61E+01
(3-38)	INITIAL	0	0	0	4.6	4.6	4.6	4.6	4.6	4.6	4.6	13.8	13.8	-10.5912	-10.8108	-10.5912	-10.8108	-32.6014	-20.2703	-100.1007917	3.39E+00	-4.93E-06	2.47E+01	-3.62E-05	6.81E+01	-9.94E-05	8.25E+01	-1.18E-04
(3-38)	FINAL	2.357	0.2842	0	0.9793	5.8767	5.0509	3.243	0.3192	7.8326	4.101	13.8	13.8	-13.0175	-5.9084	-9.1206	-13.8097	-33.3487	-21.0176	-0.0004606	1.96E+00	6.50E-01	1.61E+01	5.34E+00	5.77E+01	1.92E+01	7.78E+01	2.59E+01
(7-5)	INITIAL	0	0	0	4.6	4.6	4.6	4.6	4.6	4.6	4.6	13.8	13.8	-10.5912	-10.8108	-10.5912	-10.8108	-32.6014	-20.2703	-100.1007917	3.39E+00	-4.93E-06	2.47E+01	-3.62E-05	6.81E+01	-9.94E-05	8.25E+01	-1.18E-04
(7-5)	FINAL	4.6787	-0.0901	0	3.3934	0.1444	1.2475	7.3237	7.4798	3.9393	1.8521	13.8	13.8	-13.2749	-6.5179	-9.1568	-14.2662	-35.2744	-22.9433	-0.0004618	1.96E+00	6.52E-01	1.62E+01	5.38E+00	5.87E+01	1.96E+01	7.97E+01	2.66E+01
(9-2)	INITIAL	0	0	0	4.6	4.6	4.6	4.6	4.6	4.6	4.6	13.8	13.8	-10.5912	-10.8108	-10.5912	-10.8108	-32.6014	-20.2703	-100.1007917	3.39E+00	-4.93E-06	2.47E+01	-3.62E-05	6.81E+01	-9.94E-05	8.25E+01	-1.18E-04
(9-2)	FINAL	3.0004	2.6483	0	1.7727	3.9411	1.5486	3.4093	0.0415	9.1448	6.2397	13.8	13.8	-11.1511	-6.5543	-10.7927	-15.8751	-33.0142	-20.6831	-0.0004618	2.00E+00	6.64E-01	1.63E+01	5.43E+00	5.76E+01	1.92E+01	7.70E+01	2.57E+01
(10-34)	INITIAL	0	0	0	4.6	4.6	4.6	4.6	4.6	4.6	4.6	13.8	13.8	-10.5912	-10.8108	-10.5912	-10.8108	-32.6014	-20.2703	-100.1007917	3.39E+00	-4.93E-06	2.47E+01	-3.62E-05	6.81E+01	-9.94E-05	8.25E+01	-1.18E-04
(10-34)	FINAL	2.136	-0.4484	0	1.9238	5.5168	1.9356	3.7248	7.1533	4.1351	0.5173	13.8	13.8	-14.2057	-7.2055	-11.3476	-15.648	-35.429	-23.0979	-0.0004622	2.01E+00	6.68E-01	1.64E+01	5.45E+00	5.77E+01	1.92E+01	7.71E+01	2.57E+01
(5-6)	INITIAL	0	0	0	4.6	4.6	4.6	4.6	4.6	4.6	4.6	13.8	13.8	-10.5912	-10.8108	-10.5912	-10.8108	-32.6014	-20.2703	-100.1007917	3.39E+00	-4.93E-06	2.47E+01	-3.62E-05	6.81E+01	-9.94E-05	8.25E+01	-1.18E-04
(5-6)	FINAL	3.7318	-0.5291	0	4.2823	4.7614	5.9389	4.1253	1.2793	5.7498	2.8307	13.8	13.8	-15.6671	-6.8313	-10.6909	-13.1104	-33.9296	-21.5985	-0.000463	1.96E+00	6.51E-01	1.60E+01	5.31E+00	5.60E+01	1.87E+01	7.48E+01	2.49E+01
(10-29)	INITIAL	0	0	0	4.6	4.6	4.6	4.6	4.6	4.6	4.6	13.8	13.8	-10.5912	-10.8108	-10.5912	-10.8108	-32.6014	-20.2703	-100.1007917	3.39E+00	-4.93E-06	2.47E+01	-3.62E-05	6.81E+01	-9.94E-05	8.25E+01	-1.18E-04
(10-29)	FINAL	2.9203	-1.2293	0	2.6203	3.2355	2.0556	4.2567	2.6724	5.1235	1.891	13.8	13.8	-13.3391	-6.7954	-10.3211	-14.3888	-35.2337	-22.9026	-0.0004659	1.90E+00	6.31E-01	1.56E+01	5.20E+00	5.64E+01	1.88E+01	7.64E+01	2.54E+01
(5-85)	INITIAL	0	0	0	4.6	4.6	4.6	4.6	4.6	4.6	4.6	13.8	13.8	-10.5912	-10.8108	-10.5912	-10.8108	-32.6014	-20.2703	-100.1007917	3.39E+00	-4.93E-06	2.47E+01	-3.62E-05	6.81E+01	-9.94E-05	8.25E+01	-1.18E-04
(5-85)	FINAL	7.4362	-0.824	0	0.4999	0.0477	5.1924	4.3555	1.7615	2.6062	6.8961	13.8	13.8	-15.6888	-7.6078	-8.0176	-9.307	-33.6079	-21.2768	-0.0004678	2.01E+00	6.70E-01	1.64E+01	5.45E+00	5.72E+01	1.91E+01	7.63E+01	2.54E+01
(4-81)	INITIAL	0	0	0	4.6	4.6	4.6	4.6	4.6	4.6	4.6	13.8	13.8	-10.5912	-10.8108	-10.5912	-10.8108	-32.6014	-20.2703	-100.1007917	3.39E+00	-4.93E-06	2.47E+01	-3.62E-05	6.81E+01	-9.94E-05	8.25E+01	-1.18E-04
(4-81)	FINAL	-1.1302	-3.676	0	2.5597	4.3622	6.3086	3.5441	0.1435	6.2261	4.3448	13.8	13.8	-12.9246	-5.122	-10.5782	-12.4526	-37.7566	-25.4255	-0.00047	2.01E+00	6.69E-01	1.64E+01	5.46E+00	5.77E+01	1.92E+01	7.72E+01	2.57E+01
(10-79)	INITIAL	0	0	0	4.6	4.6	4.6	4.6	4.6	4.6	4.6	13.8	13.8	-10.5912	-10.8108	-10.5912	-10.8108	-32.6014	-20.2703	-100.1007917	3.39E+00	-4.93E-06	2.47E+01	-3.62E-05	6.81E+01	-9.94E-05	8.25E+01	-1.18E-04
(10-79)	FINAL	-0.7827	-0.4313	0	2.549	1.7794	8.5813	4.3354	3.4971	4.8681	0.2153	13.8	13.8	-13.6193	-3.5396	-12.551	-16.1215	-36.852	-24.5209	-0.000471	2.02E+00	6.74E-01	1.64E+01	5.47E+00	5.70E+01	1.90E+01	7.56E+01	2.52E+01
(7-45)	INITIAL	0	0	0	4.6	4.6	4.6	4.6	4.6	4.6	4.6	13.8	13.8	-10.5912	-10.8108	-10.5912	-10.8108	-32.6014	-20.2703	-100.1007917	3.39E+00	-4.93E-06	2.47E+01	-3.62E-05	6.81E+01	-9.94E-05	8.25E+01	-1.18E-04
(7-45)	FINAL	2.7393	0.3045	0	0.0205	3.8946	4.7097	6.9033	4.0146	5.95	3.7441	13.8	13.8	-13.6724	-3.3326	-11.2039	-12.3952	-33.2739	-20.9428	-0.0004719	1.89E+00	6.28E-01	1.56E+01	5.19E+00	5.70E+01	1.90E+01	7.77E+01	2.59E+01
(10-73)	INITIAL	0	0	0	4.6	4.6	4.6	4.6	4.6	4.6	4.6	13.8	13.8	-10.5912	-10.8108	-10.5912	-10.8108	-32.6014	-20.2703	-100.1007917	3.39E+00	-4.93E-06	2.47E+01	-3.62E-05	6.81E+01	-9.94E-05	8.25E+01	-1.18E-04
(10-73)	FINAL	0.5884	-2.3153	0	0.2765	1.7348	3.8234	5.8484	1.0123	4.8184	2.8916	13.8	13.8	-10.56	-6.3235	-5.9561	-13.7462	-36.8611	-24.53	-0.0004729	2.02E+00	6.72E-01	1.64E+01	5.46E+00	5.71E+01	1.90E+01	7.60E+01	2.53E+01
(10-26)	INITIAL	0	0	0	4.6	4.6	4.6	4.6	4.6	4.6	4.6	13.8	13.8	-10.5912	-10.8108	-10.5912	-10.8108	-32.6014	-20.2703	-100.1007917	3.39E+00	-4.93E-06	2.47E+01	-3.62E-05	6.81E+01	-9.94E-05	8.25E+01	-1.18E-04
(10-26)	FINAL	3.3959	1.7199	0	1.1424	2.82	2.8539	7.8671	0.9189	5.3032	3.6052	13.8	13.8	-12.0469	-6.7062	-9.4605	-13.9878	-32.8288	-20.4977	-0.0004746	1.96E+00	6.50E-01	1.61E+01	5.35E+00	5.81E+01	1.93E+01	7.86E+01	2.62E+01
(5-38)	INITIAL	0	0	0	4.6	4.6	4.6	4.6	4.6	4.6	4.6	13.8	13.8	-10.5912	-10.8108	-10.5912	-10.8108	-32.6014	-20.2703	-100.1007917	3.39E+00	-4.93E-06	2.47E+01	-3.62E-05	6.81E+01	-9.94E-05	8.25E+01	-1.18E-04
(5-38)	FINAL	5.957	0.518	0	2.9708	2.6092	4.525	6.7288	8.9201	2.7181	1.0479	13.8	13.8	-14.13	-7.9014	-10.2121	-14.8772	-35.3274	-22.9963	-0.0004755	1.91E+00	6.34E-01	1.58E+01	5.25E+00	5.80E+01	1.93E+01	7.92E+01	2.64E+01
(6-38)	INITIAL	0	0	0	4.6	4.6	4.6	4.6	4.6	4.6	4.6	13.8	13.8	-10.5912	-10.8108	-10.5912	-10.8108	-32.6014	-20.2703	-100.1007917	3.39E+00	-4.93E-06	2.47E+01	-3.62E-05	6.81E+01	-9.94E-05	8.25E+01	-1.18E-04
(6-38)	FINAL	3.0928	0.1826	0	1.088	3.494	3.6271	8.8879	4.4559	3.8066	0.4391	13.8	13.8	-13.0605	-5.5438	-8.1933	-15.9198	-34.9625	-22.6314	-0.0004757	1.97E+00	6.56E-01	1.60E+01	5.33E+00	5.59E+01	1.86E+01	7.44E+01	2.48E+01
(3-84)	INITIAL	0	0	0	4.6	4.6	4.6	4.6	4.6	4.6	4.6	13.8	13.8	-10.5912	-10.8108	-10.5912	-10.8108	-32.6014	-20.2703	-100.1007917	3.39E+00	-4.93E-06	2.47E+01	-3.62E-05	6.81E+01	-9.94E-05	8.25E+01	-1.18E-04
(3-84)	FINAL	3.9167	0.8987	0	1.0236	5.9381	4.5348	9.1635	9.0902	4.9024	1.4942	13.8	13.8	-14.9748	-7.8792	-9.4946	-14.6848	-33.2024	-20.8713	-0.0004763	1.93E+00	6.43E-01	1.58E+01	5.26E+00	5.62E+01	1.87E+01	7.54E+01	2.51E+01
(8-95)	INITIAL	0	0	0	4.6	4.6	4.6	4.6	4.6	4.6	4.6	13.8	13.8	-10.5912	-10.8108	-10.5912	-10.8108	-32.6014	-20.2703	-100.1007917	3.39E+00	-4.93E-06	2.47E+01	-3.62E-05	6.81E+01	-9.94E-05	8.25E+01	-1.18E-04
(8-95)	FINAL	0.3044	1.5519	0	2.4659	4.4239	7.6855	5.4376	1.9638	5.4173	1.4916	13.8	13.8	-13.5545	-4.2152	-11.8549	-15.3532	-34.5214	-22.1903	-0.0004766	2.01E+00	6.69E-01	1.64E+01	5.46E+00	5.79E+01	1.93E+01	7.74E+01	2.58E+01
(10-49)	INITIAL	0	0	0	4.6	4.6	4.6	4.6	4.6	4.6	4.6	13.8	13.8	-10.5912	-10.8108	-10.5912	-10.8108	-32.6014	-20.2703	-100.1007917	3.39E+00	-4.93E-06	2.47E+01	-3.62E-05	6.81E+01	-9.94E-05	8.25E+01	-1.18E-04
(10-49)	FINAL	0.4777	-1.8793	0	3.1476	1.9454	7.7057	4.5662	2.4814	6.0169	3.0178	13.8	13.8	-14.1176	-3.2294	-9.1309	-12.6993	-35.3508	-23.0197	-0.0004767	2.01E+00	6.68E-01	1.64E+01	5.45E+00	5.73E+01	1.91E+01	7.65E+01	2.55E+01
(3-12)	INITIAL	0	0	0	4.6	4.6	4.6	4.6	4.6	4.6	4.6	13.8	13.8	-10.5912	-10.8108	-10.5912	-10.8108	-32.6014	-20.2703	-100.1007917	3.39E+00	-4.93E-06	2.47E+01	-3.62E-05	6.81E+01	-9.94E-05	8.25E+01	-1.18E-04
(3-12)	FINAL	6.3528	0.9638	0	0.0658	1.5361	2.4195	1.7243	2.6114	5.8077	2.991	13.8	13.8	-13.2039	-6.8613	-9.6533	-13.3093	-33.0631	-20.732	-0.0004775	2.01E+00	6.70E-01	1.64E+01	5.46E+00	5.73E+01	1.91E+01	7.63E+01	2.54E+01
(5-30)	INITIAL	0	0	0	4.6	4.6	4.6	4.6	4.6	4.6	4.6	13.8	13.8	-10.5912	-10.8108	-10.5912	-10.8108	-32.6014	-20.2703	-100.1007917	3.39E+00	-4.93E-06	2.47E+01	-3.62E-05	6.81E+01	-9.94E-05	8.25E+01	-1.18E-04
(5-30)	FINAL	6.0095	1.8307	0	3.3662	2.1234	3.6739	2.935	2.1417	5.2084	1.6075	13.8	13.8	-19.2809	-7.1017	-15.7322	-14.5095	-33.7056	-21.3745	-0.0004787	2.03E+00	6.75E-01	1.65E+01	5.49E+00	5.74E+01	1.91E+01	7.64E+01	2.55E+01
(2-55)	INITIAL	0	0	0	4.6	4.6	4.6	4.6	4.6	4.6	4.6	13.8	13.8	-10.5912	-10.8108	-10.5912	-10.8108	-32.6014	-20.2703	-100.1007917	3.39E+00	-4.93E-06	2.47E+01	-3.62E-05	6.81E+01	-9.94E-05	8.25E+01	-1.18E-04
(2-55)	FINAL	4.6549	1.8533	0	3.4449	4.1552	2.3794	7.3035	9.3784	4.2282	1.2862	13.8	13.8	-13.3909	-6.3751	-9.4402	-14.0902	-33.5473	-21.2162	-0.0004796	1.97E+00	6.54E-01	1.62E+01	5.39E+00	5.85E+01	1.95E+01	7.92E+01	2.64E+01
(8-94)	INITIAL	0	0	0	4.6	4.6	4.6	4.6	4.6	4.6	4.6	13.8	13.8	-10.5912	-10.8108	-10.5912	-10.8108	-32.6014	-20.2703	-100.1007917	3.39E+00	-4.93E-06	2.47E+01	-3.62E-05	6.81E+01	-9.94E-05	8.25E+01	-1.18E-04
(8-94)	FINAL	4.5229	0.6664	0	2.9161	3.0554	2.2408	2.0811	5.4324	5.9557	2.0535	13.8	13.8	-15.1872	-7.1811	-10.3887	-14.188	-33.505	-21.1739	-0.0004801	1.99E+00	6.61E-01	1.63E+01	5.43E+00	5.85E+01	1.95E+01	7.88E+01	2.63E+01
(2-77)	INITIAL	0	0	0	4.6	4.6	4.6	4.6	4.6	4.6	4.6	13.8	13.8	-10.5912	-10.8108	-10.5912	-10.8108	-32.6014	-20.2703	-100.1007917	3.39E+00	-4.93E-06	2.47E+01	-3.62E-05	6.81E+01	-9.94E-05	8.25E+01	-1.18E-04
(2-77)	FINAL	3.0657	-1.611	0	1.3806	2.2334	0.7443	9.855	2.2991	3.9831	1.1516	13.8	13.8	-12.0134	-4.3335	-8.0114	-15.1872	-36.2626	-23.9315	-0.0004823	2.02E+00	6.71E-01	1.64E+01	5.46E+00	5.73E+01	1.91E+01	7.63E+01	2.54E+01
(8-56)	INITIAL	0	0	0	4.6	4.6	4.6	4.6	4.6	4.6	4.6	13.8	13.8	-10.5912	-10.8108	-10.5912	-10.8108	-32.6014	-20.2703	-100.1007917	3.39E+00	-4.93E-06	2.47E+01	-3.62E-05	6.81E+01	-9.94E-05	8.25E+01	-1.18E-04
(8-56)	FINAL	2.4555	-0.1458	0	2.1771	3.908	2.0797	3.5675	2.2004	7.7459	4.3479	13.8	13.8	-14.2693	-4.8822	-12.2743	-11.6958	-33.366	-21.0349	-0.0004827	1.97E+00	6.54E-01	1.62E+01	5.37E+00	5.79E+01	1.93E+01	7.82E+01	2.60E+01
(8-80)	INITIAL	0	0	0	4.6	4.6	4.6	4.6	4.6	4.6	4.6	13.8	13.8	-10.5912	-10.8108	-10.5912	-10.8108	-32.6014	-20.2703	-100.1007917	3.39E+00	-4.93E-06	2.47E+01	-3.62E-05	6.81E+01	-9.94E-05	8.25E+01	-1.18E-04
(8-80)	FINAL	4.029	0.8538	0	3.6613	1.5784	1.9095	2.8358	0.2883	9.4003	7.8578	13.8	13.8	-15.4778	-5.3825	-12.5145	-11.8642	-33.0389	-20.7078	-0.0004833	2.01E+00	6.68E-01	1.63E+01	5.43E+00	5.69E+01	1.90E+01	7.57E+01	2.52E+01
(6-10)	INITIAL	0	0	0	4.6	4.6	4.6	4.6	4.6	4.6	4.6	13.8	13.8	-10.5912	-10.8108	-10.5912	-10.8108	-32.6014	-20.2703	-100.1007917	3.39E+00	-4.93E-06	2.47E+01	-3.62E-05	6.81E+01	-9.94E-05	8.25E+01	-1.18E-04
(6-10)	FINAL	0.7931	-2.2982	0	0.3663	3.2931	10.3417	2.1532	0.2414	8.785	6.1383	13.8	13.8	-11.7183	-7.2101	-7.2386	-12.9364	-36.378	-24.0469	-0.0004846	1.93E+00	6.42E-01	1.59E+01	5.31E+00	5.82E+01	1.94E+01	7.93E+01	2.64E+01
(2-83)	INITIAL	0	0	0	4.6	4.6	4.6	4.6	4.6	4.6	4.6	13.8	13.8	-10.5912	-10.8108	-10.5912	-10.8108	-32.6014	-20.2703	-100.1007917	3.39E+00	-4.93E-06	2.47E+01	-3.62E-05	6.81E+01	-9.94E-05	8.25E+01	-1.18E-04
(2-83)	FINAL	1.8664	-2.9247	0	2.4707	4.668	7.7356	6.3875	5.9668	5.9006	3.6508	13.8	13.8	-15.808	-5.3832	-10.5762	-12.5539	-35.4617	-23.1306	-0.0004874	1.98E+00	6.59E-01	1.62E+01	5.38E+00	5.68E+01	1.89E+01	7.59E+01	2.53E+01
(4-82)	INITIAL	0	0	0	4.6	4.6	4.6	4.6	4.6	4.6	4.6	13.8	13.8	-10.5912	-10.8108	-10.5912	-10.8108	-32.6014	-20.2703	-100.1007917	3.39E+00	-4.93E-06	2.47E+01	-3.62E-05	6.81E+01	-9.94E-05	8.25E+01	-1.18E-04
(4-82)	FINAL	-0.2864	-2.4197	0	3.1814	3.9167	5.6651	7.748	2.2651	5.7865	4.5248	13.8	13.8	-12.9928	-4.6786	-10.2226	-12.2247	-35.6782	-23.3471	-0.0004876	2.00E+00	6.64E-01	1.62E+01	5.41E+00	5.66E+01	1.89E+01	7.53E+01	2.51E+01
(10-40)	INITIAL	0	0	0	4.6	4.6	4.6	4.6	4.6	4.6	4.6	13.8	13.8	-10.5912	-10.8108	-10.5912	-10.8108	-32.6014	-20.2703	-100.1007917	3.39E+00	-4.93E-06	2.47E+01	-3.62E-05	6.81E+01	-9.94E-05	8.25E+01	-1.18E-04
(10-40)	FINAL	2.3398	-3.4682	0	2.8673	3.7291	5.3653	0.1898	4.8236	10.349	4.316	13.8	13.8	-16.6376	-6.0246	-10.6368	-11.3517	-36.4828	-24.1517	-0.0004878	1.96E+00	6.51E-01	1.61E+01	5.37E+00	5.86E+01	1.95E+01	7.96E+01	2.65E+01
(4-41)	INITIAL	0	0	0	4.6	4.6	4.6	4.6	4.6	4.6	4.6	13.8	13.8	-10.5912	-10.8108	-10.5912	-10.8108	-32.6014	-20.2703	-100.1007917	3.39E+00	-4.93E-06	2.47E+01	-3.62E-05	6.81E+01	-9.94E-05	8.25E+01	-1.18E-04
(4-41)	FINAL	1.9289	-3.5189	0	1.8488	5.4645	2.2041	4.9636	6.0841	4.781	1.4627	13.8	13.8	-16.5813	-8.6421	-8.0278	-14.7127	-37.7576	-25.4265	-0.000488	1.90E+00	6.34E-01	1.56E+01	5.20E+00	5.61E+01	1.87E+01	7.57E+01	2.52E+01
(5-28)	INITIAL	0	0	0	4.6	4.6	4.6	4.6	4.6	4.6	4.6	13.8	13.8	-10.5912	-10.8108	-10.5912	-10.8108	-32.6014	-20.2703	-100.1007917	3.39E+00	-4.93E-06	2.47E+01	-3.62E-05	6.81E+01	-9.94E-05	8.25E+01	-1.18E-04
(5-28)	FINAL	3.1878	-2.5253	0	0.3805	1.1351	6.5848	2.1407	7.2029	5.6916	5.8238	13.8	13.8	-13.972	-6.6346	-7.5285	-10.4108	-35.5429	-23.2118	-0.0004883	2.01E+00	6.69E-01	1.64E+01	5.47E+00	5.80E+01	1.93E+01	7.77E+01	2.59E+01
(3-27)	INITIAL	0	0	0	4.6	4.6	4.6	4.6	4.6	4.6	4.6	13.8	13.8	-10.5912	-10.8108	-10.5912	-10.8108	-32.6014	-20.2703	-100.1007917	3.39E+00	-4.93E-06	2.47E+01	-3.62E-05	6.81E+01	-9.94E-05	8.25E+01	-1.18E-04
(3-27)	FINAL	4.6939	1.9976	0	3.5243	3.4083	2.6331	4.1538	4.0141	5.3086	1.8773	13.8	13.8	-13.3407	-6.1437	-11.4569	-14.3668	-32.0732	-19.7421	-0.0004887	1.98E+00	6.57E-01	1.61E+01	5.37E+00	5.71E+01	1.90E+01	7.65E+01	2.55E+01
(10-84)	INITIAL	0	0	0	4.6	4.6	4.6	4.6	4.6	4.6	4.6	13.8	13.8	-10.5912	-10.8108	-10.5912	-10.8108	-32.6014	-20.2703	-100.1007917	3.39E+00	-4.93E-06	2.47E+01	-3.62E-05	6.81E+01	-9.94E-05	8.25E+01	-1.18E-04
(10-84)	FINAL	10.3498	0.6524	0	3.7483	3.6468	3.9084	7.6516	3.9927	2.9377	0.7191	13.8	13.8	-19.1592	-10.1977	-10.8235	-14.7726	-34.9323	-22.6012	-0.0004919	2.02E+00	6.73E-01	1.64E+01	5.47E+00	5.74E+01	1.91E+01	7.64E+01	2.55E+01
(5-36)	INITIAL	0	0	0	4.6	4.6	4.6	4.6	4.6	4.6	4.6	13.8	13.8	-10.5912	-10.8108	-10.5912	-10.8108	-32.6014	-20.2703	-100.1007917	3.39E+00	-4.93E-06	2.47E+01	-3.62E-05	6.81E+01	-9.94E-05	8.25E+01	-1.18E-04
(5-36)	FINAL	0.2061	0.398	0	2.0483	1.4516	0.7586	7.1431	1.1976	4.5744	2.2868	13.8	13.8	-10.9504	-0.7396	-9.6238	-15.0374	-33.8792	-21.5481	-0.000492	1.91E+00	6.36E-01	1.57E+01	5.23E+00	5.66E+01	1.88E+01	7.65E+01	2.55E+01
(5-94)	INITIAL	0	0	0	4.6	4.6	4.6	4.6	4.6	4.6	4.6	13.8	13.8	-10.5912	-10.8108	-10.5912	-10.8108	-32.6014	-20.2703	-100.1007917	3.39E+00	-4.93E-06	2.47E+01	-3.62E-05	6.81E+01	-9.94E-05	8.25E+01	-1.18E-04
(5-94)	FINAL	-0.3578	-1.0922	0	0.9224	5.2208	6.426	4.9353	1.8278	8.0276	0.7299	13.8	13.8	-14.554	-3.1787	-11.5194	-12.7866	-35.6524	-23.3213	-0.0004937	1.93E+00	6.42E-01	1.59E+01	5.29E+00	5.75E+01	1.91E+01	7.78E+01	2.59E+01
(4-14)	INITIAL	0	0	0	4.6	4.6	4.6	4.6	4.6	4.6	4.6	13.8	13.8	-10.5912	-10.8108	-10.5912	-10.8108	-32.6014	-20.2703	-100.1007917	3.39E+00	-4.93E-06	2.47E+01	-3.62E-05	6.81E+01	-9.94E-05	8.25E+01	-1.18E-04
(4-14)	FINAL	1.5394	-1.8693	0	1.5211	2.3549	2.5725	9.4194	1.8516	5.0394	6.871	13.8	13.8	-13.2256	-4.3997	-9.4441	-9.6987	-35.1714	-22.8403	-0.0004967	1.95E+00	6.47E-01	1.59E+01	5.30E+00	5.66E+01	1.88E+01	7.60E+01	2.53E+01
(5-72)	INITIAL	0	0	0	4.6	4.6	4.6	4.6	4.6	4.6	4.6	13.8	13.8	-10.5912	-10.8108	-10.5912	-10.8108	-32.6014	-20.2703	-100.1007917	3.39E+00	-4.93E-06	2.47E+01	-3.62E-05	6.81E+01	-9.94E-05	8.25E+01	-1.18E-04
(5-72)	FINAL	3.1038	0.3078	0	0.7655	1.3996	11.7722	4.6096	3.0271	6.2804	5.1001	13.8	13.8	-12.3077	-4.6579	-9.315	-11.5409	-33.3565	-21.0254	-0.0004967	1.89E+00	6.28E-01	1.56E+01	5.19E+00	5.69E+01	1.90E+01	7.74E+01	2.58E+01
(8-6)	INITIAL	0	0	0	4.6	4.6	4.6	4.6	4.6	4.6	4.6	13.8	13.8	-10.5912	-10.8108	-10.5912	-10.8108	-32.6014	-20.2703	-100.1007917	3.39E+00	-4.93E-06	2.47E+01	-3.62E-05	6.81E+01	-9.94E-05	8.25E+01	-1.18E-04
(8-6)	FINAL	6.2103	0.9825	0	2.5261	5.4572	1.2964	2.608	0.5805	5.392	1.7895	13.8	13.8	-18.8159	-4.0508	-12.9762	-14.2387	-33.2421	-20.911	-0.000497	1.88E+00	6.27E-01	1.56E+01	5.18E+00	5.69E+01	1.89E+01	7.74E+01	2.58E+01
(10-88)	INITIAL	0	0	0	4.6	4.6	4.6	4.6	4.6	4.6	4.6	13.8	13.8	-10.5912	-10.8108	-10.5912	-10.8108	-32.6014	-20.2703	-100.1007917	3.39E+00	-4.93E-06	2.47E+01	-3.62E-05	6.81E+01	-9.94E-05	8.25E+01	-1.18E-04
(10-88)	FINAL	2.3084	2.9083	0	1.3041	1.7292	5.4674	10.4304	1.8174	4.1516	2.2429	13.8	13.8	-11.7489	-5.6412	-12.0185	-15.4304	-33.2509	-20.9198	-0.0005021	1.93E+00	6.44E-01	1.58E+01	5.26E+00	5.58E+01	1.86E+01	7.47E+01	2.49E+01
(8-73)	INITIAL	0	0	0	4.6	4.6	4.6	4.6	4.6	4.6	4.6	13.8	13.8	-10.5912	-10.8108	-10.5912	-10.8108	-32.6014	-20.2703	-100.1007917	3.39E+00	-4.93E-06	2.47E+01	-3.62E-05	6.81E+01	-9.94E-05	8.25E+01	-1.18E-04
(8-73)	FINAL	2.8471	3.1993	0	0.6565	3.5524	0.1099	5.17	5.1754	4.8222	1.8281	13.8	13.8	-11.0346	-2.5145	-8.3145	-13.2645	-32.6693	-20.3382	-0.0005022	1.99E+00	6.62E-01	1.62E+01	5.39E+00	5.65E+01	1.88E+01	7.53E+01	2.51E+01
(7-75)	INITIAL	0	0	0	4.6	4.6	4.6	4.6	4.6	4.6	4.6	13.8	13.8	-10.5912	-10.8108	-10.5912	-10.8108	-32.6014	-20.2703	-100.1007917	3.39E+00	-4.93E-06	2.47E+01	-3.62E-05	6.81E+01	-9.94E-05	8.25E+01	-1.18E-04
(7-75)	FINAL	-1.8064	-2.7172	0	0.89	4.0859	6.0914	6.7764	4.778	5.6697	2.9381	13.8	13.8	-13.4128	-4.7691	-9.0822	-13.1984	-36.6909	-24.3598	-0.0005033	1.90E+00	6.32E-01	1.57E+01	5.23E+00	5.78E+01	1.92E+01	7.89E+01	2.63E+01
(2-82)	INITIAL	0	0	0	4.6	4.6	4.6	4.6	4.6	4.6	4.6	13.8	13.8	-10.5912	-10.8108	-10.5912	-10.8108	-32.6014	-20.2703	-100.1007917	3.39E+00	-4.93E-06	2.47E+01	-3.62E-05	6.81E+01	-9.94E-05	8.25E+01	-1.18E-04
(2-82)	FINAL	4.6172	1.6519	0	2.8559	2.9158	3.806	8.1575	6.7759	4.1157	1.2851	13.8	13.8	-12.5308	-5.4729	-7.7212	-14.9564	-32.9488	-20.6177	-0.0005038	1.97E+00	6.55E-01	1.62E+01	5.39E+00	5.81E+01	1.94E+01	7.85E+01	2.61E+01
(7-23)	INITIAL	0	0	0	4.6	4.6	4.6	4.6	4.6	4.6	4.6	13.8	13.8	-10.5912	-10.8108	-10.5912	-10.8108	-32.6014	-20.2703	-100.1007917	3.39E+00	-4.93E-06	2.47E+01	-3.62E-05	6.81E+01	-9.94E-05	8.25E+01	-1.18E-04
(7-23)	FINAL	0.3723	-2.225	0	2.061	3.1612	2.6244	2.4109	4.3445	8.7672	2.5309	13.8	13.8	-10.5281	-5.0249	-7.0742	-13.7938	-35.7029	-23.3718	-0.0005057	1.92E+00	6.39E-01	1.58E+01	5.25E+00	5.67E+01	1.89E+01	7.66E+01	2.55E+01
(10-11)	INITIAL	0	0	0	4.6	4.6	4.6	4.6	4.6	4.6	4.6	13.8	13.8	-10.5912	-10.8108	-10.5912	-10.8108	-32.6014	-20.2703	-100.1007917	3.39E+00	-4.93E-06	2.47E+01	-3.62E-05	6.81E+01	-9.94E-05	8.25E+01	-1.18E-04
(10-11)	FINAL	1.4374	1.1084	0	3.5459	4.6255	0.702	4.1993	2.6823	8.7945	1.161	13.8	13.8	-14.3281	-3.139	-11.2822	-15.088	-33.1812	-20.8501	-0.0005057	1.98E+00	6.58E-01	1.62E+01	5.37E+00	5.70E+01	1.90E+01	7.63E+01	2.54E+01
(2-96)	INITIAL	0	0	0	4.6	4.6	4.6	4.6	4.6	4.6	4.6	13.8	13.8	-10.5912	-10.8108	-10.5912	-10.8108	-32.6014	-20.2703	-100.1007917	3.39E+00	-4.93E-06	2.47E+01	-3.62E-05	6.81E+01	-9.94E-05	8.25E+01	-1.18E-04
(2-96)	FINAL	1.9412	0.0745	0	2.5096	4.779	8.1472	5.5043	1.8454	4.8246	1.9047	13.8	13.8	-12.5796	-1.9576	-8.484	-13.6584	-34.7224	-22.3913	-0.0005058	1.89E+00	6.29E-01	1.56E+01	5.21E+00	5.77E+01	1.92E+01	7.89E+01	2.63E+01
(5-77)	INITIAL	0	0	0	4.6	4.6	4.6	4.6	4.6	4.6	4.6	13.8	13.8	-10.5912	-10.8108	-10.5912	-10.8108	-32.6014	-20.2703	-100.1007917	3.39E+00	-4.93E-06	2.47E+01	-3.62E-05	6.81E+01	-9.94E-05	8.25E+01	-1.18E-04
(5-77)	FINAL	6.1396	0.5966	0	2.4426	2.5173	5.4562	4.5409	4.4236	3.5795	2.3544	13.8	13.8	-13.7389	-5.6082	-9.2919	-13.6536	-34.4766	-22.1455	-0.0005068	2.00E+00	6.65E-01	1.64E+01	5.45E+00	5.83E+01	1.94E+01	7.85E+01	2.62E+01
(9-6)	INITIAL	0	0	0	4.6	4.6	4.6	4.6	4.6	4.6	4.6	13.8	13.8	-10.5912	-10.8108	-10.5912	-10.8108	-32.6014	-20.2703	-100.1007917	3.39E+00	-4.93E-06	2.47E+01	-3.62E-05	6.81E+01	-9.94E-05	8.25E+01	-1.18E-04
(9-6)	FINAL	3.5143	-1.1735	0	1.9321	0.4895	2.6936	4.6998	4.7094	5.7164	5.5936	13.8	13.8	-14.9511	-3.6056	-9.7686	-9.5173	-34.4582	-22.1271	-0.0005112	1.92E+00	6.38E-01	1.57E+01	5.22E+00	5.57E+01	1.85E+01	7.47E+01	2.49E+01
(4-7)	INITIAL	0	0	0	4.6	4.6	4.6	4.6	4.6	4.6	4.6	13.8	13.8	-10.5912	-10.8108	-10.5912	-10.8108	-32.6014	-20.2703	-100.1007917	3.39E+00	-4.93E-06	2.47E+01	-3.62E-05	6.81E+01	-9.94E-05	8.25E+01	-1.18E-04
(4-7)	FINAL	1.3973	-0.1441	0	2.0743	5.2967	7.5137	1.8154	1.8715	3.9527	0.1175	13.8	13.8	-12.7333	-6.5416	-8.4979	-16.0256	-35.9912	-23.6601	-0.0005136	1.89E+00	6.27E-01	1.56E+01	5.19E+00	5.71E+01	1.90E+01	7.78E+01	2.59E+01
(10-38)	INITIAL	0	0	0	4.6	4.6	4.6	4.6	4.6	4.6	4.6	13.8	13.8	-10.5912	-10.8108	-10.5912	-10.8108	-32.6014	-20.2703	-100.1007917	3.39E+00	-4.93E-06	2.47E+01	-3.62E-05	6.81E+01	-9.94E-05	8.25E+01	-1.18E-04
(10-38)	FINAL	0.186	-1.9683	0	3.6069	2.8179	2.3256	4.0621	3.0233	7.1785	5.042	13.8	13.8	-12.2764	-2.602	-10.6446	-11.5201	-34.4838	-22.1527	-0.0005137	1.93E+00	6.42E-01	1.59E+01	5.29E+00	5.74E+01	1.91E+01	7.76E+01	2.59E+01
(10-78)	INITIAL	0	0	0	4.6	4.6	4.6	4.6	4.6	4.6	4.6	13.8	13.8	-10.5912	-10.8108	-10.5912	-10.8108	-32.6014	-20.2703	-100.1007917	3.39E+00	-4.93E-06	2.47E+01	-3.62E-05	6.81E+01	-9.94E-05	8.25E+01	-1.18E-04
(10-78)	FINAL	8.0767	1.1438	0	1.1299	0.8392	3.0385	6.948	2.1341	4.9819	4.5259	13.8	13.8	-14.1642	-8.3288	-7.8454	-11.7407	-32.7325	-20.4014	-0.0005151	1.97E+00	6.53E-01	1.60E+01	5.34E+00	5.68E+01	1.89E+01	7.61E+01	2.54E+01
(9-17)	INITIAL	0	0	0	4.6	4.6	4.6	4.6	4.6	4.6	4.6	13.8	13.8	-10.5912	-10.8108	-10.5912	-10.8108	-32.6014	-20.2703	-100.1007917	3.39E+00	-4.93E-06	2.47E+01	-3.62E-05	6.81E+01	-9.94E-05	8.25E+01	-1.18E-04
(9-17)	FINAL	-0.7605	0.9334	0	0.3961	4.2085	3.089	4.4622	0.5292	4.8072	6.6433	13.8	13.8	-11.0968	-3.2792	-9.9322	-15.4987	-37.1351	-24.804	-0.000517	1.90E+00	6.34E-01	1.56E+01	5.20E+00	5.57E+01	1.86E+01	7.49E+01	2.50E+01
(4-79)	INITIAL	0	0	0	4.6	4.6	4.6	4.6	4.6	4.6	4.6	13.8	13.8	-10.5912	-10.8108	-10.5912	-10.8108	-32.6014	-20.2703	-100.1007917	3.39E+00	-4.93E-06	2.47E+01	-3.62E-05	6.81E+01	-9.94E-05	8.25E+01	-1.18E-04
(4-79)	FINAL	4.9998	-0.4386	0	2.0189	0.7386	5.0943	6.9939	7.4523	2.9528	2.5651	13.8	13.8	-13.0034	-7.6244	-9.1416	-13.5336	-35.9135	-23.5824	-0.0005211	1.93E+00	6.42E-01	1.58E+01	5.25E+00	5.59E+01	1.86E+01	7.50E+01	2.50E+01
(2-71)	INITIAL	0	0	0	4.6	4.6	4.6	4.6	4.6	4.6	4.6	13.8	13.8	-10.5912	-10.8108	-10.5912	-10.8108	-32.6014	-20.2703	-100.1007917	3.39E+00	-4.93E-06	2.47E+01	-3.62E-05	6.81E+01	-9.94E-05	8.25E+01	-1.18E-04
(2-71)	FINAL	5.1699	3.0921	0	2.9605	1.8499	5.3313	7.3843	3.3726	5.7648	1.6895	13.8	13.8	-13.1789	-1.261	-11.0476	-11.8837	-31.8475	-19.5164	-0.0005255	1.91E+00	6.35E-01	1.57E+01	5.23E+00	5.67E+01	1.89E+01	7.65E+01	2.55E+01
(5-73)	INITIAL	0	0	0	4.6	4.6	4.6	4.6	4.6	4.6	4.6	13.8	13.8	-10.5912	-10.8108	-10.5912	-10.8108	-32.6014	-20.2703	-100.1007917	3.39E+00	-4.93E-06	2.47E+01	-3.62E-05	6.81E+01	-9.94E-05	8.25E+01	-1.18E-04
(5-73)	FINAL	2.446	0.3153	0	1.6075	1.5638	5.0199	8.4039	3.859	4.4012	1.7116	13.8	13.8	-11.8476	-5.2542	-10.0922	-14.1882	-36.8496	-24.5185	-0.0005299	2.02E+00	6.72E-01	1.65E+01	5.49E+00	5.84E+01	1.95E+01	7.83E+01	2.61E+01
(3-10)	INITIAL	0	0	0	4.6	4.6	4.6	4.6	4.6	4.6	4.6	13.8	13.8	-10.5912	-10.8108	-10.5912	-10.8108	-32.6014	-20.2703	-100.1007917	3.39E+00	-4.93E-06	2.47E+01	-3.62E-05	6.81E+01	-9.94E-05	8.25E+01	-1.18E-04
(3-10)	FINAL	1.6747	1.2125	0	1.0909	1.2657	2.8758	4.8882	0.6869	7.5127	6.1705	13.8	13.8	-10.8603	-0.0548	-13.5127	-13.846	-34.0458	-21.7147	-0.0005301	1.88E+00	6.26E-01	1.55E+01	5.16E+00	5.62E+01	1.87E+01	7.63E+01	2.54E+01
(10-39)	INITIAL	0	0	0	4.6	4.6	4.6	4.6	4.6	4.6	4.6	13.8	13.8	-10.5912	-10.8108	-10.5912	-10.8108	-32.6014	-20.2703	-100.1007917	3.39E+00	-4.93E-06	2.47E+01	-3.62E-05	6.81E+01	-9.94E-05	8.25E+01	-1.18E-04
(10-39)	FINAL	2.616	0.3191	0	2.3396	1.856	3.5274	9.806	6.2567	2.1291	0.8632	13.8	13.8	-11.6973	-5.8353	-9.1135	-15.2796	-36.594	-24.2629	-0.0005315	1.89E+00	6.29E-01	1.57E+01	5.22E+00	5.79E+01	1.93E+01	7.93E+01	2.64E+01
(8-77)	INITIAL	0	0	0	4.6	4.6	4.6	4.6	4.6	4.6	4.6	13.8	13.8	-10.5912	-10.8108	-10.5912	-10.8108	-32.6014	-20.2703	-100.1007917	3.39E+00	-4.93E-06	2.47E+01	-3.62E-05	6.81E+01	-9.94E-05	8.25E+01	-1.18E-04
(8-77)	FINAL	-1.2432	-3.1785	0	2.057	5.0701	3.8063	5.0236	2.1956	4.1661	0.8401	13.8	13.8	-12.286	-7.5755	-11.2428	-15.1938	-38.0912	-25.7601	-0.0005325	2.00E+00	6.67E-01	1.63E+01	5.44E+00	5.74E+01	1.91E+01	7.66E+01	2.55E+01
(3-42)	INITIAL	0	0	0	4.6	4.6	4.6	4.6	4.6	4.6	4.6	13.8	13.8	-10.5912	-10.8108	-10.5912	-10.8108	-32.6014	-20.2703	-100.1007917	3.39E+00	-4.93E-06	2.47E+01	-3.62E-05	6.81E+01	-9.94E-05	8.25E+01	-1.18E-04
(3-42)	FINAL	2.6146	0.0191	0	0.1436	2.1681	2.81	3.6331	2.2109	6.9833	3.6785	13.8	13.8	-17.7019	-4.9417	-11.2291	-12.8804	-33.5052	-21.1741	-0.0005338	1.93E+00	6.41E-01	1.58E+01	5.25E+00	5.59E+01	1.86E+01	7.50E+01	2.50E+01
(8-52)	INITIAL	0	0	0	4.6	4.6	4.6	4.6	4.6	4.6	4.6	13.8	13.8	-10.5912	-10.8108	-10.5912	-10.8108	-32.6014	-20.2703	-100.1007917	3.39E+00	-4.93E-06	2.47E+01	-3.62E-05	6.81E+01	-9.94E-05	8.25E+01	-1.18E-04
(8-52)	FINAL	-1.9765	-3.2247	0	1.7822	0.486	6.4932	2.4878	6.4702	6.7064	2.538	13.8	13.8	-10.8389	-6.3229	-9.3205	-13.1271	-39.9057	-27.5746	-0.0005353	1.97E+00	6.57E-01	1.62E+01	5.38E+00	5.76E+01	1.92E+01	7.74E+01	2.58E+01
(4-50)	INITIAL	0	0	0	4.6	4.6	4.6	4.6	4.6	4.6	4.6	13.8	13.8	-10.5912	-10.8108	-10.5912	-10.8108	-32.6014	-20.2703	-100.1007917	3.39E+00	-4.93E-06	2.47E+01	-3.62E-05	6.81E+01	-9.94E-05	8.25E+01	-1.18E-04
(4-50)	FINAL	3.6641	0.6919	0	1.4808	5.5932	2.3363	5.961	1.3723	5.8812	3.5641	13.8	13.8	-14.6427	-5.8954	-9.9011	-12.4724	-32.511	-20.1799	-0.000537	1.92E+00	6.39E-01	1.58E+01	5.26E+00	5.69E+01	1.90E+01	7.69E+01	2.56E+01
(3-66)	INITIAL	0	0	0	4.6	4.6	4.6	4.6	4.6	4.6	4.6	13.8	13.8	-10.5912	-10.8108	-10.5912	-10.8108	-32.6014	-20.2703	-100.1007917	3.39E+00	-4.93E-06	2.47E+01	-3.62E-05	6.81E+01	-9.94E-05	8.25E+01	-1.18E-04
(3-66)	FINAL	-0.7124	0.8235	0	3.3734	3.7866	4.4191	4.9451	1.8437	4.1387	0.8258	13.8	13.8	-10.5093	-3.6658	-11.3411	-14.6548	-35.7821	-23.451	-0.0005402	2.01E+00	6.69E-01	1.64E+01	5.46E+00	5.78E+01	1.93E+01	7.74E+01	2.58E+01
(7-79)	INITIAL	0	0	0	4.6	4.6	4.6	4.6	4.6	4.6	4.6	13.8	13.8	-10.5912	-10.8108	-10.5912	-10.8108	-32.6014	-20.2703	-100.1007917	3.39E+00	-4.93E-06	2.47E+01	-3.62E-05	6.81E+01	-9.94E-05	8.25E+01	-1.18E-04
(7-79)	FINAL	3.9967	-0.2642	0	2.6186	6.8438	1.1922	5.2557	7.3997	5.131	1.2799	13.8	13.8	-16.4748	-6.6487	-9.3779	-14.2407	-34.0623	-21.7312	-0.0005406	1.93E+00	6.41E-01	1.59E+01	5.28E+00	5.75E+01	1.91E+01	7.78E+01	2.59E+01
(6-65)	INITIAL	0	0	0	4.6	4.6	4.6	4.6	4.6	4.6	4.6	13.8	13.8	-10.5912	-10.8108	-10.5912	-10.8108	-32.6014	-20.2703	-100.1007917	3.39E+00	-4.93E-06	2.47E+01	-3.62E-05	6.81E+01	-9.94E-05	8.25E+01	-1.18E-04
(6-65)	FINAL	0.5727	-0.1369	0	0.1366	5.0317	9.4939	7.078	0.2579	4.4281	7.8907	13.8	13.8	-12.5713	-5.4279	-7.8937	-15.2862	-34.8505	-22.5194	-0.0005429	1.89E+00	6.30E-01	1.56E+01	5.19E+00	5.65E+01	1.88E+01	7.66E+01	2.55E+01
(4-69)	INITIAL	0	0	0	4.6	4.6	4.6	4.6	4.6	4.6	4.6	13.8	13.8	-10.5912	-10.8108	-10.5912	-10.8108	-32.6014	-20.2703	-100.1007917	3.39E+00	-4.93E-06	2.47E+01	-3.62E-05	6.81E+01	-9.94E-05	8.25E+01	-1.18E-04
(4-69)	FINAL	2.7639	-2.1075	0	0.6075	4.3153	2.656	2.0162	0.1246	5.9464	5.302	13.8	13.8	-14.5193	-6.9327	-7.3971	-11.6277	-34.9106	-22.5795	-0.0005435	1.98E+00	6.56E-01	1.62E+01	5.38E+00	5.76E+01	1.92E+01	7.75E+01	2.58E+01
(5-4)	INITIAL	0	0	0	4.6	4.6	4.6	4.6	4.6	4.6	4.6	13.8	13.8	-10.5912	-10.8108	-10.5912	-10.8108	-32.6014	-20.2703	-100.1007917	3.39E+00	-4.93E-06	2.47E+01	-3.62E-05	6.81E+01	-9.94E-05	8.25E+01	-1.18E-04
(5-4)	FINAL	1.5139	0.6726	0	0.1563	5.6345	4.1472	4.2003	5.47	8.3915	0.4565	13.8	13.8	-14.1595	-6.1714	-9.2746	-14.3395	-34.86	-22.5289	-0.0005459	1.89E+00	6.29E-01	1.56E+01	5.18E+00	5.62E+01	1.87E+01	7.61E+01	2.53E+01
(4-75)	INITIAL	0	0	0	4.6	4.6	4.6	4.6	4.6	4.6	4.6	13.8	13.8	-10.5912	-10.8108	-10.5912	-10.8108	-32.6014	-20.2703	-100.1007917	3.39E+00	-4.93E-06	2.47E+01	-3.62E-05	6.81E+01	-9.94E-05	8.25E+01	-1.18E-04
(4-75)	FINAL	1.0413	0.3473	0	4.8722	3.2044	8.3049	4.5484	1.3204	5.3255	2.4001	13.8	13.8	-11.1147	-4.9147	-10.4231	-13.9291	-34.2358	-21.9047	-0.0005476	1.91E+00	6.34E-01	1.57E+01	5.24E+00	5.76E+01	1.92E+01	7.85E+01	2.61E+01
(4-90)	INITIAL	0	0	0	4.6	4.6	4.6	4.6	4.6	4.6	4.6	13.8	13.8	-10.5912	-10.8108	-10.5912	-10.8108	-32.6014	-20.2703	-100.1007917	3.39E+00	-4.93E-06	2.47E+01	-3.62E-05	6.81E+01	-9.94E-05	8.25E+01	-1.18E-04
(4-90)	FINAL	5.6384	0.0524	0	0.0417	1.9285	4.0839	7.3082	7.3974	4.9399	1.6915	13.8	13.8	-16.0424	-12.2592	-9.5705	-14.633	-35.8143	-23.4832	-0.0005476	2.01E+00	6.70E-01	1.64E+01	5.45E+00	5.70E+01	1.90E+01	7.58E+01	2.52E+01
(3-11)	INITIAL	0	0	0	4.6	4.6	4.6	4.6	4.6	4.6	4.6	13.8	13.8	-10.5912	-10.8108	-10.5912	-10.8108	-32.6014	-20.2703	-100.1007917	3.39E+00	-4.93E-06	2.47E+01	-3.62E-05	6.81E+01	-9.94E-05	8.25E+01	-1.18E-04
(3-11)	FINAL	3.0522	0.4408	0	1.951	5.876	5.7602	2.7522	0.9698	8.3896	1.1557	13.8	13.8	-16.2658	-8.9091	-10.803	-14.0692	-34.326	-21.9949	-0.0005491	1.94E+00	6.44E-01	1.59E+01	5.29E+00	5.70E+01	1.90E+01	7.69E+01	2.56E+01
(9-25)	INITIAL	0	0	0	4.6	4.6	4.6	4.6	4.6	4.6	4.6	13.8	13.8	-10.5912	-10.8108	-10.5912	-10.8108	-32.6014	-20.2703	-100.1007917	3.39E+00	-4.93E-06	2.47E+01	-3.62E-05	6.81E+01	-9.94E-05	8.25E+01	-1.18E-04
(9-25)	FINAL	1.1929	2.6972	0	1.9092	4.2036	3.5793	6.6697	5.8883	3.578	0.0107	13.8	13.8	-13.2371	-4.172	-15.5517	-16.1845	-33.5793	-21.2482	-0.0005491	2.01E+00	6.68E-01	1.63E+01	5.42E+00	5.63E+01	1.87E+01	7.46E+01	2.49E+01
(4-36)	INITIAL	0	0	0	4.6	4.6	4.6	4.6	4.6	4.6	4.6	13.8	13.8	-10.5912	-10.8108	-10.5912	-10.8108	-32.6014	-20.2703	-100.1007917	3.39E+00	-4.93E-06	2.47E+01	-3.62E-05	6.81E+01	-9.94E-05	8.25E+01	-1.18E-04
(4-36)	FINAL	3.1779	0.867	0	3.589	4.1743	4.228	3.2033	0.0703	7.2926	3.176	13.8	13.8	-15.1603	-5.576	-10.4429	-13.9843	-32.7091	-20.378	-0.0005492	1.95E+00	6.48E-01	1.60E+01	5.31E+00	5.69E+01	1.89E+01	7.66E+01	2.55E+01
(3-24)	INITIAL	0	0	0	4.6	4.6	4.6	4.6	4.6	4.6	4.6	13.8	13.8	-10.5912	-10.8108	-10.5912	-10.8108	-32.6014	-20.2703	-100.1007917	3.39E+00	-4.93E-06	2.47E+01	-3.62E-05	6.81E+01	-9.94E-05	8.25E+01	-1.18E-04
(3-24)	FINAL	-0.0862	0.5064	0	1.8342	6.2438	1.3832	8.9484	0.194	2.9549	1.9056	13.8	13.8	-12.0138	-5.5844	-10.1135	-15.9926	-35.7688	-23.4377	-0.0005495	2.01E+00	6.69E-01	1.63E+01	5.44E+00	5.68E+01	1.89E+01	7.55E+01	2.51E+01
(7-13)	INITIAL	0	0	0	4.6	4.6	4.6	4.6	4.6	4.6	4.6	13.8	13.8	-10.5912	-10.8108	-10.5912	-10.8108	-32.6014	-20.2703	-100.1007917	3.39E+00	-4.93E-06	2.47E+01	-3.62E-05	6.81E+01	-9.94E-05	8.25E+01	-1.18E-04
(7-13)	FINAL	-0.4056	-1.0797	0	2.4575	3.1306	3.2677	5.1888	0.8399	4.9039	7.4336	13.8	13.8	-11.4015	-4.8085	-8.8686	-14.6032	-36.4667	-24.1356	-0.0005495	1.88E+00	6.27E-01	1.55E+01	5.17E+00	5.62E+01	1.87E+01	7.62E+01	2.54E+01
(9-16)	INITIAL	0	0	0	4.6	4.6	4.6	4.6	4.6	4.6	4.6	13.8	13.8	-10.5912	-10.8108	-10.5912	-10.8108	-32.6014	-20.2703	-100.1007917	3.39E+00	-4.93E-06	2.47E+01	-3.62E-05	6.81E+01	-9.94E-05	8.25E+01	-1.18E-04
(9-16)	FINAL	3.8664	-1.0057	0	1.3746	5.3429	8.5731	7.5835	3.8673	4.1275	0.9672	13.8	13.8	-15.8791	-10.0627	-7.2974	-14.3439	-36.1941	-23.863	-0.0005505	1.95E+00	6.50E-01	1.61E+01	5.36E+00	5.86E+01	1.95E+01	7.96E+01	2.65E+01
(3-37)	INITIAL	0	0	0	4.6	4.6	4.6	4.6	4.6	4.6	4.6	13.8	13.8	-10.5912	-10.8108	-10.5912	-10.8108	-32.6014	-20.2703	-100.1007917	3.39E+00	-4.93E-06	2.47E+01	-3.62E-05	6.81E+01	-9.94E-05	8.25E+01	-1.18E-04
(3-37)	FINAL	-2.7944	-2.1728	0	1.7765	5.5856	7.003	4.4885	6.5134	6.912	0.9865	13.8	13.8	-11.0448	-5.8355	-9.2947	-14.915	-37.5349	-25.2038	-0.0005507	1.99E+00	6.60E-01	1.61E+01	5.37E+00	5.63E+01	1.87E+01	7.49E+01	2.49E+01
(5-59)	INITIAL	0	0	0	4.6	4.6	4.6	4.6	4.6	4.6	4.6	13.8	13.8	-10.5912	-10.8108	-10.5912	-10.8108	-32.6014	-20.2703	-100.1007917	3.39E+00	-4.93E-06	2.47E+01	-3.62E-05	6.81E+01	-9.94E-05	8.25E+01	-1.18E-04
(5-59)	FINAL	2.3902	-0.4909	0	3.8699	3.7695	6.527	2.1634	6.6699	8.3102	1.3123	13.8	13.8	-13.5021	-5.8661	-9.436	-12.793	-34.7931	-22.462	-0.0005514	1.93E+00	6.41E-01	1.59E+01	5.27E+00	5.70E+01	1.90E+01	7.69E+01	2.56E+01
(3-67)	INITIAL	0	0	0	4.6	4.6	4.6	4.6	4.6	4.6	4.6	13.8	13.8	-10.5912	-10.8108	-10.5912	-10.8108	-32.6014	-20.2703	-100.1007917	3.39E+00	-4.93E-06	2.47E+01	-3.62E-05	6.81E+01	-9.94E-05	8.25E+01	-1.18E-04
(3-67)	FINAL	1.7141	1.5213	0	3.9026	3.8393	5.7595	8.401	1.5887	5.1665	12.5811	13.8	13.8	-10.9651	-2.7785	-12.0653	-13.4389	-32.3984	-20.0673	-0.000553	1.98E+00	6.58E-01	1.62E+01	5.38E+00	5.72E+01	1.91E+01	7.67E+01	2.56E+01
(10-13)	INITIAL	0	0	0	4.6	4.6	4.6	4.6	4.6	4.6	4.6	13.8	13.8	-10.5912	-10.8108	-10.5912	-10.8108	-32.6014	-20.2703	-100.1007917	3.39E+00	-4.93E-06	2.47E+01	-3.62E-05	6.81E+01	-9.94E-05	8.25E+01	-1.18E-04
(10-13)	FINAL	4.2199	0.2138	0	0.8295	3.8273	4.7324	7.7224	3.0906	4.5878	2.2676	13.8	13.8	-13.203	-6.9799	-6.9712	-13.8991	-34.5725	-22.2414	-0.0005535	1.92E+00	6.39E-01	1.59E+01	5.29E+00	5.86E+01	1.95E+01	8.00E+01	2.67E+01
(4-94)	INITIAL	0	0	0	4.6	4.6	4.6	4.6	4.6	4.6	4.6	13.8	13.8	-10.5912	-10.8108	-10.5912	-10.8108	-32.6014	-20.2703	-100.1007917	3.39E+00	-4.93E-06	2.47E+01	-3.62E-05	6.81E+01	-9.94E-05	8.25E+01	-1.18E-04
(4-94)	FINAL	3.0586	-0.3378	0	0.4494	4.7512	4.495	10.1447	7.7258	5.5735	0.5009	13.8	13.8	-19.7676	-5.4136	-11.0308	-13.7113	-35.131	-22.7999	-0.0005539	1.91E+00	6.36E-01	1.57E+01	5.22E+00	5.61E+01	1.87E+01	7.56E+01	2.52E+01
(3-44)	INITIAL	0	0	0	4.6	4.6	4.6	4.6	4.6	4.6	4.6	13.8	13.8	-10.5912	-10.8108	-10.5912	-10.8108	-32.6014	-20.2703	-100.1007917	3.39E+00	-4.93E-06	2.47E+01	-3.62E-05	6.81E+01	-9.94E-05	8.25E+01	-1.18E-04
(3-44)	FINAL	4.3482	-0.5503	0	0.8866	2.1958	3.0504	7.0916	9.7673	4.2999	3.3297	13.8	13.8	-13.4548	-8.719	-7.4619	-12.7861	-35.7033	-23.3722	-0.0005541	1.90E+00	6.33E-01	1.57E+01	5.24E+00	5.81E+01	1.93E+01	7.94E+01	2.64E+01
(5-89)	INITIAL	0	0	0	4.6	4.6	4.6	4.6	4.6	4.6	4.6	13.8	13.8	-10.5912	-10.8108	-10.5912	-10.8108	-32.6014	-20.2703	-100.1007917	3.39E+00	-4.93E-06	2.47E+01	-3.62E-05	6.81E+01	-9.94E-05	8.25E+01	-1.18E-04
(5-89)	FINAL	2.6159	-2.4583	0	4.8497	4.3031	6.2242	7.815	8.6368	5.3622	1.7283	13.8	13.8	-16.8791	-6.0488	-11.9155	-14.0288	-36.7109	-24.3798	-0.0005545	1.88E+00	6.25E-01	1.55E+01	5.17E+00	5.70E+01	1.90E+01	7.78E+01	2.59E+01
(5-88)	INITIAL	0	0	0	4.6	4.6	4.6	4.6	4.6	4.6	4.6	13.8	13.8	-10.5912	-10.8108	-10.5912	-10.8108	-32.6014	-20.2703	-100.1007917	3.39E+00	-4.93E-06	2.47E+01	-3.62E-05	6.81E+01	-9.94E-05	8.25E+01	-1.18E-04
(5-88)	FINAL	3.9581	1.5308	0	1.7214	1.7554	2.268	1.5794	2.7814	5.674	0.9003	13.8	13.8	-11.4454	-7.4783	-7.9655	-15.4471	-34.2904	-21.9593	-0.0005573	1.90E+00	6.34E-01	1.56E+01	5.20E+00	5.57E+01	1.86E+01	7.50E+01	2.50E+01
(2-65)	INITIAL	0	0	0	4.6	4.6	4.6	4.6	4.6	4.6	4.6	13.8	13.8	-10.5912	-10.8108	-10.5912	-10.8108	-32.6014	-20.2703	-100.1007917	3.39E+00	-4.93E-06	2.47E+01	-3.62E-05	6.81E+01	-9.94E-05	8.25E+01	-1.18E-04
(2-65)	FINAL	1.9599	-2.3311	0	0.6306	0.5556	12.2174	5.0809	8.5232	5.3778	2.2599	13.8	13.8	-12.8935	-7.368	-10.9109	-14.0778	-35.7417	-23.4106	-0.0005585	1.95E+00	6.47E-01	1.59E+01	5.29E+00	5.64E+01	1.88E+01	7.57E+01	2.52E+01
(3-75)	INITIAL	0	0	0	4.6	4.6	4.6	4.6	4.6	4.6	4.6	13.8	13.8	-10.5912	-10.8108	-10.5912	-10.8108	-32.6014	-20.2703	-100.1007917	3.39E+00	-4.93E-06	2.47E+01	-3.62E-05	6.81E+01	-9.94E-05	8.25E+01	-1.18E-04
(3-75)	FINAL	0.1359	-0.6958	0	1.5558	3.2944	8.9539	10.5606	2.1431	1.0274	0.1279	13.8	13.8	-12.2845	-4.8408	-8.6013	-15.2178	-38.0645	-25.7334	-0.0005596	1.98E+00	6.58E-01	1.60E+01	5.34E+00	5.57E+01	1.86E+01	7.40E+01	2.46E+01
(10-68)	INITIAL	0	0	0	4.6	4.6	4.6	4.6	4.6	4.6	4.6	13.8	13.8	-10.5912	-10.8108	-10.5912	-10.8108	-32.6014	-20.2703	-100.1007917	3.39E+00	-4.93E-06	2.47E+01	-3.62E-05	6.81E+01	-9.94E-05	8.25E+01	-1.18E-04
(10-68)	FINAL	3.612	0.2456	0	0.7066	0.332	1.058	7.7841	0.8847	5.6249	3.2011	13.8	13.8	-12.9366	-8.6019	-9.413	-13.343	-35.6267	-23.2956	-0.0005604	1.90E+00	6.33E-01	1.57E+01	5.23E+00	5.76E+01	1.92E+01	7.84E+01	2.61E+01
(9-32)	INITIAL	0	0	0	4.6	4.6	4.6	4.6	4.6	4.6	4.6	13.8	13.8	-10.5912	-10.8108	-10.5912	-10.8108	-32.6014	-20.2703	-100.1007917	3.39E+00	-4.93E-06	2.47E+01	-3.62E-05	6.81E+01	-9.94E-05	8.25E+01	-1.18E-04
(9-32)	FINAL	2.6889	1.2867	0	4.5349	4.11	6.1771	9.787	11.3587	5.398	1.6005	13.8	13.8	-13.4225	-4.1575	-11.0859	-13.4921	-32.958	-20.6269	-0.0005607	1.93E+00	6.42E-01	1.59E+01	5.30E+00	5.82E+01	1.94E+01	7.93E+01	2.64E+01
(5-93)	INITIAL	0	0	0	4.6	4.6	4.6	4.6	4.6	4.6	4.6	13.8	13.8	-10.5912	-10.8108	-10.5912	-10.8108	-32.6014	-20.2703	-100.1007917	3.39E+00	-4.93E-06	2.47E+01	-3.62E-05	6.81E+01	-9.94E-05	8.25E+01	-1.18E-04
(5-93)	FINAL	2.3442	-1.3589	0	4.0051	1.4506	6.3094	1.7784	9.9044	8.1157	2.6321	13.8	13.8	-13.2243	-6.3046	-10.4065	-13.1988	-35.5111	-23.18	-0.0005638	1.95E+00	6.49E-01	1.61E+01	5.37E+00	5.88E+01	1.96E+01	8.00E+01	2.67E+01
(5-45)	INITIAL	0	0	0	4.6	4.6	4.6	4.6	4.6	4.6	4.6	13.8	13.8	-10.5912	-10.8108	-10.5912	-10.8108	-32.6014	-20.2703	-100.1007917	3.39E+00	-4.93E-06	2.47E+01	-3.62E-05	6.81E+01	-9.94E-05	8.25E+01	-1.18E-04
(5-45)	FINAL	2.1258	-3.4929	0	1.8273	1.593	4.7944	6.1537	6.9202	4.775	2.3478	13.8	13.8	-12.6665	-10.7625	-7.6161	-13.9541	-37.7604	-25.4293	-0.0005683	1.91E+00	6.36E-01	1.58E+01	5.24E+00	5.71E+01	1.90E+01	7.75E+01	2.58E+01
(10-76)	INITIAL	0	0	0	4.6	4.6	4.6	4.6	4.6	4.6	4.6	13.8	13.8	-10.5912	-10.8108	-10.5912	-10.8108	-32.6014	-20.2703	-100.1007917	3.39E+00	-4.93E-06	2.47E+01	-3.62E-05	6.81E+01	-9.94E-05	8.25E+01	-1.18E-04
(10-76)	FINAL	0.5564	0.4511	0	1.3711	4.4113	10.0014	5.1703	4.186	6.2607	1.1971	13.8	13.8	-11.9548	-5.4883	-9.7378	-13.0855	-34.9227	-22.5916	-0.0005691	1.93E+00	6.41E-01	1.58E+01	5.26E+00	5.67E+01	1.89E+01	7.65E+01	2.54E+01
(5-10)	INITIAL	0	0	0	4.6	4.6	4.6	4.6	4.6	4.6	4.6	13.8	13.8	-10.5912	-10.8108	-10.5912	-10.8108	-32.6014	-20.2703	-100.1007917	3.39E+00	-4.93E-06	2.47E+01	-3.62E-05	6.81E+01	-9.94E-05	8.25E+01	-1.18E-04
(5-10)	FINAL	3.0625	-1.8449	0	1.1821	6.3614	3.5958	2.0759	3.478	3.867	1.3816	13.8	13.8	-15.4453	-8.1161	-8.8279	-14.1275	-36.1514	-23.8203	-0.0005722	1.98E+00	6.58E-01	1.61E+01	5.37E+00	5.68E+01	1.89E+01	7.60E+01	2.53E+01
(2-48)	INITIAL	0	0	0	4.6	4.6	4.6	4.6	4.6	4.6	4.6	13.8	13.8	-10.5912	-10.8108	-10.5912	-10.8108	-32.6014	-20.2703	-100.1007917	3.39E+00	-4.93E-06	2.47E+01	-3.62E-05	6.81E+01	-9.94E-05	8.25E+01	-1.18E-04
(2-48)	FINAL	5.2608	0.7049	0	3.4671	2.3676	4.5766	4.853	3.5223	4.8882	2.0755	13.8	13.8	-12.996	-6.5509	-9.4403	-14.1443	-33.3695	-21.0384	-0.0005747	2.00E+00	6.66E-01	1.64E+01	5.45E+00	5.83E+01	1.94E+01	7.83E+01	2.61E+01
(10-53)	INITIAL	0	0	0	4.6	4.6	4.6	4.6	4.6	4.6	4.6	13.8	13.8	-10.5912	-10.8108	-10.5912	-10.8108	-32.6014	-20.2703	-100.1007917	3.39E+00	-4.93E-06	2.47E+01	-3.62E-05	6.81E+01	-9.94E-05	8.25E+01	-1.18E-04
(10-53)	FINAL	-0.5395	1.1017	0	2.1255	5.1715	8.7819	8.2641	11.6814	3.3141	0.3613	13.8	13.8	-10.8533	-3.6524	-9.2194	-15.1219	-34.6695	-22.3384	-0.0005748	1.94E+00	6.44E-01	1.60E+01	5.32E+00	5.82E+01	1.94E+01	7.91E+01	2.64E+01
(4-5)	INITIAL	0	0	0	4.6	4.6	4.6	4.6	4.6	4.6	4.6	13.8	13.8	-10.5912	-10.8108	-10.5912	-10.8108	-32.6014	-20.2703	-100.1007917	3.39E+00	-4.93E-06	2.47E+01	-3.62E-05	6.81E+01	-9.94E-05	8.25E+01	-1.18E-04
(4-5)	FINAL	2.0425	1.6821	0	2.6199	5.192	2.4746	5.0257	0.6566	8.9326	4.744	13.8	13.8	-12.2444	-0.7988	-11.6618	-12.9197	-32.1958	-19.8647	-0.000575	1.91E+00	6.34E-01	1.57E+01	5.23E+00	5.70E+01	1.90E+01	7.73E+01	2.58E+01
(4-53)	INITIAL	0	0	0	4.6	4.6	4.6	4.6	4.6	4.6	4.6	13.8	13.8	-10.5912	-10.8108	-10.5912	-10.8108	-32.6014	-20.2703	-100.1007917	3.39E+00	-4.93E-06	2.47E+01	-3.62E-05	6.81E+01	-9.94E-05	8.25E+01	-1.18E-04
(4-53)	FINAL	1.6458	-0.7082	0	0.8864	2.2021	2.8626	3.5803	2.8951	8.2765	3.473	13.8	13.8	-14.6416	-5.1617	-8.9545	-12.821	-34.6523	-22.3212	-0.0005759	1.88E+00	6.27E-01	1.56E+01	5.19E+00	5.71E+01	1.90E+01	7.78E+01	2.59E+01
(10-87)	INITIAL	0	0	0	4.6	4.6	4.6	4.6	4.6	4.6	4.6	13.8	13.8	-10.5912	-10.8108	-10.5912	-10.8108	-32.6014	-20.2703	-100.1007917	3.39E+00	-4.93E-06	2.47E+01	-3.62E-05	6.81E+01	-9.94E-05	8.25E+01	-1.18E-04
(10-87)	FINAL	1.5552	-0.2528	0	3.4584	3.9969	2.1679	2.4318	5.0302	4.2792	1.7692	13.8	13.8	-11.2015	-4.0804	-9.3957	-14.164	-35.2939	-22.9628	-0.000577	1.89E+00	6.27E-01	1.56E+01	5.20E+00	5.74E+01	1.91E+01	7.84E+01	2.61E+01
(2-63)	INITIAL	0	0	0	4.6	4.6	4.6	4.6	4.6	4.6	4.6	13.8	13.8	-10.5912	-10.8108	-10.5912	-10.8108	-32.6014	-20.2703	-100.1007917	3.39E+00	-4.93E-06	2.47E+01	-3.62E-05	6.81E+01	-9.94E-05	8.25E+01	-1.18E-04
(2-63)	FINAL	-2.6011	-3.2195	0	3.222	4.8444	1.2629	3.7777	1.1455	6.129	4.6262	13.8	13.8	-10.8684	-4.244	-8.1084	-14.2859	-37.3234	-24.9923	-0.0005791	1.97E+00	6.56E-01	1.61E+01	5.36E+00	5.70E+01	1.90E+01	7.64E+01	2.55E+01
(2-28)	INITIAL	0	0	0	4.6	4.6	4.6	4.6	4.6	4.6	4.6	13.8	13.8	-10.5912	-10.8108	-10.5912	-10.8108	-32.6014	-20.2703	-100.1007917	3.39E+00	-4.93E-06	2.47E+01	-3.62E-05	6.81E+01	-9.94E-05	8.25E+01	-1.18E-04
(2-28)	FINAL	3.1149	-0.6095	0	2.1221	4.608	2.1424	4.7495	4.2917	4.6918	2.5947	13.8	13.8	-13.808	-4.4087	-9.2315	-12.5908	-34.9993	-22.6682	-0.00058	1.99E+00	6.60E-01	1.61E+01	5.36E+00	5.58E+01	1.86E+01	7.40E+01	2.47E+01
(6-84)	INITIAL	0	0	0	4.6	4.6	4.6	4.6	4.6	4.6	4.6	13.8	13.8	-10.5912	-10.8108	-10.5912	-10.8108	-32.6014	-20.2703	-100.1007917	3.39E+00	-4.93E-06	2.47E+01	-3.62E-05	6.81E+01	-9.94E-05	8.25E+01	-1.18E-04
(6-84)	FINAL	2.5278	-0.9058	0	0.4686	2.9285	7.5742	4.7327	0.5714	4.9135	3.108	13.8	13.8	-12.3052	-7.5745	-9.3297	-13.2354	-36.1105	-23.7794	-0.0005823	1.99E+00	6.64E-01	1.64E+01	5.45E+00	5.87E+01	1.95E+01	7.91E+01	2.64E+01
(6-88)	INITIAL	0	0	0	4.6	4.6	4.6	4.6	4.6	4.6	4.6	13.8	13.8	-10.5912	-10.8108	-10.5912	-10.8108	-32.6014	-20.2703	-100.1007917	3.39E+00	-4.93E-06	2.47E+01	-3.62E-05	6.81E+01	-9.94E-05	8.25E+01	-1.18E-04
(6-88)	FINAL	5.119	1.132	0	0.7312	3.8882	2.9544	2.1232	4.8105	5.6047	2.4037	13.8	13.8	-12.4274	-5.3332	-9.5709	-13.8035	-32.5881	-20.257	-0.0005832	1.91E+00	6.33E-01	1.57E+01	5.21E+00	5.66E+01	1.88E+01	7.66E+01	2.55E+01
(10-28)	INITIAL	0	0	0	4.6	4.6	4.6	4.6	4.6	4.6	4.6	13.8	13.8	-10.5912	-10.8108	-10.5912	-10.8108	-32.6014	-20.2703	-100.1007917	3.39E+00	-4.93E-06	2.47E+01	-3.62E-05	6.81E+01	-9.94E-05	8.25E+01	-1.18E-04
(10-28)	FINAL	3.7926	-0.8708	0	2.0893	4.1793	5.7595	1.8612	1.2038	1.7324	1.6549	13.8	13.8	-14.7082	-8.204	-9.018	-13.8214	-36.6552	-24.3241	-0.0005836	1.97E+00	6.53E-01	1.60E+01	5.33E+00	5.64E+01	1.88E+01	7.55E+01	2.52E+01
(7-89)	INITIAL	0	0	0	4.6	4.6	4.6	4.6	4.6	4.6	4.6	13.8	13.8	-10.5912	-10.8108	-10.5912	-10.8108	-32.6014	-20.2703	-100.1007917	3.39E+00	-4.93E-06	2.47E+01	-3.62E-05	6.81E+01	-9.94E-05	8.25E+01	-1.18E-04
(7-89)	FINAL	-1.7459	-1.9543	0	0.8241	5.1859	3.1609	6.0357	1.6378	5.707	4.7949	13.8	13.8	-16.829	-6.1222	-12.7386	-13.6164	-36.6672	-24.3361	-0.0005838	1.95E+00	6.48E-01	1.60E+01	5.31E+00	5.70E+01	1.90E+01	7.68E+01	2.55E+01
(2-11)	INITIAL	0	0	0	4.6	4.6	4.6	4.6	4.6	4.6	4.6	13.8	13.8	-10.5912	-10.8108	-10.5912	-10.8108	-32.6014	-20.2703	-100.1007917	3.39E+00	-4.93E-06	2.47E+01	-3.62E-05	6.81E+01	-9.94E-05	8.25E+01	-1.18E-04
(2-11)	FINAL	4.094	-1.9767	0	1.3732	3.9281	8.293	7.8502	8.0458	5.2544	4.3247	13.8	13.8	-16.2031	-8.0771	-7.4441	-11.0631	-35.0487	-22.7176	-0.0005851	1.94E+00	6.45E-01	1.60E+01	5.31E+00	5.75E+01	1.91E+01	7.77E+01	2.59E+01
(5-35)	INITIAL	0	0	0	4.6	4.6	4.6	4.6	4.6	4.6	4.6	13.8	13.8	-10.5912	-10.8108	-10.5912	-10.8108	-32.6014	-20.2703	-100.1007917	3.39E+00	-4.93E-06	2.47E+01	-3.62E-05	6.81E+01	-9.94E-05	8.25E+01	-1.18E-04
(5-35)	FINAL	6.5128	-2.7151	0	3.0252	3.4053	4.2833	1.0272	6.7134	5.1598	4.1527	13.8	13.8	-17.2224	-6.4317	-8.2328	-12.0337	-35.1972	-22.8661	-0.000589	1.99E+00	6.59E-01	1.62E+01	5.40E+00	5.78E+01	1.92E+01	7.77E+01	2.59E+01
(10-99)	INITIAL	0	0	0	4.6	4.6	4.6	4.6	4.6	4.6	4.6	13.8	13.8	-10.5912	-10.8108	-10.5912	-10.8108	-32.6014	-20.2703	-100.1007917	3.39E+00	-4.93E-06	2.47E+01	-3.62E-05	6.81E+01	-9.94E-05	8.25E+01	-1.18E-04
(10-99)	FINAL	0.7247	-3.1793	0	0.8209	4.4677	0.6338	2.6327	2.6357	5.7888	3.0149	13.8	13.8	-14.1135	-8.1346	-9.7328	-12.0502	-37.1811	-24.85	-0.0005893	1.93E+00	6.42E-01	1.59E+01	5.29E+00	5.75E+01	1.91E+01	7.79E+01	2.59E+01
(3-58)	INITIAL	0	0	0	4.6	4.6	4.6	4.6	4.6	4.6	4.6	13.8	13.8	-10.5912	-10.8108	-10.5912	-10.8108	-32.6014	-20.2703	-100.1007917	3.39E+00	-4.93E-06	2.47E+01	-3.62E-05	6.81E+01	-9.94E-05	8.25E+01	-1.18E-04
(3-58)	FINAL	4.166	2.4588	0	1.6523	4.5397	1.2782	4.5484	4.9624	5.3852	1.6937	13.8	13.8	-13.2848	-1.0045	-9.4854	-14.4102	-32.5211	-20.19	-0.0005941	1.88E+00	6.27E-01	1.56E+01	5.20E+00	5.77E+01	1.92E+01	7.90E+01	2.63E+01
(2-34)	INITIAL	0	0	0	4.6	4.6	4.6	4.6	4.6	4.6	4.6	13.8	13.8	-10.5912	-10.8108	-10.5912	-10.8108	-32.6014	-20.2703	-100.1007917	3.39E+00	-4.93E-06	2.47E+01	-3.62E-05	6.81E+01	-9.94E-05	8.25E+01	-1.18E-04
(2-34)	FINAL	2.8756	-0.9965	0	3.3564	1.8781	1.633	6.9678	5.739	5.8731	3.3716	13.8	13.8	-14.8812	-4.0106	-10.7418	-10.959	-34.5085	-22.1774	-0.0005948	2.00E+00	6.67E-01	1.64E+01	5.47E+00	5.85E+01	1.95E+01	7.86E+01	2.62E+01
(8-46)	INITIAL	0	0	0	4.6	4.6	4.6	4.6	4.6	4.6	4.6	13.8	13.8	-10.5912	-10.8108	-10.5912	-10.8108	-32.6014	-20.2703	-100.1007917	3.39E+00	-4.93E-06	2.47E+01	-3.62E-05	6.81E+01	-9.94E-05	8.25E+01	-1.18E-04
(8-46)	FINAL	1.2059	2.0045	0	0.0816	6.3563	2.4813	5.2397	3.6256	7.9203	0.9529	13.8	13.8	-14.1195	-5.1247	-13.5798	-14.7985	-32.8299	-20.4988	-0.000595	1.97E+00	6.55E-01	1.61E+01	5.36E+00	5.73E+01	1.91E+01	7.69E+01	2.56E+01
(4-42)	INITIAL	0	0	0	4.6	4.6	4.6	4.6	4.6	4.6	4.6	13.8	13.8	-10.5912	-10.8108	-10.5912	-10.8108	-32.6014	-20.2703	-100.1007917	3.39E+00	-4.93E-06	2.47E+01	-3.62E-05	6.81E+01	-9.94E-05	8.25E+01	-1.18E-04
(4-42)	FINAL	2.2013	-0.0144	0	2.2815	5.0388	6.0478	7.2127	4.1142	5.7735	2.9876	13.8	13.8	-15.6815	-5.8319	-11.5793	-12.9141	-33.6784	-21.3473	-0.000596	2.02E+00	6.71E-01	1.65E+01	5.48E+00	5.79E+01	1.93E+01	7.74E+01	2.58E+01
(10-64)	INITIAL	0	0	0	4.6	4.6	4.6	4.6	4.6	4.6	4.6	13.8	13.8	-10.5912	-10.8108	-10.5912	-10.8108	-32.6014	-20.2703	-100.1007917	3.39E+00	-4.93E-06	2.47E+01	-3.62E-05	6.81E+01	-9.94E-05	8.25E+01	-1.18E-04
(10-64)	FINAL	5.9594	0.7994	0	0.1558	0.6241	10.0663	2.0335	0.3359	6.1022	7.0062	13.8	13.8	-15.5625	-6.6148	-10.4229	-9.4177	-33.7375	-21.4064	-0.0005975	1.99E+00	6.60E-01	1.63E+01	5.41E+00	5.80E+01	1.93E+01	7.80E+01	2.60E+01
(4-72)	INITIAL	0	0	0	4.6	4.6	4.6	4.6	4.6	4.6	4.6	13.8	13.8	-10.5912	-10.8108	-10.5912	-10.8108	-32.6014	-20.2703	-100.1007917	3.39E+00	-4.93E-06	2.47E+01	-3.62E-05	6.81E+01	-9.94E-05	8.25E+01	-1.18E-04
(4-72)	FINAL	1.7856	-0.6668	0	1.4422	6.9067	5.5499	7.9823	8.0063	5.1523	1.5701	13.8	13.8	-14.9817	-7.2136	-9.1615	-14.2542	-34.2385	-21.9074	-0.0005986	1.96E+00	6.50E-01	1.60E+01	5.33E+00	5.73E+01	1.91E+01	7.71E+01	2.57E+01
(4-9)	INITIAL	0	0	0	4.6	4.6	4.6	4.6	4.6	4.6	4.6	13.8	13.8	-10.5912	-10.8108	-10.5912	-10.8108	-32.6014	-20.2703	-100.1007917	3.39E+00	-4.93E-06	2.47E+01	-3.62E-05	6.81E+01	-9.94E-05	8.25E+01	-1.18E-04
(4-9)	FINAL	0.9316	-2.8888	0	4.2532	5.4864	3.9978	2.7944	2.9714	4.6339	0.9762	13.8	13.8	-14.7928	-5.6448	-11.5078	-15.158	-36.8945	-24.5634	-0.0005994	1.92E+00	6.37E-01	1.58E+01	5.25E+00	5.70E+01	1.90E+01	7.72E+01	2.57E+01
(10-20)	INITIAL	0	0	0	4.6	4.6	4.6	4.6	4.6	4.6	4.6	13.8	13.8	-10.5912	-10.8108	-10.5912	-10.8108	-32.6014	-20.2703	-100.1007917	3.39E+00	-4.93E-06	2.47E+01	-3.62E-05	6.81E+01	-9.94E-05	8.25E+01	-1.18E-04
(10-20)	FINAL	1.1024	-1.0927	0	4.793	2.7628	1.5068	4.2029	5.3032	4.9873	2.6372	13.8	13.8	-11.7983	-4.3274	-9.8943	-12.896	-34.8088	-22.4777	-0.0005996	1.98E+00	6.57E-01	1.61E+01	5.36E+00	5.64E+01	1.88E+01	7.53E+01	2.51E+01
(5-96)	INITIAL	0	0	0	4.6	4.6	4.6	4.6	4.6	4.6	4.6	13.8	13.8	-10.5912	-10.8108	-10.5912	-10.8108	-32.6014	-20.2703	-100.1007917	3.39E+00	-4.93E-06	2.47E+01	-3.62E-05	6.81E+01	-9.94E-05	8.25E+01	-1.18E-04
(5-96)	FINAL	-4.4378	-4.7843	0	2.722	4.574	2.6141	6.8111	8.7731	4.679	1.2867	13.8	13.8	-13.5529	-4.9209	-11.6724	-15.0213	-38.8313	-26.5002	-0.0006017	1.93E+00	6.41E-01	1.58E+01	5.25E+00	5.61E+01	1.87E+01	7.54E+01	2.51E+01
(4-64)	INITIAL	0	0	0	4.6	4.6	4.6	4.6	4.6	4.6	4.6	13.8	13.8	-10.5912	-10.8108	-10.5912	-10.8108	-32.6014	-20.2703	-100.1007917	3.39E+00	-4.93E-06	2.47E+01	-3.62E-05	6.81E+01	-9.94E-05	8.25E+01	-1.18E-04
(4-64)	FINAL	3.406	-0.4821	0	2.6258	4.8835	6.4388	2.461	11.3468	5.7975	2.4006	13.8	13.8	-14.3474	-9.2682	-9.8567	-13.7463	-34.398	-22.0669	-0.0006038	1.95E+00	6.48E-01	1.59E+01	5.29E+00	5.60E+01	1.86E+01	7.49E+01	2.49E+01
(7-18)	INITIAL	0	0	0	4.6	4.6	4.6	4.6	4.6	4.6	4.6	13.8	13.8	-10.5912	-10.8108	-10.5912	-10.8108	-32.6014	-20.2703	-100.1007917	3.39E+00	-4.93E-06	2.47E+01	-3.62E-05	6.81E+01	-9.94E-05	8.25E+01	-1.18E-04
(7-18)	FINAL	-1.868	-0.5023	0	2.7344	6.1432	4.7188	7.8149	3.1069	4.3254	0.4381	13.8	13.8	-13.5927	-4.2946	-13.6376	-14.651	-35.6717	-23.3406	-0.0006038	1.93E+00	6.42E-01	1.59E+01	5.28E+00	5.71E+01	1.90E+01	7.72E+01	2.57E+01
(2-25)	INITIAL	0	0	0	4.6	4.6	4.6	4.6	4.6	4.6	4.6	13.8	13.8	-10.5912	-10.8108	-10.5912	-10.8108	-32.6014	-20.2703	-100.1007917	3.39E+00	-4.93E-06	2.47E+01	-3.62E-05	6.81E+01	-9.94E-05	8.25E+01	-1.18E-04
(2-25)	FINAL	3.4738	0.9807	0	2.7085	4.7796	7.3173	4.5354	2.3678	5.647	0.6933	13.8	13.8	-15.3651	-8.5267	-11.3693	-13.754	-34.4353	-22.1042	-0.0006055	1.94E+00	6.44E-01	1.59E+01	5.29E+00	5.71E+01	1.90E+01	7.69E+01	2.56E+01
(2-93)	INITIAL	0	0	0	4.6	4.6	4.6	4.6	4.6	4.6	4.6	13.8	13.8	-10.5912	-10.8108	-10.5912	-10.8108	-32.6014	-20.2703	-100.1007917	3.39E+00	-4.93E-06	2.47E+01	-3.62E-05	6.81E+01	-9.94E-05	8.25E+01	-1.18E-04
(2-93)	FINAL	4.0563	0.1244	0	1.4958	1.3165	5.7862	0.9286	8.1633	4.8798	3.2861	13.8	13.8	-13.3114	-8.4193	-8.4646	-12.5158	-35.6603	-23.3292	-0.000606	1.97E+00	6.56E-01	1.61E+01	5.36E+00	5.71E+01	1.90E+01	7.66E+01	2.55E+01
(4-29)	INITIAL	0	0	0	4.6	4.6	4.6	4.6	4.6	4.6	4.6	13.8	13.8	-10.5912	-10.8108	-10.5912	-10.8108	-32.6014	-20.2703	-100.1007917	3.39E+00	-4.93E-06	2.47E+01	-3.62E-05	6.81E+01	-9.94E-05	8.25E+01	-1.18E-04
(4-29)	FINAL	1.7087	-0.6339	0	3.7396	3.728	8.3893	10.0361	5.0035	4.647	1.4134	13.8	13.8	-13.0947	-7.5911	-10.3687	-14.5585	-35.9599	-23.6288	-0.0006077	2.02E+00	6.72E-01	1.65E+01	5.49E+00	5.83E+01	1.94E+01	7.82E+01	2.60E+01
(6-87)	INITIAL	0	0	0	4.6	4.6	4.6	4.6	4.6	4.6	4.6	13.8	13.8	-10.5912	-10.8108	-10.5912	-10.8108	-32.6014	-20.2703	-100.1007917	3.39E+00	-4.93E-06	2.47E+01	-3.62E-05	6.81E+01	-9.94E-05	8.25E+01	-1.18E-04
(6-87)	FINAL	0.2644	-4.0211	0	0.4136	4.8297	7.354	3.0478	9.9013	6.1177	3.1025	13.8	13.8	-18.5597	-5.0181	-9.4252	-12.9324	-36.9846	-24.6535	-0.0006114	1.95E+00	6.48E-01	1.61E+01	5.35E+00	5.86E+01	1.95E+01	7.98E+01	2.66E+01
(7-25)	INITIAL	0	0	0	4.6	4.6	4.6	4.6	4.6	4.6	4.6	13.8	13.8	-10.5912	-10.8108	-10.5912	-10.8108	-32.6014	-20.2703	-100.1007917	3.39E+00	-4.93E-06	2.47E+01	-3.62E-05	6.81E+01	-9.94E-05	8.25E+01	-1.18E-04
(7-25)	FINAL	0.8674	-0.7665	0	1.2989	2.7369	4.335	6.737	12.8644	5.3184	3.5329	13.8	13.8	-10.379	-5.3437	-7.0083	-12.7536	-34.4692	-22.1381	-0.0006156	1.93E+00	6.41E-01	1.58E+01	5.25E+00	5.59E+01	1.86E+01	7.50E+01	2.50E+01
(8-39)	INITIAL	0	0	0	4.6	4.6	4.6	4.6	4.6	4.6	4.6	13.8	13.8	-10.5912	-10.8108	-10.5912	-10.8108	-32.6014	-20.2703	-100.1007917	3.39E+00	-4.93E-06	2.47E+01	-3.62E-05	6.81E+01	-9.94E-05	8.25E+01	-1.18E-04
(8-39)	FINAL	4.7176	-0.4638	0	3.4341	4.9607	7.1359	2.6541	0.2483	4.5629	0.9016	13.8	13.8	-15.6217	-8.2946	-11.6225	-14.9972	-35.0672	-22.7361	-0.0006168	1.89E+00	6.29E-01	1.57E+01	5.21E+00	5.77E+01	1.92E+01	7.89E+01	2.63E+01
(8-98)	INITIAL	0	0	0	4.6	4.6	4.6	4.6	4.6	4.6	4.6	13.8	13.8	-10.5912	-10.8108	-10.5912	-10.8108	-32.6014	-20.2703	-100.1007917	3.39E+00	-4.93E-06	2.47E+01	-3.62E-05	6.81E+01	-9.94E-05	8.25E+01	-1.18E-04
(8-98)	FINAL	6.1418	1.1001	0	1.3325	0.179	1.2957	5.5435	1.6822	1.2931	6.6523	13.8	13.8	-13.7741	-4.0472	-8.2879	-9.8395	-32.4407	-20.1096	-0.0006174	1.98E+00	6.59E-01	1.62E+01	5.39E+00	5.76E+01	1.92E+01	7.74E+01	2.58E+01
(6-4)	INITIAL	0	0	0	4.6	4.6	4.6	4.6	4.6	4.6	4.6	13.8	13.8	-10.5912	-10.8108	-10.5912	-10.8108	-32.6014	-20.2703	-100.1007917	3.39E+00	-4.93E-06	2.47E+01	-3.62E-05	6.81E+01	-9.94E-05	8.25E+01	-1.18E-04
(6-4)	FINAL	3.0184	-4.0054	0	0.9193	1.4306	5.1371	4.9665	6.0677	5.4654	1.287	13.8	13.8	-16.4161	-6.8284	-10.5955	-10.3378	-38.2727	-25.9416	-0.0006194	2.00E+00	6.66E-01	1.64E+01	5.44E+00	5.79E+01	1.93E+01	7.76E+01	2.58E+01
(7-62)	INITIAL	0	0	0	4.6	4.6	4.6	4.6	4.6	4.6	4.6	13.8	13.8	-10.5912	-10.8108	-10.5912	-10.8108	-32.6014	-20.2703	-100.1007917	3.39E+00	-4.93E-06	2.47E+01	-3.62E-05	6.81E+01	-9.94E-05	8.25E+01	-1.18E-04
(7-62)	FINAL	2.5201	-1.1253	0	0.3175	4.106	5.7458	2.3788	1.4876	5.9692	1.4751	13.8	13.8	-14.7195	-3.4437	-5.5506	-12.8416	-35.0855	-22.7544	-0.0006225	1.91E+00	6.34E-01	1.58E+01	5.24E+00	5.75E+01	1.91E+01	7.83E+01	2.61E+01
(7-42)	INITIAL	0	0	0	4.6	4.6	4.6	4.6	4.6	4.6	4.6	13.8	13.8	-10.5912	-10.8108	-10.5912	-10.8108	-32.6014	-20.2703	-100.1007917	3.39E+00	-4.93E-06	2.47E+01	-3.62E-05	6.81E+01	-9.94E-05	8.25E+01	-1.18E-04
(7-42)	FINAL	8.0015	-1.6686	0	2.4401	4.0137	9.4399	9.7792	4.112	4.2609	3.1773	13.8	13.8	-17.5255	-9.4851	-7.8484	-13.0293	-34.843	-22.5119	-0.0006328	1.96E+00	6.52E-01	1.61E+01	5.35E+00	5.77E+01	1.92E+01	7.80E+01	2.60E+01
(7-24)	INITIAL	0	0	0	4.6	4.6	4.6	4.6	4.6	4.6	4.6	13.8	13.8	-10.5912	-10.8108	-10.5912	-10.8108	-32.6014	-20.2703	-100.1007917	3.39E+00	-4.93E-06	2.47E+01	-3.62E-05	6.81E+01	-9.94E-05	8.25E+01	-1.18E-04
(7-24)	FINAL	4.1887	1.2745	0	3.3886	5.2428	6.0512	2.6234	9.1657	5.1832	1.1982	13.8	13.8	-14.058	-8.9618	-11.0252	-14.8315	-33.3744	-21.0433	-0.0006334	1.99E+00	6.61E-01	1.63E+01	5.42E+00	5.82E+01	1.94E+01	7.83E+01	2.61E+01
(4-34)	INITIAL	0	0	0	4.6	4.6	4.6	4.6	4.6	4.6	4.6	13.8	13.8	-10.5912	-10.8108	-10.5912	-10.8108	-32.6014	-20.2703	-100.1007917	3.39E+00	-4.93E-06	2.47E+01	-3.62E-05	6.81E+01	-9.94E-05	8.25E+01	-1.18E-04
(4-34)	FINAL	2.2967	-2.2829	0	0.3914	5.0975	6.1641	3.7074	3.6148	5.8305	3.9131	13.8	13.8	-15.12	-6.3791	-8.1439	-12.1138	-35.2392	-22.9081	-0.0006344	2.00E+00	6.66E-01	1.62E+01	5.40E+00	5.62E+01	1.87E+01	7.46E+01	2.49E+01
(5-78)	INITIAL	0	0	0	4.6	4.6	4.6	4.6	4.6	4.6	4.6	13.8	13.8	-10.5912	-10.8108	-10.5912	-10.8108	-32.6014	-20.2703	-100.1007917	3.39E+00	-4.93E-06	2.47E+01	-3.62E-05	6.81E+01	-9.94E-05	8.25E+01	-1.18E-04
(5-78)	FINAL	2.3583	-2.2168	0	1.9001	2.2616	5.4751	7.2843	2.2349	4.9981	2.78	13.8	13.8	-13.6237	-4.4333	-6.1673	-13.5033	-35.6971	-23.366	-0.0006349	2.02E+00	6.70E-01	1.64E+01	5.45E+00	5.68E+01	1.89E+01	7.55E+01	2.52E+01
(6-66)	INITIAL	0	0	0	4.6	4.6	4.6	4.6	4.6	4.6	4.6	13.8	13.8	-10.5912	-10.8108	-10.5912	-10.8108	-32.6014	-20.2703	-100.1007917	3.39E+00	-4.93E-06	2.47E+01	-3.62E-05	6.81E+01	-9.94E-05	8.25E+01	-1.18E-04
(6-66)	FINAL	-0.0419	1.7328	0	0.9838	3.6792	1.5938	4.9224	3.3954	6.4306	0.0135	13.8	13.8	-11.443	-6.702	-10.5707	-16.4668	-34.8649	-22.5338	-0.0006352	1.94E+00	6.46E-01	1.59E+01	5.28E+00	5.62E+01	1.87E+01	7.53E+01	2.50E+01
(10-17)	INITIAL	0	0	0	4.6	4.6	4.6	4.6	4.6	4.6	4.6	13.8	13.8	-10.5912	-10.8108	-10.5912	-10.8108	-32.6014	-20.2703	-100.1007917	3.39E+00	-4.93E-06	2.47E+01	-3.62E-05	6.81E+01	-9.94E-05	8.25E+01	-1.18E-04
(10-17)	FINAL	2.2725	0.1812	0	1.0578	2.0731	6.3394	9.5117	7.5251	5.2492	2.4306	13.8	13.8	-10.8288	-7.5393	-9.7676	-13.7924	-34.8571	-22.526	-0.000637	1.93E+00	6.40E-01	1.59E+01	5.28E+00	5.75E+01	1.91E+01	7.80E+01	2.59E+01
(2-46)	INITIAL	0	0	0	4.6	4.6	4.6	4.6	4.6	4.6	4.6	13.8	13.8	-10.5912	-10.8108	-10.5912	-10.8108	-32.6014	-20.2703	-100.1007917	3.39E+00	-4.93E-06	2.47E+01	-3.62E-05	6.81E+01	-9.94E-05	8.25E+01	-1.18E-04
(2-46)	FINAL	3.3647	0.1728	0	4.6614	4.6893	2.4362	5.2682	7.1327	5.0069	1.5222	13.8	13.8	-14.2503	-7.5761	-10.1676	-14.0397	-34.2175	-21.8864	-0.0006448	1.91E+00	6.34E-01	1.56E+01	5.20E+00	5.59E+01	1.86E+01	7.53E+01	2.51E+01
(8-85)	INITIAL	0	0	0	4.6	4.6	4.6	4.6	4.6	4.6	4.6	13.8	13.8	-10.5912	-10.8108	-10.5912	-10.8108	-32.6014	-20.2703	-100.1007917	3.39E+00	-4.93E-06	2.47E+01	-3.62E-05	6.81E+01	-9.94E-05	8.25E+01	-1.18E-04
(8-85)	FINAL	4.7233	-3.7483	0	3.1328	1.4101	4.7168	5.6715	1.1671	4.9168	1.5878	13.8	13.8	-16.8807	-9.8585	-11.5633	-14.6365	-37.2383	-24.9072	-0.0006459	1.99E+00	6.62E-01	1.63E+01	5.41E+00	5.73E+01	1.91E+01	7.67E+01	2.55E+01
(5-22)	INITIAL	0	0	0	4.6	4.6	4.6	4.6	4.6	4.6	4.6	13.8	13.8	-10.5912	-10.8108	-10.5912	-10.8108	-32.6014	-20.2703	-100.1007917	3.39E+00	-4.93E-06	2.47E+01	-3.62E-05	6.81E+01	-9.94E-05	8.25E+01	-1.18E-04
(5-22)	FINAL	1.2783	-1.6595	0	0.6879	2.9206	8.5726	5.2016	6.115	5.7421	5.166	13.8	13.8	-11.446	-2.1797	-9.5015	-10.9189	-34.1795	-21.8484	-0.0006509	1.91E+00	6.35E-01	1.57E+01	5.22E+00	5.61E+01	1.87E+01	7.57E+01	2.52E+01
(3-87)	INITIAL	0	0	0	4.6	4.6	4.6	4.6	4.6	4.6	4.6	13.8	13.8	-10.5912	-10.8108	-10.5912	-10.8108	-32.6014	-20.2703	-100.1007917	3.39E+00	-4.93E-06	2.47E+01	-3.62E-05	6.81E+01	-9.94E-05	8.25E+01	-1.18E-04
(3-87)	FINAL	3.7527	0.4679	0	1.8236	0.4498	6.6977	5.0638	5.6715	5.7806	3.1176	13.8	13.8	-14.1977	-5.7122	-8.9253	-12.5371	-34.5846	-22.2535	-0.0006527	1.87E+00	6.23E-01	1.55E+01	5.17E+00	5.72E+01	1.91E+01	7.83E+01	2.61E+01
(6-62)	INITIAL	0	0	0	4.6	4.6	4.6	4.6	4.6	4.6	4.6	13.8	13.8	-10.5912	-10.8108	-10.5912	-10.8108	-32.6014	-20.2703	-100.1007917	3.39E+00	-4.93E-06	2.47E+01	-3.62E-05	6.81E+01	-9.94E-05	8.25E+01	-1.18E-04
(6-62)	FINAL	1.3824	-1.5036	0	0.422	6.3086	0.3418	3.0232	6.6994	6.1506	0.5596	13.8	13.8	-15.0841	-6.6487	-8.647	-13.7286	-35.95	-23.6189	-0.0006544	1.91E+00	6.34E-01	1.57E+01	5.23E+00	5.69E+01	1.89E+01	7.70E+01	2.56E+01
(2-94)	INITIAL	0	0	0	4.6	4.6	4.6	4.6	4.6	4.6	4.6	13.8	13.8	-10.5912	-10.8108	-10.5912	-10.8108	-32.6014	-20.2703	-100.1007917	3.39E+00	-4.93E-06	2.47E+01	-3.62E-05	6.81E+01	-9.94E-05	8.25E+01	-1.18E-04
(2-94)	FINAL	1.4248	0.6547	0	3.3671	4.4489	2.9261	5.0234	5.286	4.7969	1.3358	13.8	13.8	-11.9593	-6.9972	-9.8563	-14.7942	-34.3978	-22.0667	-0.0006554	1.96E+00	6.53E-01	1.60E+01	5.32E+00	5.59E+01	1.86E+01	7.44E+01	2.48E+01
(10-98)	INITIAL	0	0	0	4.6	4.6	4.6	4.6	4.6	4.6	4.6	13.8	13.8	-10.5912	-10.8108	-10.5912	-10.8108	-32.6014	-20.2703	-100.1007917	3.39E+00	-4.93E-06	2.47E+01	-3.62E-05	6.81E+01	-9.94E-05	8.25E+01	-1.18E-04
(10-98)	FINAL	0.1799	-0.6551	0	2.5041	6.5709	4.5191	4.3012	8.5699	7.2735	1.1597	13.8	13.8	-14.2266	-5.9643	-10.5408	-14.3566	-34.7879	-22.4568	-0.0006585	1.92E+00	6.37E-01	1.58E+01	5.27E+00	5.78E+01	1.92E+01	7.86E+01	2.62E+01
(7-6)	INITIAL	0	0	0	4.6	4.6	4.6	4.6	4.6	4.6	4.6	13.8	13.8	-10.5912	-10.8108	-10.5912	-10.8108	-32.6014	-20.2703	-100.1007917	3.39E+00	-4.93E-06	2.47E+01	-3.62E-05	6.81E+01	-9.94E-05	8.25E+01	-1.18E-04
(7-6)	FINAL	0.2209	-1.987	0	1.7839	4.3574	1.9951	5.8143	4.9233	4.7801	3.0893	13.8	13.8	-12.1675	-4.4288	-7.1233	-12.6477	-35.8085	-23.4774	-0.0006586	1.95E+00	6.48E-01	1.61E+01	5.35E+00	5.86E+01	1.95E+01	7.96E+01	2.65E+01
(3-65)	INITIAL	0	0	0	4.6	4.6	4.6	4.6	4.6	4.6	4.6	13.8	13.8	-10.5912	-10.8108	-10.5912	-10.8108	-32.6014	-20.2703	-100.1007917	3.39E+00	-4.93E-06	2.47E+01	-3.62E-05	6.81E+01	-9.94E-05	8.25E+01	-1.18E-04
(3-65)	FINAL	1.0857	-0.1266	0	4.3272	1.0388	7.0224	4.5083	1.193	8.7158	13.5796	13.8	13.8	-12.8509	-2.9619	-11.5737	-12.3188	-33.7572	-21.4261	-0.0006605	2.00E+00	6.65E-01	1.64E+01	5.46E+00	5.87E+01	1.95E+01	7.90E+01	2.63E+01
(4-44)	INITIAL	0	0	0	4.6	4.6	4.6	4.6	4.6	4.6	4.6	13.8	13.8	-10.5912	-10.8108	-10.5912	-10.8108	-32.6014	-20.2703	-100.1007917	3.39E+00	-4.93E-06	2.47E+01	-3.62E-05	6.81E+01	-9.94E-05	8.25E+01	-1.18E-04
(4-44)	FINAL	0.2976	-0.3465	0	3.2409	4.2361	6.529	2.9284	0.1434	8.0715	0.3828	13.8	13.8	-14.1083	-8.5242	-12.6327	-16.3561	-36.239	-23.9079	-0.0006611	1.90E+00	6.31E-01	1.57E+01	5.22E+00	5.75E+01	1.91E+01	7.84E+01	2.61E+01
(7-55)	INITIAL	0	0	0	4.6	4.6	4.6	4.6	4.6	4.6	4.6	13.8	13.8	-10.5912	-10.8108	-10.5912	-10.8108	-32.6014	-20.2703	-100.1007917	3.39E+00	-4.93E-06	2.47E+01	-3.62E-05	6.81E+01	-9.94E-05	8.25E+01	-1.18E-04
(7-55)	FINAL	2.5727	0.5454	0	1.2913	4.2554	11.6549	3.7268	6.4234	3.8433	0.927	13.8	13.8	-10.7939	-6.2768	-9.5131	-15.364	-33.9464	-21.6153	-0.0006617	1.98E+00	6.57E-01	1.61E+01	5.36E+00	5.65E+01	1.88E+01	7.55E+01	2.51E+01
(5-43)	INITIAL	0	0	0	4.6	4.6	4.6	4.6	4.6	4.6	4.6	13.8	13.8	-10.5912	-10.8108	-10.5912	-10.8108	-32.6014	-20.2703	-100.1007917	3.39E+00	-4.93E-06	2.47E+01	-3.62E-05	6.81E+01	-9.94E-05	8.25E+01	-1.18E-04
(5-43)	FINAL	2.4368	-0.6742	0	1.0784	6.4059	1.8943	5.8532	3.4384	4.2524	0.6837	13.8	13.8	-14.0834	-5.9818	-8.5141	-13.9523	-35.1685	-22.8374	-0.0006635	1.93E+00	6.41E-01	1.58E+01	5.27E+00	5.70E+01	1.90E+01	7.69E+01	2.56E+01
(8-36)	INITIAL	0	0	0	4.6	4.6	4.6	4.6	4.6	4.6	4.6	13.8	13.8	-10.5912	-10.8108	-10.5912	-10.8108	-32.6014	-20.2703	-100.1007917	3.39E+00	-4.93E-06	2.47E+01	-3.62E-05	6.81E+01	-9.94E-05	8.25E+01	-1.18E-04
(8-36)	FINAL	4.95	-0.1132	0	0.386	3.2354	3.0519	6.364	5.8864	4.2343	5.2033	13.8	13.8	-14.534	-4.8202	-8.4104	-10.2312	-33.412	-21.0809	-0.0006637	1.90E+00	6.31E-01	1.56E+01	5.20E+00	5.65E+01	1.88E+01	7.66E+01	2.55E+01
(7-21)	INITIAL	0	0	0	4.6	4.6	4.6	4.6	4.6	4.6	4.6	13.8	13.8	-10.5912	-10.8108	-10.5912	-10.8108	-32.6014	-20.2703	-100.1007917	3.39E+00	-4.93E-06	2.47E+01	-3.62E-05	6.81E+01	-9.94E-05	8.25E+01	-1.18E-04
(7-21)	FINAL	2.0032	0.4009	0	1.6996	0.7495	8.7012	4.0668	3.6958	6.7233	2.5083	13.8	13.8	-10.8222	-4.8857	-8.3812	-13.8588	-33.5995	-21.2684	-0.0006668	1.88E+00	6.25E-01	1.56E+01	5.17E+00	5.71E+01	1.90E+01	7.79E+01	2.59E+01
(6-83)	INITIAL	0	0	0	4.6	4.6	4.6	4.6	4.6	4.6	4.6	13.8	13.8	-10.5912	-10.8108	-10.5912	-10.8108	-32.6014	-20.2703	-100.1007917	3.39E+00	-4.93E-06	2.47E+01	-3.62E-05	6.81E+01	-9.94E-05	8.25E+01	-1.18E-04
(6-83)	FINAL	-0.217	-0.4917	0	1.5705	0.6599	8.2016	10.5185	0.8395	4.1396	8.9941	13.8	13.8	-10.3337	-6.3222	-8.1644	-15.208	-36.2306	-23.8995	-0.0006708	1.98E+00	6.57E-01	1.61E+01	5.35E+00	5.61E+01	1.87E+01	7.46E+01	2.48E+01
(7-14)	INITIAL	0	0	0	4.6	4.6	4.6	4.6	4.6	4.6	4.6	13.8	13.8	-10.5912	-10.8108	-10.5912	-10.8108	-32.6014	-20.2703	-100.1007917	3.39E+00	-4.93E-06	2.47E+01	-3.62E-05	6.81E+01	-9.94E-05	8.25E+01	-1.18E-04
(7-14)	FINAL	3.7521	-0.3577	0	1.1743	4.4252	2.2718	1.9173	2.9968	11.4554	4.2676	13.8	13.8	-16.1359	-1.0115	-11.2667	-10.8429	-33.2728	-20.9417	-0.0006712	2.03E+00	6.76E-01	1.65E+01	5.49E+00	5.74E+01	1.91E+01	7.64E+01	2.54E+01
(9-48)	INITIAL	0	0	0	4.6	4.6	4.6	4.6	4.6	4.6	4.6	13.8	13.8	-10.5912	-10.8108	-10.5912	-10.8108	-32.6014	-20.2703	-100.1007917	3.39E+00	-4.93E-06	2.47E+01	-3.62E-05	6.81E+01	-9.94E-05	8.25E+01	-1.18E-04
(9-48)	FINAL	2.0624	-0.8437	0	1.7756	2.9242	10.9596	2.7508	4.0167	12.3098	2.5827	13.8	13.8	-14.6177	-7.3147	-9.5555	-13.2226	-36.0059	-23.6748	-0.0006712	1.89E+00	6.30E-01	1.57E+01	5.22E+00	5.81E+01	1.93E+01	7.95E+01	2.65E+01
(5-60)	INITIAL	0	0	0	4.6	4.6	4.6	4.6	4.6	4.6	4.6	13.8	13.8	-10.5912	-10.8108	-10.5912	-10.8108	-32.6014	-20.2703	-100.1007917	3.39E+00	-4.93E-06	2.47E+01	-3.62E-05	6.81E+01	-9.94E-05	8.25E+01	-1.18E-04
(5-60)	FINAL	3.0114	-2.9583	0	4.6759	3.6031	3.6596	4.4007	2.3663	5.388	2.6048	13.8	13.8	-15.1774	-6.1768	-9.7524	-13.6207	-35.7219	-23.3908	-0.0006718	1.96E+00	6.51E-01	1.60E+01	5.33E+00	5.68E+01	1.89E+01	7.63E+01	2.54E+01
(9-76)	INITIAL	0	0	0	4.6	4.6	4.6	4.6	4.6	4.6	4.6	13.8	13.8	-10.5912	-10.8108	-10.5912	-10.8108	-32.6014	-20.2703	-100.1007917	3.39E+00	-4.93E-06	2.47E+01	-3.62E-05	6.81E+01	-9.94E-05	8.25E+01	-1.18E-04
(9-76)	FINAL	2.6412	-0.5857	0	0.6431	4.1157	2.9815	2.6381	8.0509	5.8509	1.8836	13.8	13.8	-14.0773	-7.3683	-11.119	-14.4183	-34.0564	-21.7253	-0.0006729	1.91E+00	6.33E-01	1.57E+01	5.22E+00	5.68E+01	1.89E+01	7.69E+01	2.56E+01
(5-34)	INITIAL	0	0	0	4.6	4.6	4.6	4.6	4.6	4.6	4.6	13.8	13.8	-10.5912	-10.8108	-10.5912	-10.8108	-32.6014	-20.2703	-100.1007917	3.39E+00	-4.93E-06	2.47E+01	-3.62E-05	6.81E+01	-9.94E-05	8.25E+01	-1.18E-04
(5-34)	FINAL	6.257	-0.4255	0	5.2674	0.0874	5.1749	8.3554	5.3238	5.2358	1.361	13.8	13.8	-17.8116	-10.2245	-11.0005	-13.886	-34.8714	-22.5403	-0.0006734	1.87E+00	6.24E-01	1.55E+01	5.17E+00	5.71E+01	1.90E+01	7.79E+01	2.59E+01
(10-3)	INITIAL	0	0	0	4.6	4.6	4.6	4.6	4.6	4.6	4.6	13.8	13.8	-10.5912	-10.8108	-10.5912	-10.8108	-32.6014	-20.2703	-100.1007917	3.39E+00	-4.93E-06	2.47E+01	-3.62E-05	6.81E+01	-9.94E-05	8.25E+01	-1.18E-04
(10-3)	FINAL	-2.1924	0.3534	0	0.6179	5.0003	12.5278	4.6589	0.8564	8.3568	1.7304	13.8	13.8	-12.1891	-3.557	-15.6376	-17.5766	-37.3526	-25.0215	-0.0006747	1.94E+00	6.46E-01	1.58E+01	5.26E+00	5.53E+01	1.84E+01	7.37E+01	2.46E+01
(9-99)	INITIAL	0	0	0	4.6	4.6	4.6	4.6	4.6	4.6	4.6	13.8	13.8	-10.5912	-10.8108	-10.5912	-10.8108	-32.6014	-20.2703	-100.1007917	3.39E+00	-4.93E-06	2.47E+01	-3.62E-05	6.81E+01	-9.94E-05	8.25E+01	-1.18E-04
(9-99)	FINAL	3.0773	-2.4262	0	1.2782	4.3371	2.9394	2.7222	3.4545	4.4788	2.2681	13.8	13.8	-14.1438	-7.8878	-7.7045	-14.0233	-36.5104	-24.1793	-0.0006766	1.93E+00	6.42E-01	1.58E+01	5.24E+00	5.55E+01	1.85E+01	7.42E+01	2.47E+01
(3-18)	INITIAL	0	0	0	4.6	4.6	4.6	4.6	4.6	4.6	4.6	13.8	13.8	-10.5912	-10.8108	-10.5912	-10.8108	-32.6014	-20.2703	-100.1007917	3.39E+00	-4.93E-06	2.47E+01	-3.62E-05	6.81E+01	-9.94E-05	8.25E+01	-1.18E-04
(3-18)	FINAL	5.2101	2.7128	0	3.4077	4.7668	3.2572	6.4928	10.1771	5.2506	2.0432	13.8	13.8	-13.4527	-5.6518	-10.0952	-13.5711	-31.8792	-19.5481	-0.0006772	1.94E+00	6.45E-01	1.58E+01	5.27E+00	5.59E+01	1.86E+01	7.49E+01	2.50E+01
(4-85)	INITIAL	0	0	0	4.6	4.6	4.6	4.6	4.6	4.6	4.6	13.8	13.8	-10.5912	-10.8108	-10.5912	-10.8108	-32.6014	-20.2703	-100.1007917	3.39E+00	-4.93E-06	2.47E+01	-3.62E-05	6.81E+01	-9.94E-05	8.25E+01	-1.18E-04
(4-85)	FINAL	2.0296	-0.3505	0	2.7665	3.3432	3.0271	5.0629	8.3467	5.441	3.7141	13.8	13.8	-12.3494	-4.8969	-9.3057	-11.9199	-34.3391	-22.008	-0.0006776	1.91E+00	6.36E-01	1.56E+01	5.21E+00	5.56E+01	1.85E+01	7.47E+01	2.49E+01
(8-26)	INITIAL	0	0	0	4.6	4.6	4.6	4.6	4.6	4.6	4.6	13.8	13.8	-10.5912	-10.8108	-10.5912	-10.8108	-32.6014	-20.2703	-100.1007917	3.39E+00	-4.93E-06	2.47E+01	-3.62E-05	6.81E+01	-9.94E-05	8.25E+01	-1.18E-04
(8-26)	FINAL	2.1869	-2.026	0	1.3271	4.3855	6.8963	12.7596	5.1413	4.7339	2.7691	13.8	13.8	-13.4678	-4.8856	-9.0536	-13.1152	-36.3336	-24.0025	-0.000678	1.87E+00	6.22E-01	1.55E+01	5.15E+00	5.70E+01	1.90E+01	7.78E+01	2.59E+01
(9-23)	INITIAL	0	0	0	4.6	4.6	4.6	4.6	4.6	4.6	4.6	13.8	13.8	-10.5912	-10.8108	-10.5912	-10.8108	-32.6014	-20.2703	-100.1007917	3.39E+00	-4.93E-06	2.47E+01	-3.62E-05	6.81E+01	-9.94E-05	8.25E+01	-1.18E-04
(9-23)	FINAL	5.3858	-4.5391	0	0.9149	0.2748	5.2508	2.091	4.2677	4.9904	2.4354	13.8	13.8	-15.3889	-9.4724	-7.8984	-13.9285	-38.1685	-25.8374	-0.0006783	1.95E+00	6.48E-01	1.59E+01	5.28E+00	5.54E+01	1.85E+01	7.39E+01	2.46E+01
(8-96)	INITIAL	0	0	0	4.6	4.6	4.6	4.6	4.6	4.6	4.6	13.8	13.8	-10.5912	-10.8108	-10.5912	-10.8108	-32.6014	-20.2703	-100.1007917	3.39E+00	-4.93E-06	2.47E+01	-3.62E-05	6.81E+01	-9.94E-05	8.25E+01	-1.18E-04
(8-96)	FINAL	-0.8777	-1.2179	0	1.383	2.382	2.3907	5.0945	4.7412	7.9834	3.2006	13.8	13.8	-16.5315	-4.4328	-14.831	-13.2659	-34.7901	-22.459	-0.0006797	2.01E+00	6.67E-01	1.63E+01	5.43E+00	5.69E+01	1.90E+01	7.58E+01	2.53E+01
(6-35)	INITIAL	0	0	0	4.6	4.6	4.6	4.6	4.6	4.6	4.6	13.8	13.8	-10.5912	-10.8108	-10.5912	-10.8108	-32.6014	-20.2703	-100.1007917	3.39E+00	-4.93E-06	2.47E+01	-3.62E-05	6.81E+01	-9.94E-05	8.25E+01	-1.18E-04
(6-35)	FINAL	0.6613	-2.6381	0	0.6231	1.3728	7.7452	5.0092	4.6709	5.2354	2.8374	13.8	13.8	-11.0237	-7.804	-9.2556	-13.4326	-37.6774	-25.3463	-0.000682	1.99E+00	6.62E-01	1.62E+01	5.38E+00	5.61E+01	1.87E+01	7.46E+01	2.48E+01
(4-1)	INITIAL	0	0	0	4.6	4.6	4.6	4.6	4.6	4.6	4.6	13.8	13.8	-10.5912	-10.8108	-10.5912	-10.8108	-32.6014	-20.2703	-100.1007917	3.39E+00	-4.93E-06	2.47E+01	-3.62E-05	6.81E+01	-9.94E-05	8.25E+01	-1.18E-04
(4-1)	FINAL	3.0985	-4.5306	0	0.8261	0.4745	8.2869	4.6585	6.1637	4.1418	4.5355	13.8	13.8	-14.0201	-4.7801	-9.6963	-10.9685	-37.6485	-25.3174	-0.0006851	1.94E+00	6.43E-01	1.59E+01	5.29E+00	5.72E+01	1.91E+01	7.74E+01	2.58E+01
(10-85)	INITIAL	0	0	0	4.6	4.6	4.6	4.6	4.6	4.6	4.6	13.8	13.8	-10.5912	-10.8108	-10.5912	-10.8108	-32.6014	-20.2703	-100.1007917	3.39E+00	-4.93E-06	2.47E+01	-3.62E-05	6.81E+01	-9.94E-05	8.25E+01	-1.18E-04
(10-85)	FINAL	2.4428	-1.5985	0	0.8522	3.9432	10.3595	3.4937	7.4591	5.5856	5.3832	13.8	13.8	-14.0854	-4.8525	-9.1404	-9.9872	-33.9927	-21.6616	-0.0006875	1.98E+00	6.58E-01	1.62E+01	5.39E+00	5.73E+01	1.91E+01	7.68E+01	2.56E+01
(3-94)	INITIAL	0	0	0	4.6	4.6	4.6	4.6	4.6	4.6	4.6	13.8	13.8	-10.5912	-10.8108	-10.5912	-10.8108	-32.6014	-20.2703	-100.1007917	3.39E+00	-4.93E-06	2.47E+01	-3.62E-05	6.81E+01	-9.94E-05	8.25E+01	-1.18E-04
(3-94)	FINAL	2.0904	-4.4293	0	0.7932	0.3695	9.3168	2.751	6.2519	2.3411	4.5289	13.8	13.8	-16.393	-2.4318	-7.6267	-9.7729	-38.0561	-25.725	-0.0006896	1.93E+00	6.42E-01	1.59E+01	5.31E+00	5.83E+01	1.94E+01	7.94E+01	2.65E+01
(5-49)	INITIAL	0	0	0	4.6	4.6	4.6	4.6	4.6	4.6	4.6	13.8	13.8	-10.5912	-10.8108	-10.5912	-10.8108	-32.6014	-20.2703	-100.1007917	3.39E+00	-4.93E-06	2.47E+01	-3.62E-05	6.81E+01	-9.94E-05	8.25E+01	-1.18E-04
(5-49)	FINAL	3.2075	-0.6381	0	0.7699	5.842	6.8054	5.5381	5.0145	5.8559	2.2194	13.8	13.8	-16.1237	-6.5212	-10.2537	-12.5582	-34.1925	-21.8614	-0.0006899	1.98E+00	6.58E-01	1.63E+01	5.41E+00	5.87E+01	1.95E+01	7.94E+01	2.64E+01
(2-69)	INITIAL	0	0	0	4.6	4.6	4.6	4.6	4.6	4.6	4.6	13.8	13.8	-10.5912	-10.8108	-10.5912	-10.8108	-32.6014	-20.2703	-100.1007917	3.39E+00	-4.93E-06	2.47E+01	-3.62E-05	6.81E+01	-9.94E-05	8.25E+01	-1.18E-04
(2-69)	FINAL	4.2944	-1.9997	0	0.0388	1.2653	4.4032	0.7658	4.2818	4.6456	2.6068	13.8	13.8	-14.0765	-4.8237	-4.2387	-13.6708	-35.8298	-23.4987	-0.0006908	1.99E+00	6.62E-01	1.63E+01	5.44E+00	5.87E+01	1.95E+01	7.92E+01	2.64E+01
(8-54)	INITIAL	0	0	0	4.6	4.6	4.6	4.6	4.6	4.6	4.6	13.8	13.8	-10.5912	-10.8108	-10.5912	-10.8108	-32.6014	-20.2703	-100.1007917	3.39E+00	-4.93E-06	2.47E+01	-3.62E-05	6.81E+01	-9.94E-05	8.25E+01	-1.18E-04
(8-54)	FINAL	-0.4968	1.2365	0	4.535	3.898	7.1186	4.1293	0.3974	7.756	4.5683	13.8	13.8	-12.1537	-5.7969	-13.2717	-17.2335	-36.0189	-23.6878	-0.0006918	2.01E+00	6.70E-01	1.63E+01	5.42E+00	5.61E+01	1.87E+01	7.42E+01	2.47E+01
(2-45)	INITIAL	0	0	0	4.6	4.6	4.6	4.6	4.6	4.6	4.6	13.8	13.8	-10.5912	-10.8108	-10.5912	-10.8108	-32.6014	-20.2703	-100.1007917	3.39E+00	-4.93E-06	2.47E+01	-3.62E-05	6.81E+01	-9.94E-05	8.25E+01	-1.18E-04
(2-45)	FINAL	0.5392	-1.2613	0	1.6318	1.0846	4.4953	3.2495	3.6306	2.4263	4.1141	13.8	13.8	-9.7188	-3.0411	-8.4578	-12.2275	-36.1038	-23.7727	-0.0006922	1.90E+00	6.32E-01	1.56E+01	5.20E+00	5.64E+01	1.88E+01	7.63E+01	2.54E+01
(5-75)	INITIAL	0	0	0	4.6	4.6	4.6	4.6	4.6	4.6	4.6	13.8	13.8	-10.5912	-10.8108	-10.5912	-10.8108	-32.6014	-20.2703	-100.1007917	3.39E+00	-4.93E-06	2.47E+01	-3.62E-05	6.81E+01	-9.94E-05	8.25E+01	-1.18E-04
(5-75)	FINAL	6.1759	3.8341	0	0.9483	4.1811	6.0556	4.9615	2.8681	5.7908	2.6695	13.8	13.8	-14.7441	-3.0453	-10.5696	-13.385	-31.188	-18.8569	-0.000696	1.97E+00	6.55E-01	1.60E+01	5.34E+00	5.60E+01	1.86E+01	7.45E+01	2.48E+01
(8-35)	INITIAL	0	0	0	4.6	4.6	4.6	4.6	4.6	4.6	4.6	13.8	13.8	-10.5912	-10.8108	-10.5912	-10.8108	-32.6014	-20.2703	-100.1007917	3.39E+00	-4.93E-06	2.47E+01	-3.62E-05	6.81E+01	-9.94E-05	8.25E+01	-1.18E-04
(8-35)	FINAL	-0.9351	-1.3698	0	0.7083	5.4062	4.9967	4.3657	7.4661	7.6549	1.7207	13.8	13.8	-11.7517	-6.6232	-8.9278	-14.4996	-35.6761	-23.345	-0.000699	1.98E+00	6.57E-01	1.61E+01	5.34E+00	5.60E+01	1.86E+01	7.44E+01	2.48E+01
(2-74)	INITIAL	0	0	0	4.6	4.6	4.6	4.6	4.6	4.6	4.6	13.8	13.8	-10.5912	-10.8108	-10.5912	-10.8108	-32.6014	-20.2703	-100.1007917	3.39E+00	-4.93E-06	2.47E+01	-3.62E-05	6.81E+01	-9.94E-05	8.25E+01	-1.18E-04
(2-74)	FINAL	3.9794	1.1726	0	4.5142	4.118	9.3233	2.0353	9.2077	4.8561	1.4258	13.8	13.8	-12.3619	-6.066	-10.3319	-14.0662	-33.3761	-21.045	-0.0007053	1.93E+00	6.42E-01	1.59E+01	5.30E+00	5.80E+01	1.93E+01	7.88E+01	2.63E+01
(4-8)	INITIAL	0	0	0	4.6	4.6	4.6	4.6	4.6	4.6	4.6	13.8	13.8	-10.5912	-10.8108	-10.5912	-10.8108	-32.6014	-20.2703	-100.1007917	3.39E+00	-4.93E-06	2.47E+01	-3.62E-05	6.81E+01	-9.94E-05	8.25E+01	-1.18E-04
(4-8)	FINAL	-0.3677	-1.4234	0	0.4099	1.7135	5.2007	6.1824	2.418	5.8297	8.456	13.8	13.8	-9.9764	-0.0718	-6.6241	-12.7578	-34.2627	-21.9316	-0.0007059	1.92E+00	6.39E-01	1.58E+01	5.24E+00	5.62E+01	1.87E+01	7.56E+01	2.52E+01
(2-99)	INITIAL	0	0	0	4.6	4.6	4.6	4.6	4.6	4.6	4.6	13.8	13.8	-10.5912	-10.8108	-10.5912	-10.8108	-32.6014	-20.2703	-100.1007917	3.39E+00	-4.93E-06	2.47E+01	-3.62E-05	6.81E+01	-9.94E-05	8.25E+01	-1.18E-04
(2-99)	FINAL	4.6537	-0.5848	0	2.7668	4.3272	7.4154	6.0878	5.8708	5.4729	2.3596	13.8	13.8	-16.0505	-8.9378	-10.0293	-13.8771	-34.0853	-21.7542	-0.0007072	1.88E+00	6.26E-01	1.56E+01	5.18E+00	5.73E+01	1.91E+01	7.83E+01	2.61E+01
(3-8)	INITIAL	0	0	0	4.6	4.6	4.6	4.6	4.6	4.6	4.6	13.8	13.8	-10.5912	-10.8108	-10.5912	-10.8108	-32.6014	-20.2703	-100.1007917	3.39E+00	-4.93E-06	2.47E+01	-3.62E-05	6.81E+01	-9.94E-05	8.25E+01	-1.18E-04
(3-8)	FINAL	1.7794	-0.7645	0	3.2118	0.053	5.5801	7.3089	4.2982	5.2366	2.1649	13.8	13.8	-11.2668	-6.8027	-9.2751	-14.1411	-34.3879	-22.0568	-0.0007091	1.89E+00	6.30E-01	1.56E+01	5.20E+00	5.71E+01	1.90E+01	7.78E+01	2.59E+01
(2-70)	INITIAL	0	0	0	4.6	4.6	4.6	4.6	4.6	4.6	4.6	13.8	13.8	-10.5912	-10.8108	-10.5912	-10.8108	-32.6014	-20.2703	-100.1007917	3.39E+00	-4.93E-06	2.47E+01	-3.62E-05	6.81E+01	-9.94E-05	8.25E+01	-1.18E-04
(2-70)	FINAL	2.2883	0.612	0	1.1938	1.6784	1.4695	3.6671	1.6517	9.0084	5.4382	13.8	13.8	-12.083	-5.2725	-9.5408	-11.8785	-35.1725	-22.8414	-0.0007131	1.88E+00	6.24E-01	1.55E+01	5.16E+00	5.68E+01	1.89E+01	7.74E+01	2.58E+01
(9-80)	INITIAL	0	0	0	4.6	4.6	4.6	4.6	4.6	4.6	4.6	13.8	13.8	-10.5912	-10.8108	-10.5912	-10.8108	-32.6014	-20.2703	-100.1007917	3.39E+00	-4.93E-06	2.47E+01	-3.62E-05	6.81E+01	-9.94E-05	8.25E+01	-1.18E-04
(9-80)	FINAL	0.0027	1.6695	0	2.5666	4.5719	4.4262	5.8533	2.2528	6.7802	0.4575	13.8	13.8	-17.4267	-4.1575	-17.3072	-14.317	-34.4548	-22.1237	-0.0007135	2.00E+00	6.66E-01	1.64E+01	5.45E+00	5.80E+01	1.93E+01	7.77E+01	2.59E+01
(8-27)	INITIAL	0	0	0	4.6	4.6	4.6	4.6	4.6	4.6	4.6	13.8	13.8	-10.5912	-10.8108	-10.5912	-10.8108	-32.6014	-20.2703	-100.1007917	3.39E+00	-4.93E-06	2.47E+01	-3.62E-05	6.81E+01	-9.94E-05	8.25E+01	-1.18E-04
(8-27)	FINAL	1.7195	-0.5685	0	1.6056	5.3992	9.65	5.5638	4.0161	5.739	2.5986	13.8	13.8	-13.6024	-6.2893	-8.7405	-12.3086	-34.1258	-21.7947	-0.0007147	1.93E+00	6.42E-01	1.59E+01	5.30E+00	5.80E+01	1.93E+01	7.88E+01	2.62E+01
(3-79)	INITIAL	0	0	0	4.6	4.6	4.6	4.6	4.6	4.6	4.6	13.8	13.8	-10.5912	-10.8108	-10.5912	-10.8108	-32.6014	-20.2703	-100.1007917	3.39E+00	-4.93E-06	2.47E+01	-3.62E-05	6.81E+01	-9.94E-05	8.25E+01	-1.18E-04
(3-79)	FINAL	0.5928	1.3073	0	1.7722	3.3655	4.3513	4.8666	3.6535	8.3569	1.4649	13.8	13.8	-10.7218	-5.0393	-8.489	-14.8256	-34.2097	-21.8786	-0.0007182	1.89E+00	6.30E-01	1.57E+01	5.21E+00	5.74E+01	1.91E+01	7.83E+01	2.61E+01
(9-13)	INITIAL	0	0	0	4.6	4.6	4.6	4.6	4.6	4.6	4.6	13.8	13.8	-10.5912	-10.8108	-10.5912	-10.8108	-32.6014	-20.2703	-100.1007917	3.39E+00	-4.93E-06	2.47E+01	-3.62E-05	6.81E+01	-9.94E-05	8.25E+01	-1.18E-04
(9-13)	FINAL	0.7927	-0.9473	0	3.464	1.8882	7.165	4.0383	5.729	6.4988	1.8287	13.8	13.8	-13.5957	-4.7418	-10.0145	-13.5915	-35.6891	-23.358	-0.0007209	1.90E+00	6.34E-01	1.58E+01	5.26E+00	5.86E+01	1.95E+01	8.03E+01	2.68E+01
(3-34)	INITIAL	0	0	0	4.6	4.6	4.6	4.6	4.6	4.6	4.6	13.8	13.8	-10.5912	-10.8108	-10.5912	-10.8108	-32.6014	-20.2703	-100.1007917	3.39E+00	-4.93E-06	2.47E+01	-3.62E-05	6.81E+01	-9.94E-05	8.25E+01	-1.18E-04
(3-34)	FINAL	3.2844	-0.5937	0	2.75	4.1359	6.2348	3.3563	4.4942	6.3347	3.9049	13.8	13.8	-15.8559	-5.8009	-9.8993	-12.217	-33.1933	-20.8622	-0.0007223	1.92E+00	6.38E-01	1.57E+01	5.24E+00	5.63E+01	1.88E+01	7.59E+01	2.53E+01
(4-57)	INITIAL	0	0	0	4.6	4.6	4.6	4.6	4.6	4.6	4.6	13.8	13.8	-10.5912	-10.8108	-10.5912	-10.8108	-32.6014	-20.2703	-100.1007917	3.39E+00	-4.93E-06	2.47E+01	-3.62E-05	6.81E+01	-9.94E-05	8.25E+01	-1.18E-04
(4-57)	FINAL	4.4597	2.7069	0	0.3067	3.5154	8.0398	3.8681	2.1129	6.5854	5.7519	13.8	13.8	-12.1791	-4.3529	-8.1835	-11.8579	-31.8522	-19.5211	-0.0007242	1.97E+00	6.53E-01	1.61E+01	5.36E+00	5.72E+01	1.91E+01	7.69E+01	2.56E+01
(3-59)	INITIAL	0	0	0	4.6	4.6	4.6	4.6	4.6	4.6	4.6	13.8	13.8	-10.5912	-10.8108	-10.5912	-10.8108	-32.6014	-20.2703	-100.1007917	3.39E+00	-4.93E-06	2.47E+01	-3.62E-05	6.81E+01	-9.94E-05	8.25E+01	-1.18E-04
(3-59)	FINAL	-1.5066	-1.5809	0	4.4239	1.6764	3.8167	7.48	0.39	5.0426	8.8908	13.8	13.8	-12.5919	-2.8248	-12.6961	-14.2811	-35.2361	-22.905	-0.000726	1.92E+00	6.37E-01	1.58E+01	5.27E+00	5.81E+01	1.94E+01	7.93E+01	2.64E+01
(5-14)	INITIAL	0	0	0	4.6	4.6	4.6	4.6	4.6	4.6	4.6	13.8	13.8	-10.5912	-10.8108	-10.5912	-10.8108	-32.6014	-20.2703	-100.1007917	3.39E+00	-4.93E-06	2.47E+01	-3.62E-05	6.81E+01	-9.94E-05	8.25E+01	-1.18E-04
(5-14)	FINAL	-0.1672	-0.5953	0	1.426	6.1624	3.9129	11.5558	9.2672	4.8006	1.1714	13.8	13.8	-14.433	-5.478	-10.9246	-14.5821	-35.3268	-22.9957	-0.0007263	2.03E+00	6.76E-01	1.65E+01	5.48E+00	5.67E+01	1.89E+01	7.51E+01	2.50E+01
(4-20)	INITIAL	0	0	0	4.6	4.6	4.6	4.6	4.6	4.6	4.6	13.8	13.8	-10.5912	-10.8108	-10.5912	-10.8108	-32.6014	-20.2703	-100.1007917	3.39E+00	-4.93E-06	2.47E+01	-3.62E-05	6.81E+01	-9.94E-05	8.25E+01	-1.18E-04
(4-20)	FINAL	-0.7961	-3.5963	0	3.9717	5.4462	3.3964	6.0559	8.4154	4.6132	1.2105	13.8	13.8	-13.6552	-8.8162	-10.3068	-14.9207	-37.7598	-25.4287	-0.0007279	1.90E+00	6.32E-01	1.57E+01	5.22E+00	5.74E+01	1.91E+01	7.80E+01	2.60E+01
(3-99)	INITIAL	0	0	0	4.6	4.6	4.6	4.6	4.6	4.6	4.6	13.8	13.8	-10.5912	-10.8108	-10.5912	-10.8108	-32.6014	-20.2703	-100.1007917	3.39E+00	-4.93E-06	2.47E+01	-3.62E-05	6.81E+01	-9.94E-05	8.25E+01	-1.18E-04
(3-99)	FINAL	6.3536	0.7911	0	0.9499	1.4065	8.1148	3.8037	2.4647	4.6733	2.1694	13.8	13.8	-12.184	-5.7593	-9.6696	-13.9384	-33.8387	-21.5076	-0.0007292	1.87E+00	6.23E-01	1.55E+01	5.17E+00	5.75E+01	1.92E+01	7.88E+01	2.63E+01
(7-76)	INITIAL	0	0	0	4.6	4.6	4.6	4.6	4.6	4.6	4.6	13.8	13.8	-10.5912	-10.8108	-10.5912	-10.8108	-32.6014	-20.2703	-100.1007917	3.39E+00	-4.93E-06	2.47E+01	-3.62E-05	6.81E+01	-9.94E-05	8.25E+01	-1.18E-04
(7-76)	FINAL	4.0877	-3.4389	0	2.2528	0.0822	3.2015	0.7171	1.3466	1.9269	3.5847	13.8	13.8	-16.4723	-4.4786	-9.2158	-11.9399	-38.7508	-26.4197	-0.0007309	2.05E+00	6.81E-01	1.66E+01	5.52E+00	5.72E+01	1.91E+01	7.59E+01	2.53E+01
(4-21)	INITIAL	0	0	0	4.6	4.6	4.6	4.6	4.6	4.6	4.6	13.8	13.8	-10.5912	-10.8108	-10.5912	-10.8108	-32.6014	-20.2703	-100.1007917	3.39E+00	-4.93E-06	2.47E+01	-3.62E-05	6.81E+01	-9.94E-05	8.25E+01	-1.18E-04
(4-21)	FINAL	1.6695	-2.4918	0	4.0717	4.1989	6.3941	7.5467	4.9309	4.1372	2.3657	13.8	13.8	-14.148	-3.4474	-8.8649	-13.1198	-36.519	-24.1879	-0.000732	1.97E+00	6.54E-01	1.60E+01	5.32E+00	5.58E+01	1.86E+01	7.44E+01	2.48E+01
(2-7)	INITIAL	0	0	0	4.6	4.6	4.6	4.6	4.6	4.6	4.6	13.8	13.8	-10.5912	-10.8108	-10.5912	-10.8108	-32.6014	-20.2703	-100.1007917	3.39E+00	-4.93E-06	2.47E+01	-3.62E-05	6.81E+01	-9.94E-05	8.25E+01	-1.18E-04
(2-7)	FINAL	-2.6845	-2.4871	0	2.2714	1.5421	4.9498	4.5812	9.077	12.1281	2.2365	13.8	13.8	-10.5509	-3.7082	-10.5	-12.5325	-38.5139	-26.1828	-0.0007335	1.91E+00	6.36E-01	1.56E+01	5.20E+00	5.55E+01	1.85E+01	7.45E+01	2.48E+01
(4-84)	INITIAL	0	0	0	4.6	4.6	4.6	4.6	4.6	4.6	4.6	13.8	13.8	-10.5912	-10.8108	-10.5912	-10.8108	-32.6014	-20.2703	-100.1007917	3.39E+00	-4.93E-06	2.47E+01	-3.62E-05	6.81E+01	-9.94E-05	8.25E+01	-1.18E-04
(4-84)	FINAL	-3.4951	-2.527	0	0.6751	3.4645	7.9417	4.2768	0.3921	8.6419	6.659	13.8	13.8	-12.6609	-6.7189	-9.3865	-16.243	-40.1661	-27.835	-0.0007366	1.90E+00	6.33E-01	1.57E+01	5.23E+00	5.73E+01	1.91E+01	7.79E+01	2.59E+01
(4-4)	INITIAL	0	0	0	4.6	4.6	4.6	4.6	4.6	4.6	4.6	13.8	13.8	-10.5912	-10.8108	-10.5912	-10.8108	-32.6014	-20.2703	-100.1007917	3.39E+00	-4.93E-06	2.47E+01	-3.62E-05	6.81E+01	-9.94E-05	8.25E+01	-1.18E-04
(4-4)	FINAL	1.9404	1.3588	0	0.7948	5.2183	4.9882	1.7231	1.3904	5.5847	0.3142	13.8	13.8	-12.0389	-5.264	-7.932	-14.9579	-35.0102	-22.6791	-0.0007379	1.96E+00	6.51E-01	1.59E+01	5.29E+00	5.55E+01	1.85E+01	7.39E+01	2.46E+01
(7-17)	INITIAL	0	0	0	4.6	4.6	4.6	4.6	4.6	4.6	4.6	13.8	13.8	-10.5912	-10.8108	-10.5912	-10.8108	-32.6014	-20.2703	-100.1007917	3.39E+00	-4.93E-06	2.47E+01	-3.62E-05	6.81E+01	-9.94E-05	8.25E+01	-1.18E-04
(7-17)	FINAL	-2.2834	-1.5079	0	1.9333	6.3909	6.9985	6.9805	1.1397	3.643	4.2525	13.8	13.8	-11.1579	-3.4855	-9.6984	-14.6957	-36.5763	-24.2452	-0.0007385	1.95E+00	6.49E-01	1.60E+01	5.30E+00	5.63E+01	1.88E+01	7.55E+01	2.51E+01
(7-81)	INITIAL	0	0	0	4.6	4.6	4.6	4.6	4.6	4.6	4.6	13.8	13.8	-10.5912	-10.8108	-10.5912	-10.8108	-32.6014	-20.2703	-100.1007917	3.39E+00	-4.93E-06	2.47E+01	-3.62E-05	6.81E+01	-9.94E-05	8.25E+01	-1.18E-04
(7-81)	FINAL	4.2295	-2.2804	0	0.0362	3.0834	0.7119	8.98	3.6526	5.4921	2.842	13.8	13.8	-13.9868	-8.2881	-7.4901	-13.4887	-34.9016	-22.5705	-0.0007421	1.96E+00	6.50E-01	1.60E+01	5.33E+00	5.71E+01	1.90E+01	7.68E+01	2.56E+01
(6-20)	INITIAL	0	0	0	4.6	4.6	4.6	4.6	4.6	4.6	4.6	13.8	13.8	-10.5912	-10.8108	-10.5912	-10.8108	-32.6014	-20.2703	-100.1007917	3.39E+00	-4.93E-06	2.47E+01	-3.62E-05	6.81E+01	-9.94E-05	8.25E+01	-1.18E-04
(6-20)	FINAL	2.3048	-0.0962	0	2.4364	5.8873	4.3396	5.3142	5.3843	5.1597	1.6972	13.8	13.8	-13.2195	-7.4121	-10.1906	-13.6033	-34.1866	-21.8555	-0.0007423	1.91E+00	6.35E-01	1.57E+01	5.22E+00	5.63E+01	1.87E+01	7.60E+01	2.53E+01
(9-65)	INITIAL	0	0	0	4.6	4.6	4.6	4.6	4.6	4.6	4.6	13.8	13.8	-10.5912	-10.8108	-10.5912	-10.8108	-32.6014	-20.2703	-100.1007917	3.39E+00	-4.93E-06	2.47E+01	-3.62E-05	6.81E+01	-9.94E-05	8.25E+01	-1.18E-04
(9-65)	FINAL	4.5538	-2.085	0	1.3114	0.892	0.9912	3.5367	0.1442	5.6414	5.137	13.8	13.8	-14.5226	-5.9581	-6.8288	-11.3107	-34.8444	-22.5133	-0.0007443	1.88E+00	6.25E-01	1.55E+01	5.17E+00	5.68E+01	1.89E+01	7.74E+01	2.58E+01
(7-16)	INITIAL	0	0	0	4.6	4.6	4.6	4.6	4.6	4.6	4.6	13.8	13.8	-10.5912	-10.8108	-10.5912	-10.8108	-32.6014	-20.2703	-100.1007917	3.39E+00	-4.93E-06	2.47E+01	-3.62E-05	6.81E+01	-9.94E-05	8.25E+01	-1.18E-04
(7-16)	FINAL	6.619	-0.3534	0	5.0867	4.8058	4.6661	0.5744	2.6551	4.7399	2.0625	13.8	13.8	-16.6084	-8.9754	-9.6025	-13.7919	-33.917	-21.5859	-0.0007444	1.90E+00	6.31E-01	1.57E+01	5.21E+00	5.74E+01	1.91E+01	7.81E+01	2.60E+01
(4-11)	INITIAL	0	0	0	4.6	4.6	4.6	4.6	4.6	4.6	4.6	13.8	13.8	-10.5912	-10.8108	-10.5912	-10.8108	-32.6014	-20.2703	-100.1007917	3.39E+00	-4.93E-06	2.47E+01	-3.62E-05	6.81E+01	-9.94E-05	8.25E+01	-1.18E-04
(4-11)	FINAL	4.3435	1.6952	0	2.1451	2.3317	7.5403	3.4065	5.2959	5.9888	2.2164	13.8	13.8	-14.6856	-6.8796	-10.2751	-14.0437	-33.2712	-20.9401	-0.0007446	1.96E+00	6.51E-01	1.59E+01	5.29E+00	5.53E+01	1.84E+01	7.35E+01	2.45E+01
(4-2)	INITIAL	0	0	0	4.6	4.6	4.6	4.6	4.6	4.6	4.6	13.8	13.8	-10.5912	-10.8108	-10.5912	-10.8108	-32.6014	-20.2703	-100.1007917	3.39E+00	-4.93E-06	2.47E+01	-3.62E-05	6.81E+01	-9.94E-05	8.25E+01	-1.18E-04
(4-2)	FINAL	1.1113	3.2067	0	2.5837	3.1056	1.3233	5.9137	3.0531	8.2761	7.4788	13.8	13.8	-12.3899	-4.0859	-13.638	-14.2409	-33.5138	-21.1827	-0.0007457	1.91E+00	6.33E-01	1.57E+01	5.21E+00	5.65E+01	1.88E+01	7.64E+01	2.54E+01
(5-12)	INITIAL	0	0	0	4.6	4.6	4.6	4.6	4.6	4.6	4.6	13.8	13.8	-10.5912	-10.8108	-10.5912	-10.8108	-32.6014	-20.2703	-100.1007917	3.39E+00	-4.93E-06	2.47E+01	-3.62E-05	6.81E+01	-9.94E-05	8.25E+01	-1.18E-04
(5-12)	FINAL	0.9606	-1.1562	0	4.8848	3.9831	1.7885	5.8024	0.4976	6.0209	6.734	13.8	13.8	-18.9121	-4.7455	-15.9678	-12.4841	-33.9446	-21.6135	-0.0007459	1.97E+00	6.53E-01	1.60E+01	5.33E+00	5.63E+01	1.87E+01	7.52E+01	2.50E+01
(7-31)	INITIAL	0	0	0	4.6	4.6	4.6	4.6	4.6	4.6	4.6	13.8	13.8	-10.5912	-10.8108	-10.5912	-10.8108	-32.6014	-20.2703	-100.1007917	3.39E+00	-4.93E-06	2.47E+01	-3.62E-05	6.81E+01	-9.94E-05	8.25E+01	-1.18E-04
(7-31)	FINAL	-1.0527	-4.4242	0	2.0238	3.9868	6.2838	3.1377	4.075	6.6526	2.4028	13.8	13.8	-15.061	-4.3822	-8.6951	-11.6573	-37.8307	-25.4996	-0.0007476	1.91E+00	6.35E-01	1.58E+01	5.26E+00	5.83E+01	1.94E+01	7.96E+01	2.65E+01
(7-80)	INITIAL	0	0	0	4.6	4.6	4.6	4.6	4.6	4.6	4.6	13.8	13.8	-10.5912	-10.8108	-10.5912	-10.8108	-32.6014	-20.2703	-100.1007917	3.39E+00	-4.93E-06	2.47E+01	-3.62E-05	6.81E+01	-9.94E-05	8.25E+01	-1.18E-04
(7-80)	FINAL	2.4301	1.083	0	1.4611	4.024	3.7209	4.2035	1.0287	15.7784	9.133	13.8	13.8	-14.1466	-2.0913	-11.1856	-13.194	-33.9745	-21.6434	-0.0007481	2.01E+00	6.71E-01	1.65E+01	5.50E+00	5.89E+01	1.96E+01	7.93E+01	2.64E+01
(10-86)	INITIAL	0	0	0	4.6	4.6	4.6	4.6	4.6	4.6	4.6	13.8	13.8	-10.5912	-10.8108	-10.5912	-10.8108	-32.6014	-20.2703	-100.1007917	3.39E+00	-4.93E-06	2.47E+01	-3.62E-05	6.81E+01	-9.94E-05	8.25E+01	-1.18E-04
(10-86)	FINAL	6.5775	-1.419	0	1.2421	6.2528	5.4712	6.3694	8.6603	5.4284	2.9492	13.8	13.8	-18.0392	-10.0794	-8.6855	-13.0358	-33.9883	-21.6572	-0.0007493	1.91E+00	6.33E-01	1.57E+01	5.22E+00	5.72E+01	1.90E+01	7.77E+01	2.59E+01
(7-68)	INITIAL	0	0	0	4.6	4.6	4.6	4.6	4.6	4.6	4.6	13.8	13.8	-10.5912	-10.8108	-10.5912	-10.8108	-32.6014	-20.2703	-100.1007917	3.39E+00	-4.93E-06	2.47E+01	-3.62E-05	6.81E+01	-9.94E-05	8.25E+01	-1.18E-04
(7-68)	FINAL	1.3477	1.1918	0	0.2895	3.8512	1.2418	4.9557	2.2045	8.2773	4.5436	13.8	13.8	-15.0791	-6.4413	-12.3276	-13.9968	-33.5841	-21.253	-0.0007497	2.00E+00	6.65E-01	1.63E+01	5.41E+00	5.68E+01	1.89E+01	7.56E+01	2.52E+01
(2-26)	INITIAL	0	0	0	4.6	4.6	4.6	4.6	4.6	4.6	4.6	13.8	13.8	-10.5912	-10.8108	-10.5912	-10.8108	-32.6014	-20.2703	-100.1007917	3.39E+00	-4.93E-06	2.47E+01	-3.62E-05	6.81E+01	-9.94E-05	8.25E+01	-1.18E-04
(2-26)	FINAL	1.181	-3.8353	0	0.3475	3.7123	4.6142	9.4386	2.8824	5.549	4.7047	13.8	13.8	-15.1013	-7.2885	-9.1015	-10.8607	-37.3281	-24.997	-0.0007509	1.91E+00	6.37E-01	1.56E+01	5.21E+00	5.54E+01	1.85E+01	7.44E+01	2.48E+01
(9-52)	INITIAL	0	0	0	4.6	4.6	4.6	4.6	4.6	4.6	4.6	13.8	13.8	-10.5912	-10.8108	-10.5912	-10.8108	-32.6014	-20.2703	-100.1007917	3.39E+00	-4.93E-06	2.47E+01	-3.62E-05	6.81E+01	-9.94E-05	8.25E+01	-1.18E-04
(9-52)	FINAL	4.4074	-1.2443	0	2.7199	1.5607	4.8863	3.9099	5.0554	5.054	2.8215	13.8	13.8	-13.1988	-6.0109	-8.1107	-13.5085	-35.0936	-22.7625	-0.0007513	1.93E+00	6.43E-01	1.58E+01	5.24E+00	5.52E+01	1.84E+01	7.37E+01	2.46E+01
(8-0)	INITIAL	0	0	0	4.6	4.6	4.6	4.6	4.6	4.6	4.6	13.8	13.8	-10.5912	-10.8108	-10.5912	-10.8108	-32.6014	-20.2703	-100.1007917	3.39E+00	-4.93E-06	2.47E+01	-3.62E-05	6.81E+01	-9.94E-05	8.25E+01	-1.18E-04
(8-0)	FINAL	2.6251	2.7831	0	3.7583	4.3431	4.4815	3.5852	0.7354	6.8518	0.642	13.8	13.8	-11.9956	-5.9465	-10.6857	-16.3068	-32.5375	-20.2064	-0.0007535	1.98E+00	6.59E-01	1.62E+01	5.39E+00	5.74E+01	1.91E+01	7.70E+01	2.56E+01
(7-41)	INITIAL	0	0	0	4.6	4.6	4.6	4.6	4.6	4.6	4.6	13.8	13.8	-10.5912	-10.8108	-10.5912	-10.8108	-32.6014	-20.2703	-100.1007917	3.39E+00	-4.93E-06	2.47E+01	-3.62E-05	6.81E+01	-9.94E-05	8.25E+01	-1.18E-04
(7-41)	FINAL	1.8243	-0.3075	0	4.5951	6.2799	4.071	7.9557	2.5374	4.3612	0.823	13.8	13.8	-14.0318	-5.1844	-11.3554	-15.2744	-34.3695	-22.0384	-0.0007542	1.98E+00	6.59E-01	1.62E+01	5.38E+00	5.72E+01	1.90E+01	7.66E+01	2.55E+01
(6-29)	INITIAL	0	0	0	4.6	4.6	4.6	4.6	4.6	4.6	4.6	13.8	13.8	-10.5912	-10.8108	-10.5912	-10.8108	-32.6014	-20.2703	-100.1007917	3.39E+00	-4.93E-06	2.47E+01	-3.62E-05	6.81E+01	-9.94E-05	8.25E+01	-1.18E-04
(6-29)	FINAL	2.0468	-1.5415	0	3.6677	4.0512	4.1577	0.8902	2.5309	5.5782	0.5192	13.8	13.8	-15.1542	-10.0888	-12.8373	-15.6624	-36.5118	-24.1807	-0.0007554	1.90E+00	6.31E-01	1.57E+01	5.21E+00	5.69E+01	1.89E+01	7.72E+01	2.57E+01
(2-67)	INITIAL	0	0	0	4.6	4.6	4.6	4.6	4.6	4.6	4.6	13.8	13.8	-10.5912	-10.8108	-10.5912	-10.8108	-32.6014	-20.2703	-100.1007917	3.39E+00	-4.93E-06	2.47E+01	-3.62E-05	6.81E+01	-9.94E-05	8.25E+01	-1.18E-04
(2-67)	FINAL	1.8445	-1.1852	0	0.1181	4.2848	4.7402	1.7328	1.4204	7.9543	2.0239	13.8	13.8	-11.2833	-2.2857	-8.2052	-14.3567	-34.6062	-22.2751	-0.0007562	2.00E+00	6.63E-01	1.63E+01	5.42E+00	5.77E+01	1.92E+01	7.73E+01	2.57E+01
(10-71)	INITIAL	0	0	0	4.6	4.6	4.6	4.6	4.6	4.6	4.6	13.8	13.8	-10.5912	-10.8108	-10.5912	-10.8108	-32.6014	-20.2703	-100.1007917	3.39E+00	-4.93E-06	2.47E+01	-3.62E-05	6.81E+01	-9.94E-05	8.25E+01	-1.18E-04
(10-71)	FINAL	3.647	-0.0047	0	3.8856	2.7769	1.4903	8.8492	2.0256	4.6996	1.8745	13.8	13.8	-12.735	-5.5229	-7.9949	-14.4229	-33.4699	-21.1388	-0.0007586	1.93E+00	6.40E-01	1.58E+01	5.26E+00	5.69E+01	1.89E+01	7.69E+01	2.56E+01
(7-10)	INITIAL	0	0	0	4.6	4.6	4.6	4.6	4.6	4.6	4.6	13.8	13.8	-10.5912	-10.8108	-10.5912	-10.8108	-32.6014	-20.2703	-100.1007917	3.39E+00	-4.93E-06	2.47E+01	-3.62E-05	6.81E+01	-9.94E-05	8.25E+01	-1.18E-04
(7-10)	FINAL	3.5032	-2.3236	0	0.1855	4.2658	5.2602	0.1493	4.4378	9.4989	3.9954	13.8	13.8	-16.256	-9.7574	-9.5291	-12.0783	-35.5128	-23.1817	-0.0007604	1.89E+00	6.27E-01	1.56E+01	5.19E+00	5.73E+01	1.91E+01	7.81E+01	2.60E+01
(10-14)	INITIAL	0	0	0	4.6	4.6	4.6	4.6	4.6	4.6	4.6	13.8	13.8	-10.5912	-10.8108	-10.5912	-10.8108	-32.6014	-20.2703	-100.1007917	3.39E+00	-4.93E-06	2.47E+01	-3.62E-05	6.81E+01	-9.94E-05	8.25E+01	-1.18E-04
(10-14)	FINAL	2.7289	-0.2351	0	3.1673	0.462	2.8931	2.4467	0.3469	10.2806	3.3277	13.8	13.8	-12.7469	-7.7156	-8.866	-13.6282	-34.0142	-21.6831	-0.0007604	1.98E+00	6.59E-01	1.62E+01	5.39E+00	5.75E+01	1.91E+01	7.71E+01	2.56E+01
(6-21)	INITIAL	0	0	0	4.6	4.6	4.6	4.6	4.6	4.6	4.6	13.8	13.8	-10.5912	-10.8108	-10.5912	-10.8108	-32.6014	-20.2703	-100.1007917	3.39E+00	-4.93E-06	2.47E+01	-3.62E-05	6.81E+01	-9.94E-05	8.25E+01	-1.18E-04
(6-21)	FINAL	5.4723	1.2256	0	4.4939	3.0736	4.0102	8.3981	3.8728	5.2439	1.7291	13.8	13.8	-14.38	-7.4452	-11.3696	-13.9588	-33.0905	-20.7594	-0.0007615	1.88E+00	6.25E-01	1.56E+01	5.18E+00	5.76E+01	1.92E+01	7.88E+01	2.62E+01
(9-43)	INITIAL	0	0	0	4.6	4.6	4.6	4.6	4.6	4.6	4.6	13.8	13.8	-10.5912	-10.8108	-10.5912	-10.8108	-32.6014	-20.2703	-100.1007917	3.39E+00	-4.93E-06	2.47E+01	-3.62E-05	6.81E+01	-9.94E-05	8.25E+01	-1.18E-04
(9-43)	FINAL	0.4192	0.5201	0	4.0756	4.877	2.6677	5.9969	1.2227	5.8909	6.2365	13.8	13.8	-14.5557	-2.5673	-13.4912	-13.3385	-33.4932	-21.1621	-0.0007618	1.95E+00	6.49E-01	1.61E+01	5.36E+00	5.88E+01	1.96E+01	8.00E+01	2.67E+01
(2-81)	INITIAL	0	0	0	4.6	4.6	4.6	4.6	4.6	4.6	4.6	13.8	13.8	-10.5912	-10.8108	-10.5912	-10.8108	-32.6014	-20.2703	-100.1007917	3.39E+00	-4.93E-06	2.47E+01	-3.62E-05	6.81E+01	-9.94E-05	8.25E+01	-1.18E-04
(2-81)	FINAL	0.2169	-1.8371	0	2.723	5.4557	5.8052	3.4866	5.3388	4.206	1.2407	13.8	13.8	-11.7645	-5.4418	-7.8089	-15.0022	-35.759	-23.4279	-0.0007662	1.96E+00	6.50E-01	1.61E+01	5.33E+00	5.74E+01	1.91E+01	7.73E+01	2.57E+01
(9-39)	INITIAL	0	0	0	4.6	4.6	4.6	4.6	4.6	4.6	4.6	13.8	13.8	-10.5912	-10.8108	-10.5912	-10.8108	-32.6014	-20.2703	-100.1007917	3.39E+00	-4.93E-06	2.47E+01	-3.62E-05	6.81E+01	-9.94E-05	8.25E+01	-1.18E-04
(9-39)	FINAL	0.6741	-0.3165	0	2.7344	3.869	9.7657	4.1696	5.5411	4.1057	0.3828	13.8	13.8	-12.3042	-8.0365	-9.1899	-15.9085	-35.4345	-23.1034	-0.0007663	1.92E+00	6.37E-01	1.57E+01	5.23E+00	5.63E+01	1.87E+01	7.59E+01	2.53E+01
(3-95)	INITIAL	0	0	0	4.6	4.6	4.6	4.6	4.6	4.6	4.6	13.8	13.8	-10.5912	-10.8108	-10.5912	-10.8108	-32.6014	-20.2703	-100.1007917	3.39E+00	-4.93E-06	2.47E+01	-3.62E-05	6.81E+01	-9.94E-05	8.25E+01	-1.18E-04
(3-95)	FINAL	5.3565	1.3026	0	3.0244	4.7674	2.7324	4.7731	6.6921	4.6054	0.6436	13.8	13.8	-14.442	-8.3181	-10.1578	-13.4647	-33.7121	-21.381	-0.0007711	1.99E+00	6.60E-01	1.63E+01	5.42E+00	5.83E+01	1.94E+01	7.85E+01	2.61E+01
(2-43)	INITIAL	0	0	0	4.6	4.6	4.6	4.6	4.6	4.6	4.6	13.8	13.8	-10.5912	-10.8108	-10.5912	-10.8108	-32.6014	-20.2703	-100.1007917	3.39E+00	-4.93E-06	2.47E+01	-3.62E-05	6.81E+01	-9.94E-05	8.25E+01	-1.18E-04
(2-43)	FINAL	1.5968	-0.1859	0	5.5397	3.7533	7.0508	2.0801	8.9527	7.4475	0.5503	13.8	13.8	-12.5042	-3.2831	-10.4081	-14.5234	-34.9349	-22.6038	-0.0007719	1.90E+00	6.32E-01	1.57E+01	5.21E+00	5.67E+01	1.89E+01	7.68E+01	2.56E+01
(8-58)	INITIAL	0	0	0	4.6	4.6	4.6	4.6	4.6	4.6	4.6	13.8	13.8	-10.5912	-10.8108	-10.5912	-10.8108	-32.6014	-20.2703	-100.1007917	3.39E+00	-4.93E-06	2.47E+01	-3.62E-05	6.81E+01	-9.94E-05	8.25E+01	-1.18E-04
(8-58)	FINAL	3.1105	0.2761	0	1.5924	3.305	1.6294	3.2349	1.5489	6.6292	4.2018	13.8	13.8	-12.8425	-5.4751	-10.5234	-11.6546	-33.7634	-21.4323	-0.0007723	2.02E+00	6.71E-01	1.65E+01	5.49E+00	5.83E+01	1.94E+01	7.81E+01	2.60E+01
(9-8)	INITIAL	0	0	0	4.6	4.6	4.6	4.6	4.6	4.6	4.6	13.8	13.8	-10.5912	-10.8108	-10.5912	-10.8108	-32.6014	-20.2703	-100.1007917	3.39E+00	-4.93E-06	2.47E+01	-3.62E-05	6.81E+01	-9.94E-05	8.25E+01	-1.18E-04
(9-8)	FINAL	2.3708	0.9434	0	4.7208	4.5469	9.8546	3.8232	8.0222	5.5748	0.5873	13.8	13.8	-12.7221	-5.8677	-12.761	-14.7681	-33.6711	-21.34	-0.0007752	1.98E+00	6.60E-01	1.63E+01	5.41E+00	5.82E+01	1.94E+01	7.84E+01	2.61E+01
(9-5)	INITIAL	0	0	0	4.6	4.6	4.6	4.6	4.6	4.6	4.6	13.8	13.8	-10.5912	-10.8108	-10.5912	-10.8108	-32.6014	-20.2703	-100.1007917	3.39E+00	-4.93E-06	2.47E+01	-3.62E-05	6.81E+01	-9.94E-05	8.25E+01	-1.18E-04
(9-5)	FINAL	2.0115	2.135	0	0.231	3.0952	7.6244	5.5928	1.3327	4.0626	1.1922	13.8	13.8	-9.6341	-6.6599	-8.2791	-15.7956	-32.9947	-20.6636	-0.0007829	1.93E+00	6.43E-01	1.60E+01	5.31E+00	5.81E+01	1.93E+01	7.89E+01	2.62E+01
(9-90)	INITIAL	0	0	0	4.6	4.6	4.6	4.6	4.6	4.6	4.6	13.8	13.8	-10.5912	-10.8108	-10.5912	-10.8108	-32.6014	-20.2703	-100.1007917	3.39E+00	-4.93E-06	2.47E+01	-3.62E-05	6.81E+01	-9.94E-05	8.25E+01	-1.18E-04
(9-90)	FINAL	1.9852	-1.1208	0	4.3352	3.5961	6.6927	9.1546	3.5995	5.2433	2.1024	13.8	13.8	-13.82	-8.4911	-10.0493	-14.0885	-34.7888	-22.4577	-0.0007836	1.92E+00	6.37E-01	1.58E+01	5.25E+00	5.69E+01	1.89E+01	7.70E+01	2.56E+01
(8-90)	INITIAL	0	0	0	4.6	4.6	4.6	4.6	4.6	4.6	4.6	13.8	13.8	-10.5912	-10.8108	-10.5912	-10.8108	-32.6014	-20.2703	-100.1007917	3.39E+00	-4.93E-06	2.47E+01	-3.62E-05	6.81E+01	-9.94E-05	8.25E+01	-1.18E-04
(8-90)	FINAL	1.3901	0.0511	0	0.4941	5.4688	6.675	7.1271	2.6611	5.0991	2.2629	13.8	13.8	-12.2483	-4.7994	-8.0746	-12.3266	-33.76	-21.4289	-0.0007848	1.92E+00	6.39E-01	1.58E+01	5.26E+00	5.70E+01	1.90E+01	7.71E+01	2.57E+01
(9-1)	INITIAL	0	0	0	4.6	4.6	4.6	4.6	4.6	4.6	4.6	13.8	13.8	-10.5912	-10.8108	-10.5912	-10.8108	-32.6014	-20.2703	-100.1007917	3.39E+00	-4.93E-06	2.47E+01	-3.62E-05	6.81E+01	-9.94E-05	8.25E+01	-1.18E-04
(9-1)	FINAL	2.6398	-4.2679	0	0.2326	5.4727	0.4427	2.5807	8.3829	4.1633	3.2412	13.8	13.8	-16.5419	-4.6641	-6.9354	-12.5036	-37.6231	-25.292	-0.000785	1.92E+00	6.38E-01	1.58E+01	5.25E+00	5.72E+01	1.90E+01	7.75E+01	2.58E+01
(2-9)	INITIAL	0	0	0	4.6	4.6	4.6	4.6	4.6	4.6	4.6	13.8	13.8	-10.5912	-10.8108	-10.5912	-10.8108	-32.6014	-20.2703	-100.1007917	3.39E+00	-4.93E-06	2.47E+01	-3.62E-05	6.81E+01	-9.94E-05	8.25E+01	-1.18E-04
(2-9)	FINAL	3.1608	1.6391	0	3.1815	1.5305	0.5776	5.3597	6.5561	5.5634	2.925	13.8	13.8	-11.9681	-5.8061	-10.0503	-12.9004	-33.2872	-20.9561	-0.0007861	2.02E+00	6.70E-01	1.64E+01	5.44E+00	5.68E+01	1.89E+01	7.54E+01	2.51E+01
(6-63)	INITIAL	0	0	0	4.6	4.6	4.6	4.6	4.6	4.6	4.6	13.8	13.8	-10.5912	-10.8108	-10.5912	-10.8108	-32.6014	-20.2703	-100.1007917	3.39E+00	-4.93E-06	2.47E+01	-3.62E-05	6.81E+01	-9.94E-05	8.25E+01	-1.18E-04
(6-63)	FINAL	3.8454	-0.5888	0	1.4329	3.9765	4.1506	1.0778	5.2564	7.9065	2.5431	13.8	13.8	-13.6731	-3.1707	-10.5158	-13.6934	-34.0735	-21.7424	-0.000788	1.94E+00	6.45E-01	1.58E+01	5.25E+00	5.53E+01	1.84E+01	7.37E+01	2.46E+01
(6-42)	INITIAL	0	0	0	4.6	4.6	4.6	4.6	4.6	4.6	4.6	13.8	13.8	-10.5912	-10.8108	-10.5912	-10.8108	-32.6014	-20.2703	-100.1007917	3.39E+00	-4.93E-06	2.47E+01	-3.62E-05	6.81E+01	-9.94E-05	8.25E+01	-1.18E-04
(6-42)	FINAL	0.5074	-0.6591	0	0.7821	2.6086	7.2709	7.7902	1.2215	4.5637	1.4585	13.8	13.8	-12.9398	-5.345	-7.2992	-15.0998	-35.0798	-22.7487	-0.0007898	1.95E+00	6.49E-01	1.61E+01	5.36E+00	5.87E+01	1.95E+01	7.98E+01	2.65E+01
(5-19)	INITIAL	0	0	0	4.6	4.6	4.6	4.6	4.6	4.6	4.6	13.8	13.8	-10.5912	-10.8108	-10.5912	-10.8108	-32.6014	-20.2703	-100.1007917	3.39E+00	-4.93E-06	2.47E+01	-3.62E-05	6.81E+01	-9.94E-05	8.25E+01	-1.18E-04
(5-19)	FINAL	0.761	-3.67	0	0.0005	5.3467	13.3955	4.7378	7.0316	5.8784	2.6382	13.8	13.8	-16.753	-3.3833	-6.0423	-12.7956	-36.5734	-24.2423	-0.0007927	1.89E+00	6.28E-01	1.56E+01	5.18E+00	5.67E+01	1.89E+01	7.70E+01	2.56E+01
(5-95)	INITIAL	0	0	0	4.6	4.6	4.6	4.6	4.6	4.6	4.6	13.8	13.8	-10.5912	-10.8108	-10.5912	-10.8108	-32.6014	-20.2703	-100.1007917	3.39E+00	-4.93E-06	2.47E+01	-3.62E-05	6.81E+01	-9.94E-05	8.25E+01	-1.18E-04
(5-95)	FINAL	1.2731	0.782	0	0.5411	5.5038	0.7756	4.2073	0.6786	4.3475	2.344	13.8	13.8	-11.6892	-5.7204	-9.8338	-15.0326	-34.7954	-22.4643	-0.000793	2.02E+00	6.74E-01	1.64E+01	5.45E+00	5.61E+01	1.87E+01	7.41E+01	2.47E+01
(5-80)	INITIAL	0	0	0	4.6	4.6	4.6	4.6	4.6	4.6	4.6	13.8	13.8	-10.5912	-10.8108	-10.5912	-10.8108	-32.6014	-20.2703	-100.1007917	3.39E+00	-4.93E-06	2.47E+01	-3.62E-05	6.81E+01	-9.94E-05	8.25E+01	-1.18E-04
(5-80)	FINAL	-0.6191	-0.9473	0	2.1776	3.7002	1.9052	4.0098	2.5975	6.865	1.4992	13.8	13.8	-9.8969	-7.2072	-9.919	-14.9821	-35.968	-23.6369	-0.0007995	1.93E+00	6.43E-01	1.58E+01	5.26E+00	5.64E+01	1.88E+01	7.58E+01	2.52E+01
(2-89)	INITIAL	0	0	0	4.6	4.6	4.6	4.6	4.6	4.6	4.6	13.8	13.8	-10.5912	-10.8108	-10.5912	-10.8108	-32.6014	-20.2703	-100.1007917	3.39E+00	-4.93E-06	2.47E+01	-3.62E-05	6.81E+01	-9.94E-05	8.25E+01	-1.18E-04
(2-89)	FINAL	2.8383	-1.3812	0	0.1655	1.0691	2.4972	7.9907	9.3035	6.1119	5.1944	13.8	13.8	-15.9792	-5.3425	-9.9743	-11.113	-33.5403	-21.2092	-0.0007999	2.00E+00	6.63E-01	1.63E+01	5.43E+00	5.79E+01	1.93E+01	7.77E+01	2.59E+01
(4-28)	INITIAL	0	0	0	4.6	4.6	4.6	4.6	4.6	4.6	4.6	13.8	13.8	-10.5912	-10.8108	-10.5912	-10.8108	-32.6014	-20.2703	-100.1007917	3.39E+00	-4.93E-06	2.47E+01	-3.62E-05	6.81E+01	-9.94E-05	8.25E+01	-1.18E-04
(4-28)	FINAL	1.3008	3.2985	0	4.2586	0.2731	5.8249	5.3008	0.7015	7.2449	3.7655	13.8	13.8	-11.659	-3.8703	-15.4988	-15.9903	-33.4632	-21.1321	-0.0008007	2.03E+00	6.75E-01	1.65E+01	5.50E+00	5.81E+01	1.93E+01	7.76E+01	2.58E+01
(2-30)	INITIAL	0	0	0	4.6	4.6	4.6	4.6	4.6	4.6	4.6	13.8	13.8	-10.5912	-10.8108	-10.5912	-10.8108	-32.6014	-20.2703	-100.1007917	3.39E+00	-4.93E-06	2.47E+01	-3.62E-05	6.81E+01	-9.94E-05	8.25E+01	-1.18E-04
(2-30)	FINAL	3.7835	1.0237	0	2.7417	5.0301	2.5981	2.8542	7.9551	10.6571	1.959	13.8	13.8	-13.5005	-4.6511	-10.6939	-12.2365	-32.5508	-20.2197	-0.0008085	1.95E+00	6.47E-01	1.60E+01	5.30E+00	5.69E+01	1.89E+01	7.65E+01	2.55E+01
(5-5)	INITIAL	0	0	0	4.6	4.6	4.6	4.6	4.6	4.6	4.6	13.8	13.8	-10.5912	-10.8108	-10.5912	-10.8108	-32.6014	-20.2703	-100.1007917	3.39E+00	-4.93E-06	2.47E+01	-3.62E-05	6.81E+01	-9.94E-05	8.25E+01	-1.18E-04
(5-5)	FINAL	2.4081	-1.6493	0	2.1387	3.3958	4.4084	6.5765	3.2146	5.0959	1.7659	13.8	13.8	-14.4856	-9.6451	-11.2565	-14.5062	-36.1162	-23.7851	-0.000809	1.88E+00	6.27E-01	1.55E+01	5.16E+00	5.61E+01	1.87E+01	7.59E+01	2.53E+01
(10-27)	INITIAL	0	0	0	4.6	4.6	4.6	4.6	4.6	4.6	4.6	13.8	13.8	-10.5912	-10.8108	-10.5912	-10.8108	-32.6014	-20.2703	-100.1007917	3.39E+00	-4.93E-06	2.47E+01	-3.62E-05	6.81E+01	-9.94E-05	8.25E+01	-1.18E-04
(10-27)	FINAL	0.1494	-1.7832	0	2.8703	2.6098	7.0848	4.5435	6.7393	6.7422	3.2073	13.8	13.8	-14.9937	-5.0041	-14.588	-12.0112	-35.6125	-23.2814	-0.0008091	2.01E+00	6.67E-01	1.63E+01	5.43E+00	5.71E+01	1.90E+01	7.60E+01	2.53E+01
(10-91)	INITIAL	0	0	0	4.6	4.6	4.6	4.6	4.6	4.6	4.6	13.8	13.8	-10.5912	-10.8108	-10.5912	-10.8108	-32.6014	-20.2703	-100.1007917	3.39E+00	-4.93E-06	2.47E+01	-3.62E-05	6.81E+01	-9.94E-05	8.25E+01	-1.18E-04
(10-91)	FINAL	0.5685	1.3058	0	1.1619	5.0403	6.0983	7.4358	2.4265	4.675	6.5352	13.8	13.8	-11.5814	-5.0865	-9.2067	-14.0324	-33.7018	-21.3707	-0.0008101	1.92E+00	6.37E-01	1.59E+01	5.27E+00	5.82E+01	1.94E+01	7.94E+01	2.64E+01
(5-51)	INITIAL	0	0	0	4.6	4.6	4.6	4.6	4.6	4.6	4.6	13.8	13.8	-10.5912	-10.8108	-10.5912	-10.8108	-32.6014	-20.2703	-100.1007917	3.39E+00	-4.93E-06	2.47E+01	-3.62E-05	6.81E+01	-9.94E-05	8.25E+01	-1.18E-04
(5-51)	FINAL	1.4353	-1.2344	0	2.9823	6.108	0.7052	4.9275	4.6062	5.0853	1.9777	13.8	13.8	-13.1308	-5.904	-9.6488	-13.7702	-34.8609	-22.5298	-0.0008108	1.89E+00	6.28E-01	1.56E+01	5.20E+00	5.74E+01	1.91E+01	7.84E+01	2.61E+01
(3-53)	INITIAL	0	0	0	4.6	4.6	4.6	4.6	4.6	4.6	4.6	13.8	13.8	-10.5912	-10.8108	-10.5912	-10.8108	-32.6014	-20.2703	-100.1007917	3.39E+00	-4.93E-06	2.47E+01	-3.62E-05	6.81E+01	-9.94E-05	8.25E+01	-1.18E-04
(3-53)	FINAL	1.4554	-0.0838	0	4.3639	1.7387	1.5693	3.4899	3.8434	7.5334	2.2985	13.8	13.8	-11.2204	-4.1127	-10.3587	-12.4322	-33.9894	-21.6583	-0.0008122	1.92E+00	6.38E-01	1.59E+01	5.27E+00	5.78E+01	1.93E+01	7.87E+01	2.62E+01
(2-40)	INITIAL	0	0	0	4.6	4.6	4.6	4.6	4.6	4.6	4.6	13.8	13.8	-10.5912	-10.8108	-10.5912	-10.8108	-32.6014	-20.2703	-100.1007917	3.39E+00	-4.93E-06	2.47E+01	-3.62E-05	6.81E+01	-9.94E-05	8.25E+01	-1.18E-04
(2-40)	FINAL	4.2392	1.0605	0	1.3197	5.6737	3.7215	1.4311	3.9732	8.6979	1.2603	13.8	13.8	-13.9607	-7.7745	-9.0029	-15.011	-32.6738	-20.3427	-0.0008135	1.97E+00	6.54E-01	1.61E+01	5.36E+00	5.73E+01	1.91E+01	7.71E+01	2.56E+01
(2-79)	INITIAL	0	0	0	4.6	4.6	4.6	4.6	4.6	4.6	4.6	13.8	13.8	-10.5912	-10.8108	-10.5912	-10.8108	-32.6014	-20.2703	-100.1007917	3.39E+00	-4.93E-06	2.47E+01	-3.62E-05	6.81E+01	-9.94E-05	8.25E+01	-1.18E-04
(2-79)	FINAL	-0.5964	-1.8113	0	1.6662	2.2787	3.7328	4.7436	4.0751	5.1578	1.4292	13.8	13.8	-12.2299	-5.6242	-9.4396	-14.8967	-35.7194	-23.3883	-0.0008135	1.89E+00	6.29E-01	1.57E+01	5.21E+00	5.76E+01	1.92E+01	7.87E+01	2.62E+01
(4-17)	INITIAL	0	0	0	4.6	4.6	4.6	4.6	4.6	4.6	4.6	13.8	13.8	-10.5912	-10.8108	-10.5912	-10.8108	-32.6014	-20.2703	-100.1007917	3.39E+00	-4.93E-06	2.47E+01	-3.62E-05	6.81E+01	-9.94E-05	8.25E+01	-1.18E-04
(4-17)	FINAL	-1.6055	-5.2234	0	3.2961	1.9502	2.1032	5.9678	6.1395	5.302	2.6749	13.8	13.8	-12.5707	-8.8926	-8.5827	-13.6009	-38.9508	-26.6197	-0.0008144	1.98E+00	6.59E-01	1.62E+01	5.38E+00	5.70E+01	1.90E+01	7.63E+01	2.54E+01
(3-15)	INITIAL	0	0	0	4.6	4.6	4.6	4.6	4.6	4.6	4.6	13.8	13.8	-10.5912	-10.8108	-10.5912	-10.8108	-32.6014	-20.2703	-100.1007917	3.39E+00	-4.93E-06	2.47E+01	-3.62E-05	6.81E+01	-9.94E-05	8.25E+01	-1.18E-04
(3-15)	FINAL	0.8771	-2.5412	0	1.9123	2.8007	3.2209	1.891	5.8597	9.2907	2.2138	13.8	13.8	-12.1834	-8.7483	-8.6948	-14.1097	-35.9535	-23.6224	-0.0008177	1.91E+00	6.34E-01	1.57E+01	5.22E+00	5.68E+01	1.89E+01	7.70E+01	2.56E+01
(9-29)	INITIAL	0	0	0	4.6	4.6	4.6	4.6	4.6	4.6	4.6	13.8	13.8	-10.5912	-10.8108	-10.5912	-10.8108	-32.6014	-20.2703	-100.1007917	3.39E+00	-4.93E-06	2.47E+01	-3.62E-05	6.81E+01	-9.94E-05	8.25E+01	-1.18E-04
(9-29)	FINAL	3.7192	0.4753	0	3.2435	1.5131	8.0464	4.8472	6.7233	5.4237	2.1564	13.8	13.8	-13.5862	-5.1224	-11.2016	-14.1117	-33.0015	-20.6704	-0.0008201	1.90E+00	6.31E-01	1.57E+01	5.23E+00	5.81E+01	1.93E+01	7.95E+01	2.65E+01
(3-29)	INITIAL	0	0	0	4.6	4.6	4.6	4.6	4.6	4.6	4.6	13.8	13.8	-10.5912	-10.8108	-10.5912	-10.8108	-32.6014	-20.2703	-100.1007917	3.39E+00	-4.93E-06	2.47E+01	-3.62E-05	6.81E+01	-9.94E-05	8.25E+01	-1.18E-04
(3-29)	FINAL	4.3313	0.9816	0	3.6026	1.5672	1.4599	0.6844	4.7668	5.9534	1.7975	13.8	13.8	-11.1226	-0.0987	-9.9047	-14.3103	-33.4184	-21.0873	-0.0008215	1.95E+00	6.49E-01	1.59E+01	5.29E+00	5.56E+01	1.85E+01	7.42E+01	2.47E+01
(3-36)	INITIAL	0	0	0	4.6	4.6	4.6	4.6	4.6	4.6	4.6	13.8	13.8	-10.5912	-10.8108	-10.5912	-10.8108	-32.6014	-20.2703	-100.1007917	3.39E+00	-4.93E-06	2.47E+01	-3.62E-05	6.81E+01	-9.94E-05	8.25E+01	-1.18E-04
(3-36)	FINAL	6.5601	0.573	0	1.0649	5.2778	11.3571	3.9677	6.7448	5.79	1.617	13.8	13.8	-17.8737	-9.8278	-9.1991	-12.3085	-33.4062	-21.0751	-0.0008229	2.00E+00	6.66E-01	1.63E+01	5.42E+00	5.66E+01	1.88E+01	7.52E+01	2.50E+01
(3-1)	INITIAL	0	0	0	4.6	4.6	4.6	4.6	4.6	4.6	4.6	13.8	13.8	-10.5912	-10.8108	-10.5912	-10.8108	-32.6014	-20.2703	-100.1007917	3.39E+00	-4.93E-06	2.47E+01	-3.62E-05	6.81E+01	-9.94E-05	8.25E+01	-1.18E-04
(3-1)	FINAL	0.7435	-1.3743	0	1.8215	2.2585	4.3737	4.3699	0.5716	5.6995	6.6915	13.8	13.8	-11.4435	-7.9923	-9.0087	-13.5934	-36.2972	-23.9661	-0.0008301	1.92E+00	6.40E-01	1.58E+01	5.24E+00	5.62E+01	1.87E+01	7.55E+01	2.51E+01
(6-11)	INITIAL	0	0	0	4.6	4.6	4.6	4.6	4.6	4.6	4.6	13.8	13.8	-10.5912	-10.8108	-10.5912	-10.8108	-32.6014	-20.2703	-100.1007917	3.39E+00	-4.93E-06	2.47E+01	-3.62E-05	6.81E+01	-9.94E-05	8.25E+01	-1.18E-04
(6-11)	FINAL	4.8197	0.3287	0	3.8551	3.5444	13.5924	7.3628	1.9141	3.8854	1.0361	13.8	13.8	-14.3844	-7.4011	-10.5403	-14.0862	-35.1685	-22.8374	-0.0008303	2.05E+00	6.81E-01	1.66E+01	5.52E+00	5.72E+01	1.91E+01	7.57E+01	2.52E+01
(2-14)	INITIAL	0	0	0	4.6	4.6	4.6	4.6	4.6	4.6	4.6	13.8	13.8	-10.5912	-10.8108	-10.5912	-10.8108	-32.6014	-20.2703	-100.1007917	3.39E+00	-4.93E-06	2.47E+01	-3.62E-05	6.81E+01	-9.94E-05	8.25E+01	-1.18E-04
(2-14)	FINAL	0.159	-0.6461	0	3.8707	5.3933	6.7184	6.0601	2.5312	3.9378	0.4385	13.8	13.8	-12.5104	-7.4575	-10.8123	-15.5	-36.09	-23.7589	-0.000835	1.97E+00	6.56E-01	1.63E+01	5.41E+00	5.90E+01	1.96E+01	8.01E+01	2.67E+01
(10-57)	INITIAL	0	0	0	4.6	4.6	4.6	4.6	4.6	4.6	4.6	13.8	13.8	-10.5912	-10.8108	-10.5912	-10.8108	-32.6014	-20.2703	-100.1007917	3.39E+00	-4.93E-06	2.47E+01	-3.62E-05	6.81E+01	-9.94E-05	8.25E+01	-1.18E-04
(10-57)	FINAL	0.2477	-3.3295	0	3.85	2.274	0.1959	2.1659	10.2537	7.6021	0.7611	13.8	13.8	-15.2345	-6.93	-13.9315	-13.6029	-37.8006	-25.4695	-0.0008358	1.91E+00	6.35E-01	1.58E+01	5.25E+00	5.78E+01	1.92E+01	7.87E+01	2.62E+01
(6-17)	INITIAL	0	0	0	4.6	4.6	4.6	4.6	4.6	4.6	4.6	13.8	13.8	-10.5912	-10.8108	-10.5912	-10.8108	-32.6014	-20.2703	-100.1007917	3.39E+00	-4.93E-06	2.47E+01	-3.62E-05	6.81E+01	-9.94E-05	8.25E+01	-1.18E-04
(6-17)	FINAL	5.8673	5.5817	0	0.7059	0.3478	3.9689	12.2086	2.3448	5.1308	6.9294	13.8	13.8	-10.4196	-3.0328	-10.1723	-13.5666	-31.1044	-18.7733	-0.0008381	1.93E+00	6.39E-01	1.59E+01	5.27E+00	5.73E+01	1.91E+01	7.76E+01	2.59E+01
(5-8)	INITIAL	0	0	0	4.6	4.6	4.6	4.6	4.6	4.6	4.6	13.8	13.8	-10.5912	-10.8108	-10.5912	-10.8108	-32.6014	-20.2703	-100.1007917	3.39E+00	-4.93E-06	2.47E+01	-3.62E-05	6.81E+01	-9.94E-05	8.25E+01	-1.18E-04
(5-8)	FINAL	-0.2371	-1.6945	0	3.5939	3.0855	5.7304	2.7683	3.2196	7.0831	1.0556	13.8	13.8	-10.3942	-6.3565	-9.7633	-15.3	-35.9897	-23.6586	-0.000844	1.95E+00	6.47E-01	1.59E+01	5.28E+00	5.57E+01	1.85E+01	7.44E+01	2.48E+01
(8-87)	INITIAL	0	0	0	4.6	4.6	4.6	4.6	4.6	4.6	4.6	13.8	13.8	-10.5912	-10.8108	-10.5912	-10.8108	-32.6014	-20.2703	-100.1007917	3.39E+00	-4.93E-06	2.47E+01	-3.62E-05	6.81E+01	-9.94E-05	8.25E+01	-1.18E-04
(8-87)	FINAL	0.1683	-0.1514	0	0.7758	2.1192	6.6389	3.5797	10.6174	5.2232	0.3671	13.8	13.8	-10.8492	-7.497	-8.9424	-16.0002	-36.5523	-24.2212	-0.000845	2.00E+00	6.67E-01	1.62E+01	5.39E+00	5.56E+01	1.85E+01	7.34E+01	2.44E+01
(9-77)	INITIAL	0	0	0	4.6	4.6	4.6	4.6	4.6	4.6	4.6	13.8	13.8	-10.5912	-10.8108	-10.5912	-10.8108	-32.6014	-20.2703	-100.1007917	3.39E+00	-4.93E-06	2.47E+01	-3.62E-05	6.81E+01	-9.94E-05	8.25E+01	-1.18E-04
(9-77)	FINAL	6.1669	-0.1066	0	3.0342	2.3909	5.6196	3.8478	4.3583	3.7449	0.832	13.8	13.8	-15.3711	-7.9639	-8.7259	-15.5093	-35.2397	-22.9086	-0.000845	2.04E+00	6.78E-01	1.64E+01	5.48E+00	5.63E+01	1.88E+01	7.43E+01	2.48E+01
(2-5)	INITIAL	0	0	0	4.6	4.6	4.6	4.6	4.6	4.6	4.6	13.8	13.8	-10.5912	-10.8108	-10.5912	-10.8108	-32.6014	-20.2703	-100.1007917	3.39E+00	-4.93E-06	2.47E+01	-3.62E-05	6.81E+01	-9.94E-05	8.25E+01	-1.18E-04
(2-5)	FINAL	-2.131	-4.4735	0	2.6365	0.6689	0.5545	2.303	5.7623	7.9108	1.0336	13.8	13.8	-11.6717	-5.3502	-12.4566	-15.15	-39.2806	-26.9495	-0.0008563	1.86E+00	6.20E-01	1.54E+01	5.13E+00	5.63E+01	1.88E+01	7.67E+01	2.55E+01
(8-92)	INITIAL	0	0	0	4.6	4.6	4.6	4.6	4.6	4.6	4.6	13.8	13.8	-10.5912	-10.8108	-10.5912	-10.8108	-32.6014	-20.2703	-100.1007917	3.39E+00	-4.93E-06	2.47E+01	-3.62E-05	6.81E+01	-9.94E-05	8.25E+01	-1.18E-04
(8-92)	FINAL	-0.2871	-1.6395	0	4.3587	4.546	11.1565	3.7315	7.8143	7.8887	1.2441	13.8	13.8	-14.9118	-7.8173	-12.9521	-14.5269	-36.5647	-24.2336	-0.0008566	1.89E+00	6.29E-01	1.56E+01	5.20E+00	5.70E+01	1.90E+01	7.75E+01	2.58E+01
(10-72)	INITIAL	0	0	0	4.6	4.6	4.6	4.6	4.6	4.6	4.6	13.8	13.8	-10.5912	-10.8108	-10.5912	-10.8108	-32.6014	-20.2703	-100.1007917	3.39E+00	-4.93E-06	2.47E+01	-3.62E-05	6.81E+01	-9.94E-05	8.25E+01	-1.18E-04
(10-72)	FINAL	2.4157	-0.2861	0	3.6586	1.9778	3.415	3.4348	2.8458	4.9697	0.1805	13.8	13.8	-14.8056	-7.1613	-10.2039	-14.53	-36.1547	-23.8236	-0.0008606	1.94E+00	6.47E-01	1.58E+01	5.26E+00	5.52E+01	1.84E+01	7.35E+01	2.45E+01
(7-47)	INITIAL	0	0	0	4.6	4.6	4.6	4.6	4.6	4.6	4.6	13.8	13.8	-10.5912	-10.8108	-10.5912	-10.8108	-32.6014	-20.2703	-100.1007917	3.39E+00	-4.93E-06	2.47E+01	-3.62E-05	6.81E+01	-9.94E-05	8.25E+01	-1.18E-04
(7-47)	FINAL	1.3634	-2.3601	0	5.2047	1.6106	5.5797	1.3341	2.0962	5.5432	2.1234	13.8	13.8	-13.5462	-6.904	-9.087	-13.8603	-35.8559	-23.5248	-0.000864	1.93E+00	6.41E-01	1.58E+01	5.26E+00	5.67E+01	1.89E+01	7.65E+01	2.55E+01
(2-41)	INITIAL	0	0	0	4.6	4.6	4.6	4.6	4.6	4.6	4.6	13.8	13.8	-10.5912	-10.8108	-10.5912	-10.8108	-32.6014	-20.2703	-100.1007917	3.39E+00	-4.93E-06	2.47E+01	-3.62E-05	6.81E+01	-9.94E-05	8.25E+01	-1.18E-04
(2-41)	FINAL	0.1283	-2.5736	0	0.9123	5.6099	5.717	7.1324	3.215	5.473	3.1271	13.8	13.8	-12.6155	-4.4243	-9.3908	-12.984	-35.4497	-23.1186	-0.0008671	1.91E+00	6.34E-01	1.57E+01	5.21E+00	5.60E+01	1.86E+01	7.54E+01	2.51E+01
(10-45)	INITIAL	0	0	0	4.6	4.6	4.6	4.6	4.6	4.6	4.6	13.8	13.8	-10.5912	-10.8108	-10.5912	-10.8108	-32.6014	-20.2703	-100.1007917	3.39E+00	-4.93E-06	2.47E+01	-3.62E-05	6.81E+01	-9.94E-05	8.25E+01	-1.18E-04
(10-45)	FINAL	2.8852	1.3265	0	2.0661	2.6822	1.8577	2.2368	7.2548	6.0676	1.6514	13.8	13.8	-9.4107	-5.1054	-7.4585	-14.6585	-33.4119	-21.0808	-0.0008711	1.90E+00	6.31E-01	1.56E+01	5.20E+00	5.65E+01	1.88E+01	7.65E+01	2.55E+01
(7-44)	INITIAL	0	0	0	4.6	4.6	4.6	4.6	4.6	4.6	4.6	13.8	13.8	-10.5912	-10.8108	-10.5912	-10.8108	-32.6014	-20.2703	-100.1007917	3.39E+00	-4.93E-06	2.47E+01	-3.62E-05	6.81E+01	-9.94E-05	8.25E+01	-1.18E-04
(7-44)	FINAL	3.4309	-1.1424	0	5.5298	4.3847	4.9565	5.9788	0.1678	4.1247	1.3501	13.8	13.8	-14.6633	-6.3429	-10.2308	-14.2997	-35.2973	-22.9662	-0.0008759	2.02E+00	6.71E-01	1.65E+01	5.47E+00	5.79E+01	1.93E+01	7.74E+01	2.58E+01
(8-86)	INITIAL	0	0	0	4.6	4.6	4.6	4.6	4.6	4.6	4.6	13.8	13.8	-10.5912	-10.8108	-10.5912	-10.8108	-32.6014	-20.2703	-100.1007917	3.39E+00	-4.93E-06	2.47E+01	-3.62E-05	6.81E+01	-9.94E-05	8.25E+01	-1.18E-04
(8-86)	FINAL	1.4522	-1.8971	0	3.3874	5.4581	3.9393	4.2031	5.0143	4.8311	2.01	13.8	13.8	-13.5772	-7.3362	-9.6376	-13.488	-35.9264	-23.5953	-0.0008781	2.01E+00	6.68E-01	1.65E+01	5.48E+00	5.86E+01	1.95E+01	7.87E+01	2.62E+01
(7-12)	INITIAL	0	0	0	4.6	4.6	4.6	4.6	4.6	4.6	4.6	13.8	13.8	-10.5912	-10.8108	-10.5912	-10.8108	-32.6014	-20.2703	-100.1007917	3.39E+00	-4.93E-06	2.47E+01	-3.62E-05	6.81E+01	-9.94E-05	8.25E+01	-1.18E-04
(7-12)	FINAL	5.7753	1.705	0	1.1237	1.6774	10.3768	7.0268	7.2537	1.3742	0.6781	13.8	13.8	-14.6939	-9.4182	-9.4092	-14.2564	-36.4851	-24.154	-0.0008799	2.04E+00	6.79E-01	1.65E+01	5.51E+00	5.71E+01	1.90E+01	7.56E+01	2.52E+01
(3-64)	INITIAL	0	0	0	4.6	4.6	4.6	4.6	4.6	4.6	4.6	13.8	13.8	-10.5912	-10.8108	-10.5912	-10.8108	-32.6014	-20.2703	-100.1007917	3.39E+00	-4.93E-06	2.47E+01	-3.62E-05	6.81E+01	-9.94E-05	8.25E+01	-1.18E-04
(3-64)	FINAL	-0.3605	-3.3515	0	1.815	1.5843	2.1086	6.0015	0.3428	2.8926	0.9057	13.8	13.8	-11.8509	-6.1374	-7.0539	-15.4378	-38.9116	-26.5805	-0.0008947	2.00E+00	6.65E-01	1.64E+01	5.47E+00	5.91E+01	1.97E+01	7.99E+01	2.66E+01
(4-24)	INITIAL	0	0	0	4.6	4.6	4.6	4.6	4.6	4.6	4.6	13.8	13.8	-10.5912	-10.8108	-10.5912	-10.8108	-32.6014	-20.2703	-100.1007917	3.39E+00	-4.93E-06	2.47E+01	-3.62E-05	6.81E+01	-9.94E-05	8.25E+01	-1.18E-04
(4-24)	FINAL	0.6299	0.553	0	0.7469	0.9089	3.6596	5.381	2.3441	3.9572	2.6243	13.8	13.8	-8.0013	-6.6594	-8.0557	-14.4473	-35.5985	-23.2674	-0.0008951	1.97E+00	6.54E-01	1.62E+01	5.38E+00	5.83E+01	1.94E+01	7.89E+01	2.62E+01
(7-70)	INITIAL	0	0	0	4.6	4.6	4.6	4.6	4.6	4.6	4.6	13.8	13.8	-10.5912	-10.8108	-10.5912	-10.8108	-32.6014	-20.2703	-100.1007917	3.39E+00	-4.93E-06	2.47E+01	-3.62E-05	6.81E+01	-9.94E-05	8.25E+01	-1.18E-04
(7-70)	FINAL	4.1108	-0.6107	0	3.8062	5.3447	3.7336	2.3497	5.49	5.336	1.8677	13.8	13.8	-15.2823	-10.4399	-10.3999	-13.643	-34.6986	-22.3675	-0.0008969	1.94E+00	6.43E-01	1.59E+01	5.30E+00	5.76E+01	1.92E+01	7.80E+01	2.60E+01
(7-11)	INITIAL	0	0	0	4.6	4.6	4.6	4.6	4.6	4.6	4.6	13.8	13.8	-10.5912	-10.8108	-10.5912	-10.8108	-32.6014	-20.2703	-100.1007917	3.39E+00	-4.93E-06	2.47E+01	-3.62E-05	6.81E+01	-9.94E-05	8.25E+01	-1.18E-04
(7-11)	FINAL	1.9616	1.6275	0	3.9131	4.8855	4.1321	2.6984	1.3121	5.9794	0.1397	13.8	13.8	-11.2184	-7.2745	-11.4039	-15.4917	-34.4277	-22.0966	-0.0009012	1.91E+00	6.34E-01	1.57E+01	5.21E+00	5.65E+01	1.88E+01	7.63E+01	2.54E+01
(6-78)	INITIAL	0	0	0	4.6	4.6	4.6	4.6	4.6	4.6	4.6	13.8	13.8	-10.5912	-10.8108	-10.5912	-10.8108	-32.6014	-20.2703	-100.1007917	3.39E+00	-4.93E-06	2.47E+01	-3.62E-05	6.81E+01	-9.94E-05	8.25E+01	-1.18E-04
(6-78)	FINAL	-0.8836	-1.3334	0	4.6566	4.5754	2.8096	4.0894	4.778	6.3509	1.5043	13.8	13.8	-11.4406	-2.5337	-9.0944	-14.3592	-35.1481	-22.817	-0.0009018	1.93E+00	6.39E-01	1.58E+01	5.26E+00	5.72E+01	1.90E+01	7.74E+01	2.58E+01
(4-30)	INITIAL	0	0	0	4.6	4.6	4.6	4.6	4.6	4.6	4.6	13.8	13.8	-10.5912	-10.8108	-10.5912	-10.8108	-32.6014	-20.2703	-100.1007917	3.39E+00	-4.93E-06	2.47E+01	-3.62E-05	6.81E+01	-9.94E-05	8.25E+01	-1.18E-04
(4-30)	FINAL	-1.7332	-3.4554	0	4.2331	2.1859	1.0663	3.9183	0.8135	8.9186	5.1341	13.8	13.8	-12.3556	-4.0721	-11.9697	-13.3724	-36.2111	-23.88	-0.0009048	1.93E+00	6.39E-01	1.58E+01	5.25E+00	5.64E+01	1.88E+01	7.60E+01	2.53E+01
(8-2)	INITIAL	0	0	0	4.6	4.6	4.6	4.6	4.6	4.6	4.6	13.8	13.8	-10.5912	-10.8108	-10.5912	-10.8108	-32.6014	-20.2703	-100.1007917	3.39E+00	-4.93E-06	2.47E+01	-3.62E-05	6.81E+01	-9.94E-05	8.25E+01	-1.18E-04
(8-2)	FINAL	-0.8774	-3.0028	0	1.7913	5.5439	2.5401	10.4689	0.3438	4.5221	8.3401	13.8	13.8	-12.2836	-6.3487	-8.9895	-12.9849	-36.8797	-24.5486	-0.0009079	1.99E+00	6.59E-01	1.62E+01	5.37E+00	5.66E+01	1.88E+01	7.54E+01	2.51E+01
(6-69)	INITIAL	0	0	0	4.6	4.6	4.6	4.6	4.6	4.6	4.6	13.8	13.8	-10.5912	-10.8108	-10.5912	-10.8108	-32.6014	-20.2703	-100.1007917	3.39E+00	-4.93E-06	2.47E+01	-3.62E-05	6.81E+01	-9.94E-05	8.25E+01	-1.18E-04
(6-69)	FINAL	-0.462	-1.16	0	4.7529	3.5073	1.5359	1.613	3.837	9.3873	0.1423	13.8	13.8	-10.2687	-3.8436	-10.8817	-15.9776	-36.4079	-24.0768	-0.0009109	1.92E+00	6.37E-01	1.57E+01	5.23E+00	5.65E+01	1.88E+01	7.63E+01	2.54E+01
(10-30)	INITIAL	0	0	0	4.6	4.6	4.6	4.6	4.6	4.6	4.6	13.8	13.8	-10.5912	-10.8108	-10.5912	-10.8108	-32.6014	-20.2703	-100.1007917	3.39E+00	-4.93E-06	2.47E+01	-3.62E-05	6.81E+01	-9.94E-05	8.25E+01	-1.18E-04
(10-30)	FINAL	6.0223	3.1684	0	1.7849	3.9936	9.5917	4.1728	3.5566	5.5344	2.1581	13.8	13.8	-14.5635	-6.5979	-10.1415	-14.0351	-31.3524	-19.0213	-0.0009153	1.96E+00	6.50E-01	1.62E+01	5.37E+00	5.86E+01	1.95E+01	7.96E+01	2.65E+01
(7-52)	INITIAL	0	0	0	4.6	4.6	4.6	4.6	4.6	4.6	4.6	13.8	13.8	-10.5912	-10.8108	-10.5912	-10.8108	-32.6014	-20.2703	-100.1007917	3.39E+00	-4.93E-06	2.47E+01	-3.62E-05	6.81E+01	-9.94E-05	8.25E+01	-1.18E-04
(7-52)	FINAL	2.5709	1.4355	0	0.9236	2.9754	9.5965	4.0656	1.5186	10.3089	6.0318	13.8	13.8	-11.0626	-7.0476	-8.4072	-13.5496	-33.7028	-21.3717	-0.0009204	1.90E+00	6.31E-01	1.57E+01	5.22E+00	5.77E+01	1.92E+01	7.87E+01	2.62E+01
(7-46)	INITIAL	0	0	0	4.6	4.6	4.6	4.6	4.6	4.6	4.6	13.8	13.8	-10.5912	-10.8108	-10.5912	-10.8108	-32.6014	-20.2703	-100.1007917	3.39E+00	-4.93E-06	2.47E+01	-3.62E-05	6.81E+01	-9.94E-05	8.25E+01	-1.18E-04
(7-46)	FINAL	0.6053	1.2859	0	0.2262	6.217	1.6297	9.4971	7.5394	3.7904	0.7762	13.8	13.8	-11.1868	-5.9734	-7.3566	-14.9945	-33.7471	-21.416	-0.0009239	1.91E+00	6.33E-01	1.57E+01	5.21E+00	5.65E+01	1.88E+01	7.64E+01	2.54E+01
(3-6)	INITIAL	0	0	0	4.6	4.6	4.6	4.6	4.6	4.6	4.6	13.8	13.8	-10.5912	-10.8108	-10.5912	-10.8108	-32.6014	-20.2703	-100.1007917	3.39E+00	-4.93E-06	2.47E+01	-3.62E-05	6.81E+01	-9.94E-05	8.25E+01	-1.18E-04
(3-6)	FINAL	0.1877	-0.4213	0	2.1693	4.266	1.0643	9.5961	2.2194	4.6976	4.4968	13.8	13.8	-10.2615	-6.1448	-8.8602	-13.4232	-34.6879	-22.3568	-0.0009292	1.92E+00	6.37E-01	1.58E+01	5.26E+00	5.73E+01	1.91E+01	7.78E+01	2.59E+01
(6-22)	INITIAL	0	0	0	4.6	4.6	4.6	4.6	4.6	4.6	4.6	13.8	13.8	-10.5912	-10.8108	-10.5912	-10.8108	-32.6014	-20.2703	-100.1007917	3.39E+00	-4.93E-06	2.47E+01	-3.62E-05	6.81E+01	-9.94E-05	8.25E+01	-1.18E-04
(6-22)	FINAL	4.2774	0.2005	0	3.4444	6.1415	7.2999	1.938	3.6984	5.0356	1.3231	13.8	13.8	-15.2642	-6.133	-8.3424	-14.2717	-33.6688	-21.3377	-0.0009317	1.96E+00	6.51E-01	1.61E+01	5.37E+00	5.86E+01	1.95E+01	7.95E+01	2.65E+01
(9-33)	INITIAL	0	0	0	4.6	4.6	4.6	4.6	4.6	4.6	4.6	13.8	13.8	-10.5912	-10.8108	-10.5912	-10.8108	-32.6014	-20.2703	-100.1007917	3.39E+00	-4.93E-06	2.47E+01	-3.62E-05	6.81E+01	-9.94E-05	8.25E+01	-1.18E-04
(9-33)	FINAL	4.8815	0.2977	0	1.1212	3.7497	2.9829	3.8721	2.8367	4.6599	3.7897	13.8	13.8	-14.0461	-8.8233	-7.3273	-12.1239	-33.7407	-21.4096	-0.0009339	1.96E+00	6.49E-01	1.60E+01	5.33E+00	5.72E+01	1.90E+01	7.71E+01	2.56E+01
(2-90)	INITIAL	0	0	0	4.6	4.6	4.6	4.6	4.6	4.6	4.6	13.8	13.8	-10.5912	-10.8108	-10.5912	-10.8108	-32.6014	-20.2703	-100.1007917	3.39E+00	-4.93E-06	2.47E+01	-3.62E-05	6.81E+01	-9.94E-05	8.25E+01	-1.18E-04
(2-90)	FINAL	-1.8042	-4.1004	0	3.8593	2.2387	8.531	2.3936	4.7846	11.2104	1.8842	13.8	13.8	-12.7548	-5.6158	-8.3581	-14.19	-38.151	-25.8199	-0.0009395	1.93E+00	6.41E-01	1.57E+01	5.23E+00	5.53E+01	1.84E+01	7.39E+01	2.46E+01
(4-46)	INITIAL	0	0	0	4.6	4.6	4.6	4.6	4.6	4.6	4.6	13.8	13.8	-10.5912	-10.8108	-10.5912	-10.8108	-32.6014	-20.2703	-100.1007917	3.39E+00	-4.93E-06	2.47E+01	-3.62E-05	6.81E+01	-9.94E-05	8.25E+01	-1.18E-04
(4-46)	FINAL	5.4246	1.1369	0	3.8544	3.1725	3.3213	5.5822	3.7808	5.2685	2.0599	13.8	13.8	-15.0146	-7.9465	-9.6097	-14.036	-33.0137	-20.6826	-0.0009411	1.87E+00	6.21E-01	1.55E+01	5.16E+00	5.75E+01	1.92E+01	7.89E+01	2.63E+01
(6-53)	INITIAL	0	0	0	4.6	4.6	4.6	4.6	4.6	4.6	4.6	13.8	13.8	-10.5912	-10.8108	-10.5912	-10.8108	-32.6014	-20.2703	-100.1007917	3.39E+00	-4.93E-06	2.47E+01	-3.62E-05	6.81E+01	-9.94E-05	8.25E+01	-1.18E-04
(6-53)	FINAL	-0.9603	-1.8025	0	0.2351	5.8535	2.9217	8.4806	1.9668	5.5146	3.9805	13.8	13.8	-13.6642	-3.2718	-8.6484	-13.3557	-35.3143	-22.9832	-0.0009418	1.86E+00	6.20E-01	1.54E+01	5.13E+00	5.66E+01	1.89E+01	7.73E+01	2.57E+01
(9-9)	INITIAL	0	0	0	4.6	4.6	4.6	4.6	4.6	4.6	4.6	13.8	13.8	-10.5912	-10.8108	-10.5912	-10.8108	-32.6014	-20.2703	-100.1007917	3.39E+00	-4.93E-06	2.47E+01	-3.62E-05	6.81E+01	-9.94E-05	8.25E+01	-1.18E-04
(9-9)	FINAL	-1.9263	-1.7848	0	1.0024	4.9449	7.1438	4.1248	4.4395	11.244	1.7179	13.8	13.8	-9.5746	-3.1953	-7.5942	-14.5628	-36.1339	-23.8028	-0.0009483	1.88E+00	6.25E-01	1.56E+01	5.18E+00	5.74E+01	1.91E+01	7.86E+01	2.62E+01
(4-93)	INITIAL	0	0	0	4.6	4.6	4.6	4.6	4.6	4.6	4.6	13.8	13.8	-10.5912	-10.8108	-10.5912	-10.8108	-32.6014	-20.2703	-100.1007917	3.39E+00	-4.93E-06	2.47E+01	-3.62E-05	6.81E+01	-9.94E-05	8.25E+01	-1.18E-04
(4-93)	FINAL	3.9035	-0.4436	0	1.4839	1.7772	4.635	5.177	0.2725	4.3574	1.4838	13.8	13.8	-14.2712	-11.0795	-8.2442	-14.8024	-36.6455	-24.3144	-0.0009505	2.01E+00	6.68E-01	1.64E+01	5.44E+00	5.72E+01	1.90E+01	7.62E+01	2.53E+01
(8-74)	INITIAL	0	0	0	4.6	4.6	4.6	4.6	4.6	4.6	4.6	13.8	13.8	-10.5912	-10.8108	-10.5912	-10.8108	-32.6014	-20.2703	-100.1007917	3.39E+00	-4.93E-06	2.47E+01	-3.62E-05	6.81E+01	-9.94E-05	8.25E+01	-1.18E-04
(8-74)	FINAL	2.8565	0.9119	0	3.0556	4.2781	4.6111	3.6865	8.2143	7.9907	2.6734	13.8	13.8	-12.2213	-1.8424	-11.5662	-13.4969	-31.9589	-19.6278	-0.0009528	1.94E+00	6.45E-01	1.60E+01	5.30E+00	5.72E+01	1.90E+01	7.71E+01	2.57E+01
(9-89)	INITIAL	0	0	0	4.6	4.6	4.6	4.6	4.6	4.6	4.6	13.8	13.8	-10.5912	-10.8108	-10.5912	-10.8108	-32.6014	-20.2703	-100.1007917	3.39E+00	-4.93E-06	2.47E+01	-3.62E-05	6.81E+01	-9.94E-05	8.25E+01	-1.18E-04
(9-89)	FINAL	3.3696	0.1493	0	1.8571	1.6215	6.7844	6.2204	0.6611	5.9093	5.7308	13.8	13.8	-11.9947	-4.8305	-8.3064	-12.5399	-32.8032	-20.4721	-0.0009538	1.88E+00	6.26E-01	1.56E+01	5.18E+00	5.71E+01	1.90E+01	7.78E+01	2.59E+01
(6-81)	INITIAL	0	0	0	4.6	4.6	4.6	4.6	4.6	4.6	4.6	13.8	13.8	-10.5912	-10.8108	-10.5912	-10.8108	-32.6014	-20.2703	-100.1007917	3.39E+00	-4.93E-06	2.47E+01	-3.62E-05	6.81E+01	-9.94E-05	8.25E+01	-1.18E-04
(6-81)	FINAL	1.9909	0.0451	0	1.0277	5.1476	6.8347	6.157	10.4991	5.8455	3.0762	13.8	13.8	-14.1163	-5.4327	-11.0104	-13.0768	-33.0942	-20.7631	-0.0009555	1.88E+00	6.24E-01	1.55E+01	5.15E+00	5.64E+01	1.88E+01	7.66E+01	2.55E+01
(4-15)	INITIAL	0	0	0	4.6	4.6	4.6	4.6	4.6	4.6	4.6	13.8	13.8	-10.5912	-10.8108	-10.5912	-10.8108	-32.6014	-20.2703	-100.1007917	3.39E+00	-4.93E-06	2.47E+01	-3.62E-05	6.81E+01	-9.94E-05	8.25E+01	-1.18E-04
(4-15)	FINAL	-0.544	-3.637	0	0.2359	5.171	5.2091	7.4069	4.9558	5.9674	3.9757	13.8	13.8	-14.1349	-5.7002	-9.6742	-12.0451	-36.2093	-23.8782	-0.000961	1.88E+00	6.24E-01	1.56E+01	5.18E+00	5.74E+01	1.91E+01	7.85E+01	2.61E+01
(10-66)	INITIAL	0	0	0	4.6	4.6	4.6	4.6	4.6	4.6	4.6	13.8	13.8	-10.5912	-10.8108	-10.5912	-10.8108	-32.6014	-20.2703	-100.1007917	3.39E+00	-4.93E-06	2.47E+01	-3.62E-05	6.81E+01	-9.94E-05	8.25E+01	-1.18E-04
(10-66)	FINAL	6.6128	0.4411	0	5.3738	4.3682	3.3177	0.6192	3.0668	4.7432	2.1739	13.8	13.8	-15.6896	-7.6008	-9.6287	-13.6269	-32.9567	-20.6256	-0.0009672	1.92E+00	6.38E-01	1.58E+01	5.26E+00	5.73E+01	1.91E+01	7.77E+01	2.59E+01
(6-37)	INITIAL	0	0	0	4.6	4.6	4.6	4.6	4.6	4.6	4.6	13.8	13.8	-10.5912	-10.8108	-10.5912	-10.8108	-32.6014	-20.2703	-100.1007917	3.39E+00	-4.93E-06	2.47E+01	-3.62E-05	6.81E+01	-9.94E-05	8.25E+01	-1.18E-04
(6-37)	FINAL	1.0257	1.4157	0	2.2584	1.1475	3.0284	3.8941	1.371	5.2606	2.7922	13.8	13.8	-8.5192	-4.15	-8.2869	-15.5024	-34.2761	-21.945	-0.0009673	1.97E+00	6.54E-01	1.59E+01	5.31E+00	5.51E+01	1.84E+01	7.31E+01	2.44E+01
(4-92)	INITIAL	0	0	0	4.6	4.6	4.6	4.6	4.6	4.6	4.6	13.8	13.8	-10.5912	-10.8108	-10.5912	-10.8108	-32.6014	-20.2703	-100.1007917	3.39E+00	-4.93E-06	2.47E+01	-3.62E-05	6.81E+01	-9.94E-05	8.25E+01	-1.18E-04
(4-92)	FINAL	3.5748	1.4901	0	1.0954	1.2858	8.253	4.4359	4.6185	6.0339	4.6548	13.8	13.8	-11.8894	-4.8677	-9.1673	-11.2764	-33.2826	-20.9515	-0.0009692	1.93E+00	6.41E-01	1.60E+01	5.32E+00	5.90E+01	1.97E+01	8.08E+01	2.69E+01
(8-24)	INITIAL	0	0	0	4.6	4.6	4.6	4.6	4.6	4.6	4.6	13.8	13.8	-10.5912	-10.8108	-10.5912	-10.8108	-32.6014	-20.2703	-100.1007917	3.39E+00	-4.93E-06	2.47E+01	-3.62E-05	6.81E+01	-9.94E-05	8.25E+01	-1.18E-04
(8-24)	FINAL	5.7242	-0.7873	0	2.7277	2.505	8.5735	4.8454	6.2453	4.237	1.0037	13.8	13.8	-15.3095	-9.3151	-7.8733	-15.3521	-34.9011	-22.57	-0.0009769	1.90E+00	6.33E-01	1.56E+01	5.19E+00	5.56E+01	1.85E+01	7.48E+01	2.49E+01
(3-28)	INITIAL	0	0	0	4.6	4.6	4.6	4.6	4.6	4.6	4.6	13.8	13.8	-10.5912	-10.8108	-10.5912	-10.8108	-32.6014	-20.2703	-100.1007917	3.39E+00	-4.93E-06	2.47E+01	-3.62E-05	6.81E+01	-9.94E-05	8.25E+01	-1.18E-04
(3-28)	FINAL	6.4715	-0.6078	0	3.5898	0.588	2.8949	5.7168	5.7855	4.3705	2.5383	13.8	13.8	-16.6297	-8.9625	-7.9883	-13.478	-34.7365	-22.4054	-0.0009812	1.89E+00	6.28E-01	1.55E+01	5.16E+00	5.56E+01	1.85E+01	7.50E+01	2.50E+01
(4-18)	INITIAL	0	0	0	4.6	4.6	4.6	4.6	4.6	4.6	4.6	13.8	13.8	-10.5912	-10.8108	-10.5912	-10.8108	-32.6014	-20.2703	-100.1007917	3.39E+00	-4.93E-06	2.47E+01	-3.62E-05	6.81E+01	-9.94E-05	8.25E+01	-1.18E-04
(4-18)	FINAL	0.3212	-0.8574	0	4.3624	4.8337	3.6135	4.4197	6.249	5.1391	1.2657	13.8	13.8	-12.9565	-7.0138	-9.907	-14.811	-34.848	-22.5169	-0.0009813	1.96E+00	6.53E-01	1.61E+01	5.35E+00	5.73E+01	1.91E+01	7.71E+01	2.56E+01
(10-95)	INITIAL	0	0	0	4.6	4.6	4.6	4.6	4.6	4.6	4.6	13.8	13.8	-10.5912	-10.8108	-10.5912	-10.8108	-32.6014	-20.2703	-100.1007917	3.39E+00	-4.93E-06	2.47E+01	-3.62E-05	6.81E+01	-9.94E-05	8.25E+01	-1.18E-04
(10-95)	FINAL	2.715	-2.2861	0	4.7238	3.688	8.9724	4.2959	4.8833	5.9678	2.0907	13.8	13.8	-18.499	-6.2718	-13.2369	-12.4413	-35.9002	-23.5691	-0.0009835	2.01E+00	6.67E-01	1.62E+01	5.39E+00	5.56E+01	1.85E+01	7.34E+01	2.44E+01
(6-77)	INITIAL	0	0	0	4.6	4.6	4.6	4.6	4.6	4.6	4.6	13.8	13.8	-10.5912	-10.8108	-10.5912	-10.8108	-32.6014	-20.2703	-100.1007917	3.39E+00	-4.93E-06	2.47E+01	-3.62E-05	6.81E+01	-9.94E-05	8.25E+01	-1.18E-04
(6-77)	FINAL	-2.6059	-3.475	0	1.7969	2.1415	4.8278	5.7972	4.1651	3.9315	1.0854	13.8	13.8	-10.1702	-5.3917	-8.0808	-15.1782	-39.3824	-27.0513	-0.0009858	1.85E+00	6.17E-01	1.54E+01	5.14E+00	5.77E+01	1.92E+01	7.94E+01	2.64E+01
(5-68)	INITIAL	0	0	0	4.6	4.6	4.6	4.6	4.6	4.6	4.6	13.8	13.8	-10.5912	-10.8108	-10.5912	-10.8108	-32.6014	-20.2703	-100.1007917	3.39E+00	-4.93E-06	2.47E+01	-3.62E-05	6.81E+01	-9.94E-05	8.25E+01	-1.18E-04
(5-68)	FINAL	7.4451	3.2673	0	1.196	4.2665	7.5902	3.5493	0.5648	1.6882	0.2355	13.8	13.8	-13.5028	-8.8268	-7.2919	-16.0547	-32.2567	-19.9256	-0.0009876	1.92E+00	6.38E-01	1.58E+01	5.24E+00	5.74E+01	1.91E+01	7.81E+01	2.60E+01
(4-70)	INITIAL	0	0	0	4.6	4.6	4.6	4.6	4.6	4.6	4.6	13.8	13.8	-10.5912	-10.8108	-10.5912	-10.8108	-32.6014	-20.2703	-100.1007917	3.39E+00	-4.93E-06	2.47E+01	-3.62E-05	6.81E+01	-9.94E-05	8.25E+01	-1.18E-04
(4-70)	FINAL	3.3445	-1.4348	0	0.1513	3.6372	5.4254	11.2875	5.2225	2.3095	3.6883	13.8	13.8	-14.2434	-5.0234	-7.6344	-11.8089	-35.9237	-23.5926	-0.0009897	1.89E+00	6.29E-01	1.57E+01	5.22E+00	5.82E+01	1.94E+01	7.99E+01	2.66E+01
(5-48)	INITIAL	0	0	0	4.6	4.6	4.6	4.6	4.6	4.6	4.6	13.8	13.8	-10.5912	-10.8108	-10.5912	-10.8108	-32.6014	-20.2703	-100.1007917	3.39E+00	-4.93E-06	2.47E+01	-3.62E-05	6.81E+01	-9.94E-05	8.25E+01	-1.18E-04
(5-48)	FINAL	-1.4436	-4.6878	0	5.4929	2.869	2.4893	8.9639	4.4095	3.5495	0.7729	13.8	13.8	-13.1863	-6.0975	-10.235	-15.2775	-39.1723	-26.8412	-0.0009901	1.99E+00	6.60E-01	1.63E+01	5.43E+00	5.88E+01	1.96E+01	7.94E+01	2.64E+01
(3-86)	INITIAL	0	0	0	4.6	4.6	4.6	4.6	4.6	4.6	4.6	13.8	13.8	-10.5912	-10.8108	-10.5912	-10.8108	-32.6014	-20.2703	-100.1007917	3.39E+00	-4.93E-06	2.47E+01	-3.62E-05	6.81E+01	-9.94E-05	8.25E+01	-1.18E-04
(3-86)	FINAL	2.0232	1.7028	0	2.5119	0.0842	10.512	5.4802	8.9966	4.6467	2.3928	13.8	13.8	-8.6281	-5.0793	-8.3338	-13.8405	-33.1916	-20.8605	-0.0009905	1.91E+00	6.34E-01	1.58E+01	5.25E+00	5.81E+01	1.93E+01	7.93E+01	2.64E+01
(2-61)	INITIAL	0	0	0	4.6	4.6	4.6	4.6	4.6	4.6	4.6	13.8	13.8	-10.5912	-10.8108	-10.5912	-10.8108	-32.6014	-20.2703	-100.1007917	3.39E+00	-4.93E-06	2.47E+01	-3.62E-05	6.81E+01	-9.94E-05	8.25E+01	-1.18E-04
(2-61)	FINAL	6.031	1.9506	0	0.626	3.1341	4.8954	1.5067	5.0437	5.3784	1.3167	13.8	13.8	-15.2239	-6.6622	-7.7829	-13.975	-34.4118	-22.0807	-0.0009977	1.99E+00	6.62E-01	1.64E+01	5.46E+00	5.96E+01	1.99E+01	8.09E+01	2.70E+01
(10-89)	INITIAL	0	0	0	4.6	4.6	4.6	4.6	4.6	4.6	4.6	13.8	13.8	-10.5912	-10.8108	-10.5912	-10.8108	-32.6014	-20.2703	-100.1007917	3.39E+00	-4.93E-06	2.47E+01	-3.62E-05	6.81E+01	-9.94E-05	8.25E+01	-1.18E-04
(10-89)	FINAL	4.0194	-2.4563	0	2.2549	3.4653	7.6474	0.7041	5.3852	5.5495	2.6252	13.8	13.8	-15.255	-7.208	-7.2138	-13.6385	-35.6639	-23.3328	-0.0010077	1.87E+00	6.21E-01	1.55E+01	5.16E+00	5.76E+01	1.92E+01	7.92E+01	2.64E+01
(5-53)	INITIAL	0	0	0	4.6	4.6	4.6	4.6	4.6	4.6	4.6	13.8	13.8	-10.5912	-10.8108	-10.5912	-10.8108	-32.6014	-20.2703	-100.1007917	3.39E+00	-4.93E-06	2.47E+01	-3.62E-05	6.81E+01	-9.94E-05	8.25E+01	-1.18E-04
(5-53)	FINAL	-0.4421	0.4983	0	1.7932	4.8464	2.6885	5.4859	2.4694	4.2816	1.0494	13.8	13.8	-10.3241	-6.3634	-9.0396	-15.6875	-34.398	-22.0669	-0.0010167	1.94E+00	6.44E-01	1.60E+01	5.30E+00	5.78E+01	1.92E+01	7.84E+01	2.61E+01
(3-61)	INITIAL	0	0	0	4.6	4.6	4.6	4.6	4.6	4.6	4.6	13.8	13.8	-10.5912	-10.8108	-10.5912	-10.8108	-32.6014	-20.2703	-100.1007917	3.39E+00	-4.93E-06	2.47E+01	-3.62E-05	6.81E+01	-9.94E-05	8.25E+01	-1.18E-04
(3-61)	FINAL	2.4017	-2.8218	0	3.7867	4.3525	4.4684	2.9545	1.5583	3.9348	2.833	13.8	13.8	-14.7849	-4.4891	-8.5502	-13.0022	-36.6085	-24.2774	-0.0010264	2.00E+00	6.64E-01	1.62E+01	5.38E+00	5.60E+01	1.87E+01	7.43E+01	2.48E+01
(7-74)	INITIAL	0	0	0	4.6	4.6	4.6	4.6	4.6	4.6	4.6	13.8	13.8	-10.5912	-10.8108	-10.5912	-10.8108	-32.6014	-20.2703	-100.1007917	3.39E+00	-4.93E-06	2.47E+01	-3.62E-05	6.81E+01	-9.94E-05	8.25E+01	-1.18E-04
(7-74)	FINAL	3.753	0.7836	0	2.2395	4.6416	1.5023	2.3567	2.1104	7.852	2.1037	13.8	13.8	-15.989	-7.6397	-10.2663	-14.2339	-32.5761	-20.245	-0.0010265	1.98E+00	6.56E-01	1.61E+01	5.35E+00	5.64E+01	1.88E+01	7.52E+01	2.50E+01
(6-46)	INITIAL	0	0	0	4.6	4.6	4.6	4.6	4.6	4.6	4.6	13.8	13.8	-10.5912	-10.8108	-10.5912	-10.8108	-32.6014	-20.2703	-100.1007917	3.39E+00	-4.93E-06	2.47E+01	-3.62E-05	6.81E+01	-9.94E-05	8.25E+01	-1.18E-04
(6-46)	FINAL	2.0623	1.1992	0	1.9251	6.27	1.6991	5.09	11.6058	6.2294	1.1321	13.8	13.8	-13.5762	-4.0974	-10.9659	-13.4085	-32.7772	-20.4461	-0.0010273	1.91E+00	6.36E-01	1.58E+01	5.26E+00	5.79E+01	1.93E+01	7.88E+01	2.62E+01
(3-85)	INITIAL	0	0	0	4.6	4.6	4.6	4.6	4.6	4.6	4.6	13.8	13.8	-10.5912	-10.8108	-10.5912	-10.8108	-32.6014	-20.2703	-100.1007917	3.39E+00	-4.93E-06	2.47E+01	-3.62E-05	6.81E+01	-9.94E-05	8.25E+01	-1.18E-04
(3-85)	FINAL	-0.065	-3.5971	0	2.3441	5.5715	2.7491	7.5216	3.394	5.1414	2.3329	13.8	13.8	-13.3038	-3.8633	-9.9272	-13.6629	-37.0125	-24.6814	-0.0010292	1.88E+00	6.25E-01	1.55E+01	5.14E+00	5.57E+01	1.86E+01	7.54E+01	2.51E+01
(3-16)	INITIAL	0	0	0	4.6	4.6	4.6	4.6	4.6	4.6	4.6	13.8	13.8	-10.5912	-10.8108	-10.5912	-10.8108	-32.6014	-20.2703	-100.1007917	3.39E+00	-4.93E-06	2.47E+01	-3.62E-05	6.81E+01	-9.94E-05	8.25E+01	-1.18E-04
(3-16)	FINAL	3.7838	-0.1137	0	2.9838	6.7227	8.7462	0.8357	7.5113	5.4781	0.2175	13.8	13.8	-16.0913	-9.4249	-11.0115	-15.0584	-35.0359	-22.7048	-0.0010361	1.96E+00	6.50E-01	1.59E+01	5.28E+00	5.52E+01	1.84E+01	7.34E+01	2.44E+01
(3-77)	INITIAL	0	0	0	4.6	4.6	4.6	4.6	4.6	4.6	4.6	13.8	13.8	-10.5912	-10.8108	-10.5912	-10.8108	-32.6014	-20.2703	-100.1007917	3.39E+00	-4.93E-06	2.47E+01	-3.62E-05	6.81E+01	-9.94E-05	8.25E+01	-1.18E-04
(3-77)	FINAL	1.3779	0.8723	0	4.131	1.7548	5.1489	6.4811	1.8709	4.1135	2.423	13.8	13.8	-10.5183	-5.166	-9.791	-14.3383	-34.254	-21.9229	-0.0010365	2.02E+00	6.70E-01	1.63E+01	5.41E+00	5.57E+01	1.85E+01	7.35E+01	2.45E+01
(10-97)	INITIAL	0	0	0	4.6	4.6	4.6	4.6	4.6	4.6	4.6	13.8	13.8	-10.5912	-10.8108	-10.5912	-10.8108	-32.6014	-20.2703	-100.1007917	3.39E+00	-4.93E-06	2.47E+01	-3.62E-05	6.81E+01	-9.94E-05	8.25E+01	-1.18E-04
(10-97)	FINAL	-0.1324	-2.1576	0	4.4694	4.8344	4.4248	3.9408	6.9573	3.1702	0.2391	13.8	13.8	-12.8557	-6.4313	-9.7128	-14.3288	-37.2631	-24.932	-0.0010391	1.93E+00	6.41E-01	1.58E+01	5.25E+00	5.62E+01	1.87E+01	7.56E+01	2.51E+01
(2-12)	INITIAL	0	0	0	4.6	4.6	4.6	4.6	4.6	4.6	4.6	13.8	13.8	-10.5912	-10.8108	-10.5912	-10.8108	-32.6014	-20.2703	-100.1007917	3.39E+00	-4.93E-06	2.47E+01	-3.62E-05	6.81E+01	-9.94E-05	8.25E+01	-1.18E-04
(2-12)	FINAL	2.8719	-0.9792	0	0.1537	2.2085	6.7384	4.8966	6.8446	5.3025	2.652	13.8	13.8	-11.3946	-7.4235	-7.8723	-13.6986	-35.1515	-22.8204	-0.0010394	1.89E+00	6.28E-01	1.55E+01	5.15E+00	5.52E+01	1.84E+01	7.42E+01	2.47E+01
(7-58)	INITIAL	0	0	0	4.6	4.6	4.6	4.6	4.6	4.6	4.6	13.8	13.8	-10.5912	-10.8108	-10.5912	-10.8108	-32.6014	-20.2703	-100.1007917	3.39E+00	-4.93E-06	2.47E+01	-3.62E-05	6.81E+01	-9.94E-05	8.25E+01	-1.18E-04
(7-58)	FINAL	0.911	-4.2404	0	2.1942	3.3808	1.8959	3.1267	8.3882	6.0906	4.3428	13.8	13.8	-14.2983	-5.3079	-8.8843	-11.9066	-36.2759	-23.9448	-0.0010465	1.92E+00	6.36E-01	1.58E+01	5.26E+00	5.79E+01	1.93E+01	7.89E+01	2.63E+01
(6-91)	INITIAL	0	0	0	4.6	4.6	4.6	4.6	4.6	4.6	4.6	13.8	13.8	-10.5912	-10.8108	-10.5912	-10.8108	-32.6014	-20.2703	-100.1007917	3.39E+00	-4.93E-06	2.47E+01	-3.62E-05	6.81E+01	-9.94E-05	8.25E+01	-1.18E-04
(6-91)	FINAL	4.1892	2.9462	0	3.5955	3.2698	7.7195	2.8683	3.8858	9.5629	0.5479	13.8	13.8	-13.2708	-4.6155	-9.4783	-15.3217	-32.2875	-19.9564	-0.0010474	1.99E+00	6.62E-01	1.64E+01	5.45E+00	5.91E+01	1.97E+01	7.99E+01	2.66E+01
(7-40)	INITIAL	0	0	0	4.6	4.6	4.6	4.6	4.6	4.6	4.6	13.8	13.8	-10.5912	-10.8108	-10.5912	-10.8108	-32.6014	-20.2703	-100.1007917	3.39E+00	-4.93E-06	2.47E+01	-3.62E-05	6.81E+01	-9.94E-05	8.25E+01	-1.18E-04
(7-40)	FINAL	2.2852	-1.826	0	4.9164	3.6234	6.6866	4.3916	4.873	5.1912	2.6596	13.8	13.8	-12.9883	-6.0651	-10.1937	-13.0972	-34.7309	-22.3998	-0.0010484	1.96E+00	6.49E-01	1.60E+01	5.33E+00	5.76E+01	1.92E+01	7.77E+01	2.59E+01
(9-86)	INITIAL	0	0	0	4.6	4.6	4.6	4.6	4.6	4.6	4.6	13.8	13.8	-10.5912	-10.8108	-10.5912	-10.8108	-32.6014	-20.2703	-100.1007917	3.39E+00	-4.93E-06	2.47E+01	-3.62E-05	6.81E+01	-9.94E-05	8.25E+01	-1.18E-04
(9-86)	FINAL	3.6039	-0.66	0	3.2925	4.9585	3.8051	2.6229	6.542	5.4391	2.4002	13.8	13.8	-13.4979	-5.3923	-10.4229	-13.6736	-33.7595	-21.4284	-0.001051	1.96E+00	6.50E-01	1.59E+01	5.29E+00	5.56E+01	1.85E+01	7.40E+01	2.46E+01
(3-30)	INITIAL	0	0	0	4.6	4.6	4.6	4.6	4.6	4.6	4.6	13.8	13.8	-10.5912	-10.8108	-10.5912	-10.8108	-32.6014	-20.2703	-100.1007917	3.39E+00	-4.93E-06	2.47E+01	-3.62E-05	6.81E+01	-9.94E-05	8.25E+01	-1.18E-04
(3-30)	FINAL	-0.1209	0.879	0	1.1849	5.061	2.7807	5.7278	5.486	7.201	0.9491	13.8	13.8	-12.9038	-4.663	-10.6891	-13.6302	-34.2872	-21.9561	-0.001057	1.90E+00	6.32E-01	1.58E+01	5.24E+00	5.82E+01	1.94E+01	7.97E+01	2.65E+01
(8-3)	INITIAL	0	0	0	4.6	4.6	4.6	4.6	4.6	4.6	4.6	13.8	13.8	-10.5912	-10.8108	-10.5912	-10.8108	-32.6014	-20.2703	-100.1007917	3.39E+00	-4.93E-06	2.47E+01	-3.62E-05	6.81E+01	-9.94E-05	8.25E+01	-1.18E-04
(8-3)	FINAL	0.8154	-3.4027	0	5.1337	4.1761	0.9531	7.8062	3.0774	5.8049	2.9109	13.8	13.8	-15.5341	-5.705	-10.2711	-12.5616	-35.9622	-23.6311	-0.0010572	1.90E+00	6.32E-01	1.57E+01	5.22E+00	5.73E+01	1.91E+01	7.79E+01	2.59E+01
(5-2)	INITIAL	0	0	0	4.6	4.6	4.6	4.6	4.6	4.6	4.6	13.8	13.8	-10.5912	-10.8108	-10.5912	-10.8108	-32.6014	-20.2703	-100.1007917	3.39E+00	-4.93E-06	2.47E+01	-3.62E-05	6.81E+01	-9.94E-05	8.25E+01	-1.18E-04
(5-2)	FINAL	1.4711	-3.553	0	1.6154	4.6391	6.2035	5.7607	5.4084	2.3777	1.6563	13.8	13.8	-15.1309	-8.9219	-8.2411	-14.2451	-39.1075	-26.7764	-0.001066	2.02E+00	6.73E-01	1.63E+01	5.43E+00	5.58E+01	1.86E+01	7.36E+01	2.45E+01
(7-86)	INITIAL	0	0	0	4.6	4.6	4.6	4.6	4.6	4.6	4.6	13.8	13.8	-10.5912	-10.8108	-10.5912	-10.8108	-32.6014	-20.2703	-100.1007917	3.39E+00	-4.93E-06	2.47E+01	-3.62E-05	6.81E+01	-9.94E-05	8.25E+01	-1.18E-04
(7-86)	FINAL	-1.0458	-2.9449	0	3.7694	5.8749	4.5537	5.205	2.9168	5.6404	1.3182	13.8	13.8	-15.5056	-6.717	-10.8123	-13.7584	-36.6225	-24.2914	-0.0010722	1.95E+00	6.48E-01	1.60E+01	5.31E+00	5.72E+01	1.90E+01	7.69E+01	2.56E+01
(6-44)	INITIAL	0	0	0	4.6	4.6	4.6	4.6	4.6	4.6	4.6	13.8	13.8	-10.5912	-10.8108	-10.5912	-10.8108	-32.6014	-20.2703	-100.1007917	3.39E+00	-4.93E-06	2.47E+01	-3.62E-05	6.81E+01	-9.94E-05	8.25E+01	-1.18E-04
(6-44)	FINAL	1.7476	-0.1779	0	2.0868	4.4616	8.1445	5.2994	6.7267	4.4384	0.6604	13.8	13.8	-16.3161	-9.4418	-11.3037	-15.3838	-35.9162	-23.5851	-0.0010839	2.01E+00	6.68E-01	1.63E+01	5.43E+00	5.70E+01	1.90E+01	7.59E+01	2.52E+01
(2-3)	INITIAL	0	0	0	4.6	4.6	4.6	4.6	4.6	4.6	4.6	13.8	13.8	-10.5912	-10.8108	-10.5912	-10.8108	-32.6014	-20.2703	-100.1007917	3.39E+00	-4.93E-06	2.47E+01	-3.62E-05	6.81E+01	-9.94E-05	8.25E+01	-1.18E-04
(2-3)	FINAL	-1.0761	-3.2873	0	2.2823	3.7902	6.9514	6.1312	3.0799	4.1715	2.1096	13.8	13.8	-10.5849	-5.9784	-7.0781	-14.1691	-37.2847	-24.9536	-0.001106	1.89E+00	6.29E-01	1.57E+01	5.22E+00	5.81E+01	1.93E+01	7.96E+01	2.65E+01
(3-26)	INITIAL	0	0	0	4.6	4.6	4.6	4.6	4.6	4.6	4.6	13.8	13.8	-10.5912	-10.8108	-10.5912	-10.8108	-32.6014	-20.2703	-100.1007917	3.39E+00	-4.93E-06	2.47E+01	-3.62E-05	6.81E+01	-9.94E-05	8.25E+01	-1.18E-04
(3-26)	FINAL	2.7533	-1.4518	0	6.1484	3.4507	7.3864	0.3984	2.6363	13.4158	0.4363	13.8	13.8	-16.6941	-8.6917	-11.6481	-15.0085	-35.64	-23.3089	-0.0011115	1.92E+00	6.37E-01	1.58E+01	5.26E+00	5.76E+01	1.92E+01	7.83E+01	2.60E+01
(4-37)	INITIAL	0	0	0	4.6	4.6	4.6	4.6	4.6	4.6	4.6	13.8	13.8	-10.5912	-10.8108	-10.5912	-10.8108	-32.6014	-20.2703	-100.1007917	3.39E+00	-4.93E-06	2.47E+01	-3.62E-05	6.81E+01	-9.94E-05	8.25E+01	-1.18E-04
(4-37)	FINAL	5.0571	3.6531	0	1.8946	3.506	3.2246	3.607	2.2681	1.923	0.042	13.8	13.8	-12.113	-9.0108	-10.6859	-15.9399	-34.0565	-21.7254	-0.0011132	1.88E+00	6.25E-01	1.55E+01	5.15E+00	5.59E+01	1.86E+01	7.56E+01	2.52E+01
(8-9)	INITIAL	0	0	0	4.6	4.6	4.6	4.6	4.6	4.6	4.6	13.8	13.8	-10.5912	-10.8108	-10.5912	-10.8108	-32.6014	-20.2703	-100.1007917	3.39E+00	-4.93E-06	2.47E+01	-3.62E-05	6.81E+01	-9.94E-05	8.25E+01	-1.18E-04
(8-9)	FINAL	1.886	-0.1797	0	1.3793	3.7358	4.0246	5.7473	0.9489	5.0224	2.1422	13.8	13.8	-11.1715	-8.1541	-8.4708	-14.506	-33.8187	-21.4876	-0.0011222	1.92E+00	6.37E-01	1.58E+01	5.26E+00	5.77E+01	1.92E+01	7.84E+01	2.61E+01
(9-51)	INITIAL	0	0	0	4.6	4.6	4.6	4.6	4.6	4.6	4.6	13.8	13.8	-10.5912	-10.8108	-10.5912	-10.8108	-32.6014	-20.2703	-100.1007917	3.39E+00	-4.93E-06	2.47E+01	-3.62E-05	6.81E+01	-9.94E-05	8.25E+01	-1.18E-04
(9-51)	FINAL	0.8676	-2.728	0	0.2174	5.2131	1.0269	9.4083	5.3634	4.5933	1.6002	13.8	13.8	-12.7427	-8.4715	-9.8333	-14.6062	-36.3036	-23.9725	-0.0011231	1.91E+00	6.33E-01	1.57E+01	5.20E+00	5.65E+01	1.88E+01	7.63E+01	2.54E+01
(4-51)	INITIAL	0	0	0	4.6	4.6	4.6	4.6	4.6	4.6	4.6	13.8	13.8	-10.5912	-10.8108	-10.5912	-10.8108	-32.6014	-20.2703	-100.1007917	3.39E+00	-4.93E-06	2.47E+01	-3.62E-05	6.81E+01	-9.94E-05	8.25E+01	-1.18E-04
(4-51)	FINAL	2.4527	2.6502	0	1.5479	5.0919	7.5266	8.5283	6.8668	4.8041	0.7184	13.8	13.8	-12.8366	-2.0253	-11.9764	-14.397	-33.1554	-20.8243	-0.0011321	1.85E+00	6.15E-01	1.54E+01	5.12E+00	5.76E+01	1.92E+01	7.94E+01	2.65E+01
(9-98)	INITIAL	0	0	0	4.6	4.6	4.6	4.6	4.6	4.6	4.6	13.8	13.8	-10.5912	-10.8108	-10.5912	-10.8108	-32.6014	-20.2703	-100.1007917	3.39E+00	-4.93E-06	2.47E+01	-3.62E-05	6.81E+01	-9.94E-05	8.25E+01	-1.18E-04
(9-98)	FINAL	-1.1432	-1.2408	0	5.6347	3.931	6.4612	5.563	4.7354	3.7461	0.0001	13.8	13.8	-13.2087	-1.4695	-12.8447	-16.1113	-36.346	-24.0149	-0.0011362	2.05E+00	6.82E-01	1.66E+01	5.52E+00	5.72E+01	1.90E+01	7.57E+01	2.52E+01
(4-54)	INITIAL	0	0	0	4.6	4.6	4.6	4.6	4.6	4.6	4.6	13.8	13.8	-10.5912	-10.8108	-10.5912	-10.8108	-32.6014	-20.2703	-100.1007917	3.39E+00	-4.93E-06	2.47E+01	-3.62E-05	6.81E+01	-9.94E-05	8.25E+01	-1.18E-04
(4-54)	FINAL	5.6365	1.281	0	1.739	6.8743	5.7442	4.863	2.5333	4.7253	1.3331	13.8	13.8	-15.5006	-5.4305	-9.0561	-14.5374	-32.4287	-20.0976	-0.0011411	1.92E+00	6.37E-01	1.59E+01	5.28E+00	5.84E+01	1.94E+01	7.97E+01	2.65E+01
(5-1)	INITIAL	0	0	0	4.6	4.6	4.6	4.6	4.6	4.6	4.6	13.8	13.8	-10.5912	-10.8108	-10.5912	-10.8108	-32.6014	-20.2703	-100.1007917	3.39E+00	-4.93E-06	2.47E+01	-3.62E-05	6.81E+01	-9.94E-05	8.25E+01	-1.18E-04
(5-1)	FINAL	4.2966	2.9414	0	0.8106	4.4691	3.479	3.3165	7.0453	5.4804	0.827	13.8	13.8	-13.3691	-8.4467	-7.8576	-15.0649	-32.9689	-20.6378	-0.001144	2.02E+00	6.69E-01	1.64E+01	5.45E+00	5.71E+01	1.90E+01	7.61E+01	2.53E+01
(3-14)	INITIAL	0	0	0	4.6	4.6	4.6	4.6	4.6	4.6	4.6	13.8	13.8	-10.5912	-10.8108	-10.5912	-10.8108	-32.6014	-20.2703	-100.1007917	3.39E+00	-4.93E-06	2.47E+01	-3.62E-05	6.81E+01	-9.94E-05	8.25E+01	-1.18E-04
(3-14)	FINAL	-0.0283	-1.4925	0	3.4219	2.2522	10.6125	6.1984	2.3827	5.8702	3.6423	13.8	13.8	-12.7407	-0.4369	-11.7362	-12.9015	-34.6941	-22.363	-0.0011626	1.93E+00	6.41E-01	1.57E+01	5.22E+00	5.47E+01	1.82E+01	7.29E+01	2.43E+01
(2-58)	INITIAL	0	0	0	4.6	4.6	4.6	4.6	4.6	4.6	4.6	13.8	13.8	-10.5912	-10.8108	-10.5912	-10.8108	-32.6014	-20.2703	-100.1007917	3.39E+00	-4.93E-06	2.47E+01	-3.62E-05	6.81E+01	-9.94E-05	8.25E+01	-1.18E-04
(2-58)	FINAL	2.2876	-1.5982	0	3.4738	4.6637	6.7532	1.5156	9.1698	7.987	1.058	13.8	13.8	-14.0937	-2.0796	-11.6278	-13.4127	-35.6389	-23.3078	-0.0011628	2.02E+00	6.71E-01	1.63E+01	5.43E+00	5.60E+01	1.86E+01	7.40E+01	2.46E+01
(6-48)	INITIAL	0	0	0	4.6	4.6	4.6	4.6	4.6	4.6	4.6	13.8	13.8	-10.5912	-10.8108	-10.5912	-10.8108	-32.6014	-20.2703	-100.1007917	3.39E+00	-4.93E-06	2.47E+01	-3.62E-05	6.81E+01	-9.94E-05	8.25E+01	-1.18E-04
(6-48)	FINAL	1.2853	0.0471	0	3.9269	4.931	0.5245	2.7934	0.1316	5.4773	13.3163	13.8	13.8	-10.5937	-5.4612	-9.4324	-14.5432	-34.1127	-21.7816	-0.0011667	1.97E+00	6.52E-01	1.62E+01	5.37E+00	5.84E+01	1.94E+01	7.91E+01	2.63E+01
(7-82)	INITIAL	0	0	0	4.6	4.6	4.6	4.6	4.6	4.6	4.6	13.8	13.8	-10.5912	-10.8108	-10.5912	-10.8108	-32.6014	-20.2703	-100.1007917	3.39E+00	-4.93E-06	2.47E+01	-3.62E-05	6.81E+01	-9.94E-05	8.25E+01	-1.18E-04
(7-82)	FINAL	4.1785	0.0911	0	1.7871	2.8044	0.7567	5.2979	4.3336	3.2376	0.48	13.8	13.8	-14.645	-8.0531	-8.4219	-15.6962	-36.6606	-24.3295	-0.0011673	1.84E+00	6.13E-01	1.52E+01	5.08E+00	5.61E+01	1.87E+01	7.67E+01	2.55E+01
(2-10)	INITIAL	0	0	0	4.6	4.6	4.6	4.6	4.6	4.6	4.6	13.8	13.8	-10.5912	-10.8108	-10.5912	-10.8108	-32.6014	-20.2703	-100.1007917	3.39E+00	-4.93E-06	2.47E+01	-3.62E-05	6.81E+01	-9.94E-05	8.25E+01	-1.18E-04
(2-10)	FINAL	1.543	1.2057	0	0.7292	6.0962	5.8745	4.9696	8.1777	6.3478	1.7438	13.8	13.8	-14.3231	-5.544	-13.7844	-14.2952	-32.3714	-20.0403	-0.0011873	1.95E+00	6.47E-01	1.60E+01	5.30E+00	5.68E+01	1.89E+01	7.63E+01	2.54E+01
(6-98)	INITIAL	0	0	0	4.6	4.6	4.6	4.6	4.6	4.6	4.6	13.8	13.8	-10.5912	-10.8108	-10.5912	-10.8108	-32.6014	-20.2703	-100.1007917	3.39E+00	-4.93E-06	2.47E+01	-3.62E-05	6.81E+01	-9.94E-05	8.25E+01	-1.18E-04
(6-98)	FINAL	4.7742	1.5495	0	2.8439	3.1182	2.0995	1.9176	12.2595	8.7518	1.5137	13.8	13.8	-15.6961	-7.6756	-11.1163	-14.3849	-34.1021	-21.771	-0.0011878	1.96E+00	6.52E-01	1.62E+01	5.40E+00	5.98E+01	1.99E+01	8.18E+01	2.72E+01
(4-43)	INITIAL	0	0	0	4.6	4.6	4.6	4.6	4.6	4.6	4.6	13.8	13.8	-10.5912	-10.8108	-10.5912	-10.8108	-32.6014	-20.2703	-100.1007917	3.39E+00	-4.93E-06	2.47E+01	-3.62E-05	6.81E+01	-9.94E-05	8.25E+01	-1.18E-04
(4-43)	FINAL	5.2783	-1.388	0	4.4511	0.7653	4.4727	3.7382	7.6178	5.8157	3.8113	13.8	13.8	-17.3711	-8.219	-9.8332	-11.4318	-33.822	-21.4909	-0.0011907	1.95E+00	6.47E-01	1.61E+01	5.34E+00	5.81E+01	1.94E+01	7.88E+01	2.62E+01
(5-11)	INITIAL	0	0	0	4.6	4.6	4.6	4.6	4.6	4.6	4.6	13.8	13.8	-10.5912	-10.8108	-10.5912	-10.8108	-32.6014	-20.2703	-100.1007917	3.39E+00	-4.93E-06	2.47E+01	-3.62E-05	6.81E+01	-9.94E-05	8.25E+01	-1.18E-04
(5-11)	FINAL	0.4835	-2.5048	0	3.8597	5.6717	9.795	8.6402	0.3195	5.7978	2.1851	13.8	13.8	-14.5798	-2.3914	-11.8618	-12.5654	-35.509	-23.1779	-0.0012071	1.97E+00	6.53E-01	1.60E+01	5.31E+00	5.57E+01	1.85E+01	7.40E+01	2.46E+01
(2-31)	INITIAL	0	0	0	4.6	4.6	4.6	4.6	4.6	4.6	4.6	13.8	13.8	-10.5912	-10.8108	-10.5912	-10.8108	-32.6014	-20.2703	-100.1007917	3.39E+00	-4.93E-06	2.47E+01	-3.62E-05	6.81E+01	-9.94E-05	8.25E+01	-1.18E-04
(2-31)	FINAL	-2.3717	-1.5049	0	1.6091	4.5044	5.2765	5.8921	5.2944	5.6022	4.166	13.8	13.8	-11.0734	-0.2111	-10.0214	-11.5084	-34.9265	-22.5954	-0.0012116	1.94E+00	6.42E-01	1.60E+01	5.31E+00	5.83E+01	1.94E+01	7.94E+01	2.65E+01
(6-61)	INITIAL	0	0	0	4.6	4.6	4.6	4.6	4.6	4.6	4.6	13.8	13.8	-10.5912	-10.8108	-10.5912	-10.8108	-32.6014	-20.2703	-100.1007917	3.39E+00	-4.93E-06	2.47E+01	-3.62E-05	6.81E+01	-9.94E-05	8.25E+01	-1.18E-04
(6-61)	FINAL	2.3372	-1.0594	0	3.5939	1.3524	6.7776	5.0911	5.1603	5.8538	3.9184	13.8	13.8	-13.0045	-6.715	-8.7851	-12.2818	-33.6827	-21.3516	-0.0012279	1.92E+00	6.37E-01	1.58E+01	5.25E+00	5.68E+01	1.89E+01	7.68E+01	2.56E+01
(4-49)	INITIAL	0	0	0	4.6	4.6	4.6	4.6	4.6	4.6	4.6	13.8	13.8	-10.5912	-10.8108	-10.5912	-10.8108	-32.6014	-20.2703	-100.1007917	3.39E+00	-4.93E-06	2.47E+01	-3.62E-05	6.81E+01	-9.94E-05	8.25E+01	-1.18E-04
(4-49)	FINAL	-2.6211	-0.7362	0	2.9298	3.94	10.8165	6.7268	1.5994	3.3325	6.5409	13.8	13.8	-10.4535	-0.914	-9.6668	-15.3183	-36.4885	-24.1574	-0.0012521	1.92E+00	6.37E-01	1.56E+01	5.19E+00	5.47E+01	1.82E+01	7.31E+01	2.43E+01
(10-37)	INITIAL	0	0	0	4.6	4.6	4.6	4.6	4.6	4.6	4.6	13.8	13.8	-10.5912	-10.8108	-10.5912	-10.8108	-32.6014	-20.2703	-100.1007917	3.39E+00	-4.93E-06	2.47E+01	-3.62E-05	6.81E+01	-9.94E-05	8.25E+01	-1.18E-04
(10-37)	FINAL	0.809	-3.428	0	2.9115	6.5567	4.9335	1.255	4.7443	7.4422	2.5109	13.8	13.8	-14.8573	-7.0147	-9.6378	-12.9158	-36.1928	-23.8617	-0.0012556	1.97E+00	6.55E-01	1.61E+01	5.35E+00	5.67E+01	1.89E+01	7.59E+01	2.53E+01
(5-70)	INITIAL	0	0	0	4.6	4.6	4.6	4.6	4.6	4.6	4.6	13.8	13.8	-10.5912	-10.8108	-10.5912	-10.8108	-32.6014	-20.2703	-100.1007917	3.39E+00	-4.93E-06	2.47E+01	-3.62E-05	6.81E+01	-9.94E-05	8.25E+01	-1.18E-04
(5-70)	FINAL	1.7898	-0.2336	0	0.1648	2.5222	4.1669	3.2582	0.3348	8.7769	0.4207	13.8	13.8	-12.7955	-6.5775	-13.366	-14.0827	-36.1427	-23.8116	-0.0012571	1.95E+00	6.47E-01	1.61E+01	5.35E+00	5.89E+01	1.96E+01	8.02E+01	2.67E+01
(3-19)	INITIAL	0	0	0	4.6	4.6	4.6	4.6	4.6	4.6	4.6	13.8	13.8	-10.5912	-10.8108	-10.5912	-10.8108	-32.6014	-20.2703	-100.1007917	3.39E+00	-4.93E-06	2.47E+01	-3.62E-05	6.81E+01	-9.94E-05	8.25E+01	-1.18E-04
(3-19)	FINAL	2.7699	-0.1471	0	1.9679	4.6749	2.9096	2.441	8.0485	12.3277	2.2985	13.8	13.8	-12.9571	-8.0017	-10.7973	-13.7315	-34.0469	-21.7158	-0.0012603	1.89E+00	6.26E-01	1.55E+01	5.15E+00	5.57E+01	1.85E+01	7.52E+01	2.50E+01
(2-32)	INITIAL	0	0	0	4.6	4.6	4.6	4.6	4.6	4.6	4.6	13.8	13.8	-10.5912	-10.8108	-10.5912	-10.8108	-32.6014	-20.2703	-100.1007917	3.39E+00	-4.93E-06	2.47E+01	-3.62E-05	6.81E+01	-9.94E-05	8.25E+01	-1.18E-04
(2-32)	FINAL	1.9433	-0.8237	0	0.006	5.029	5.7305	3.1531	4.4834	9.8025	3.5387	13.8	13.8	-14.8662	-3.4256	-10.3063	-12.6879	-33.1587	-20.8276	-0.0012635	1.91E+00	6.34E-01	1.58E+01	5.26E+00	5.84E+01	1.95E+01	8.00E+01	2.66E+01
(9-75)	INITIAL	0	0	0	4.6	4.6	4.6	4.6	4.6	4.6	4.6	13.8	13.8	-10.5912	-10.8108	-10.5912	-10.8108	-32.6014	-20.2703	-100.1007917	3.39E+00	-4.93E-06	2.47E+01	-3.62E-05	6.81E+01	-9.94E-05	8.25E+01	-1.18E-04
(9-75)	FINAL	1.8034	0.8029	0	4.2609	2.7545	5.1438	9.2495	0.7938	5.0631	6.9766	13.8	13.8	-12.5906	-5.471	-10.9396	-14.2682	-32.9868	-20.6557	-0.0012644	2.00E+00	6.65E-01	1.64E+01	5.46E+00	5.89E+01	1.96E+01	7.94E+01	2.64E+01
(9-64)	INITIAL	0	0	0	4.6	4.6	4.6	4.6	4.6	4.6	4.6	13.8	13.8	-10.5912	-10.8108	-10.5912	-10.8108	-32.6014	-20.2703	-100.1007917	3.39E+00	-4.93E-06	2.47E+01	-3.62E-05	6.81E+01	-9.94E-05	8.25E+01	-1.18E-04
(9-64)	FINAL	3.9145	-3.1632	0	0.4241	6.6134	1.8319	1.6239	3.1312	5.4224	2.9278	13.8	13.8	-17.6319	-10.3902	-6.3935	-12.7921	-35.7772	-23.4461	-0.0012662	1.92E+00	6.36E-01	1.57E+01	5.21E+00	5.57E+01	1.86E+01	7.49E+01	2.49E+01
(8-70)	INITIAL	0	0	0	4.6	4.6	4.6	4.6	4.6	4.6	4.6	13.8	13.8	-10.5912	-10.8108	-10.5912	-10.8108	-32.6014	-20.2703	-100.1007917	3.39E+00	-4.93E-06	2.47E+01	-3.62E-05	6.81E+01	-9.94E-05	8.25E+01	-1.18E-04
(8-70)	FINAL	5.3421	-1.665	0	1.8591	0.4137	5.4485	5.771	1.4805	5.388	11.1191	13.8	13.8	-14.4056	-1.6639	-9.508	-7.3013	-31.0231	-18.692	-0.0012669	1.97E+00	6.51E-01	1.60E+01	5.33E+00	5.68E+01	1.89E+01	7.62E+01	2.54E+01
(4-80)	INITIAL	0	0	0	4.6	4.6	4.6	4.6	4.6	4.6	4.6	13.8	13.8	-10.5912	-10.8108	-10.5912	-10.8108	-32.6014	-20.2703	-100.1007917	3.39E+00	-4.93E-06	2.47E+01	-3.62E-05	6.81E+01	-9.94E-05	8.25E+01	-1.18E-04
(4-80)	FINAL	1.8504	-1.418	0	2.1476	1.1363	6.1792	5.3942	7.2436	4.6355	3.9045	13.8	13.8	-10.6886	-4.9015	-8.1864	-12.2738	-35.3537	-23.0226	-0.0012701	1.85E+00	6.14E-01	1.53E+01	5.10E+00	5.68E+01	1.89E+01	7.79E+01	2.60E+01
(10-8)	INITIAL	0	0	0	4.6	4.6	4.6	4.6	4.6	4.6	4.6	13.8	13.8	-10.5912	-10.8108	-10.5912	-10.8108	-32.6014	-20.2703	-100.1007917	3.39E+00	-4.93E-06	2.47E+01	-3.62E-05	6.81E+01	-9.94E-05	8.25E+01	-1.18E-04
(10-8)	FINAL	0.7077	1.33	0	0.4152	4.8563	2.0781	2.1704	7.8886	0.9855	0.1256	13.8	13.8	-10.3914	-4.0203	-10.5732	-15.778	-35.4301	-23.099	-0.0012733	1.92E+00	6.38E-01	1.56E+01	5.21E+00	5.53E+01	1.84E+01	7.41E+01	2.47E+01
(3-39)	INITIAL	0	0	0	4.6	4.6	4.6	4.6	4.6	4.6	4.6	13.8	13.8	-10.5912	-10.8108	-10.5912	-10.8108	-32.6014	-20.2703	-100.1007917	3.39E+00	-4.93E-06	2.47E+01	-3.62E-05	6.81E+01	-9.94E-05	8.25E+01	-1.18E-04
(3-39)	FINAL	-2.4963	-3.1771	0	0.5107	6.2372	2.7538	4.2362	0.7659	9.3584	5.7751	13.8	13.8	-14.1476	-3.4638	-7.4383	-14.5067	-36.6461	-24.315	-0.0012806	1.99E+00	6.62E-01	1.64E+01	5.43E+00	5.85E+01	1.94E+01	7.87E+01	2.62E+01
(5-42)	INITIAL	0	0	0	4.6	4.6	4.6	4.6	4.6	4.6	4.6	13.8	13.8	-10.5912	-10.8108	-10.5912	-10.8108	-32.6014	-20.2703	-100.1007917	3.39E+00	-4.93E-06	2.47E+01	-3.62E-05	6.81E+01	-9.94E-05	8.25E+01	-1.18E-04
(5-42)	FINAL	3.9633	-1.6861	0	2.849	4.1536	2.3362	5.5532	2.512	5.6627	3.8178	13.8	13.8	-15.2922	-7.2074	-10.2591	-11.5733	-34.5237	-22.1926	-0.0013027	1.97E+00	6.53E-01	1.62E+01	5.40E+00	5.94E+01	1.98E+01	8.08E+01	2.69E+01
(6-75)	INITIAL	0	0	0	4.6	4.6	4.6	4.6	4.6	4.6	4.6	13.8	13.8	-10.5912	-10.8108	-10.5912	-10.8108	-32.6014	-20.2703	-100.1007917	3.39E+00	-4.93E-06	2.47E+01	-3.62E-05	6.81E+01	-9.94E-05	8.25E+01	-1.18E-04
(6-75)	FINAL	2.1075	0.7086	0	2.0913	3.8773	0.9651	3.5647	1.5746	3.7589	1.4462	13.8	13.8	-10.1814	-7.117	-7.6676	-15.0712	-33.9807	-21.6496	-0.0013122	2.02E+00	6.72E-01	1.64E+01	5.45E+00	5.66E+01	1.88E+01	7.51E+01	2.50E+01
(2-73)	INITIAL	0	0	0	4.6	4.6	4.6	4.6	4.6	4.6	4.6	13.8	13.8	-10.5912	-10.8108	-10.5912	-10.8108	-32.6014	-20.2703	-100.1007917	3.39E+00	-4.93E-06	2.47E+01	-3.62E-05	6.81E+01	-9.94E-05	8.25E+01	-1.18E-04
(2-73)	FINAL	3.0281	1.8794	0	2.6349	4.8475	2.4743	7.2519	0.8267	4.4082	7.5836	13.8	13.8	-11.0228	-3.7701	-9.5885	-13.7078	-32.6818	-20.3507	-0.0013159	1.87E+00	6.20E-01	1.54E+01	5.12E+00	5.58E+01	1.86E+01	7.58E+01	2.53E+01
(10-59)	INITIAL	0	0	0	4.6	4.6	4.6	4.6	4.6	4.6	4.6	13.8	13.8	-10.5912	-10.8108	-10.5912	-10.8108	-32.6014	-20.2703	-100.1007917	3.39E+00	-4.93E-06	2.47E+01	-3.62E-05	6.81E+01	-9.94E-05	8.25E+01	-1.18E-04
(10-59)	FINAL	3.2068	-0.7381	0	3.2295	2.5986	1.7334	6.1295	5.0147	5.9038	4.6738	13.8	13.8	-13.0294	-4.876	-9.3743	-11.4709	-32.9711	-20.64	-0.0013327	1.95E+00	6.45E-01	1.61E+01	5.34E+00	5.87E+01	1.96E+01	8.00E+01	2.67E+01
(3-69)	INITIAL	0	0	0	4.6	4.6	4.6	4.6	4.6	4.6	4.6	13.8	13.8	-10.5912	-10.8108	-10.5912	-10.8108	-32.6014	-20.2703	-100.1007917	3.39E+00	-4.93E-06	2.47E+01	-3.62E-05	6.81E+01	-9.94E-05	8.25E+01	-1.18E-04
(3-69)	FINAL	0.2592	-2.1804	0	1.1691	2.5295	0.7061	3.3212	2.0814	8.2172	8.618	13.8	13.8	-11.5452	-0.686	-6.3752	-11.5715	-34.3532	-22.0221	-0.0013588	2.04E+00	6.76E-01	1.65E+01	5.50E+00	5.77E+01	1.92E+01	7.68E+01	2.56E+01
(2-16)	INITIAL	0	0	0	4.6	4.6	4.6	4.6	4.6	4.6	4.6	13.8	13.8	-10.5912	-10.8108	-10.5912	-10.8108	-32.6014	-20.2703	-100.1007917	3.39E+00	-4.93E-06	2.47E+01	-3.62E-05	6.81E+01	-9.94E-05	8.25E+01	-1.18E-04
(2-16)	FINAL	5.1739	-0.3233	0	1.1674	2.5409	5.4046	1.4656	2.7362	5.5168	3.6028	13.8	13.8	-14.3548	-7.9953	-8.5726	-12.4968	-35.1128	-22.7817	-0.0013623	1.83E+00	6.09E-01	1.52E+01	5.06E+00	5.63E+01	1.88E+01	7.72E+01	2.57E+01
(7-84)	INITIAL	0	0	0	4.6	4.6	4.6	4.6	4.6	4.6	4.6	13.8	13.8	-10.5912	-10.8108	-10.5912	-10.8108	-32.6014	-20.2703	-100.1007917	3.39E+00	-4.93E-06	2.47E+01	-3.62E-05	6.81E+01	-9.94E-05	8.25E+01	-1.18E-04
(7-84)	FINAL	1.4751	1.1491	0	3.2374	5.6399	4.7326	5.8749	5.2293	4.9874	1.6676	13.8	13.8	-11.1607	-6.0906	-11.0159	-14.379	-32.7031	-20.372	-0.0013741	1.95E+00	6.47E-01	1.60E+01	5.30E+00	5.68E+01	1.89E+01	7.64E+01	2.54E+01
(4-52)	INITIAL	0	0	0	4.6	4.6	4.6	4.6	4.6	4.6	4.6	13.8	13.8	-10.5912	-10.8108	-10.5912	-10.8108	-32.6014	-20.2703	-100.1007917	3.39E+00	-4.93E-06	2.47E+01	-3.62E-05	6.81E+01	-9.94E-05	8.25E+01	-1.18E-04
(4-52)	FINAL	1.0176	0.2512	0	1.3615	2.5134	1.4597	9.3111	13.219	0.7995	2.0293	13.8	13.8	-9.8099	-5.1694	-8.9815	-14.0159	-36.0715	-23.7404	-0.0013772	1.99E+00	6.60E-01	1.63E+01	5.42E+00	5.82E+01	1.94E+01	7.84E+01	2.61E+01
(2-23)	INITIAL	0	0	0	4.6	4.6	4.6	4.6	4.6	4.6	4.6	13.8	13.8	-10.5912	-10.8108	-10.5912	-10.8108	-32.6014	-20.2703	-100.1007917	3.39E+00	-4.93E-06	2.47E+01	-3.62E-05	6.81E+01	-9.94E-05	8.25E+01	-1.18E-04
(2-23)	FINAL	3.6119	0.7305	0	1.6659	4.5953	1.5903	4.3489	1.0344	6.1925	4.1781	13.8	13.8	-13.6139	-4.6433	-11.3046	-12.3598	-32.3606	-20.0295	-0.001391	1.89E+00	6.28E-01	1.57E+01	5.23E+00	5.88E+01	1.96E+01	8.09E+01	2.69E+01
(10-62)	INITIAL	0	0	0	4.6	4.6	4.6	4.6	4.6	4.6	4.6	13.8	13.8	-10.5912	-10.8108	-10.5912	-10.8108	-32.6014	-20.2703	-100.1007917	3.39E+00	-4.93E-06	2.47E+01	-3.62E-05	6.81E+01	-9.94E-05	8.25E+01	-1.18E-04
(10-62)	FINAL	-0.184	0.3447	0	4.9856	4.3066	8.0315	4.9493	0.3942	5.1559	12.9836	13.8	13.8	-11.8907	-6.427	-13.0076	-15.4757	-35.3201	-22.989	-0.001393	1.87E+00	6.20E-01	1.55E+01	5.16E+00	5.78E+01	1.92E+01	7.95E+01	2.64E+01
(8-71)	INITIAL	0	0	0	4.6	4.6	4.6	4.6	4.6	4.6	4.6	13.8	13.8	-10.5912	-10.8108	-10.5912	-10.8108	-32.6014	-20.2703	-100.1007917	3.39E+00	-4.93E-06	2.47E+01	-3.62E-05	6.81E+01	-9.94E-05	8.25E+01	-1.18E-04
(8-71)	FINAL	-0.0591	-1.6279	0	5.3896	4.1088	2.3793	3.6106	2.1449	9.7596	1.5097	13.8	13.8	-13.4287	-3.7257	-12.6687	-14.1447	-35.7158	-23.3847	-0.0013935	1.96E+00	6.50E-01	1.58E+01	5.27E+00	5.46E+01	1.82E+01	7.23E+01	2.41E+01
(6-99)	INITIAL	0	0	0	4.6	4.6	4.6	4.6	4.6	4.6	4.6	13.8	13.8	-10.5912	-10.8108	-10.5912	-10.8108	-32.6014	-20.2703	-100.1007917	3.39E+00	-4.93E-06	2.47E+01	-3.62E-05	6.81E+01	-9.94E-05	8.25E+01	-1.18E-04
(6-99)	FINAL	4.173	-1.5521	0	2.8297	3.3949	3.9684	9.5563	2.7299	5.167	2.1199	13.8	13.8	-15.9061	-9.811	-7.5513	-14.1465	-34.5728	-22.2417	-0.0014038	2.00E+00	6.64E-01	1.64E+01	5.43E+00	5.80E+01	1.93E+01	7.78E+01	2.59E+01
(8-47)	INITIAL	0	0	0	4.6	4.6	4.6	4.6	4.6	4.6	4.6	13.8	13.8	-10.5912	-10.8108	-10.5912	-10.8108	-32.6014	-20.2703	-100.1007917	3.39E+00	-4.93E-06	2.47E+01	-3.62E-05	6.81E+01	-9.94E-05	8.25E+01	-1.18E-04
(8-47)	FINAL	4.033	0.5421	0	2.6522	4.6699	5.0871	7.6648	1.5415	5.1494	3.2772	13.8	13.8	-12.5439	-6.135	-7.7331	-13.1172	-32.4926	-20.1615	-0.0014126	1.97E+00	6.53E-01	1.60E+01	5.32E+00	5.60E+01	1.86E+01	7.46E+01	2.49E+01
(3-20)	INITIAL	0	0	0	4.6	4.6	4.6	4.6	4.6	4.6	4.6	13.8	13.8	-10.5912	-10.8108	-10.5912	-10.8108	-32.6014	-20.2703	-100.1007917	3.39E+00	-4.93E-06	2.47E+01	-3.62E-05	6.81E+01	-9.94E-05	8.25E+01	-1.18E-04
(3-20)	FINAL	4.5043	0.7973	0	2.3594	3.5162	5.2065	6.8321	6.3267	5.6211	3.0071	13.8	13.8	-13.9548	-6.7901	-8.9261	-13.3254	-32.3705	-20.0394	-0.0014141	2.02E+00	6.72E-01	1.63E+01	5.43E+00	5.58E+01	1.86E+01	7.36E+01	2.45E+01
(6-72)	INITIAL	0	0	0	4.6	4.6	4.6	4.6	4.6	4.6	4.6	13.8	13.8	-10.5912	-10.8108	-10.5912	-10.8108	-32.6014	-20.2703	-100.1007917	3.39E+00	-4.93E-06	2.47E+01	-3.62E-05	6.81E+01	-9.94E-05	8.25E+01	-1.18E-04
(6-72)	FINAL	3.3207	-1.4705	0	5.4744	4.2343	3.1001	8.2099	2.1091	5.1216	1.2326	13.8	13.8	-16.1929	-9.3557	-10.3763	-14.0147	-35.2722	-22.9411	-0.0014494	1.89E+00	6.29E-01	1.57E+01	5.22E+00	5.83E+01	1.94E+01	7.99E+01	2.66E+01
(5-97)	INITIAL	0	0	0	4.6	4.6	4.6	4.6	4.6	4.6	4.6	13.8	13.8	-10.5912	-10.8108	-10.5912	-10.8108	-32.6014	-20.2703	-100.1007917	3.39E+00	-4.93E-06	2.47E+01	-3.62E-05	6.81E+01	-9.94E-05	8.25E+01	-1.18E-04
(5-97)	FINAL	-2.251	-1.148	0	1.3112	3.2783	4.144	6.0307	1.378	3.6575	5.7399	13.8	13.8	-9.2432	-5.3553	-8.3424	-16.0737	-36.1326	-23.8015	-0.0014499	2.03E+00	6.74E-01	1.65E+01	5.47E+00	5.70E+01	1.89E+01	7.56E+01	2.51E+01
(7-54)	INITIAL	0	0	0	4.6	4.6	4.6	4.6	4.6	4.6	4.6	13.8	13.8	-10.5912	-10.8108	-10.5912	-10.8108	-32.6014	-20.2703	-100.1007917	3.39E+00	-4.93E-06	2.47E+01	-3.62E-05	6.81E+01	-9.94E-05	8.25E+01	-1.18E-04
(7-54)	FINAL	5.067	-0.4072	0	1.4894	2.7574	3.495	5.4287	4.1888	5.5606	5.9642	13.8	13.8	-14.3184	-5.5875	-8.3592	-10.1522	-32.6764	-20.3453	-0.0014514	1.86E+00	6.17E-01	1.53E+01	5.11E+00	5.60E+01	1.87E+01	7.63E+01	2.54E+01
(10-32)	INITIAL	0	0	0	4.6	4.6	4.6	4.6	4.6	4.6	4.6	13.8	13.8	-10.5912	-10.8108	-10.5912	-10.8108	-32.6014	-20.2703	-100.1007917	3.39E+00	-4.93E-06	2.47E+01	-3.62E-05	6.81E+01	-9.94E-05	8.25E+01	-1.18E-04
(10-32)	FINAL	0.8837	-1.0048	0	4.2696	3.7258	7.6126	4.9426	4.0903	4.7781	1.4858	13.8	13.8	-11.3429	-7.9979	-10.092	-14.7799	-34.6684	-22.3373	-0.0014954	1.97E+00	6.55E-01	1.62E+01	5.37E+00	5.77E+01	1.92E+01	7.75E+01	2.58E+01
(5-50)	INITIAL	0	0	0	4.6	4.6	4.6	4.6	4.6	4.6	4.6	13.8	13.8	-10.5912	-10.8108	-10.5912	-10.8108	-32.6014	-20.2703	-100.1007917	3.39E+00	-4.93E-06	2.47E+01	-3.62E-05	6.81E+01	-9.94E-05	8.25E+01	-1.18E-04
(5-50)	FINAL	2.621	2.894	0	2.587	2.0682	5.7566	2.9291	0.5723	2.5387	12.9331	13.8	13.8	-10.7104	-4.5603	-9.5818	-15.7296	-34.423	-22.0919	-0.0014957	1.95E+00	6.50E-01	1.58E+01	5.26E+00	5.44E+01	1.81E+01	7.19E+01	2.40E+01
(3-96)	INITIAL	0	0	0	4.6	4.6	4.6	4.6	4.6	4.6	4.6	13.8	13.8	-10.5912	-10.8108	-10.5912	-10.8108	-32.6014	-20.2703	-100.1007917	3.39E+00	-4.93E-06	2.47E+01	-3.62E-05	6.81E+01	-9.94E-05	8.25E+01	-1.18E-04
(3-96)	FINAL	5.9518	2.7108	0	3.966	1.1683	5.3081	6.245	5.094	5.7044	1.6155	13.8	13.8	-13.6781	-6.9493	-11.6829	-12.7582	-31.7491	-19.418	-0.0015293	1.93E+00	6.40E-01	1.58E+01	5.25E+00	5.65E+01	1.88E+01	7.59E+01	2.53E+01
(8-23)	INITIAL	0	0	0	4.6	4.6	4.6	4.6	4.6	4.6	4.6	13.8	13.8	-10.5912	-10.8108	-10.5912	-10.8108	-32.6014	-20.2703	-100.1007917	3.39E+00	-4.93E-06	2.47E+01	-3.62E-05	6.81E+01	-9.94E-05	8.25E+01	-1.18E-04
(8-23)	FINAL	2.6036	0.0186	0	3.2873	2.9867	12.2202	4.4408	6.5305	5.8957	2.8122	13.8	13.8	-12.4964	-6.3884	-10.2535	-13.4303	-33.5694	-21.2383	-0.0015528	1.84E+00	6.13E-01	1.52E+01	5.07E+00	5.58E+01	1.86E+01	7.60E+01	2.53E+01
(9-11)	INITIAL	0	0	0	4.6	4.6	4.6	4.6	4.6	4.6	4.6	13.8	13.8	-10.5912	-10.8108	-10.5912	-10.8108	-32.6014	-20.2703	-100.1007917	3.39E+00	-4.93E-06	2.47E+01	-3.62E-05	6.81E+01	-9.94E-05	8.25E+01	-1.18E-04
(9-11)	FINAL	1.5225	-0.628	0	1.65	4.9622	4.3181	3.7111	10.0171	4.1922	2.2731	13.8	13.8	-11.3696	-5.2351	-8.0263	-13.8335	-34.8026	-22.4715	-0.0015644	1.84E+00	6.12E-01	1.53E+01	5.08E+00	5.64E+01	1.88E+01	7.72E+01	2.57E+01
(8-22)	INITIAL	0	0	0	4.6	4.6	4.6	4.6	4.6	4.6	4.6	13.8	13.8	-10.5912	-10.8108	-10.5912	-10.8108	-32.6014	-20.2703	-100.1007917	3.39E+00	-4.93E-06	2.47E+01	-3.62E-05	6.81E+01	-9.94E-05	8.25E+01	-1.18E-04
(8-22)	FINAL	0.1236	-2.7852	0	3.8898	1.775	3.8128	2.158	4.1249	6.4229	3.522	13.8	13.8	-11.1829	-6.0484	-8.251	-12.7297	-35.8569	-23.5258	-0.0015779	2.02E+00	6.69E-01	1.63E+01	5.43E+00	5.66E+01	1.88E+01	7.52E+01	2.50E+01
(3-4)	INITIAL	0	0	0	4.6	4.6	4.6	4.6	4.6	4.6	4.6	13.8	13.8	-10.5912	-10.8108	-10.5912	-10.8108	-32.6014	-20.2703	-100.1007917	3.39E+00	-4.93E-06	2.47E+01	-3.62E-05	6.81E+01	-9.94E-05	8.25E+01	-1.18E-04
(3-4)	FINAL	1.0164	0.0443	0	1.6482	5.1811	6.0428	6.5179	7.0023	5.9979	3.1402	13.8	13.8	-13.9178	-2.2979	-13.2763	-11.8994	-32.7905	-20.4594	-0.0016122	1.89E+00	6.29E-01	1.55E+01	5.16E+00	5.52E+01	1.84E+01	7.42E+01	2.47E+01
(8-82)	INITIAL	0	0	0	4.6	4.6	4.6	4.6	4.6	4.6	4.6	13.8	13.8	-10.5912	-10.8108	-10.5912	-10.8108	-32.6014	-20.2703	-100.1007917	3.39E+00	-4.93E-06	2.47E+01	-3.62E-05	6.81E+01	-9.94E-05	8.25E+01	-1.18E-04
(8-82)	FINAL	2.2006	-1.8485	0	0.41	6.6797	5.0191	5.9591	3.1811	4.0861	1.0535	13.8	13.8	-14.5921	-3.7055	-8.8954	-15.0612	-35.6015	-23.2704	-0.0016218	2.01E+00	6.67E-01	1.65E+01	5.47E+00	5.88E+01	1.96E+01	7.92E+01	2.63E+01
(10-41)	INITIAL	0	0	0	4.6	4.6	4.6	4.6	4.6	4.6	4.6	13.8	13.8	-10.5912	-10.8108	-10.5912	-10.8108	-32.6014	-20.2703	-100.1007917	3.39E+00	-4.93E-06	2.47E+01	-3.62E-05	6.81E+01	-9.94E-05	8.25E+01	-1.18E-04
(10-41)	FINAL	4.5274	0.7959	0	1.3136	3.6116	1.99	1.7664	3.2996	5.656	1.4894	13.8	13.8	-14.081	-10.1551	-8.0648	-14.7734	-33.5993	-21.2682	-0.0016486	1.85E+00	6.15E-01	1.54E+01	5.12E+00	5.79E+01	1.92E+01	7.99E+01	2.66E+01
(10-23)	INITIAL	0	0	0	4.6	4.6	4.6	4.6	4.6	4.6	4.6	13.8	13.8	-10.5912	-10.8108	-10.5912	-10.8108	-32.6014	-20.2703	-100.1007917	3.39E+00	-4.93E-06	2.47E+01	-3.62E-05	6.81E+01	-9.94E-05	8.25E+01	-1.18E-04
(10-23)	FINAL	5.0255	0.8506	0	1.5894	2.5562	5.4672	2.3381	11.4017	6.2225	3.3354	13.8	13.8	-12.4181	-6.0923	-6.9929	-13.0059	-31.823	-19.4919	-0.0016588	1.97E+00	6.52E-01	1.60E+01	5.33E+00	5.65E+01	1.88E+01	7.55E+01	2.52E+01
(6-68)	INITIAL	0	0	0	4.6	4.6	4.6	4.6	4.6	4.6	4.6	13.8	13.8	-10.5912	-10.8108	-10.5912	-10.8108	-32.6014	-20.2703	-100.1007917	3.39E+00	-4.93E-06	2.47E+01	-3.62E-05	6.81E+01	-9.94E-05	8.25E+01	-1.18E-04
(6-68)	FINAL	0.8111	0.6045	0	4.0399	4.469	7.6804	3.7245	0.3021	7.7475	5.6788	13.8	13.8	-11.4458	-6.704	-10.7892	-15.2884	-35.0585	-22.7274	-0.0016663	1.93E+00	6.41E-01	1.60E+01	5.33E+00	5.99E+01	1.99E+01	8.25E+01	2.75E+01
(8-65)	INITIAL	0	0	0	4.6	4.6	4.6	4.6	4.6	4.6	4.6	13.8	13.8	-10.5912	-10.8108	-10.5912	-10.8108	-32.6014	-20.2703	-100.1007917	3.39E+00	-4.93E-06	2.47E+01	-3.62E-05	6.81E+01	-9.94E-05	8.25E+01	-1.18E-04
(8-65)	FINAL	0.4172	-0.2602	0	2.094	5.4774	4.1967	7.2894	0.2261	4.1873	1.5458	13.8	13.8	-14.0093	-3.8029	-8.7746	-15.6264	-34.4995	-22.1684	-0.0016936	1.89E+00	6.28E-01	1.55E+01	5.14E+00	5.52E+01	1.84E+01	7.42E+01	2.47E+01
(4-16)	INITIAL	0	0	0	4.6	4.6	4.6	4.6	4.6	4.6	4.6	13.8	13.8	-10.5912	-10.8108	-10.5912	-10.8108	-32.6014	-20.2703	-100.1007917	3.39E+00	-4.93E-06	2.47E+01	-3.62E-05	6.81E+01	-9.94E-05	8.25E+01	-1.18E-04
(4-16)	FINAL	1.968	1.9474	0	0.8455	2.755	1.8026	4.8316	4.3754	4.4828	1.5856	13.8	13.8	-9.7921	-7.5164	-7.8936	-14.7466	-34.1383	-21.8072	-0.0016966	1.93E+00	6.41E-01	1.58E+01	5.24E+00	5.57E+01	1.85E+01	7.46E+01	2.48E+01
(9-7)	INITIAL	0	0	0	4.6	4.6	4.6	4.6	4.6	4.6	4.6	13.8	13.8	-10.5912	-10.8108	-10.5912	-10.8108	-32.6014	-20.2703	-100.1007917	3.39E+00	-4.93E-06	2.47E+01	-3.62E-05	6.81E+01	-9.94E-05	8.25E+01	-1.18E-04
(9-7)	FINAL	2.292	-1.5111	0	3.3745	6.3008	3.1733	6.9068	1.5167	5.1231	2.0178	13.8	13.8	-14.4681	-4.1452	-9.6533	-12.8898	-34.6927	-22.3616	-0.0017136	2.04E+00	6.77E-01	1.65E+01	5.48E+00	5.68E+01	1.89E+01	7.51E+01	2.50E+01
(7-92)	INITIAL	0	0	0	4.6	4.6	4.6	4.6	4.6	4.6	4.6	13.8	13.8	-10.5912	-10.8108	-10.5912	-10.8108	-32.6014	-20.2703	-100.1007917	3.39E+00	-4.93E-06	2.47E+01	-3.62E-05	6.81E+01	-9.94E-05	8.25E+01	-1.18E-04
(7-92)	FINAL	4.4983	1.7082	0	1.9937	4.3933	7.03	2.6434	5.3863	4.9312	2.721	13.8	13.8	-12.6372	-5.3739	-6.7248	-13.2047	-32.156	-19.8249	-0.001737	2.00E+00	6.62E-01	1.63E+01	5.40E+00	5.73E+01	1.91E+01	7.67E+01	2.55E+01
(10-0)	INITIAL	0	0	0	4.6	4.6	4.6	4.6	4.6	4.6	4.6	13.8	13.8	-10.5912	-10.8108	-10.5912	-10.8108	-32.6014	-20.2703	-100.1007917	3.39E+00	-4.93E-06	2.47E+01	-3.62E-05	6.81E+01	-9.94E-05	8.25E+01	-1.18E-04
(10-0)	FINAL	-0.8972	-0.7439	0	0.7734	3.7753	5.2327	3.2817	0.1825	6.1734	4.7493	13.8	13.8	-9.5549	-7.3304	-7.2626	-16.3565	-35.9953	-23.6642	-0.0017472	1.95E+00	6.46E-01	1.58E+01	5.25E+00	5.50E+01	1.83E+01	7.32E+01	2.43E+01
(7-2)	INITIAL	0	0	0	4.6	4.6	4.6	4.6	4.6	4.6	4.6	13.8	13.8	-10.5912	-10.8108	-10.5912	-10.8108	-32.6014	-20.2703	-100.1007917	3.39E+00	-4.93E-06	2.47E+01	-3.62E-05	6.81E+01	-9.94E-05	8.25E+01	-1.18E-04
(7-2)	FINAL	4.0368	1.8962	0	1.2471	4.7504	3.7818	3.2088	9.3654	10.4976	2.297	13.8	13.8	-15.4672	-4.255	-13.1077	-13.9438	-31.543	-19.2119	-0.0017665	2.06E+00	6.84E-01	1.67E+01	5.56E+00	5.83E+01	1.94E+01	7.75E+01	2.58E+01
(8-18)	INITIAL	0	0	0	4.6	4.6	4.6	4.6	4.6	4.6	4.6	13.8	13.8	-10.5912	-10.8108	-10.5912	-10.8108	-32.6014	-20.2703	-100.1007917	3.39E+00	-4.93E-06	2.47E+01	-3.62E-05	6.81E+01	-9.94E-05	8.25E+01	-1.18E-04
(8-18)	FINAL	1.6585	-0.4304	0	2.844	6.1787	2.8727	2.616	3.8172	8.1667	1.6054	13.8	13.8	-13.0238	-6.5596	-7.1704	-13.7998	-33.8811	-21.55	-0.0017847	1.94E+00	6.43E-01	1.59E+01	5.29E+00	5.73E+01	1.90E+01	7.73E+01	2.57E+01
(8-81)	INITIAL	0	0	0	4.6	4.6	4.6	4.6	4.6	4.6	4.6	13.8	13.8	-10.5912	-10.8108	-10.5912	-10.8108	-32.6014	-20.2703	-100.1007917	3.39E+00	-4.93E-06	2.47E+01	-3.62E-05	6.81E+01	-9.94E-05	8.25E+01	-1.18E-04
(8-81)	FINAL	4.2556	0.0576	0	0.7382	1.8643	6.3911	4.3423	5.173	1.9864	5.1369	13.8	13.8	-12.2254	-5.4915	-9.0052	-10.7439	-33.6132	-21.2821	-0.001807	2.05E+00	6.79E-01	1.65E+01	5.50E+00	5.71E+01	1.90E+01	7.57E+01	2.52E+01
(7-61)	INITIAL	0	0	0	4.6	4.6	4.6	4.6	4.6	4.6	4.6	13.8	13.8	-10.5912	-10.8108	-10.5912	-10.8108	-32.6014	-20.2703	-100.1007917	3.39E+00	-4.93E-06	2.47E+01	-3.62E-05	6.81E+01	-9.94E-05	8.25E+01	-1.18E-04
(7-61)	FINAL	3.2521	-0.246	0	1.3366	1.6412	5.2775	3.9543	4.4664	4.4802	1.8313	13.8	13.8	-9.4973	-8.1733	-6.4337	-14.4874	-33.8123	-21.4812	-0.0018161	2.00E+00	6.62E-01	1.63E+01	5.43E+00	5.83E+01	1.94E+01	7.84E+01	2.61E+01
(6-33)	INITIAL	0	0	0	4.6	4.6	4.6	4.6	4.6	4.6	4.6	13.8	13.8	-10.5912	-10.8108	-10.5912	-10.8108	-32.6014	-20.2703	-100.1007917	3.39E+00	-4.93E-06	2.47E+01	-3.62E-05	6.81E+01	-9.94E-05	8.25E+01	-1.18E-04
(6-33)	FINAL	1.2706	-2.4413	0	4.477	4.7517	0.4569	7.6538	1.3154	5.8513	3.4076	13.8	13.8	-15.66	-6.1502	-10.8522	-12.5165	-35.024	-22.6929	-0.0018785	2.03E+00	6.75E-01	1.67E+01	5.54E+00	5.95E+01	1.98E+01	8.01E+01	2.67E+01
(3-82)	INITIAL	0	0	0	4.6	4.6	4.6	4.6	4.6	4.6	4.6	13.8	13.8	-10.5912	-10.8108	-10.5912	-10.8108	-32.6014	-20.2703	-100.1007917	3.39E+00	-4.93E-06	2.47E+01	-3.62E-05	6.81E+01	-9.94E-05	8.25E+01	-1.18E-04
(3-82)	FINAL	4.7634	0.6546	0	2.1463	2.52	2.1482	8.8306	6.8763	5.5099	2.9028	13.8	13.8	-12.4944	-9.1802	-9.416	-13.4188	-32.9821	-20.651	-0.0018986	1.94E+00	6.45E-01	1.58E+01	5.25E+00	5.52E+01	1.84E+01	7.36E+01	2.45E+01
(2-33)	INITIAL	0	0	0	4.6	4.6	4.6	4.6	4.6	4.6	4.6	13.8	13.8	-10.5912	-10.8108	-10.5912	-10.8108	-32.6014	-20.2703	-100.1007917	3.39E+00	-4.93E-06	2.47E+01	-3.62E-05	6.81E+01	-9.94E-05	8.25E+01	-1.18E-04
(2-33)	FINAL	1.8222	0.7155	0	4.5088	4.5424	7.2524	3.4439	2.4113	11.8062	1.5156	13.8	13.8	-11.614	-6.1965	-9.09	-14.807	-32.7921	-20.461	-0.0019659	1.92E+00	6.35E-01	1.58E+01	5.25E+00	5.75E+01	1.91E+01	7.81E+01	2.60E+01
(3-88)	INITIAL	0	0	0	4.6	4.6	4.6	4.6	4.6	4.6	4.6	13.8	13.8	-10.5912	-10.8108	-10.5912	-10.8108	-32.6014	-20.2703	-100.1007917	3.39E+00	-4.93E-06	2.47E+01	-3.62E-05	6.81E+01	-9.94E-05	8.25E+01	-1.18E-04
(3-88)	FINAL	1.012	-0.239	0	1.8394	5.6015	4.4662	6.2452	4.9109	5.467	1.8497	13.8	13.8	-15.255	-6.8534	-14.0684	-13.7863	-34.4153	-22.0842	-0.0019839	2.03E+00	6.76E-01	1.63E+01	5.43E+00	5.51E+01	1.83E+01	7.22E+01	2.40E+01
(5-81)	INITIAL	0	0	0	4.6	4.6	4.6	4.6	4.6	4.6	4.6	13.8	13.8	-10.5912	-10.8108	-10.5912	-10.8108	-32.6014	-20.2703	-100.1007917	3.39E+00	-4.93E-06	2.47E+01	-3.62E-05	6.81E+01	-9.94E-05	8.25E+01	-1.18E-04
(5-81)	FINAL	1.022	-1.1897	0	3.814	2.6696	2.9964	4.7033	0.0159	6.315	8.9889	13.8	13.8	-14.2316	-4.7026	-10.9066	-11.186	-34.2087	-21.8776	-0.002026	2.00E+00	6.64E-01	1.62E+01	5.37E+00	5.55E+01	1.85E+01	7.34E+01	2.44E+01
(6-19)	INITIAL	0	0	0	4.6	4.6	4.6	4.6	4.6	4.6	4.6	13.8	13.8	-10.5912	-10.8108	-10.5912	-10.8108	-32.6014	-20.2703	-100.1007917	3.39E+00	-4.93E-06	2.47E+01	-3.62E-05	6.81E+01	-9.94E-05	8.25E+01	-1.18E-04
(6-19)	FINAL	1.6661	0.6737	0	1.3325	1.9559	7.7208	5.6961	4.8871	4.2653	1.6519	13.8	13.8	-9.6423	-8.374	-8.9864	-14.6315	-35.4399	-23.1088	-0.0021475	1.90E+00	6.31E-01	1.56E+01	5.19E+00	5.62E+01	1.86E+01	7.58E+01	2.52E+01
(5-56)	INITIAL	0	0	0	4.6	4.6	4.6	4.6	4.6	4.6	4.6	13.8	13.8	-10.5912	-10.8108	-10.5912	-10.8108	-32.6014	-20.2703	-100.1007917	3.39E+00	-4.93E-06	2.47E+01	-3.62E-05	6.81E+01	-9.94E-05	8.25E+01	-1.18E-04
(5-56)	FINAL	2.7815	-1.1005	0	2.6042	4.4485	1.0782	6.9369	3.5882	6.095	3.4421	13.8	13.8	-15.9468	-7.0982	-12.644	-11.4529	-33.867	-21.5359	-0.002186	1.92E+00	6.36E-01	1.59E+01	5.29E+00	5.93E+01	1.97E+01	8.15E+01	2.71E+01
(3-9)	INITIAL	0	0	0	4.6	4.6	4.6	4.6	4.6	4.6	4.6	13.8	13.8	-10.5912	-10.8108	-10.5912	-10.8108	-32.6014	-20.2703	-100.1007917	3.39E+00	-4.93E-06	2.47E+01	-3.62E-05	6.81E+01	-9.94E-05	8.25E+01	-1.18E-04
(3-9)	FINAL	1.7393	2.1781	0	4.0595	2.7716	9.7379	3.5889	1.1049	7.3793	7.7741	13.8	13.8	-9.5703	-5.9927	-9.4901	-15.4908	-33.0026	-20.6715	-0.0022012	2.02E+00	6.68E-01	1.65E+01	5.47E+00	5.85E+01	1.95E+01	7.86E+01	2.61E+01
(5-69)	INITIAL	0	0	0	4.6	4.6	4.6	4.6	4.6	4.6	4.6	13.8	13.8	-10.5912	-10.8108	-10.5912	-10.8108	-32.6014	-20.2703	-100.1007917	3.39E+00	-4.93E-06	2.47E+01	-3.62E-05	6.81E+01	-9.94E-05	8.25E+01	-1.18E-04
(5-69)	FINAL	2.3297	-1.2705	0	3.9422	6.9743	1.8417	5.1794	5.7417	5.4098	2.2945	13.8	13.8	-14.8743	-7.259	-8.9685	-13.5764	-33.7332	-21.4021	-0.0022191	1.97E+00	6.53E-01	1.61E+01	5.33E+00	5.65E+01	1.88E+01	7.55E+01	2.51E+01
(5-15)	INITIAL	0	0	0	4.6	4.6	4.6	4.6	4.6	4.6	4.6	13.8	13.8	-10.5912	-10.8108	-10.5912	-10.8108	-32.6014	-20.2703	-100.1007917	3.39E+00	-4.93E-06	2.47E+01	-3.62E-05	6.81E+01	-9.94E-05	8.25E+01	-1.18E-04
(5-15)	FINAL	5.5756	1.4994	0	0.671	6.7898	7.418	2.9201	10.0119	5.6396	1.9351	13.8	13.8	-16.0928	-9.0255	-6.5337	-13.831	-31.5736	-19.2425	-0.0023334	1.88E+00	6.22E-01	1.55E+01	5.14E+00	5.65E+01	1.88E+01	7.68E+01	2.56E+01
(8-28)	INITIAL	0	0	0	4.6	4.6	4.6	4.6	4.6	4.6	4.6	13.8	13.8	-10.5912	-10.8108	-10.5912	-10.8108	-32.6014	-20.2703	-100.1007917	3.39E+00	-4.93E-06	2.47E+01	-3.62E-05	6.81E+01	-9.94E-05	8.25E+01	-1.18E-04
(8-28)	FINAL	3.9644	-0.1042	0	3.1627	4.686	6.2165	5.2412	0.3413	4.223	0.7803	13.8	13.8	-14.6538	-11.7104	-9.868	-15.4312	-34.7118	-22.3807	-0.0024253	1.94E+00	6.43E-01	1.61E+01	5.35E+00	6.00E+01	1.99E+01	8.25E+01	2.74E+01
(7-97)	INITIAL	0	0	0	4.6	4.6	4.6	4.6	4.6	4.6	4.6	13.8	13.8	-10.5912	-10.8108	-10.5912	-10.8108	-32.6014	-20.2703	-100.1007917	3.39E+00	-4.93E-06	2.47E+01	-3.62E-05	6.81E+01	-9.94E-05	8.25E+01	-1.18E-04
(7-97)	FINAL	2.8111	-1.815	0	0.334	3.6882	5.6538	3.6219	5.1399	4.2566	6.0535	13.8	13.8	-14.121	-6.1998	-8.7896	-9.3351	-33.806	-21.4749	-0.0024918	2.06E+00	6.80E-01	1.66E+01	5.53E+00	5.76E+01	1.92E+01	7.65E+01	2.55E+01
(2-76)	INITIAL	0	0	0	4.6	4.6	4.6	4.6	4.6	4.6	4.6	13.8	13.8	-10.5912	-10.8108	-10.5912	-10.8108	-32.6014	-20.2703	-100.1007917	3.39E+00	-4.93E-06	2.47E+01	-3.62E-05	6.81E+01	-9.94E-05	8.25E+01	-1.18E-04
(2-76)	FINAL	-0.3089	-1.0829	0	0.5951	2.5351	7.7996	3.5338	0.91	7.5944	7.3729	13.8	13.8	-9.2128	-6.239	-4.9498	-14.614	-34.9098	-22.5787	-0.002592	2.00E+00	6.61E-01	1.64E+01	5.42E+00	5.84E+01	1.94E+01	7.86E+01	2.61E+01
(9-38)	INITIAL	0	0	0	4.6	4.6	4.6	4.6	4.6	4.6	4.6	13.8	13.8	-10.5912	-10.8108	-10.5912	-10.8108	-32.6014	-20.2703	-100.1007917	3.39E+00	-4.93E-06	2.47E+01	-3.62E-05	6.81E+01	-9.94E-05	8.25E+01	-1.18E-04
(9-38)	FINAL	-0.8694	-3.9487	0	6.5494	4.6599	1.1747	9.9336	2.1736	5.2465	1.0976	13.8	13.8	-16.3852	-7.2568	-13.1016	-14.1234	-37.3495	-25.0184	-0.0026971	2.04E+00	6.78E-01	1.65E+01	5.47E+00	5.59E+01	1.86E+01	7.36E+01	2.44E+01
(6-6)	INITIAL	0	0	0	4.6	4.6	4.6	4.6	4.6	4.6	4.6	13.8	13.8	-10.5912	-10.8108	-10.5912	-10.8108	-32.6014	-20.2703	-100.1007917	3.39E+00	-4.93E-06	2.47E+01	-3.62E-05	6.81E+01	-9.94E-05	8.25E+01	-1.18E-04
(6-6)	FINAL	4.1332	-0.1927	0	3.8935	5.7575	7.7778	1.4015	8.5062	15.3078	2.5542	13.8	13.8	-17.5718	-2.1959	-10.61	-13.3055	-33.0152	-20.6841	-0.0027874	1.91E+00	6.35E-01	1.55E+01	5.15E+00	5.37E+01	1.79E+01	7.13E+01	2.37E+01
(3-92)	INITIAL	0	0	0	4.6	4.6	4.6	4.6	4.6	4.6	4.6	13.8	13.8	-10.5912	-10.8108	-10.5912	-10.8108	-32.6014	-20.2703	-100.1007917	3.39E+00	-4.93E-06	2.47E+01	-3.62E-05	6.81E+01	-9.94E-05	8.25E+01	-1.18E-04
(3-92)	FINAL	0.7493	-3.1923	0	0.3934	2.6118	3.1708	11.2759	10.5921	3.1339	4.7816	13.8	13.8	-12.7994	-4.9799	-5.2123	-11.3177	-36.0704	-23.7393	-0.0029966	2.05E+00	6.76E-01	1.65E+01	5.48E+00	5.69E+01	1.89E+01	7.54E+01	2.51E+01
(10-96)	INITIAL	0	0	0	4.6	4.6	4.6	4.6	4.6	4.6	4.6	13.8	13.8	-10.5912	-10.8108	-10.5912	-10.8108	-32.6014	-20.2703	-100.1007917	3.39E+00	-4.93E-06	2.47E+01	-3.62E-05	6.81E+01	-9.94E-05	8.25E+01	-1.18E-04
(10-96)	FINAL	1.6583	-2.1336	0	5.4879	5.6373	7.8076	3.3985	2.8274	6.0549	2.8216	13.8	13.8	-16.603	-5.5733	-11.8139	-12.9823	-34.1874	-21.8563	-0.0032558	2.03E+00	6.71E-01	1.66E+01	5.51E+00	5.96E+01	1.98E+01	8.05E+01	2.68E+01
(9-27)	INITIAL	0	0	0	4.6	4.6	4.6	4.6	4.6	4.6	4.6	13.8	13.8	-10.5912	-10.8108	-10.5912	-10.8108	-32.6014	-20.2703	-100.1007917	3.39E+00	-4.93E-06	2.47E+01	-3.62E-05	6.81E+01	-9.94E-05	8.25E+01	-1.18E-04
(9-27)	FINAL	2.2016	0.3456	0	3.8237	4.5552	3.8999	9.3611	2.1475	5.2241	3.2806	13.8	13.8	-10.9641	-7.6541	-9.1827	-13.2775	-32.6342	-20.3031	-0.0045016	1.92E+00	6.33E-01	1.58E+01	5.22E+00	5.68E+01	1.89E+01	7.69E+01	2.55E+01
