# Supplementary material for: A minimal chemo-mechanical Markov model for rotary catalysis of F1-ATPase
Source: Nat Commun. 2026 Jun 15;17:5310. doi: 10.1038/s41467-026-73844-0 (PMC13272679; doi:10.1038/s41467-026-73844-0)
Supplement: Supplementary file 4 — Source Data [file 41467_2026_73844_MOESM4_ESM.zip › SourceData/SupplementaryFigures/S-Fig8/beta-energies_S-Fig8c.csv]

SET	POINT	G_O	G_H	G_C	GA_BETA	GA_GAMMA	GA_CHEM	GA_OT	GA_OD	GA_HT	GA_HD	GA_CT	GA_CD	BG_OT	BG_OD	BG_HT	BG_HD	BG_CT	BG_CD	SCORE	K_CAT_1	K_ROT_1	K_CAT_2	K_ROT_2	K_CAT_3	K_ROT_3	K_CAT_4	K_ROT_4	EFFICIENCY
(4-539)	FINAL	-7.6047	1.3582	0	1.996	1.2536	7.682	6.0749	3.6023	7.8105	15.7765	0.422	1.6333	-40.1523	-11.4961	-49.8525	-32.654	-59.7008	-30.4192	-0.0000009	1.95E+00	6.50E-01	1.60E+01	5.33E+00	5.71E+01	1.90E+01	7.69E+01	2.56E+01	9.99E-01	11.9438	40.6	11.2065	28.405
(5-883)	FINAL	-6.439	16.8496	0	0.118	3.0143	11.2092	4.0368	0.0369	8.4031	0.6438	16.8839	20.473	-55.0904	-15.8722	-74.5498	-49.6571	-72.1525	-25.273	-0.0000011	1.95E+00	6.51E-01	1.60E+01	5.34E+00	5.72E+01	1.91E+01	7.70E+01	2.57E+01	1.00E+00	10.6231	49.8413	14.4523	39.345
(2-25)	FINAL	-4.4484	-0.6769	0	2.3026	2.3026	2.3026	6.067	3.0503	11.7587	10.9946	13.8155	13.8155	-23.2576	-11.523	-28.4161	-27.7133	-36.3461	-24.015	-0.000003	1.96E+00	6.52E-01	1.60E+01	5.34E+00	5.71E+01	1.90E+01	7.68E+01	2.56E+01	1.00E+00	8.6401	20.3747	7.2531	7.9559
(4-533)	FINAL	-7.5769	1.8983	0	0.4164	0.8741	5.1922	5.94	3.0062	11.0657	16.2564	2.1378	0.2619	-40.5309	-12.4513	-51.1407	-35.5449	-58.7443	-29.1831	-0.000003	1.95E+00	6.51E-01	1.60E+01	5.34E+00	5.70E+01	1.90E+01	7.67E+01	2.56E+01	1.00E+00	10.6365	38.7161	9.5019	25.0977
(5-610)	FINAL	-3.7383	5.211	0	1.5967	5.7933	6.335	5.5036	1.2633	5.7844	14.328	2.0876	19.7824	-48.5575	-13.8509	-57.4534	-32.256	-55.5759	-4.766	-0.0000031	1.95E+00	6.51E-01	1.60E+01	5.34E+00	5.72E+01	1.91E+01	7.70E+01	2.57E+01	1.00E+00	3.2801	37.9867	3.3335	28.5309
(4-538)	FINAL	-7.5545	0.3733	0	0.7669	0.2684	6.1935	6.0395	3.3519	12.2219	15.609	1.9437	1.6056	-40.7189	-11.8846	-49.4535	-33.4848	-61.0042	-31.084	-0.0000038	1.95E+00	6.49E-01	1.60E+01	5.32E+00	5.70E+01	1.90E+01	7.68E+01	2.56E+01	1.00E+00	12.7308	41.5651	11.924	27.8927
(4-534)	FINAL	-7.7353	3.3446	0	3.0211	1.9044	7.7859	5.2253	1.7239	11.3509	14.2389	1.1335	0.2843	-40.8858	-14.3342	-49.9032	-34.3958	-61.1527	-29.6077	-0.0000046	1.95E+00	6.50E-01	1.60E+01	5.33E+00	5.70E+01	1.90E+01	7.66E+01	2.55E+01	9.99E-01	12.5316	39.0832	14.5941	30.1015
(4-69)	FINAL	-0.2927	-0.7053	0	2.3026	2.3026	2.3026	6.0372	1.4051	1.933	5.9356	13.8155	13.8155	-21.6464	-12.1464	-23.378	-24.4472	-29.4851	-17.154	-0.0000049	1.95E+00	6.49E-01	1.60E+01	5.32E+00	5.71E+01	1.90E+01	7.69E+01	2.56E+01	9.99E-01	7.546	17.046	5.4018	4.3326
(4-72)	FINAL	11.217	-3.2564	0	2.3026	2.3026	2.3026	8.5293	5.3549	6.2105	7.7626	13.8155	13.8155	-31.4512	-13.0527	-16.5521	-7.7771	-33.6918	-21.3607	-0.0000057	1.95E+00	6.52E-01	1.60E+01	5.33E+00	5.70E+01	1.90E+01	7.66E+01	2.55E+01	9.99E-01	13.4576	31.8561	13.8833	22.6583
(4-66)	FINAL	1.0573	-1.3263	0	2.3026	2.3026	2.3026	4.7566	0.8497	3.5244	9.0583	13.8155	13.8155	-26.3485	-14.5562	-26.5343	-23.9906	-30.5064	-18.1753	-0.0000064	1.94E+00	6.48E-01	1.59E+01	5.31E+00	5.71E+01	1.90E+01	7.69E+01	2.56E+01	9.99E-01	5.2152	17.0075	2.6458	5.1895
(5-617)	FINAL	-3.7906	6.9895	0	0.0393	4.9412	6.733	5.6889	2.1582	5.526	15.2518	1.245	20.2999	-48.9164	-13.4367	-58.6494	-34.1454	-55.8903	-4.7942	-0.0000071	1.96E+00	6.53E-01	1.61E+01	5.35E+00	5.72E+01	1.91E+01	7.69E+01	2.56E+01	9.99E-01	3.1833	38.663	4.2304	28.7344
(4-531)	FINAL	-5.827	2.1152	0	0.7028	3.4844	9.0196	6.0056	3.036	10.9678	15.8211	0.4836	0.3958	-42.5633	-12.3492	-48.1992	-31.0931	-62.6496	-28.0485	-0.0000071	1.95E+00	6.50E-01	1.60E+01	5.33E+00	5.70E+01	1.90E+01	7.67E+01	2.56E+01	1.00E+00	14.2593	44.4734	16.5656	33.6717
(2-23)	FINAL	-2.8725	1.7013	0	2.3026	2.3026	2.3026	5.9789	2.9551	12.8444	15.1843	13.8155	13.8155	-24.5959	-10.9984	-29.0378	-27.479	-34.545	-22.2139	-0.0000089	1.94E+00	6.47E-01	1.59E+01	5.31E+00	5.71E+01	1.90E+01	7.69E+01	2.56E+01	9.99E-01	7.0766	20.6741	7.2085	8.7673
(4-536)	FINAL	-5.7914	3.535	0	1.0704	1.2181	9.5702	6.0944	3.9438	10.2365	16.2423	1.1395	1.2472	-40.6414	-11.6982	-50.2626	-34.038	-59.7853	-27.524	-0.0000091	1.96E+00	6.52E-01	1.60E+01	5.35E+00	5.74E+01	1.91E+01	7.72E+01	2.57E+01	9.99E-01	13.3525	42.2957	13.0577	29.2823
(5-65)	FINAL	4.837	2.7545	0	2.3026	2.3026	2.3026	4.7879	1.6064	4.4396	9.2804	13.8155	13.8155	-10.8344	-13.4709	-7.5215	-19.7065	-32.0442	-19.7131	-0.0000096	1.94E+00	6.48E-01	1.59E+01	5.31E+00	5.71E+01	1.90E+01	7.70E+01	2.57E+01	1.00E+00	26.0468	23.4103	27.2772	15.0922
(1-33)	FINAL	16.7643	3.9019	0	2.3026	2.3026	2.3026	18.4263	18.7731	3.7968	1.4146	13.8155	13.8155	-22.3098	-12.5738	-8.4948	-14.612	-32.4964	-20.1653	-0.0000106	1.96E+00	6.53E-01	1.60E+01	5.35E+00	5.73E+01	1.91E+01	7.71E+01	2.57E+01	1.00E+00	26.9509	36.6869	27.9035	21.7863
(4-45)	FINAL	7.2954	-4.9776	0	2.3026	2.3026	2.3026	2.3158	0.2259	6.2163	15.1837	13.8155	13.8155	-26.2362	-4.1613	-12.4238	-3.4212	-30.4543	-18.1232	-0.0000108	1.95E+00	6.49E-01	1.59E+01	5.31E+00	5.72E+01	1.91E+01	7.72E+01	2.57E+01	9.99E-01	11.5135	33.5884	13.0529	22.0555
(4-67)	FINAL	-2.4484	-1.8339	0	2.3026	2.3026	2.3026	5.0828	1.4066	3.3746	7.3541	13.8155	13.8155	-26.5929	-13.2165	-24.2385	-22.9832	-31.7118	-19.3807	-0.0000115	1.95E+00	6.51E-01	1.60E+01	5.34E+00	5.72E+01	1.91E+01	7.69E+01	2.57E+01	1.00E+00	2.6705	16.0469	5.6394	6.8947
(4-65)	FINAL	0.0394	-3.012	0	2.3026	2.3026	2.3026	5.7177	0.0859	3.3715	3.2976	13.8155	13.8155	-23.9099	-13.1999	-22.131	-22.8268	-31.216	-18.8849	-0.0000117	1.96E+00	6.52E-01	1.60E+01	5.34E+00	5.71E+01	1.90E+01	7.68E+01	2.56E+01	1.00E+00	7.3455	18.0555	6.073	5.3772
(5-94)	FINAL	-4.2713	-6.0956	0	2.3026	2.3026	2.3026	4.032	1.1291	11.5799	5.7414	13.8155	13.8155	-8.1124	-0.2829	-5.2442	-13.0653	-38.4895	-26.1584	-0.000013	1.96E+00	6.52E-01	1.60E+01	5.33E+00	5.72E+01	1.90E+01	7.67E+01	2.56E+01	1.00E+00	26.1058	33.9353	27.1497	19.3286
(2-22)	FINAL	-1.0413	3.7719	0	2.3026	2.3026	2.3026	5.9172	2.8898	9.6919	8.9062	13.8155	13.8155	-24.9341	-10.889	-30.9161	-27.6946	-28.9158	-16.5847	-0.0000138	1.95E+00	6.48E-01	1.60E+01	5.32E+00	5.71E+01	1.90E+01	7.70E+01	2.57E+01	1.00E+00	2.9404	16.9855	1.7716	4.9931
(4-17)	FINAL	6.1982	4.6541	0	2.3026	2.3026	2.3026	6.0228	3.0216	1.4974	10.2692	13.8155	13.8155	-21.9478	-12.295	-22.995	-23.0384	-26.053	-13.7219	-0.000014	1.96E+00	6.52E-01	1.60E+01	5.32E+00	5.72E+01	1.91E+01	7.73E+01	2.58E+01	1.00E+00	10.3034	19.9562	7.7121	7.6687
(5-884)	FINAL	-7.4689	14.5578	0	0.811	2.5866	12.6789	5.4516	0.6815	11.0545	2.2245	17.7058	19.0638	-55.2253	-13.9597	-74.157	-47.4511	-74.0218	-25.7141	-0.0000148	1.94E+00	6.47E-01	1.60E+01	5.32E+00	5.73E+01	1.91E+01	7.74E+01	2.58E+01	1.00E+00	11.3276	52.5932	14.4226	41.1285
(2-58)	FINAL	7.2697	9.1793	0	1.206	5.7485	2.3026	2.3673	2.0787	5.256	15.8411	13.8155	13.8155	-9.7893	-13.973	-11.6128	-24.3763	-23.7343	-11.4032	-0.000015	1.95E+00	6.51E-01	1.59E+01	5.31E+00	5.71E+01	1.90E+01	7.74E+01	2.58E+01	1.00E+00	21.2147	17.031	21.3008	8.5373
(3-57)	FINAL	14.3095	2.206	0	2.3026	2.3026	2.3026	2.3776	11.4446	5.4207	11.7758	13.8155	13.8155	-21.8607	-3.6963	-8.3727	-2.4963	-22.9865	-10.6554	-0.0000153	1.95E+00	6.51E-01	1.59E+01	5.30E+00	5.72E+01	1.91E+01	7.73E+01	2.58E+01	1.00E+00	15.4353	33.5997	16.8198	22.6962
(3-36)	FINAL	-1.4405	2.3463	0	2.3026	2.3026	2.3026	4.3953	0.5969	15.8262	11.5648	13.8155	13.8155	-14.7061	-15.4373	-17.6779	-26.6745	-39.6055	-27.2744	-0.0000174	1.95E+00	6.51E-01	1.60E+01	5.34E+00	5.71E+01	1.90E+01	7.68E+01	2.56E+01	1.00E+00	23.4589	22.7277	24.2739	15.2773
(5-885)	FINAL	-8.1225	16.9928	0	0.5549	5.1865	11.7009	4.415	0.1518	11.7125	0.78	14.3976	20.7514	-55.3974	-15.4347	-74.9809	-49.3346	-72.6169	-21.4389	-0.0000179	1.95E+00	6.50E-01	1.60E+01	5.33E+00	5.70E+01	1.90E+01	7.66E+01	2.55E+01	9.99E-01	9.097	49.0597	14.6288	40.2751
(2-28)	FINAL	-2.8434	0.4771	0	2.3026	2.3026	2.3026	5.8763	3.0381	10.9911	7.9446	13.8155	13.8155	-24.9328	-11.5542	-29.1602	-26.4261	-34.6845	-22.3534	-0.0000183	1.95E+00	6.51E-01	1.60E+01	5.34E+00	5.71E+01	1.90E+01	7.69E+01	2.56E+01	9.99E-01	6.9083	20.2869	6.0014	8.7355
(1-63)	FINAL	-5.1912	-0.8759	0	2.3026	2.3026	2.3026	6.1817	5.3277	2.2545	7.5388	13.8155	13.8155	-19.7981	-10.363	-27.6367	-26.681	-31.8917	-19.5606	-0.0000185	1.95E+00	6.50E-01	1.60E+01	5.33E+00	5.72E+01	1.91E+01	7.70E+01	2.57E+01	1.00E+00	6.9024	16.3375	3.3791	4.3348
(1-14)	FINAL	5.1263	5.9577	0	1.1941	3.2155	2.3807	4.81	0.927	6.0934	0.1579	13.8	13.8	-29.9305	-14.9421	-29.3246	-23.3242	-45.4284	-20.5861	-0.0000189	1.95E+00	6.50E-01	1.60E+01	5.33E+00	5.70E+01	1.90E+01	7.67E+01	2.55E+01	9.97E-01	20.6242	35.6126	22.0615	28.0619
(1-49)	FINAL	0.6825	6.8449	0	3.0038	5.9856	2.3026	5.9788	2.0469	7.6423	4.8773	13.8155	13.8155	-12.2609	-11.701	-19.8505	-27.4125	-24.4861	-12.155	-0.0000195	1.94E+00	6.47E-01	1.59E+01	5.31E+00	5.72E+01	1.91E+01	7.72E+01	2.57E+01	9.99E-01	12.9077	13.4676	11.4805	3.9185
(3-4)	FINAL	11.4892	-1.7393	0	0.3927	5.6401	2.3026	4.9247	2.4202	6.2085	6.3988	13.8155	13.8155	-29.2984	-15.0757	-10.4148	-9.461	-30.7066	-18.3755	-0.0000196	1.96E+00	6.53E-01	1.60E+01	5.32E+00	5.73E+01	1.91E+01	7.74E+01	2.58E+01	1.00E+00	12.8974	27.1201	18.5525	19.5063
(4-61)	FINAL	-4.0423	-2.2585	0	2.3026	2.3026	2.3026	5.2013	1.712	2.5953	6.1696	13.8155	13.8155	-26.4955	-12.8023	-26.7907	-24.6271	-33.2594	-20.9283	-0.0000204	1.94E+00	6.46E-01	1.59E+01	5.31E+00	5.71E+01	1.90E+01	7.70E+01	2.57E+01	1.00E+00	2.7216	16.4148	4.2102	6.3738
(5-880)	FINAL	-6.7276	15.8765	0	0.8133	2.9296	12.686	4.3167	0.2857	8.7497	1.424	14.8169	18.2342	-54.7672	-15.5489	-74.3611	-48.7436	-71.6073	-27.0851	-0.0000208	1.95E+00	6.49E-01	1.60E+01	5.33E+00	5.75E+01	1.92E+01	7.76E+01	2.59E+01	1.00E+00	10.1125	49.3308	13.1227	38.7402
(3-9)	FINAL	9.7739	-3.0643	0	2.3026	2.3026	2.3026	0.5738	2.0809	6.1385	8.2232	13.8155	13.8155	-23.9529	-6.364	-8.4775	-7.5729	-31.6039	-19.2728	-0.0000213	1.96E+00	6.52E-01	1.60E+01	5.32E+00	5.72E+01	1.91E+01	7.70E+01	2.57E+01	1.00E+00	17.4249	35.0138	20.0621	20.9667
(3-14)	FINAL	-4.9108	-7.5133	0	2.3026	2.3026	2.3026	1.4948	0.8013	1.1849	5.8198	13.8155	13.8155	-11.5574	-2.4714	-6.6998	-12.8056	-41.6429	-29.3118	-0.0000213	1.95E+00	6.51E-01	1.60E+01	5.32E+00	5.72E+01	1.91E+01	7.71E+01	2.57E+01	1.00E+00	25.1747	34.2607	27.4298	21.324
(1-19)	FINAL	12.7674	1.4258	0	2.3026	2.3026	2.3026	16.1377	1.1612	5.4129	1.3942	13.8155	13.8155	-24.5827	-0.5411	-8.037	-13.9538	-31.5729	-19.2418	-0.0000214	1.96E+00	6.52E-01	1.60E+01	5.34E+00	5.72E+01	1.91E+01	7.69E+01	2.56E+01	9.99E-01	19.7576	43.7992	24.9617	19.0449
(3-13)	FINAL	9.1639	-2.901	0	1.37	5.732	2.3026	2.9381	1.6935	6.0621	2.9451	13.8155	13.8155	-25.4029	-12.7159	-10.2397	-11.8989	-35.7207	-23.3896	-0.0000214	1.95E+00	6.51E-01	1.60E+01	5.32E+00	5.70E+01	1.90E+01	7.67E+01	2.56E+01	1.00E+00	19.4817	32.1687	22.58	20.9208
(1-64)	FINAL	-1.2062	3.9451	0	2.3026	2.3026	2.3026	6.1153	3.6157	5.9676	10.575	13.8155	13.8155	-15.3877	-11.5774	-25.1402	-29.1609	-30.7618	-18.4307	-0.000022	1.94E+00	6.47E-01	1.59E+01	5.31E+00	5.70E+01	1.90E+01	7.68E+01	2.56E+01	1.00E+00	14.1679	17.9782	9.5667	5.546
(4-68)	FINAL	1.3114	-3.3098	0	2.3026	2.3026	2.3026	4.2715	0.201	0.9305	4.1332	13.8155	13.8155	-23.3364	-15.6395	-21.4313	-22.8723	-31.8218	-19.4907	-0.0000223	1.96E+00	6.55E-01	1.61E+01	5.35E+00	5.73E+01	1.91E+01	7.69E+01	2.56E+01	9.99E-01	9.7968	17.4937	7.0807	5.6397
(4-60)	FINAL	0.9268	-0.044	0	2.3026	2.3026	2.3026	6.1083	0.8329	3.9911	7.5295	13.8155	13.8155	-21.4631	-11.5196	-21.011	-23.1779	-28.0327	-15.7016	-0.0000232	1.96E+00	6.53E-01	1.61E+01	5.36E+00	5.74E+01	1.91E+01	7.72E+01	2.57E+01	9.99E-01	7.4964	17.4399	6.9777	4.8108
(3-6)	FINAL	8.1102	-4.0642	0	2.3026	2.3026	2.3026	2.0563	0.1829	5.9212	18.6712	13.8155	13.8155	-21.0079	-4.508	-9.2604	-4.2793	-30.3131	-17.982	-0.0000236	1.95E+00	6.51E-01	1.60E+01	5.32E+00	5.74E+01	1.91E+01	7.75E+01	2.58E+01	9.99E-01	17.4154	33.9153	16.9885	21.9696
(1-66)	FINAL	-5.4234	2.0259	0	2.3026	2.3026	2.3026	6.1872	4.3697	6.1099	14.0013	13.8155	13.8155	-19.4774	-9.9565	-27.9142	-29.9693	-33.5624	-21.2313	-0.0000238	1.96E+00	6.54E-01	1.61E+01	5.35E+00	5.70E+01	1.90E+01	7.65E+01	2.55E+01	1.00E+00	8.6616	18.1825	7.6741	5.619
(1-11)	FINAL	2.4772	8.8219	0	1.7029	4.7434	2.6581	5.0503	1.6213	8.1796	0.1176	13.8	13.8	-28.1795	-14.6196	-32.394	-27.8136	-41.3397	-19.9417	-0.0000244	1.94E+00	6.46E-01	1.59E+01	5.30E+00	5.71E+01	1.90E+01	7.70E+01	2.57E+01	1.00E+00	15.6374	29.1973	17.7676	22.348
(4-23)	FINAL	-2.4453	3.8287	0	2.3026	2.3026	2.3026	6.1861	5.5003	14.0619	13.0696	13.8155	13.8155	-14.2024	-9.7694	-24.5001	-28.432	-28.504	-16.1729	-0.0000254	1.95E+00	6.50E-01	1.60E+01	5.33E+00	5.72E+01	1.91E+01	7.70E+01	2.57E+01	1.00E+00	11.8563	16.2893	7.8326	3.9007
(5-887)	FINAL	-8.2554	15.865	0	0.4173	3.1463	10.8126	4.3715	0.3046	8.7273	1.3784	13.8888	21.9187	-53.593	-15.4751	-74.3492	-50.3565	-72.1438	-27.1541	-0.0000254	1.97E+00	6.56E-01	1.61E+01	5.36E+00	5.70E+01	1.90E+01	7.65E+01	2.55E+01	1.00E+00	10.2954	48.4133	13.6596	37.6523
(2-81)	FINAL	7.2501	-6.4281	0	2.3026	2.3026	2.3026	16.9286	10.6736	5.5905	8.1946	13.8155	13.8155	-23.263	-11.0524	-6.3226	-7.3384	-34.432	-22.1009	-0.0000258	1.96E+00	6.54E-01	1.60E+01	5.32E+00	5.71E+01	1.90E+01	7.70E+01	2.57E+01	1.00E+00	18.4191	30.6297	21.6813	20.6655
(3-80)	FINAL	-0.2761	-6.5544	0	1.5544	2.0997	2.3026	4.5028	0.9874	16.5424	8.7234	13.8155	13.8155	-23.461	-15.3292	-13.4768	-15.2581	-31.755	-19.4239	-0.0000261	1.94E+00	6.46E-01	1.59E+01	5.31E+00	5.71E+01	1.90E+01	7.71E+01	2.57E+01	1.00E+00	8.0179	16.1497	11.7238	9.9425
(3-31)	FINAL	1.7428	-3.2415	0	2.3026	2.3026	2.3026	4.6807	0.0864	11.2416	5.7291	13.8155	13.8155	-17.3038	-15.1064	-14.22	-19.601	-37.629	-25.2979	-0.0000264	1.95E+00	6.49E-01	1.60E+01	5.33E+00	5.74E+01	1.91E+01	7.74E+01	2.58E+01	1.00E+00	22.068	24.2654	20.1675	14.7865
(2-73)	FINAL	1.7846	6.9871	0	2.7905	5.7358	2.3026	4.3797	1.7588	3.3343	13.5888	13.8155	13.8155	-9.028	-14.5278	-11.8338	-26.2892	-29.2719	-16.9408	-0.0000265	1.95E+00	6.51E-01	1.60E+01	5.34E+00	5.72E+01	1.91E+01	7.70E+01	2.57E+01	1.00E+00	22.0285	16.5287	24.4252	9.9698
(5-95)	FINAL	-1.911	-3.6002	0	2.3026	2.3026	2.3026	2.345	2.0019	11.832	8.8475	13.8155	13.8155	-8.8224	-0.2284	-5.8519	-12.5728	-36.3848	-24.0537	-0.0000266	1.96E+00	6.54E-01	1.60E+01	5.33E+00	5.72E+01	1.91E+01	7.72E+01	2.57E+01	9.99E-01	25.6514	34.2454	26.9327	20.2118
(3-75)	FINAL	5.3009	-11.1939	0	1.5313	4.2361	2.3026	11.1946	2.2848	6.1114	5.519	13.8155	13.8155	-26.4629	-16.645	-6.2186	-10.7047	-41.0804	-28.7493	-0.000027	1.94E+00	6.48E-01	1.59E+01	5.29E+00	5.69E+01	1.90E+01	7.68E+01	2.56E+01	1.00E+00	19.9184	29.7363	23.6679	19.1818
(5-882)	FINAL	-6.3011	17.5564	0	0.1777	2.6367	12.4257	4.0342	0.0158	11.507	2.455	12.368	20.2134	-55.4636	-15.8831	-74.5118	-49.4572	-71.0946	-25.0449	-0.0000271	1.94E+00	6.46E-01	1.59E+01	5.30E+00	5.69E+01	1.90E+01	7.67E+01	2.56E+01	1.00E+00	9.3299	48.9104	14.1392	39.1938
(4-535)	FINAL	-6.6823	2.6353	0	3.3449	0.6245	8.4962	6.0815	3.4543	12.0067	13.1493	1.0459	0.8457	-40.1289	-11.8066	-49.7088	-32.6857	-59.3861	-28.3773	-0.0000275	1.95E+00	6.50E-01	1.60E+01	5.33E+00	5.70E+01	1.90E+01	7.67E+01	2.56E+01	1.00E+00	12.5749	40.8972	12.3126	29.3357
(1-13)	FINAL	16.2997	2.7134	0	2.3026	2.3026	2.3026	13.8332	1.0282	4.8775	0.9648	13.8155	13.8155	-26.5461	-7.2166	-8.5768	-14.7718	-31.4478	-19.1167	-0.0000276	1.96E+00	6.54E-01	1.61E+01	5.36E+00	5.72E+01	1.91E+01	7.69E+01	2.56E+01	9.99E-01	21.2014	40.5309	25.5844	19.3894
(4-24)	FINAL	-1.1124	2.9249	0	2.3026	2.3026	2.3026	6.0394	4.0377	6.9339	12.5869	13.8155	13.8155	-17.0444	-12.2012	-25.69	-26.7065	-27.3147	-14.9836	-0.0000278	1.94E+00	6.46E-01	1.59E+01	5.31E+00	5.71E+01	1.90E+01	7.69E+01	2.57E+01	1.00E+00	9.1579	14.0011	4.5496	3.5331
(2-89)	FINAL	5.7732	-8.378	0	2.3026	2.3026	2.3026	10.3717	6.6788	6.1389	9.2812	13.8155	13.8155	-25.3544	-10.6561	-7.865	-6.4572	-35.2345	-22.9034	-0.0000285	1.96E+00	6.52E-01	1.60E+01	5.31E+00	5.70E+01	1.90E+01	7.67E+01	2.56E+01	1.00E+00	15.6533	30.3516	18.9915	20.3993
(3-84)	FINAL	-0.4025	-8.3443	0	1.0104	6.2314	2.3026	3.92	0.1233	9.0261	15.4725	13.8155	13.8155	-15.3585	-16.0106	-6.8441	-15.4208	-35.3559	-23.0248	-0.0000289	1.95E+00	6.50E-01	1.60E+01	5.32E+00	5.70E+01	1.90E+01	7.69E+01	2.56E+01	9.99E-01	19.5949	18.9428	20.1675	11.5908
(2-36)	FINAL	-2.167	-0.9163	0	0.1767	0.7399	2.3026	6.2016	7.7086	9.4462	10.6664	13.8155	13.8155	-14.9573	-6.4614	-16.0348	-21.9226	-27.309	-14.9779	-0.0000291	1.96E+00	6.54E-01	1.60E+01	5.35E+00	5.70E+01	1.90E+01	7.65E+01	2.55E+01	1.00E+00	10.1847	18.6806	10.3579	4.4701
(5-9)	FINAL	9.8209	-2.1741	0	2.3026	2.3026	2.3026	11.8576	9.1816	4.6487	2.8757	13.8155	13.8155	-21.0664	-11.6889	-5.2288	-13.0539	-34.8374	-22.5063	-0.0000312	1.95E+00	6.51E-01	1.60E+01	5.32E+00	5.72E+01	1.90E+01	7.71E+01	2.57E+01	1.00E+00	23.5919	32.9694	27.4345	19.6094
(5-966)	FINAL	-10.9243	9.3966	0	1.4125	0.7311	11.0362	4.9736	3.123	19.8648	1.6346	13.5221	7.6285	-7.3136	-13.1985	-26.3847	-42.7035	-41.192	-29.0676	-0.0000318	1.94E+00	6.46E-01	1.59E+01	5.30E+00	5.69E+01	1.90E+01	7.67E+01	2.56E+01	1.00E+00	22.9541	17.0692	24.2039	7.8851
(4-27)	FINAL	-6.6897	1.3974	0	1.1627	2.714	2.3026	6.4909	1.2556	9.7318	4.5849	13.8155	13.8155	-16.5087	-1.0823	-20.0884	-22.7142	-41.7377	-29.4066	-0.0000329	1.94E+00	6.46E-01	1.61E+01	5.38E+00	5.71E+01	1.90E+01	7.73E+01	2.58E+01	1.00E+00	18.5393	33.9657	23.0467	20.4209
(3-56)	FINAL	12.1107	1.7282	0	2.3026	2.3026	2.3026	2.3351	11.0567	6.204	9.2314	13.8155	13.8155	-22.5625	-7.7141	-12.6768	-5.7648	-27.0541	-14.723	-0.0000348	1.94E+00	6.48E-01	1.59E+01	5.28E+00	5.70E+01	1.90E+01	7.70E+01	2.57E+01	1.00E+00	16.6023	31.4507	16.1055	23.0175
(4-78)	FINAL	4.7302	-8.258	0	2.3026	2.3026	2.3026	2.237	0.1591	6.1073	7.7304	13.8155	13.8155	-23.8461	-8.9782	-11.5568	-5.7771	-37.2232	-24.8921	-0.0000353	1.94E+00	6.48E-01	1.59E+01	5.29E+00	5.70E+01	1.90E+01	7.70E+01	2.57E+01	1.00E+00	18.1073	32.9752	17.4084	23.1881
(2-2)	FINAL	6.062	3.5774	0	2.3737	5.4046	2.3026	0.9068	0.7402	1.8345	7.7492	13.8155	13.8155	-10.6892	-15.1042	-10.6577	-21.8187	-27.7745	-15.4434	-0.0000363	1.94E+00	6.46E-01	1.60E+01	5.32E+00	5.74E+01	1.91E+01	7.75E+01	2.58E+01	9.99E-01	23.1473	18.7323	20.6942	9.5332
(4-770)	FINAL	-3.2832	19.4519	0	5.6375	5.6776	10.5202	5.7758	2.1041	17.6417	4.2688	2.8787	0.8896	-45.541	-13.1132	-69.7757	-44.3428	-52.96	-18.4994	-0.0000364	1.94E+00	6.48E-01	1.59E+01	5.31E+00	5.69E+01	1.90E+01	7.66E+01	2.55E+01	9.99E-01	4.1358	36.5636	2.6362	28.0691
(4-97)	FINAL	-1.8632	-2.6874	0	2.3026	2.3026	2.3026	6.1971	5.7982	7.2589	8.3704	13.8155	13.8155	-20.817	-9.6824	-20.9594	-20.7474	-31.3637	-19.0326	-0.0000367	1.95E+00	6.49E-01	1.60E+01	5.32E+00	5.71E+01	1.90E+01	7.69E+01	2.57E+01	1.00E+00	8.6835	19.8181	7.7169	7.9289
(5-888)	FINAL	-6.8514	17.2096	0	0.842	3.6074	13.9348	4.5328	0.6232	8.1219	0.4899	14.5293	19.0298	-51.6732	-15.3055	-73.8517	-49.9569	-71.0524	-25.6071	-0.000038	1.93E+00	6.43E-01	1.59E+01	5.30E+00	5.74E+01	1.91E+01	7.73E+01	2.58E+01	1.00E+00	12.5278	48.8955	14.4103	38.3051
(3-23)	FINAL	2.5902	9.7192	0	2.3026	2.3026	2.3026	6.4679	1.3058	2.7239	5.7894	13.8155	13.8155	-17.4125	-2.4363	-23.5665	-22.0594	-34.5573	-22.2262	-0.0000383	1.95E+00	6.48E-01	1.61E+01	5.36E+00	5.65E+01	1.88E+01	7.68E+01	2.56E+01	1.00E+00	19.735	34.7112	20.71	22.2171
(2-62)	FINAL	4.2474	4.2388	0	2.9176	2.1127	2.3026	6.0448	3.0186	3.7072	5.6908	13.8155	13.8155	-12.9105	-11.8154	-13.039	-20.4938	-31.501	-19.1699	-0.0000385	1.96E+00	6.53E-01	1.60E+01	5.34E+00	5.75E+01	1.92E+01	7.78E+01	2.59E+01	9.99E-01	22.8379	23.933	22.7008	15.246
(2-80)	FINAL	5.0812	-11.9825	0	2.3026	2.3026	2.3026	11.0617	8.6907	0.7164	6.0246	13.8155	13.8155	-24.0101	-16.0086	-5.1797	-10.2302	-42.337	-30.0059	-0.0000385	1.97E+00	6.58E-01	1.60E+01	5.34E+00	5.70E+01	1.90E+01	7.66E+01	2.55E+01	9.99E-01	23.4081	31.4096	25.1748	20.1243
(3-22)	FINAL	4.9766	-7.6132	0	1.6274	5.7863	2.3026	6.5227	0.0634	6.0005	2.2369	13.8155	13.8155	-24.0449	-12.442	-9.0078	-11.4172	-40.1669	-27.8358	-0.0000392	1.94E+00	6.46E-01	1.59E+01	5.29E+00	5.70E+01	1.90E+01	7.69E+01	2.56E+01	9.99E-01	21.0986	32.7015	23.5459	21.1365
(2-49)	FINAL	-0.6122	-0.7485	0	2.3026	2.3026	2.3026	2.5921	1.285	4.3811	12.1882	13.8155	13.8155	-10.4671	-3.9942	-8.969	-14.9839	-37.7763	-25.4452	-0.0000398	1.94E+00	6.46E-01	1.60E+01	5.34E+00	5.68E+01	1.89E+01	7.63E+01	2.54E+01	9.99E-01	26.697	33.1699	28.0588	22.0439
(1-17)	FINAL	8.2344	-4.2371	0	2.3026	2.3026	2.3026	10.1261	2.6221	4.958	3.3307	13.8155	13.8155	-21.2266	-1.9809	-5.2202	-12.802	-36.5832	-24.2521	-0.0000403	1.95E+00	6.49E-01	1.59E+01	5.31E+00	5.73E+01	1.91E+01	7.75E+01	2.58E+01	9.99E-01	23.591	42.8367	27.1259	19.5441
(3-26)	FINAL	4.3161	7.3048	0	2.3026	2.3026	2.3026	6.4946	1.4546	5.1546	11.6822	13.8155	13.8155	-19.0491	-4.9337	-21.2031	-17.8183	-32.9979	-20.6668	-0.0000407	1.96E+00	6.52E-01	1.61E+01	5.36E+00	5.74E+01	1.91E+01	7.70E+01	2.56E+01	9.97E-01	18.2649	32.3803	19.0996	22.4844
(2-27)	FINAL	-2.1895	5.3051	0	2.3026	2.3026	2.3026	6.1978	5.9298	14.2814	8.5873	13.8155	13.8155	-20.6379	-9.6713	-29.9628	-29.0216	-29.2762	-16.9451	-0.000041	1.95E+00	6.48E-01	1.60E+01	5.32E+00	5.70E+01	1.90E+01	7.68E+01	2.56E+01	1.00E+00	6.4488	17.4154	4.6185	5.5597
(3-83)	FINAL	5.5308	-7.2275	0	0.4312	4.9342	2.3026	3.9238	3.3239	4.8586	6.2924	13.8155	13.8155	-21.8331	-14.956	-4.685	-9.3286	-37.3976	-25.0665	-0.0000412	1.96E+00	6.54E-01	1.60E+01	5.33E+00	5.70E+01	1.90E+01	7.67E+01	2.56E+01	1.00E+00	21.0953	27.9724	25.4851	20.8415
(2-84)	FINAL	10.716	-3.6398	0	2.3026	2.3026	2.3026	12.8452	17.0065	4.8765	11.2513	13.8155	13.8155	-23.2512	-10.8066	-8.9952	-3.9786	-30.6586	-18.3275	-0.0000416	1.94E+00	6.48E-01	1.59E+01	5.30E+00	5.69E+01	1.90E+01	7.66E+01	2.55E+01	9.99E-01	18.1234	30.568	18.0236	23.0402
(3-774)	FINAL	10.9172	15.0233	0	0.1467	3.3661	4.4075	12.6932	2.1736	18.5233	5.1224	5.984	19.2144	-8.6455	-12.6169	-17.4673	-27.3186	-65.688	-10.0494	-0.000042	1.95E+00	6.48E-01	1.60E+01	5.32E+00	5.69E+01	1.89E+01	7.67E+01	2.55E+01	9.97E-01	67.9597	63.9883	63.244	53.3927
(4-37)	FINAL	-3.8382	4.5548	0	4.2216	4.6943	2.3026	6.4564	0.4886	4.5304	8.3451	13.8155	13.8155	-16.3234	-2.7203	-23.4862	-23.4039	-38.2665	-25.9354	-0.000043	1.94E+00	6.46E-01	1.61E+01	5.36E+00	5.66E+01	1.89E+01	7.70E+01	2.56E+01	9.97E-01	18.1049	31.708	19.3351	19.4174
(2-152)	FINAL	-18.8347	9.9457	0	0.5174	5.365	11.6334	5.0354	2.8899	7.6572	8.0508	3.4779	12.1619	-10.4209	-12.2392	-35.8868	-50.7985	-58.6761	-29.7713	-0.0000434	1.95E+00	6.49E-01	1.60E+01	5.32E+00	5.71E+01	1.90E+01	7.69E+01	2.56E+01	9.99E-01	29.4205	27.6022	32.735	17.8233
(4-27)	FINAL	5.2749	3.3344	0	2.3026	2.3026	2.3026	4.5613	1.2336	14.3996	14.5215	13.8155	13.8155	-9.8696	-1.0896	-9.4682	-12.7391	-31.177	-18.8459	-0.0000446	1.93E+00	6.45E-01	1.61E+01	5.37E+00	5.71E+01	1.90E+01	7.69E+01	2.56E+01	9.99E-01	26.5823	35.3623	25.0432	21.7723
(4-93)	FINAL	-5.7894	-0.536	0	2.3026	2.3026	2.3026	6.4861	0.7772	6.5677	9.8719	13.8155	13.8155	-17.1645	-1.1183	-20.3313	-19.8553	-42.0594	-29.7283	-0.0000447	1.96E+00	6.53E-01	1.62E+01	5.39E+00	5.71E+01	1.90E+01	7.74E+01	2.58E+01	1.00E+00	19.1055	35.1517	21.1921	21.6681
(3-45)	FINAL	-0.7839	-4.725	0	0.5857	5.0436	2.3026	5.7113	1.5369	9.9883	6.2623	13.8155	13.8155	-20.0206	-13.3678	-12.5875	-18.8184	-35.6573	-23.3262	-0.000045	1.97E+00	6.56E-01	1.61E+01	5.37E+00	5.73E+01	1.91E+01	7.69E+01	2.56E+01	9.99E-01	14.8528	21.5056	18.3448	12.1139
(5-85)	FINAL	2.1653	2.6893	0	2.3026	2.3026	2.3026	3.1532	0.75	1.7053	4.7995	13.8155	13.8155	-9.5897	-0.9918	-6.4247	-15.7208	-32.0661	-19.735	-0.0000455	1.96E+00	6.55E-01	1.61E+01	5.35E+00	5.75E+01	1.92E+01	7.63E+01	2.54E+01	9.99E-01	24.6417	33.2396	28.3307	19.0346
(1-59)	FINAL	4.8992	1.4543	0	2.3026	2.3026	2.3026	6.2292	15.4648	18.4398	0.3626	13.8155	13.8155	-17.0544	-6.805	-17.9861	-15.1332	-32.9871	-20.656	-0.0000458	1.95E+00	6.48E-01	1.60E+01	5.33E+00	5.71E+01	1.90E+01	7.63E+01	2.54E+01	9.99E-01	20.8319	31.0813	16.4553	19.3082
(2-20)	FINAL	-1.474	1.4615	0	2.3026	2.3026	2.3026	6.1218	4.5676	12.3899	7.9031	13.8155	13.8155	-22.0443	-11.3063	-28.3733	-25.2322	-35.0577	-22.7266	-0.0000464	1.95E+00	6.50E-01	1.60E+01	5.32E+00	5.68E+01	1.89E+01	7.64E+01	2.55E+01	1.00E+00	11.5394	22.2774	8.1459	11.287
(2-674)	FINAL	-19.6105	3.3298	0	0.3456	0.3757	5.2933	4.3597	0.2499	10.8418	15.2639	13.8183	3.0319	-44.486	-15.4034	-73.2937	-52.2353	-70.4944	-39.1907	-0.0000465	1.94E+00	6.47E-01	1.59E+01	5.30E+00	5.67E+01	1.89E+01	7.63E+01	2.54E+01	9.99E-01	6.3979	35.4805	0.5305	21.5889
(4-22)	FINAL	-1.5276	1.3718	0	2.3026	2.3026	2.3026	6.1016	3.3814	6.9771	17.6523	13.8155	13.8155	-14.3778	-11.6711	-22.4386	-27.0582	-28.1831	-15.852	-0.0000474	1.93E+00	6.44E-01	1.59E+01	5.30E+00	5.71E+01	1.90E+01	7.70E+01	2.57E+01	1.00E+00	12.2777	14.9844	7.1163	2.4967
(3-18)	FINAL	2.2616	-3.9526	0	2.3026	2.3026	2.3026	2.2524	3.3064	0.1704	1.4738	13.8155	13.8155	-15.7919	-8.4242	-8.0452	-14.0205	-40.151	-27.8199	-0.0000479	1.95E+00	6.52E-01	1.60E+01	5.33E+00	5.71E+01	1.90E+01	7.69E+01	2.56E+01	9.99E-01	26.6207	33.9884	28.1532	22.1779
(4-18)	FINAL	-3.5441	1.1868	0	2.0038	4.1848	2.3026	6.5029	0.6741	3.3344	3.8072	13.8155	13.8155	-18.0215	-0.3472	-20.5384	-19.5753	-38.8563	-26.5252	-0.0000484	1.93E+00	6.43E-01	1.61E+01	5.36E+00	5.73E+01	1.91E+01	7.65E+01	2.55E+01	1.00E+00	17.2907	34.965	19.5047	20.4678
(1-90)	FINAL	-0.127	9.4818	0	0.7864	0.9928	2.3026	6.2061	10.7157	9.7945	1.3537	13.8155	13.8155	-14.8786	-4.1547	-26.9804	-27.6311	-21.1995	-8.8684	-0.000049	1.96E+00	6.51E-01	1.60E+01	5.33E+00	5.69E+01	1.90E+01	7.64E+01	2.55E+01	1.00E+00	6.1939	16.9178	3.7009	3.0502
(2-24)	FINAL	-5.4985	0.7413	0	2.3026	2.3026	2.3026	6.0801	4.1554	11.492	10.3784	13.8155	13.8155	-23.8434	-10.4909	-30.2979	-28.1499	-33.4749	-21.1438	-0.0000493	1.97E+00	6.55E-01	1.61E+01	5.36E+00	5.71E+01	1.90E+01	7.67E+01	2.56E+01	1.00E+00	4.133	17.4855	3.9183	6.0663
(4-16)	FINAL	-8.3351	-0.1533	0	0.8143	2.8392	2.3026	6.4862	0.5841	5.6515	7.4752	13.8155	13.8155	-15.5358	-4.0128	-21.2698	-22.5962	-45.7756	-33.4445	-0.0000494	1.94E+00	6.47E-01	1.61E+01	5.37E+00	5.68E+01	1.89E+01	7.65E+01	2.55E+01	1.00E+00	21.9047	33.4277	24.3525	23.0261
(3-15)	FINAL	-6.6079	-17.7782	0	3.3765	3.9402	2.3026	6.2061	4.643	19.348	3.6988	13.8155	13.8155	-20.1708	-2.5502	-9.2061	-4.7963	-32.2336	-19.9025	-0.0000499	1.96E+00	6.54E-01	1.61E+01	5.36E+00	5.70E+01	1.90E+01	7.67E+01	2.55E+01	9.97E-01	5.4549	23.0755	5.2493	9.6591
(1-50)	FINAL	2.6891	0.6014	0	2.3026	2.3026	2.3026	6.2332	16.4434	17.1023	0.2844	13.8155	13.8155	-14.1839	-2.7049	-14.82	-15.7312	-34.7072	-22.3761	-0.0000499	1.94E+00	6.47E-01	1.61E+01	5.35E+00	5.77E+01	1.92E+01	7.65E+01	2.55E+01	1.00E+00	23.2124	34.6914	20.4886	19.5774
(2-528)	FINAL	15.2039	1.7592	0	5.4626	0.5283	14.8271	9.1578	12.9545	5.1153	0.1796	17.8966	1.0496	-34.8728	-1.6855	-21.4536	-14.0663	-29.1297	-20.1046	-0.0000501	1.94E+00	6.47E-01	1.60E+01	5.33E+00	5.76E+01	1.92E+01	7.65E+01	2.55E+01	1.00E+00	9.4608	42.6481	9.4353	16.8226
(3-34)	FINAL	-6.0139	-6.8689	0	2.3026	2.3026	2.3026	5.0653	1.4887	14.0379	6.8928	13.8155	13.8155	-15.2279	-14.5868	-13.3743	-21.1579	-43.1083	-30.7772	-0.0000502	1.94E+00	6.47E-01	1.59E+01	5.30E+00	5.66E+01	1.89E+01	7.61E+01	2.54E+01	1.00E+00	21.8665	22.5076	22.8651	15.0815
(5-960)	FINAL	-11.4091	6.8032	0	1.1198	3.8723	10.79	4.3415	2.4827	18.8412	1.0621	15.0651	9.6264	-8.8713	-13.7439	-24.951	-41.129	-43.5165	-28.1198	-0.0000504	1.94E+00	6.45E-01	1.59E+01	5.30E+00	5.71E+01	1.90E+01	7.71E+01	2.57E+01	1.00E+00	23.2361	18.3635	25.3687	9.1907
(4-43)	FINAL	6.4364	-3.2499	0	2.3026	2.3026	2.3026	3.578	0.0634	6.2216	16.0594	13.8155	13.8155	-25.7545	-2.6057	-16.5162	-5.7665	-31.4577	-19.1266	-0.0000506	1.98E+00	6.59E-01	1.60E+01	5.31E+00	5.69E+01	1.90E+01	7.67E+01	2.56E+01	1.00E+00	12.1396	35.2884	11.6916	22.4413
(2-8)	FINAL	-18.9978	6.3757	0	1.3218	1.8751	8.9307	6.2064	8.0608	21.5371	2.2752	13.0345	18.7268	-15.9566	-7.8913	-45.9413	-45.5819	-48.1562	-29.6542	-0.0000511	1.96E+00	6.53E-01	1.60E+01	5.35E+00	5.70E+01	1.90E+01	7.65E+01	2.55E+01	1.00E+00	13.2018	21.2671	8.5906	8.95
(5-8)	FINAL	4.8418	-0.4814	0	2.3026	2.3026	2.3026	5.0944	0.5916	5.2118	5.5155	13.8155	13.8155	-12.7473	-14.3731	-8.2512	-17.989	-33.8524	-21.5213	-0.0000511	1.94E+00	6.47E-01	1.60E+01	5.33E+00	5.77E+01	1.92E+01	7.78E+01	2.59E+01	9.99E-01	25.9469	24.3211	25.1198	15.382
(2-26)	FINAL	-5.8414	-1.0876	0	2.3026	2.3026	2.3026	6.0358	3.4734	10.3818	7.5158	13.8155	13.8155	-24.1405	-10.9923	-30.7338	-27.8085	-36.2684	-23.9373	-0.0000519	1.95E+00	6.51E-01	1.60E+01	5.34E+00	5.72E+01	1.91E+01	7.69E+01	2.56E+01	9.99E-01	6.2865	19.4347	4.447	7.3723
(3-62)	FINAL	0.5989	-5.6275	0	1.4983	6.9404	2.3026	4.387	0.4803	8.2432	9.4321	13.8155	13.8155	-19.976	-15.4904	-9.0567	-15.874	-33.53	-21.1989	-0.000052	1.96E+00	6.54E-01	1.61E+01	5.37E+00	5.74E+01	1.91E+01	7.68E+01	2.56E+01	1.00E+00	14.1529	18.6385	18.8458	12.0285
(2-156)	FINAL	-16.4571	9.2813	0	0.8889	4.6566	8.4624	5.5616	2.9035	7.5429	8.9357	2.6443	9.0616	-10.9192	-11.6279	-33.2239	-47.7464	-57.9887	-28.0836	-0.0000521	1.95E+00	6.51E-01	1.60E+01	5.34E+00	5.72E+01	1.91E+01	7.69E+01	2.57E+01	1.00E+00	30.6124	29.9037	34.0461	19.5236
(4-40)	FINAL	5.2953	-4.5163	0	2.3026	2.3026	2.3026	3.109	9.8768	6.2323	7.8836	13.8155	13.8155	-27.4355	-3.8232	-18.1839	-6.2343	-33.6688	-21.3377	-0.0000521	1.96E+00	6.53E-01	1.59E+01	5.28E+00	5.71E+01	1.90E+01	7.73E+01	2.58E+01	1.00E+00	11.5286	35.1409	10.9686	22.9182
(5-90)	FINAL	1.1282	-0.7514	0	2.3026	2.3026	2.3026	4.9313	0.6248	9.3788	11.06	13.8155	13.8155	-7.4368	-0.7327	-4.6857	-13.3582	-32.4142	-20.0831	-0.0000525	1.93E+00	6.45E-01	1.59E+01	5.30E+00	5.74E+01	1.91E+01	7.70E+01	2.56E+01	9.97E-01	26.1056	32.8097	26.9771	18.3046
(2-14)	FINAL	8.3291	11.4841	0	4.1642	2.7045	2.3026	2.2155	1.9414	4.1468	13.4883	13.8155	13.8155	-10.2988	-13.3231	-13.6196	-24.4144	-27.682	-15.3509	-0.0000526	1.94E+00	6.47E-01	1.61E+01	5.35E+00	5.72E+01	1.91E+01	7.59E+01	2.53E+01	1.00E+00	25.7123	22.688	25.5465	14.7517
(3-59)	FINAL	4.4079	-5.2438	0	0.0954	5.4709	2.3026	1.9434	0.2713	6.2401	13.4325	13.8155	13.8155	-24.5101	-6.2619	-12.2088	-6.405	-32.4636	-20.1325	-0.0000527	1.96E+00	6.53E-01	1.58E+01	5.26E+00	5.69E+01	1.89E+01	7.69E+01	2.56E+01	9.99E-01	12.3614	30.6096	15.011	20.8148
(4-30)	FINAL	-2.9821	0.7343	0	2.7297	5.2271	2.3026	6.4877	1.08	5.8185	3.0327	13.8155	13.8155	-16.14	-3.6212	-17.2565	-18.3833	-38.0668	-25.7357	-0.0000528	1.93E+00	6.45E-01	1.61E+01	5.35E+00	5.69E+01	1.90E+01	7.77E+01	2.59E+01	1.00E+00	18.9447	31.4635	21.5446	20.4178
(1-18)	FINAL	12.5702	1.9569	0	2.3026	2.3026	2.3026	4.5094	3.0721	6.1618	4.8879	13.8155	13.8155	-23.6464	-3.2089	-8.1535	-10.8593	-27.7977	-15.4666	-0.0000546	1.97E+00	6.58E-01	1.59E+01	5.30E+00	5.71E+01	1.90E+01	7.70E+01	2.57E+01	1.00E+00	16.7215	37.159	21.6011	18.8953
(2-48)	FINAL	0.7054	-1.1421	0	2.3026	2.3026	2.3026	3.8828	2.5771	1.6852	8.1301	13.8155	13.8155	-8.5884	-2.0078	-6.0666	-12.4825	-33.8549	-21.5238	-0.0000547	1.96E+00	6.52E-01	1.58E+01	5.28E+00	5.70E+01	1.90E+01	7.62E+01	2.54E+01	1.00E+00	25.9719	32.5525	26.6462	20.2303
(5-80)	FINAL	5.9392	-0.8526	0	2.3026	2.3026	2.3026	1.3586	1.5983	3.1133	1.0461	13.8155	13.8155	-16.7518	-0.7451	-7.0094	-15.3337	-36.305	-23.9739	-0.000055	1.96E+00	6.55E-01	1.59E+01	5.29E+00	5.72E+01	1.90E+01	7.73E+01	2.58E+01	1.00E+00	25.4924	41.4991	28.443	20.1187
(5-886)	FINAL	-6.5108	16.3146	0	0.2711	4.5292	11.5942	4.0051	0.1235	10.1383	1.7657	15.5062	22.3714	-55.8665	-15.9197	-74.2565	-47.8423	-72.5099	-19.7389	-0.000055	1.93E+00	6.45E-01	1.59E+01	5.30E+00	5.71E+01	1.91E+01	7.72E+01	2.57E+01	9.99E-01	10.1326	50.0794	14.568	40.9822
(4-79)	FINAL	11.6714	-3.113	0	2.3026	2.3026	2.3026	8.2237	0.9694	5.3484	6.9697	13.8155	13.8155	-24.2585	-14.0234	-6.74	-8.3716	-32.7666	-20.4355	-0.0000557	1.94E+00	6.48E-01	1.59E+01	5.30E+00	5.72E+01	1.90E+01	7.72E+01	2.57E+01	9.99E-01	20.1795	30.4146	22.9136	21.282
(1-57)	FINAL	3.6966	-0.2342	0	2.3026	2.3026	2.3026	6.1145	14.3149	14.6889	0.2137	13.8155	13.8155	-12.3659	-7.2081	-12.7341	-15.4127	-34.1442	-21.8131	-0.0000558	1.94E+00	6.47E-01	1.60E+01	5.32E+00	5.69E+01	1.90E+01	7.59E+01	2.53E+01	1.00E+00	25.4749	30.6327	21.1759	18.4973
(5-969)	FINAL	-13.2189	5.9988	0	1.6049	4.9048	10.193	4.9696	3.1777	21.6736	2.2491	13.4197	8.3952	-9.0633	-13.0147	-26.0403	-40.7637	-44.6518	-26.4988	-0.0000568	1.96E+00	6.52E-01	1.60E+01	5.34E+00	5.72E+01	1.91E+01	7.69E+01	2.57E+01	1.00E+00	22.3696	18.4182	24.6103	9.8869
(3-34)	FINAL	5.81	-8.0515	0	3.1054	7.1867	2.3026	6.0611	6.3395	6.0079	5.6077	13.8155	13.8155	-23.9977	-15.9144	-8.1501	-10.3127	-37.1635	-24.8324	-0.0000568	1.97E+00	6.56E-01	1.60E+01	5.32E+00	5.68E+01	1.90E+01	7.65E+01	2.55E+01	1.00E+00	18.9758	27.0591	20.9619	18.7993
(5-18)	FINAL	19.7811	6.8192	0	2.3026	2.3026	2.3026	8.6112	9.7455	6.0457	4.5663	13.8155	13.8155	-23.9473	-15.0735	-7.6147	-11.2306	-24.7146	-12.3835	-0.0000568	1.95E+00	6.49E-01	1.59E+01	5.31E+00	5.68E+01	1.89E+01	7.64E+01	2.55E+01	1.00E+00	20.5484	29.4222	23.9191	20.3032
(5-61)	FINAL	8.4835	8.4451	0	2.3026	2.3026	2.3026	5.3542	2.4667	2.3813	7.4025	13.8155	13.8155	-10.9079	-13.5859	-11.666	-21.626	-28.3123	-15.9812	-0.0000569	1.96E+00	6.53E-01	1.60E+01	5.33E+00	5.72E+01	1.91E+01	7.75E+01	2.58E+01	9.99E-01	25.8879	23.2099	25.0914	15.1314
(1-16)	FINAL	10.9708	-0.6163	0	2.3026	2.3026	2.3026	14.088	3.3307	4.0136	1.0881	13.8155	13.8155	-21.1802	-6.7066	-6.0519	-15.119	-34.6349	-22.3038	-0.0000574	1.95E+00	6.49E-01	1.60E+01	5.32E+00	5.72E+01	1.91E+01	7.71E+01	2.57E+01	1.00E+00	24.4255	38.8991	27.9667	18.8996
(2-83)	FINAL	9.8049	-4.8513	0	2.3026	2.3026	2.3026	11.8523	16.238	5.7804	2.6597	13.8155	13.8155	-25.0569	-11.0751	-8.455	-9.3594	-36.6179	-24.2868	-0.0000575	1.94E+00	6.48E-01	1.59E+01	5.31E+00	5.72E+01	1.90E+01	7.71E+01	2.57E+01	1.00E+00	21.3659	35.3477	23.3116	22.4072
(5-614)	FINAL	-4.3791	3.3405	0	0.7566	4.9778	6.012	5.7495	0.6116	0.9026	14.8175	0.3214	20.4716	-49.0699	-13.2766	-55.9537	-31.1411	-54.4275	-4.9231	-0.0000577	1.96E+00	6.55E-01	1.60E+01	5.35E+00	5.68E+01	1.89E+01	7.61E+01	2.54E+01	1.00E+00	0.9785	36.7718	1.8143	26.6269
(3-20)	FINAL	0.3027	2.8294	0	2.3026	2.3026	2.3026	6.4304	1.1274	5.1317	3.5523	13.8155	13.8155	-18.2365	-4.2925	-20.6298	-18.1385	-37.0099	-24.6788	-0.000058	1.93E+00	6.42E-01	1.60E+01	5.33E+00	5.70E+01	1.90E+01	7.68E+01	2.56E+01	1.00E+00	19.0761	33.0201	19.2095	21.7008
(3-6)	FINAL	6.5022	-4.1658	0	2.953	6.5965	2.3026	3.0759	6.02	5.9304	4.0242	13.8155	13.8155	-21.0767	-12.7438	-8.1594	-11.8692	-35.3122	-22.9811	-0.0000581	1.98E+00	6.59E-01	1.60E+01	5.32E+00	5.72E+01	1.91E+01	7.71E+01	2.57E+01	1.00E+00	20.7377	29.0706	22.987	19.2772
(3-58)	FINAL	2.2907	-1.1204	0	2.4194	5.7856	2.3026	5.2977	1.8661	6.6215	12.3097	13.8155	13.8155	-15.9121	-14.25	-12.4498	-18.3729	-31.704	-19.3729	-0.0000583	1.94E+00	6.47E-01	1.59E+01	5.31E+00	5.74E+01	1.91E+01	7.75E+01	2.58E+01	9.99E-01	18.0826	19.7447	18.1338	12.2107
(1-11)	FINAL	15.2162	-0.9236	0	2.3026	2.3026	2.3026	12.193	3.9485	4.2379	0.4043	13.8155	13.8155	-27.1264	-0.7532	-6.464	-14.7227	-35.0783	-22.7472	-0.0000585	1.96E+00	6.52E-01	1.61E+01	5.35E+00	5.73E+01	1.91E+01	7.70E+01	2.57E+01	1.00E+00	23.1681	49.5413	27.6907	19.432
(5-611)	FINAL	-5.191	4.7203	0	3.0321	6.3668	5.327	5.8824	2.7012	2.6645	11.7188	1.3514	22.9154	-48.2064	-12.8816	-57.0267	-31.3295	-55.4532	-4.8306	-0.000059	1.96E+00	6.52E-01	1.60E+01	5.34E+00	5.68E+01	1.90E+01	7.63E+01	2.54E+01	9.99E-01	2.0558	37.3806	3.1468	28.844
(5-4)	FINAL	8.2852	-5.3575	0	2.3026	2.3026	2.3026	10.8132	4.7294	3.3322	2.116	13.8155	13.8155	-22.209	-16.1167	-4.9924	-14.0519	-38.5661	-26.235	-0.0000591	1.96E+00	6.53E-01	1.60E+01	5.32E+00	5.69E+01	1.90E+01	7.66E+01	2.55E+01	9.99E-01	24.6423	30.7346	28.2162	19.1567
(5-619)	FINAL	-3.8824	5.9372	0	0.6208	4.0704	5.8587	5.0794	1.6473	1.271	13.8236	1.5303	20.2118	-49.2166	-14.5745	-59.8663	-33.3507	-55.2087	-5.4068	-0.0000593	1.94E+00	6.46E-01	1.59E+01	5.32E+00	5.75E+01	1.92E+01	7.78E+01	2.59E+01	9.99E-01	2.1097	36.7518	1.2796	27.7952
(3-68)	FINAL	4.7358	-9.1585	0	0.4599	6.0391	2.3026	8.0671	6.2161	6.0498	6.7024	13.8155	13.8155	-24.3088	-14.7894	-10.4585	-8.6993	-38.1938	-25.8627	-0.0000602	1.95E+00	6.51E-01	1.59E+01	5.30E+00	5.67E+01	1.89E+01	7.62E+01	2.54E+01	1.00E+00	18.6208	28.1402	18.5768	20.336
(1-56)	FINAL	5.2037	1.9518	0	2.3026	2.3026	2.3026	6.2558	11.7763	12.2992	1.1458	13.8155	13.8155	-17.3667	-6.5298	-17.7304	-14.4244	-32.4881	-20.157	-0.0000609	1.92E+00	6.41E-01	1.59E+01	5.31E+00	5.73E+01	1.91E+01	7.66E+01	2.55E+01	9.99E-01	20.3251	31.162	16.7095	20.0155
(4-19)	FINAL	-6.6726	0.7328	0	2.855	2.3609	2.3026	6.3711	0.1209	4.702	2.0033	13.8155	13.8155	-15.0907	-2.2008	-24.0029	-23.2325	-43.155	-30.8239	-0.0000609	1.93E+00	6.42E-01	1.59E+01	5.31E+00	5.68E+01	1.89E+01	7.69E+01	2.56E+01	9.99E-01	21.3917	34.2816	19.8849	20.6553
(4-28)	FINAL	-2.7755	-2.248	0	1.3815	4.2109	2.3026	6.4611	15.5907	7.7042	0.521	13.8155	13.8155	-16.7872	-1.8438	-15.7644	-15.3808	-39.1094	-26.7783	-0.0000609	1.95E+00	6.51E-01	1.63E+01	5.43E+00	5.71E+01	1.90E+01	7.69E+01	2.56E+01	9.99E-01	19.5467	34.4901	21.097	21.4806
(3-28)	FINAL	0.1479	4.5364	0	2.3026	2.3026	2.3026	6.5721	1.4198	1.835	9.8469	13.8155	13.8155	-20.5368	-4.4169	-23.1132	-19.3208	-36.5532	-24.2221	-0.0000609	1.96E+00	6.54E-01	1.60E+01	5.34E+00	5.78E+01	1.93E+01	7.71E+01	2.57E+01	1.00E+00	16.1643	32.2842	17.9764	21.7688
(5-768)	FINAL	-17.7286	1.1821	0	0.862	4.7293	4.2476	6.1396	3.9925	0.3714	18.9905	13.4525	14.6646	-31.6675	-11.2584	-51.4688	-40.5843	-50.6506	-19.7379	-0.000061	1.95E+00	6.51E-01	1.60E+01	5.33E+00	5.69E+01	1.90E+01	7.64E+01	2.55E+01	1.00E+00	1.2545	21.6636	0.3639	11.2484
(4-51)	FINAL	-5.1445	2.9048	0	0.2487	4.6071	2.3026	6.4211	1.0196	2.6719	1.776	13.8155	13.8155	-15.7109	-3.6333	-23.3739	-23.4131	-41.5248	-29.1937	-0.0000611	1.92E+00	6.41E-01	1.61E+01	5.37E+00	5.67E+01	1.89E+01	7.71E+01	2.57E+01	1.00E+00	20.6694	32.747	21.0557	21.0165
(4-2)	FINAL	-4.3834	2.2485	0	2.0307	4.0576	2.3026	6.4981	1.3617	6.3813	5.2333	13.8155	13.8155	-17.4026	-1.9127	-20.0235	-21.2572	-38.8267	-26.4956	-0.0000612	1.95E+00	6.48E-01	1.62E+01	5.39E+00	5.73E+01	1.91E+01	7.63E+01	2.54E+01	9.99E-01	17.0407	32.5306	21.0517	19.818
(2-85)	FINAL	2.3804	-9.9107	0	2.3026	2.3026	2.3026	14.4476	10.2725	6.2188	8.177	13.8155	13.8155	-27.8624	-10.195	-11.7937	-7.708	-37.3207	-24.9896	-0.0000615	1.96E+00	6.52E-01	1.60E+01	5.31E+00	5.73E+01	1.91E+01	7.74E+01	2.58E+01	1.00E+00	11.8387	29.5061	15.6163	19.702
(5-65)	FINAL	1.1538	-10.9169	0	2.1531	3.0169	2.3026	6.1656	4.1644	17.972	0.2796	13.8155	13.8155	-23.0512	-8.2933	-11.2132	-6.0692	-22.3862	-10.0551	-0.0000621	1.95E+00	6.51E-01	1.60E+01	5.33E+00	5.71E+01	1.90E+01	7.70E+01	2.56E+01	9.97E-01	0.4888	15.2467	0.2561	5.4001
(4-88)	FINAL	-5.8296	-3.5308	0	3.2024	3.3907	2.3026	6.4737	0.7188	12.3867	2.6069	13.8155	13.8155	-18.1355	-1.8129	-19.1318	-17.1426	-41.5641	-29.233	-0.0000621	1.95E+00	6.48E-01	1.61E+01	5.35E+00	5.69E+01	1.90E+01	7.79E+01	2.60E+01	1.00E+00	17.599	33.9216	18.9015	20.8907
(3-87)	FINAL	9.502	-3.2667	0	2.3026	2.3026	2.3026	6.1572	0.2748	17.3163	0.51	13.8155	13.8155	-13.1864	-6.588	-2.1266	-1.3542	-21.3428	-9.0117	-0.0000627	1.97E+00	6.56E-01	1.61E+01	5.36E+00	5.69E+01	1.90E+01	7.64E+01	2.54E+01	9.97E-01	17.6584	24.2568	15.9495	16.7219
(5-1)	FINAL	7.6422	-4.2141	0	2.3026	2.3026	2.3026	9.9619	9.2882	4.5146	2.3059	13.8155	13.8155	-21.3402	-13.1762	-5.0897	-13.4753	-37.0073	-24.6762	-0.0000627	1.95E+00	6.49E-01	1.60E+01	5.31E+00	5.71E+01	1.90E+01	7.70E+01	2.56E+01	9.97E-01	23.3093	31.4733	27.7035	19.3179
(4-66)	FINAL	-5.655	4.1007	0	1.4866	5.2895	2.3026	2.6733	0.7255	4.4595	5.6149	13.8155	13.8155	-10.3021	-2.2343	-18.9501	-24.528	-41.5996	-29.2685	-0.0000629	1.94E+00	6.45E-01	1.61E+01	5.36E+00	5.76E+01	1.92E+01	7.72E+01	2.57E+01	9.99E-01	25.6425	33.7103	26.7502	21.1723
(4-84)	FINAL	1.5193	0.9513	0	2.3026	2.3026	2.3026	5.9245	3.3232	9.8066	7.0205	13.8155	13.8155	-25.0467	-10.6028	-21.2425	-18.2297	-27.2291	-14.898	-0.0000633	1.95E+00	6.49E-01	1.60E+01	5.32E+00	5.75E+01	1.92E+01	7.79E+01	2.60E+01	1.00E+00	3.7017	18.1456	6.9379	9.9507
(4-83)	FINAL	3.2698	3.6292	0	2.3026	2.3026	2.3026	6.152	4.8775	12.1754	10.1146	13.8155	13.8155	-23.6123	-9.4727	-23.2939	-18.6039	-21.5055	-9.1744	-0.0000637	1.96E+00	6.52E-01	1.58E+01	5.28E+00	5.67E+01	1.89E+01	7.67E+01	2.55E+01	9.97E-01	1.163	15.3026	1.8408	6.5308
(2-26)	FINAL	-2.393	0.7812	0	1.6733	5.69	2.3026	3.8452	1.4056	0.6728	9.6684	13.8155	13.8155	-10.5278	-13.2853	-14.7888	-26.1912	-32.721	-20.3899	-0.0000642	1.93E+00	6.44E-01	1.59E+01	5.29E+00	5.68E+01	1.90E+01	7.66E+01	2.56E+01	1.00E+00	19.8002	17.0427	18.7134	7.311
(3-38)	FINAL	0.3803	-2.3374	0	0.7649	0.2004	2.3026	6.0112	0.4726	9.6678	5.7636	13.8155	13.8155	-18.3581	-12.3004	-13.1375	-19.3603	-36.1028	-23.7717	-0.0000644	1.96E+00	6.54E-01	1.60E+01	5.34E+00	5.68E+01	1.89E+01	7.60E+01	2.53E+01	9.99E-01	18.125	24.1827	20.6279	14.4051
(3-73)	FINAL	2.189	-11.0261	0	3.7038	5.0844	2.3026	9.3785	5.4669	6.1074	7.3226	13.8155	13.8155	-24.007	-15.7753	-7.777	-8.4976	-38.6498	-26.3187	-0.0000651	1.97E+00	6.57E-01	1.59E+01	5.31E+00	5.68E+01	1.89E+01	7.64E+01	2.55E+01	1.00E+00	16.8318	25.0635	19.8467	19.1261
(5-967)	FINAL	-13.8766	6.2735	0	2.5888	4.3829	11.4008	5.1199	3.0828	18.7682	1.6588	10.2282	9.0666	-9.1673	-13.1179	-26.7141	-41.4873	-40.5893	-28.782	-0.0000659	1.94E+00	6.47E-01	1.59E+01	5.31E+00	5.71E+01	1.91E+01	7.71E+01	2.57E+01	1.00E+00	17.5454	13.5948	20.1487	5.3755
(3-96)	FINAL	5.1231	-4.6413	0	1.7902	6.7116	2.3026	3.175	8.8173	6.2009	4.7331	13.8155	13.8155	-27.1444	-11.4121	-15.2718	-10.4489	-35.1275	-22.7964	-0.0000663	1.97E+00	6.58E-01	1.58E+01	5.27E+00	5.70E+01	1.90E+01	7.71E+01	2.57E+01	1.00E+00	13.1062	28.8385	15.2144	20.0373
(4-86)	FINAL	3.0461	2.4221	0	2.3026	2.3026	2.3026	6.2292	9.7104	8.6051	9.0375	13.8155	13.8155	-17.3961	-4.2738	-17.102	-15.8338	-22.5761	-10.245	-0.0000664	1.94E+00	6.46E-01	1.58E+01	5.28E+00	5.72E+01	1.91E+01	7.73E+01	2.58E+01	1.00E+00	8.2261	21.3484	7.8962	9.1644
(2-3)	FINAL	2.028	1.8372	0	0.9729	5.3192	2.3026	6.1626	4.8292	8.1749	16.5564	13.8155	13.8155	-14.1838	-10.8365	-12.7512	-19.4191	-30.1095	-17.7784	-0.0000666	1.95E+00	6.51E-01	1.59E+01	5.32E+00	5.68E+01	1.90E+01	7.65E+01	2.55E+01	1.00E+00	17.9537	21.301	19.1955	12.5276
(5-962)	FINAL	-14.3717	7.8506	0	0.6063	1.9351	13.3166	4.9148	3.2181	17.9132	0.4333	13.7107	7.814	-6.6108	-13.1026	-27.2148	-43.8854	-41.4658	-29.8841	-0.000067	1.95E+00	6.48E-01	1.60E+01	5.32E+00	5.73E+01	1.91E+01	7.74E+01	2.58E+01	1.00E+00	20.4833	13.9915	22.1016	5.431
(5-18)	FINAL	-5.5485	-17.4561	0	2.2494	3.2008	2.3026	6.2098	4.3928	17.6129	1.961	13.8155	13.8155	-20.3095	-5.9953	-8.4705	-0.461	-26.4244	-14.0933	-0.0000671	1.95E+00	6.51E-01	1.60E+01	5.33E+00	5.68E+01	1.89E+01	7.65E+01	2.55E+01	1.00E+00	0.5664	14.8806	0.4978	8.5073
(1-15)	FINAL	16.1229	0.9502	0	2.3026	2.3026	2.3026	13.6354	6.0197	5.4997	2.8175	13.8155	13.8155	-25.3676	-5.3432	-6.2631	-12.8501	-31.8253	-19.4942	-0.0000677	1.96E+00	6.53E-01	1.60E+01	5.34E+00	5.67E+01	1.89E+01	7.61E+01	2.54E+01	1.00E+00	22.5806	42.605	26.5124	19.9254
(2-155)	FINAL	-15.4596	9.6342	0	0.364	3.0684	12.9373	5.9954	0.4734	7.865	3.8468	3.8566	11.7712	-11.9623	-10.6178	-35.3263	-48.0168	-59.0397	-25.0764	-0.0000695	1.95E+00	6.51E-01	1.60E+01	5.34E+00	5.73E+01	1.91E+01	7.67E+01	2.55E+01	9.97E-01	31.6178	32.9623	33.3476	20.6571
(3-811)	FINAL	19.8877	11.1675	0	0.5592	5.1601	11.3864	9.6634	20.1967	5.6764	2.1171	5.4406	17.3702	-29.1183	-5.7348	-17.8103	-13.5215	-31.7301	-11.2003	-0.0000696	1.95E+00	6.49E-01	1.58E+01	5.28E+00	5.75E+01	1.91E+01	7.80E+01	2.60E+01	1.00E+00	22.4995	45.883	25.0873	29.3761
(3-71)	FINAL	1.2489	-11.3607	0	0.1556	4.3162	2.3026	4.2502	0.5987	5.3623	7.6777	13.8155	13.8155	-22.1834	-11.6502	-5.5706	-7.5536	-40.6409	-28.3098	-0.0000702	1.96E+00	6.52E-01	1.60E+01	5.33E+00	5.74E+01	1.91E+01	7.74E+01	2.58E+01	1.00E+00	19.7064	30.2396	23.7096	21.7266
(2-86)	FINAL	4.5879	5.648	0	0.7151	4.7962	2.3026	5.3977	3.5188	1.1011	13.1943	13.8155	13.8155	-10.6951	-10.3673	-11.5119	-21.2935	-28.2915	-15.9604	-0.0000703	1.97E+00	6.56E-01	1.62E+01	5.39E+00	5.74E+01	1.91E+01	7.68E+01	2.56E+01	1.00E+00	22.1843	22.5121	22.4276	12.646
(3-809)	FINAL	0.5855	0.6451	0	0.6158	4.8515	5.0033	6.2291	10.0936	19.1669	18.0755	8.8922	16.1367	-32.4551	-5.7036	-30.6028	-15.5489	-35.0574	-1.5738	-0.0000705	1.95E+00	6.49E-01	1.59E+01	5.29E+00	5.73E+01	1.91E+01	7.76E+01	2.59E+01	1.00E+00	3.1878	29.9393	5.0997	20.1536
(5-91)	FINAL	-2.0035	-0.6699	0	2.3026	2.3026	2.3026	3.1901	0.3617	14.5739	3.414	13.8155	13.8155	-7.1853	-1.4123	-10.002	-17.078	-37.0669	-24.7358	-0.0000708	1.94E+00	6.46E-01	1.60E+01	5.32E+00	5.76E+01	1.92E+01	7.70E+01	2.56E+01	9.97E-01	27.8781	33.6511	26.395	19.319
(3-43)	FINAL	-3.7078	-4.3136	0	2.3026	2.3026	2.3026	6.4926	3.9857	10.041	4.8464	13.8155	13.8155	-15.6769	-0.3363	-12.0681	-11.2481	-36.7847	-24.4536	-0.0000713	1.94E+00	6.47E-01	1.62E+01	5.39E+00	5.72E+01	1.90E+01	7.70E+01	2.56E+01	9.97E-01	17.4	32.7406	20.403	21.223
(4-771)	FINAL	-4.8149	16.8493	0	6.1094	5.6765	8.0382	5.6662	2.1738	20.1657	5.8584	4.2698	2.5139	-44.6199	-13.4318	-69.8763	-43.5265	-53.0754	-18.9911	-0.0000717	1.97E+00	6.56E-01	1.61E+01	5.38E+00	5.77E+01	1.92E+01	7.77E+01	2.59E+01	1.00E+00	3.6406	34.8287	0.0484	26.3982
(4-48)	FINAL	-7.6723	-2.3692	0	3.1509	5.3124	2.3026	6.4422	0.6202	11.1119	6.1817	13.8155	13.8155	-15.6342	-2.0663	-20.288	-20.3952	-42.5875	-30.2564	-0.0000732	1.93E+00	6.44E-01	1.62E+01	5.41E+00	5.73E+01	1.91E+01	7.66E+01	2.55E+01	9.99E-01	19.281	32.8489	19.9303	19.8231
(2-150)	FINAL	-17.2901	9.2378	0	0.6176	5.439	10.7562	5.2484	1.4467	7.403	4.2087	6.521	12.2245	-11.3242	-13.2824	-33.2729	-49.354	-53.5266	-27.489	-0.0000734	1.96E+00	6.54E-01	1.60E+01	5.34E+00	5.66E+01	1.89E+01	7.58E+01	2.53E+01	1.00E+00	24.9123	22.9541	29.4915	13.4104
(3-76)	FINAL	0.271	-7.5539	0	0.7657	6.7383	2.3026	5.5145	1.6413	10.7373	9.2037	13.8155	13.8155	-20.9976	-13.8299	-8.2236	-13.4425	-33.1093	-20.7782	-0.0000739	1.97E+00	6.56E-01	1.60E+01	5.35E+00	5.67E+01	1.89E+01	7.79E+01	2.59E+01	9.97E-01	12.3827	19.5504	17.3318	12.1129
(3-32)	FINAL	1.5712	-8.8149	0	1.2494	5.5553	2.3026	3.5827	1.9488	6.2311	8.6341	13.8155	13.8155	-26.9387	-6.2821	-13.0723	-5.8215	-35.6029	-23.2718	-0.000074	1.97E+00	6.57E-01	1.58E+01	5.28E+00	5.71E+01	1.90E+01	7.73E+01	2.58E+01	1.00E+00	10.2354	30.892	13.7157	20.9665
(4-96)	FINAL	-7.2789	5.0899	0	2.3026	2.3026	2.3026	6.4632	0.4507	0.4847	9.2188	13.8155	13.8155	-16.1578	-0.4576	-24.5811	-27.1865	-41.3224	-28.9913	-0.000075	1.95E+00	6.52E-01	1.62E+01	5.40E+00	5.65E+01	1.88E+01	7.69E+01	2.56E+01	9.99E-01	17.8857	33.5859	21.8312	19.2258
(4-42)	FINAL	-6.9075	-0.291	0	1.4546	4.914	2.3026	6.495	0.9851	12.104	2.2368	13.8155	13.8155	-17.2906	-1.084	-19.4627	-21.2178	-41.4737	-29.1426	-0.0000756	1.95E+00	6.50E-01	1.62E+01	5.39E+00	5.76E+01	1.92E+01	7.76E+01	2.59E+01	1.00E+00	17.2756	33.4822	21.72	19.9649
(3-16)	FINAL	4.4988	-2.5271	0	2.3026	2.3026	2.3026	1.5149	0.2232	3.2168	3.1996	13.8155	13.8155	-15.7008	-5.3825	-7.4467	-12.7181	-37.2195	-24.8884	-0.0000759	1.95E+00	6.53E-01	1.59E+01	5.30E+00	5.71E+01	1.90E+01	7.71E+01	2.57E+01	1.00E+00	26.0175	36.3358	27.2457	21.9743
(4-90)	FINAL	-2.2788	-3.1479	0	2.3026	2.3026	2.3026	3.896	0.3025	4.1109	9.5438	13.8155	13.8155	-15.4209	-16.0334	-17.7625	-23.1033	-34.161	-21.8299	-0.0000768	1.95E+00	6.51E-01	1.60E+01	5.33E+00	5.71E+01	1.90E+01	7.68E+01	2.56E+01	1.00E+00	16.4613	15.8488	13.2506	7.9098
(2-61)	FINAL	4.888	5.4213	0	3.4362	2.3696	2.3026	5.5306	3.0442	5.6839	12.2117	13.8155	13.8155	-10.7764	-12.5004	-12.1688	-21.4538	-30.8398	-18.5087	-0.0000779	1.95E+00	6.51E-01	1.60E+01	5.34E+00	5.73E+01	1.91E+01	7.73E+01	2.58E+01	1.00E+00	24.9514	23.2274	24.0923	14.8073
(3-41)	FINAL	2.3812	-0.7242	0	2.3026	2.3026	2.3026	4.9587	0.298	12.2865	4.2046	13.8155	13.8155	-9.0875	-1.9644	-4.9686	-13.3376	-32.768	-20.4369	-0.000078	1.95E+00	6.49E-01	1.61E+01	5.36E+00	5.70E+01	1.90E+01	7.69E+01	2.56E+01	9.99E-01	26.0617	33.1848	27.0752	18.7062
(4-26)	FINAL	-5.4869	3.7428	0	3.2083	2.0824	2.3026	3.5227	2.955	8.3604	4.088	13.8155	13.8155	-8.8578	-2.7835	-18.1756	-22.951	-40.7251	-28.394	-0.0000782	1.95E+00	6.48E-01	1.60E+01	5.34E+00	5.76E+01	1.92E+01	7.67E+01	2.55E+01	9.97E-01	26.3804	32.4547	26.2923	21.5169
(1-89)	FINAL	7.7214	5.0254	0	2.3026	2.3026	2.3026	6.1469	16.4576	14.4903	1.8163	13.8155	13.8155	-12.1306	-4.991	-12.1586	-13.3107	-29.6917	-17.3606	-0.0000809	1.93E+00	6.43E-01	1.60E+01	5.35E+00	5.64E+01	1.88E+01	7.72E+01	2.57E+01	9.99E-01	25.2825	32.4221	22.5585	21.4064
(3-33)	FINAL	-0.8397	-6.2521	0	2.3026	2.3026	2.3026	4.5463	0.0552	6.6148	8.1752	13.8155	13.8155	-18	-15.2762	-14.1914	-19.313	-40.3187	-27.9876	-0.0000812	1.95E+00	6.50E-01	1.60E+01	5.33E+00	5.69E+01	1.90E+01	7.64E+01	2.55E+01	1.00E+00	21.479	24.2028	19.8752	14.7536
(4-21)	FINAL	-2.0574	1.3555	0	2.3026	2.3026	2.3026	6.204	6.932	6.7251	7.1999	13.8155	13.8155	-18.9516	-8.8253	-25.4413	-24.0776	-27.1182	-14.7871	-0.0000816	1.96E+00	6.52E-01	1.60E+01	5.35E+00	5.71E+01	1.90E+01	7.68E+01	2.56E+01	1.00E+00	6.1092	16.2355	3.0324	4.3961
(3-60)	FINAL	4.5416	-4.4115	0	1.8678	7.0899	2.3026	3.2167	1.8735	4.772	0.4681	13.8155	13.8155	-27.3687	-12.2386	-15.6208	-14.9971	-38.8927	-26.5616	-0.0000822	1.95E+00	6.51E-01	1.60E+01	5.32E+00	5.74E+01	1.91E+01	7.76E+01	2.58E+01	9.97E-01	16.0656	31.1957	18.8604	19.4841
(3-770)	FINAL	7.2064	19.5058	0	0.0857	1.2567	4.4666	5.6413	4.9697	15.9995	5.0172	3.8156	17.172	-10.3962	-10.6294	-22.7636	-34.9727	-62.267	-16.3152	-0.0000825	1.96E+00	6.52E-01	1.60E+01	5.34E+00	5.73E+01	1.91E+01	7.73E+01	2.58E+01	1.00E+00	59.0772	58.844	59.0092	46.8001
(5-766)	FINAL	-19.552	2.9454	0	1.3672	4.8621	7.0511	6.0755	3.7475	0.3221	17.5026	9.4668	14.5463	-28.899	-11.9178	-51.8171	-43.6139	-49.6151	-20.5398	-0.0000827	1.95E+00	6.51E-01	1.60E+01	5.33E+00	5.69E+01	1.90E+01	7.66E+01	2.55E+01	9.99E-01	1.1641	18.1453	0.7434	8.9466
(5-80)	FINAL	-5.4791	-16.5326	0	2.5251	3.9739	2.3026	6.2071	1.3708	16.7417	1.2571	13.8155	13.8155	-15.2474	-6.4304	-2.9869	-3.1894	-23.3886	-11.0575	-0.0000847	1.95E+00	6.51E-01	1.60E+01	5.33E+00	5.68E+01	1.89E+01	7.65E+01	2.55E+01	1.00E+00	2.6621	11.4791	3.8691	3.6666
(2-34)	FINAL	5.1564	5.8906	0	4.2259	7.372	2.3026	1.5121	2.2625	4.4861	6.4986	13.8155	13.8155	-9.867	-13.4345	-8.8834	-21.5723	-22.3257	-9.9946	-0.000085	1.93E+00	6.45E-01	1.60E+01	5.32E+00	5.69E+01	1.90E+01	7.60E+01	2.54E+01	1.00E+00	17.6151	14.0476	19.3329	6.644
(2-18)	FINAL	5.9833	2.7058	0	1.2001	4.6655	2.3026	3.8635	0.7022	6.9545	15.5936	13.8155	13.8155	-11.2394	-14.6496	-9.3476	-20.5385	-31.1521	-18.821	-0.0000851	1.95E+00	6.51E-01	1.60E+01	5.33E+00	5.70E+01	1.90E+01	7.66E+01	2.55E+01	9.99E-01	25.896	22.4858	24.5103	13.3194
(3-12)	FINAL	1.717	-8.7183	0	1.3002	7.0212	2.3026	1.1734	2.8294	5.0123	3.1483	13.8155	13.8155	-19.4708	-14.8594	-4.4983	-12.8314	-40.2339	-27.9028	-0.0000853	1.96E+00	6.54E-01	1.57E+01	5.24E+00	5.68E+01	1.89E+01	7.70E+01	2.57E+01	1.00E+00	22.4801	27.0915	27.0173	18.6842
(3-18)	FINAL	2.8168	-6.4515	0	0.2739	5.8344	2.3026	4.73	0.3134	14.5679	13.0362	13.8155	13.8155	-23.0709	-15.0171	-10.1164	-14.946	-30.8351	-18.504	-0.0000863	1.97E+00	6.56E-01	1.61E+01	5.36E+00	5.69E+01	1.90E+01	7.63E+01	2.54E+01	9.99E-01	10.581	18.6348	14.2672	9.4376
(4-94)	FINAL	-8.0291	-8.7267	0	2.3026	2.3026	2.3026	6.2145	5.0148	7.4034	20.3645	13.8155	13.8155	-19.4287	-8.6108	-19.1563	-20.4477	-36.7042	-24.3731	-0.0000869	1.94E+00	6.47E-01	1.60E+01	5.32E+00	5.74E+01	1.91E+01	7.75E+01	2.59E+01	1.00E+00	9.2464	20.0643	8.8212	7.5298
(3-31)	FINAL	-0.2496	-4.5759	0	1.6428	6.3602	2.3026	4.6969	0.7159	14.1607	14.1561	13.8155	13.8155	-21.9179	-15.0893	-12.9701	-18.1525	-34.3422	-22.0111	-0.0000872	1.94E+00	6.48E-01	1.59E+01	5.31E+00	5.69E+01	1.89E+01	7.64E+01	2.54E+01	9.97E-01	12.1747	19.0033	16.7962	11.6138
(4-99)	FINAL	-4.2047	2.5913	0	2.3026	2.3026	2.3026	6.209	7.941	2.9017	12.492	13.8155	13.8155	-15.128	-7.6742	-24.3199	-26.5885	-28.6056	-16.2745	-0.0000884	1.95E+00	6.50E-01	1.60E+01	5.34E+00	5.72E+01	1.91E+01	7.69E+01	2.57E+01	1.00E+00	9.2729	16.7267	6.877	4.6084
(2-46)	FINAL	-2.7784	-0.983	0	2.3026	2.3026	2.3026	4.5134	2.0942	7.7908	9.8774	13.8155	13.8155	-7.7601	-0.4279	-8.5542	-16.1322	-36.9576	-24.6265	-0.0000884	1.95E+00	6.49E-01	1.61E+01	5.35E+00	5.77E+01	1.92E+01	7.63E+01	2.54E+01	9.99E-01	26.4191	33.7513	27.4204	19.8424
(1-48)	FINAL	-2.6375	11.0485	0	1.6455	2.6495	2.3026	3.1619	15.1621	6.4087	2.9859	13.8155	13.8155	-9.5762	-0.3683	-23.9018	-26.1149	-18.9144	-6.5833	-0.0000887	1.96E+00	6.52E-01	1.60E+01	5.34E+00	5.74E+01	1.91E+01	7.73E+01	2.58E+01	1.00E+00	6.7007	15.9086	6.0611	3.848
(4-34)	FINAL	-7.8928	0.8638	0	4.2028	4.4336	2.3026	6.4906	1.1837	9.8069	1.5068	13.8155	13.8155	-17.6435	-3.2338	-24.8963	-23.6419	-42.2913	-29.9602	-0.0000895	1.92E+00	6.39E-01	1.60E+01	5.32E+00	5.71E+01	1.90E+01	7.68E+01	2.56E+01	1.00E+00	16.755	31.1647	18.2588	19.5132
(2-529)	FINAL	11.5454	2.2172	0	6.7843	3.0441	13.7596	10.5459	12.0071	5.2242	0.2209	17.5604	2.0859	-30.3309	-3.4605	-21.1453	-14.2461	-28.8437	-18.7485	-0.0000896	1.94E+00	6.47E-01	1.59E+01	5.30E+00	5.68E+01	1.89E+01	7.60E+01	2.53E+01	9.99E-01	10.0582	36.9286	9.9156	16.8148
(1-52)	FINAL	3.8776	-0.8754	0	2.3026	2.3026	2.3026	6.1773	12.4796	11.5586	0.5056	13.8155	13.8155	-13.6397	-8.2816	-13.803	-14.8953	-34.0029	-21.6718	-0.0000897	1.97E+00	6.57E-01	1.62E+01	5.40E+00	5.77E+01	1.92E+01	7.64E+01	2.55E+01	1.00E+00	24.2408	29.5989	19.3245	18.2322
(5-889)	FINAL	-7.807	16.9889	0	1.3942	4.9802	14.2073	4.7561	0.9384	12.391	0.8388	16.2308	20.2598	-54.2156	-15.0156	-74.888	-48.4283	-73.6058	-25.0537	-0.0000903	1.94E+00	6.48E-01	1.60E+01	5.33E+00	5.76E+01	1.92E+01	7.73E+01	2.58E+01	1.00E+00	11.5832	50.7832	15.7067	42.1664
(1-41)	FINAL	3.3333	13.7143	0	0.0798	1.3447	2.3026	3.7611	8.0222	10.56	2.0978	13.8155	13.8155	-10.0419	-6.4774	-23.0613	-30.7996	-19.1768	-6.8457	-0.0000905	1.95E+00	6.50E-01	1.60E+01	5.33E+00	5.71E+01	1.91E+01	7.69E+01	2.57E+01	1.00E+00	12.4682	16.0327	9.8298	2.0915
(5-128)	FINAL	-2.6212	-17.3915	0	3.2196	3.9128	0.2998	9.4348	21.9573	6.2046	13.0474	13.8	13.8	-41.2305	-1.6117	-26.8543	-2.562	-57.5892	-28.9835	-0.0000914	1.98E+00	6.58E-01	1.61E+01	5.38E+00	5.73E+01	1.91E+01	7.69E+01	2.56E+01	9.99E-01	13.7375	53.3563	13.3434	37.6357
(3-35)	FINAL	-3.6028	-6.8923	0	0.6267	4.5224	2.3026	5.888	3.3508	12.6325	13.7365	13.8155	13.8155	-12.5798	-12.7467	-10.1195	-18.6095	-37.1732	-24.8421	-0.0000917	1.96E+00	6.54E-01	1.61E+01	5.36E+00	5.72E+01	1.91E+01	7.68E+01	2.56E+01	1.00E+00	20.9906	20.8237	20.1614	11.6714
(1-55)	FINAL	4.8155	1.087	0	2.3026	2.3026	2.3026	6.2449	15.7163	19.1367	1.148	13.8155	13.8155	-16.8321	-3.1245	-16.6122	-14.4073	-32.8849	-20.5538	-0.0000923	1.92E+00	6.41E-01	1.59E+01	5.31E+00	5.72E+01	1.91E+01	7.71E+01	2.57E+01	1.00E+00	20.8683	34.5759	17.3597	19.5646
(3-22)	FINAL	3.3805	8.2767	0	2.3026	2.3026	2.3026	6.5017	1.1258	3.6823	4.8448	13.8155	13.8155	-18.2032	-5.1966	-22.698	-19.6924	-34.3669	-22.0358	-0.0000926	1.93E+00	6.43E-01	1.59E+01	5.30E+00	5.69E+01	1.89E+01	7.60E+01	2.53E+01	9.99E-01	19.5442	32.5508	19.9456	22.9512
(3-50)	FINAL	11.9722	2.5663	0	2.3026	2.3026	2.3026	0.7387	14.3422	6.1012	8.0961	13.8155	13.8155	-19.8082	-3.2504	-10.8665	-7.1028	-27.4913	-15.1602	-0.0000926	1.97E+00	6.58E-01	1.59E+01	5.31E+00	5.69E+01	1.90E+01	7.68E+01	2.56E+01	1.00E+00	19.6553	36.2131	19.1911	22.9548
(5-81)	FINAL	3.8974	0.3255	0	2.3026	2.3026	2.3026	4.3803	2.6367	5.372	1.4537	13.8155	13.8155	-9.4949	-2.7529	-6.6265	-14.9113	-32.9495	-20.6184	-0.0000929	1.94E+00	6.46E-01	1.61E+01	5.36E+00	5.72E+01	1.90E+01	7.65E+01	2.55E+01	1.00E+00	27.352	34.094	26.6485	18.3637
(4-93)	FINAL	-7.7375	2.8445	0	1.5081	3.2083	2.3026	3.8891	3.0928	6.6531	1.1438	13.8155	13.8155	-9.9791	-0.6223	-18.316	-22.9618	-42.5197	-30.1886	-0.0000931	1.93E+00	6.42E-01	1.60E+01	5.34E+00	5.76E+01	1.92E+01	7.64E+01	2.55E+01	1.00E+00	24.8031	34.1599	27.0482	22.4024
(1-484)	FINAL	16.1651	-7.9485	0	1.1932	6.852	14.3311	1.6535	5.0635	4.2674	0.224	8.4062	5.6709	-56.6293	-7.3028	-27.5257	-15.6191	-69.8606	-29.9441	-0.0000934	1.94E+00	6.45E-01	1.59E+01	5.30E+00	5.72E+01	1.90E+01	7.70E+01	2.56E+01	9.97E-01	29.3964	78.7229	34.3864	46.293
(4-97)	FINAL	-0.6229	2.7663	0	0.9159	3.3732	2.3026	0.7941	8.2823	8.4262	0.9695	13.8155	13.8155	-9.4962	-1.0624	-11.5639	-14.5629	-34.5806	-22.2495	-0.0000938	1.95E+00	6.50E-01	1.60E+01	5.33E+00	5.72E+01	1.91E+01	7.69E+01	2.56E+01	9.99E-01	24.4615	32.8953	25.783	22.784
(2-35)	FINAL	4.095	2.7046	0	1.5583	5.0685	2.3026	2.9881	2.2015	2.9992	6.0589	13.8155	13.8155	-10.1824	-12.2741	-11.1369	-21.278	-25.8048	-13.4737	-0.0000941	1.96E+00	6.51E-01	1.60E+01	5.32E+00	5.68E+01	1.90E+01	7.66E+01	2.56E+01	1.00E+00	19.7174	17.6257	17.3725	7.2314
(2-44)	FINAL	4.5159	3.9977	0	2.3026	2.3026	2.3026	3.084	1.1788	6.9679	5.294	13.8155	13.8155	-10.6063	-4.9175	-8.3457	-14.783	-32.4664	-20.1353	-0.0000944	1.94E+00	6.48E-01	1.60E+01	5.34E+00	5.72E+01	1.91E+01	7.77E+01	2.59E+01	1.00E+00	26.376	32.0648	28.1184	21.6811
(1-27)	FINAL	1.5362	1.6656	0	2.3026	2.3026	2.3026	5.7915	4.8238	7.5591	3.5862	13.8155	13.8155	-10.203	-11.1181	-5.1306	-18.6088	-23.8157	-11.4846	-0.0000945	1.94E+00	6.48E-01	1.59E+01	5.28E+00	5.70E+01	1.90E+01	7.72E+01	2.57E+01	9.99E-01	15.1489	14.2338	20.3507	6.8725
(3-24)	FINAL	6.1243	-9.8325	0	0.6474	5.3309	2.3026	7.3785	0.9601	6.2081	8.8554	13.8155	13.8155	-29.6517	-14.8186	-12.5982	-6.9758	-37.6268	-25.2957	-0.0000949	1.96E+00	6.52E-01	1.60E+01	5.34E+00	5.72E+01	1.91E+01	7.71E+01	2.57E+01	1.00E+00	14.0994	28.9325	15.1961	20.8185
(3-835)	FINAL	-2.2667	8.4328	0	0.3573	0.3176	14.9705	4.309	0.3659	18.4213	0.6389	13.2616	2.6421	-40.796	-15.2062	-54.0447	-36.9156	-56.148	-29.7008	-0.0000959	1.95E+00	6.50E-01	1.60E+01	5.34E+00	5.72E+01	1.90E+01	7.63E+01	2.54E+01	9.99E-01	13.0853	38.6751	10.5361	27.6652
(5-89)	FINAL	2.5965	2.3228	0	2.3026	2.3026	2.3026	0.1222	0.8376	3.7516	3.3813	13.8155	13.8155	-7.5683	-1.6962	-6.4927	-15.4295	-32.3581	-20.027	-0.0000973	1.96E+00	6.53E-01	1.58E+01	5.25E+00	5.74E+01	1.91E+01	7.80E+01	2.60E+01	1.00E+00	27.3863	33.2584	28.1882	19.2514
(5-621)	FINAL	9.8685	-10.6451	0	1.4992	7.9108	11.0401	20.0376	8.7099	4.572	0.2466	6.1343	18.4291	-45.5712	-2.8026	-23.0607	-15.2428	-48.866	-32.2731	-0.0000979	1.95E+00	6.49E-01	1.60E+01	5.33E+00	5.73E+01	1.91E+01	7.72E+01	2.57E+01	9.99E-01	13.1633	55.9319	15.1602	22.9781
(4-83)	FINAL	-6.906	4.0001	0	2.4306	5.0298	2.3026	3.1084	1.5499	8.948	4.4915	13.8155	13.8155	-10.174	-3.3883	-19.1578	-25.1477	-42.2184	-29.8873	-0.0000981	1.93E+00	6.42E-01	1.60E+01	5.34E+00	5.73E+01	1.91E+01	7.66E+01	2.55E+01	9.99E-01	25.1384	31.9241	27.0607	21.0708
(5-800)	FINAL	-7.4087	11.0422	0	0.021	0.4814	13.9189	3.7942	0.0068	7.412	8.6015	13.8	13.8	-17.5643	-16.1517	-34.8569	-47.0208	-73.873	-31.8395	-0.0000988	1.93E+00	6.44E-01	1.59E+01	5.28E+00	5.65E+01	1.88E+01	7.58E+01	2.53E+01	1.00E+00	48.9	50.3126	50.0583	37.8944
(3-812)	FINAL	19.9567	9.786	0	0.2986	7.2692	12.0246	8.7456	19.1439	4.2992	0.3828	9.7206	15.7936	-30.3275	-7.4455	-15.0224	-15.5781	-27.6159	-12.0522	-0.0000996	1.93E+00	6.44E-01	1.59E+01	5.29E+00	5.73E+01	1.91E+01	7.77E+01	2.59E+01	1.00E+00	17.2451	40.1271	22.3795	21.8238
(3-99)	FINAL	5.4981	4.5319	0	2.3026	2.3026	2.3026	5.5451	1.9549	0.2625	7.4091	13.8155	13.8155	-5.3416	-14.3863	-2.2943	-18.9755	-25.3792	-13.0481	-0.000101	1.93E+00	6.43E-01	1.57E+01	5.25E+00	5.67E+01	1.89E+01	7.72E+01	2.58E+01	1.00E+00	25.5357	16.491	27.6168	10.9356
(5-96)	FINAL	-0.4671	-2.506	0	2.3026	2.3026	2.3026	3.8118	3.1335	9.7822	9.3069	13.8155	13.8155	-7.8687	-0.6273	-4.7487	-11.6177	-33.3245	-20.9934	-0.0001014	1.95E+00	6.51E-01	1.57E+01	5.24E+00	5.71E+01	1.90E+01	7.75E+01	2.58E+01	9.99E-01	24.9887	32.2301	26.0698	19.2008
(2-47)	FINAL	2.9354	-1.176	0	2.3026	2.3026	2.3026	5.217	2.2941	5.5286	4.3422	13.8155	13.8155	-11.6893	-4.9973	-9.2542	-11.8534	-34.5525	-22.2214	-0.0001014	1.95E+00	6.50E-01	1.61E+01	5.37E+00	5.62E+01	1.87E+01	7.70E+01	2.56E+01	9.97E-01	25.7986	32.4906	24.1223	21.5231
(3-29)	FINAL	3.8279	6.432	0	2.3026	2.3026	2.3026	6.5163	1.5953	5.0323	8.2454	13.8155	13.8155	-21.0285	-4.6957	-22.0034	-17.5248	-32.7477	-20.4166	-0.0001025	1.95E+00	6.50E-01	1.59E+01	5.28E+00	5.71E+01	1.90E+01	7.73E+01	2.58E+01	1.00E+00	15.5471	31.8799	17.1763	21.6549
(3-43)	FINAL	5.8108	-3.2606	0	0.6628	5.7909	2.3026	2.7019	0.829	6.1454	6.4862	13.8155	13.8155	-20.6774	-8.1834	-8.3293	-7.9391	-32.3074	-19.9763	-0.0001033	1.97E+00	6.57E-01	1.57E+01	5.25E+00	5.69E+01	1.90E+01	7.72E+01	2.57E+01	9.99E-01	17.4408	29.9348	20.7175	21.1077
(3-27)	FINAL	2.9831	7.2993	0	2.3026	2.3026	2.3026	6.4212	1.0517	3.883	5.2837	13.8155	13.8155	-20.5626	-3.4091	-22.8969	-19.9618	-32.9057	-20.5746	-0.0001034	1.94E+00	6.47E-01	1.60E+01	5.32E+00	5.72E+01	1.90E+01	7.84E+01	2.61E+01	9.99E-01	15.3262	32.4797	17.3081	20.2432
(3-39)	FINAL	-0.84	-7.0843	0	2.3026	2.3026	2.3026	4.7972	0.7055	14.1843	14.7597	13.8155	13.8155	-16.1372	-14.946	-13.8248	-18.9236	-39.6759	-27.3448	-0.0001037	1.96E+00	6.51E-01	1.60E+01	5.34E+00	5.71E+01	1.90E+01	7.67E+01	2.56E+01	1.00E+00	22.6987	23.8899	18.7668	13.668
(3-82)	FINAL	-0.9946	-12.929	0	6.0401	6.5423	2.3026	2.6545	4.8177	6.1773	4.9464	13.8155	13.8155	-26.9698	-14.753	-14.7574	-10.8594	-42.3777	-30.0466	-0.0001039	1.98E+00	6.61E-01	1.59E+01	5.29E+00	5.69E+01	1.90E+01	7.68E+01	2.56E+01	1.00E+00	14.4133	26.6301	14.6913	18.5893
(4-13)	FINAL	3.5937	4.0477	0	2.3026	2.3026	2.3026	6.219	6.2485	0.271	7.8914	13.8155	13.8155	-20.0068	-9.259	-20.6711	-21.5634	-24.3343	-12.0032	-0.0001043	1.98E+00	6.60E-01	1.59E+01	5.30E+00	5.71E+01	1.90E+01	7.71E+01	2.57E+01	1.00E+00	7.9212	18.669	7.7109	6.8186
(1-68)	FINAL	-7.2395	-2.4152	0	2.3026	2.3026	2.3026	6.1436	4.3426	5.6678	10.0292	13.8155	13.8155	-14.0643	-10.9329	-24.6534	-28.1549	-32.4645	-20.1334	-0.0001046	1.96E+00	6.52E-01	1.60E+01	5.34E+00	5.70E+01	1.90E+01	7.65E+01	2.56E+01	1.00E+00	11.1607	14.2921	5.3959	1.8944
(5-625)	FINAL	8.8718	-10.2758	0	0.5584	8.0108	14.0534	20.7008	10.562	4.8155	0.2697	8.7285	16.7749	-43.8298	-2.7301	-23.3015	-14.918	-46.3271	-31.5465	-0.0001063	1.95E+00	6.50E-01	1.60E+01	5.33E+00	5.72E+01	1.91E+01	7.68E+01	2.56E+01	1.00E+00	11.3691	52.4688	12.7498	21.1333
(3-85)	FINAL	3.2977	-6.6278	0	1.9836	7.2333	2.3026	4.414	1.0502	5.7888	1.8676	13.8155	13.8155	-21.4192	-12.1809	-11.5109	-12.9279	-38.9516	-26.6205	-0.0001064	1.95E+00	6.48E-01	1.58E+01	5.27E+00	5.68E+01	1.89E+01	7.66E+01	2.55E+01	9.99E-01	20.8301	30.0684	20.8129	19.3959
(5-97)	FINAL	2.2457	-0.0368	0	2.3026	2.3026	2.3026	5.4938	10.4493	16.8872	4.513	13.8155	13.8155	-7.8703	-0.0869	-6.2639	-11.829	-30.9183	-18.5872	-0.0001068	1.95E+00	6.50E-01	1.60E+01	5.33E+00	5.75E+01	1.91E+01	7.56E+01	2.52E+01	1.00E+00	25.2937	33.0771	24.6176	19.0525
(2-29)	FINAL	-3.5692	1.8424	0	2.3026	2.3026	2.3026	6.1994	6.6154	13.4975	9.0917	13.8155	13.8155	-19.906	-8.8064	-27.8838	-26.115	-34.4006	-22.0695	-0.0001072	1.97E+00	6.54E-01	1.61E+01	5.37E+00	5.73E+01	1.91E+01	7.71E+01	2.57E+01	1.00E+00	10.9254	22.025	8.3592	10.128
(5-24)	FINAL	0.8952	4.9664	0	2.3026	2.3026	2.3026	5.8209	2.1639	10.9479	10.5013	13.8155	13.8155	-11.2644	-6.3249	-16.1132	-23.1857	-24.791	-12.4599	-0.0001076	1.98E+00	6.59E-01	1.61E+01	5.38E+00	5.70E+01	1.90E+01	7.64E+01	2.54E+01	9.97E-01	14.4218	19.3613	13.6442	6.5717
(2-29)	FINAL	6.13	8.005	0	5.3299	2.097	2.3026	6.4988	0.7561	4.0477	10.6402	13.8155	13.8155	-12.9636	-4.7333	-13.6454	-16.9181	-28.4265	-16.0954	-0.0001077	1.95E+00	6.50E-01	1.60E+01	5.33E+00	5.67E+01	1.89E+01	7.68E+01	2.56E+01	1.00E+00	21.5929	29.8232	22.7861	19.5134
(3-52)	FINAL	10.4024	0.0512	0	2.3026	2.3026	2.3026	2.7585	14.6003	6.2271	13.6473	13.8155	13.8155	-22.6848	-4.9532	-10.1811	-2.3836	-22.4875	-10.1564	-0.000108	1.98E+00	6.59E-01	1.58E+01	5.25E+00	5.68E+01	1.89E+01	7.69E+01	2.57E+01	1.00E+00	10.2051	27.9367	12.3576	20.1551
(4-85)	FINAL	3.9085	0.7154	0	2.3026	2.3026	2.3026	6.1129	2.6469	7.7493	7.4426	13.8155	13.8155	-23.7291	-9.6872	-22.8102	-19.115	-22.3912	-10.0601	-0.0001089	1.96E+00	6.54E-01	1.61E+01	5.36E+00	5.72E+01	1.91E+01	7.67E+01	2.55E+01	9.97E-01	2.5706	16.6125	0.2964	3.9916
(3-42)	FINAL	0.7066	-11.111	0	2.3026	2.3026	2.3026	5.9799	1.8666	15.7322	2.1032	13.8155	13.8155	-24.808	-3.9847	-12.0826	-4.231	-35.0245	-22.6934	-0.0001094	1.95E+00	6.51E-01	1.60E+01	5.32E+00	5.68E+01	1.89E+01	7.74E+01	2.58E+01	1.00E+00	10.9231	31.7464	11.8309	19.6825
(3-25)	FINAL	3.5255	-7.8845	0	0.1444	3.7351	2.3026	5.9738	7.3009	16.443	0.9762	13.8155	13.8155	-24.8869	-6.716	-11.4861	-0.2494	-32.2002	-19.8691	-0.0001098	1.93E+00	6.44E-01	1.59E+01	5.29E+00	5.69E+01	1.89E+01	7.66E+01	2.55E+01	9.99E-01	10.8388	29.0097	12.8296	24.0663
(4-10)	FINAL	-0.5155	3.9022	0	2.8649	2.944	2.3026	6.4729	0.8074	12.8235	0.6462	13.8155	13.8155	-17.2103	-1.4262	-21.0694	-19.291	-36.9722	-24.6411	-0.0001102	1.94E+00	6.46E-01	1.61E+01	5.37E+00	5.67E+01	1.89E+01	7.56E+01	2.52E+01	1.00E+00	19.2464	35.0305	19.805	21.5834
(3-71)	FINAL	-8.235	-7.275	0	2.3026	2.3026	2.3026	3.8271	0.3921	11.8953	6.2299	13.8155	13.8155	-10.8085	-15.8916	-16.5291	-26.3432	-43.2363	-30.9052	-0.0001106	1.95E+00	6.48E-01	1.60E+01	5.33E+00	5.78E+01	1.92E+01	7.82E+01	2.60E+01	9.97E-01	24.1928	19.1097	19.4322	9.6181
(3-51)	FINAL	4.8755	-4.7551	0	0.192	6.1118	2.3026	1.4897	1.6057	6.2219	8.9292	13.8155	13.8155	-22.3456	-7.1001	-8.6476	-6.5507	-31.7965	-19.4654	-0.0001108	1.97E+00	6.56E-01	1.59E+01	5.29E+00	5.75E+01	1.92E+01	7.80E+01	2.60E+01	1.00E+00	14.3264	29.5719	18.3938	20.4907
(3-25)	FINAL	3.5766	7.8022	0	2.3026	2.3026	2.3026	6.4231	1.2646	5.9764	8.9289	13.8155	13.8155	-19.6722	-4.8072	-23.2821	-19.6961	-33.5586	-21.2275	-0.0001111	1.94E+00	6.48E-01	1.60E+01	5.33E+00	5.62E+01	1.87E+01	7.61E+01	2.54E+01	1.00E+00	17.463	32.328	18.0787	21.6647
(2-522)	FINAL	12.7217	2.243	0	6.093	3.1641	14.7203	13.2467	15.5374	5.2481	0.6799	19.4164	3.6337	-32.4018	-0.5272	-22.8847	-13.806	-28.5889	-18.5095	-0.0001113	1.95E+00	6.50E-01	1.60E+01	5.34E+00	5.73E+01	1.91E+01	7.60E+01	2.53E+01	9.99E-01	8.9088	40.7834	7.9472	17.0259
(1-41)	FINAL	4.3006	4.7571	0	2.3026	2.3026	2.3026	1.8534	1.4654	12.8089	9.9931	13.8155	13.8155	-7.2718	-14.8688	-4.6435	-21.192	-27.3923	-15.0612	-0.0001116	1.93E+00	6.44E-01	1.58E+01	5.28E+00	5.69E+01	1.90E+01	7.69E+01	2.57E+01	1.00E+00	24.4211	16.8241	27.5059	10.9574
(3-50)	FINAL	6.9476	-11.4403	0	1.344	3.5277	2.3026	1.4405	0.4257	5.5742	9.3598	13.8155	13.8155	-26.3086	-15.1487	-7.4474	-6.8329	-39.4554	-27.1243	-0.0001121	1.95E+00	6.50E-01	1.60E+01	5.33E+00	5.72E+01	1.91E+01	7.71E+01	2.57E+01	1.00E+00	20.0944	31.2543	20.5677	21.1822
(3-63)	FINAL	6.1036	-5.8257	0	2.5066	5.3989	2.3026	0.2334	5.7766	6.2153	8.0581	13.8155	13.8155	-25.132	-12.2988	-12.172	-7.7093	-34.1584	-21.8273	-0.0001136	1.96E+00	6.53E-01	1.60E+01	5.32E+00	5.73E+01	1.91E+01	7.74E+01	2.58E+01	1.00E+00	15.13	27.9632	16.1607	20.6234
(3-47)	FINAL	2.3319	-9.2986	0	1.3249	6.7998	2.3026	0.9446	4.895	6.172	4.72	13.8155	13.8155	-27.0273	-14.7996	-10.1358	-11.2435	-39.0534	-26.7223	-0.0001137	1.96E+00	6.53E-01	1.57E+01	5.24E+00	5.71E+01	1.90E+01	7.76E+01	2.59E+01	1.00E+00	14.358	26.5857	19.619	18.5113
(4-71)	FINAL	-4.6324	4.6598	0	1.0404	6.4387	2.3026	6.483	1.0576	3.5425	1.1341	13.8155	13.8155	-16.1098	-2.5268	-20.7394	-23.9287	-38.8249	-26.4938	-0.0001143	1.95E+00	6.50E-01	1.62E+01	5.41E+00	5.73E+01	1.91E+01	7.71E+01	2.57E+01	1.00E+00	18.0827	31.6657	22.7453	19.556
(1-382)	FINAL	10.5895	-19.0985	0	5.7653	7.2416	2.733	15.4376	7.9077	5.2024	0.4571	5.7786	10.4772	-58.6878	-24.1251	-28.9432	-14.396	-70.5459	-40.1222	-0.0001146	1.93E+00	6.43E-01	1.59E+01	5.28E+00	5.71E+01	1.90E+01	7.72E+01	2.57E+01	9.99E-01	22.4476	57.0103	22.5042	37.0514
(4-776)	FINAL	-4.7194	16.1538	0	6.0492	7.1413	6.0892	5.1513	1.4969	18.5979	5.6692	2.284	1.3509	-44.9526	-14.3458	-66.1142	-42.1949	-52.4011	-19.7654	-0.0001153	1.94E+00	6.47E-01	1.60E+01	5.33E+00	5.77E+01	1.92E+01	7.81E+01	2.60E+01	9.99E-01	2.7291	33.3359	2.4407	26.36
(5-965)	FINAL	-14.1664	8.0343	0	0.7335	2.7491	13.657	3.9608	2.0573	21.8286	1.0291	15.9737	7.1254	-6.6606	-14.2732	-27.9715	-44.4	-42.2221	-30.041	-0.0001155	1.96E+00	6.51E-01	1.60E+01	5.33E+00	5.69E+01	1.90E+01	7.66E+01	2.55E+01	9.99E-01	21.3951	13.7825	22.2849	5.8564
(3-72)	FINAL	-9.4452	-6.3688	0	2.3026	2.3026	2.3026	4.5762	1.1745	10.5054	16.5083	13.8155	13.8155	-9.614	-15.169	-16.7927	-26.2293	-35.5101	-23.179	-0.0001158	1.93E+00	6.42E-01	1.58E+01	5.27E+00	5.66E+01	1.88E+01	7.62E+01	2.54E+01	1.00E+00	16.4509	10.8959	12.3486	2.912
(5-62)	FINAL	0.6402	0.039	0	2.3026	2.3026	2.3026	3.4899	1.135	7.9669	9.5377	13.8155	13.8155	-9.6015	-15.1162	-4.8728	-21.1841	-32.1035	-19.7724	-0.000116	1.97E+00	6.55E-01	1.61E+01	5.36E+00	5.73E+01	1.91E+01	7.71E+01	2.57E+01	1.00E+00	23.1422	17.6275	27.2697	10.9584
(4-32)	FINAL	-7.4931	1.7086	0	3.4644	2.5004	2.3026	6.4585	1.1292	7.7594	2.8967	13.8155	13.8155	-15.8845	-2.263	-22.5528	-24.1244	-41.9358	-29.6047	-0.0001166	1.94E+00	6.46E-01	1.61E+01	5.37E+00	5.62E+01	1.87E+01	7.67E+01	2.56E+01	1.00E+00	18.5582	32.1797	21.0916	19.52
(3-44)	FINAL	1.9535	-9.2025	0	2.3026	2.3026	2.3026	6.14	1.0237	14.9677	4.7182	13.8155	13.8155	-23.5703	-3.2188	-12.4482	-3.3273	-32.1856	-19.8545	-0.0001172	1.96E+00	6.53E-01	1.62E+01	5.40E+00	5.79E+01	1.93E+01	7.69E+01	2.56E+01	9.99E-01	10.5688	30.9203	10.5349	19.6558
(2-20)	FINAL	8.0302	5.1851	0	1.1768	2.5754	2.3026	0.965	1.1998	4.9972	12.114	13.8155	13.8155	-9.9655	-14.8838	-7.9372	-20.9858	-30.2356	-17.9045	-0.0001175	1.96E+00	6.52E-01	1.59E+01	5.30E+00	5.72E+01	1.91E+01	7.75E+01	2.59E+01	1.00E+00	28.3003	23.382	27.4835	14.4349
(4-23)	FINAL	-6.3388	1.5591	0	1.7465	5.728	2.3026	6.4137	0.4503	7.9732	1.8354	13.8155	13.8155	-14.7549	-0.9992	-22.5	-23.0905	-41.4106	-29.0795	-0.0001175	1.92E+00	6.40E-01	1.63E+01	5.42E+00	5.69E+01	1.90E+01	7.70E+01	2.57E+01	1.00E+00	20.3169	34.0726	20.4697	19.8792
(4-26)	FINAL	2.3487	4.3867	0	2.3026	2.3026	2.3026	6.1858	5.4091	10.1387	18.2692	13.8155	13.8155	-20.3916	-10.3524	-25.823	-24.2312	-23.8365	-11.5054	-0.0001176	1.94E+00	6.47E-01	1.59E+01	5.32E+00	5.71E+01	1.91E+01	7.70E+01	2.57E+01	1.00E+00	5.7936	15.8328	2.4002	3.992
(2-19)	FINAL	2.0609	4.5277	0	1.6141	5.7221	2.3026	4.4792	1.909	3.2169	17.1103	13.8155	13.8155	-10.3847	-11.7868	-8.8178	-23.5862	-23.9232	-11.5921	-0.0001177	1.93E+00	6.44E-01	1.59E+01	5.29E+00	5.69E+01	1.89E+01	7.66E+01	2.55E+01	9.99E-01	15.5994	14.1973	19.6331	4.8647
(3-38)	FINAL	1.3189	-6.7371	0	2.3026	2.3026	2.3026	4.2203	0.2469	12.1636	18.8026	13.8155	13.8155	-21.3214	-15.643	-12.6483	-15.3953	-37.4739	-25.1428	-0.0001179	1.98E+00	6.61E-01	1.62E+01	5.40E+00	5.75E+01	1.92E+01	7.74E+01	2.58E+01	1.00E+00	17.4714	23.1498	18.0885	15.3415
(4-67)	FINAL	-10.1245	3.3844	0	2.2549	2.0442	2.3026	5.4956	4.3794	6.2585	5.8681	13.8155	13.8155	-7.9983	-0.1287	-23.4147	-25.8974	-43.5851	-31.254	-0.0001179	1.96E+00	6.52E-01	1.59E+01	5.29E+00	5.70E+01	1.90E+01	7.64E+01	2.54E+01	9.97E-01	25.4623	33.3319	23.5548	21.0721
(2-35)	FINAL	3.2465	-5.5956	0	2.3026	2.3026	2.3026	5.8592	7.0489	11.5793	5.9302	13.8155	13.8155	-7.523	-1.436	-0.1447	-1.5674	-27.6841	-15.353	-0.0001197	1.97E+00	6.57E-01	1.61E+01	5.38E+00	5.73E+01	1.91E+01	7.58E+01	2.53E+01	1.00E+00	23.4076	29.4946	21.9438	20.5211
(3-77)	FINAL	0.2385	-8.0085	0	1.3958	6.8326	2.3026	4.3037	0.0664	9.2445	13.8608	13.8155	13.8155	-23.4178	-15.559	-11.3412	-14.8614	-34.4986	-22.1675	-0.0001199	1.98E+00	6.60E-01	1.60E+01	5.33E+00	5.66E+01	1.89E+01	7.73E+01	2.57E+01	9.97E-01	11.3193	19.1781	15.1489	11.6287
(4-778)	FINAL	0.0835	19.4839	0	5.4675	5.0173	7.9516	6.0129	3.1453	21.5845	3.3344	4.6618	1.0421	-44.9012	-12.1691	-64.4476	-40.603	-53.3715	-18.4794	-0.00012	1.97E+00	6.57E-01	1.62E+01	5.38E+00	5.75E+01	1.92E+01	7.72E+01	2.58E+01	1.00E+00	8.5538	41.2859	8.4078	32.2524
(5-881)	FINAL	-6.8714	17.876	0	0.072	3.9785	11.4318	4.0655	0.1871	10.8224	1.3552	16.3028	20.6207	-54.5024	-15.8509	-74.6579	-50.0031	-72.085	-21.7696	-0.0001201	1.93E+00	6.46E-01	1.59E+01	5.30E+00	5.70E+01	1.90E+01	7.70E+01	2.57E+01	1.00E+00	10.7112	49.3627	15.3031	39.9579
(2-32)	FINAL	0.4258	0.5417	0	0.3856	3.9951	2.3026	6.0197	4.938	2.7399	8.4157	13.8155	13.8155	-10.9815	-10.9896	-7.6533	-19.8461	-32.3223	-19.9912	-0.0001204	1.96E+00	6.53E-01	1.58E+01	5.28E+00	5.69E+01	1.90E+01	7.69E+01	2.57E+01	1.00E+00	21.7666	21.7585	25.2107	13.0179
(5-79)	FINAL	-3.2737	-15.1946	0	3.5502	2.183	2.3026	6.2071	1.1163	18.4158	0.17	13.8155	13.8155	-17.4529	-8.2454	-7.1049	-0.0165	-24.8847	-12.5536	-0.0001208	1.96E+00	6.52E-01	1.60E+01	5.34E+00	5.72E+01	1.91E+01	7.70E+01	2.56E+01	9.97E-01	4.1581	13.3656	2.5852	9.6736
(3-818)	FINAL	19.8913	9.1136	0	0.2766	7.7763	11.3579	5.766	21.1563	4.2946	0.344	11.1986	14.3049	-30.4017	-6.5957	-13.5334	-15.5624	-29.0066	-12.2953	-0.0001221	1.96E+00	6.54E-01	1.60E+01	5.33E+00	5.64E+01	1.88E+01	7.58E+01	2.52E+01	9.97E-01	18.4962	42.3022	24.5868	22.5578
(4-72)	FINAL	-8.5636	-0.0968	0	0.591	6.6941	2.3026	6.4743	0.9765	6.3149	4.7485	13.8155	13.8155	-15.8786	-4.2429	-21.5682	-23.2493	-43.1572	-30.8261	-0.0001226	1.93E+00	6.43E-01	1.60E+01	5.32E+00	5.63E+01	1.87E+01	7.75E+01	2.58E+01	9.99E-01	18.715	30.3507	21.4922	19.8111
(2-97)	FINAL	2.0045	4.1698	0	2.0309	6.3392	2.3026	6.2235	5.0755	3.9106	4.8907	13.8155	13.8155	-14.5587	-9.6535	-15.1941	-20.8168	-24.9535	-12.6224	-0.0001238	1.94E+00	6.48E-01	1.58E+01	5.25E+00	5.74E+01	1.91E+01	7.83E+01	2.61E+01	1.00E+00	12.3993	17.3045	13.9292	8.3065
(1-65)	FINAL	-5.9952	0.4148	0	2.3026	2.3026	2.3026	6.2053	8.0838	6.1476	11.1477	13.8155	13.8155	-14.581	-7.4741	-25.2074	-26.0532	-33.9641	-21.633	-0.0001244	1.96E+00	6.51E-01	1.60E+01	5.34E+00	5.71E+01	1.90E+01	7.68E+01	2.56E+01	1.00E+00	13.3879	20.4948	9.1715	8.3257
(3-17)	FINAL	8.7195	-0.7897	0	1.1369	7.4831	2.3026	4.356	5.8093	5.7798	2.4104	13.8155	13.8155	-22.7955	-10.1944	-10.2283	-13.1562	-33.0389	-20.7078	-0.0001269	1.98E+00	6.61E-01	1.61E+01	5.35E+00	5.75E+01	1.92E+01	7.75E+01	2.58E+01	9.99E-01	18.9629	31.564	22.0209	19.093
(3-817)	FINAL	18.5439	9.6046	0	0.3262	6.4308	14.065	8.9962	19.4744	3.9721	0.0741	8.9714	18.6811	-28.8834	-8.3458	-13.973	-15.9592	-27.8467	-12.4874	-0.0001276	1.93E+00	6.44E-01	1.58E+01	5.27E+00	5.69E+01	1.89E+01	7.68E+01	2.56E+01	1.00E+00	17.5072	38.0448	23.4783	21.4921
(3-99)	FINAL	5.8686	-6.1525	0	2.4746	5.0501	2.3026	8.8048	4.6472	6.2145	6.8962	13.8155	13.8155	-29.2039	-12.92	-13.721	-8.1189	-34.6303	-22.2992	-0.0001278	1.96E+00	6.54E-01	1.59E+01	5.31E+00	5.66E+01	1.89E+01	7.60E+01	2.53E+01	9.99E-01	11.295	27.5789	14.7568	20.3589
(2-54)	FINAL	7.9732	8.6765	0	5.0145	6.081	2.3026	2.5141	1.7279	1.0567	8.1387	13.8155	13.8155	-10.1681	-14.3458	-10.7892	-21.4399	-26.0328	-13.7017	-0.000129	1.96E+00	6.52E-01	1.60E+01	5.32E+00	5.84E+01	1.94E+01	7.72E+01	2.57E+01	9.99E-01	23.8379	19.6602	23.9201	13.2694
(5-961)	FINAL	-12.209	8.4383	0	0.6523	2.5436	14.0748	4.4894	3.2898	21.0553	0.8411	14.8402	7.8295	-7.6687	-12.994	-26.744	-43.1495	-44.3983	-30.8731	-0.0001296	1.93E+00	6.42E-01	1.58E+01	5.27E+00	5.68E+01	1.89E+01	7.68E+01	2.56E+01	1.00E+00	24.5206	19.1953	26.0926	9.6871
(4-89)	FINAL	-7.2336	5.6759	0	1.1844	3.239	2.3026	2.6519	4.9082	6.7337	0.7772	13.8155	13.8155	-8.9205	-0.3268	-22.4311	-24.1992	-41.0602	-28.7291	-0.00013	1.94E+00	6.44E-01	1.59E+01	5.29E+00	5.70E+01	1.90E+01	7.67E+01	2.55E+01	9.97E-01	24.9061	33.4998	24.305	22.5369
(2-67)	FINAL	-4.4167	-0.7062	0	2.3026	2.3026	2.3026	6.1232	11.2865	1.1537	11.4316	13.8155	13.8155	-11.9576	-4.3405	-18.1753	-20.1711	-25.6199	-13.2888	-0.0001303	1.96E+00	6.53E-01	1.60E+01	5.35E+00	5.70E+01	1.90E+01	7.65E+01	2.55E+01	1.00E+00	9.2456	16.8627	6.7384	4.7426
(5-98)	FINAL	-1.4108	-3.7153	0	2.3026	2.3026	2.3026	4.5226	1.5671	7.2778	11.8149	13.8155	13.8155	-6.476	-0.255	-4.1355	-12.2524	-33.9999	-21.6688	-0.0001316	1.95E+00	6.51E-01	1.57E+01	5.24E+00	5.70E+01	1.90E+01	7.73E+01	2.57E+01	9.97E-01	26.1131	32.3341	26.1491	18.0322
(3-92)	FINAL	-0.055	-3.1459	0	2.3026	2.3026	2.3026	4.7042	1.0784	3.5074	11.5175	13.8155	13.8155	-7.1089	-15.278	-1.7599	-17.6409	-30.804	-18.4729	-0.0001322	1.98E+00	6.61E-01	1.59E+01	5.29E+00	5.62E+01	1.87E+01	7.63E+01	2.54E+01	9.99E-01	23.6401	15.471	25.8982	10.0172
(4-25)	FINAL	0.9742	6.1528	0	2.3026	2.3026	2.3026	6.2164	6.6021	11.849	12.6957	13.8155	13.8155	-18.3854	-8.6106	-25.6038	-26.1208	-28.0166	-15.6855	-0.0001324	1.94E+00	6.45E-01	1.59E+01	5.30E+00	5.69E+01	1.90E+01	7.66E+01	2.56E+01	1.00E+00	10.6054	20.3802	8.5656	8.0486
(4-6)	FINAL	-4.9959	7.5573	0	2.2023	3.4259	2.3026	3.3553	4.5908	2.3124	6.6497	13.8155	13.8155	-9.4213	-0.9264	-21.5901	-24.0537	-38.9097	-26.5786	-0.000133	1.95E+00	6.49E-01	1.60E+01	5.33E+00	5.71E+01	1.90E+01	7.60E+01	2.53E+01	9.99E-01	24.4925	32.9874	24.8769	22.4133
(2-59)	FINAL	5.7605	6.7214	0	5.8062	7.0797	2.3026	2.6041	1.9538	3.2699	6.3472	13.8155	13.8155	-10.1111	-13.8797	-11.3831	-21.4764	-27.1842	-14.8531	-0.0001331	1.95E+00	6.49E-01	1.61E+01	5.36E+00	5.74E+01	1.91E+01	7.54E+01	2.51E+01	9.99E-01	22.8336	19.065	22.5225	12.4292
(2-15)	FINAL	1.4919	4.85	0	8.1126	0.6592	2.3026	3.6311	1.0915	1.1025	8.2977	13.8155	13.8155	-10.7949	-14.7359	-14.4446	-23.6371	-31.4406	-19.1095	-0.0001336	1.97E+00	6.56E-01	1.61E+01	5.37E+00	5.73E+01	1.91E+01	7.70E+01	2.57E+01	1.00E+00	22.1376	18.1966	21.846	12.6535
(5-88)	FINAL	13.1308	0.1588	0	2.3026	2.3026	2.3026	1.1032	2.4498	1.1537	5.4849	13.8155	13.8155	-17.6622	-0.1531	-5.4204	-11.0986	-30.0861	-17.755	-0.000134	1.98E+00	6.60E-01	1.58E+01	5.27E+00	5.70E+01	1.90E+01	7.71E+01	2.57E+01	1.00E+00	25.5547	43.0638	24.8245	19.1463
(4-81)	FINAL	-9.2697	2.2971	0	3.2453	6.7926	2.3026	6.4785	0.5671	3.831	1.7601	13.8155	13.8155	-15.6182	-2.3304	-24.9817	-26.2531	-43.3353	-31.0042	-0.0001341	1.93E+00	6.43E-01	1.61E+01	5.36E+00	5.68E+01	1.89E+01	7.77E+01	2.59E+01	1.00E+00	18.4474	31.7352	20.6507	19.3793
(3-21)	FINAL	2.2436	7.2376	0	2.3026	2.3026	2.3026	6.4373	0.5214	4.0178	6.7832	13.8155	13.8155	-18.9886	-1.1645	-21.5311	-20.4727	-31.8411	-19.51	-0.0001363	1.94E+00	6.45E-01	1.59E+01	5.30E+00	5.77E+01	1.92E+01	7.70E+01	2.57E+01	1.00E+00	15.0961	32.9202	17.5476	18.606
(1-51)	FINAL	6.2856	0.6186	0	2.3026	2.3026	2.3026	6.2074	12.3067	18.0602	0.3529	13.8155	13.8155	-16.123	-9.6805	-16.7107	-14.8927	-31.65	-19.3189	-0.0001365	1.93E+00	6.45E-01	1.60E+01	5.32E+00	5.76E+01	1.92E+01	7.55E+01	2.52E+01	1.00E+00	21.8126	28.2551	15.5579	17.3759
(1-87)	FINAL	5.2238	0.9918	0	2.3026	2.3026	2.3026	6.2763	10.8442	9.5986	3.6741	13.8155	13.8155	-16.506	-2.7819	-15.9542	-11.8245	-30.9683	-18.6372	-0.0001368	1.94E+00	6.45E-01	1.63E+01	5.42E+00	5.73E+01	1.91E+01	7.67E+01	2.55E+01	9.97E-01	19.6861	33.4102	16.0059	20.1356
(5-937)	FINAL	16.0125	7.3714	0	3.1154	3.2869	3.7657	8.5718	16.2336	4.6075	0.1618	13.8	13.8	-63.797	-13.2201	-55.6673	-15.0956	-61.0335	-17.3653	-0.0001394	1.96E+00	6.56E-01	1.61E+01	5.36E+00	5.71E+01	1.90E+01	7.67E+01	2.56E+01	1.00E+00	13.249	63.8259	12.7376	53.3093
(1-69)	FINAL	-8.023	-1.7053	0	2.3026	2.3026	2.3026	6.2059	6.8064	9.5391	11.7225	13.8155	13.8155	-16.2348	-8.8107	-27.6036	-27.2561	-31.6406	-19.3095	-0.0001396	1.95E+00	6.51E-01	1.60E+01	5.35E+00	5.74E+01	1.92E+01	7.74E+01	2.58E+01	1.00E+00	7.3828	14.8069	2.3317	2.6792
(4-41)	FINAL	-4.4391	3.0172	0	3.5998	6.3072	2.3026	6.5011	1.2982	0.9703	0.8974	13.8155	13.8155	-18.9332	-3.9432	-23.9091	-22.2406	-38.2558	-25.9247	-0.00014	1.95E+00	6.51E-01	1.62E+01	5.38E+00	5.73E+01	1.91E+01	7.59E+01	2.53E+01	1.00E+00	14.8835	29.8735	17.3639	19.0324
(5-618)	FINAL	-3.859	5.9529	0	2.0685	5.3274	6.3516	5.8913	3.1746	1.7032	12.7889	0.6026	17.86	-51.0379	-12.8525	-59.655	-31.0922	-55.6495	-7.1816	-0.0001401	1.96E+00	6.53E-01	1.60E+01	5.35E+00	5.72E+01	1.91E+01	7.69E+01	2.57E+01	1.00E+00	0.7526	38.938	1.9474	30.5102
(4-12)	FINAL	2.7814	4.0607	0	2.3026	2.3026	2.3026	6.2119	6.7478	2.2236	7.4034	13.8155	13.8155	-17.7795	-8.564	-19.2981	-21.9904	-22.9092	-10.5781	-0.0001406	1.96E+00	6.52E-01	1.60E+01	5.32E+00	5.69E+01	1.90E+01	7.66E+01	2.56E+01	1.00E+00	7.9111	17.1266	7.6718	4.9795
(3-93)	FINAL	-5.0858	-5.442	0	0.4204	4.7829	2.3026	6.2453	6.0286	5.3004	4.3021	13.8155	13.8155	-17.9679	-9.8185	-12.2519	-18.0961	-33.512	-21.1809	-0.0001417	1.98E+00	6.58E-01	1.57E+01	5.23E+00	5.69E+01	1.90E+01	7.75E+01	2.59E+01	1.00E+00	10.4583	18.6077	15.8181	9.9739
(2-66)	FINAL	5.6698	4.0805	0	4.9138	7.0336	2.3026	3.82	2.8553	1.8037	11.6933	13.8155	13.8155	-9.736	-12.4236	-8.947	-18.6654	-25.6219	-13.2908	-0.0001423	1.97E+00	6.56E-01	1.59E+01	5.28E+00	5.75E+01	1.91E+01	7.77E+01	2.59E+01	1.00E+00	21.5557	18.8681	20.7554	11.037
(5-126)	FINAL	-0.0159	-17.5202	0	2.0382	4.2506	3.8094	9.6104	19.334	6.2107	13.428	13.8	13.8	-45.3369	-2.0731	-26.9629	-1.9365	-56.8177	-28.8259	-0.0001428	1.96E+00	6.53E-01	1.60E+01	5.35E+00	5.70E+01	1.90E+01	7.66E+01	2.55E+01	9.99E-01	11.4649	54.7287	12.3346	37.361
(3-67)	FINAL	9.0513	0.0391	0	1.3755	6.1726	2.3026	2.9321	3.604	6.2191	4.6429	13.8155	13.8155	-23.4457	-10.0913	-14.0708	-10.1528	-30.6657	-18.3346	-0.000144	1.98E+00	6.60E-01	1.57E+01	5.23E+00	5.67E+01	1.89E+01	7.68E+01	2.56E+01	1.00E+00	16.2713	29.6257	16.634	20.552
(1-45)	FINAL	5.1607	5.4733	0	2.3026	2.3026	2.3026	2.2832	2.1552	13.1688	11.4067	13.8155	13.8155	-10.1532	-13.1505	-5.5155	-21.1001	-27.2131	-14.882	-0.0001467	1.96E+00	6.53E-01	1.61E+01	5.37E+00	5.69E+01	1.90E+01	7.54E+01	2.52E+01	1.00E+00	22.2206	19.2233	27.1709	11.5863
(5-968)	FINAL	-14.6139	5.0822	0	0.8936	5.9912	10.2958	4.9394	1.1395	20.9606	0.6667	14.4384	9.2914	-11.403	-13.933	-26.9562	-42.6848	-44.3893	-29.1148	-0.000147	1.93E+00	6.43E-01	1.59E+01	5.29E+00	5.75E+01	1.91E+01	7.79E+01	2.59E+01	9.97E-01	18.3724	15.8424	22.5153	6.7867
(2-45)	FINAL	1.7298	-0.2591	0	2.3026	2.3026	2.3026	4.4787	2.3591	4.6476	8.9117	13.8155	13.8155	-10.777	-0.6747	-9.727	-10.7986	-33.9366	-21.6055	-0.0001471	1.91E+00	6.37E-01	1.61E+01	5.38E+00	5.80E+01	1.93E+01	7.73E+01	2.58E+01	1.00E+00	24.8894	34.9917	23.9505	22.8789
(1-67)	FINAL	-5.347	2.5722	0	2.3026	2.3026	2.3026	6.1933	6.4121	1.5277	11.7826	13.8155	13.8155	-13.8821	-9.6415	-27.765	-28.8957	-36.1231	-23.792	-0.0001474	1.95E+00	6.50E-01	1.60E+01	5.33E+00	5.69E+01	1.90E+01	7.65E+01	2.55E+01	1.00E+00	16.894	21.1346	10.9303	9.7996
(2-55)	FINAL	6.5236	9.2829	0	8.824	1.5096	2.3026	3.4711	0.8458	6.1261	7.9099	13.8155	13.8155	-11.419	-15.1615	-16.0855	-23.7949	-23.0676	-10.7365	-0.0001485	1.93E+00	6.45E-01	1.58E+01	5.28E+00	5.75E+01	1.92E+01	7.74E+01	2.58E+01	1.00E+00	18.1722	14.4297	16.265	8.5556
(2-670)	FINAL	-19.5789	4.7064	0	0.2205	1.6206	4.6174	4.0261	0.2179	10.6141	22.1405	11.1249	4.1887	-44.3139	-15.8805	-74.9737	-52.5054	-73.5179	-35.341	-0.0001485	1.96E+00	6.54E-01	1.60E+01	5.35E+00	5.71E+01	1.91E+01	7.67E+01	2.56E+01	1.00E+00	9.6251	38.0585	3.2506	25.7189
(5-82)	FINAL	4.2627	5.2256	0	2.3026	2.3026	2.3026	3.9313	1.9641	6.1295	7.8353	13.8155	13.8155	-7.8569	-2.4635	-7.3096	-15.8782	-30.0535	-17.7224	-0.0001493	1.96E+00	6.53E-01	1.57E+01	5.23E+00	5.73E+01	1.91E+01	7.71E+01	2.57E+01	1.00E+00	26.4593	31.8527	27.9695	19.4009
(3-40)	FINAL	0.4132	-10.2099	0	0.3041	6.2413	2.3026	2.1761	2.2358	5.5176	11.141	13.8155	13.8155	-19.6149	-6.4671	-8.0047	-4.9925	-35.1192	-22.7881	-0.0001497	1.98E+00	6.61E-01	1.60E+01	5.31E+00	5.73E+01	1.91E+01	7.75E+01	2.58E+01	9.99E-01	15.9175	29.0653	16.9046	19.9168
(3-9)	FINAL	-7.0609	-10.4811	0	0.5506	5.5623	2.3026	4.4192	0.1071	11.6988	13.9526	13.8155	13.8155	-25.4599	-15.337	-15.6388	-20.0427	-37.3779	-25.0468	-0.0001501	1.93E+00	6.46E-01	1.59E+01	5.30E+00	5.71E+01	1.90E+01	7.70E+01	2.56E+01	9.97E-01	4.8571	14.98	11.258	6.8541
(2-60)	FINAL	-4.7387	0.8444	0	2.3026	2.3026	2.3026	5.6455	10.4258	3.6629	12.3534	13.8155	13.8155	-10.2097	-5.2521	-19.602	-22.9028	-27.6241	-15.293	-0.0001502	1.94E+00	6.47E-01	1.60E+01	5.32E+00	5.73E+01	1.91E+01	7.74E+01	2.58E+01	1.00E+00	12.6757	17.6333	8.8665	5.5657
(3-23)	FINAL	2.5832	-6.1613	0	0.4027	6.1405	2.3026	4.9738	0.4873	11.9568	11.6051	13.8155	13.8155	-22.8675	-14.7085	-8.8568	-14.6831	-29.863	-17.5319	-0.0001511	1.94E+00	6.48E-01	1.59E+01	5.30E+00	5.64E+01	1.88E+01	7.56E+01	2.52E+01	1.00E+00	9.5787	17.7377	14.8449	9.0186
(2-27)	FINAL	7.0868	7.2918	0	2.8376	4.7907	2.3026	3.6411	2.8946	1.3887	6.3912	13.8155	13.8155	-9.119	-13.2741	-9.0809	-20.6642	-27.1805	-14.8494	-0.0001513	1.93E+00	6.43E-01	1.59E+01	5.30E+00	5.71E+01	1.90E+01	7.55E+01	2.52E+01	1.00E+00	25.1483	20.9932	25.3914	13.8081
(4-44)	FINAL	-6.3411	1.2421	0	1.2678	5.6696	2.3026	6.4268	0.811	3.313	6.2976	13.8155	13.8155	-15.1146	-2.5466	-21.5039	-22.811	-41.6013	-29.2702	-0.0001521	1.91E+00	6.36E-01	1.61E+01	5.38E+00	5.67E+01	1.89E+01	7.73E+01	2.58E+01	1.00E+00	20.1456	32.7136	21.3395	20.0324
(3-33)	FINAL	3.7	-5.4626	0	0.2858	6.5804	2.3026	3.2398	0.1502	6.249	11.5144	13.8155	13.8155	-24.7843	-6.5293	-13.2904	-6.4213	-32.0399	-19.7088	-0.0001527	1.97E+00	6.56E-01	1.57E+01	5.23E+00	5.72E+01	1.90E+01	7.78E+01	2.59E+01	9.99E-01	10.9556	29.2106	13.2869	20.156
(5-84)	FINAL	7.0896	-1.32	0	2.3026	2.3026	2.3026	0.6008	2.9459	3.4561	6.8739	13.8155	13.8155	-16.1592	-4.0746	-8.4039	-9.0726	-32.5863	-20.2552	-0.0001527	1.95E+00	6.52E-01	1.59E+01	5.30E+00	5.71E+01	1.90E+01	7.72E+01	2.57E+01	9.99E-01	23.5167	35.6013	22.8624	22.1937
(1-86)	FINAL	4.0853	1.1183	0	2.3026	2.3026	2.3026	6.2912	12.9647	13.5732	3.1673	13.8155	13.8155	-14.867	-4.0774	-14.3063	-12.5152	-32.5253	-20.1942	-0.0001533	1.93E+00	6.43E-01	1.63E+01	5.43E+00	5.74E+01	1.91E+01	7.64E+01	2.55E+01	1.00E+00	21.7436	32.5332	19.3373	21.1284
(4-69)	FINAL	-10.3209	1.5108	0	4.0828	3.935	2.3026	3.806	0.6303	6.7835	0.7557	13.8155	13.8155	-9.6185	-0.9614	-21.4602	-24.9771	-44.7342	-32.4031	-0.0001538	1.93E+00	6.41E-01	1.60E+01	5.32E+00	5.76E+01	1.92E+01	7.63E+01	2.54E+01	9.99E-01	24.7948	33.4519	24.7848	21.2679
(2-154)	FINAL	-15.8489	10.7211	0	1.001	4.8443	11.7036	5.9117	1.9472	8.1123	9.0226	1.8151	13.8253	-12.1837	-11.9317	-33.7341	-48.0033	-59.8511	-25.879	-0.0001541	1.98E+00	6.59E-01	1.61E+01	5.38E+00	5.68E+01	1.89E+01	7.60E+01	2.53E+01	9.99E-01	31.8185	32.0705	36.8381	22.5689
(5-86)	FINAL	-1.736	-12.4177	0	4.3234	3.7709	2.3026	6.2056	8.3355	17.1512	0.7952	13.8155	13.8155	-20.3002	-8.8689	-9.9551	-5.534	-23.2794	-10.9483	-0.0001545	1.95E+00	6.50E-01	1.60E+01	5.33E+00	5.71E+01	1.90E+01	7.71E+01	2.57E+01	1.00E+00	1.2432	12.6745	0.9066	5.3277
(5-615)	FINAL	-5.2326	5.8519	0	1.7512	5.5359	7.2158	6.0943	3.2432	0.5663	13.4777	0.4835	21.1356	-48.2938	-11.7806	-58.2901	-32.0863	-54.8016	-5.807	-0.0001547	1.95E+00	6.50E-01	1.60E+01	5.31E+00	5.65E+01	1.88E+01	7.58E+01	2.53E+01	1.00E+00	1.2752	37.7884	2.3634	28.5672
(4-81)	FINAL	2.7796	2.3432	0	2.3026	2.3026	2.3026	6.2568	5.5896	10.5785	9.7532	13.8155	13.8155	-19.408	-5.5562	-18.9402	-17.5529	-18.4752	-6.1441	-0.0001555	1.93E+00	6.42E-01	1.56E+01	5.22E+00	5.71E+01	1.90E+01	7.78E+01	2.59E+01	9.99E-01	1.8468	15.6986	1.8782	3.2655
(3-815)	FINAL	18.7872	11.0456	0	0.0008	4.2906	10.2614	7.2282	17.0083	4.543	0.5566	3.8535	20.3913	-29.374	-7.8608	-18.4272	-15.2952	-30.6837	-13.5131	-0.0001556	1.96E+00	6.53E-01	1.59E+01	5.29E+00	5.71E+01	1.90E+01	7.72E+01	2.57E+01	9.99E-01	20.0969	41.6101	23.3021	26.4341
(1-49)	FINAL	3.9031	5.027	0	2.3026	2.3026	2.3026	4.45	4.2329	10.256	10.4805	13.8155	13.8155	-9.7384	-11.5265	-5.8303	-20.1922	-25.8029	-13.4718	-0.0001559	1.92E+00	6.40E-01	1.60E+01	5.36E+00	5.74E+01	1.91E+01	7.58E+01	2.53E+01	1.00E+00	19.9676	18.1795	24.9996	10.6377
(5-168)	FINAL	10.7987	14.814	0	0.7236	5.1025	14.0916	10.2592	1.7562	8.5224	0.8638	6.0894	16.8709	-33.9935	-13.8088	-38.9663	-26.6879	-34.0156	-4.8729	-0.0001572	1.96E+00	6.51E-01	1.62E+01	5.40E+00	5.79E+01	1.93E+01	7.66E+01	2.55E+01	9.99E-01	10.8208	31.0055	9.8633	22.1417
(2-63)	FINAL	3.4785	7.1656	0	7.5301	8.4887	2.3026	3.6685	1.6806	6.7537	7.508	13.8155	13.8155	-10.2936	-14.2971	-13.1648	-23.4903	-24.8399	-12.5088	-0.0001573	1.98E+00	6.60E-01	1.62E+01	5.41E+00	5.72E+01	1.91E+01	7.57E+01	2.53E+01	1.00E+00	18.0248	14.0213	18.8407	8.5152
(5-628)	FINAL	11.372	-8.3714	0	2.8615	7.6742	7.6704	22.0592	10.6095	4.9278	0.2143	5.7169	14.9535	-44.2946	-5.732	-22.7818	-14.6437	-42.273	-29.817	-0.0001576	1.92E+00	6.41E-01	1.58E+01	5.26E+00	5.67E+01	1.89E+01	7.65E+01	2.55E+01	1.00E+00	9.3504	47.913	11.1198	19.2579
(4-29)	FINAL	0.9721	6.3527	0	2.3026	2.3026	2.3026	6.1051	1.5433	15.5426	17.6201	13.8155	13.8155	-19.3903	-11.5234	-29.5434	-29.6957	-25.0301	-12.699	-0.0001578	1.97E+00	6.59E-01	1.61E+01	5.37E+00	5.66E+01	1.89E+01	7.58E+01	2.52E+01	9.97E-01	6.6119	14.4788	1.8394	1.6871
(3-79)	FINAL	1.7242	-4.9605	0	1.5169	4.6613	2.3026	5.9348	3.6612	15.2019	6.7583	13.8155	13.8155	-20.8863	-12.7067	-11.0476	-12.2961	-29.9019	-17.5708	-0.000158	1.94E+00	6.47E-01	1.59E+01	5.30E+00	5.68E+01	1.89E+01	7.69E+01	2.56E+01	9.99E-01	10.7398	18.9194	13.8938	12.6453
(4-58)	FINAL	-6.75	4.7755	0	3.8167	2.2083	2.3026	3.5352	2.1578	4.1933	8.2026	13.8155	13.8155	-8.6059	-0.9568	-21.0209	-25.187	-41.2436	-28.9125	-0.0001589	1.94E+00	6.46E-01	1.59E+01	5.30E+00	5.68E+01	1.89E+01	7.58E+01	2.53E+01	1.00E+00	25.8877	33.5368	24.9982	20.8321
(1-62)	FINAL	-9.1618	0.4942	0	2.3026	2.3026	2.3026	6.2135	9.3686	10.5689	8.5075	13.8155	13.8155	-16.9683	-6.1411	-27.9116	-27.7369	-35.396	-23.0649	-0.0001596	1.95E+00	6.50E-01	1.60E+01	5.34E+00	5.74E+01	1.91E+01	7.74E+01	2.58E+01	1.00E+00	9.2659	20.0931	7.9786	8.1533
(1-47)	FINAL	3.6195	4.1348	0	2.3026	2.3026	2.3026	4.4323	2.8491	10.1357	13.319	13.8155	13.8155	-10.1557	-12.4122	-5.714	-20.5242	-28.019	-15.6879	-0.0001597	1.93E+00	6.43E-01	1.59E+01	5.30E+00	5.73E+01	1.91E+01	7.71E+01	2.57E+01	1.00E+00	21.4828	19.2263	26.4398	11.6296
(5-7)	FINAL	4.5578	0.5065	0	2.3026	2.3026	2.3026	4.2152	5.1268	4.8189	1.4624	13.8155	13.8155	-9.4237	-9.3661	-5.1281	-14.9202	-32.125	-19.7939	-0.0001605	1.95E+00	6.51E-01	1.60E+01	5.34E+00	5.68E+01	1.89E+01	7.67E+01	2.56E+01	1.00E+00	27.2591	27.3167	27.5034	17.7113
(4-57)	FINAL	-5.0334	1.2501	0	4.6497	6.1163	2.3026	6.4169	0.7462	12.1214	7.3751	13.8155	13.8155	-17.1254	-5.2848	-23.4934	-21.769	-39.4927	-27.1616	-0.0001607	1.94E+00	6.47E-01	1.60E+01	5.33E+00	5.67E+01	1.89E+01	7.80E+01	2.60E+01	1.00E+00	17.3339	29.1745	17.2494	18.9738
(3-75)	FINAL	-9.2206	-4.6138	0	2.3026	2.3026	2.3026	4.1164	0.3224	13.3241	8.0753	13.8155	13.8155	-13.0674	-15.6744	-12.1912	-27.2281	-36.4974	-24.1663	-0.0001612	1.92E+00	6.42E-01	1.59E+01	5.30E+00	5.77E+01	1.92E+01	7.83E+01	2.61E+01	1.00E+00	14.2094	11.6024	19.6924	4.6555
(5-3)	FINAL	5.3516	-0.5671	0	2.3026	2.3026	2.3026	8.4259	7.4417	4.4488	0.9665	13.8155	13.8155	-18.4247	-19.7181	-7.4931	-14.9037	-31.1854	-18.8543	-0.0001634	1.98E+00	6.59E-01	1.61E+01	5.37E+00	5.66E+01	1.89E+01	7.55E+01	2.52E+01	1.00E+00	18.1123	16.8189	23.1252	15.7146
(3-806)	FINAL	-0.3168	-0.4293	0	0.4035	4.2883	3.8067	6.2151	9.3945	21.0054	18.2724	12.2771	13.2974	-31.3447	-6.5066	-28.3185	-16.3427	-32.824	-2.4844	-0.0001636	1.97E+00	6.55E-01	1.60E+01	5.33E+00	5.68E+01	1.90E+01	7.63E+01	2.55E+01	1.00E+00	1.1625	26.0006	4.0762	16.052
(5-89)	FINAL	-4.925	6.6666	0	8.2515	8.5076	14.3747	4.7311	0.9044	1.3389	19.7154	13.8	13.8	-21.7131	-15.0709	-32.7963	-31.8301	-35.7791	-2.3316	-0.0001641	1.95E+00	6.51E-01	1.60E+01	5.35E+00	5.74E+01	1.91E+01	7.68E+01	2.55E+01	9.96E-01	9.141	15.7832	9.6494	10.6156
(3-7)	FINAL	6.5593	-3.6491	0	0.9683	6.8306	2.3026	4.042	1.3701	5.141	12.5059	13.8155	13.8155	-19.1684	-4.9503	-7.5187	-4.6917	-27.9237	-15.5926	-0.0001644	1.96E+00	6.54E-01	1.57E+01	5.22E+00	5.66E+01	1.88E+01	7.66E+01	2.55E+01	9.99E-01	15.3146	29.5327	16.7559	19.5829
(3-49)	FINAL	-2.7164	-10.6336	0	0.5408	5.1463	2.3026	5.9601	3.4445	14.256	16.4214	13.8155	13.8155	-23.1201	-12.3193	-10.2301	-11.8783	-35.1437	-22.8126	-0.0001651	1.98E+00	6.61E-01	1.62E+01	5.41E+00	5.65E+01	1.88E+01	7.74E+01	2.58E+01	1.00E+00	9.3072	20.108	14.28	12.6318
(2-70)	FINAL	0.667	0.97	0	2.3026	2.3026	2.3026	3.8254	0.9538	5.2006	13.578	13.8155	13.8155	-6.7929	-15.3843	-9.3719	-22.6105	-29.265	-16.9339	-0.0001674	1.98E+00	6.59E-01	1.62E+01	5.39E+00	5.75E+01	1.92E+01	7.72E+01	2.58E+01	1.00E+00	23.1391	14.5477	20.8631	7.6245
(5-58)	FINAL	-0.8033	-1.5288	0	2.3026	2.3026	2.3026	6.393	14.0331	8.6822	0.7783	13.8155	13.8155	-15.327	-6.9899	-15.7215	-14.6065	-38.6119	-26.2808	-0.0001674	1.94E+00	6.49E-01	1.61E+01	5.38E+00	5.76E+01	1.92E+01	7.88E+01	2.63E+01	1.00E+00	22.4816	30.8187	21.3616	22.4766
(3-15)	FINAL	-2.4789	-6.0315	0	2.3026	2.3026	2.3026	3.518	5.4109	4.3366	2.8266	13.8155	13.8155	-8.955	-4.3514	-5.7295	-13.4953	-38.7036	-26.3725	-0.0001678	1.97E+00	6.58E-01	1.61E+01	5.36E+00	5.73E+01	1.91E+01	7.75E+01	2.58E+01	9.99E-01	27.2697	31.8733	26.9426	19.1768
(4-31)	FINAL	-5.4417	0.3092	0	3.7558	3.714	2.3026	6.493	0.6941	5.0342	8.9131	13.8155	13.8155	-16.7866	-1.8195	-20.9516	-20.4022	-40.0393	-27.7082	-0.0001688	1.94E+00	6.47E-01	1.63E+01	5.43E+00	5.81E+01	1.94E+01	7.70E+01	2.57E+01	1.00E+00	17.811	32.7781	19.3969	19.9463
(3-30)	FINAL	1.2589	-9.3928	0	0.0202	6.5396	2.3026	4.4882	0.9092	6.0992	9.8834	13.8155	13.8155	-20.9005	-6.5381	-7.7813	-6.3345	-35.2789	-22.9478	-0.0001708	1.95E+00	6.51E-01	1.57E+01	5.23E+00	5.69E+01	1.90E+01	7.73E+01	2.58E+01	1.00E+00	15.6373	29.9997	18.1048	19.5516
(3-85)	FINAL	11.0039	-1.5863	0	2.3026	2.3026	2.3026	6.1918	1.373	17.981	0.9823	13.8155	13.8155	-13.9252	-2.468	-1.9797	-1.0036	-20.484	-8.1529	-0.0001716	1.95E+00	6.51E-01	1.60E+01	5.34E+00	5.73E+01	1.91E+01	7.74E+01	2.57E+01	9.96E-01	17.5627	29.0199	16.918	17.8941
(3-805)	FINAL	2.5705	-0.3543	0	0.0071	0.7541	2.504	6.2175	12.1758	18.3756	20.4097	8.0223	14.477	-29.3109	-2.3651	-28.1405	-13.5544	-30.3614	-3.4672	-0.0001722	1.95E+00	6.50E-01	1.59E+01	5.32E+00	5.68E+01	1.90E+01	7.64E+01	2.55E+01	1.00E+00	3.621	30.5668	1.8666	16.4527
(4-98)	FINAL	-5.4239	-2.1444	0	2.3026	2.3026	2.3026	6.1922	7.2667	0.6287	19.2337	13.8155	13.8155	-14.2995	-8.3972	-21.8356	-23.7856	-29.5599	-17.2288	-0.0001723	1.97E+00	6.57E-01	1.61E+01	5.37E+00	5.71E+01	1.90E+01	7.66E+01	2.55E+01	9.99E-01	9.8365	15.7388	5.5799	3.6299
(1-486)	FINAL	19.5033	-7.0615	0	2.3346	8.1162	13.7832	5.735	4.2232	5.2446	0.3605	7.0864	4.3878	-57.9521	-6.8183	-27.0162	-14.3151	-69.6151	-27.6318	-0.0001733	1.95E+00	6.48E-01	1.60E+01	5.32E+00	5.71E+01	1.90E+01	7.66E+01	2.55E+01	9.99E-01	31.1663	82.3001	35.5374	48.2385
(2-99)	FINAL	3.2975	2.5428	0	3.7041	6.6693	2.3026	5.0137	4.4014	9.4536	15.489	13.8155	13.8155	-10.1664	-10.9252	-10.3941	-18.6076	-25.8283	-13.4972	-0.000174	1.99E+00	6.63E-01	1.62E+01	5.41E+00	5.69E+01	1.90E+01	7.58E+01	2.53E+01	1.00E+00	18.9594	18.2006	17.977	9.7635
(2-80)	FINAL	4.1886	4.957	0	0.5863	1.038	2.3026	2.7151	1.3793	5.7047	18.3041	13.8155	13.8155	-5.701	-14.9751	-8.8803	-23.7327	-29.3081	-16.977	-0.0001759	1.98E+00	6.60E-01	1.62E+01	5.39E+00	5.68E+01	1.90E+01	7.59E+01	2.53E+01	1.00E+00	27.7957	18.5216	25.3848	10.5324
(4-91)	FINAL	8.2281	16.2615	0	2.3026	2.3026	2.3026	6.4682	0.1098	7.6931	19.1852	13.8155	13.8155	-15.3196	-1.8869	-23.0312	-22.7729	-29.5872	-17.2561	-0.0001784	1.92E+00	6.38E-01	1.60E+01	5.34E+00	5.71E+01	1.90E+01	7.68E+01	2.56E+01	1.00E+00	22.4957	35.9284	22.8175	23.0758
(5-167)	FINAL	6.3012	18.4876	0	2.1595	6.0114	13.1198	5.7808	3	13.8169	1.8902	12.3078	14.0295	-31.2014	-12.2965	-40.2293	-33.3961	-36.3736	-4.319	-0.000179	1.93E+00	6.45E-01	1.57E+01	5.24E+00	5.78E+01	1.93E+01	7.56E+01	2.52E+01	1.00E+00	11.4734	30.3783	14.6319	21.4651
(5-55)	FINAL	-1.6508	-12.1853	0	2.0566	4.9224	2.3026	6.2121	2.8109	16.8016	0.332	13.8155	13.8155	-20.778	-6.7863	-8.9903	-8.6119	-25.5958	-13.2647	-0.00018	1.95E+00	6.49E-01	1.59E+01	5.31E+00	5.66E+01	1.89E+01	7.63E+01	2.54E+01	9.99E-01	3.167	17.1587	4.4202	4.7986
(5-80)	FINAL	-4.5109	5.2535	0	9.4521	8.6448	11.5492	4.5528	0.8121	1.1577	21.0402	13.8	13.8	-23.2111	-15.312	-33.2283	-29.4888	-34.4349	-7.7405	-0.0001804	1.96E+00	6.53E-01	1.61E+01	5.34E+00	5.70E+01	1.90E+01	7.64E+01	2.55E+01	1.00E+00	6.7129	14.612	6.4601	10.1996
(2-3)	FINAL	-19.5284	7.1238	0	0.2451	3.0265	12.2758	6.2184	6.5702	19.3445	4.8059	12.3872	19.8645	-19.3546	-8.8335	-47.6148	-47.4448	-49.5548	-33.0677	-0.000181	1.93E+00	6.43E-01	1.59E+01	5.29E+00	5.72E+01	1.91E+01	7.73E+01	2.58E+01	1.00E+00	10.6718	21.1929	9.0638	9.2338
(3-59)	FINAL	13.3477	2.7456	0	2.3026	2.3026	2.3026	0.246	11.8088	4.3454	8.3942	13.8155	13.8155	-19.7866	-7.2382	-9.1122	-4.3023	-24.972	-12.6409	-0.0001826	1.97E+00	6.58E-01	1.59E+01	5.31E+00	5.71E+01	1.90E+01	7.69E+01	2.56E+01	9.99E-01	18.5331	31.0815	18.6054	23.4153
(4-22)	FINAL	-5.9597	2.8614	0	3.6781	5.8715	2.3026	4.4645	0.1789	3.0005	1.3293	13.8155	13.8155	-11.0739	-5.804	-19.0559	-24.4611	-41.8531	-29.522	-0.0001851	1.94E+00	6.46E-01	1.63E+01	5.41E+00	5.64E+01	1.88E+01	7.82E+01	2.60E+01	9.97E-01	24.8195	30.0894	25.6586	20.2534
(2-521)	FINAL	12.8882	1.425	0	6.9462	2.607	14.7423	11.3644	16.4706	4.7204	0.2464	18.3345	2.345	-34.9833	-1.9287	-24.2441	-15.0123	-32.6514	-19.6765	-0.0001858	1.95E+00	6.50E-01	1.60E+01	5.34E+00	5.75E+01	1.91E+01	7.67E+01	2.55E+01	9.97E-01	10.5563	43.6109	9.8323	19.0641
(3-19)	FINAL	1.77	-8.9984	0	3.8739	7.0669	2.3026	4.9512	5.4799	5.5822	6.2195	13.8155	13.8155	-19.9571	-12.6932	-8.6506	-9.4518	-37.5445	-25.2134	-0.0001862	1.99E+00	6.64E-01	1.59E+01	5.28E+00	5.72E+01	1.91E+01	7.75E+01	2.58E+01	9.99E-01	19.3574	26.6213	19.8955	19.0943
(3-73)	FINAL	-11.3623	-5.9472	0	2.3026	2.3026	2.3026	4.1952	0.6031	18.6717	11.8292	13.8155	13.8155	-14.1434	-15.7194	-15.9705	-27.3183	-43.9314	-31.6003	-0.0001869	1.91E+00	6.37E-01	1.57E+01	5.24E+00	5.66E+01	1.89E+01	7.65E+01	2.55E+01	1.00E+00	18.4257	16.8497	22.0137	10.6659
(5-87)	FINAL	-0.093	-11.245	0	3.8996	3.6263	2.3026	6.2013	5.8118	16.2285	0.8688	13.8155	13.8155	-16.4531	-7.3485	-5.8168	-0.3039	-24.8909	-12.5598	-0.0001903	1.97E+00	6.57E-01	1.61E+01	5.39E+00	5.76E+01	1.92E+01	7.77E+01	2.59E+01	1.00E+00	8.3448	17.4494	7.8291	13.342
(4-86)	FINAL	-11.9788	-3.1313	0	3.186	7.2082	2.3026	6.4806	0.4832	7.0403	9.6678	13.8155	13.8155	-15.5856	-1.3729	-20.9478	-23.5507	-44.8622	-32.5311	-0.0001905	1.94E+00	6.46E-01	1.62E+01	5.39E+00	5.70E+01	1.90E+01	7.68E+01	2.56E+01	1.00E+00	17.2978	31.5105	20.7831	18.1802
(4-96)	FINAL	-2.8218	2.4634	0	3.3695	6.3049	2.3026	4.4371	0.013	6.9813	9.1232	13.8155	13.8155	-11.0225	-5.0063	-14.9248	-20.5428	-38.2504	-25.9193	-0.0001905	1.94E+00	6.46E-01	1.63E+01	5.44E+00	5.71E+01	1.90E+01	7.75E+01	2.58E+01	9.99E-01	24.4061	30.4223	25.789	20.171
(4-92)	FINAL	-7.5536	2.6776	0	1.4043	3.2452	2.3026	6.4927	1.4663	6.6178	3.3732	13.8155	13.8155	-16.0648	-1.0782	-23.4554	-24.783	-43.552	-31.2209	-0.0001905	1.94E+00	6.45E-01	1.63E+01	5.45E+00	5.77E+01	1.92E+01	7.54E+01	2.51E+01	9.99E-01	19.9336	34.9202	22.7742	21.4466
(3-10)	FINAL	3.2761	-5.6444	0	0.7341	6.0142	2.3026	2.8035	0.0018	6.1746	10.7585	13.8155	13.8155	-20.3611	-7.9935	-9.2576	-7.27	-33.4965	-21.1654	-0.0001936	1.97E+00	6.58E-01	1.58E+01	5.25E+00	5.71E+01	1.90E+01	7.76E+01	2.58E+01	9.97E-01	16.4115	28.7791	18.5945	20.5821
(3-641)	FINAL	0.1009	19.897	0	2.8207	4.0497	6.7515	3.8053	0.04	3.5235	18.9483	9.8953	7.0078	-27.3743	-16.1033	-46.4233	-43.8998	-43.653	-24.8653	-0.0001948	2.00E+00	6.67E-01	1.63E+01	5.44E+00	5.73E+01	1.91E+01	7.65E+01	2.55E+01	1.00E+00	16.3796	27.6506	17.1267	19.6502
(3-36)	FINAL	-0.0337	-10.8464	0	0.7805	4.5465	2.3026	6.149	6.5445	16.2167	0.1541	13.8155	13.8155	-22.4267	-10.8213	-10.0036	-10.2199	-34.7795	-22.4484	-0.0001952	1.94E+00	6.47E-01	1.60E+01	5.33E+00	5.78E+01	1.93E+01	7.84E+01	2.61E+01	9.99E-01	12.3191	23.9245	13.9295	13.7132
(3-45)	FINAL	-1.8639	-6.4905	0	2.3026	2.3026	2.3026	6.252	2.7064	12.4569	4.6569	13.8155	13.8155	-16.9202	-2.6842	-15.4069	-10.8417	-37.1987	-24.8676	-0.0001963	1.92E+00	6.41E-01	1.62E+01	5.38E+00	5.70E+01	1.90E+01	7.77E+01	2.59E+01	1.00E+00	18.4146	32.6506	15.3013	19.8665
(5-23)	FINAL	2.594	-8.5145	0	4.1528	3.5249	2.3026	6.2209	12.8809	16.1479	2.4661	13.8155	13.8155	-18.6859	-5.7742	-8.0905	-2.4433	-26.5475	-14.2164	-0.0001972	1.94E+00	6.46E-01	1.59E+01	5.29E+00	5.67E+01	1.89E+01	7.66E+01	2.55E+01	9.99E-01	10.4556	23.3673	9.9425	15.5897
(4-63)	FINAL	-0.7562	6.381	0	4.5551	3.939	2.3026	6.2632	0.1269	6.8473	4.621	13.8155	13.8155	-13.2742	-4.5731	-21.345	-23.3059	-35.6361	-23.305	-0.0001981	1.93E+00	6.45E-01	1.63E+01	5.44E+00	5.69E+01	1.90E+01	7.78E+01	2.59E+01	9.99E-01	21.6057	30.3068	20.6721	18.7112
(4-907)	FINAL	-0.2714	12.4713	0	1.1051	3.0195	14.7778	0.5267	10.4619	9.4143	1.3818	16.631	11.7128	-9.6533	-4.638	-22.5655	-29.3995	-24.7195	-9.7486	-0.0002021	1.95E+00	6.49E-01	1.59E+01	5.31E+00	5.70E+01	1.90E+01	7.68E+01	2.56E+01	1.00E+00	14.7948	19.8101	14.6253	7.7913
(3-12)	FINAL	3.9553	-5.9606	0	2.3026	2.3026	2.3026	4.0002	0.4548	0.74	8.7539	13.8155	13.8155	-16.9169	-2.1679	-4.5134	-7.9263	-33.4983	-21.1672	-0.0002035	1.97E+00	6.56E-01	1.56E+01	5.19E+00	5.65E+01	1.88E+01	7.69E+01	2.56E+01	9.99E-01	20.5367	35.2857	23.0243	19.6114
(3-49)	FINAL	4.1732	-5.1987	0	2.3026	2.3026	2.3026	6.2181	3.7806	15.1385	0.1009	13.8155	13.8155	-17.7861	-3.4799	-8.8713	-8.1572	-32.765	-20.4339	-0.0002048	1.95E+00	6.49E-01	1.61E+01	5.36E+00	5.81E+01	1.94E+01	7.63E+01	2.54E+01	9.99E-01	19.1521	33.4583	18.695	19.4091
(3-77)	FINAL	-10.4624	-5.3959	0	2.3026	2.3026	2.3026	3.8737	0.3114	8.7224	13.431	13.8155	13.8155	-9.0456	-16.0457	-12.9122	-26.0309	-41.1191	-28.788	-0.0002069	1.96E+00	6.51E-01	1.61E+01	5.34E+00	5.74E+01	1.91E+01	7.72E+01	2.57E+01	9.99E-01	21.6111	14.611	22.811	9.6923
(4-54)	FINAL	-6.6864	3.9809	0	3.8219	4.9668	2.3026	4.0846	0.9463	8.323	5.8913	13.8155	13.8155	-10.005	-1.5534	-19.8395	-24.3094	-41.1578	-28.8267	-0.0002075	1.94E+00	6.47E-01	1.63E+01	5.42E+00	5.80E+01	1.93E+01	7.60E+01	2.53E+01	9.99E-01	24.4664	32.918	25.2992	20.8293
(4-73)	FINAL	-4.0302	-0.7068	0	4.505	2.8445	2.3026	6.4243	1.0352	7.5493	8.0557	13.8155	13.8155	-14.5329	-3.5708	-16.2148	-18.0803	-38.6686	-26.3375	-0.0002078	1.93E+00	6.44E-01	1.64E+01	5.47E+00	5.64E+01	1.88E+01	7.67E+01	2.56E+01	1.00E+00	20.1055	31.0676	21.747	19.8815
(1-50)	FINAL	0.0741	10.7029	0	0.0681	2.4149	2.3026	6.2005	11.6399	8.1731	5.0838	13.8155	13.8155	-12.7753	-4.2666	-24.9529	-26.9989	-18.3095	-5.9784	-0.0002093	1.93E+00	6.43E-01	1.58E+01	5.28E+00	5.65E+01	1.89E+01	7.61E+01	2.54E+01	1.00E+00	5.6083	14.117	4.0595	2.0135
(4-17)	FINAL	-8.2097	6.7371	0	0.4508	3.5426	2.3026	4.5837	6.8562	1.9676	3.2153	13.8155	13.8155	-9.3524	-0.0242	-23.6857	-24.4993	-40.3672	-28.0361	-0.0002113	1.93E+00	6.42E-01	1.60E+01	5.33E+00	5.80E+01	1.93E+01	7.60E+01	2.53E+01	9.99E-01	22.8051	32.1333	23.4186	22.605
(4-13)	FINAL	-3.8435	4.0848	0	5.3115	5.9308	2.3026	6.4651	0.5709	7.9317	4.4959	13.8155	13.8155	-16.9698	-4.0935	-24.421	-23.0007	-37.5983	-25.2672	-0.0002126	1.93E+00	6.42E-01	1.60E+01	5.33E+00	5.74E+01	1.91E+01	7.78E+01	2.59E+01	9.99E-01	16.785	29.6613	17.2621	18.6824
(4-47)	FINAL	-8.3368	1.5859	0	4.2875	7.2817	2.3026	6.4553	0.3266	7.3656	5.7049	13.8155	13.8155	-15.4777	-2.8089	-23.7394	-24.7936	-41.6744	-29.3433	-0.000214	1.95E+00	6.49E-01	1.61E+01	5.37E+00	5.60E+01	1.86E+01	7.66E+01	2.55E+01	9.99E-01	17.8599	30.5287	19.5209	18.4667
(3-11)	FINAL	0.5012	-2.732	0	2.3026	2.3026	2.3026	0.0087	2.1074	3.6931	1.3835	13.8155	13.8155	-11.1546	-5.9	-6.2628	-14.908	-37.4651	-25.134	-0.0002146	1.94E+00	6.48E-01	1.58E+01	5.26E+00	5.72E+01	1.91E+01	7.87E+01	2.62E+01	9.99E-01	26.8117	32.0663	28.4703	19.8251
(2-701)	FINAL	10.2855	-10.838	0	5.7193	7.2597	14.6978	0.333	10.5864	4.4189	0.0824	16.87	16.9094	-63.0576	-28.6861	-41.3675	-15.1491	-60.8964	-32.042	-0.0002147	1.95E+00	6.51E-01	1.60E+01	5.33E+00	5.68E+01	1.89E+01	7.57E+01	2.52E+01	9.99E-01	8.1243	42.4958	8.6909	34.9093
(4-38)	FINAL	-7.0815	3.4571	0	1.7821	3.1099	2.3026	4.8257	6.0743	7.9908	7.1776	13.8155	13.8155	-8.9844	-0.047	-19.6898	-21.0337	-39.8566	-27.5255	-0.0002165	1.92E+00	6.40E-01	1.59E+01	5.31E+00	5.79E+01	1.93E+01	7.58E+01	2.52E+01	9.97E-01	23.7907	32.7281	23.6239	22.28
(2-37)	FINAL	4.9897	-3.7452	0	2.3026	2.3026	2.3026	5.9492	9.3704	10.2331	7.7233	13.8155	13.8155	-7.4765	-0.4377	-0.273	-0.3862	-24.051	-11.7199	-0.0002168	1.96E+00	6.53E-01	1.61E+01	5.37E+00	5.78E+01	1.93E+01	7.78E+01	2.59E+01	9.99E-01	21.5642	28.603	20.0328	19.9196
(2-64)	FINAL	5.3626	3.2344	0	6.149	3.0959	2.3026	4.1121	0.7077	6.9427	14.85	13.8155	13.8155	-10.8072	-15.5567	-11.5691	-20.3167	-25.1181	-12.787	-0.0002175	1.92E+00	6.39E-01	1.58E+01	5.28E+00	5.78E+01	1.93E+01	7.85E+01	2.62E+01	1.00E+00	19.6735	14.924	16.7834	8.0358
(2-90)	FINAL	5.8496	7.3205	0	4.7014	6.4896	2.3026	2.2972	1.4367	2.9772	8.0366	13.8155	13.8155	-9.7586	-14.695	-12.5527	-23.4374	-25.3987	-13.0676	-0.0002177	1.92E+00	6.40E-01	1.59E+01	5.29E+00	5.82E+01	1.94E+01	7.80E+01	2.60E+01	1.00E+00	21.4897	16.5533	20.1665	9.2818
(4-64)	FINAL	-3.3218	0.1604	0	2.3026	2.3026	2.3026	5.1107	0.6188	3.0965	8.3905	13.8155	13.8155	-24.6858	-14.4281	-22.6422	-25.6743	-32.2006	-19.8695	-0.0002185	1.92E+00	6.40E-01	1.58E+01	5.27E+00	5.69E+01	1.90E+01	7.70E+01	2.57E+01	1.00E+00	4.193	14.4507	9.7188	6.6867
(5-6)	FINAL	0.5062	-3.0326	0	2.3026	2.3026	2.3026	9.2775	7.1465	4.1967	0.5823	13.8155	13.8155	-16.7152	-16.8655	-5.4596	-15.9851	-31.1078	-18.7767	-0.0002206	1.94E+00	6.45E-01	1.59E+01	5.30E+00	5.69E+01	1.90E+01	7.66E+01	2.55E+01	9.99E-01	14.8988	14.7485	22.6156	12.0901
(4-75)	FINAL	-5.2216	4.1622	0	5.2789	5.1371	2.3026	6.4395	0.5368	9.9615	3.7759	13.8155	13.8155	-14.8692	-3.719	-22.7351	-24.3618	-38.4961	-26.165	-0.000221	1.92E+00	6.41E-01	1.63E+01	5.41E+00	5.71E+01	1.90E+01	7.76E+01	2.58E+01	9.97E-01	18.4053	29.5555	19.9232	18.2965
(4-21)	FINAL	-7.3796	-1.5234	0	5.7294	4.984	2.3026	6.4759	0.416	1.389	2.0741	13.8155	13.8155	-16.2603	-4.4245	-20.9206	-20.8484	-41.0397	-28.7086	-0.000221	1.97E+00	6.58E-01	1.62E+01	5.39E+00	5.67E+01	1.89E+01	7.81E+01	2.60E+01	9.99E-01	17.3998	29.2356	18.5957	18.6679
(5-71)	FINAL	-9.1083	-12.5948	0	7.6957	5.6726	2.3026	6.6958	5.128	7.711	10.0238	13.8155	13.8155	-11.8128	-11.2699	-8.688	-11.5558	-29.1523	-16.8212	-0.0002214	1.96E+00	6.54E-01	1.59E+01	5.30E+00	5.65E+01	1.89E+01	7.70E+01	2.57E+01	1.00E+00	8.2312	8.7741	7.8695	5.0017
(4-779)	FINAL	-1.8429	18.4492	0	7.9162	6.6593	10.0384	5.884	2.3583	19.0634	3.8371	4.6472	0.8203	-46.452	-12.9302	-66.6813	-40.1489	-55.1942	-17.9937	-0.0002225	1.93E+00	6.43E-01	1.59E+01	5.30E+00	5.76E+01	1.92E+01	7.81E+01	2.61E+01	1.00E+00	6.8993	40.4211	6.9621	33.4945
(3-26)	FINAL	1.2246	-6.2532	0	0.527	6.1115	2.3026	4.2915	0.5846	12.7852	6.2447	13.8155	13.8155	-20.9224	-15.5842	-9.7282	-15.5973	-30.6058	-18.2747	-0.000223	1.95E+00	6.49E-01	1.60E+01	5.34E+00	5.78E+01	1.92E+01	7.82E+01	2.60E+01	9.97E-01	10.908	16.2462	14.6244	8.7553
(5-629)	FINAL	10.1294	-9.0776	0	0.8939	8.0707	7.9057	18.0331	9.4661	5.6374	1.7219	3.6048	14.3985	-46.0003	-4.8016	-25.3282	-13.5744	-47.9725	-28.9862	-0.0002237	1.94E+00	6.47E-01	1.60E+01	5.31E+00	5.70E+01	1.90E+01	7.68E+01	2.56E+01	1.00E+00	12.1016	53.3003	13.5667	25.3205
(5-83)	FINAL	-5.9138	3.7684	0	8.4393	8.8979	11.382	5.3885	1.6514	3.7145	22.7639	13.8	13.8	-24.6558	-14.1374	-33.9295	-29.1138	-35.9486	-5.924	-0.0002238	1.92E+00	6.41E-01	1.58E+01	5.25E+00	5.63E+01	1.88E+01	7.58E+01	2.53E+01	1.00E+00	5.379	15.8974	5.7875	10.6032
(3-90)	FINAL	2.536	2.37	0	2.3026	2.3026	2.3026	3.9989	1.1004	0.9527	11.9261	13.8155	13.8155	-8.7648	-15.2232	-6.9831	-21.1004	-32.2707	-19.9396	-0.000227	2.00E+00	6.65E-01	1.63E+01	5.42E+00	5.74E+01	1.91E+01	7.69E+01	2.56E+01	9.99E-01	26.0419	19.5835	27.6576	13.5403
(4-12)	FINAL	-3.5527	8.5124	0	2.9803	2.1416	2.3026	4.9428	4.812	3.808	0.6337	13.8155	13.8155	-9.0948	-0.3642	-21.8165	-23.6725	-37.2157	-24.8846	-0.0002273	1.95E+00	6.50E-01	1.61E+01	5.37E+00	5.84E+01	1.95E+01	7.55E+01	2.52E+01	1.00E+00	24.5682	33.2988	23.9116	22.0556
(1-90)	FINAL	1.2713	-8.606	0	2.3026	2.3026	2.3026	6.0997	0.741	15.243	0.0376	13.8155	13.8155	-12.1921	-7.225	-2.6384	-2.5625	-35.7981	-23.467	-0.0002282	1.93E+00	6.43E-01	1.60E+01	5.33E+00	5.84E+01	1.94E+01	7.57E+01	2.52E+01	9.99E-01	24.8773	29.8444	24.5537	24.6296
(5-875)	FINAL	8.8211	11.665	0	0.9596	5.3387	0.5069	17.4683	1.6626	20.5698	7.9443	5.4832	13.4028	-5.2486	-13.8781	-32.9304	-25.4905	-24.4055	-10.5814	-0.0002285	1.94E+00	6.46E-01	1.59E+01	5.31E+00	5.74E+01	1.91E+01	7.78E+01	2.59E+01	9.99E-01	27.978	19.3485	3.1401	10.58
(2-527)	FINAL	12.6799	2.4335	0	6.3912	0.972	15.5954	9.8754	15.1911	5.1312	0.5274	18.5208	3.3046	-31.3671	-0.6141	-22.3184	-14.4611	-29.3109	-18.2133	-0.0002286	1.91E+00	6.38E-01	1.60E+01	5.32E+00	5.85E+01	1.95E+01	7.64E+01	2.54E+01	9.97E-01	10.6237	41.3767	9.426	17.2833
(3-83)	FINAL	5.9128	-0.833	0	2.3026	2.3026	2.3026	5.2932	1.3008	10.6905	1.6836	13.8155	13.8155	-8.5383	-0.8276	-2.3339	-3.7389	-27.1932	-14.8621	-0.0002298	1.95E+00	6.51E-01	1.62E+01	5.41E+00	5.85E+01	1.95E+01	7.59E+01	2.53E+01	1.00E+00	24.5677	32.2784	24.0263	22.6213
(3-97)	FINAL	6.4674	2.9754	0	2.3026	2.3026	2.3026	1.4147	1.7815	10.4352	9.0879	13.8155	13.8155	-6.8883	-14.5297	-1.138	-16.7863	-26.3411	-14.01	-0.0002321	1.95E+00	6.51E-01	1.59E+01	5.27E+00	5.71E+01	1.90E+01	7.84E+01	2.62E+01	1.00E+00	25.9202	18.2788	28.1785	12.5302
(4-307)	FINAL	17.4527	-7.9203	0	6.3035	7.2946	8.9692	5.2515	22.9072	4.9537	0.1746	13.3967	14.1014	-58.5957	-22.2502	-33.0287	-14.5377	-49.9398	-28.7235	-0.0002324	1.96E+00	6.52E-01	1.60E+01	5.34E+00	5.72E+01	1.90E+01	7.69E+01	2.56E+01	9.99E-01	8.7968	45.1423	8.9908	27.4818
(3-92)	FINAL	5.0108	-4.0815	0	2.5354	6.933	2.3026	0.104	0.5869	6.1919	13.7687	13.8155	13.8155	-19.7617	-5.8652	-8.7291	-6.1244	-29.8005	-17.4694	-0.000233	1.97E+00	6.55E-01	1.56E+01	5.18E+00	5.70E+01	1.90E+01	7.76E+01	2.58E+01	9.97E-01	15.0496	28.9461	16.9899	19.5946
(4-62)	FINAL	-3.548	0.7391	0	2.3026	2.3026	2.3026	3.9762	0.3943	5.5882	8.2177	13.8155	13.8155	-20.1956	-15.9537	-20.5398	-25.7007	-29.4155	-17.0844	-0.0002338	1.96E+00	6.51E-01	1.60E+01	5.33E+00	5.69E+01	1.89E+01	7.63E+01	2.54E+01	9.99E-01	5.6719	9.9138	9.6148	4.4539
(5-56)	FINAL	5.3694	2.6054	0	2.3026	2.3026	2.3026	6.2207	10.917	18.6679	0.6873	13.8155	13.8155	-14.936	-8.927	-15.8018	-14.6414	-32.5072	-20.1761	-0.0002338	1.98E+00	6.59E-01	1.62E+01	5.42E+00	5.73E+01	1.91E+01	7.60E+01	2.53E+01	9.99E-01	22.9406	28.9496	19.3108	20.4712
(4-77)	FINAL	-6.8429	4.4489	0	3.5528	6.4778	2.3026	6.4523	0.5505	5.2383	6.7748	13.8155	13.8155	-14.6859	-2.8675	-24.0103	-25.9323	-41.1851	-28.854	-0.0002342	1.92E+00	6.38E-01	1.63E+01	5.42E+00	5.65E+01	1.88E+01	7.64E+01	2.55E+01	1.00E+00	19.6563	31.4747	21.6237	19.7017
(5-84)	FINAL	-4.424	5.822	0	8.2867	8.793	11.5817	4.9844	1.1803	2.3847	19.4004	13.8	13.8	-20.9881	-14.7112	-30.6196	-30.137	-34.2708	-5.8756	-0.0002363	1.98E+00	6.61E-01	1.62E+01	5.41E+00	5.77E+01	1.92E+01	7.75E+01	2.58E+01	9.99E-01	8.8587	15.1356	9.4732	9.9558
(5-769)	FINAL	-19.4525	-0.5781	0	2.1455	5.4742	6.0323	6.1337	4.1957	0.8855	15.2482	13.996	13.7701	-29.0381	-11.3169	-48.3533	-39.5095	-49.5927	-24.0593	-0.0002367	1.96E+00	6.52E-01	1.60E+01	5.34E+00	5.71E+01	1.90E+01	7.67E+01	2.56E+01	1.00E+00	1.1021	18.8233	0.6613	9.5051
(3-79)	FINAL	-10.7849	-9.6268	0	2.3026	2.3026	2.3026	3.2036	1.1791	11.7549	10.2017	13.8155	13.8155	-9.5374	-15.0339	-16.4501	-26.686	-45.2221	-32.891	-0.0002376	1.91E+00	6.36E-01	1.58E+01	5.25E+00	5.75E+01	1.92E+01	7.82E+01	2.61E+01	1.00E+00	24.8998	19.4033	19.1452	8.9093
(3-37)	FINAL	-0.3905	-4.4248	0	2.3026	2.3026	2.3026	4.9524	0.1824	10.2504	13.932	13.8155	13.8155	-18.8236	-14.7523	-12.1489	-18.6914	-37.3329	-25.0018	-0.0002379	1.94E+00	6.47E-01	1.60E+01	5.33E+00	5.78E+01	1.93E+01	7.81E+01	2.61E+01	1.00E+00	18.1188	22.1901	20.7592	14.2167
(4-5)	FINAL	-2.9036	-0.4012	0	5.8162	4.1478	2.3026	6.4807	1.0626	5.9702	6.5884	13.8155	13.8155	-18.1993	-4.6978	-19.9726	-17.6324	-36.3989	-24.0678	-0.0002381	1.92E+00	6.41E-01	1.58E+01	5.28E+00	5.66E+01	1.89E+01	7.66E+01	2.55E+01	9.99E-01	15.296	28.7975	16.0251	18.3653
(5-28)	FINAL	-4.5123	-14.9217	0	4.6426	3.4856	2.3026	6.214	6.7204	18.7149	1.9411	13.8155	13.8155	-19.7917	-3.8462	-9.5654	-1.4193	-25.0765	-12.7454	-0.000239	1.95E+00	6.50E-01	1.60E+01	5.33E+00	5.71E+01	1.90E+01	7.71E+01	2.56E+01	9.96E-01	0.7725	16.718	0.5894	8.7355
(3-86)	FINAL	1.5856	-5.3585	0	2.012	7.0727	2.3026	4.7884	0.0457	14.3919	12.2136	13.8155	13.8155	-22.8149	-14.9653	-14.4826	-15.8611	-32.8902	-20.5591	-0.0002395	1.94E+00	6.48E-01	1.61E+01	5.36E+00	5.77E+01	1.92E+01	7.64E+01	2.54E+01	9.97E-01	11.6609	19.5105	13.0491	11.6706
(5-52)	FINAL	-2.8601	-13.9737	0	3.9777	3.7029	2.3026	6.2135	2.1644	17.2913	0.209	13.8155	13.8155	-18.2163	-7.925	-8.2074	-0.8965	-26.5077	-14.1766	-0.0002416	1.95E+00	6.49E-01	1.60E+01	5.32E+00	5.70E+01	1.90E+01	7.69E+01	2.56E+01	9.99E-01	5.4313	15.7226	4.3266	11.6375
(3-35)	FINAL	0.2506	-5.662	0	2.3026	2.3026	2.3026	4.2403	0.301	10.5044	11.5729	13.8155	13.8155	-15.5609	-15.6133	-12.2824	-19.0826	-38.9294	-26.5983	-0.0002416	1.98E+00	6.57E-01	1.62E+01	5.38E+00	5.74E+01	1.92E+01	7.71E+01	2.57E+01	1.00E+00	23.6191	23.5667	20.985	14.1848
(3-816)	FINAL	19.4081	11.1519	0	0.2917	3.9898	8.3705	4.4141	17.7731	4.28	0.162	2.8708	20.0295	-27.3084	-9.02	-16.4641	-15.5906	-30.9143	-14.1017	-0.0002422	1.98E+00	6.57E-01	1.61E+01	5.37E+00	5.79E+01	1.93E+01	7.82E+01	2.61E+01	1.00E+00	23.014	41.3024	25.6021	26.4756
(3-24)	FINAL	4.6786	8.1113	0	2.3026	2.3026	2.3026	6.5188	1.6094	4.9819	6.9334	13.8155	13.8155	-22.0494	-3.5537	-22.2928	-18.2038	-30.55	-18.2189	-0.0002438	1.99E+00	6.65E-01	1.58E+01	5.27E+00	5.64E+01	1.88E+01	7.70E+01	2.56E+01	9.97E-01	13.1792	31.6749	16.3685	20.4575
(3-78)	FINAL	-12.5515	-12.5905	0	2.3026	2.3026	2.3026	1.6523	0.1774	8.3996	11.8895	13.8155	13.8155	-11.3412	-15.4486	-18.5431	-27.5594	-45.2918	-32.9607	-0.0002464	1.98E+00	6.60E-01	1.62E+01	5.41E+00	5.76E+01	1.92E+01	7.74E+01	2.58E+01	1.00E+00	21.3991	17.2917	14.1582	5.1419
(1-58)	FINAL	8.7442	3.6697	0	2.3026	2.3026	2.3026	6.223	13.7219	12.9375	0.7682	13.8155	13.8155	-16.0352	-9.1749	-16.2543	-14.5393	-29.0696	-16.7385	-0.0002467	1.92E+00	6.42E-01	1.60E+01	5.33E+00	5.85E+01	1.95E+01	7.64E+01	2.55E+01	1.00E+00	21.7786	28.6389	16.485	18.2
(4-25)	FINAL	-8.2686	1.3283	0	3.9339	5.0781	2.3026	4.2144	1.1196	5.4711	1.1041	13.8155	13.8155	-9.6084	-1.5986	-19.3655	-23.4337	-42.6431	-30.312	-0.0002483	1.94E+00	6.46E-01	1.62E+01	5.41E+00	5.85E+01	1.95E+01	7.63E+01	2.54E+01	9.99E-01	24.7661	32.7759	24.6059	20.5377
(4-47)	FINAL	2.9144	-6.1976	0	2.3026	2.3026	2.3026	6.3549	2.3877	6.2516	8.8332	13.8155	13.8155	-27.3828	-3.0825	-18.8654	-6.2553	-32.5784	-20.2473	-0.0002487	1.97E+00	6.55E-01	1.56E+01	5.19E+00	5.66E+01	1.88E+01	7.68E+01	2.56E+01	1.00E+00	8.11	32.4103	7.5154	20.1255
(1-44)	FINAL	3.0823	4.0271	0	2.3026	2.3026	2.3026	4.6405	3.5154	13.0416	13.8385	13.8155	13.8155	-10.2727	-10.9711	-5.8013	-19.8591	-25.5657	-13.2346	-0.0002496	1.95E+00	6.48E-01	1.61E+01	5.35E+00	5.79E+01	1.93E+01	7.73E+01	2.58E+01	1.00E+00	18.3753	17.6769	23.7915	9.7337
(4-777)	FINAL	-2.9448	17.2738	0	3.8218	3.9067	8.7169	6.1772	4.3571	19.324	1.248	1.3189	2.087	-47.3368	-10.752	-67.9584	-41.555	-56.3479	-17.5568	-0.0002496	1.93E+00	6.43E-01	1.59E+01	5.30E+00	5.76E+01	1.92E+01	7.82E+01	2.61E+01	1.00E+00	6.0663	42.6511	5.6633	32.0667
(5-82)	FINAL	0.7407	-10.1376	0	3.9823	3.991	2.3026	6.1904	9.9703	16.2429	3.372	13.8155	13.8155	-14.026	-5.121	-2.8887	-1.8146	-29.4752	-17.1441	-0.0002504	1.96E+00	6.52E-01	1.60E+01	5.34E+00	5.69E+01	1.90E+01	7.66E+01	2.55E+01	9.99E-01	16.1899	25.0949	16.4489	17.523
(5-60)	FINAL	9.9809	6.305	0	2.3026	2.3026	2.3026	1.1104	0.3956	7.1491	13.5239	13.8155	13.8155	-9.8712	-15.8492	-6.9617	-19.6088	-27.9667	-15.6356	-0.0002513	1.94E+00	6.48E-01	1.60E+01	5.33E+00	5.77E+01	1.92E+01	7.78E+01	2.59E+01	9.99E-01	28.0764	22.0984	27.31	14.6629
(3-779)	FINAL	8.014	19.3186	0	0.1477	0.5465	4.0533	4.4232	5.5197	20.392	4.8111	3.7989	17.5762	-9.6674	-10.0736	-19.5795	-32.7979	-61.9514	-14.6378	-0.0002518	1.94E+00	6.45E-01	1.58E+01	5.28E+00	5.71E+01	1.90E+01	7.72E+01	2.58E+01	1.00E+00	60.298	59.8918	61.6905	48.4721
(3-813)	FINAL	17.3893	10.4622	0	0.0845	6.8951	12.1597	7.3387	17.2867	4.2556	0.1453	6.9858	17.772	-28.9445	-8.3742	-16.7312	-15.6365	-28.4809	-12.051	-0.0002542	1.97E+00	6.56E-01	1.59E+01	5.29E+00	5.75E+01	1.91E+01	7.79E+01	2.59E+01	9.97E-01	16.9257	37.496	22.2119	23.3066
(2-40)	FINAL	6.227	6.225	0	0.163	2.3537	2.3026	4.1613	6.2606	8.2573	4.8858	13.8155	13.8155	-8.3526	-9.921	-8.0847	-18.4795	-27.0626	-14.7315	-0.0002547	1.95E+00	6.49E-01	1.57E+01	5.25E+00	5.68E+01	1.89E+01	7.68E+01	2.56E+01	1.00E+00	24.937	23.3686	25.2029	14.8081
(1-5)	FINAL	1.6383	2.8467	0	2.3026	2.3026	2.3026	5.1353	1.5682	12.2844	4.4253	13.8155	13.8155	-14.2959	-14.4478	-9.9427	-22.5779	-21.9648	-9.6337	-0.000255	1.97E+00	6.60E-01	1.61E+01	5.39E+00	5.71E+01	1.90E+01	7.65E+01	2.55E+01	1.00E+00	9.3072	9.1553	14.8688	2.2336
(2-7)	FINAL	-19.7089	6.7196	0	1.6679	3.4301	11.0244	6.1923	5.5251	19.1505	3.8648	12.4498	16.9557	-17.4385	-9.8248	-48.5638	-47.9204	-52.5706	-29.7619	-0.0002564	1.96E+00	6.52E-01	1.60E+01	5.33E+00	5.64E+01	1.88E+01	7.55E+01	2.52E+01	1.00E+00	15.4232	23.0369	10.7264	11.3698
(2-92)	FINAL	5.8177	2.2392	0	4.327	4.5103	2.3026	2.4196	0.7955	1.8412	11.8938	13.8155	13.8155	-10.6494	-14.0302	-11.4856	-20.3691	-29.7342	-17.4031	-0.000257	1.91E+00	6.38E-01	1.57E+01	5.24E+00	5.67E+01	1.89E+01	7.65E+01	2.55E+01	1.00E+00	24.9025	21.5217	20.4878	11.6043
(3-28)	FINAL	2.485	-7.5831	0	1.1373	6.4898	2.3026	10.0267	0.0345	6.2279	11.9558	13.8155	13.8155	-26.4681	-8.8356	-12.8266	-6.3319	-33.4251	-21.094	-0.0002571	1.97E+00	6.56E-01	1.59E+01	5.31E+00	5.74E+01	1.91E+01	7.76E+01	2.58E+01	9.97E-01	9.442	27.0745	13.0154	19.5101
(5-69)	FINAL	-4.1139	-14.7042	0	4.4629	4.1154	2.3026	6.1969	12.8006	17.2929	0.2347	13.8155	13.8155	-14.0711	-8.6436	-3.9694	-3.6476	-24.1575	-11.8264	-0.0002575	1.94E+00	6.46E-01	1.59E+01	5.29E+00	5.64E+01	1.88E+01	7.61E+01	2.53E+01	9.97E-01	5.9725	11.4	5.4839	5.8057
(5-620)	FINAL	8.6896	-8.9153	0	0.7607	8.1572	14.266	17.474	9.1213	4.8076	0.2638	6.6498	13.9062	-45.501	-8.5756	-23.3401	-14.7189	-45.0724	-29.8137	-0.0002603	1.95E+00	6.50E-01	1.60E+01	5.33E+00	5.70E+01	1.90E+01	7.62E+01	2.54E+01	1.00E+00	8.261	45.1864	12.817	21.4382
(3-57)	FINAL	1.5038	-2.6673	0	0.4248	6.3664	2.3026	4.6609	1.0939	8.2593	7.7259	13.8155	13.8155	-20.8866	-15.2859	-9.1926	-14.3348	-30.2909	-17.9598	-0.0002611	1.95E+00	6.47E-01	1.59E+01	5.31E+00	5.70E+01	1.90E+01	7.69E+01	2.56E+01	9.99E-01	10.9081	16.5088	18.431	13.2888
(5-24)	FINAL	-2.6736	-13.7247	0	3.5804	3.7157	2.3026	6.123	0.1788	16.7261	0.3275	13.8155	13.8155	-23.9623	-6.0983	-13.1875	-0.9948	-27.6681	-15.337	-0.0002615	1.92E+00	6.41E-01	1.58E+01	5.27E+00	5.69E+01	1.90E+01	7.72E+01	2.57E+01	9.99E-01	1.0322	18.8962	0.7559	12.9486
(1-42)	FINAL	4.7017	4.0432	0	2.3026	2.3026	2.3026	2.9455	2.0918	11.7233	13.6708	13.8155	13.8155	-10.136	-13.5839	-4.1991	-20.5698	-25.6652	-13.3341	-0.0002617	1.95E+00	6.52E-01	1.60E+01	5.34E+00	5.66E+01	1.89E+01	7.52E+01	2.50E+01	9.97E-01	20.2309	16.783	25.5093	9.1386
(3-808)	FINAL	7.0277	-3.564	0	0.1754	4.9599	4.3362	6.2222	18.0456	18.9475	6.2051	13.626	16.8036	-36.4157	-5.0625	-25.0984	-5.1795	-31.5053	-0.471	-0.0002638	1.94E+00	6.46E-01	1.60E+01	5.32E+00	5.78E+01	1.93E+01	7.87E+01	2.62E+01	9.99E-01	2.1173	33.4705	2.8429	22.7618
(4-44)	FINAL	2.9822	-5.948	0	2.3026	2.3026	2.3026	6.7021	0.1533	6.2395	13.823	13.8155	13.8155	-27.4081	-4.0248	-18.9892	-4.9928	-32.558	-20.2269	-0.0002649	1.98E+00	6.62E-01	1.58E+01	5.26E+00	5.72E+01	1.90E+01	7.77E+01	2.59E+01	1.00E+00	8.1321	31.5154	7.6208	21.6172
(2-84)	FINAL	6.7672	4.0782	0	6.6186	3.6771	2.3026	2.5078	1.607	6.3823	3.9022	13.8155	13.8155	-10.2594	-13.8061	-9.6774	-18.5166	-27.2921	-14.961	-0.0002675	1.94E+00	6.47E-01	1.61E+01	5.35E+00	5.81E+01	1.93E+01	7.83E+01	2.61E+01	1.00E+00	23.7999	20.2532	21.6929	12.8537
(3-89)	FINAL	-0.2486	-10.9627	0	3.722	8.24	2.3026	0.4169	4.517	5.3415	4.3863	13.8155	13.8155	-19.9284	-15.3168	-7.6549	-11.2897	-40.3846	-28.0535	-0.0002676	2.00E+00	6.65E-01	1.57E+01	5.22E+00	5.68E+01	1.89E+01	7.71E+01	2.57E+01	1.00E+00	20.2076	24.8192	21.767	18.1322
(5-626)	FINAL	8.7665	-9.0602	0	1.1587	8.3482	14.713	20.9027	7.1737	4.8067	0.2715	4.7044	13.0508	-43.541	-5.8495	-24.572	-14.9362	-46.9621	-29.8784	-0.0002682	1.96E+00	6.52E-01	1.61E+01	5.36E+00	5.75E+01	1.91E+01	7.66E+01	2.55E+01	9.99E-01	12.1876	49.8791	13.3299	22.9657
(4-14)	FINAL	-12.3077	-1.3057	0	4.7548	3.66	2.3026	6.4008	1.0319	10.5177	3.7277	13.8155	13.8155	-14.4253	-4.2057	-24.297	-26.0259	-47.0799	-34.7488	-0.0002693	1.93E+00	6.44E-01	1.64E+01	5.45E+00	5.63E+01	1.88E+01	7.83E+01	2.61E+01	1.00E+00	20.3469	30.5665	21.4772	19.7483
(1-386)	FINAL	11.5589	-19.6095	0	7.05	6.5077	4.8784	14.5943	6.3938	5.0878	0.2371	5.5199	11.3916	-63.1054	-26.2974	-32.034	-14.5748	-66.7732	-40.3168	-0.0002721	1.92E+00	6.40E-01	1.58E+01	5.27E+00	5.71E+01	1.90E+01	7.72E+01	2.57E+01	9.99E-01	15.2267	52.0347	15.1297	32.5889
(4-73)	FINAL	9.865	-3.7013	0	2.3026	2.3026	2.3026	16.5575	1.8919	6.2125	7.898	13.8155	13.8155	-27.1898	-14.603	-13.8759	-6.8688	-33.7512	-21.4201	-0.0002738	1.94E+00	6.48E-01	1.59E+01	5.30E+00	5.67E+01	1.89E+01	7.62E+01	2.54E+01	1.00E+00	16.4264	29.0132	16.174	23.1811
(3-94)	FINAL	-0.5115	-1.4882	0	2.3026	2.3026	2.3026	5.8889	3.1043	5.2732	7.5524	13.8155	13.8155	-7.9391	-13.2366	-5.0267	-17.4354	-29.2367	-16.9056	-0.0002762	1.96E+00	6.54E-01	1.57E+01	5.22E+00	5.66E+01	1.89E+01	7.77E+01	2.60E+01	1.00E+00	20.7861	15.4886	22.7218	10.3131
(5-411)	FINAL	-1.8791	-2.4844	0	7.2033	7.8637	6.5316	6.1283	3.3937	5.3905	2.1864	13.8	13.8	-50.8027	-12.2198	-49.0671	-17.7535	-53.1687	-10.9781	-0.0002786	1.99E+00	6.63E-01	1.61E+01	5.38E+00	5.71E+01	1.90E+01	7.71E+01	2.57E+01	1.00E+00	0.4869	39.0698	1.6172	32.9308
(3-819)	FINAL	19.7962	10.8491	0	0.2631	7.7099	10.4324	8.1295	17.4355	4.5028	0.4939	10.4927	19.303	-30.2705	-7.6937	-15.255	-15.2696	-32.6742	-10.5292	-0.0002813	1.96E+00	6.54E-01	1.59E+01	5.30E+00	5.63E+01	1.87E+01	7.64E+01	2.54E+01	9.97E-01	22.1999	44.7767	28.2683	28.2537
(4-64)	FINAL	-4.766	2.3494	0	5.0976	5.2803	2.3026	2.6264	0.7114	6.6663	6.2994	13.8155	13.8155	-10.0172	-5.5455	-17.4201	-22.7434	-39.8104	-27.4793	-0.0002814	1.93E+00	6.43E-01	1.62E+01	5.38E+00	5.73E+01	1.91E+01	7.60E+01	2.53E+01	9.99E-01	25.0272	29.4989	24.7397	19.4164
(5-166)	FINAL	11.4191	17.9353	0	0.0086	5.9836	14.635	6.9389	4.0319	12.4644	0.5945	6.5314	16.3296	-37.3427	-11.5494	-42.1346	-26.9454	-36.9397	-0.694	-0.0002826	1.96E+00	6.51E-01	1.61E+01	5.37E+00	5.71E+01	1.90E+01	7.71E+01	2.57E+01	1.00E+00	11.0161	36.8094	12.7404	27.9296
(4-15)	FINAL	1.0677	1.3642	0	2.3026	2.3026	2.3026	6.2112	7.1557	4.4235	9.3809	13.8155	13.8155	-18.8412	-8.1797	-22.3357	-20.7022	-23.1022	-10.7711	-0.0002828	1.96E+00	6.50E-01	1.60E+01	5.34E+00	5.72E+01	1.91E+01	7.70E+01	2.57E+01	1.00E+00	5.3287	15.9902	2.1307	3.7642
(3-46)	FINAL	2.6122	-7.962	0	0.4802	7.9165	2.3026	0.8254	3.5996	6.2232	4.7259	13.8155	13.8155	-25.5763	-15.3803	-9.1356	-10.8304	-37.3122	-24.9811	-0.0002837	1.98E+00	6.61E-01	1.55E+01	5.17E+00	5.67E+01	1.89E+01	7.74E+01	2.58E+01	1.00E+00	14.3481	24.5441	20.2146	18.5198
(5-87)	FINAL	2.8387	2.8835	0	2.3026	2.3026	2.3026	4.7692	1.3232	5.5198	4.0203	13.8155	13.8155	-10.8119	-3.1249	-6.9342	-13.483	-31.121	-18.7899	-0.0002853	1.92E+00	6.39E-01	1.62E+01	5.38E+00	5.74E+01	1.91E+01	7.61E+01	2.53E+01	9.97E-01	23.1478	30.8348	27.0703	20.5215
(5-876)	FINAL	8.806	11.5608	0	1.5763	5.3337	0.4106	18.212	2.9112	19.5273	10.0575	5.8541	15.4131	-3.8161	-12.9908	-33.6056	-24.4129	-25.1275	-9.5281	-0.0002857	1.98E+00	6.61E-01	1.63E+01	5.41E+00	5.72E+01	1.91E+01	7.59E+01	2.53E+01	1.00E+00	30.1174	20.9427	3.0827	12.2754
(1-60)	FINAL	-4.0172	2.2947	0	2.3026	2.3026	2.3026	6.208	7.3869	10.0549	10.258	13.8155	13.8155	-15.3174	-8.5885	-26.9161	-26.1211	-34.8437	-22.5126	-0.0002863	1.95E+00	6.50E-01	1.60E+01	5.35E+00	5.77E+01	1.93E+01	7.80E+01	2.60E+01	1.00E+00	15.5091	22.238	10.2223	11.0173
(2-42)	FINAL	3.0606	2.7814	0	2.3026	2.3026	2.3026	6.2046	0.0625	8.6913	11.0258	13.8155	13.8155	-12.4015	-2.9648	-13.724	-15.5568	-34.8294	-22.4983	-0.0002863	1.90E+00	6.33E-01	1.64E+01	5.48E+00	5.69E+01	1.89E+01	7.67E+01	2.56E+01	1.00E+00	25.4885	34.9252	23.8868	22.054
(1-387)	FINAL	10.2523	-18.4404	0	6.1666	7.8333	3.7349	15.0594	9.5302	4.9434	0.541	6.2181	10.5473	-58.9456	-26.6061	-29.8641	-14.7616	-64.6794	-39.1001	-0.0002895	1.95E+00	6.49E-01	1.60E+01	5.33E+00	5.74E+01	1.91E+01	7.74E+01	2.58E+01	1.00E+00	15.9861	48.3256	16.3749	31.4774
(5-518)	FINAL	-18.7681	4.5908	0	5.3296	7.8796	1.6825	4.3028	0.1265	6.5489	11.2637	9.2402	4.9843	-30.2367	-15.559	-52.4148	-45.6618	-55.0368	-37.0839	-0.0002904	1.91E+00	6.39E-01	1.58E+01	5.27E+00	5.77E+01	1.92E+01	7.86E+01	2.62E+01	1.00E+00	6.032	20.7097	7.2128	13.9658
(4-41)	FINAL	4.4772	-3.958	0	2.3026	2.3026	2.3026	13.9304	0.6645	6.2361	9.527	13.8155	13.8155	-26.8731	-2.3442	-19.3664	-5.0696	-30.135	-17.8039	-0.0002904	1.99E+00	6.65E-01	1.58E+01	5.27E+00	5.71E+01	1.90E+01	7.75E+01	2.58E+01	9.99E-01	7.7391	32.268	6.8106	21.1074
(3-21)	FINAL	3.8637	-7.6254	0	2.14	7.0298	2.3026	13.9217	0.4217	5.707	5.7939	13.8155	13.8155	-21.1916	-8.5776	-5.7499	-9.8455	-36.5929	-24.2618	-0.0002932	1.97E+00	6.59E-01	1.59E+01	5.28E+00	5.65E+01	1.88E+01	7.61E+01	2.54E+01	1.00E+00	19.265	31.879	23.2176	19.122
(3-47)	FINAL	-2.3852	-6.8866	0	2.3026	2.3026	2.3026	6.245	3.8373	11.6834	3.2547	13.8155	13.8155	-17.5305	-4.6425	-16.3245	-12.2226	-38.9154	-26.5843	-0.0002933	1.94E+00	6.46E-01	1.62E+01	5.40E+00	5.70E+01	1.90E+01	7.64E+01	2.54E+01	9.97E-01	18.9997	31.8877	15.7043	19.8062
(1-61)	FINAL	-12.8307	-0.0014	0	2.3026	2.3026	2.3026	4.5431	9.9384	0.6757	12.244	13.8155	13.8155	-9.0168	-6.0851	-26.9034	-30.4272	-36.6785	-24.3474	-0.0002935	1.93E+00	6.41E-01	1.58E+01	5.27E+00	5.69E+01	1.90E+01	7.68E+01	2.56E+01	1.00E+00	14.831	17.7627	9.7737	6.2499
(4-99)	FINAL	-13.2715	2.5806	0	1.0207	4.0089	2.3026	3.6013	6.5776	3.1644	4.0756	13.8155	13.8155	-9.4264	-0.4577	-24.3617	-25.5084	-45.2208	-32.8897	-0.0002938	1.94E+00	6.43E-01	1.59E+01	5.30E+00	5.71E+01	1.90E+01	7.60E+01	2.53E+01	9.99E-01	22.5229	31.4916	23.4397	22.293
(4-59)	FINAL	-4.9821	-0.1561	0	4.1682	6.4943	2.3026	6.4391	1.0001	7.3457	3.9229	13.8155	13.8155	-17.2983	-5.366	-22.1601	-20.2519	-38.9728	-26.6417	-0.000296	1.92E+00	6.40E-01	1.60E+01	5.32E+00	5.74E+01	1.91E+01	7.57E+01	2.52E+01	9.99E-01	16.6924	28.6247	16.6566	18.5648
(2-72)	FINAL	1.3173	2.3827	0	2.3026	2.3026	2.3026	1.6976	0.6649	5.9432	9.7077	13.8155	13.8155	-7.2979	-15.6843	-8.8264	-23.0295	-33.8253	-21.4942	-0.0002984	1.97E+00	6.54E-01	1.60E+01	5.34E+00	5.67E+01	1.89E+01	7.61E+01	2.54E+01	1.00E+00	27.8447	19.4583	27.3816	13.1785
(1-487)	FINAL	16.1316	-12.2015	0	0.8579	8.0952	14.9469	6.4405	7.247	5.4086	0.543	4.2013	3.9339	-60.2276	-10.642	-25.917	-14.055	-72.3613	-32.3479	-0.0002987	1.93E+00	6.42E-01	1.60E+01	5.31E+00	5.79E+01	1.93E+01	7.67E+01	2.55E+01	9.97E-01	28.2653	77.8509	34.2428	46.1048
(1-383)	FINAL	10.9009	-19.5046	0	6.302	7.5745	3.9911	16.1332	7.4366	4.6481	0.1671	5.44	13.2498	-58.1347	-26.0885	-28.0372	-15.136	-65.2494	-40.5618	-0.0002994	1.97E+00	6.56E-01	1.61E+01	5.36E+00	5.69E+01	1.89E+01	7.62E+01	2.54E+01	1.00E+00	18.0156	50.0618	17.7076	30.6088
(2-5)	FINAL	6.9575	7.5561	0	5.3209	7.2205	2.3026	3.3884	0.4944	0.3307	9.9958	13.8155	13.8155	-11.2709	-15.7269	-11.9544	-22.6775	-24.741	-12.4099	-0.0003008	1.98E+00	6.61E-01	1.60E+01	5.35E+00	5.68E+01	1.89E+01	7.50E+01	2.50E+01	1.00E+00	20.4276	15.9716	20.3427	9.6196
(3-20)	FINAL	-0.3379	-11.0135	0	1.9501	6.7615	2.3026	9.0471	3.739	6.213	7.1068	13.8155	13.8155	-28.0649	-9.2198	-13.1095	-8.8525	-38.5117	-26.1806	-0.0003041	1.99E+00	6.62E-01	1.60E+01	5.32E+00	5.70E+01	1.90E+01	7.68E+01	2.56E+01	1.00E+00	10.1089	28.954	14.3887	18.6457
(2-21)	FINAL	4.3409	4.0233	0	8.0318	4.1388	2.3026	2.7757	1.533	2.4161	3.6905	13.8155	13.8155	-9.9909	-14.5641	-8.7711	-19.1993	-26.7751	-14.444	-0.0003055	1.94E+00	6.47E-01	1.60E+01	5.32E+00	5.64E+01	1.88E+01	7.49E+01	2.50E+01	1.00E+00	21.1251	16.5519	22.0273	11.5991
(2-69)	FINAL	-3.6605	0.4613	0	2.3026	2.3026	2.3026	5.4866	10.3145	4.0607	18.7334	13.8155	13.8155	-9.7489	-5.5796	-19.5684	-21.4344	-29.7296	-17.3985	-0.0003066	1.96E+00	6.51E-01	1.60E+01	5.35E+00	5.74E+01	1.92E+01	7.74E+01	2.59E+01	1.00E+00	16.3202	20.4895	10.6225	8.7565
(3-776)	FINAL	7.2914	19.6172	0	0.1201	0.0587	0.274	5.1858	5.4054	22.6848	4.0134	9.0966	19.7604	-10.3912	-9.3504	-22.6578	-32.6818	-60.7501	-16.211	-0.000307	1.96E+00	6.50E-01	1.62E+01	5.40E+00	5.73E+01	1.91E+01	7.67E+01	2.56E+01	1.00E+00	57.6503	58.6911	57.7095	47.6855
(1-92)	FINAL	-3.527	-14.4578	0	2.3026	2.3026	2.3026	5.0371	4.6042	14.5998	0.0272	13.8155	13.8155	-10.3593	-6.0965	-0.0506	-2.41	-40.9724	-28.6413	-0.000315	1.92E+00	6.40E-01	1.60E+01	5.33E+00	5.85E+01	1.95E+01	7.62E+01	2.53E+01	9.96E-01	27.0861	31.3489	26.464	24.1046
(4-74)	FINAL	-8.2464	1.254	0	2.9505	6.6975	2.3026	6.408	0.3505	3.5758	2.9291	13.8155	13.8155	-14.0845	-2.2632	-21.5791	-24.2187	-42.6942	-30.3631	-0.0003153	1.91E+00	6.36E-01	1.64E+01	5.47E+00	5.65E+01	1.88E+01	7.73E+01	2.57E+01	9.97E-01	20.3633	32.1846	22.3691	19.7295
(3-70)	FINAL	-12.6182	-4.2905	0	2.3026	2.3026	2.3026	3.7172	0.707	14.2991	6.3448	13.8155	13.8155	-6.8179	-15.6384	-12.9282	-29.0741	-42.326	-29.9949	-0.000317	1.92E+00	6.39E-01	1.58E+01	5.27E+00	5.73E+01	1.91E+01	7.77E+01	2.59E+01	1.00E+00	22.8899	14.0694	25.1073	8.9614
(1-83)	FINAL	0.6238	5.043	0	2.3026	2.3026	2.3026	4.2669	13.9504	9.8628	10.4625	13.8155	13.8155	-9.9192	-1.173	-15.091	-17.9106	-16.7937	-4.4626	-0.0003171	1.95E+00	6.48E-01	1.59E+01	5.32E+00	5.71E+01	1.91E+01	7.71E+01	2.57E+01	1.00E+00	7.4983	16.2445	6.7457	3.9261
(3-70)	FINAL	4.526	-5.7195	0	4.9068	7.036	2.3026	3.4316	2.4166	5.8105	3.9984	13.8155	13.8155	-20.1843	-13.2543	-9.4007	-11.5228	-36.3071	-23.976	-0.0003181	1.98E+00	6.59E-01	1.58E+01	5.26E+00	5.70E+01	1.90E+01	7.71E+01	2.57E+01	1.00E+00	20.6488	27.5788	21.1869	19.0648
(1-43)	FINAL	6.498	6.6064	0	2.3026	2.3026	2.3026	2.7483	2.117	11.0711	11.5092	13.8155	13.8155	-7.3627	-14.2209	-5.9413	-20.2283	-27.2877	-14.9566	-0.000322	1.98E+00	6.60E-01	1.63E+01	5.42E+00	5.76E+01	1.92E+01	7.63E+01	2.54E+01	9.99E-01	26.423	19.5648	27.9528	13.6658
(2-0)	FINAL	-19.7397	5.3496	0	3.2486	2.4916	9.5351	6.1929	7.0097	18.5351	4.5762	13.6539	17.5513	-16.3499	-8.7018	-46.0482	-45.2789	-52.2802	-31.3231	-0.0003226	1.98E+00	6.59E-01	1.62E+01	5.40E+00	5.72E+01	1.91E+01	7.66E+01	2.56E+01	1.00E+00	16.1906	23.8387	11.5816	12.3509
(1-40)	FINAL	-0.5456	11.0862	0	4.7921	4.012	2.3026	4.1653	1.9706	5.9379	5.0015	13.8155	13.8155	-9.3609	-1.6863	-21.0085	-24.9099	-34.1925	-21.8614	-0.000324	1.95E+00	6.47E-01	1.61E+01	5.37E+00	5.79E+01	1.93E+01	7.61E+01	2.54E+01	1.00E+00	24.286	31.9606	24.2702	20.3688
(5-818)	FINAL	-19.6704	-4.0736	0	6.6329	7.2629	4.9051	3.7556	0.0382	6.1573	3.8808	6.0349	13.6628	-22.7902	-16.2009	-37.6513	-36.9462	-43.2471	-20.9125	-0.000326	1.96E+00	6.53E-01	1.61E+01	5.37E+00	5.81E+01	1.94E+01	7.86E+01	2.62E+01	1.00E+00	0.7865	7.3758	1.5222	2.2273
(5-877)	FINAL	8.2964	12.6029	0	0.5499	5.5063	2.3562	20.6312	2.2576	21.1539	7.8861	5.5994	18.8539	-7.7745	-13.5477	-33.6125	-26.1285	-23.5587	-10.6883	-0.0003281	1.96E+00	6.52E-01	1.60E+01	5.32E+00	5.69E+01	1.89E+01	7.72E+01	2.57E+01	9.99E-01	24.0806	18.3074	2.5491	10.0331
(4-773)	FINAL	-2.1572	16.6034	0	3.9628	5.1533	8.128	6.1686	4.4513	18.2603	5.1991	0.447	5.8714	-46.655	-11.1087	-65.7061	-39.472	-56.3262	-15.8031	-0.0003282	1.92E+00	6.39E-01	1.58E+01	5.25E+00	5.66E+01	1.89E+01	7.64E+01	2.55E+01	1.00E+00	7.514	43.0603	7.2235	33.4576
(5-934)	FINAL	13.6882	6.6927	0	3.5612	2.7188	6.3203	10.2279	17.1616	4.2043	0.094	13.8	13.8	-61.7156	-14.806	-54.8895	-15.1999	-58.9754	-17.7774	-0.0003288	1.97E+00	6.60E-01	1.61E+01	5.39E+00	5.74E+01	1.91E+01	7.71E+01	2.57E+01	1.00E+00	10.948	57.8576	10.7786	50.4682
(3-48)	FINAL	3.1946	-5.5851	0	2.3026	2.3026	2.3026	6.2453	2.02	11.2342	2.43	13.8155	13.8155	-18.8458	-8.127	-11.76	-7.7773	-31.4782	-19.1471	-0.0003294	1.91E+00	6.39E-01	1.63E+01	5.43E+00	5.72E+01	1.91E+01	7.73E+01	2.57E+01	9.97E-01	15.827	26.5458	14.1331	18.1158
(4-301)	FINAL	17.2734	-8.4193	0	4.5399	8.0181	10.3963	4.6928	21.9032	5.6711	1.0576	15.3739	15.2685	-59.8382	-20.7584	-33.5893	-13.445	-52.6459	-28.222	-0.0003347	1.94E+00	6.46E-01	1.60E+01	5.32E+00	5.76E+01	1.92E+01	7.79E+01	2.59E+01	9.97E-01	10.0811	49.1609	10.6373	30.7816
(5-129)	FINAL	-0.1959	-17.8978	0	3.1205	4.5261	3.0224	12.0836	21.2735	6.214	13.5062	13.8	13.8	-43.5947	-4.9132	-25.3034	-1.8647	-56.3236	-28.7009	-0.000335	1.96E+00	6.51E-01	1.60E+01	5.35E+00	5.76E+01	1.92E+01	7.77E+01	2.59E+01	1.00E+00	12.533	51.2145	13.1224	36.5611
(3-772)	FINAL	5.0488	19.1272	0	0.1401	3.4282	4.165	5.3078	6.2739	19.3467	9.595	7.1342	16.6801	-9.4366	-9.7228	-23.5737	-34.2742	-64.1383	-14.406	-0.0003358	1.95E+00	6.47E-01	1.61E+01	5.37E+00	5.74E+01	1.92E+01	7.72E+01	2.58E+01	1.00E+00	59.7505	59.4643	59.6918	48.9913
(5-516)	FINAL	-16.299	8.0062	0	4.808	7.8078	4.8147	4.1366	0.062	11.1357	10.5083	7.5848	0.9217	-31.4855	-15.6795	-53.8589	-46.5689	-54.6448	-36.4818	-0.0003374	1.94E+00	6.47E-01	1.59E+01	5.30E+00	5.65E+01	1.88E+01	7.60E+01	2.53E+01	9.99E-01	6.8603	22.6663	8.7921	16.0821
(4-53)	FINAL	-6.2601	6.1207	0	4.3634	4.1155	2.3026	3.8527	2.1189	6.9481	5.6638	13.8155	13.8155	-9.8903	-3.7767	-21.4033	-26.5074	-40.789	-28.4579	-0.0003394	1.95E+00	6.50E-01	1.63E+01	5.41E+00	5.73E+01	1.91E+01	7.49E+01	2.49E+01	9.97E-01	24.6386	30.7522	25.5064	20.4023
(5-613)	FINAL	-3.9983	3.6008	0	0.0629	3.664	6.6899	5.6088	1.0155	1.2624	15.832	0.8651	18.6901	-49.8757	-13.6526	-57.7684	-31.9554	-55.5838	-4.2341	-0.0003402	1.93E+00	6.46E-01	1.59E+01	5.31E+00	5.73E+01	1.91E+01	7.75E+01	2.59E+01	1.00E+00	1.7098	37.9329	1.4162	27.2292
(4-94)	FINAL	-11.3239	0.5987	0	2.4357	1.7386	2.3026	6.4622	0.8696	2.871	2.3018	13.8155	13.8155	-15.847	-0.3992	-24.7328	-26.8016	-44.7048	-32.3737	-0.000341	1.95E+00	6.49E-01	1.64E+01	5.45E+00	5.76E+01	1.92E+01	7.44E+01	2.48E+01	1.00E+00	17.5339	32.9817	20.5707	18.5019
(2-44)	FINAL	4.0532	2.66	0	2.432	6.0935	2.3026	4.4575	6.5027	11.1932	9.0462	13.8155	13.8155	-9.3446	-9.3833	-9.2633	-16.4915	-23.6418	-11.3107	-0.0003415	1.95E+00	6.50E-01	1.57E+01	5.23E+00	5.61E+01	1.87E+01	7.55E+01	2.51E+01	9.97E-01	18.3504	18.3117	17.0385	9.8103
(4-11)	FINAL	-0.1558	3.165	0	2.3026	2.3026	2.3026	6.2058	7.4698	1.5959	3.5937	13.8155	13.8155	-14.2078	-8.003	-21.9332	-23.5752	-23.3596	-11.0285	-0.0003427	1.95E+00	6.48E-01	1.60E+01	5.33E+00	5.74E+01	1.92E+01	7.75E+01	2.59E+01	1.00E+00	8.996	15.2008	4.5914	2.9494
(4-9)	FINAL	-5.5376	2.7752	0	3.5004	4.1547	2.3026	4.9308	2.4824	10.452	1.3198	13.8155	13.8155	-8.3843	-1.909	-18.0501	-22.2446	-39.205	-26.8739	-0.0003457	1.94E+00	6.45E-01	1.61E+01	5.36E+00	5.89E+01	1.96E+01	7.69E+01	2.56E+01	9.99E-01	25.2831	31.7584	23.9301	19.7356
(1-482)	FINAL	19.977	-9.506	0	2.9005	7.0574	14.9054	4.1929	5.4111	5.6737	0.8435	5.7079	5.8078	-58.5519	-8.0779	-24.8251	-13.4712	-72.5215	-29.5896	-0.0003459	1.96E+00	6.54E-01	1.61E+01	5.37E+00	5.71E+01	1.90E+01	7.45E+01	2.48E+01	9.99E-01	33.9466	84.4206	38.1904	49.5443
(1-40)	FINAL	4.4956	4.3227	0	2.3026	2.3026	2.3026	4.5196	1.8002	12.0238	9.945	13.8155	13.8155	-10.4235	-14.2374	-5.7337	-21.1649	-28.6181	-16.287	-0.0003477	1.94E+00	6.48E-01	1.59E+01	5.30E+00	5.65E+01	1.88E+01	7.57E+01	2.52E+01	9.99E-01	22.6902	18.8763	27.2071	11.7759
(4-65)	FINAL	-6.1318	4.7802	0	3.6436	5.5772	2.3026	4.1262	2.4904	3.6436	6.0733	13.8155	13.8155	-9.4942	-2.96	-19.9907	-24.5614	-39.9558	-27.6247	-0.0003479	1.94E+00	6.45E-01	1.61E+01	5.37E+00	5.79E+01	1.93E+01	7.60E+01	2.53E+01	9.99E-01	24.3298	30.864	24.7453	20.1746
(2-88)	FINAL	5.4269	3.272	0	5.1145	5.8212	2.3026	4.9688	1.0526	0.8109	9.9453	13.8155	13.8155	-9.716	-15.1478	-9.3118	-19.9455	-26.5635	-14.2324	-0.0003491	1.97E+00	6.56E-01	1.60E+01	5.34E+00	5.73E+01	1.91E+01	7.94E+01	2.65E+01	1.00E+00	22.2744	16.8426	20.5237	9.89
(4-85)	FINAL	-5.1898	3.5953	0	4.3701	1.9024	2.3026	4.8022	2.7837	3.7665	5.9133	13.8155	13.8155	-9.0633	-1.5641	-19.2644	-21.6634	-38.9415	-26.6104	-0.0003517	1.92E+00	6.39E-01	1.58E+01	5.27E+00	5.81E+01	1.94E+01	7.57E+01	2.52E+01	9.99E-01	24.6884	32.1876	23.2724	20.8734
(5-66)	FINAL	4.4648	2.367	0	2.3026	2.3026	2.3026	2.7898	1.6532	7.1619	6.2958	13.8155	13.8155	-6.7201	-14.6662	-2.1418	-18.133	-27.6363	-15.3052	-0.0003519	2.00E+00	6.67E-01	1.62E+01	5.39E+00	5.77E+01	1.92E+01	7.85E+01	2.62E+01	1.00E+00	25.381	17.4349	27.8615	11.8703
(4-300)	FINAL	17.2464	-7.2533	0	4.7184	7.727	4.9263	3.5569	18.8348	4.4666	0.2973	17.3843	17.8593	-58.1532	-19.7541	-32.795	-15.1187	-49.1391	-28.4789	-0.0003545	1.95E+00	6.50E-01	1.60E+01	5.31E+00	5.66E+01	1.88E+01	7.59E+01	2.52E+01	9.96E-01	8.2323	46.6314	9.0908	26.7671
(4-7)	FINAL	-3.0641	5.9137	0	3.8744	5.7502	2.3026	4.1677	1.4079	8.8624	3.1611	13.8155	13.8155	-10.0033	-3.0413	-18.7415	-22.9993	-37.4745	-25.1434	-0.0003565	1.94E+00	6.44E-01	1.62E+01	5.41E+00	5.75E+01	1.92E+01	7.47E+01	2.49E+01	1.00E+00	24.4071	31.3691	24.6467	20.3889
(4-98)	FINAL	-8.8779	0.8783	0	5.6497	6.1872	2.3026	6.4243	0.2499	6.5848	4.2131	13.8155	13.8155	-14.4019	-4.0789	-22.5915	-24.6519	-41.9275	-29.5964	-0.0003585	1.92E+00	6.41E-01	1.63E+01	5.43E+00	5.67E+01	1.89E+01	7.77E+01	2.59E+01	1.00E+00	18.6477	28.9707	20.2143	18.1539
(4-1)	FINAL	-9.4048	-1.009	0	4.0302	6.6204	2.3026	4.9197	0.1131	5.7552	1.0146	13.8155	13.8155	-11.0433	-5.5409	-18.8259	-23.8961	-44.5011	-32.17	-0.0003602	1.92E+00	6.38E-01	1.63E+01	5.43E+00	5.65E+01	1.88E+01	7.86E+01	2.62E+01	1.00E+00	24.053	29.5554	24.6662	19.596
(4-62)	FINAL	-7.4907	1.5449	0	4.7804	6.29	2.3026	4.4593	0.5076	4.0706	4.7813	13.8155	13.8155	-10.868	-5.7759	-18.7666	-24.2448	-42.252	-29.9209	-0.0003613	1.93E+00	6.41E-01	1.64E+01	5.46E+00	5.70E+01	1.90E+01	7.64E+01	2.54E+01	9.97E-01	23.8933	28.9854	25.0303	19.5521
(3-88)	FINAL	0.6199	-2.4881	0	0.3735	7.3692	2.3026	5.8858	2.6322	7.3699	8.0527	13.8155	13.8155	-18.3093	-13.5539	-6.0109	-14.045	-29.4476	-17.1165	-0.0003617	1.99E+00	6.65E-01	1.63E+01	5.42E+00	5.74E+01	1.92E+01	7.64E+01	2.54E+01	9.97E-01	11.7582	16.5136	20.9486	12.9145
(5-15)	FINAL	2.3591	-6.9308	0	2.6683	2.0135	2.3026	6.2027	1.9584	12.6476	0.2348	13.8155	13.8155	-14.5498	-6.6232	-5.649	-3.1412	-34.2309	-21.8998	-0.0003617	1.96E+00	6.52E-01	1.62E+01	5.40E+00	5.85E+01	1.95E+01	7.62E+01	2.53E+01	9.96E-01	22.0402	29.9668	21.6511	24.1589
(3-32)	FINAL	-1.0165	-3.6778	0	2.3026	2.3026	2.3026	5.4901	2.6117	15.9701	9.6701	13.8155	13.8155	-11.0214	-13.2956	-8.9418	-19.5261	-37.876	-25.5449	-0.0003637	1.94E+00	6.45E-01	1.59E+01	5.29E+00	5.65E+01	1.89E+01	7.60E+01	2.54E+01	1.00E+00	25.8381	23.5639	25.2564	14.6721
(5-125)	FINAL	1.0954	-17.8995	0	3.1851	4.4332	0.8191	14.0137	18.0524	6.2202	12.7917	13.8	13.8	-44.1847	-2.7372	-25.1865	-3.1683	-56.285	-29.3668	-0.0003655	1.95E+00	6.47E-01	1.60E+01	5.32E+00	5.74E+01	1.91E+01	7.76E+01	2.59E+01	1.00E+00	13.1957	54.6432	13.199	35.2172
(3-76)	FINAL	-9.3021	-4.9037	0	2.3026	2.3026	2.3026	4.9575	2.1734	9.9607	11.9453	13.8155	13.8155	-6.5358	-14.1646	-12.8395	-25.39	-41.3689	-29.0378	-0.0003657	1.94E+00	6.44E-01	1.59E+01	5.30E+00	5.71E+01	1.91E+01	7.71E+01	2.57E+01	1.00E+00	25.531	17.9022	23.6257	11.0752
(4-82)	FINAL	-7.1514	2.9122	0	2.9029	3.648	2.3026	6.4256	0.7031	5.7332	8.4939	13.8155	13.8155	-15.0109	-1.3774	-24.0883	-25.2046	-41.7606	-29.4295	-0.0003676	1.92E+00	6.41E-01	1.64E+01	5.46E+00	5.76E+01	1.92E+01	7.45E+01	2.48E+01	9.99E-01	19.5983	33.2318	20.5845	19.4682
(3-97)	FINAL	-2.7278	-4.9145	0	1.5644	7.3063	2.3026	2.8645	1.5611	14.9531	13.4859	13.8155	13.8155	-11.0194	-4.2299	-6.6977	-12.2085	-36.0863	-23.7552	-0.0003695	2.00E+00	6.66E-01	1.57E+01	5.22E+00	5.61E+01	1.87E+01	7.80E+01	2.60E+01	1.00E+00	22.3391	29.1286	24.4741	18.9633
(3-0)	FINAL	0.5512	-10.26	0	1.1702	4.7173	2.3026	6.0514	3.2172	15.1394	0.7045	13.8155	13.8155	-21.9407	-11.9828	-11.8276	-11.5595	-34.0574	-21.7263	-0.000372	1.96E+00	6.53E-01	1.60E+01	5.34E+00	5.67E+01	1.89E+01	7.64E+01	2.54E+01	9.97E-01	12.6679	22.6258	11.9698	12.2379
(3-807)	FINAL	1.949	-0.3358	0	0.172	1.1764	4.0615	6.2216	11.7913	20.0171	19.139	7.5672	14.3911	-29.6836	-3.8674	-26.6039	-14.6378	-34.1885	-5.6212	-0.0003727	1.94E+00	6.49E-01	1.59E+01	5.31E+00	5.71E+01	1.90E+01	7.70E+01	2.57E+01	1.00E+00	6.4539	32.2701	7.2488	19.2149
(4-39)	FINAL	-3.2489	9.924	0	4.0898	6.6985	2.3026	4.8509	0.048	10.0003	5.2172	13.8155	13.8155	-10.931	-4.3923	-23.2759	-28.7333	-38.072	-25.7409	-0.0003734	1.92E+00	6.39E-01	1.65E+01	5.50E+00	5.68E+01	1.89E+01	7.79E+01	2.59E+01	9.97E-01	23.8921	30.4308	24.7201	19.2627
(4-786)	FINAL	-16.9232	-7.9315	0	0.219	7.4865	8.219	6.4697	1.1773	13.7812	17.4046	18.3344	8.3003	-34.5811	-4.749	-39.693	-24.0456	-64.7284	-37.8521	-0.0003736	1.96E+00	6.53E-01	1.61E+01	5.36E+00	5.72E+01	1.90E+01	7.60E+01	2.53E+01	9.99E-01	13.2241	43.0562	17.1039	32.7513
(5-121)	FINAL	-0.3056	-18.0842	0	3.5134	4.1165	0.6465	11.0148	21.2488	6.2202	13.7181	13.8	13.8	-41.3971	-3.3101	-23.543	-1.7075	-53.7348	-28.7405	-0.0003742	1.95E+00	6.47E-01	1.59E+01	5.29E+00	5.63E+01	1.88E+01	7.56E+01	2.52E+01	1.00E+00	12.0321	50.1191	12.1076	33.9431
(2-78)	FINAL	5.0566	4.2504	0	4.9775	4.5002	2.3026	5.9553	1.1698	0.7065	10.2094	13.8155	13.8155	-7.2087	-15.1744	-6.4895	-19.4852	-25.3632	-13.0321	-0.0003755	1.89E+00	6.29E-01	1.56E+01	5.21E+00	5.70E+01	1.90E+01	7.69E+01	2.57E+01	1.00E+00	23.2111	15.2454	23.1241	10.1284
(5-623)	FINAL	8.345	-9.4187	0	1.4871	8.5107	12.6497	21.7507	8.5195	4.8237	0.3817	5.7165	16.5336	-46.6636	-4.1082	-25.5043	-14.7885	-46.858	-30.1144	-0.0003782	1.95E+00	6.48E-01	1.60E+01	5.32E+00	5.74E+01	1.91E+01	7.74E+01	2.58E+01	1.00E+00	8.5394	51.0948	11.935	22.6508
(4-3)	FINAL	-6.4102	3.5009	0	5.7096	5.6339	2.3026	6.2993	0.0513	4.1766	2.8943	13.8155	13.8155	-13.2697	-4.8592	-23.4852	-25.5175	-40.4195	-28.0884	-0.0003829	1.91E+00	6.36E-01	1.63E+01	5.43E+00	5.57E+01	1.85E+01	7.72E+01	2.57E+01	9.99E-01	20.7396	29.1501	20.4352	18.4029
(5-624)	FINAL	10.6919	-9.1785	0	0.9198	8.6264	12.3876	22.2327	10.1782	4.9376	0.0934	6.5842	13.4105	-44.8991	-5.1178	-20.9463	-14.7646	-48.7296	-29.9762	-0.0003846	1.95E+00	6.50E-01	1.60E+01	5.31E+00	5.62E+01	1.87E+01	7.52E+01	2.50E+01	9.97E-01	14.5224	54.3037	18.6048	24.7865
(4-781)	FINAL	-17.5998	-6.9323	0	0.2118	7.1133	9.0052	6.4971	1.4077	13.1602	17.9205	20.4182	7.6287	-32.4241	-5.1878	-37.1811	-25.5483	-62.3688	-38.6487	-0.0003849	1.95E+00	6.49E-01	1.59E+01	5.29E+00	5.67E+01	1.89E+01	7.61E+01	2.53E+01	9.97E-01	12.3449	39.5812	18.2554	29.8882
(3-839)	FINAL	-0.8782	7.338	0	0.394	0.2871	15.4722	4.3064	0.2192	18.4026	2.2013	14.14	1.27	-43.8217	-15.4918	-56.513	-35.9387	-59.1403	-28.3446	-0.0003852	1.94E+00	6.45E-01	1.61E+01	5.35E+00	5.76E+01	1.92E+01	7.58E+01	2.52E+01	9.97E-01	14.4404	42.7703	9.9653	30.5396
(3-66)	FINAL	-2.8534	-12.0669	0	0.521	7.4615	2.3026	7.5758	0.3321	6.2384	12.6824	13.8155	13.8155	-25.6499	-5.6455	-11.5436	-6.0668	-37.0863	-24.7552	-0.0003859	1.99E+00	6.61E-01	1.58E+01	5.24E+00	5.66E+01	1.88E+01	7.65E+01	2.55E+01	1.00E+00	8.583	28.5874	13.4758	18.9526
(2-82)	FINAL	0.9966	-3.1741	0	2.3026	2.3026	2.3026	14.0893	4.4511	5.1521	1.7673	13.8155	13.8155	-21.3596	-17.0778	-10.0082	-14.1376	-32.2201	-19.889	-0.0003878	1.90E+00	6.34E-01	1.57E+01	5.22E+00	5.68E+01	1.89E+01	7.70E+01	2.57E+01	1.00E+00	11.8571	16.1389	19.0378	14.9084
(3-780)	FINAL	-16.1704	-2.8931	0	0.0202	3.7335	8.5473	6.2077	10.4018	7.0282	17.6279	15.504	17.646	-14.9639	-5.0751	-26.6711	-29.6076	-63.4642	-9.5315	-0.0003884	1.96E+00	6.53E-01	1.61E+01	5.37E+00	5.77E+01	1.93E+01	7.78E+01	2.60E+01	1.00E+00	32.3299	42.2187	33.9	30.9635
(2-82)	FINAL	0.6598	0.5157	0	0.5647	4.8313	2.3026	6.2695	7.0989	1.292	12.2117	13.8155	13.8155	-13.5788	-8.9023	-10.0349	-17.5119	-28.8171	-16.486	-0.0003886	2.02E+00	6.74E-01	1.57E+01	5.23E+00	5.65E+01	1.89E+01	7.66E+01	2.56E+01	1.00E+00	15.8981	20.5746	19.2979	11.8209
(4-95)	FINAL	-9.9139	1.7992	0	1.4351	6.1604	2.3026	5.1903	0.8208	11.6802	4.7408	13.8155	13.8155	-10.9208	-4.9127	-21.2645	-26.9686	-45.3029	-32.9718	-0.000389	1.89E+00	6.28E-01	1.64E+01	5.47E+00	5.66E+01	1.89E+01	7.65E+01	2.55E+01	1.00E+00	24.4682	30.4763	25.8376	20.1335
(5-29)	FINAL	4.8595	-6.2794	0	3.7349	3.1707	2.3026	6.2161	8.2502	15.2322	1.0795	13.8155	13.8155	-15.6238	-7.1253	-5.1132	-4.5644	-30.9157	-18.5846	-0.0003895	1.94E+00	6.46E-01	1.60E+01	5.33E+00	5.78E+01	1.92E+01	7.57E+01	2.51E+01	9.95E-01	20.1514	28.6499	19.5231	20.0719
(5-94)	FINAL	-3.2821	-14.1386	0	4.6057	2.511	2.3026	6.2246	1.6272	15.9021	5.0865	13.8155	13.8155	-17.3272	-3.5391	-7.0689	-2.0074	-30.1672	-17.8361	-0.0003917	1.93E+00	6.45E-01	1.59E+01	5.30E+00	5.71E+01	1.91E+01	7.75E+01	2.58E+01	9.99E-01	9.5579	23.346	8.9597	14.0212
(4-43)	FINAL	-13.2415	-1.4409	0	4.612	4.1046	2.3026	4.7352	1.8383	6.9948	0.4598	13.8155	13.8155	-9.4391	-0.663	-21.2493	-24.4383	-46.4467	-34.1156	-0.0003931	1.93E+00	6.42E-01	1.61E+01	5.37E+00	5.82E+01	1.94E+01	7.54E+01	2.51E+01	9.99E-01	23.7661	32.5422	23.7565	20.5675
(2-16)	FINAL	2.4443	0.3887	0	2.3026	2.3026	2.3026	4.7168	10.7618	12.4163	16.9023	13.8155	13.8155	-10.2413	-3.0274	-8.696	-13.5273	-17.1017	-4.7706	-0.0003932	1.96E+00	6.52E-01	1.57E+01	5.24E+00	5.73E+01	1.91E+01	7.80E+01	2.60E+01	1.00E+00	9.3047	16.5186	8.7944	3.9631
(5-162)	FINAL	9.3953	18.0734	0	0.0992	5.6061	14.8328	6.0265	2.4604	13.9894	3.9183	6.6204	16.1976	-34.443	-12.9814	-37.7368	-30.4962	-35.4791	-1.137	-0.0003964	1.99E+00	6.62E-01	1.58E+01	5.26E+00	5.72E+01	1.91E+01	7.67E+01	2.55E+01	9.97E-01	10.4314	31.893	15.8157	23.0563
(4-906)	FINAL	-3.0745	10.5779	0	2.0142	3.5627	13.4449	0.4301	12.4464	5.9115	0.0661	17.6069	17.3292	-9.2053	-3.3749	-22.6556	-27.9452	-24.9338	-8.5837	-0.0003992	1.98E+00	6.59E-01	1.61E+01	5.38E+00	5.75E+01	1.92E+01	7.74E+01	2.59E+01	1.00E+00	12.654	18.4844	12.8561	7.5665
(4-61)	FINAL	-7.3256	6.3591	0	1.2467	4.8257	2.3026	4.7225	4.0563	6.8874	5.5421	13.8155	13.8155	-9.2492	-1.7462	-23.2518	-25.8924	-40.6841	-28.353	-0.0004016	1.95E+00	6.49E-01	1.62E+01	5.39E+00	5.87E+01	1.96E+01	7.61E+01	2.54E+01	1.00E+00	24.1093	31.6123	23.7914	21.1508
(3-30)	FINAL	0.1709	-4.6904	0	2.3026	2.3026	2.3026	4.0034	0.0253	16.3182	11.0912	13.8155	13.8155	-18.9568	-15.8998	-12.1991	-18.8476	-37.8159	-25.4848	-0.0004021	1.97E+00	6.56E-01	1.61E+01	5.37E+00	5.73E+01	1.91E+01	7.69E+01	2.57E+01	1.00E+00	19.03	22.087	20.9264	14.2779
(5-936)	FINAL	14.116	6.9126	0	2.6243	3.1607	5.1158	10.2642	13.6736	4.5637	0.3724	13.8	13.8	-60.3357	-14.4628	-53.4977	-14.3971	-57.0512	-17.3338	-0.0004024	1.99E+00	6.65E-01	1.62E+01	5.39E+00	5.69E+01	1.89E+01	7.61E+01	2.53E+01	9.97E-01	10.8315	56.7044	10.4661	49.5667
(5-124)	FINAL	-0.828	-17.4302	0	3.1241	4.7139	2.0141	9.2886	21.2213	6.2011	13.1914	13.8	13.8	-42.4028	-0.2688	-25.4867	-2.2738	-55.3294	-28.4854	-0.0004056	1.98E+00	6.59E-01	1.62E+01	5.38E+00	5.71E+01	1.90E+01	7.65E+01	2.55E+01	1.00E+00	12.0986	54.2326	12.4125	35.6254
(5-927)	FINAL	9.1157	14.5054	0	0.1356	6.4925	15.1383	17.555	3.0473	20.3649	5.5533	6.1469	18.5352	-55.1967	-4.0957	-56.1946	-18.5195	-60.0075	-10.6187	-0.0004058	1.94E+00	6.45E-01	1.62E+01	5.40E+00	5.87E+01	1.96E+01	7.52E+01	2.50E+01	9.97E-01	13.9265	65.0275	18.3183	55.9934
(4-857)	FINAL	14.5374	-6.8543	0	5.6045	0.604	5.7376	5.0231	0.6843	3.6153	0.0203	18.4801	7.0023	-31.8875	-35.558	-8.6659	-16.0971	-53.6789	-25.471	-0.0004105	1.97E+00	6.57E-01	1.62E+01	5.39E+00	5.78E+01	1.92E+01	7.78E+01	2.59E+01	9.99E-01	36.3288	32.6583	38.1587	30.7275
(1-24)	FINAL	6.0818	7.23	0	2.3026	2.3026	2.3026	5.3947	5.7262	9.975	2.6231	13.8155	13.8155	-10.1593	-9.7811	-9.489	-17.921	-26.472	-14.1409	-0.0004126	2.01E+00	6.71E-01	1.58E+01	5.29E+00	5.63E+01	1.88E+01	7.56E+01	2.52E+01	1.00E+00	22.3945	22.7727	24.213	15.781
(3-89)	FINAL	11.679	-0.829	0	2.3026	2.3026	2.3026	6.2038	0.5975	18.0176	1.1256	13.8155	13.8155	-14.9889	-2.1204	-4.3197	-3.2407	-19.5509	-7.2198	-0.0004133	1.96E+00	6.54E-01	1.61E+01	5.36E+00	5.73E+01	1.91E+01	7.75E+01	2.58E+01	9.99E-01	16.241	29.1095	14.4022	15.4812
(5-98)	FINAL	3.7199	-7.9713	0	3.7597	0.6968	2.3026	5.9544	2.8253	15.7626	0.0648	13.8155	13.8155	-24.8523	-7.5445	-13.6372	-2.1546	-28.8723	-16.5412	-0.0004136	1.98E+00	6.61E-01	1.62E+01	5.40E+00	5.73E+01	1.91E+01	7.83E+01	2.60E+01	9.96E-01	7.7399	25.0477	7.2638	18.7464
(4-305)	FINAL	17.4386	-7.2992	0	5.9517	7.0157	8.6291	6.4774	18.9818	5.2037	1.2724	12.8733	15.229	-58.39	-21.6432	-32.9626	-14.0956	-49.097	-27.4617	-0.0004137	1.96E+00	6.53E-01	1.61E+01	5.35E+00	5.72E+01	1.90E+01	7.68E+01	2.56E+01	1.00E+00	8.1456	44.8924	8.8352	27.7022
(5-932)	FINAL	12.0429	5.7046	0	2.6195	2.8922	4.2128	12.8908	19.2953	3.7662	0.1124	13.8	13.8	-59.9064	-14.1983	-54.1601	-15.2584	-56.9323	-17.648	-0.000415	1.99E+00	6.66E-01	1.62E+01	5.41E+00	5.70E+01	1.90E+01	7.61E+01	2.53E+01	9.97E-01	9.0688	54.7769	8.4768	47.3785
(4-51)	FINAL	0.6324	6.8554	0	2.3026	2.3026	2.3026	4.7616	2.7649	4.8938	8.3394	13.8155	13.8155	-10.4152	-10.2478	-21.0417	-29.2584	-24.3902	-12.0591	-0.0004182	1.97E+00	6.56E-01	1.61E+01	5.36E+00	5.69E+01	1.90E+01	7.62E+01	2.55E+01	1.00E+00	14.6074	14.7748	10.2039	1.9872
(4-60)	FINAL	-7.0433	3.6387	0	3.9709	4.9793	2.3026	5.9397	0.1605	6.1005	0.66	13.8155	13.8155	-11.5272	-4.9079	-21.8234	-26.9494	-42.0321	-29.701	-0.0004182	1.90E+00	6.34E-01	1.65E+01	5.49E+00	5.70E+01	1.90E+01	7.80E+01	2.60E+01	1.00E+00	23.4616	30.0809	23.8474	18.7214
(5-82)	FINAL	-6.6961	4.1962	0	9.6389	8.8301	11.543	5.2963	1.5325	1.1525	20.8537	13.8	13.8	-23.9051	-14.33	-34.6907	-29.7643	-33.7242	-10.0719	-0.0004187	1.92E+00	6.40E-01	1.57E+01	5.25E+00	5.61E+01	1.87E+01	7.56E+01	2.53E+01	1.00E+00	3.123	12.6981	3.2297	8.1561
(4-775)	FINAL	0.0766	18.6219	0	5.451	5.5141	9.9099	6.0505	3.3379	20.5871	4.5771	5.2754	4.46	-47.2507	-12.0389	-67.1686	-39.5865	-53.4245	-14.5446	-0.0004193	1.97E+00	6.53E-01	1.61E+01	5.37E+00	5.76E+01	1.92E+01	7.77E+01	2.59E+01	1.00E+00	6.2504	41.4622	4.8778	32.4599
(5-512)	FINAL	-19.2167	6.7569	0	5.3657	7.7534	0.6211	4.4398	0.3119	12.3612	10.6926	5.6906	5.2803	-30.849	-15.2513	-54.2734	-47.748	-54.5483	-36.9828	-0.0004195	2.00E+00	6.67E-01	1.63E+01	5.43E+00	5.70E+01	1.90E+01	7.60E+01	2.53E+01	9.99E-01	4.4826	20.0803	7.0318	13.5572
(2-52)	FINAL	3.7377	4.2083	0	5.0744	1.7785	2.3026	5.3978	2.1819	3.869	10.7443	13.8155	13.8155	-12.9861	-14.1874	-12.7667	-19.4999	-27.3688	-15.0377	-0.0004201	1.94E+00	6.48E-01	1.58E+01	5.27E+00	5.59E+01	1.86E+01	7.52E+01	2.51E+01	1.00E+00	18.1204	16.9191	18.8104	12.0772
(4-87)	FINAL	-5.5965	4.7149	0	2.5891	3.3497	2.3026	4.2601	5.8468	14.5172	1.3193	13.8155	13.8155	-9.3718	-0.3288	-19.6223	-20.5337	-38.1243	-25.7932	-0.0004202	1.91E+00	6.35E-01	1.59E+01	5.29E+00	5.84E+01	1.94E+01	7.76E+01	2.58E+01	9.97E-01	23.156	32.199	23.2169	22.3055
(2-32)	FINAL	3.1813	1.6185	0	2.3026	2.3026	2.3026	4.4141	7.8715	11.6981	11.1797	13.8155	13.8155	-10.8121	-0.0348	-8.5055	-6.6194	-27.7418	-15.4107	-0.0004213	1.97E+00	6.57E-01	1.60E+01	5.32E+00	5.66E+01	1.88E+01	7.87E+01	2.62E+01	9.99E-01	20.111	30.8883	20.8548	22.7409
(4-11)	FINAL	-9.6967	3.8607	0	3.0138	3.1173	2.3026	4.3301	6.2222	1.2752	2.8097	13.8155	13.8155	-9.2739	-0.5184	-22.7321	-23.693	-41.8334	-29.5023	-0.0004214	1.96E+00	6.52E-01	1.61E+01	5.37E+00	5.75E+01	1.92E+01	7.54E+01	2.51E+01	9.99E-01	22.8628	31.6183	22.962	22.0011
(3-27)	FINAL	0.7576	-8.6347	0	0.2418	4.9485	2.3026	6.6834	2.3641	6.2435	6.969	13.8155	13.8155	-27.7964	-5.4224	-11.2267	-8.7022	-35.8589	-23.5278	-0.0004238	1.98E+00	6.62E-01	1.57E+01	5.22E+00	5.71E+01	1.90E+01	7.76E+01	2.58E+01	9.97E-01	8.8201	31.1941	15.9975	18.522
(2-28)	FINAL	2.7439	0.5471	0	4.9409	2.1265	2.3026	2.7144	0.6593	7.3885	11.1497	13.8155	13.8155	-8.5942	-15.6884	-9.1248	-20.478	-30.0178	-17.6867	-0.000424	1.99E+00	6.61E-01	1.61E+01	5.37E+00	5.63E+01	1.88E+01	7.51E+01	2.51E+01	1.00E+00	24.1675	17.0733	21.4401	10.0869
(4-33)	FINAL	-7.4641	4.3074	0	3.9332	4.183	2.3026	4.5106	1.8046	3.1817	3.287	13.8155	13.8155	-9.8786	-3.6444	-22.1276	-25.2302	-42.3	-29.9689	-0.0004331	1.95E+00	6.49E-01	1.64E+01	5.45E+00	5.90E+01	1.97E+01	7.60E+01	2.53E+01	9.99E-01	24.9573	31.1915	24.4798	21.3772
(5-37)	FINAL	-2.6159	-10.9001	0	3.5851	6.7183	2.3026	5.5334	2.1657	17.8885	3.9378	13.8155	13.8155	-18.406	-13.7426	-8.9789	-13.7033	-30.0398	-17.7087	-0.0004358	2.00E+00	6.65E-01	1.62E+01	5.42E+00	5.79E+01	1.93E+01	7.92E+01	2.64E+01	1.00E+00	9.0179	13.6813	10.1608	5.4364
(4-46)	FINAL	-0.2828	-0.7603	0	2.3026	2.3026	2.3026	8.4775	3.8644	5.5511	20.5042	13.8155	13.8155	-22.4594	-1.7135	-22.2762	-9.2825	-33.2279	-20.8968	-0.0004398	1.95E+00	6.49E-01	1.57E+01	5.22E+00	5.56E+01	1.85E+01	7.62E+01	2.53E+01	9.96E-01	10.4857	31.2316	10.1914	23.1851
(4-789)	FINAL	-17.8627	-7.4971	0	0.7676	7.3705	4.5214	6.4971	1.1547	13.2284	18.608	20.3752	8.9291	-33.4295	-4.5445	-38.4071	-25.3274	-63.6151	-38.7275	-0.0004448	1.93E+00	6.44E-01	1.58E+01	5.26E+00	5.71E+01	1.90E+01	7.75E+01	2.58E+01	9.99E-01	12.3229	41.2079	17.7109	30.7906
(5-30)	FINAL	4.8129	-4.2203	0	3.1155	3.8818	2.3026	6.2159	7.1292	14.5998	0.0271	13.8155	13.8155	-19.437	-7.1833	-9.856	-2.8776	-31.0387	-18.7076	-0.0004457	1.95E+00	6.48E-01	1.61E+01	5.36E+00	5.80E+01	1.93E+01	7.50E+01	2.49E+01	9.96E-01	16.4146	28.6683	16.9624	23.9408
(2-9)	FINAL	5.1048	3.1779	0	5.3586	5.8861	2.3026	6.3533	0.9261	0.3412	12.9912	13.8155	13.8155	-9.5816	-15.2472	-8.317	-19.4726	-28.2028	-15.8717	-0.0004459	1.96E+00	6.53E-01	1.57E+01	5.23E+00	5.53E+01	1.85E+01	7.78E+01	2.60E+01	1.00E+00	23.726	18.0604	23.0637	11.9081
(2-4)	FINAL	5.5232	6.7391	0	1.904	6.4619	2.3026	6.2741	0.6533	7.2362	5.0163	13.8155	13.8155	-12.4547	-6.9626	-12.3214	-15.9834	-29.5793	-17.2482	-0.0004479	1.97E+00	6.56E-01	1.62E+01	5.40E+00	5.59E+01	1.86E+01	7.82E+01	2.60E+01	9.97E-01	22.6478	28.1399	23.997	20.335
(2-66)	FINAL	-4.1829	-0.2105	0	2.3026	2.3026	2.3026	5.592	12.4922	4.4733	15.6367	13.8155	13.8155	-10.1667	-3.182	-19.5665	-18.7675	-30.3189	-17.9878	-0.0004497	1.96E+00	6.53E-01	1.61E+01	5.36E+00	5.76E+01	1.92E+01	7.76E+01	2.59E+01	1.00E+00	15.9693	22.954	10.5419	11.3409
(4-855)	FINAL	13.7636	-7.9238	0	4.7047	0.8561	6.5237	5.6537	0.8559	3.7828	0.1786	20.8517	8.8918	-33.6887	-35.0643	-7.7674	-16.3002	-55.4786	-24.7637	-0.0004503	1.95E+00	6.51E-01	1.59E+01	5.31E+00	5.62E+01	1.88E+01	7.53E+01	2.51E+01	1.00E+00	35.5535	34.1779	39.7874	31.2546
(4-80)	FINAL	-6.1349	4.4329	0	4.9579	6.7855	2.3026	4.8379	0.0394	8.5901	1.3961	13.8155	13.8155	-11.0853	-5.4354	-20.3154	-26.0998	-40.6237	-28.2926	-0.0004521	1.94E+00	6.45E-01	1.64E+01	5.46E+00	5.64E+01	1.88E+01	7.83E+01	2.61E+01	1.00E+00	23.4035	29.0534	24.7412	18.9568
(4-308)	FINAL	13.9714	-9.7721	0	5.7063	7.6916	9.5795	2.0697	17.1351	5.3573	0.8408	15.3052	16.257	-58.6124	-23.9662	-34.0315	-13.9435	-53.6964	-29.959	-0.000456	2.00E+00	6.65E-01	1.63E+01	5.42E+00	5.73E+01	1.91E+01	7.64E+01	2.54E+01	9.97E-01	9.0554	43.7016	9.8928	29.9808
(4-70)	FINAL	4.2475	-0.2035	0	2.3026	2.3026	2.3026	11.0811	0.5951	5.8471	7.2811	13.8155	13.8155	-25.557	-16.1761	-16.9547	-12.0626	-30.6933	-18.3622	-0.0004566	1.96E+00	6.53E-01	1.61E+01	5.38E+00	5.73E+01	1.91E+01	7.39E+01	2.47E+01	1.00E+00	9.3838	18.7647	13.5351	18.4272
(2-45)	FINAL	5.8661	2.2732	0	5.9763	4.0136	2.3026	4.6325	2.3081	3.4936	11.7124	13.8155	13.8155	-8.8822	-13.8835	-8.5185	-17.8525	-25.2835	-12.9524	-0.0004578	1.94E+00	6.46E-01	1.59E+01	5.29E+00	5.80E+01	1.93E+01	7.92E+01	2.65E+01	1.00E+00	22.2674	17.2661	19.0382	9.7042
(5-2)	FINAL	2.5726	-3.3303	0	2.3026	2.3026	2.3026	4.4336	13.8651	8.4142	1.4728	13.8155	13.8155	-18.8755	-15.45	-9.3529	-15.5142	-27.5454	-15.2143	-0.0004633	1.97E+00	6.58E-01	1.62E+01	5.40E+00	5.78E+01	1.93E+01	7.80E+01	2.60E+01	1.00E+00	11.2425	14.668	14.8622	8.7009
(3-13)	FINAL	-4.5151	-7.8886	0	2.3026	2.3026	2.3026	0.6146	7.1663	0.0376	1.8778	13.8155	13.8155	-10.21	-8.9403	-3.2434	-14.4351	-39.8461	-27.515	-0.0004635	2.03E+00	6.79E-01	1.58E+01	5.27E+00	5.69E+01	1.90E+01	7.72E+01	2.57E+01	9.99E-01	25.121	26.3907	28.7141	17.5224
(2-524)	FINAL	11.0407	2.2816	0	7.0098	1.064	15.2887	11.5858	12.5621	5.6893	0.3797	17.4944	3.1163	-30.5792	-4.9035	-22.0941	-13.3939	-28.9817	-17.4139	-0.0004651	1.90E+00	6.33E-01	1.59E+01	5.29E+00	5.85E+01	1.95E+01	7.58E+01	2.52E+01	9.97E-01	9.4432	35.1189	9.1692	17.8694
(5-0)	FINAL	-4.0976	-14.8149	0	4.7641	0.1953	2.3026	6.1898	0.5187	15.9682	1.235	13.8155	13.8155	-15.371	-9.8855	-5.4086	-0.6333	-20.7356	-8.4045	-0.0004652	1.95E+00	6.52E-01	1.59E+01	5.32E+00	5.64E+01	1.88E+01	7.59E+01	2.53E+01	1.00E+00	1.267	6.7525	0.5121	5.2874
(4-0)	FINAL	-3.5012	4.8643	0	4.2595	7.852	2.3026	6.4983	0.1895	10.6088	1.0464	13.8155	13.8155	-18.051	-2.1995	-23.6035	-23.0462	-35.7705	-23.4394	-0.0004706	1.97E+00	6.57E-01	1.61E+01	5.34E+00	5.66E+01	1.88E+01	7.62E+01	2.53E+01	9.96E-01	14.2183	30.0698	17.0313	17.5886
(1-380)	FINAL	8.6639	-18.4616	0	7.3255	7.37	3.8393	15.1031	9.0101	4.971	0.3037	8.3133	9.5736	-57.9191	-26.1028	-30.7959	-14.7363	-66.8419	-38.9835	-0.0004718	1.93E+00	6.42E-01	1.58E+01	5.26E+00	5.64E+01	1.88E+01	7.58E+01	2.52E+01	9.97E-01	17.5867	49.403	17.5844	33.644
(4-46)	FINAL	-5.0461	-2.6756	0	5.997	7.2665	2.3026	6.5218	0.0703	3.528	9.2591	13.8155	13.8155	-15.2302	-4.7022	-17.3124	-17.5842	-38.2018	-25.8707	-0.0004781	1.94E+00	6.48E-01	1.63E+01	5.42E+00	5.68E+01	1.89E+01	7.49E+01	2.49E+01	9.97E-01	17.9255	28.4535	18.2138	17.942
(4-29)	FINAL	-5.249	3.9745	0	5.3265	6.3434	2.3026	5.2032	0.078	9.4688	0.4503	13.8155	13.8155	-11.1232	-5.3842	-19.8005	-24.6467	-39.9327	-27.6016	-0.0004789	1.93E+00	6.43E-01	1.66E+01	5.52E+00	5.59E+01	1.86E+01	7.68E+01	2.56E+01	1.00E+00	23.5605	29.2995	24.1067	19.2605
(3-46)	FINAL	0.5373	-5.2399	0	2.3026	2.3026	2.3026	6.171	2.5132	9.0515	1.3515	13.8155	13.8155	-22.0496	-10.9078	-15.9561	-15.1203	-36.1534	-23.8223	-0.0004804	1.94E+00	6.45E-01	1.62E+01	5.41E+00	5.94E+01	1.98E+01	7.56E+01	2.52E+01	1.00E+00	14.6411	25.7829	14.9574	15.7932
(4-7)	FINAL	0.6874	-3.0577	0	2.3026	2.3026	2.3026	9.1088	15.5224	3.793	0.1584	13.8155	13.8155	-11.3492	-16.4187	-6.0099	-16.8611	-19.8559	-7.5248	-0.0004807	1.95E+00	6.52E-01	1.60E+01	5.33E+00	5.69E+01	1.89E+01	7.64E+01	2.54E+01	9.97E-01	9.1941	4.1246	10.7883	-0.0629
(5-511)	FINAL	-19.7364	5.7014	0	6.3341	8.1081	2.027	4.599	0.4448	9.1541	10.9373	8.3525	6.7936	-30.3619	-15.1714	-54.7739	-47.0115	-55.2649	-37.6277	-0.0004856	1.90E+00	6.33E-01	1.57E+01	5.23E+00	5.72E+01	1.91E+01	7.79E+01	2.59E+01	9.97E-01	5.1666	20.3571	6.1924	13.9548
(2-56)	FINAL	5.1963	8.735	0	5.1833	2.2939	2.3026	1.3392	0.0727	4.0075	13.7551	13.8155	13.8155	-10.4541	-5.2243	-13.0375	-19.7355	-30.0963	-17.7652	-0.000488	1.94E+00	6.46E-01	1.60E+01	5.31E+00	5.68E+01	1.89E+01	7.65E+01	2.55E+01	1.00E+00	24.8385	30.0683	25.7938	19.0958
(5-120)	FINAL	0.6936	-16.42	0	3.4762	3.9334	6.8772	13.1999	19.2562	6.2263	11.6775	13.8	13.8	-43.4854	-5.5138	-26.6171	-3.7248	-53.4016	-28.8666	-0.0004939	1.94E+00	6.43E-01	1.58E+01	5.28E+00	5.68E+01	1.89E+01	7.66E+01	2.55E+01	9.99E-01	10.6098	48.5814	10.3645	33.2568
(5-724)	FINAL	-7.0558	11.106	0	6.7289	7.9738	7.4366	4.2524	0.2894	16.0472	5.5069	13.8	13.8	-52.7687	-15.5982	-70.0573	-39.6268	-59.8472	-18.703	-0.0004964	1.99E+00	6.64E-01	1.63E+01	5.44E+00	5.80E+01	1.93E+01	7.80E+01	2.60E+01	1.00E+00	0.0227	37.1932	0.8959	31.3264
(4-309)	FINAL	14.279	-9.8926	0	5.921	7.7038	10.6325	2.9979	18.2897	5.2726	0.8163	16.1463	16.8611	-57.4296	-22.4175	-33.3076	-14.0161	-51.8091	-30.0353	-0.0004968	1.99E+00	6.62E-01	1.63E+01	5.41E+00	5.74E+01	1.91E+01	7.67E+01	2.55E+01	9.97E-01	8.6585	43.6706	8.6089	27.9004
(2-67)	FINAL	3.479	10.2108	0	0.3664	3.8498	2.3026	5.0363	3.9892	10.9568	4.1004	13.8155	13.8155	-6.356	-12.3569	-11.4177	-26.1867	-22.1411	-9.81	-0.0004976	1.96E+00	6.51E-01	1.63E+01	5.41E+00	5.76E+01	1.92E+01	7.62E+01	2.54E+01	1.00E+00	19.2641	13.2632	20.9342	6.1652
(4-40)	FINAL	-7.6954	5.3716	0	4.3599	4.834	2.3026	4.8394	2.8677	9.6605	3.4007	13.8155	13.8155	-9.7676	-3.1399	-22.4063	-26.3622	-41.4381	-29.107	-0.0005051	1.91E+00	6.36E-01	1.62E+01	5.39E+00	5.85E+01	1.95E+01	7.50E+01	2.50E+01	1.00E+00	23.9751	30.6028	24.4034	20.4475
(5-928)	FINAL	8.7159	16.9388	0	0.2904	7.15	16.019	19.0429	3.7578	16.7998	6.1618	6.2204	18.6489	-58.6272	-2.0037	-59.2871	-19.7256	-57.2105	-6.8935	-0.0005054	1.94E+00	6.44E-01	1.61E+01	5.35E+00	5.76E+01	1.92E+01	7.50E+01	2.50E+01	1.00E+00	7.2992	63.9227	14.8622	54.4237
(2-87)	FINAL	3.8915	-7.6001	0	2.3026	2.3026	2.3026	12.2602	9.4315	4.9272	1.3484	13.8155	13.8155	-24.7383	-19.4708	-9.2644	-15.6516	-29.1301	-16.799	-0.0005057	1.94E+00	6.47E-01	1.60E+01	5.34E+00	5.84E+01	1.95E+01	7.93E+01	2.64E+01	9.99E-01	8.2833	13.5508	12.2656	5.8784
(2-705)	FINAL	10.3869	-9.8395	0	6.887	7.4335	14.9817	1.7387	7.4558	4.7879	0.2372	17.9274	18.4327	-64.2521	-26.9853	-44.18	-14.7716	-61.9732	-30.1463	-0.0005068	1.93E+00	6.42E-01	1.59E+01	5.29E+00	5.71E+01	1.90E+01	7.59E+01	2.52E+01	9.96E-01	8.108	45.3748	7.9537	37.3621
(4-68)	FINAL	-5.2161	1.9187	0	4.4086	7.2588	2.3026	6.4362	0.1298	0.9082	7.2203	13.8155	13.8155	-14.6317	-2.7338	-20.1427	-22.1477	-38.3002	-25.9691	-0.0005125	1.92E+00	6.43E-01	1.63E+01	5.41E+00	5.59E+01	1.86E+01	7.57E+01	2.52E+01	9.99E-01	18.4524	30.3503	20.0762	18.0712
(4-8)	FINAL	-0.7661	-5.6136	0	2.3026	2.3026	2.3026	15.5148	14.0662	4.5075	0.9138	13.8155	13.8155	-9.3466	-16.3487	-2.271	-16.1043	-22.0374	-9.7063	-0.0005151	1.91E+00	6.35E-01	1.57E+01	5.23E+00	5.68E+01	1.90E+01	7.69E+01	2.57E+01	1.00E+00	11.9247	4.9226	14.1528	0.3195
(4-788)	FINAL	-17.2059	-7.2452	0	2.2873	7.6364	9.1151	6.5015	1.2624	14.5967	19.6073	22.3791	7.436	-32.2013	-5.1216	-38.5149	-24.7753	-63.1362	-37.9703	-0.0005158	1.94E+00	6.48E-01	1.60E+01	5.32E+00	5.79E+01	1.92E+01	7.82E+01	2.60E+01	9.97E-01	13.729	40.8087	17.3761	31.1157
(2-72)	FINAL	4.0515	3.861	0	6.8226	1.9042	2.3026	4.684	0.5869	3.0584	15.9274	13.8155	13.8155	-10.6153	-5.909	-9.9566	-15.081	-29.5717	-17.2406	-0.0005195	1.97E+00	6.57E-01	1.63E+01	5.43E+00	5.82E+01	1.93E+01	7.55E+01	2.51E+01	9.97E-01	23.0079	27.7142	23.4761	18.3517
(1-485)	FINAL	18.5677	-10.0276	0	0.605	5.3413	15.4864	4.8192	4.3472	5.8926	2.4515	8.7065	5.7709	-57.9645	-6.612	-23.0733	-12.9275	-70.8396	-29.3519	-0.000521	1.92E+00	6.37E-01	1.60E+01	5.31E+00	5.88E+01	1.96E+01	7.77E+01	2.59E+01	1.00E+00	31.4428	82.7953	37.7387	47.8845
(5-73)	FINAL	-0.8884	-11.71	0	4.9978	2.0335	2.3026	4.6865	5.7854	13.4813	4.2621	13.8155	13.8155	-10.4362	-9.7518	-1.6692	-7.7297	-27.5836	-15.2525	-0.0005219	1.97E+00	6.57E-01	1.60E+01	5.32E+00	5.54E+01	1.85E+01	7.81E+01	2.61E+01	1.00E+00	16.259	16.9434	14.2044	8.1439
(3-783)	FINAL	-13.9351	-5.477	0	0.2164	3.9381	12.221	6.1965	8.9707	6.3401	21.9619	17.8654	19.9896	-17.2511	-6.6997	-24.6568	-26.0872	-66.6349	-7.6771	-0.0005219	1.99E+00	6.62E-01	1.62E+01	5.42E+00	5.76E+01	1.92E+01	7.72E+01	2.58E+01	1.00E+00	35.4487	46.0001	36.5011	35.0707
(3-778)	FINAL	6.0118	19.5224	0	0.0481	4.3697	1.1954	5.9257	4.8558	20.1176	3.0628	7.5956	19.014	-11.069	-10.9513	-23.6213	-34.7627	-57.321	-12.8431	-0.0005248	1.93E+00	6.42E-01	1.63E+01	5.45E+00	5.73E+01	1.91E+01	7.63E+01	2.55E+01	1.00E+00	52.2638	52.3815	53.2221	42.0807
(4-91)	FINAL	-6.4243	3.5072	0	2.9589	3.8388	2.3026	0.1962	5.2193	8.1541	13.8731	13.8155	13.8155	-9.3371	-0.4925	-18.7954	-20.7929	-39.075	-26.7439	-0.0005263	1.97E+00	6.53E-01	1.61E+01	5.35E+00	5.71E+01	1.90E+01	7.66E+01	2.55E+01	9.99E-01	23.3136	32.1582	23.7868	21.7893
(5-627)	FINAL	9.3813	-9.5886	0	0.9864	8.5026	14.7357	17.0805	8.9371	4.8839	0.5443	5.2606	12.5081	-45.4811	-7.3366	-23.4551	-14.7074	-44.4846	-30.0123	-0.0005265	1.95E+00	6.50E-01	1.60E+01	5.33E+00	5.70E+01	1.90E+01	7.58E+01	2.52E+01	9.97E-01	8.3848	46.5293	11.4409	20.1886
(2-5)	FINAL	-18.9447	7.5421	0	3.2531	3.1654	7.3075	6.2152	7.7045	20.7191	3.3957	14.8101	14.8652	-17.4513	-7.7435	-46.9686	-45.6092	-54.8621	-31.7805	-0.000527	1.95E+00	6.48E-01	1.60E+01	5.33E+00	5.71E+01	1.91E+01	7.69E+01	2.57E+01	1.00E+00	18.4661	28.1739	15.4356	16.795
(1-84)	FINAL	2.3832	5.1545	0	2.3026	2.3026	2.3026	0.7599	12.779	5.1566	10.0467	13.8155	13.8155	-9.5334	-2.7218	-13.5216	-17.6414	-16.3098	-3.9787	-0.0005299	1.94E+00	6.46E-01	1.58E+01	5.29E+00	5.72E+01	1.91E+01	7.75E+01	2.59E+01	1.00E+00	9.1596	15.9712	7.9427	3.8229
(4-785)	FINAL	-16.7583	-6.1409	0	0.9796	7.3392	8.2476	6.5103	0.9793	16.7435	20.7463	15.3042	7.7467	-33.0657	-3.89	-38.5767	-25.4134	-63.1529	-37.9729	-0.0005317	1.92E+00	6.40E-01	1.57E+01	5.21E+00	5.62E+01	1.87E+01	7.78E+01	2.59E+01	9.99E-01	13.3289	42.5046	18.4353	31.5986
(4-52)	FINAL	-8.2646	1.8517	0	3.8034	4.9354	2.3026	6.3826	0.2265	8.6544	1.138	13.8155	13.8155	-13.9306	-2.8725	-20.4255	-24.8818	-41.8657	-29.5346	-0.0005318	1.93E+00	6.42E-01	1.64E+01	5.45E+00	5.54E+01	1.84E+01	7.70E+01	2.56E+01	9.97E-01	19.6705	30.7286	23.2919	18.8356
(4-55)	FINAL	-12.6826	-0.1964	0	3.8749	4.3517	2.3026	4.8157	3.225	7.5307	3.3102	13.8155	13.8155	-9.6918	-1.9067	-22.3457	-24.8927	-46.3397	-34.0086	-0.0005337	1.93E+00	6.42E-01	1.62E+01	5.40E+00	5.95E+01	1.98E+01	7.65E+01	2.55E+01	1.00E+00	23.9653	31.7504	23.7976	21.2506
(2-51)	FINAL	7.3001	9.2702	0	0.0402	4.4027	2.3026	1.1651	0.6147	3.3702	16.775	13.8155	13.8155	-10.3466	-11.6358	-9.9766	-24.7616	-22.0145	-9.6834	-0.0005362	1.91E+00	6.37E-01	1.55E+01	5.19E+00	5.81E+01	1.94E+01	7.67E+01	2.55E+01	9.97E-01	18.968	17.6788	21.3081	6.5231
(4-302)	FINAL	16.6225	-8.5493	0	6.3574	7.6712	7.7	2.406	19.3152	5.6093	1.6543	12.6834	15.5951	-56.9879	-21.9425	-31.6946	-13.6371	-51.4266	-28.0712	-0.0005374	1.94E+00	6.44E-01	1.59E+01	5.29E+00	5.69E+01	1.89E+01	7.67E+01	2.55E+01	9.97E-01	11.0612	46.1066	11.1827	29.2402
(2-523)	FINAL	12.8013	1.5118	0	6.2205	1.4212	15.612	10.7416	16.8013	5.126	0.7268	15.8866	1.9343	-31.2186	-2.3374	-22.2463	-14.4921	-30.5422	-18.5124	-0.0005381	1.94E+00	6.47E-01	1.62E+01	5.39E+00	5.88E+01	1.96E+01	7.69E+01	2.56E+01	9.99E-01	12.1249	41.0061	9.8077	17.5619
(2-79)	FINAL	0.9474	-1.614	0	2.3026	2.3026	2.3026	2.4959	0.0248	2.7152	15.1257	13.8155	13.8155	-6.293	-16.3108	-4.8731	-19.8077	-30.4308	-18.0997	-0.0005392	1.96E+00	6.52E-01	1.60E+01	5.34E+00	5.75E+01	1.92E+01	7.77E+01	2.59E+01	1.00E+00	25.0852	15.0674	23.9437	9.0091
(3-54)	FINAL	8.2309	-1.2276	0	2.3026	2.3026	2.3026	6.2087	9.3943	10.2978	10.7038	13.8155	13.8155	-18.2018	-6.9593	-12.569	-6.7327	-21.1954	-8.8643	-0.0005401	2.02E+00	6.71E-01	1.64E+01	5.46E+00	5.68E+01	1.89E+01	7.83E+01	2.61E+01	1.00E+00	11.2245	22.467	7.3988	13.2351
(5-55)	FINAL	-3.4448	0.7019	0	2.5775	2.8664	14.0439	2.99	15.9755	5.9773	19.8493	13.8	13.8	-8.9559	-0.0041	-12.9686	-14.852	-24.2786	-11.4214	-0.0005406	1.98E+00	6.58E-01	1.61E+01	5.37E+00	5.70E+01	1.90E+01	7.64E+01	2.55E+01	1.00E+00	11.8779	20.8297	12.0119	10.1285
(5-164)	FINAL	6.7956	17.2823	0	0.555	5.8505	14.7479	5.8435	2.6229	13.7338	3.3642	6.7816	14.2365	-33.9185	-13.1804	-40.1292	-32.0054	-36.2204	-0.281	-0.0005456	1.93E+00	6.43E-01	1.56E+01	5.18E+00	5.76E+01	1.92E+01	7.72E+01	2.57E+01	9.99E-01	9.0975	29.8356	13.3735	21.4973
(2-77)	FINAL	3.4172	2.7128	0	7.5324	5.5521	2.3026	4.6194	1.2077	3.1781	14.4188	13.8155	13.8155	-11.4082	-14.3567	-15.1587	-21.3948	-22.3493	-10.0182	-0.0005462	1.98E+00	6.59E-01	1.60E+01	5.34E+00	5.56E+01	1.85E+01	7.39E+01	2.46E+01	9.99E-01	14.3583	11.4098	9.9034	3.6673
(5-963)	FINAL	-12.4714	8.6402	0	2.0282	1.7647	12.1858	4.824	1.7544	19.656	0.5176	15.1827	8.6663	-5.9799	-14.618	-27.4406	-41.9135	-44.8353	-28.4342	-0.0005486	1.95E+00	6.47E-01	1.59E+01	5.28E+00	5.60E+01	1.87E+01	7.50E+01	2.50E+01	1.00E+00	26.384	17.7459	26.0349	11.562
(1-29)	FINAL	3.3262	4.9854	0	2.3026	2.3026	2.3026	5.815	4.9714	13.7581	3.0369	13.8155	13.8155	-7.6898	-11.3712	-6.4188	-18.7786	-25.9768	-13.6457	-0.0005509	1.93E+00	6.40E-01	1.61E+01	5.36E+00	5.74E+01	1.91E+01	7.65E+01	2.54E+01	9.96E-01	21.6132	17.9318	24.5434	12.1836
(3-65)	FINAL	4.0439	-8.0517	0	1.1752	4.0249	2.3026	2.0661	2.5352	6.2856	7.926	13.8155	13.8155	-20.9933	-12.246	-7.2682	-8.4298	-35.1055	-22.7744	-0.0005539	1.98E+00	6.60E-01	1.54E+01	5.12E+00	5.65E+01	1.88E+01	7.71E+01	2.57E+01	1.00E+00	18.1561	26.9034	19.7856	18.624
(5-622)	FINAL	10.6909	-6.7276	0	2.0209	8.3451	11.4863	21.8543	11.2141	4.4891	0.2843	7.9344	10.2512	-47.3848	-2.5015	-27.9493	-15.1686	-44.8554	-27.6895	-0.0005546	1.95E+00	6.48E-01	1.60E+01	5.33E+00	5.79E+01	1.93E+01	7.83E+01	2.61E+01	1.00E+00	8.1615	53.0448	10.1785	22.9592
(3-96)	FINAL	2.7348	1.9064	0	2.3026	2.3026	2.3026	5.7233	2.2544	1.6932	5.9573	13.8155	13.8155	-9.216	-14.0433	-4.2364	-19.5002	-25.0838	-12.7527	-0.0005552	1.99E+00	6.62E-01	1.54E+01	5.13E+00	5.60E+01	1.87E+01	7.75E+01	2.59E+01	1.00E+00	18.6026	13.7753	22.7538	7.49
(3-84)	FINAL	4.8396	6.8799	0	2.3026	2.3026	2.3026	5.4626	2.352	13.6783	2.4117	13.8155	13.8155	-10.3759	-3.0753	-9.7322	-13.4413	-28.333	-16.0019	-0.0005597	1.97E+00	6.55E-01	1.59E+01	5.29E+00	5.81E+01	1.93E+01	7.63E+01	2.54E+01	9.99E-01	22.7967	30.0973	25.4807	21.7716
(5-122)	FINAL	2.2297	-15.3444	0	3.6861	4.2473	1.594	12.2902	19.5374	6.1959	11.4486	13.8	13.8	-44.4109	-0.5243	-26.9683	-4.4273	-54.0967	-28.0248	-0.0005657	1.99E+00	6.62E-01	1.62E+01	5.40E+00	5.70E+01	1.90E+01	7.62E+01	2.54E+01	1.00E+00	11.9155	55.8021	11.784	34.325
(1-75)	FINAL	9.3666	8.8387	0	2.3026	2.3026	2.3026	0.362	5.0395	0.7667	11.2181	13.8155	13.8155	-8.8233	-8.9341	-6.4477	-17.3821	-22.6775	-10.3464	-0.0005668	1.96E+00	6.52E-01	1.55E+01	5.14E+00	5.78E+01	1.92E+01	7.71E+01	2.57E+01	1.00E+00	23.2208	23.11	25.0685	14.1341
(3-80)	FINAL	6.0824	4.9059	0	2.3026	2.3026	2.3026	5.0767	2.4619	18.3046	0.3266	13.8155	13.8155	-7.1065	-14.0282	-7.6926	-18.9407	-25.5371	-13.206	-0.0005671	1.97E+00	6.58E-01	1.63E+01	5.45E+00	5.71E+01	1.91E+01	7.35E+01	2.45E+01	1.00E+00	24.513	17.5913	22.7504	11.5023
(3-82)	FINAL	10.5663	2.0021	0	2.3026	2.3026	2.3026	5.3515	5.34	13.5755	2.0071	13.8155	13.8155	-8.7139	-3.9473	-0.506	-4.3155	-23.8831	-11.552	-0.0005684	1.95E+00	6.52E-01	1.62E+01	5.40E+00	5.83E+01	1.94E+01	7.59E+01	2.52E+01	9.96E-01	25.7355	30.5021	25.3792	21.5697
(3-784)	FINAL	-14.3685	-3.9751	0	0.0987	3.4385	9.4546	6.1976	8.9955	3	20.5245	17.0323	22.1225	-15.1506	-6.9005	-27.8402	-28.5168	-69.1693	-10.2439	-0.0005705	1.98E+00	6.59E-01	1.61E+01	5.37E+00	5.64E+01	1.88E+01	7.52E+01	2.51E+01	1.00E+00	39.6502	47.9003	37.354	36.6774
(4-49)	FINAL	-7.3328	3.0551	0	5.4138	5.4516	2.3026	5.6264	0.2788	9.4364	5.7416	13.8155	13.8155	-11.3216	-5.6545	-21.6913	-25.8775	-42.4675	-30.1364	-0.000576	1.89E+00	6.30E-01	1.64E+01	5.47E+00	5.54E+01	1.85E+01	7.77E+01	2.59E+01	1.00E+00	23.8131	29.4802	23.8313	19.6451
(3-5)	FINAL	-2.9028	-2.8674	0	0.9513	7.0188	2.3026	6.542	1.7849	11.6039	14.2017	13.8155	13.8155	-18.5062	-5.3107	-12.9538	-13.5534	-35.7825	-23.4514	-0.0005761	1.95E+00	6.48E-01	1.58E+01	5.25E+00	5.69E+01	1.89E+01	7.62E+01	2.53E+01	9.96E-01	14.3735	27.569	19.9613	19.3617
(4-8)	FINAL	-9.4604	0.387	0	4.0379	7.3177	2.3026	6.4281	0.4601	3.2656	5.191	13.8155	13.8155	-14.014	-3.0842	-21.4298	-24.5766	-42.8968	-30.5657	-0.0005762	1.88E+00	6.25E-01	1.63E+01	5.41E+00	5.66E+01	1.88E+01	7.76E+01	2.58E+01	9.97E-01	19.4224	30.3522	21.854	18.7072
(2-23)	FINAL	4.8672	3.9351	0	9.0167	8.5833	2.3026	3.1879	0.3505	1.2343	10.1895	13.8155	13.8155	-10.954	-15.6171	-10.1997	-19.6897	-24.251	-11.9199	-0.0005777	1.94E+00	6.48E-01	1.61E+01	5.35E+00	5.73E+01	1.90E+01	7.80E+01	2.61E+01	1.00E+00	18.1642	13.5011	17.9864	8.4964
(3-44)	FINAL	2.277	-3.9581	0	1.2246	6.8561	2.3026	5.8384	2.98	10.6272	13.116	13.8155	13.8155	-20.2613	-13.0461	-10.9408	-12.4231	-30.2442	-17.9131	-0.0005786	1.97E+00	6.57E-01	1.59E+01	5.32E+00	5.59E+01	1.87E+01	7.77E+01	2.59E+01	1.00E+00	12.2599	19.4751	15.3453	13.863
(4-783)	FINAL	-17.0465	-7.7114	0	1.2799	7.3914	7.4536	6.4616	0.8885	12.3705	17.5041	20.6274	5.4371	-32.342	-4.2237	-37.7127	-24.5843	-61.4638	-38.0287	-0.0005805	1.94E+00	6.45E-01	1.59E+01	5.28E+00	5.69E+01	1.89E+01	7.78E+01	2.59E+01	9.99E-01	12.0753	40.1936	16.0397	29.1681
(1-28)	FINAL	0.6467	-1.7673	0	2.3026	2.3026	2.3026	5.3697	8.5907	6.7234	0.6567	13.8155	13.8155	-4.3816	-13.7995	-2.5443	-16.4033	-26.2582	-13.9271	-0.0005815	1.96E+00	6.51E-01	1.63E+01	5.43E+00	5.86E+01	1.95E+01	7.45E+01	2.49E+01	1.00E+00	22.5233	13.1054	21.9466	8.0876
(3-804)	FINAL	2.4419	-0.0204	0	0.0105	1.3165	1.8206	6.2168	13.5845	18.6149	16.75	10.7728	15.4888	-30.034	-1.8041	-27.7194	-12.9065	-35.6983	-2.4703	-0.0005869	1.95E+00	6.52E-01	1.60E+01	5.34E+00	5.73E+01	1.91E+01	7.72E+01	2.58E+01	1.00E+00	8.1062	36.3361	7.9585	22.7714
(2-526)	FINAL	13.1156	1.3023	0	7.4058	1.3118	15.2151	12.12	10.9325	5.065	0.1695	17.3244	1.6694	-33.6162	-1.252	-22.4685	-14.5105	-30.0628	-18.973	-0.0005875	1.94E+00	6.46E-01	1.60E+01	5.34E+00	5.75E+01	1.91E+01	7.51E+01	2.50E+01	9.99E-01	9.5622	41.9264	8.8966	16.8546
(4-36)	FINAL	-4.6362	3.8161	0	4.5156	6.6838	2.3026	6.2679	0.2982	1.1924	0.4661	13.8155	13.8155	-12.8989	-4.9014	-21.5007	-24.1437	-38.7536	-26.4225	-0.0005881	1.89E+00	6.30E-01	1.64E+01	5.47E+00	5.62E+01	1.87E+01	7.79E+01	2.59E+01	9.97E-01	21.2185	29.216	21.069	18.426
(2-78)	FINAL	0.3879	-1.8125	0	2.3026	2.3026	2.3026	4.0803	0.0919	1.7193	13.3529	13.8155	13.8155	-6.9125	-16.2891	-5.1579	-19.5575	-30.2203	-17.8892	-0.0005887	1.99E+00	6.62E-01	1.60E+01	5.34E+00	5.60E+01	1.87E+01	7.48E+01	2.50E+01	1.00E+00	23.6957	14.3191	23.2499	8.8503
(5-72)	FINAL	1.6722	3.4394	0	2.3026	2.3026	2.3026	6.6702	0.2299	2.9239	8.3572	13.8155	13.8155	-21.9826	-7.3169	-23.7325	-17.6135	-37.1181	-24.787	-0.0005911	1.98E+00	6.60E-01	1.54E+01	5.11E+00	5.63E+01	1.88E+01	7.72E+01	2.57E+01	9.99E-01	16.8077	31.4734	16.825	22.944
(4-24)	FINAL	-5.5947	0.7667	0	3.156	7.3322	2.3026	6.3264	0.2438	12.6861	8.7083	13.8155	13.8155	-13.4815	-3.0917	-17.5488	-21.222	-39.6418	-27.3107	-0.0005912	1.93E+00	6.42E-01	1.66E+01	5.52E+00	5.57E+01	1.85E+01	7.78E+01	2.59E+01	9.99E-01	20.5656	30.9554	22.8597	19.1865
(5-810)	FINAL	-19.2959	-2.2152	0	6.5895	8.1919	9.1823	4.3537	0.1798	8.7877	1.9221	7.6591	13.6998	-20.0606	-15.5218	-37.2024	-39.0785	-42.2668	-21.8991	-0.0005926	1.94E+00	6.46E-01	1.58E+01	5.28E+00	5.62E+01	1.87E+01	7.55E+01	2.51E+01	9.97E-01	2.9103	7.4491	2.8492	0.9731
(1-25)	FINAL	2.1377	3.9042	0	2.3026	2.3026	2.3026	5.5144	3.9308	6.9044	6.0499	13.8155	13.8155	-10.7122	-11.2697	-6.9885	-20.8609	-24.7706	-12.4395	-0.0005929	2.01E+00	6.70E-01	1.64E+01	5.44E+00	5.65E+01	1.88E+01	7.47E+01	2.49E+01	1.00E+00	16.1961	15.6386	21.6863	7.8139
(4-76)	FINAL	-11.8904	-2.1384	0	2.9353	7.2736	2.3026	4.3267	0.6125	2.4907	0.2548	13.8155	13.8155	-10.3739	-2.2566	-18.6313	-24.6824	-45.767	-33.4359	-0.0005938	1.90E+00	6.32E-01	1.64E+01	5.46E+00	5.79E+01	1.93E+01	7.58E+01	2.52E+01	9.97E-01	23.5027	31.62	24.9973	18.9462
(3-802)	FINAL	2.7821	-0.7256	0	0.1824	0.3251	2.5037	6.2177	11.5322	17.8405	20.8896	10.1942	15.6129	-32.0108	-3.5953	-29.3822	-14.3997	-35.6097	-5.3389	-0.0005948	1.95E+00	6.52E-01	1.60E+01	5.33E+00	5.72E+01	1.91E+01	7.71E+01	2.57E+01	1.00E+00	6.381	34.7965	5.5019	20.4844
(4-306)	FINAL	16.6991	-7.8533	0	5.8181	8.2793	9.6972	3.9417	20.2267	4.8266	0.2096	12.3447	14.4746	-60.3866	-22.1742	-35.2365	-14.8079	-52.3204	-28.4013	-0.0006071	1.92E+00	6.39E-01	1.58E+01	5.26E+00	5.71E+01	1.90E+01	7.72E+01	2.57E+01	9.99E-01	8.6329	46.8453	9.2306	29.6592
(5-504)	FINAL	-5.5796	6.1344	0	5.9637	1.5103	15.7795	5.6931	2.2405	13.5672	15.2913	20.1566	20.5539	-29.6342	-13.5113	-44.4571	-33.6637	-63.5427	-20.979	-0.0006084	1.91E+00	6.36E-01	1.62E+01	5.42E+00	5.89E+01	1.96E+01	7.44E+01	2.48E+01	1.00E+00	28.3289	44.4518	25.22	36.0134
(3-789)	FINAL	-15.4492	-5.401	0	0.0909	3.3981	10.6417	6.2043	11.7541	2.8971	18.4625	15.5953	22.9681	-14.4956	-3.7034	-26.52	-25.474	-66.1978	-7.6329	-0.0006116	1.96E+00	6.52E-01	1.60E+01	5.33E+00	5.63E+01	1.88E+01	7.53E+01	2.52E+01	1.00E+00	36.253	47.0452	34.2768	35.3228
(2-77)	FINAL	3.0522	-1.173	0	2.3026	2.3026	2.3026	9.792	0.8378	2.5369	8.3697	13.8155	13.8155	-7.3044	-15.486	-2.6265	-17.9001	-27.8425	-15.5114	-0.0006226	1.99E+00	6.64E-01	1.57E+01	5.23E+00	5.64E+01	1.88E+01	7.76E+01	2.60E+01	1.01E+00	23.5903	15.4087	24.043	8.7694
(2-525)	FINAL	13.8431	2.0516	0	7.5894	2.7186	14.7721	8.5792	14.5479	5.1713	0.3513	19.4928	2.4418	-33.2851	-1.2524	-22.0383	-14.3549	-28.8033	-18.007	-0.0006248	1.93E+00	6.42E-01	1.60E+01	5.31E+00	5.77E+01	1.92E+01	7.68E+01	2.55E+01	9.96E-01	9.3613	41.394	8.8166	16.5
(3-788)	FINAL	-12.9195	-4.1288	0	0.3493	4.1981	10.5773	6.2146	9.9323	4.9794	18.8895	15.214	22.4846	-15.9583	-5.6138	-23.4464	-25.1878	-64.6863	-7.5651	-0.0006302	1.96E+00	6.50E-01	1.60E+01	5.34E+00	5.72E+01	1.91E+01	7.70E+01	2.57E+01	1.00E+00	35.8085	46.153	37.1111	35.3697
(4-850)	FINAL	15.2187	-9.6434	0	5.9815	0.7099	6.959	6.4262	0.3944	4.5242	0.9533	20.708	9.771	-33.2283	-35.3529	-6.1131	-16.0371	-52.4215	-22.7217	-0.0006357	1.93E+00	6.44E-01	1.58E+01	5.29E+00	5.66E+01	1.89E+01	7.61E+01	2.54E+01	1.00E+00	34.4119	32.2873	36.665	26.741
(5-814)	FINAL	-18.4383	-5.0152	0	7.4866	8.6282	7.2743	3.9009	0.093	8.0422	6.5789	5.7766	12.5668	-21.3214	-16.0351	-33.5544	-34.4449	-43.5327	-25.6978	-0.0006369	1.97E+00	6.60E-01	1.60E+01	5.36E+00	5.59E+01	1.86E+01	7.43E+01	2.47E+01	9.97E-01	3.773	9.0593	4.9631	4.0726
(5-501)	FINAL	-7.9507	2.1099	0	5.8513	2.2678	15.2693	5.746	2.7568	18.391	14.4655	17.9184	18.2744	-28.9958	-13.2826	-44.1085	-31.8492	-62.7454	-20.5293	-0.0006384	1.97E+00	6.56E-01	1.62E+01	5.41E+00	5.71E+01	1.90E+01	7.40E+01	2.47E+01	1.00E+00	25.7989	41.5121	20.7468	33.0061
(5-127)	FINAL	1.4736	-17.2762	0	3.6691	4.5648	0.1301	11.5256	17.2341	6.1991	13.6228	13.8	13.8	-44.3662	-3.0729	-25.6524	-2.0485	-54.3444	-27.6791	-0.0006416	1.99E+00	6.60E-01	1.62E+01	5.40E+00	5.74E+01	1.91E+01	7.71E+01	2.57E+01	1.00E+00	11.4518	52.7451	11.4158	35.0197
(3-91)	FINAL	2.6691	-0.7496	0	2.3026	2.3026	2.3026	11.067	0.131	4.0846	6.123	13.8155	13.8155	-9.871	-16.3155	-6.001	-16.3892	-27.8104	-15.4793	-0.000642	1.91E+00	6.38E-01	1.57E+01	5.22E+00	5.57E+01	1.86E+01	7.49E+01	2.49E+01	9.97E-01	20.6085	14.164	21.0598	10.6716
(5-813)	FINAL	-19.5375	-1.5392	0	8.1207	8.6076	4.3864	4.1872	0.2578	10.4588	4.3136	6.0811	16.0119	-19.5693	-15.74	-37.1254	-38.777	-42.1866	-25.288	-0.0006501	1.93E+00	6.45E-01	1.60E+01	5.32E+00	5.83E+01	1.94E+01	7.94E+01	2.64E+01	9.97E-01	3.0798	6.9091	3.522	1.8704
(3-803)	FINAL	6.0116	-4.3906	0	1.2313	3.8683	5.028	6.2182	21.4925	16.1423	9.1631	13.6945	14.2481	-33.5733	-7.5773	-21.6068	-7.58	-31.404	-3.1779	-0.000654	1.93E+00	6.44E-01	1.55E+01	5.16E+00	5.60E+01	1.87E+01	8.02E+01	2.68E+01	1.00E+00	3.8423	29.8383	5.4066	19.4334
(5-921)	FINAL	9.4151	15.8149	0	0.0041	7.3236	16.0681	19.1752	3.6832	18.019	6.0571	6.2191	17.4339	-56.8327	-3.5719	-58.8319	-18.0674	-60.5752	-7.5942	-0.0006548	1.94E+00	6.44E-01	1.60E+01	5.32E+00	5.72E+01	1.90E+01	7.47E+01	2.48E+01	9.96E-01	13.1576	66.4184	17.5582	58.3227
(4-15)	FINAL	-6.4204	7.1689	0	0.9715	5.1372	2.3026	4.5686	4.8105	3.986	1.5769	13.8155	13.8155	-9.5751	-2.7803	-21.3364	-25.1447	-39.1722	-26.8411	-0.0006563	1.93E+00	6.41E-01	1.61E+01	5.35E+00	5.82E+01	1.94E+01	7.62E+01	2.54E+01	1.00E+00	23.1767	29.9715	25.0047	21.1964
(2-95)	FINAL	6.4086	4.292	0	4.4773	0.5227	2.3026	3.6017	2.3669	5.5536	11.2866	13.8155	13.8155	-10.0686	-10.8425	-10.0203	-18.3451	-27.4329	-15.1018	-0.0006624	1.92E+00	6.38E-01	1.59E+01	5.30E+00	5.82E+01	1.94E+01	7.85E+01	2.63E+01	1.01E+00	23.7729	22.999	21.7046	13.3798
(4-909)	FINAL	-5.0041	10.6592	0	1.5752	3.7409	14.5226	0.6258	10.9172	7.9838	0.3585	20.1351	9.7513	-8.7404	-5.1089	-23.6318	-31.0096	-25.7136	-11.7271	-0.000665	1.97E+00	6.52E-01	1.59E+01	5.31E+00	5.67E+01	1.89E+01	7.62E+01	2.54E+01	1.00E+00	11.9691	15.6006	12.741	5.3632
(5-53)	FINAL	-2.6396	-13.0774	0	3.2059	4.9539	2.3026	6.2249	9.6907	15.6847	1.3254	13.8155	13.8155	-20.1048	-6.4552	-9.5035	-0.4419	-35.5607	-23.2296	-0.0006654	1.93E+00	6.42E-01	1.59E+01	5.28E+00	5.71E+01	1.90E+01	7.58E+01	2.51E+01	9.93E-01	12.8163	26.4659	12.9798	22.0414
(5-15)	FINAL	15.9158	4.0836	0	2.3026	2.3026	2.3026	10.639	10.9606	6.1825	7.8837	13.8155	13.8155	-24.4093	-15.5178	-7.4255	-8.8446	-15.6789	-3.3478	-0.0006723	1.97E+00	6.55E-01	1.61E+01	5.37E+00	5.39E+01	1.80E+01	7.69E+01	2.56E+01	9.99E-01	7.1854	16.0769	12.337	10.9179
(3-55)	FINAL	2.9665	-4.9924	0	3.9466	5.7848	2.3026	2.1578	0.3525	6.3076	13.4665	13.8155	13.8155	-22.9734	-7.0829	-14.8435	-7.3522	-32.7898	-20.4587	-0.0006774	2.02E+00	6.74E-01	1.55E+01	5.16E+00	5.67E+01	1.89E+01	7.76E+01	2.58E+01	9.97E-01	12.7829	28.6734	12.9539	20.4452
(4-45)	FINAL	-10.948	-1.0969	0	3.4863	4.1784	2.3026	6.5116	1.4307	2.7858	1.1975	13.8155	13.8155	-15.7223	-1.673	-24.5312	-24.3197	-45.5532	-33.2221	-0.000678	1.91E+00	6.37E-01	1.65E+01	5.49E+00	5.94E+01	1.98E+01	7.52E+01	2.51E+01	1.00E+00	18.8829	32.9322	19.9251	20.1366
(2-70)	FINAL	6.2143	5.6505	0	3.8244	1.8851	2.3026	0.544	1.8625	0.1843	9.775	13.8155	13.8155	-9.7215	-13.4371	-5.6023	-19.7821	-26.6968	-14.3657	-0.0006787	1.98E+00	6.62E-01	1.57E+01	5.23E+00	5.52E+01	1.83E+01	7.83E+01	2.61E+01	1.00E+00	23.1896	19.474	26.745	12.5652
(4-854)	FINAL	14.8472	-7.9066	0	4.7142	0.4044	6.6149	5.3494	2.8977	3.6603	0.1641	17.8979	10.9078	-31.1074	-36.8706	-7.1004	-15.9454	-54.4008	-26.6886	-0.0006812	1.98E+00	6.62E-01	1.62E+01	5.40E+00	5.69E+01	1.90E+01	7.61E+01	2.54E+01	1.00E+00	38.1406	32.3774	39.3938	30.5488
(1-48)	FINAL	2.3033	4.5703	0	2.3026	2.3026	2.3026	3.9117	1.9269	11.8985	9.8986	13.8155	13.8155	-10.1872	-11.6596	-7.1238	-22.0947	-26.4555	-14.1244	-0.0006822	1.93E+00	6.43E-01	1.61E+01	5.34E+00	5.90E+01	1.97E+01	8.02E+01	2.68E+01	1.00E+00	18.5716	17.0992	23.902	8.9311
(2-53)	FINAL	5.708	5.0725	0	4.8932	1.388	2.3026	6.179	4.0757	4.8692	12.2104	13.8155	13.8155	-13.9496	-10.0043	-14.4864	-17.9616	-26.8267	-14.4956	-0.0006824	2.04E+00	6.76E-01	1.59E+01	5.29E+00	5.68E+01	1.89E+01	7.68E+01	2.56E+01	1.00E+00	18.5851	22.5304	17.4128	13.9376
(3-834)	FINAL	-2.7792	8.0016	0	1.3053	0.3898	14.9532	4.0823	0.0353	18.2181	2.0646	17.2634	3.0764	-41.628	-15.7019	-56.7631	-38.225	-58.2794	-30.2975	-0.000684	1.95E+00	6.49E-01	1.61E+01	5.35E+00	5.77E+01	1.92E+01	7.71E+01	2.56E+01	9.96E-01	13.8722	39.7983	9.5179	28.056
(4-780)	FINAL	-18.6578	-7.9029	0	0.1624	6.5743	8.633	6.3352	0.5369	14.8949	16.9822	19.8958	6.7202	-32.9651	-5.7083	-38.4159	-26.715	-62.4071	-40.1502	-0.000685	1.97E+00	6.57E-01	1.60E+01	5.32E+00	5.56E+01	1.85E+01	7.64E+01	2.54E+01	9.97E-01	10.7842	38.041	16.0883	27.7892
(3-93)	FINAL	0.6989	-1.9867	0	2.3026	2.3026	2.3026	5.7509	0.1971	1.1172	9.2901	13.8155	13.8155	-10.0458	-16.1586	-3.697	-19.0483	-32.8494	-20.5183	-0.0006916	2.00E+00	6.66E-01	1.60E+01	5.33E+00	5.57E+01	1.86E+01	7.46E+01	2.49E+01	1.00E+00	23.5025	17.3897	27.1657	11.8144
(5-400)	FINAL	2.8439	11.4207	0	6.7916	7.2725	14.6859	4.0523	0.1266	2.0791	18.4551	5.5362	4.2726	-13.7227	-15.7564	-21.2674	-30.787	-73.5272	-14.1811	-0.0006937	1.98E+00	6.58E-01	1.62E+01	5.38E+00	5.67E+01	1.89E+01	7.50E+01	2.49E+01	9.96E-01	62.6484	60.6147	63.6805	54.1609
(5-53)	FINAL	1.7081	-4.3789	0	2.3026	2.3026	2.3026	6.2039	21.1767	13.9357	3.5205	13.8155	13.8155	-13.4112	-5.5431	-11.2144	-11.3301	-34.1595	-21.8284	-0.0006938	1.92E+00	6.42E-01	1.60E+01	5.34E+00	5.81E+01	1.93E+01	7.61E+01	2.53E+01	9.97E-01	22.4564	30.3245	18.5662	18.4505
(2-50)	FINAL	5.2513	5.6811	0	9.2555	8.2108	2.3026	3.9611	2.101	3.7588	13.4872	13.8155	13.8155	-10.9444	-13.4303	-12.208	-19.5411	-22.8164	-10.4853	-0.0006944	1.93E+00	6.42E-01	1.56E+01	5.20E+00	5.96E+01	1.98E+01	7.69E+01	2.56E+01	9.99E-01	17.1233	14.6374	16.2895	8.9564
(2-21)	FINAL	1.0613	5.7142	0	2.3026	2.3026	2.3026	5.6323	0.1565	8.3262	10.7781	13.8155	13.8155	-26.3032	-4.4188	-28.0136	-21.1439	-33.4849	-21.1538	-0.0006944	1.98E+00	6.58E-01	1.62E+01	5.39E+00	5.64E+01	1.88E+01	7.74E+01	2.58E+01	1.00E+00	8.243	30.1274	11.1855	18.0552
(2-6)	FINAL	5.0666	5.2782	0	7.2058	7.6007	2.3026	8.3743	2.3927	0.709	12.2283	13.8155	13.8155	-10.352	-13.8056	-10.3131	-19.2314	-23.1773	-10.8462	-0.0006957	1.92E+00	6.38E-01	1.60E+01	5.32E+00	5.74E+01	1.91E+01	7.70E+01	2.57E+01	1.00E+00	17.8919	14.4383	18.1424	9.2241
(4-9)	FINAL	-2.5605	-5.3747	0	2.3026	2.3026	2.3026	13.3025	14.606	3.8355	0.3445	13.8155	13.8155	-7.2736	-14.2391	-1.1823	-16.6546	-22.64	-10.3089	-0.0006968	1.93E+00	6.42E-01	1.60E+01	5.33E+00	5.86E+01	1.95E+01	7.91E+01	2.65E+01	1.01E+00	12.8059	5.8404	16.083	0.6107
(3-10)	FINAL	-3.2958	-5.0155	0	2.3026	2.3026	2.3026	5.7724	1.4605	1.4231	10.0416	13.8155	13.8155	-11.5948	-0.3614	-4.2468	-11.3716	-35.1629	-22.8318	-0.0007022	1.94E+00	6.47E-01	1.60E+01	5.33E+00	5.96E+01	1.98E+01	7.53E+01	2.50E+01	9.96E-01	20.2723	31.5057	25.9006	18.7758
(5-76)	FINAL	3.6702	3.6221	0	2.3026	2.3026	2.3026	6.3479	6.7611	0.5906	8.3593	13.8155	13.8155	-18.8371	-8.879	-18.5542	-17.4485	-28.7899	-16.4588	-0.0007026	2.00E+00	6.67E-01	1.53E+01	5.09E+00	5.65E+01	1.89E+01	7.78E+01	2.60E+01	1.00E+00	13.623	23.5811	13.8578	14.9635
(4-858)	FINAL	14.9591	-7.5306	0	4.2009	0.6046	4.6367	3.9862	1.631	5.3575	2.1834	20.4992	11.1993	-35.0986	-34.5941	-7.462	-13.9457	-55.6833	-23.9028	-0.0007089	1.99E+00	6.64E-01	1.61E+01	5.36E+00	5.57E+01	1.86E+01	7.41E+01	2.47E+01	1.00E+00	35.5438	36.0483	40.6907	34.207
(2-25)	FINAL	8.0111	8.2423	0	8.0698	3.729	2.3026	1.0348	1.0283	1.0621	10.5441	13.8155	13.8155	-10.9007	-15.2453	-11.971	-20.7375	-23.5117	-11.1806	-0.0007102	1.99E+00	6.63E-01	1.63E+01	5.44E+00	6.01E+01	2.00E+01	7.58E+01	2.53E+01	1.00E+00	20.6221	16.2775	19.783	11.0165
(1-527)	FINAL	8.8731	13.7807	0	0.1129	4.7241	11.8375	14.0265	0.3835	19.2684	2.6361	5.2323	10.1702	-4.4817	-15.2067	-54.5505	-28.1323	-47.908	-6.7584	-0.0007102	1.92E+00	6.40E-01	1.59E+01	5.28E+00	5.72E+01	1.90E+01	7.59E+01	2.52E+01	9.96E-01	52.2994	41.5744	7.1382	33.5564
(5-169)	FINAL	9.953	17.4128	0	0.4993	6.5809	14.587	5.7758	1.6516	11.0858	0.4088	6.5845	16.5078	-34.8334	-13.9	-37.7389	-29.5204	-34.119	-1.267	-0.0007117	2.00E+00	6.68E-01	1.60E+01	5.32E+00	5.63E+01	1.87E+01	7.60E+01	2.53E+01	9.99E-01	9.2386	30.172	13.7929	22.0114
(1-916)	FINAL	-16.7797	13.3504	0	10.8542	4.1934	0.3693	5.4543	1.8634	15.9639	4.3977	5.9918	18.9374	-11.6851	-13.4885	-41.1696	-47.6658	-46.281	-2.9871	-0.0007121	2.03E+00	6.77E-01	1.65E+01	5.50E+00	5.78E+01	1.92E+01	7.70E+01	2.57E+01	1.00E+00	17.8162	16.0128	18.4618	11.9656
(5-388)	FINAL	6.4671	7.5555	0	0.1094	0.3806	12.6032	11.6669	0.2061	17.7457	15.3998	1.2943	7.5708	-4.9529	-16.0315	-46.2305	-25.9803	-53.6393	-16.4369	-0.0007123	2.03E+00	6.74E-01	1.59E+01	5.28E+00	5.68E+01	1.89E+01	7.71E+01	2.56E+01	9.96E-01	55.1535	44.0749	14.9643	35.2145
(5-816)	FINAL	-19.8258	-2.9339	0	9.2197	8.6625	8.4919	4.2771	0.5509	9.7021	5.7564	5.988	13.6613	-20.5897	-15.6362	-36.9813	-36.6524	-44.155	-26.2698	-0.0007134	1.99E+00	6.65E-01	1.62E+01	5.41E+00	5.67E+01	1.89E+01	7.55E+01	2.52E+01	1.00E+00	3.7395	8.693	4.2398	4.5687
(5-73)	FINAL	4.108	0.8527	0	2.3026	2.3026	2.3026	4.2522	0.1336	5.0651	8.7087	13.8155	13.8155	-19.5605	-16.284	-14.7588	-16.0632	-27.5939	-15.2628	-0.0007154	1.92E+00	6.40E-01	1.59E+01	5.29E+00	5.78E+01	1.93E+01	7.85E+01	2.62E+01	1.00E+00	12.1414	15.4179	13.6878	12.3834
(4-84)	FINAL	-6.8485	0.7148	0	5.8529	5.5524	2.3026	6.08	0.3063	2.4568	6.6506	13.8155	13.8155	-11.8865	-5.7223	-19.9357	-23.4508	-40.8499	-28.5188	-0.0007189	1.88E+00	6.27E-01	1.65E+01	5.50E+00	5.66E+01	1.88E+01	7.76E+01	2.58E+01	9.97E-01	22.1149	28.2791	21.629	18.1139
(3-831)	FINAL	-1.7137	8.5688	0	1.1758	0.9192	14.7476	3.8773	0.0714	19.6553	0.0315	16.5711	5.2709	-39.2389	-15.8278	-52.1417	-36.0951	-52.6909	-27.9368	-0.0007194	1.94E+00	6.44E-01	1.59E+01	5.29E+00	5.68E+01	1.89E+01	7.62E+01	2.53E+01	9.96E-01	11.7383	35.1494	9.118	25.1646
(1-19)	FINAL	10.0803	0.0705	0	0.898	8.7285	3.5708	12.5683	11.474	4.4948	0.212	13.8	13.8	-36.9666	-13.3863	-26.6804	-15.3446	-43.6657	-20.6247	-0.0007246	1.94E+00	6.48E-01	1.59E+01	5.28E+00	5.60E+01	1.86E+01	7.49E+01	2.49E+01	9.97E-01	16.7794	40.3597	17.0558	28.3916
(4-92)	FINAL	-1.3731	-0.7862	0	2.3026	2.3026	2.3026	6.2141	2.7804	2.4153	2.877	13.8155	13.8155	-15.1813	-11.7302	-11.0857	-20.0497	-33.0963	-20.7652	-0.0007311	1.94E+00	6.47E-01	1.54E+01	5.12E+00	5.63E+01	1.88E+01	7.77E+01	2.59E+01	1.00E+00	16.5419	19.993	21.2244	12.2604
(4-304)	FINAL	15.9465	-7.7598	0	6.2534	7.6125	10.514	4.8855	21.5078	5.6714	0.3284	12.6754	15.3618	-59.4481	-23.3413	-35.3502	-13.1213	-51.565	-27.1925	-0.0007332	1.95E+00	6.47E-01	1.60E+01	5.30E+00	5.69E+01	1.89E+01	7.64E+01	2.54E+01	9.97E-01	8.0634	44.1702	8.455	30.6839
(5-870)	FINAL	8.0111	10.4745	0	0.7729	5.4037	1.3039	18.1275	2.9351	19.7779	9.2797	5.7488	16.4779	-7.1445	-13.2181	-35.6306	-23.6819	-26.8219	-10.0796	-0.000738	1.94E+00	6.46E-01	1.58E+01	5.25E+00	5.58E+01	1.86E+01	7.55E+01	2.51E+01	9.97E-01	27.6885	21.6149	1.6658	13.6145
(1-46)	FINAL	4.413	4.1546	0	2.3026	2.3026	2.3026	2.5149	1.4552	12.0364	10.3011	13.8155	13.8155	-9.9795	-11.3954	-4.8659	-19.6079	-26.2636	-13.9325	-0.0007404	1.92E+00	6.42E-01	1.60E+01	5.35E+00	5.81E+01	1.93E+01	7.42E+01	2.48E+01	1.00E+00	20.6971	19.2812	25.5523	10.8103
(1-389)	FINAL	10.0307	-19.3374	0	7.4693	7.841	4.0498	17.3354	11.9925	5.1162	0.3959	7.3143	12.0567	-57.9687	-27.9948	-28.5548	-14.535	-67.1552	-39.3926	-0.0007489	1.92E+00	6.39E-01	1.58E+01	5.26E+00	5.70E+01	1.90E+01	7.70E+01	2.56E+01	9.97E-01	19.2172	49.1911	19.263	33.2828
(4-19)	FINAL	2.7976	0.9505	0	2.3026	2.3026	2.3026	9.7988	10.6431	4.0337	0.4962	13.8155	13.8155	-20.4581	-12.9455	-19.3689	-16.5635	-22.0606	-9.7295	-0.0007597	1.94E+00	6.47E-01	1.58E+01	5.27E+00	5.59E+01	1.86E+01	7.45E+01	2.48E+01	9.99E-01	4.4001	11.9127	3.6422	6.4476
(2-40)	FINAL	6.0742	7.8469	0	2.3026	2.3026	2.3026	5.4947	2.1009	0.3488	13.5815	13.8155	13.8155	-10.5348	-3.2285	-10.4636	-15.2151	-29.6653	-17.3342	-0.0007606	2.02E+00	6.74E-01	1.55E+01	5.17E+00	5.80E+01	1.93E+01	7.40E+01	2.46E+01	9.97E-01	25.2047	32.511	27.0486	22.2971
(4-79)	FINAL	-3.1602	5.0639	0	5.6331	6.1313	2.3026	5.9085	0.2061	0.2993	0.9071	13.8155	13.8155	-11.7067	-5.817	-20.0635	-23.7349	-37.8207	-25.4896	-0.0007611	1.91E+00	6.37E-01	1.67E+01	5.54E+00	5.52E+01	1.84E+01	7.73E+01	2.57E+01	9.97E-01	22.9538	28.8435	22.8211	19.1497
(5-964)	FINAL	-13.4068	9.4746	0	1.9045	2.3323	12.1576	4.5333	1.9985	22.3847	2.3681	12.7538	9.1739	-5.3739	-14.3303	-27.496	-43.3466	-44.324	-28.794	-0.0007613	1.94E+00	6.42E-01	1.59E+01	5.29E+00	5.76E+01	1.92E+01	7.81E+01	2.61E+01	1.00E+00	25.5433	16.5869	26.3026	10.452
(3-781)	FINAL	-13.8827	-5.4326	0	0.755	4.3791	9.4145	6.2314	7.8751	4.6872	17.167	16.9242	19.1029	-18.001	-7.6939	-24.398	-26.6143	-67.7422	-9.2457	-0.0007664	1.93E+00	6.40E-01	1.58E+01	5.28E+00	5.74E+01	1.92E+01	7.79E+01	2.60E+01	1.00E+00	35.8585	46.1656	37.9116	35.6953
(4-787)	FINAL	-18.6865	-8.5075	0	0.3454	7.1399	7.9799	6.4421	1.1245	11.4273	17.2485	22.8666	7.5476	-32.5199	-6.3222	-37.7149	-25.5965	-62.5831	-39.8807	-0.0007706	1.93E+00	6.45E-01	1.57E+01	5.23E+00	5.60E+01	1.86E+01	7.70E+01	2.56E+01	9.97E-01	11.3767	37.5744	16.3607	28.4791
(4-908)	FINAL	-3.3164	9.7504	0	1.1706	3.9175	13.6317	0.5546	12.4499	2.0349	2.304	19.7865	13.2117	-8.7453	-3.5864	-20.8634	-26.862	-25.458	-7.4745	-0.000771	1.99E+00	6.60E-01	1.61E+01	5.39E+00	5.76E+01	1.92E+01	7.76E+01	2.59E+01	1.00E+00	13.3963	18.5552	14.345	8.3464
(2-1)	FINAL	-18.8482	5.3023	0	3.0242	4.05	9.0494	6.191	5.5771	18.3029	6.6359	13.6074	15.3761	-20.1799	-9.9858	-49.3503	-44.9143	-50.8564	-27.9808	-0.0007729	1.96E+00	6.51E-01	1.60E+01	5.32E+00	5.64E+01	1.88E+01	7.55E+01	2.52E+01	1.00E+00	11.8283	22.0224	6.8084	11.2444
(5-926)	FINAL	10.1279	15.709	0	0.1908	7.8991	15.6393	20.7334	3.313	19.6652	4.7899	6.227	17.0962	-56.1425	-2.9192	-55.9612	-17.5671	-60.5222	-7.669	-0.0007743	1.92E+00	6.40E-01	1.60E+01	5.34E+00	5.83E+01	1.94E+01	7.48E+01	2.49E+01	9.99E-01	14.5076	67.7309	20.27	58.6641
(4-332)	FINAL	-17.895	-3.6539	0	0.7531	4.1496	0.1206	6.2105	11.9971	3.2117	17.4272	13.4388	14.4646	-23.1463	-3.8252	-36.122	-28.5528	-42.0369	-1.0987	-0.0007745	1.97E+00	6.54E-01	1.60E+01	5.36E+00	5.69E+01	1.90E+01	7.63E+01	2.55E+01	1.00E+00	0.9956	20.3167	2.261	9.8302
(4-90)	FINAL	-7.5269	2.8567	0	3.4917	7.3992	2.3026	5.8814	0.0553	4.286	5.9104	13.8155	13.8155	-11.6263	-2.6087	-19.9974	-25.711	-41.2836	-28.9525	-0.0007784	1.90E+00	6.32E-01	1.67E+01	5.56E+00	5.55E+01	1.85E+01	7.71E+01	2.57E+01	1.00E+00	22.1304	31.148	24.1429	18.4293
(4-95)	FINAL	0.1276	2.835	0	2.3026	2.3026	2.3026	6.07	7.4682	2.2668	14.2665	13.8155	13.8155	-10.9332	-8.5499	-19.4173	-22.1172	-31.1962	-18.8651	-0.0007787	1.97E+00	6.52E-01	1.60E+01	5.35E+00	5.70E+01	1.90E+01	7.65E+01	2.56E+01	1.00E+00	20.3906	22.7739	14.6139	11.914
(2-33)	FINAL	4.7525	3.9952	0	0.0465	2.4142	2.3026	2.3733	6.1605	3.8544	12.1738	13.8155	13.8155	-9.4048	-9.4845	-10.1085	-19.7355	-29.0846	-16.7535	-0.0007796	1.97E+00	6.54E-01	1.59E+01	5.30E+00	5.78E+01	1.93E+01	7.86E+01	2.63E+01	1.00E+00	24.4323	24.3526	22.9713	13.3443
(5-69)	FINAL	4.92	3.842	0	2.3026	2.3026	2.3026	12.3618	1.5488	0.1368	6.4471	13.8155	13.8155	-7.0758	-14.7566	-5.8596	-18.0127	-29.4781	-17.147	-0.0007856	2.01E+00	6.70E-01	1.61E+01	5.36E+00	5.81E+01	1.94E+01	7.98E+01	2.65E+01	9.96E-01	27.3223	19.6415	27.4605	15.3074
(5-56)	FINAL	-5.4851	-0.572	0	3.5171	3.298	12.9957	3.4257	14.606	3.5849	16.9027	13.8	13.8	-9.4619	-1.0614	-14.0103	-16.5094	-25.2771	-10.6064	-0.0007888	1.96E+00	6.50E-01	1.59E+01	5.31E+00	5.71E+01	1.91E+01	7.70E+01	2.57E+01	1.00E+00	10.3301	18.7306	10.6948	8.1957
(5-873)	FINAL	8.1385	13.7069	0	0.0115	5.9935	2.3241	20.7696	3.5662	16.7927	11.1751	6.0086	15.2319	-9.4553	-12.1619	-35.5809	-25.8947	-22.5472	-8.8249	-0.0007968	1.97E+00	6.56E-01	1.61E+01	5.36E+00	5.78E+01	1.92E+01	7.92E+01	2.64E+01	1.00E+00	21.2304	18.5238	0.6732	10.3594
(3-19)	FINAL	-3.3642	-7.491	0	2.3026	2.3026	2.3026	3.6886	7.2769	0.1492	2.0358	13.8155	13.8155	-8.0906	-1.5649	-4.0341	-14.301	-39.4642	-27.1331	-0.0008058	1.97E+00	6.57E-01	1.54E+01	5.14E+00	5.66E+01	1.88E+01	7.70E+01	2.56E+01	9.97E-01	28.0094	34.5351	27.9391	17.6722
(4-50)	FINAL	-7.4681	-1.1452	0	5.4251	6.4434	2.3026	5.8464	0.0399	6.0997	1.2273	13.8155	13.8155	-11.3584	-4.8379	-16.9487	-22.0968	-40.9166	-28.5855	-0.0008116	1.88E+00	6.27E-01	1.66E+01	5.54E+00	5.68E+01	1.89E+01	7.67E+01	2.55E+01	9.97E-01	22.0901	28.6106	22.8227	17.6746
(1-388)	FINAL	10.853	-19.0624	0	6.8542	8.0452	3.1912	13.2844	10.7571	5.1426	0.6024	4.378	10.7002	-58.0915	-24.6263	-27.4285	-14.475	-63.4295	-39.005	-0.0008187	1.95E+00	6.48E-01	1.60E+01	5.31E+00	5.69E+01	1.89E+01	7.64E+01	2.54E+01	9.97E-01	16.191	49.6562	16.9386	29.8921
(5-59)	FINAL	6.372	-0.5267	0	2.3026	2.3026	2.3026	0.0348	11.3442	14.7333	2.8162	13.8155	13.8155	-22.0119	-10.0548	-14.2464	-10.9818	-34.5585	-22.2274	-0.000827	2.01E+00	6.69E-01	1.51E+01	5.04E+00	5.65E+01	1.88E+01	7.80E+01	2.60E+01	1.00E+00	18.9186	30.8757	19.7854	23.05
(1-488)	FINAL	17.2382	-8.6941	0	0.6003	6.6561	15.9362	5.581	5.5165	5.5798	1.8154	3.5548	7.8656	-55.8186	-9.721	-26.0454	-13.7153	-68.5021	-28.1542	-0.0008274	1.95E+00	6.46E-01	1.63E+01	5.42E+00	5.94E+01	1.98E+01	7.69E+01	2.56E+01	9.99E-01	29.9217	76.0193	33.7626	46.0927
(1-22)	FINAL	4.1266	7.05	0	2.3026	2.3026	2.3026	6.7941	10.7615	11.2738	0.5987	13.8155	13.8155	-10.5767	-8.5636	-8.609	-16.289	-20.495	-8.1639	-0.0008305	1.88E+00	6.27E-01	1.59E+01	5.30E+00	5.88E+01	1.96E+01	7.53E+01	2.50E+01	9.96E-01	14.0449	16.058	18.936	11.256
(4-782)	FINAL	-17.9199	-7.0559	0	0.0702	7.4572	8.234	6.4629	0.9484	12.9313	18.7095	21.6854	5.1112	-32.5639	-2.7781	-36.8344	-25.8709	-62.0382	-38.6142	-0.0008346	2.00E+00	6.64E-01	1.62E+01	5.37E+00	5.74E+01	1.91E+01	7.86E+01	2.61E+01	9.96E-01	11.5544	41.3402	18.1479	29.1114
(4-905)	FINAL	-3.1765	12.155	0	0.1212	3.0565	15.0576	0.3646	10.9106	3.6343	0.4113	19.778	8.5413	-7.9402	-5.216	-21.8343	-30.706	-24.3607	-8.3662	-0.0008369	1.98E+00	6.56E-01	1.61E+01	5.36E+00	5.76E+01	1.92E+01	7.77E+01	2.60E+01	1.00E+00	13.244	15.9682	14.6814	5.8097
(5-925)	FINAL	9.2339	18.4755	0	0.023	8.2618	15.3508	17.617	2.8275	18.411	8.9826	6.2285	15.0168	-57.8284	-5.1134	-59.0767	-21.681	-55.1949	-7.7666	-0.0008396	1.92E+00	6.37E-01	1.60E+01	5.33E+00	5.81E+01	1.94E+01	7.46E+01	2.48E+01	9.97E-01	6.6004	59.3154	14.5937	51.9894
(3-775)	FINAL	4.621	19.939	0	0.9124	4.459	1.7395	5.6153	5.4916	21.1436	5.5711	7.7625	19.8441	-10.1809	-10.3361	-24.8701	-35.1335	-63.4156	-15.3397	-0.0008459	1.97E+00	6.52E-01	1.62E+01	5.41E+00	5.67E+01	1.89E+01	7.55E+01	2.52E+01	1.00E+00	57.8557	57.7005	58.4845	48.2211
(3-52)	FINAL	1.9336	-7.9762	0	0.8136	4.7267	2.3026	6.0152	1.527	13.2927	6.8322	13.8155	13.8155	-22.7903	-12.1257	-13.0468	-11.6037	-32.9043	-20.5732	-0.0008473	1.96E+00	6.55E-01	1.61E+01	5.38E+00	5.44E+01	1.81E+01	7.90E+01	2.63E+01	9.99E-01	12.0476	22.7122	11.8813	13.3244
(5-123)	FINAL	0.7293	-18.2504	0	4.1676	4.0937	3.535	13.6718	20.8438	6.2009	12.0741	13.8	13.8	-43.4757	-7.3972	-24.4807	-3.3063	-53.9629	-30.0571	-0.0008496	1.99E+00	6.59E-01	1.62E+01	5.40E+00	5.78E+01	1.93E+01	7.77E+01	2.59E+01	1.00E+00	11.2165	47.295	11.2318	32.4062
(2-678)	FINAL	-19.7954	2.7061	0	0.483	0.3993	3.5388	4.0587	0.297	9.6109	14.9725	8.4313	3.6643	-43.1323	-15.7993	-74.6273	-51.5332	-73.573	-32.1897	-0.0008515	2.03E+00	6.79E-01	1.65E+01	5.50E+00	5.66E+01	1.89E+01	7.49E+01	2.50E+01	1.00E+00	10.6453	37.9783	1.6518	24.7459
(5-924)	FINAL	8.625	16.1434	0	0.2412	7.1142	13.626	19.0466	4.0829	19.5086	6.0173	6.2245	18.5223	-57.5441	-3.0818	-58.6677	-18.7192	-58.8179	-8.8972	-0.0008556	1.91E+00	6.34E-01	1.59E+01	5.27E+00	5.79E+01	1.93E+01	7.49E+01	2.49E+01	9.97E-01	9.8988	64.3611	16.2936	56.2421
(2-12)	FINAL	8.2402	12.6515	0	6.4082	3.6354	2.3026	0.9534	0.0367	2.7066	13.3487	13.8155	13.8155	-10.6614	-6.2991	-14.915	-20.5395	-26.4032	-14.0721	-0.0008562	1.91E+00	6.33E-01	1.63E+01	5.41E+00	5.78E+01	1.92E+01	7.59E+01	2.53E+01	1.00E+00	23.982	28.3443	24.1397	18.5152
(2-520)	FINAL	10.7836	1.8692	0	5.2047	2.2645	16.1181	11.0429	13.6797	5.2709	0.735	15.9383	0.7944	-29.8233	-0.3285	-22.5144	-14.1402	-28.4541	-17.9596	-0.0008573	1.93E+00	6.44E-01	1.64E+01	5.45E+00	5.95E+01	1.98E+01	7.53E+01	2.50E+01	9.96E-01	9.4144	38.9092	7.8089	16.1831
(5-50)	FINAL	-7.3917	-3.1991	0	2.8234	3.7135	11.5154	3.0834	15.2795	9.7879	17.3742	13.8	13.8	-9.3512	-0.4845	-15.8973	-15.4511	-26.4333	-10.9947	-0.0008582	2.00E+00	6.62E-01	1.62E+01	5.40E+00	5.76E+01	1.92E+01	7.73E+01	2.58E+01	1.00E+00	9.6904	18.5571	7.3369	7.7831
(1-76)	FINAL	2.2224	4.0869	0	2.3026	2.3026	2.3026	5.1102	9.6676	0.3822	7.4204	13.8155	13.8155	-10.3562	-4.8383	-13.7125	-19.296	-18.8351	-6.504	-0.0008589	1.96E+00	6.51E-01	1.59E+01	5.30E+00	5.64E+01	1.89E+01	7.59E+01	2.54E+01	1.00E+00	10.7013	16.2192	9.2095	3.626
(2-87)	FINAL	0.4125	-1.2461	0	0.1213	4.0546	2.3026	4.6636	3.8186	4.2791	10.9547	13.8155	13.8155	-8.7773	-12.3217	-4.592	-20.2563	-26.5114	-14.1803	-0.0008677	1.94E+00	6.48E-01	1.59E+01	5.32E+00	5.78E+01	1.93E+01	7.85E+01	2.63E+01	1.01E+00	18.1466	14.6022	20.6733	5.009
(4-56)	FINAL	0.3301	4.9401	0	5.2376	7.0636	2.3026	6.2265	0.4621	4.3131	3.3604	13.8155	13.8155	-12.7942	-5.3873	-16.4254	-19.8328	-33.5536	-21.2225	-0.0008677	1.92E+00	6.41E-01	1.67E+01	5.56E+00	5.53E+01	1.84E+01	7.77E+01	2.59E+01	1.00E+00	21.0895	28.4964	22.0683	18.6609
(5-68)	FINAL	-1.2979	-10.107	0	6.8196	0.983	2.3026	6.0045	8.1762	14.1542	1.965	13.8155	13.8155	-19.7494	-12.1609	-11.7484	-10.2713	-25.2898	-12.9587	-0.0008679	2.02E+00	6.71E-01	1.63E+01	5.44E+00	5.67E+01	1.89E+01	7.92E+01	2.63E+01	9.96E-01	4.2425	11.831	3.4344	4.9115
(5-88)	FINAL	-6.6172	4.033	0	7.02	8.7608	8.8896	4.7093	0.6773	0.9939	20.0512	13.8	13.8	-22.8464	-15.1157	-32.3994	-31.4252	-36.627	-9.6761	-0.0008719	1.91E+00	6.39E-01	1.57E+01	5.27E+00	5.73E+01	1.91E+01	7.78E+01	2.59E+01	9.99E-01	7.1634	14.8941	8.2606	9.2348
(5-929)	FINAL	9.8087	16.632	0	0.059	6.8204	15.0987	20.9112	2.0043	20.1888	1.4727	6.208	14.9027	-55.0134	-4.7204	-54.8137	-20.3816	-58.3204	-9.8688	-0.000879	1.90E+00	6.31E-01	1.59E+01	5.29E+00	5.91E+01	1.97E+01	7.71E+01	2.56E+01	9.96E-01	13.1157	63.4087	20.1387	54.5708
(5-31)	FINAL	-3.224	-12.7964	0	5.5872	3.6547	2.3026	6.1025	7.0129	14.7183	3.1428	13.8155	13.8155	-15.9278	-11.5391	-6.7413	-6.8706	-19.6766	-7.3455	-0.0008859	1.98E+00	6.60E-01	1.62E+01	5.41E+00	5.81E+01	1.94E+01	8.01E+01	2.66E+01	9.96E-01	0.5248	4.9135	0.1389	0.0096
(1-50)	FINAL	-2.0783	-10.8706	0	6.882	4.0104	10.9898	6.1285	0.7108	19.7605	4.5964	13.8	13.8	-14.1767	-10.7347	-5.7853	-3.3909	-30.7544	-5.2396	-0.0008884	1.99E+00	6.65E-01	1.61E+01	5.39E+00	5.60E+01	1.87E+01	7.68E+01	2.55E+01	9.96E-01	14.4994	17.9414	14.0985	16.4929
(2-16)	FINAL	6.9586	7.5869	0	6.4181	7.9695	2.3026	2.4259	0.078	2.3479	18.0134	13.8155	13.8155	-10.7514	-7.4681	-10.6167	-16.3439	-26.5637	-14.2326	-0.0008889	1.94E+00	6.47E-01	1.61E+01	5.36E+00	5.76E+01	1.92E+01	7.83E+01	2.60E+01	9.96E-01	22.7709	26.0542	23.5339	17.8067
(5-35)	FINAL	-1.6004	-9.6013	0	1.1749	3.4498	2.3026	6.2243	3.2827	12.8317	0.2623	13.8155	13.8155	-19.2746	-5.3365	-9.7552	-1.4615	-36.9213	-24.5902	-0.000898	1.94E+00	6.46E-01	1.62E+01	5.39E+00	6.00E+01	2.00E+01	7.80E+01	2.59E+01	9.96E-01	16.0463	29.9844	17.5648	25.8585
(2-79)	FINAL	9.656	12.0106	0	0.9007	3.0951	2.3026	7.2343	4.2819	4.1298	0.7787	13.8155	13.8155	-14.5012	-4.1598	-14.4449	-14.6402	-25.4673	-13.1362	-0.0009019	1.93E+00	6.45E-01	1.57E+01	5.24E+00	6.07E+01	2.02E+01	7.62E+01	2.54E+01	1.00E+00	20.6221	30.9635	23.033	22.8377
(3-782)	FINAL	-14.2513	-5.2305	0	1.9304	3.48	10.0326	6.2246	9.5562	4.7821	18.0348	16.311	19.9802	-14.8449	-6.3725	-28.725	-26.3212	-67.2634	-10.12	-0.0009035	1.93E+00	6.41E-01	1.58E+01	5.28E+00	5.69E+01	1.90E+01	7.68E+01	2.57E+01	1.00E+00	38.1672	46.6396	33.3079	35.7117
(4-784)	FINAL	-16.7494	-8.1552	0	0.4769	6.898	8.1403	6.3466	0.4816	12.9956	18.429	19.3061	6.231	-34.4949	-4.8683	-37.272	-24.3724	-61.3531	-37.7964	-0.0009107	1.98E+00	6.59E-01	1.61E+01	5.34E+00	5.60E+01	1.86E+01	7.79E+01	2.59E+01	9.97E-01	10.1088	39.7354	15.9259	28.8255
(5-85)	FINAL	-4.5332	6.1672	0	9.932	8.7532	14.6095	5.1018	1.2828	0.343	19.7703	13.8	13.8	-22.4955	-14.6341	-33.2231	-29.8095	-35.4526	-7.4033	-0.0009128	1.91E+00	6.37E-01	1.57E+01	5.24E+00	5.60E+01	1.87E+01	7.45E+01	2.48E+01	9.99E-01	8.4239	16.2853	8.3967	11.8103
(2-74)	FINAL	-1.527	-2.5547	0	2.3026	2.3026	2.3026	4.898	0.46	1.5666	15.1272	13.8155	13.8155	-8.5885	-15.9093	-4.8081	-19.5658	-25.5776	-13.2465	-0.0009132	1.94E+00	6.43E-01	1.56E+01	5.19E+00	5.62E+01	1.88E+01	7.65E+01	2.56E+01	1.00E+00	15.4621	8.1413	18.2148	3.4571
(5-99)	FINAL	-1.7344	-6.2651	0	2.3026	2.3026	2.3026	2.101	0.5326	7.1086	11.6253	13.8155	13.8155	-3.6656	-7.4171	-0.0348	-7.8336	-33.3483	-21.0172	-0.0009145	1.96E+00	6.52E-01	1.58E+01	5.26E+00	5.43E+01	1.81E+01	7.88E+01	2.62E+01	9.97E-01	27.9483	24.1968	27.0484	19.2496
(4-856)	FINAL	13.0122	-9.4766	0	5.299	0.1666	5.831	8.4493	0.7847	4.2734	0.6844	19.918	10.3595	-33.9529	-35.2044	-7.8234	-15.7592	-54.3411	-25.7816	-0.0009179	1.98E+00	6.58E-01	1.63E+01	5.41E+00	5.82E+01	1.95E+01	7.85E+01	2.62E+01	1.00E+00	33.4004	32.1489	37.0411	29.1053
(5-20)	FINAL	-3.3432	-13.1542	0	5.0045	5.2797	2.3026	6.125	0.6251	17.3626	1.3114	13.8155	13.8155	-12.8773	-10.5755	-3.5265	-1.7883	-25.1979	-12.8668	-0.0009227	1.92E+00	6.41E-01	1.58E+01	5.26E+00	5.65E+01	1.89E+01	7.68E+01	2.55E+01	9.96E-01	8.9774	11.2792	8.5172	10.2554
(1-481)	FINAL	17.7142	-9.5139	0	1.7331	5.2238	15.2957	5.825	3.6977	6.1621	2.7922	3.7539	7.2345	-58.5362	-8.8288	-26.8113	-11.2225	-69.9444	-28.4574	-0.0009237	1.92E+00	6.39E-01	1.59E+01	5.28E+00	5.69E+01	1.89E+01	7.29E+01	2.43E+01	1.00E+00	29.1224	78.8298	33.6192	49.208
(5-5)	FINAL	-2.8758	-12.8226	0	5.2149	4.7525	2.3026	6.1964	5.9892	15.6865	0.5264	13.8155	13.8155	-15.9018	-9.8915	-6.6277	-1.3487	-28.3969	-16.0658	-0.0009288	1.94E+00	6.49E-01	1.59E+01	5.32E+00	5.69E+01	1.90E+01	7.72E+01	2.56E+01	9.95E-01	9.6193	15.6296	8.9466	14.2256
(2-96)	FINAL	3.7823	3.5403	0	3.7272	5.5788	2.3026	9.0169	2.3387	0.2234	4.6501	13.8155	13.8155	-9.4889	-13.794	-7.6524	-18.4055	-29.4421	-17.111	-0.0009424	2.05E+00	6.84E-01	1.59E+01	5.30E+00	5.60E+01	1.87E+01	7.83E+01	2.60E+01	9.96E-01	23.7355	19.4304	25.33	14.5769
(5-923)	FINAL	11.2843	18.1281	0	0.3915	7.3755	15.2496	22.8655	3.1926	19.5051	5.2512	6.2282	19.8748	-60.1468	-2.7458	-56.4975	-18.8591	-60.9027	-6.7678	-0.000945	1.93E+00	6.41E-01	1.61E+01	5.35E+00	5.88E+01	1.95E+01	7.51E+01	2.50E+01	9.99E-01	12.0402	69.4412	22.5333	60.1717
(2-61)	FINAL	-1.2897	2.0407	0	2.3026	2.3026	2.3026	4.3407	12.3525	4.1859	11.2784	13.8155	13.8155	-9.3389	-3.5487	-18.5691	-18.0649	-27.8478	-15.5167	-0.000965	2.00E+00	6.63E-01	1.62E+01	5.41E+00	5.67E+01	1.89E+01	7.56E+01	2.52E+01	1.00E+00	17.2192	23.0094	11.3194	11.8236
(3-41)	FINAL	2.0578	-4.753	0	0.1577	5.7664	2.3026	0.0285	2.9921	15.7856	3.9412	13.8155	13.8155	-18.3827	-8.0807	-9.0347	-10.7667	-36.696	-24.3649	-0.0009684	2.06E+00	6.87E-01	1.53E+01	5.11E+00	5.64E+01	1.88E+01	7.74E+01	2.58E+01	1.00E+00	20.3711	30.6731	22.9083	21.1763
(4-537)	FINAL	4.8517	7.4064	0	0.3548	3.4705	8.9896	14.9795	0.4546	12.3439	13.621	0.1594	5.0767	-45.7917	-15.2485	-51.1455	-26.9382	-56.0783	-17.2538	-0.0009998	2.03E+00	6.72E-01	1.55E+01	5.16E+00	5.70E+01	1.90E+01	7.83E+01	2.61E+01	1.00E+00	15.1383	45.6815	12.3392	36.5465
(2-57)	FINAL	2.4753	1.997	0	0.0483	4.1376	2.3026	0.4758	4.5449	3.369	7.1452	13.8155	13.8155	-9.4619	-11.1245	-7.6135	-21.3897	-27.0968	-14.7657	-0.0010061	1.97E+00	6.54E-01	1.58E+01	5.27E+00	5.68E+01	1.90E+01	7.67E+01	2.57E+01	1.01E+00	20.1102	18.4476	21.4803	7.7041
(5-933)	FINAL	12.8675	7.9659	0	1.7021	1.6127	1.3186	11.3733	16.0385	3.7856	0.1214	13.8	13.8	-60.2064	-18.5304	-55.8792	-15.9871	-60.4817	-16.3019	-0.0010131	1.89E+00	6.33E-01	1.56E+01	5.20E+00	5.65E+01	1.88E+01	7.66E+01	2.55E+01	9.99E-01	13.1428	54.8188	12.5684	52.4605
(2-6)	FINAL	-19.8246	6.1597	0	4.4312	4.016	10.1036	6.1825	5.6757	20.9556	7.5613	15.189	15.2327	-16.0998	-10.222	-45.9614	-46.1416	-47.2192	-31.9107	-0.0010146	1.96E+00	6.52E-01	1.60E+01	5.33E+00	5.63E+01	1.88E+01	7.52E+01	2.51E+01	1.00E+00	11.2948	17.1726	7.4175	7.2373
(1-385)	FINAL	10.6858	-18.9907	0	7.2788	7.7073	6.3776	15.5442	10.5698	5.0223	0.3288	5.4515	10.5858	-57.3307	-24.1516	-27.2735	-14.628	-63.5751	-39.0753	-0.0010184	1.98E+00	6.59E-01	1.63E+01	5.40E+00	5.81E+01	1.93E+01	7.83E+01	2.60E+01	9.96E-01	16.9302	50.1093	17.3109	29.9564
(5-721)	FINAL	-5.6445	13.2416	0	7.2891	8.2626	6.2248	4.3621	0.4115	15.3662	3.4111	13.8	13.8	-53.1453	-15.4981	-71.2605	-40.0574	-60.3201	-14.8673	-0.0010207	1.97E+00	6.61E-01	1.62E+01	5.41E+00	5.78E+01	1.93E+01	7.78E+01	2.59E+01	9.99E-01	1.5303	39.1775	2.3012	33.5043
(2-2)	FINAL	-19.4478	5.3047	0	3.6336	4.3177	10.617	6.1797	5.5933	19.6249	5.8196	14.8775	17.9832	-18.6201	-9.6321	-46.4392	-45.0115	-49.3728	-31.1972	-0.0010259	2.00E+00	6.61E-01	1.62E+01	5.41E+00	5.72E+01	1.91E+01	7.66E+01	2.56E+01	1.00E+00	11.3049	20.2929	8.2383	9.666
(5-920)	FINAL	9.1515	16.0277	0	0.6709	7.0198	15.4086	21.7214	3.2487	15.4464	10.5703	6.2204	17.2599	-57.3612	-0.3408	-54.7128	-19.1215	-62.6019	-8.6206	-0.0010272	1.93E+00	6.41E-01	1.62E+01	5.40E+00	5.91E+01	1.97E+01	7.45E+01	2.48E+01	9.99E-01	14.3922	71.4126	23.9168	59.5081
(3-69)	FINAL	-2.6945	-9.8993	0	0.8139	6.8231	2.3026	3.9614	0.0095	7.2053	10.17	13.8155	13.8155	-22.0121	-16.0429	-11.3777	-16.1848	-33.1013	-20.7702	-0.0010276	1.93E+00	6.45E-01	1.59E+01	5.31E+00	5.76E+01	1.91E+01	7.77E+01	2.58E+01	9.96E-01	8.3947	14.3639	11.8243	7.0172
(5-414)	FINAL	-1.2307	-3.3453	0	6.9821	7.2191	4.5435	6.1227	3.6445	5.716	1.8531	13.8	13.8	-50.4174	-12.8193	-49.0823	-16.6133	-53.1145	-10.9778	-0.0010289	1.97E+00	6.55E-01	1.61E+01	5.37E+00	5.75E+01	1.91E+01	7.69E+01	2.55E+01	9.95E-01	1.4664	39.0645	0.6869	33.1559
(5-510)	FINAL	-19.3401	4.7428	0	7.7395	7.5275	4.1035	4.1101	0.4299	7.1076	12.0254	5.8832	2.4524	-31.634	-15.7946	-55.2651	-44.9567	-59.6079	-38.5394	-0.0010318	1.97E+00	6.58E-01	1.60E+01	5.34E+00	5.55E+01	1.85E+01	7.37E+01	2.46E+01	1.00E+00	8.6338	24.4732	9.0856	19.394
(5-78)	FINAL	1.6537	0.0294	0	2.3026	2.3026	2.3026	11.3537	0.7531	4.2687	9.0943	13.8155	13.8155	-27.0904	-14.1629	-24.0078	-15.1251	-35.5668	-23.2357	-0.0010354	2.01E+00	6.74E-01	1.64E+01	5.49E+00	5.79E+01	1.93E+01	7.79E+01	2.61E+01	1.01E+00	10.1301	23.0576	11.5884	20.4711
(1-23)	FINAL	2.6886	0.3963	0	2.3026	2.3026	2.3026	4.9616	11.0615	13.8812	0.3418	13.8155	13.8155	-7.9724	-8.7828	-5.1698	-16.7489	-22.8096	-10.4785	-0.0010445	1.91E+00	6.39E-01	1.62E+01	5.41E+00	6.06E+01	2.02E+01	7.63E+01	2.54E+01	9.99E-01	17.5258	16.7154	18.0361	6.457
(3-98)	FINAL	1.6657	-4.7281	0	2.3026	2.3026	2.3026	6.4479	0.0755	3.437	11.1564	13.8155	13.8155	-9.1814	-16.2448	-4.6628	-17.1902	-31.1005	-18.7694	-0.0010519	1.97E+00	6.58E-01	1.59E+01	5.32E+00	5.66E+01	1.88E+01	7.66E+01	2.55E+01	9.99E-01	23.5848	16.5214	21.7096	9.1822
(3-773)	FINAL	7.2449	19.035	0	0.6712	3.9848	2.7241	5.6158	4.9945	19.1349	4.6663	7.2489	18.7834	-10.002	-10.9848	-22.941	-32.6122	-62.9581	-13.4434	-0.0010524	1.90E+00	6.32E-01	1.63E+01	5.43E+00	5.69E+01	1.90E+01	7.57E+01	2.53E+01	1.00E+00	60.201	59.2182	59.0521	49.3809
(5-417)	FINAL	-1.0544	-3.2231	0	6.7783	6.91	3.3932	5.5754	1.7317	3.5555	1.7788	13.8	13.8	-51.9505	-14.6489	-50.426	-17.9312	-53.7711	-10.4756	-0.001053	2.01E+00	6.71E-01	1.58E+01	5.26E+00	5.50E+01	1.83E+01	7.46E+01	2.49E+01	1.00E+00	0.7662	38.0678	0.122	32.6168
(5-86)	FINAL	9.7626	-0.5046	0	2.3026	2.3026	2.3026	1.4939	2.7469	1.1368	2.9408	13.8155	13.8155	-17.7419	-4.1389	-3.5402	-13.2826	-32.0475	-19.7164	-0.0010643	2.03E+00	6.80E-01	1.55E+01	5.14E+00	5.71E+01	1.90E+01	7.86E+01	2.61E+01	9.96E-01	24.0682	37.6712	28.0027	18.2603
(5-50)	FINAL	5.0298	-0.6436	0	2.3026	2.3026	2.3026	0.0275	15.9654	19.2081	0.1091	13.8155	13.8155	-16.7881	-9.9976	-8.5221	-14.1785	-36.5273	-24.1962	-0.0010644	2.02E+00	6.73E-01	1.51E+01	5.02E+00	5.66E+01	1.89E+01	7.85E+01	2.62E+01	1.00E+00	24.769	31.5595	27.3616	21.7052
(5-160)	FINAL	5.8229	18.6528	0	0.0383	5.9263	15.0187	5.6242	2.4798	11.5335	0.2543	11.7924	15.468	-33.197	-13.2085	-41.3229	-34.4961	-36.7966	-3.3189	-0.001074	2.08E+00	6.92E-01	1.58E+01	5.28E+00	5.89E+01	1.96E+01	7.61E+01	2.53E+01	9.97E-01	9.4225	29.411	14.1265	20.9533
(3-786)	FINAL	-12.0537	-3.8151	0	1.6114	3.6069	8.8854	6.2078	9.8743	6.023	18.5803	19.3217	16.7864	-15.5247	-5.7544	-28.3761	-25.2096	-64.0544	-10.5964	-0.0010742	1.97E+00	6.52E-01	1.61E+01	5.38E+00	5.82E+01	1.94E+01	7.87E+01	2.63E+01	1.00E+00	36.476	46.2463	31.8632	35.0297
(1-912)	FINAL	-14.6025	11.1365	0	6.072	7.6967	0.5662	5.8267	2.4193	15.4867	2.5907	4.0087	19.7182	-12.2399	-12.5727	-39.5834	-45.8436	-42.851	-2.4103	-0.0010757	1.98E+00	6.58E-01	1.61E+01	5.37E+00	5.67E+01	1.90E+01	7.59E+01	2.54E+01	1.00E+00	16.0086	15.6758	14.4041	8.1439
(4-70)	FINAL	-6.3146	1.8381	0	4.9561	6.8032	2.3026	6.1383	0.9187	2.5103	12.7898	13.8155	13.8155	-12.1506	-5.6018	-19.2183	-23.5045	-40.0464	-27.7153	-0.001079	1.89E+00	6.31E-01	1.69E+01	5.63E+00	5.63E+01	1.87E+01	7.62E+01	2.53E+01	9.96E-01	21.5812	28.13	22.6662	18.38
(5-165)	FINAL	6.5539	18.7819	0	0.7044	5.7083	11.73	5.5652	4.4963	16.1219	0.3226	11.7691	16.1293	-35.1576	-11.4731	-43.4378	-32.1189	-34.5106	-0.7135	-0.0010817	1.94E+00	6.44E-01	1.58E+01	5.25E+00	5.79E+01	1.93E+01	7.20E+01	2.40E+01	1.00E+00	5.9069	29.5914	9.8547	21.1736
(1-21)	FINAL	6.6598	7.6076	0	2.3026	2.3026	2.3026	3.0607	6.9331	16.2033	0.1531	13.8155	13.8155	-5.5158	-7.633	-5.2565	-16.2626	-25.5983	-13.2672	-0.0010879	1.98E+00	6.59E-01	1.63E+01	5.42E+00	5.71E+01	1.89E+01	7.92E+01	2.64E+01	1.00E+00	26.7423	24.6251	27.9494	16.9433
(5-385)	FINAL	7.1701	7.7312	0	0.0655	1.7433	13.3209	5.824	0.0519	17.0425	15.3427	0.6758	6.4332	-0.053	-15.6398	-42.5822	-26.7056	-50.6022	-17.2046	-0.0010907	2.02E+00	6.72E-01	1.56E+01	5.18E+00	5.68E+01	1.89E+01	7.80E+01	2.59E+01	9.96E-01	57.7193	42.1325	15.7512	31.6278
(4-303)	FINAL	14.8775	-9.43	0	7.6357	7.0642	9.9541	4.9841	22.4457	5.1558	0.4696	11.9596	15.8586	-58.6766	-22.5119	-34.1354	-14.4018	-52.9528	-29.2848	-0.0010969	1.93E+00	6.42E-01	1.58E+01	5.26E+00	5.65E+01	1.88E+01	7.60E+01	2.53E+01	9.99E-01	9.1537	45.3184	9.3874	29.121
(1-381)	FINAL	9.9304	-19.0237	0	6.8261	7.9694	3.2105	14.6101	7.9118	4.3467	0.0019	5.752	10.6131	-57.8594	-21.8374	-29.5879	-15.5096	-67.1566	-39.718	-0.0010985	1.97E+00	6.54E-01	1.61E+01	5.35E+00	5.73E+01	1.91E+01	7.70E+01	2.56E+01	9.97E-01	19.2276	55.2496	18.545	32.6233
(5-52)	FINAL	4.6641	-3.0506	0	2.3026	2.3026	2.3026	9.9088	15.2169	3.8186	0.2848	13.8155	13.8155	-19.8483	-22.104	-5.2025	-15.7724	-32.8327	-20.5016	-0.0011001	2.07E+00	6.89E-01	1.67E+01	5.57E+00	5.74E+01	1.92E+01	7.59E+01	2.53E+01	1.00E+00	17.6485	15.3928	24.5796	14.0097
(3-777)	FINAL	6.6968	19.4385	0	1.3348	3.5802	0.396	5.8377	4.8881	17.3828	7.0947	7.0847	17.5376	-10.7433	-10.834	-22.9224	-32.9872	-63.881	-14.9336	-0.0011082	1.95E+00	6.46E-01	1.62E+01	5.40E+00	5.73E+01	1.91E+01	7.67E+01	2.56E+01	1.00E+00	59.8345	59.7438	60.3971	50.3323
(3-91)	FINAL	0.7	-6.1433	0	0.1762	5.8402	2.3026	0.0699	1.7947	17.9674	15.9802	13.8155	13.8155	-18.6659	-5.4108	-8.9468	-6.6899	-33.9278	-21.5967	-0.001117	2.06E+00	6.88E-01	1.53E+01	5.09E+00	5.61E+01	1.87E+01	7.71E+01	2.57E+01	1.00E+00	15.9619	29.217	18.8377	21.0946
(5-722)	FINAL	-7.1221	15.1447	0	7.2781	8.0457	8.671	4.0066	0.14	18.5933	0.5208	13.8	13.8	-49.1316	-15.9818	-71.1892	-43.7412	-59.0869	-18.0825	-0.0011247	1.85E+00	6.18E-01	1.53E+01	5.11E+00	5.61E+01	1.87E+01	7.65E+01	2.55E+01	1.00E+00	2.8332	35.983	3.0424	30.4904
(4-77)	FINAL	1.9402	-4.8912	0	2.3026	2.3026	2.3026	5.6006	1.5894	8.7013	10.9904	13.8155	13.8155	-25.7064	-12.9628	-14.8037	-12.8151	-31.7856	-19.4545	-0.0011253	1.90E+00	6.32E-01	1.57E+01	5.20E+00	5.66E+01	1.88E+01	7.49E+01	2.50E+01	1.00E+00	8.0194	20.763	12.0907	14.0793
(3-88)	FINAL	7.0527	6.4501	0	2.3026	2.3026	2.3026	1.213	3.4088	13.2933	5.0497	13.8155	13.8155	-8.3391	-10.1872	-4.0648	-17.9045	-24.4263	-12.0952	-0.0011255	2.00E+00	6.67E-01	1.60E+01	5.31E+00	5.66E+01	1.88E+01	7.68E+01	2.56E+01	1.00E+00	23.1399	21.2918	26.8116	12.9719
(3-800)	FINAL	6.9262	-1.6293	0	0.417	3.7377	3.2938	6.2314	6.0566	17.89	15.0139	9.6984	15.7738	-36.3172	-10.0706	-23.3054	-10.1663	-30.7801	-0.6542	-0.001128	1.89E+00	6.28E-01	1.56E+01	5.19E+00	5.71E+01	1.90E+01	7.82E+01	2.59E+01	9.94E-01	1.3891	27.6357	5.8454	18.9845
(4-851)	FINAL	14.7707	-8.2953	0	4.6028	0.3714	5.8392	3.3446	1.7973	3.8919	0.3655	20.3644	10.2802	-34.0137	-36.7276	-6.6724	-15.9353	-54.4935	-25.4279	-0.001129	2.07E+00	6.89E-01	1.67E+01	5.58E+00	5.78E+01	1.93E+01	7.65E+01	2.55E+01	1.00E+00	35.2505	32.5366	39.5258	30.2629
(4-902)	FINAL	-1.9105	11.1993	0	1.1722	3.0924	15.247	0.8732	10.1929	5.2753	0.7313	17.8763	13.6955	-7.6059	-5.9334	-20.5603	-28.9526	-25.7294	-8.8132	-0.0011312	1.94E+00	6.42E-01	1.58E+01	5.26E+00	5.73E+01	1.92E+01	7.79E+01	2.60E+01	1.00E+00	16.213	17.8855	16.3684	7.9761
(5-389)	FINAL	6.9006	7.2802	0	0.1688	2.0154	13.7933	9.4943	0.1642	19.515	16.3113	0.6432	5.6014	-0.0974	-15.5224	-43.2065	-26.467	-52.2867	-16.1651	-0.0011409	2.04E+00	6.78E-01	1.56E+01	5.20E+00	5.70E+01	1.90E+01	7.83E+01	2.60E+01	9.96E-01	59.0899	43.6649	16.3604	33.0999
(5-0)	FINAL	4.5538	-3.0544	0	2.3026	2.3026	2.3026	5.8916	6.8438	3.924	0.2533	13.8155	13.8155	-18.0838	-18.8521	-6.7797	-16.7197	-28.6206	-16.2895	-0.001161	1.95E+00	6.49E-01	1.61E+01	5.35E+00	5.82E+01	1.95E+01	7.89E+01	2.64E+01	1.00E+00	15.0906	14.3223	18.7865	8.8465
(2-89)	FINAL	4.1037	5.9706	0	5.1803	1.5588	2.3026	3.8054	0.2676	6.3892	6.1945	13.8155	13.8155	-11.7207	-16.111	-12.8667	-22.7097	-27.6067	-15.2756	-0.0011622	1.98E+00	6.60E-01	1.62E+01	5.38E+00	5.66E+01	1.89E+01	7.54E+01	2.52E+01	1.00E+00	19.9897	15.5994	20.7106	10.8676
(2-62)	FINAL	-2.8089	4.2211	0	2.3026	2.3026	2.3026	5.353	10.2719	3.2681	10.4173	13.8155	13.8155	-9.8089	-5.5248	-22.1147	-23.3785	-31.8147	-19.4836	-0.0011739	1.97E+00	6.54E-01	1.61E+01	5.37E+00	5.74E+01	1.92E+01	7.73E+01	2.58E+01	1.00E+00	19.1969	23.481	13.9211	12.6573
(2-60)	FINAL	4.0773	4.8716	0	5.2386	5.7345	2.3026	6.1322	2.1306	0.4158	9.8862	13.8155	13.8155	-10.4372	-11.9982	-7.9902	-19.9708	-25.125	-12.7939	-0.001177	1.92E+00	6.41E-01	1.62E+01	5.38E+00	5.64E+01	1.88E+01	7.60E+01	2.55E+01	1.01E+00	18.7651	17.2041	22.0064	10.0258
(3-58)	FINAL	9.4775	0.021	0	2.3026	2.3026	2.3026	6.2677	12.6187	11.3185	5.4979	13.8155	13.8155	-21.4147	-4.0481	-11.4024	-3.7576	-22.5743	-10.2432	-0.0011885	1.88E+00	6.25E-01	1.66E+01	5.54E+00	5.80E+01	1.94E+01	7.76E+01	2.58E+01	9.97E-01	10.6371	28.0037	11.1929	18.8377
(5-386)	FINAL	7.6113	7.2261	0	0.247	1.3754	14.4012	5.4231	0.0392	14.9202	16.413	0.913	5.6776	-0.0336	-15.6066	-43.1022	-26.0042	-51.5479	-16.9234	-0.0012088	1.99E+00	6.62E-01	1.53E+01	5.09E+00	5.61E+01	1.87E+01	7.74E+01	2.57E+01	9.96E-01	59.1256	43.5526	15.6718	32.7698
(2-73)	FINAL	2.6983	1.2308	0	2.3026	2.3026	2.3026	2.3695	0.0673	1.2799	17.5772	13.8155	13.8155	-5.0819	-16.2661	-4.6522	-20.045	-23.9972	-11.6661	-0.001214	1.97E+00	6.55E-01	1.61E+01	5.36E+00	5.79E+01	1.94E+01	7.86E+01	2.63E+01	1.00E+00	21.6136	10.4294	20.5758	5.183
(2-42)	FINAL	1.1855	-0.3853	0	4.8912	3.2384	2.3026	10.7338	1.545	3.1879	5.6768	13.8155	13.8155	-12.376	-14.7916	-10.5995	-17.3874	-26.9459	-14.6148	-0.0012142	2.00E+00	6.66E-01	1.51E+01	5.04E+00	5.56E+01	1.85E+01	7.96E+01	2.65E+01	9.99E-01	15.7554	13.3398	15.9611	9.1732
(2-98)	FINAL	1.4835	1.4665	0	0.0303	3.9048	2.3026	1.7726	5.6499	1.5255	16.1437	13.8155	13.8155	-9.6445	-9.7173	-7.7939	-20.869	-26.3208	-13.9897	-0.0012204	1.92E+00	6.38E-01	1.56E+01	5.21E+00	5.66E+01	1.89E+01	7.69E+01	2.57E+01	1.00E+00	18.1598	18.087	19.9934	6.9183
(1-384)	FINAL	11.07	-19.4568	0	7.2527	8.2803	3.675	16.3783	12.9848	5.0853	0.2548	2.4407	8.7321	-58.8459	-25.924	-27.9292	-14.5554	-61.3356	-39.3349	-0.0012218	1.96E+00	6.49E-01	1.60E+01	5.31E+00	5.67E+01	1.88E+01	7.59E+01	2.52E+01	9.96E-01	13.5597	46.4816	13.9496	27.3234
(2-68)	FINAL	-2.4941	0.0592	0	2.3026	2.3026	2.3026	5.8844	8.0464	5.0473	11.875	13.8155	13.8155	-10.4146	-7.8362	-17.8646	-20.9696	-33.7321	-21.401	-0.0012221	1.97E+00	6.53E-01	1.61E+01	5.37E+00	5.73E+01	1.92E+01	7.71E+01	2.58E+01	1.00E+00	20.8234	23.4018	15.9267	12.8217
(3-801)	FINAL	0.9146	0.1942	0	0.4529	4.049	0.4482	6.2017	9.9602	19.2153	17.182	10.7003	13.1926	-27.426	-5.6607	-25.5947	-15.7374	-33.2695	-0.9924	-0.0012221	1.99E+00	6.65E-01	1.63E+01	5.43E+00	5.84E+01	1.95E+01	7.88E+01	2.63E+01	1.00E+00	6.7581	28.5234	7.869	17.7263
(1-53)	FINAL	4.5936	0.6717	0	2.3026	2.3026	2.3026	6.2336	15.2221	12.1377	0.1059	13.8155	13.8155	-17.5214	-9.0879	-23.19	-15.7935	-31.8	-19.4689	-0.0012329	1.91E+00	6.35E-01	1.60E+01	5.34E+00	5.98E+01	2.00E+01	7.56E+01	2.52E+01	1.00E+00	18.8722	27.3057	9.2817	16.6782
(5-515)	FINAL	-19.3969	4.4317	0	4.0907	7.2561	1.4404	4.0861	0.0358	10.8622	12.1809	9.2885	4.526	-31.1079	-15.583	-53.9173	-46.8155	-52.0639	-35.0193	-0.0012347	2.02E+00	6.71E-01	1.64E+01	5.46E+00	5.73E+01	1.90E+01	7.64E+01	2.54E+01	9.97E-01	1.5591	17.084	2.5783	9.6801
(2-706)	FINAL	10.9182	-10.7985	0	6.3493	8.1677	15.64	3.8054	10.0254	5.1027	0.7628	14.7744	22.1364	-66.0662	-28.5732	-43.6925	-14.3877	-63.1755	-30.1396	-0.0012373	2.00E+00	6.70E-01	1.65E+01	5.50E+00	5.80E+01	1.93E+01	7.47E+01	2.48E+01	9.96E-01	8.0275	45.5205	8.6845	37.9893
(2-9)	FINAL	-19.3962	5.8443	0	3.0887	3.663	10.6889	6.213	6.6548	21.5893	6.4715	17.0557	16.0757	-17.9226	-9.3601	-48.2907	-44.8765	-53.008	-28.0462	-0.0012482	1.94E+00	6.44E-01	1.59E+01	5.32E+00	5.78E+01	1.93E+01	7.84E+01	2.62E+01	1.00E+00	15.6892	24.2517	10.5616	13.9758
(1-74)	FINAL	10.2793	4.8926	0	2.3026	2.3026	2.3026	2.6062	1.5187	0.0628	10.9132	13.8155	13.8155	-1.7713	-14.4797	-6.1556	-19.6204	-19.9162	-7.5851	-0.0012638	1.94E+00	6.46E-01	1.58E+01	5.26E+00	5.61E+01	1.88E+01	7.65E+01	2.55E+01	1.00E+00	28.4242	15.7158	18.6532	5.1884
(4-336)	FINAL	-17.7502	-1.6404	0	0.7213	4.0811	4.0069	6.2161	13.4214	2.1508	13.019	11.4684	12.7868	-22.5113	-2.3497	-37.1281	-28.9019	-40.7284	-0.8161	-0.0012662	1.96E+00	6.50E-01	1.59E+01	5.30E+00	5.55E+01	1.86E+01	7.40E+01	2.47E+01	1.00E+00	0.4669	20.6285	1.9599	10.1861
(3-14)	FINAL	3.9358	-9.8548	0	1.5608	5.9065	2.3026	0.054	0.1255	9.6026	11.1274	13.8155	13.8155	-26.8948	-15.1474	-12.202	-9.5686	-32.1451	-19.814	-0.0012799	1.91E+00	6.38E-01	1.58E+01	5.25E+00	6.03E+01	2.01E+01	7.31E+01	2.43E+01	9.97E-01	9.1861	20.9335	10.0883	12.7217
(5-55)	FINAL	8.9564	2.5793	0	2.3026	2.3026	2.3026	0.0852	12.851	17.8627	1.2618	13.8155	13.8155	-18.6252	-11.0453	-8.9952	-13.2913	-31.7502	-19.4191	-0.0012801	2.04E+00	6.81E-01	1.52E+01	5.05E+00	5.72E+01	1.90E+01	7.95E+01	2.65E+01	1.00E+00	22.0814	29.6613	25.3343	21.0382
(4-42)	FINAL	-2.5397	-4.8133	0	2.3026	2.3026	2.3026	12.9416	1.424	5.9717	16.665	13.8155	13.8155	-23.1046	-1.0911	-22.759	-7.7112	-34.831	-22.4999	-0.0012911	2.01E+00	6.69E-01	1.64E+01	5.46E+00	5.84E+01	1.94E+01	7.89E+01	2.62E+01	9.96E-01	9.1867	31.2002	7.2587	22.3065
(5-64)	FINAL	8.4677	3.7592	0	2.3026	2.3026	2.3026	8.096	0.1824	4.0659	3.0429	13.8155	13.8155	-7.3966	-16.6148	-4.0685	-14.6085	-25.7652	-13.4341	-0.0012937	1.91E+00	6.38E-01	1.61E+01	5.37E+00	5.86E+01	1.96E+01	7.46E+01	2.49E+01	1.00E+00	26.8363	17.6181	25.4559	14.9159
(3-771)	FINAL	7.5743	17.8964	0	0.0264	3.3563	1.0088	5.2502	4.2785	18.877	2.816	3.2787	13.468	-10.1672	-10.9119	-18.4928	-32.1027	-66.9868	-14.2744	-0.0012992	1.97E+00	6.55E-01	1.53E+01	5.12E+00	5.70E+01	1.90E+01	7.85E+01	2.62E+01	1.00E+00	64.3939	63.6492	66.3904	52.7805
(5-77)	FINAL	2.0651	0.167	0	2.3026	2.3026	2.3026	11.7738	5.3242	5.8467	11.5854	13.8155	13.8155	-19.3956	-11.1292	-17.5802	-11.3169	-30.4178	-18.0867	-0.0013053	2.02E+00	6.76E-01	1.63E+01	5.45E+00	5.72E+01	1.91E+01	7.75E+01	2.59E+01	1.00E+00	13.0873	21.3537	13.0046	19.2679
(4-89)	FINAL	6.4706	5.472	0	2.3026	2.3026	2.3026	6.1369	4.4021	19.6963	5.3801	13.8155	13.8155	-22.8682	-6.8726	-22.8438	-18.1268	-22.5364	-10.2053	-0.0013055	2.03E+00	6.75E-01	1.58E+01	5.25E+00	5.63E+01	1.87E+01	7.85E+01	2.61E+01	9.97E-01	6.1388	22.1344	5.1646	9.8816
(5-74)	FINAL	0.7518	-1.1964	0	2.3026	2.3026	2.3026	12.1362	2.1656	5.0356	9.2738	13.8155	13.8155	-20.8798	-14.3464	-12.2273	-14.8009	-28.7049	-16.3738	-0.0013121	1.94E+00	6.44E-01	1.54E+01	5.14E+00	5.40E+01	1.80E+01	7.41E+01	2.47E+01	1.00E+00	8.5769	15.1103	15.2812	12.7076
(1-745)	FINAL	19.8204	-19.8243	0	9.0662	6.9324	10.0285	18.0075	5.4704	4.5019	0.9109	12.0871	18.5227	-53.804	-51.7438	-14.369	-16.0641	-36.556	-20.6201	-0.0013158	2.01E+00	6.71E-01	1.65E+01	5.51E+00	5.88E+01	1.97E+01	7.90E+01	2.63E+01	9.99E-01	2.5724	4.6326	2.3627	0.6676
(2-22)	FINAL	5.02	5.7777	0	8.5367	6.6479	2.3026	2.7871	1.7784	3.7391	10.9685	13.8155	13.8155	-10.4887	-12.8378	-10.6615	-19.6832	-25.0331	-12.702	-0.001317	1.88E+00	6.29E-01	1.60E+01	5.33E+00	5.81E+01	1.93E+01	7.30E+01	2.44E+01	1.00E+00	19.5644	17.2153	20.1493	11.1276
(2-39)	FINAL	3.0191	2.0666	0	6.1461	1.5901	2.3026	1.4929	0.0925	0.8231	8.777	13.8155	13.8155	-8.552	-16.2682	-9.9064	-21.0457	-26.6772	-14.3461	-0.0013196	2.05E+00	6.81E-01	1.65E+01	5.49E+00	5.65E+01	1.89E+01	7.50E+01	2.50E+01	1.00E+00	21.1443	13.4281	18.8374	7.6981
(2-43)	FINAL	7.4499	6.3547	0	8.5692	4.3504	2.3026	1.2763	1.3142	1.8549	9.6284	13.8155	13.8155	-11.0781	-14.1956	-12.134	-19.796	-23.9834	-11.6523	-0.0013393	1.89E+00	6.29E-01	1.64E+01	5.46E+00	5.98E+01	1.99E+01	7.35E+01	2.45E+01	1.00E+00	20.3552	17.2377	18.2041	10.5421
(5-806)	FINAL	-8.7593	9.1747	0	0.4102	0.1446	15.1729	3.9224	0.0047	9.3318	9.7472	13.8	13.8	-19.6085	-16.0134	-37.4475	-47.2084	-73.639	-34.4694	-0.0013482	1.93E+00	6.43E-01	1.58E+01	5.28E+00	5.49E+01	1.83E+01	7.15E+01	2.38E+01	9.99E-01	45.2712	48.8663	45.3662	35.6053
(4-901)	FINAL	-6.3931	7.1267	0	0.3568	3.0732	14.2176	0.854	11.4433	7.9592	3.3545	18.9873	10.9431	-7.9573	-4.7652	-22.3557	-28.0314	-24.8167	-5.717	-0.0013785	1.98E+00	6.58E-01	1.60E+01	5.36E+00	5.70E+01	1.91E+01	7.67E+01	2.56E+01	1.00E+00	10.4663	13.6584	9.5877	3.912
(2-31)	FINAL	3.589	0.739	0	5.4482	5.052	2.3026	6.8193	0.8058	1.7172	7.7844	13.8155	13.8155	-13.5852	-15.3937	-13.0445	-19.0597	-25.2447	-12.9136	-0.0013785	1.95E+00	6.53E-01	1.52E+01	5.05E+00	5.62E+01	1.87E+01	7.98E+01	2.66E+01	1.00E+00	15.2485	13.44	12.9392	6.924
(2-31)	FINAL	7.7163	-0.0425	0	2.3026	2.3026	2.3026	2.2961	2.1598	10.8936	8.8538	13.8155	13.8155	-5.6379	-4.7207	-0.6734	-4.6557	-22.3366	-10.0055	-0.0013786	1.98E+00	6.63E-01	1.59E+01	5.33E+00	5.39E+01	1.80E+01	7.57E+01	2.53E+01	1.00E+00	24.415	25.3322	21.6207	17.6384
(1-70)	FINAL	7.947	6.7882	0	2.3026	2.3026	2.3026	0.7933	1.8276	12.0185	15.8145	13.8155	13.8155	-7.7265	-14.4973	-11.0779	-22.5678	-21.4892	-9.1581	-0.0013906	1.93E+00	6.42E-01	1.60E+01	5.31E+00	5.77E+01	1.93E+01	7.64E+01	2.56E+01	1.01E+00	21.7097	14.9389	17.1995	5.7096
(3-11)	FINAL	1.7034	-5.205	0	1.7875	6.039	2.3026	0.0794	0.2411	16.5636	16.3562	13.8155	13.8155	-20.5913	-6.6743	-11.7644	-8.592	-34.4035	-22.0724	-0.0013907	2.07E+00	6.89E-01	1.51E+01	5.03E+00	5.64E+01	1.88E+01	7.81E+01	2.60E+01	9.99E-01	15.5156	29.4326	17.4341	20.6065
(5-387)	FINAL	5.9968	7.2905	0	0.143	2.4524	13.7885	5.759	0.0103	18.4711	13.9254	0.3527	6.4495	-0.135	-15.7348	-42.3414	-26.7886	-51.1569	-16.4644	-0.0013915	2.01E+00	6.70E-01	1.57E+01	5.21E+00	5.73E+01	1.91E+01	7.86E+01	2.60E+01	9.92E-01	57.0187	41.4189	16.106	31.6588
(5-63)	FINAL	8.1057	0.4497	0	2.3026	2.3026	2.3026	9.1444	5.2412	3.8263	0.4361	13.8155	13.8155	-13.4613	-21.8155	-3.6989	-15.4912	-30.4827	-18.1516	-0.0014056	1.94E+00	6.42E-01	1.60E+01	5.30E+00	5.80E+01	1.93E+01	7.85E+01	2.63E+01	1.01E+00	25.1271	16.7729	27.2335	15.4412
(2-2)	FINAL	9.9461	-0.9535	0	2.3026	2.3026	2.3026	17.4724	0.1116	6.3436	6.2735	13.8155	13.8155	-25.4807	-16.2609	-17.5465	-13.3923	-18.6778	-6.3467	-0.0014097	1.89E+00	6.29E-01	1.62E+01	5.40E+00	5.98E+01	2.00E+01	7.49E+01	2.48E+01	9.93E-01	3.1432	12.363	0.1778	4.332
(2-4)	FINAL	-19.3839	6.7517	0	3.6487	4.3672	9.3766	6.2135	6.0091	22.3971	5.4765	14.6742	18.0626	-17.4106	-9.5124	-47.5485	-46.0616	-50.3727	-29.9625	-0.0014166	1.93E+00	6.40E-01	1.58E+01	5.27E+00	5.66E+01	1.89E+01	7.63E+01	2.55E+01	1.00E+00	13.5782	21.4764	9.5759	11.0628
(3-1)	FINAL	2.8019	-4.1062	0	1.6467	5.6697	2.3026	0.0168	6.5548	13.2251	4.1779	13.8155	13.8155	-20.2751	-11.6736	-10.8956	-10.9908	-35.9756	-23.6445	-0.0014274	2.07E+00	6.90E-01	1.52E+01	5.06E+00	5.65E+01	1.88E+01	7.82E+01	2.60E+01	9.97E-01	18.5024	27.1039	20.9738	20.8786
(5-384)	FINAL	6.1704	7.3024	0	0.0344	1.7666	13.8592	7.606	0.5496	15.0481	10.981	0.208	6.4835	-0.0044	-15.3185	-42.2657	-26.9058	-51.3633	-16.205	-0.0014284	2.03E+00	6.76E-01	1.57E+01	5.23E+00	5.79E+01	1.93E+01	7.96E+01	2.64E+01	9.95E-01	57.5293	42.2152	16.4	31.7599
(5-380)	FINAL	7.8376	8.1639	0	0.1051	1.3855	11.5103	3.9731	0.2995	16.5954	18.4751	1.2684	6.7711	-0.0395	-15.621	-40.3708	-26.5781	-49.9375	-16.5424	-0.0014361	2.02E+00	6.72E-01	1.55E+01	5.16E+00	5.60E+01	1.86E+01	7.68E+01	2.55E+01	9.96E-01	57.7356	42.1541	17.7306	31.5233
(3-53)	FINAL	2.9425	-4.4632	0	2.1189	7.1629	2.3026	5.8884	2.4174	11.5997	11.3754	13.8155	13.8155	-24.0895	-12.5573	-11.7962	-12.4292	-27.603	-15.2719	-0.001443	1.93E+00	6.45E-01	1.58E+01	5.27E+00	5.66E+01	1.88E+01	7.82E+01	2.59E+01	9.94E-01	6.456	17.9882	11.3436	10.7106
(5-382)	FINAL	7.7231	7.5644	0	0.0135	0.3072	14.6902	5.305	0.3231	17.6077	15.796	0.4233	4.4988	-0.017	-15.4043	-40.8072	-27.0221	-52.0593	-15.4818	-0.0014465	2.00E+00	6.66E-01	1.53E+01	5.10E+00	5.62E+01	1.87E+01	7.72E+01	2.56E+01	9.95E-01	59.7654	44.3781	18.8165	32.6016
(5-381)	FINAL	8.2414	8.8578	0	0.1049	1.5722	12.8686	6.3349	0.1373	17.0647	16.1859	1.6313	5.4555	-0.0524	-15.5483	-39.4298	-27.106	-50.5262	-14.8468	-0.0014606	2.05E+00	6.81E-01	1.57E+01	5.23E+00	5.68E+01	1.89E+01	7.84E+01	2.60E+01	9.95E-01	58.7152	43.2193	19.9542	32.278
(5-75)	FINAL	2.5752	0.0483	0	2.3026	2.3026	2.3026	10.9485	1.7668	0.6245	7.8804	13.8155	13.8155	-17.4654	-14.4794	-16.6889	-19.1521	-33.0249	-20.6938	-0.0014712	2.10E+00	7.01E-01	1.54E+01	5.13E+00	5.61E+01	1.87E+01	7.73E+01	2.57E+01	9.97E-01	18.1347	21.1207	16.3843	13.9211
(2-700)	FINAL	8.2418	-9.1986	0	7.8826	4.954	14.1124	0.4335	8.0254	3.8242	0.1966	18.36	17.0051	-61.3839	-31.365	-43.6466	-15.8828	-62.2571	-27.2281	-0.0014804	2.05E+00	6.87E-01	1.67E+01	5.58E+00	5.82E+01	1.94E+01	7.73E+01	2.57E+01	9.97E-01	9.115	39.1339	9.4119	37.1757
(1-32)	FINAL	4.1309	-0.1574	0	2.3026	2.3026	2.3026	17.5843	2.7683	5.4283	3.0112	13.8155	13.8155	-9.4054	-16.0697	-2.799	-12.912	-29.796	-17.4649	-0.0014844	1.96E+00	6.51E-01	1.62E+01	5.39E+00	5.90E+01	1.97E+01	8.02E+01	2.68E+01	1.00E+00	24.5215	17.8572	26.8396	16.7266
(1-54)	FINAL	5.6693	1.2935	0	2.3026	2.3026	2.3026	6.2141	14.2766	22.135	0.468	13.8155	13.8155	-14.0312	-9.8969	-18.3854	-15.3453	-31.2688	-18.9377	-0.0014898	1.91E+00	6.34E-01	1.61E+01	5.36E+00	6.08E+01	2.03E+01	7.54E+01	2.51E+01	9.99E-01	22.9069	27.0412	14.1769	17.217
(3-53)	FINAL	9.1362	-2.0997	0	2.3026	2.3026	2.3026	6.2066	13.3048	11.3178	9.0731	13.8155	13.8155	-18.7239	-6.7267	-11.1174	-6.4674	-22.0094	-9.6783	-0.0014913	2.00E+00	6.64E-01	1.65E+01	5.48E+00	5.30E+01	1.77E+01	7.59E+01	2.53E+01	1.00E+00	12.4217	24.4189	8.7923	13.4423
(4-4)	FINAL	0.6231	-5.2349	0	2.3026	2.3026	2.3026	10.9236	6.7836	4.1512	0.6488	13.8155	13.8155	-7.309	-15.121	-3.9762	-16.3977	-24.4101	-12.079	-0.0014918	1.92E+00	6.43E-01	1.58E+01	5.28E+00	5.66E+01	1.88E+01	7.62E+01	2.53E+01	9.96E-01	17.7242	9.9122	15.199	2.7775
(5-13)	FINAL	19.8224	-1.1461	0	2.3026	2.3026	2.3026	7.5599	13.7456	5.887	12.6925	13.8155	13.8155	-30.108	-20.244	-5.9299	-3.3499	-24.4806	-12.1495	-0.0014958	1.95E+00	6.45E-01	1.59E+01	5.31E+00	5.74E+01	1.92E+01	7.78E+01	2.60E+01	1.00E+00	14.195	24.059	17.4046	19.9846
(2-37)	FINAL	7.338	9.1936	0	6.8956	2.6464	2.3026	8.5653	0.2166	1.3164	13.4834	13.8155	13.8155	-12.7646	-6.0939	-13.1476	-17.4983	-25.6631	-13.332	-0.001518	1.99E+00	6.65E-01	1.61E+01	5.34E+00	5.61E+01	1.86E+01	7.44E+01	2.47E+01	9.96E-01	20.2365	26.9072	21.7091	17.3584
(2-30)	FINAL	3.7728	4.0749	0	7.6436	8.5952	2.3026	5.9588	3.6568	2.4494	11.0196	13.8155	13.8155	-10.3922	-11.739	-9.3287	-17.8469	-21.7553	-9.4242	-0.001527	1.96E+00	6.56E-01	1.53E+01	5.10E+00	5.75E+01	1.90E+01	7.74E+01	2.58E+01	1.00E+00	15.1359	13.7891	16.5015	7.9833
(2-94)	FINAL	6.4531	8.42	0	10.3347	4.7019	2.3026	2.5011	1.5112	4.0691	18.083	13.8155	13.8155	-11.9868	-14.1181	-14.82	-21.08	-21.2755	-8.9444	-0.0015386	1.96E+00	6.52E-01	1.69E+01	5.60E+00	5.96E+01	1.98E+01	7.47E+01	2.49E+01	1.00E+00	15.7418	13.6105	14.8755	8.6155
(4-903)	FINAL	-2.9451	9.0568	0	1.1432	4.0476	14.3647	0.4955	9.7561	7.8853	2.4836	18.0721	11.6381	-8.2204	-6.3968	-20.5724	-28.0704	-26.0451	-5.9626	-0.0015471	1.96E+00	6.48E-01	1.58E+01	5.29E+00	5.70E+01	1.90E+01	7.70E+01	2.57E+01	1.00E+00	14.8796	16.7032	14.5295	7.0315
(5-5)	FINAL	3.7396	-3.389	0	2.3026	2.3026	2.3026	11.5917	9.6671	6.1497	5.7609	13.8155	13.8155	-16.6863	-15.9234	-7.7554	-10.1	-32.3648	-20.0337	-0.001548	2.02E+00	6.69E-01	1.64E+01	5.46E+00	5.88E+01	1.96E+01	7.94E+01	2.65E+01	1.00E+00	19.4181	20.181	21.2204	18.8758
(3-810)	FINAL	19.8411	12.6844	0	0.2447	8.1081	13.8249	7.0919	21.2238	3.2751	0.0111	11.2064	20.3862	-31.5934	-8.4188	-17.2456	-15.8456	-29.7559	-8.377	-0.0015516	1.97E+00	6.59E-01	1.55E+01	5.17E+00	5.64E+01	1.87E+01	7.67E+01	2.55E+01	9.97E-01	18.0036	41.1782	25.1947	26.5947
(5-3)	FINAL	-4.9651	-12.8783	0	7.2903	1.8989	2.3026	6.0054	1.9391	13.4691	3.3719	13.8155	13.8155	-15.6829	-12.3664	-7.4213	-9.2177	-22.4235	-10.0924	-0.0015604	1.94E+00	6.45E-01	1.58E+01	5.24E+00	5.53E+01	1.84E+01	8.22E+01	2.74E+01	1.00E+00	1.7755	5.092	2.1239	0.3275
(2-88)	FINAL	2.3068	-4.4981	0	2.3026	2.3026	2.3026	8.7169	8.3216	6.0079	3.2646	13.8155	13.8155	-27.789	-14.6249	-15.1385	-13.0482	-31.9875	-19.6564	-0.0015709	1.90E+00	6.31E-01	1.55E+01	5.17E+00	5.74E+01	1.92E+01	7.98E+01	2.65E+01	9.96E-01	6.5053	19.6694	12.3509	14.4412
(1-740)	FINAL	19.9361	-19.2426	0	8.3541	7.3619	8.2075	17.0485	2.7002	4.3897	0.77	9.7516	16.0548	-52.9811	-50.7456	-14.3527	-16.2147	-36.0345	-19.7289	-0.0015856	1.99E+00	6.62E-01	1.63E+01	5.45E+00	5.88E+01	1.97E+01	7.95E+01	2.63E+01	9.92E-01	2.9895	5.225	2.4392	0.5772
(3-98)	FINAL	1.0262	-13.3831	0	2.089	6.0364	2.3026	0.022	0.1754	11.3063	16.0611	13.8155	13.8155	-24.3271	-14.4099	-10.0457	-8.8739	-34.303	-21.9719	-0.0015876	1.98E+00	6.57E-01	1.53E+01	5.09E+00	6.09E+01	2.03E+01	7.54E+01	2.51E+01	9.99E-01	11.0021	20.9193	10.8742	12.046
(1-910)	FINAL	-16.1844	12.6715	0	1.3839	4.342	4.1977	2.3076	6.593	15.5223	2.494	3.6174	17.5893	-9.1784	-9.2584	-41.6168	-48.4161	-42.6716	-0.9738	-0.0015927	1.95E+00	6.47E-01	1.59E+01	5.31E+00	5.72E+01	1.91E+01	7.74E+01	2.59E+01	1.00E+00	17.3088	17.2288	13.7263	6.927
(1-10)	FINAL	6.4146	10.8476	0	2.3026	2.3026	2.3026	12.2797	0.2131	1.013	6.2515	13.8155	13.8155	-14.8739	-1.2943	-14.7616	-16.4986	-25.6563	-13.3252	-0.0015934	1.93E+00	6.43E-01	1.61E+01	5.38E+00	5.58E+01	1.85E+01	7.72E+01	2.56E+01	9.95E-01	17.197	30.7766	21.7423	20.0053
(1-30)	FINAL	2.3043	0.9627	0	2.3026	2.3026	2.3026	14.0247	5.2109	3.2046	4.197	13.8155	13.8155	-7.9243	-11.9074	-6.2933	-12.4727	-31.5099	-19.1788	-0.0015968	1.93E+00	6.44E-01	1.60E+01	5.34E+00	5.97E+01	1.99E+01	8.13E+01	2.70E+01	9.96E-01	25.8899	21.9068	26.1793	19.9999
(3-95)	FINAL	6.0974	-0.2292	0	2.3026	2.3026	2.3026	3.0394	2.313	6.7318	14.5797	13.8155	13.8155	-5.8603	-14.0035	-0.0285	-15.5333	-24.6865	-12.3554	-0.001599	1.99E+00	6.64E-01	1.53E+01	5.10E+00	5.45E+01	1.82E+01	7.75E+01	2.59E+01	1.00E+00	24.9236	16.7804	24.4288	8.924
(1-85)	FINAL	5.1477	9.3661	0	2.3026	2.3026	2.3026	2.0676	10.5302	5.6829	8.1864	13.8155	13.8155	-9.8189	-4.5877	-15.5119	-21.2395	-15.1475	-2.8164	-0.0016082	1.96E+00	6.52E-01	1.59E+01	5.31E+00	5.61E+01	1.88E+01	7.52E+01	2.52E+01	1.01E+00	10.4763	15.7075	9.0017	3.2741
(2-0)	FINAL	8.6301	4.2365	0	4.1337	3.1615	2.3026	3.5257	0.9487	0.0585	12.7894	13.8155	13.8155	-2.9935	-14.899	-5.9633	-19.6448	-24.3606	-12.0295	-0.0016116	1.97E+00	6.55E-01	1.58E+01	5.27E+00	5.52E+01	1.85E+01	7.56E+01	2.52E+01	1.00E+00	29.9972	18.0917	22.6338	8.9523
(5-817)	FINAL	-19.6586	-3.7685	0	8.8103	8.6888	5.627	4.0925	0.0712	6.9696	0.5355	5.983	9.6046	-20.0349	-15.8581	-36.2296	-36.7727	-42.7705	-20.2195	-0.0016194	1.91E+00	6.41E-01	1.58E+01	5.30E+00	5.80E+01	1.94E+01	7.92E+01	2.63E+01	9.96E-01	3.077	7.2538	2.7724	2.2293
(3-39)	FINAL	3.4163	-5.7366	0	1.0138	3.8917	2.3026	6.1852	0.6534	17.8194	11.2292	13.8155	13.8155	-20.0283	-10.3	-11.6408	-9.6701	-30.7218	-18.3907	-0.001623	1.96E+00	6.54E-01	1.64E+01	5.47E+00	5.34E+01	1.78E+01	7.75E+01	2.57E+01	9.95E-01	14.1098	23.8381	13.3444	15.3151
(3-42)	FINAL	-0.9371	-7.9372	0	0.8389	2.1335	2.3026	6.223	2.3798	8.8011	16.8262	13.8155	13.8155	-19.7659	-11.5146	-7.0012	-11.1027	-33.7119	-21.3808	-0.0016323	1.96E+00	6.52E-01	1.58E+01	5.26E+00	5.33E+01	1.77E+01	7.66E+01	2.55E+01	9.99E-01	13.0089	21.2602	18.7735	14.672
(5-383)	FINAL	8.1539	8.1192	0	0.1729	0.1228	14.7148	5.2394	0.2729	18.7686	16.1938	0.6238	6.5998	-0.0657	-15.2229	-41.8611	-27.2135	-50.3543	-16.7707	-0.0016401	2.04E+00	6.79E-01	1.53E+01	5.09E+00	5.60E+01	1.86E+01	7.72E+01	2.56E+01	9.95E-01	58.4425	43.2853	16.6124	31.26
(4-904)	FINAL	-4.5221	9.7311	0	1.3195	4.1533	14.1923	0.6958	11.2412	3.6978	0.5871	21.9631	10.6842	-9.1198	-4.6677	-21.6915	-28.9021	-23.7878	-8.0019	-0.0016776	2.01E+00	6.66E-01	1.61E+01	5.38E+00	5.63E+01	1.88E+01	7.51E+01	2.51E+01	1.00E+00	10.1459	14.598	11.8274	4.6168
(4-774)	FINAL	-3.5223	17.4299	0	5.1225	6.7523	7.4058	6.0555	3.5428	17.7102	0.0781	0.9738	2.4395	-45.7209	-12.1013	-67.9351	-41.0559	-52.1752	-14.8343	-0.0016777	1.95E+00	6.45E-01	1.59E+01	5.29E+00	5.65E+01	1.89E+01	7.60E+01	2.54E+01	1.00E+00	2.932	36.5516	1.67	28.5492
(3-48)	FINAL	1.4088	-12.2899	0	0.235	6.3211	2.3026	0.1032	0.0455	10.7751	13.015	13.8155	13.8155	-24.1467	-14.9848	-6.3775	-9.531	-34.2047	-21.8736	-0.0016932	2.01E+00	6.73E-01	1.54E+01	5.14E+00	5.99E+01	1.99E+01	7.31E+01	2.43E+01	9.97E-01	11.4668	20.6287	15.5373	12.3838
(3-90)	FINAL	-0.0202	-6.8882	0	2.7258	6.4321	2.3026	0.081	6.8513	11.2821	7.8168	13.8155	13.8155	-18.76	-5.2852	-10.8762	-6.7673	-34.0022	-21.6711	-0.0016991	2.10E+00	7.00E-01	1.52E+01	5.05E+00	5.63E+01	1.88E+01	7.80E+01	2.60E+01	1.00E+00	15.222	28.6968	16.2378	20.3467
(1-79)	FINAL	6.0129	7.2621	0	2.3026	2.3026	2.3026	0.7245	0.3095	8.0781	14.0944	13.8155	13.8155	-9.8973	-8.8451	-13.1115	-22.9345	-20.2034	-7.8723	-0.0017172	1.86E+00	6.20E-01	1.67E+01	5.59E+00	5.96E+01	1.98E+01	7.65E+01	2.56E+01	1.00E+00	16.319	17.3712	14.354	4.531
(2-7)	FINAL	9.3298	1.1323	0	2.3026	2.3026	2.3026	17.5499	4.9498	6.292	7.5165	13.8155	13.8155	-27.4241	-12.9425	-18.9938	-8.307	-24.4728	-12.1417	-0.0017254	2.05E+00	6.86E-01	1.57E+01	5.23E+00	5.63E+01	1.87E+01	7.67E+01	2.57E+01	1.01E+00	6.3785	20.8601	6.6113	17.2981
(2-41)	FINAL	0.8985	-1.1483	0	3.6676	6.127	2.3026	7.6264	1.9908	2.8039	6.9328	13.8155	13.8155	-9.7175	-14.1908	-3.4474	-16.8962	-30.3987	-18.0676	-0.0017258	2.08E+00	6.96E-01	1.58E+01	5.25E+00	5.71E+01	1.91E+01	8.09E+01	2.69E+01	9.98E-01	21.5797	17.1064	25.803	12.3542
(5-14)	FINAL	18.6871	5.9119	0	2.3026	2.3026	2.3026	3.3507	9.5146	6.0766	5.7836	13.8155	13.8155	-25.4535	-17.3055	-6.6842	-10.7916	-16.0293	-3.6982	-0.0017385	1.96E+00	6.52E-01	1.52E+01	5.07E+00	5.49E+01	1.84E+01	7.85E+01	2.62E+01	1.00E+00	9.2629	17.4109	15.257	11.1496
(3-51)	FINAL	8.5906	2.1893	0	2.3026	2.3026	2.3026	6.2179	9.3557	9.6456	9.8706	13.8155	13.8155	-18.8324	-7.0861	-14.1397	-7.0824	-21.4807	-9.1496	-0.0017646	2.01E+00	6.72E-01	1.60E+01	5.32E+00	5.49E+01	1.82E+01	7.66E+01	2.57E+01	1.01E+00	11.2389	22.9852	9.5303	16.5876
(3-54)	FINAL	5.6753	-8.9659	0	1.7801	5.4465	2.3026	0.3633	1.0844	10.4715	13.5708	13.8155	13.8155	-23.2176	-14.0215	-10.0554	-8.6353	-29.8846	-17.5535	-0.0017666	1.96E+00	6.53E-01	1.57E+01	5.24E+00	6.18E+01	2.06E+01	7.30E+01	2.43E+01	9.99E-01	12.3423	21.5384	10.8633	12.2834
(1-741)	FINAL	19.7673	-19.6469	0	8.0871	7.085	9.0908	14.6891	5.7136	5.1556	1.6015	11.2608	17.6002	-55.0402	-49.9783	-15.2643	-15.3778	-36.0436	-21.4589	-0.0017799	1.93E+00	6.44E-01	1.60E+01	5.33E+00	5.86E+01	1.97E+01	7.99E+01	2.65E+01	9.95E-01	0.7707	5.8326	1.1324	1.0189
(3-29)	FINAL	2.2558	-4.6068	0	1.5447	6.0067	2.3026	0.0416	5.972	13.1894	9.039	13.8155	13.8155	-18.105	-3.3865	-6.8322	-6.2329	-30.775	-18.4439	-0.0017879	2.09E+00	6.98E-01	1.51E+01	5.04E+00	5.66E+01	1.89E+01	7.86E+01	2.62E+01	1.00E+00	14.9258	29.6443	19.336	19.9353
(2-43)	FINAL	-0.6874	-2.6351	0	2.3026	2.3026	2.3026	6.1917	0.7832	3.2061	15.8769	13.8155	13.8155	-9.9799	-0.038	-7.7038	-12.9037	-32.7924	-20.4613	-0.0017968	1.95E+00	6.51E-01	1.60E+01	5.34E+00	6.08E+01	2.02E+01	7.17E+01	2.38E+01	9.96E-01	22.1251	32.067	22.4535	17.2536
(2-33)	FINAL	2.9485	-4.3394	0	2.3026	2.3026	2.3026	5.9586	9.8056	8.6268	6.6343	13.8155	13.8155	-5.6845	-0.1108	-3.1002	-3.6405	-26.1451	-13.814	-0.0017982	2.02E+00	6.74E-01	1.62E+01	5.41E+00	5.50E+01	1.84E+01	8.08E+01	2.68E+01	9.95E-01	23.4091	28.9828	18.7055	18.1652
(2-10)	FINAL	8.2437	5.0651	0	4.5883	4.0329	2.3026	4.0333	1.6118	0.0081	10.4568	13.8155	13.8155	-2.8603	-14.4872	-6.2121	-19.4276	-24.0044	-11.6733	-0.0018027	1.88E+00	6.25E-01	1.55E+01	5.17E+00	5.65E+01	1.89E+01	7.69E+01	2.56E+01	9.99E-01	29.3878	17.7609	22.8574	9.6419
(5-92)	FINAL	-1.935	-4.6289	0	2.3026	2.3026	2.3026	4.4516	0.1735	8.9187	12.5168	13.8155	13.8155	-2.3026	-3.7255	-0.177	-7.765	-31.3654	-19.0343	-0.0018055	1.95E+00	6.49E-01	1.56E+01	5.20E+00	5.28E+01	1.76E+01	8.06E+01	2.68E+01	9.98E-01	27.1278	25.7049	26.5595	18.9715
(4-3)	FINAL	4.9102	-2.9822	0	2.3026	2.3026	2.3026	15.141	11.8813	5.1242	1.8069	13.8155	13.8155	-8.5113	-15.0487	-2.1865	-15.2773	-21.5244	-9.1933	-0.0018811	1.97E+00	6.57E-01	1.60E+01	5.32E+00	5.53E+01	1.83E+01	7.33E+01	2.45E+01	1.00E+00	17.9233	11.3859	16.3557	3.2649
(3-95)	FINAL	3.2731	-3.7119	0	1.4061	6.7097	2.3026	0.011	0.2538	14.2817	15.4219	13.8155	13.8155	-21.0743	-8.0423	-11.1719	-8.5823	-32.3006	-19.9695	-0.0018953	2.07E+00	6.87E-01	1.50E+01	5.00E+00	5.60E+01	1.86E+01	7.74E+01	2.58E+01	1.00E+00	14.4994	27.5314	17.4168	20.0064
(4-49)	FINAL	0.2998	-1.7784	0	2.3026	2.3026	2.3026	9.6502	2.3476	5.9632	14.3308	13.8155	13.8155	-23.6022	-0.1229	-23.2746	-7.4288	-31.0064	-18.6753	-0.0019219	2.00E+00	6.64E-01	1.61E+01	5.39E+00	5.64E+01	1.88E+01	7.56E+01	2.51E+01	9.96E-01	7.704	31.1833	5.9534	21.7992
(3-64)	FINAL	-2.5905	-9.5626	0	0.1701	6.2765	2.3026	0.0268	7.5332	14.7088	6.3826	13.8155	13.8155	-20.7881	-9.455	-8.3167	-8.6962	-38.355	-26.0239	-0.0019386	2.04E+00	6.77E-01	1.50E+01	4.98E+00	5.62E+01	1.87E+01	7.82E+01	2.60E+01	9.97E-01	14.9764	26.3095	20.4757	20.0962
(3-55)	FINAL	10.4361	-0.7194	0	2.3026	2.3026	2.3026	6.266	9.4929	11.6779	5.961	13.8155	13.8155	-18.1448	-8.7372	-6.8581	-8.5014	-23.1542	-10.8231	-0.0019403	1.88E+00	6.25E-01	1.67E+01	5.55E+00	6.01E+01	2.01E+01	7.76E+01	2.58E+01	9.97E-01	15.4455	24.8531	15.5767	13.9334
(4-824)	FINAL	-13.8016	3.6774	0	1.4033	7.8778	6.8298	6.4118	0.4761	15.663	16.5878	15.0739	13.7998	-14.0047	-7.3186	-27.6729	-32.2054	-60.1246	-35.1651	-0.0019437	1.92E+00	6.41E-01	1.61E+01	5.34E+00	5.67E+01	1.88E+01	8.06E+01	2.68E+01	9.98E-01	32.3183	39.0044	36.1291	31.5966
(1-45)	FINAL	4.0486	4.7182	0	1.8259	2.3758	11.6776	19.3608	16.38	12.8964	5.497	0.0062	15.6802	-8.9333	-1.8852	-65.0488	-10.4493	-74.8717	-14.4582	-0.0019496	2.02E+00	6.69E-01	1.52E+01	5.06E+00	5.71E+01	1.90E+01	7.60E+01	2.54E+01	1.00E+00	69.987	77.0351	14.5411	69.1406
(1-36)	FINAL	8.8673	2.8832	0	2.3026	2.3026	2.3026	16.3834	7.9376	4.0364	0.8554	13.8155	13.8155	-8.1569	-9.9527	-0.7241	-8.7726	-25.7078	-13.3767	-0.001955	1.89E+00	6.28E-01	1.57E+01	5.23E+00	5.65E+01	1.87E+01	8.27E+01	2.76E+01	1.00E+00	26.4182	24.6224	27.8669	19.8184
(4-852)	FINAL	14.0025	-8.275	0	4.8011	0.1749	6.7694	4.2714	1.9202	5.1757	1.8452	16.3341	10.6435	-32.4749	-34.6425	-6.471	-14.148	-55.2085	-25.1868	-0.0019937	1.99E+00	6.64E-01	1.65E+01	5.49E+00	6.06E+01	2.02E+01	8.29E+01	2.77E+01	1.00E+00	36.7361	34.5685	40.4625	32.7855
(5-93)	FINAL	-0.9174	-4.4206	0	2.3026	2.3026	2.3026	3.2158	0.119	9.6831	11.6698	13.8155	13.8155	-2.7917	-5.7576	-0.6013	-8.0356	-31.5878	-19.2567	-0.0020191	1.88E+00	6.27E-01	1.53E+01	5.11E+00	5.42E+01	1.81E+01	8.08E+01	2.69E+01	9.99E-01	27.8787	24.9128	26.5659	19.1316
(5-513)	FINAL	-17.5188	5.7502	0	2.9403	7.5108	2.1802	4.2558	0.2696	10.3337	11.0644	11.9603	4.2372	-29.7057	-15.4777	-50.8732	-45.914	-52.292	-35.9964	-0.0020231	2.00E+00	6.63E-01	1.62E+01	5.39E+00	5.63E+01	1.87E+01	7.48E+01	2.48E+01	9.95E-01	5.0675	19.2955	7.169	12.1282
(3-787)	FINAL	-13.4187	-5.6308	0	2.3345	3.9149	8.9619	6.1724	10.7098	5.5851	16.8915	14.7967	18.8978	-14.8139	-4.9591	-27.2652	-23.6284	-65.5215	-6.461	-0.0020247	2.03E+00	6.73E-01	1.65E+01	5.49E+00	5.74E+01	1.92E+01	7.65E+01	2.56E+01	1.00E+00	37.2889	47.1437	32.6255	36.2623
(3-74)	FINAL	-1.5116	-10.7184	0	0.1129	3.8583	2.3026	5.216	8.0576	11.3222	0.0393	13.8155	13.8155	-23.0994	-14.2534	-12.2691	-6.7645	-37.986	-25.6549	-0.002027	2.05E+00	6.83E-01	1.65E+01	5.49E+00	5.61E+01	1.88E+01	8.28E+01	2.76E+01	1.00E+00	13.375	22.221	14.9985	20.5031
(1-49)	FINAL	4.106	5.7571	0	1.4035	2.7762	6.5093	20.8604	16.9062	12.7694	3.6704	0.0069	14.9829	-13.2629	-3.5104	-65.7427	-12.3387	-74.7745	-15.4578	-0.0020418	2.06E+00	6.84E-01	1.56E+01	5.18E+00	5.74E+01	1.91E+01	7.78E+01	2.61E+01	1.01E+00	65.6176	75.3701	14.7889	68.1929
(3-81)	FINAL	5.4276	1.4109	0	2.3026	2.3026	2.3026	5.9602	4.8965	19.0733	4.8129	13.8155	13.8155	-7.1815	-12.3463	-2.7973	-12.6557	-19.3665	-7.0354	-0.0020456	2.07E+00	6.86E-01	1.65E+01	5.48E+00	5.61E+01	1.88E+01	7.92E+01	2.65E+01	1.00E+00	17.6126	12.4478	17.9801	8.1217
(5-163)	FINAL	7.3699	18.6709	0	1.1971	6.4257	13.7711	4.703	3.3374	11.4087	0.7086	12.9068	16.0125	-33.7624	-12.7592	-41.2645	-31.8288	-36.5195	-0.0709	-0.0020485	2.00E+00	6.69E-01	1.64E+01	5.45E+00	6.17E+01	2.05E+01	7.37E+01	2.45E+01	9.97E-01	10.127	31.1302	13.9259	23.3616
(5-68)	FINAL	8.0481	4.3082	0	2.3026	2.3026	2.3026	13.4286	10.2716	3.1779	0.323	13.8155	13.8155	-8.943	-18.0227	-3.3616	-15.7352	-26.7396	-14.4085	-0.0020646	1.94E+00	6.47E-01	1.59E+01	5.30E+00	5.57E+01	1.86E+01	7.26E+01	2.44E+01	1.01E+00	25.8447	16.765	27.6862	15.3126
(1-47)	FINAL	4.2876	5.9507	0	1.3164	3.1642	10.6289	20.0057	18.7711	13.3964	3.8982	0.1328	14.4753	-9.8711	-2.9433	-65.704	-12.0144	-74.689	-15.0252	-0.0020764	2.07E+00	6.85E-01	1.52E+01	5.07E+00	5.59E+01	1.87E+01	7.56E+01	2.53E+01	1.00E+00	69.1055	76.0333	14.9357	68.6253
(3-56)	FINAL	0.3499	-6.5843	0	0.5478	6.5344	2.3026	0.0235	6.5921	11.5337	4.4007	13.8155	13.8155	-24.2062	-11.9554	-12.3138	-10.7707	-37.3038	-24.9727	-0.0020935	2.10E+00	6.96E-01	1.51E+01	5.03E+00	5.61E+01	1.87E+01	7.78E+01	2.59E+01	9.99E-01	13.4475	25.6983	18.4057	19.9488
(4-4)	FINAL	-4.0173	2.5874	0	2.9118	2.4439	2.3026	6.5471	2.2601	2.383	0.3803	13.8155	13.8155	-14.671	-0.2723	-21.3034	-20.6131	-37.9927	-25.6616	-0.0021464	1.88E+00	6.24E-01	1.67E+01	5.55E+00	5.97E+01	1.99E+01	7.32E+01	2.44E+01	1.00E+00	19.3044	33.7031	19.2767	19.967
(3-37)	FINAL	2.4801	-10.4392	0	0.9807	6.6035	2.3026	0.4078	0.3273	9.459	11.1046	13.8155	13.8155	-21.4964	-15.0878	-5.1133	-9.5485	-33.1561	-20.825	-0.0021638	1.89E+00	6.28E-01	1.61E+01	5.37E+00	6.03E+01	2.00E+01	7.20E+01	2.40E+01	1.00E+00	14.1398	20.5484	17.6036	13.1684
(1-10)	FINAL	8.1176	3.2559	0	1.4128	3.5293	4.043	12.1343	7.0512	3.7194	0.042	13.8	13.8	-34.308	-18.5019	-30.2835	-16.1391	-40.1364	-18.6725	-0.0021723	1.84E+00	6.15E-01	1.52E+01	5.09E+00	5.60E+01	1.87E+01	7.65E+01	2.55E+01	1.00E+00	13.946	29.7521	13.1088	27.2532
(1-26)	FINAL	4.2121	5.5349	0	2.3026	2.3026	2.3026	5.0968	2.8256	11.1023	5.7596	13.8155	13.8155	-5.3949	-13.6284	-5.3481	-19.2606	-21.8896	-9.5585	-0.0021914	1.88E+00	6.25E-01	1.59E+01	5.30E+00	5.72E+01	1.91E+01	7.24E+01	2.40E+01	9.94E-01	20.7068	12.4733	22.0764	8.1639
(5-10)	FINAL	14.5786	3.7758	0	2.3026	2.3026	2.3026	6.8979	17.0251	6.1512	9.333	13.8155	13.8155	-23.2061	-13.8502	-7.0637	-7.4419	-14.3815	-2.0504	-0.0021969	2.00E+00	6.66E-01	1.60E+01	5.34E+00	5.41E+01	1.80E+01	8.21E+01	2.73E+01	9.98E-01	5.754	15.1099	11.0936	10.7154
(4-48)	FINAL	2.6842	1.1086	0	2.3026	2.3026	2.3026	6.4781	1.5101	8.1123	9.888	13.8155	13.8155	-24.1626	-0.3177	-24.1386	-9.167	-29.9864	-17.6553	-0.0022078	1.89E+00	6.25E-01	1.56E+01	5.19E+00	5.74E+01	1.91E+01	7.82E+01	2.61E+01	1.00E+00	8.508	32.3529	6.9564	21.928
(2-86)	FINAL	5.4334	-6.5357	0	2.3026	2.3026	2.3026	13.0844	10.1	6.1566	5.7738	13.8155	13.8155	-30.629	-20.3911	-12.7248	-10.0569	-34.2399	-21.9088	-0.0022181	2.11E+00	7.05E-01	1.64E+01	5.45E+00	5.64E+01	1.88E+01	7.47E+01	2.49E+01	1.00E+00	9.0443	19.2822	14.9794	17.6473
(5-83)	FINAL	3.498	-1.9672	0	2.3026	2.3026	2.3026	0.8387	1.4313	0.0814	4.0002	13.8155	13.8155	-11.8692	-0.5946	-2.1845	-12.6498	-32.1764	-19.8453	-0.0022471	2.01E+00	6.72E-01	1.49E+01	4.94E+00	5.50E+01	1.83E+01	7.79E+01	2.59E+01	9.97E-01	23.8052	35.0798	28.0247	17.5594
(1-31)	FINAL	6.1351	3.1707	0	2.3026	2.3026	2.3026	14.0645	1.2997	5.4906	7.8758	13.8155	13.8155	-6.5404	-6.2607	-3.9943	-5.2386	-25.0903	-12.7592	-0.0022797	2.07E+00	6.91E-01	1.65E+01	5.51E+00	5.50E+01	1.84E+01	7.94E+01	2.66E+01	1.01E+00	24.685	24.9647	24.2667	23.0224
(5-161)	FINAL	6.8757	17.9955	0	1.5974	6.5212	15.6024	5.0163	2.217	14.5747	4.1844	12.3365	14.4019	-32.0071	-13.3912	-38.4229	-32.1379	-37.2183	-3.0758	-0.0022801	1.99E+00	6.65E-01	1.56E+01	5.18E+00	6.14E+01	2.04E+01	7.34E+01	2.44E+01	9.97E-01	12.0869	30.7028	16.7909	23.0759
(3-17)	FINAL	0.4455	-6.229	0	2.3026	2.3026	2.3026	0.9948	4.3385	0.037	3.3599	13.8155	13.8155	-10.524	-6.2208	-3.7455	-12.9096	-37.4157	-25.0846	-0.0022962	2.02E+00	6.75E-01	1.51E+01	5.04E+00	5.52E+01	1.84E+01	8.08E+01	2.69E+01	9.99E-01	27.3372	31.6404	27.4412	18.2771
(2-9)	FINAL	9.3541	-0.5703	0	2.3026	2.3026	2.3026	21.3547	1.4427	6.755	11.3093	13.8155	13.8155	-27.307	-13.0356	-16.449	-8.5154	-21.9833	-9.6522	-0.0023196	1.86E+00	6.20E-01	1.62E+01	5.40E+00	5.97E+01	1.99E+01	7.28E+01	2.41E+01	9.93E-01	4.0304	18.3018	4.964	12.8976
(2-8)	FINAL	11.3049	-0.9027	0	2.3026	2.3026	2.3026	21.6633	0.1701	6.7057	9.3781	13.8155	13.8155	-25.2122	-16.2357	-15.017	-11.5748	-18.0341	-5.703	-0.0023228	1.88E+00	6.26E-01	1.62E+01	5.40E+00	5.92E+01	1.98E+01	7.15E+01	2.38E+01	9.99E-01	4.1268	13.1033	2.1144	5.5566
(2-93)	FINAL	7.3545	4.5451	0	6.1648	4.9535	2.3026	5.151	1.1765	0.0111	13.4158	13.8155	13.8155	-5.7344	-14.5594	-6.873	-19.4062	-24.2286	-11.8975	-0.0023268	2.00E+00	6.65E-01	1.60E+01	5.32E+00	5.45E+01	1.83E+01	7.80E+01	2.60E+01	1.00E+00	25.8487	17.0237	21.9007	9.3675
(3-87)	FINAL	3.6483	-9.8867	0	0.4246	5.9719	2.3026	0.501	0.9137	10.0527	17.741	13.8155	13.8155	-24.9526	-12.8809	-7.577	-7.9683	-30.421	-18.0899	-0.0023275	1.97E+00	6.59E-01	1.57E+01	5.23E+00	6.19E+01	2.06E+01	7.28E+01	2.42E+01	9.97E-01	9.1167	21.1884	12.9573	12.566
(2-6)	FINAL	10.1355	-0.1389	0	2.3026	2.3026	2.3026	18.1649	1.7464	6.6029	5.9218	13.8155	13.8155	-25.2227	-16.1607	-15.5101	-11.3296	-20.3832	-8.0521	-0.0023811	1.90E+00	6.33E-01	1.60E+01	5.35E+00	5.77E+01	1.94E+01	7.56E+01	2.52E+01	1.00E+00	5.296	14.358	4.7342	8.9147
(1-42)	FINAL	4.9163	4.6709	0	1.336	3.2666	7.4852	18.2031	18.9294	13.372	5.9464	0.0656	15.1505	-8.1681	-3.2381	-63.9489	-9.8757	-74.7773	-14.4919	-0.0023976	2.02E+00	6.71E-01	1.51E+01	5.02E+00	5.77E+01	1.92E+01	7.46E+01	2.50E+01	1.01E+00	71.5255	76.4555	15.4993	69.5725
(5-930)	FINAL	14.7277	8.434	0	1.0406	2.9273	3.2364	8.7979	16.5255	4.1176	0.2659	13.8	13.8	-60.2901	-15.8565	-54.681	-15.1818	-56.6432	-16.2901	-0.002401	1.91E+00	6.39E-01	1.57E+01	5.22E+00	5.74E+01	1.90E+01	7.82E+01	2.59E+01	9.94E-01	11.0808	55.5144	10.3962	49.8954
(5-67)	FINAL	4.4914	3.8553	0	2.3026	2.3026	2.3026	10.8791	3.2366	0.8798	8.4715	13.8155	13.8155	-6.7613	-13.0408	-5.4039	-17.3879	-28.2343	-15.9032	-0.0024185	2.14E+00	7.16E-01	1.55E+01	5.16E+00	5.70E+01	1.90E+01	8.08E+01	2.69E+01	9.99E-01	25.9644	19.6849	26.6857	14.7017
(3-61)	FINAL	2.6841	-9.9964	0	4.2792	6.0999	2.3026	0.7048	1.0741	8.7598	10.7819	13.8155	13.8155	-20.8505	-14.4942	-8.5883	-8.8209	-32.8632	-20.5321	-0.0024285	1.92E+00	6.38E-01	1.61E+01	5.40E+00	5.97E+01	1.98E+01	7.22E+01	2.41E+01	1.00E+00	14.6968	21.0531	14.2785	14.0459
(2-5)	FINAL	7.5218	-2.6247	0	2.3026	2.3026	2.3026	13.556	0.1545	6.551	7.0639	13.8155	13.8155	-28.2383	-15.1493	-17.1516	-12.6284	-26.7262	-14.3951	-0.0024339	1.93E+00	6.45E-01	1.64E+01	5.46E+00	5.91E+01	1.96E+01	7.29E+01	2.44E+01	1.00E+00	6.0097	19.0987	6.9499	11.4731
(5-54)	FINAL	2.5221	0.5055	0	2.3026	2.3026	2.3026	5.3427	9.027	13.185	0.0572	13.8155	13.8155	-17.8965	-14.2046	-18.0142	-15.8867	-35.2013	-22.8702	-0.002445	2.01E+00	6.66E-01	1.63E+01	5.42E+00	5.62E+01	1.88E+01	7.90E+01	2.64E+01	1.00E+00	19.8269	23.5188	17.6926	19.8201
(5-922)	FINAL	6.9337	15.7209	0	0.1234	9.1953	15.3631	18.8629	4.3257	18.996	5.5164	6.2506	19.6222	-56.8718	-3.9828	-59.6995	-20.7249	-55.9622	-7.7065	-0.0024843	1.89E+00	6.27E-01	1.64E+01	5.48E+00	5.92E+01	1.98E+01	7.32E+01	2.43E+01	9.96E-01	6.0241	58.9131	11.9836	50.9582
(1-48)	FINAL	4.1211	4.674	0	2.5158	2.47	8.269	18.5004	15.1524	13.6795	6.1056	0.1463	16.175	-8.3272	-1.8487	-64.77	-9.8886	-74.9071	-13.8564	-0.0025137	2.03E+00	6.71E-01	1.51E+01	5.03E+00	5.70E+01	1.90E+01	7.75E+01	2.59E+01	1.00E+00	70.701	77.1795	14.8111	69.6925
(1-46)	FINAL	4.0233	4.5015	0	2.1307	2.899	8.0699	19.8254	18.9923	12.6066	5.7034	0.0352	12.7892	-10.469	-2.4073	-63.7094	-10.3667	-74.8512	-14.5064	-0.0025287	1.98E+00	6.54E-01	1.50E+01	5.01E+00	5.70E+01	1.90E+01	7.52E+01	2.52E+01	1.01E+00	68.4055	76.4672	15.6433	68.986
(2-36)	FINAL	2.1246	-3.8865	0	2.3026	2.3026	2.3026	1.4226	3.6437	7.8052	5.1634	13.8155	13.8155	-3.1064	-0.5965	-0.2649	-5.8433	-27.4029	-15.0718	-0.0025546	2.09E+00	6.99E-01	1.68E+01	5.61E+00	5.67E+01	1.89E+01	7.93E+01	2.63E+01	9.95E-01	26.4211	28.931	23.2515	17.6731
(4-258)	FINAL	1.8075	-11.3896	0	0.6925	0.3132	1.036	19.0246	19.2074	6.8682	7.0004	9.3898	3.1616	-25.5518	-10.2989	-12.1531	-10.0701	-26.5954	-6.7842	-0.0025559	1.98E+00	6.58E-01	1.61E+01	5.36E+00	5.59E+01	1.88E+01	7.44E+01	2.48E+01	1.00E+00	2.8511	18.104	3.0527	5.1357
(5-410)	FINAL	-1.7555	-4.303	0	7.6465	5.7568	5.235	7.6005	7.1576	4.1822	0.4695	13.8	13.8	-51.0838	-14.7106	-49.2202	-16.5095	-53.9344	-12.5777	-0.0026071	1.99E+00	6.59E-01	1.64E+01	5.44E+00	5.92E+01	1.97E+01	7.99E+01	2.68E+01	1.01E+00	1.0951	37.4683	0.4112	33.1219
(4-52)	FINAL	1.0529	0.6532	0	2.3026	2.3026	2.3026	14.0542	1.4886	0.1572	7.0801	13.8155	13.8155	-17.185	-14.8252	-12.897	-20.3428	-27.1957	-14.8646	-0.0026144	2.10E+00	7.04E-01	1.53E+01	5.10E+00	5.63E+01	1.88E+01	7.80E+01	2.60E+01	1.00E+00	11.0636	13.4234	14.9519	7.5061
(1-16)	FINAL	7.0424	3.6115	0	0.5105	2.204	0.4717	11.5648	8.3525	3.7616	0.1391	13.8	13.8	-32.2034	-17.4376	-28.8974	-15.9743	-40.5488	-20.1681	-0.002615	1.87E+00	6.24E-01	1.53E+01	5.12E+00	5.50E+01	1.83E+01	7.41E+01	2.46E+01	9.96E-01	15.3878	30.1536	15.2629	28.186
(1-919)	FINAL	-16.0426	11.1163	0	5.5357	5.5273	2.9041	5.9815	3.9019	19.1398	2.6992	5.0483	17.8623	-11.7646	-12.2542	-42.843	-47.273	-48.0984	-0.2732	-0.0026308	1.96E+00	6.48E-01	1.60E+01	5.31E+00	5.65E+01	1.89E+01	7.58E+01	2.54E+01	1.01E+00	20.2912	19.8016	16.3717	11.9417
(4-35)	FINAL	-5.1439	3.5053	0	1.1254	3.136	2.3026	6.6178	3.5134	4.7862	4.791	13.8155	13.8155	-16.2193	-0.2949	-22.956	-21.8568	-39.678	-27.3469	-0.0026453	1.88E+00	6.25E-01	1.65E+01	5.51E+00	6.29E+01	2.10E+01	7.43E+01	2.48E+01	1.00E+00	18.3148	34.2392	20.2273	21.3265
(5-12)	FINAL	11.4428	6.9317	0	2.3026	2.3026	2.3026	0.1135	17.9403	22.5526	17.0597	13.8155	13.8155	-17.8124	-8.4856	-13.3155	-8.6772	-13.1487	-0.8176	-0.0026514	2.15E+00	7.17E-01	1.53E+01	5.10E+00	5.69E+01	1.90E+01	7.93E+01	2.64E+01	9.99E-01	6.7791	16.1059	6.7649	11.4032
(1-52)	FINAL	-0.0367	-7.0737	0	8.2597	4.6178	8.9628	6.1439	0.577	21.0605	5.1873	13.8	13.8	-14.0549	-10.4888	-6.4073	-7.914	-36.1337	-5.3674	-0.0026554	1.97E+00	6.58E-01	1.57E+01	5.26E+00	5.29E+01	1.77E+01	7.98E+01	2.64E+01	9.92E-01	22.0421	25.6082	22.6527	21.146
(1-914)	FINAL	-12.2615	12.2027	0	5.778	6.2245	1.587	5.7988	3.3165	16.3269	4.2909	5.7259	18.2299	-11.5096	-12.8218	-39.257	-44.823	-45.7743	-0.6295	-0.0026733	2.00E+00	6.60E-01	1.62E+01	5.36E+00	5.58E+01	1.86E+01	7.40E+01	2.47E+01	1.00E+00	22.0032	20.691	18.72	13.154
(1-40)	FINAL	4.0421	4.5926	0	2.3722	3.18	9.8952	20.5948	20.189	12.9861	5.4644	0.081	15.0847	-15.0526	-2.6155	-64.2876	-10.4525	-74.8131	-14.4882	-0.0027147	2.03E+00	6.71E-01	1.52E+01	5.07E+00	5.88E+01	1.96E+01	7.87E+01	2.63E+01	1.00E+00	63.8026	76.2397	15.1181	68.9532
(5-872)	FINAL	-1.8232	13.2639	0	4.0641	4.1216	1.4075	6.1583	7.437	16.5021	9.6206	7.4189	14.331	-13.6924	-8.0733	-29.9835	-33.5386	-23.6974	-14.4899	-0.0027351	2.03E+00	6.71E-01	1.64E+01	5.47E+00	5.69E+01	1.90E+01	7.55E+01	2.52E+01	1.00E+00	8.1818	13.8009	6.9778	3.4227
(1-41)	FINAL	4.3764	5.9894	0	1.3604	4.1745	8.9451	20.6304	22.0176	12.6308	5.1893	0.117	15.8149	-9.9717	-2.7041	-64.8389	-10.5141	-74.8072	-13.6529	-0.0027352	2.02E+00	6.68E-01	1.48E+01	4.93E+00	5.76E+01	1.92E+01	7.72E+01	2.58E+01	1.00E+00	69.2119	76.4795	15.9577	70.2825
(4-78)	FINAL	-5.9268	1.6761	0	0.6478	3.3847	2.3026	6.6529	4.1241	2.0259	6.4352	13.8155	13.8155	-16.4301	-0.6809	-21.0463	-20.2257	-39.9581	-27.627	-0.0027454	1.86E+00	6.19E-01	1.64E+01	5.45E+00	6.24E+01	2.08E+01	7.29E+01	2.43E+01	1.00E+00	17.6012	33.3504	20.5879	21.4085
(1-43)	FINAL	4.8163	5.0793	0	1.9528	2.6899	9.078	20.8673	17.6917	13.4669	5.8825	0.0163	12.9413	-9.3938	-2.8182	-65.4873	-9.8083	-74.9959	-14.1336	-0.0027526	2.06E+00	6.82E-01	1.51E+01	5.02E+00	5.63E+01	1.88E+01	7.51E+01	2.51E+01	1.00E+00	70.4184	76.994	14.5879	70.2669
(2-41)	FINAL	2.6918	-2.1405	0	2.3026	2.3026	2.3026	14.4258	0.4526	0.1537	14.7446	13.8155	13.8155	-9.1153	-2.7977	-7.1655	-11.4657	-31.4125	-19.0814	-0.0027557	1.94E+00	6.45E-01	1.50E+01	5.00E+00	6.21E+01	2.07E+01	7.38E+01	2.45E+01	9.96E-01	24.989	31.3066	22.1065	17.8063
(1-14)	FINAL	2.2528	1.7741	0	2.3026	2.3026	2.3026	14.0407	1.6928	0.0229	1.7496	13.8155	13.8155	-17.1899	-1.0157	-16.7138	-11.0517	-32.8139	-20.4828	-0.0027787	1.93E+00	6.44E-01	1.48E+01	4.94E+00	6.06E+01	2.02E+01	7.22E+01	2.41E+01	1.00E+00	17.8768	34.051	17.8742	23.5363
(5-610)	FINAL	5.1371	7.8144	0	0.1599	8.0879	13.5055	6.89	8.1709	20.3493	14.2308	13.8	13.8	-22.0314	-0.6023	-20.8961	-10.3557	-55.9376	-8.979	-0.0027924	1.98E+00	6.62E-01	1.62E+01	5.40E+00	6.19E+01	2.05E+01	7.45E+01	2.47E+01	9.95E-01	39.0433	60.4724	42.8559	53.3963
(2-24)	FINAL	5.6099	5.6829	0	6.2755	5.2289	2.3026	1.9241	0.8008	4.0014	9.4331	13.8155	13.8155	-10.0795	-10.9645	-9.746	-19.9612	-22.8954	-10.5643	-0.002794	1.88E+00	6.26E-01	1.62E+01	5.39E+00	6.28E+01	2.08E+01	7.52E+01	2.51E+01	1.00E+00	18.4258	17.5408	18.8323	8.6171
(3-832)	FINAL	-0.9634	9.1792	0	1.6985	2.1288	14.6692	4.2695	0.0014	14.9	0.7315	14.7591	1.2442	-41.8952	-15.4934	-54.8868	-36.9875	-55.8241	-27.2491	-0.0028315	1.97E+00	6.54E-01	1.64E+01	5.47E+00	6.16E+01	2.05E+01	8.41E+01	2.80E+01	9.99E-01	12.9655	39.3673	10.1165	28.0158
(1-44)	FINAL	5.3504	5.667	0	1.4101	3.2977	10.3906	21.342	17.6757	14.5505	6.0796	0.3332	13.1844	-10.6636	-2.46	-64.2602	-9.7101	-74.8786	-13.7018	-0.0028459	2.07E+00	6.85E-01	1.48E+01	4.92E+00	5.55E+01	1.85E+01	7.46E+01	2.49E+01	1.00E+00	69.5654	77.769	16.2854	70.8355
(3-814)	FINAL	19.8547	13.7583	0	0.5171	8.3603	10.4891	7.7283	18.34	2.6241	0.8594	11.1588	17.3629	-31.0253	-5.7622	-17.5293	-14.9532	-29.7039	-6.2956	-0.0028502	1.95E+00	6.51E-01	1.64E+01	5.43E+00	5.73E+01	1.90E+01	7.53E+01	2.49E+01	9.92E-01	18.5333	43.7964	25.9329	28.509
(1-72)	FINAL	7.66	5.6488	0	2.3026	2.3026	2.3026	16.9823	1.9164	0.0226	11.7471	13.8155	13.8155	-7.1676	-8.7231	-4.8625	-19.1306	-17.2039	-4.8728	-0.0029179	1.93E+00	6.45E-01	1.58E+01	5.25E+00	5.77E+01	1.91E+01	7.99E+01	2.68E+01	1.01E+00	17.6963	16.1408	17.9902	3.7221
(4-253)	FINAL	0.6031	-12.1382	0	0.6368	0.5913	0.2051	17.279	21.428	6.8252	5.9226	12.5934	5.1864	-26.4842	-11.2872	-13.1679	-11.1186	-27.8072	-1.3081	-0.0029271	1.98E+00	6.65E-01	1.62E+01	5.43E+00	5.72E+01	1.92E+01	7.66E+01	2.54E+01	9.95E-01	1.9261	17.1231	2.5011	4.5504
(2-64)	FINAL	-1.025	4.7763	0	2.3026	2.3026	2.3026	5.6766	11.661	2.1173	11.231	13.8155	13.8155	-9.7886	-4.2842	-19.4083	-20.1394	-28.7174	-16.3863	-0.0029503	1.89E+00	6.24E-01	1.55E+01	5.17E+00	5.64E+01	1.89E+01	7.68E+01	2.57E+01	1.00E+00	17.9038	23.4082	14.0854	13.3543
(5-11)	FINAL	-7.7988	-18.6642	0	4.5583	3.7112	2.3026	5.818	1.0213	14.8565	6.4411	13.8155	13.8155	-11.3634	-7.3045	-3.0955	-3.1982	-23.5488	-11.2177	-0.0029951	2.00E+00	6.67E-01	1.62E+01	5.41E+00	5.61E+01	1.87E+01	7.57E+01	2.50E+01	9.91E-01	4.3866	8.4455	1.7891	1.6864
(4-853)	FINAL	15.7351	-6.3547	0	2.2991	1.3157	8.1952	6.6696	1.3204	3.8117	0.1398	19.172	10.4651	-32.252	-36.2914	-8.5733	-16.0194	-54.726	-23.9745	-0.0030061	1.87E+00	6.20E-01	1.55E+01	5.15E+00	5.70E+01	1.90E+01	7.78E+01	2.61E+01	1.01E+00	38.2091	34.1697	39.798	32.3519
(4-87)	FINAL	9.4913	4.0852	0	2.3026	2.3026	2.3026	5.9601	3.9933	16.5064	6.0674	13.8155	13.8155	-23.6871	-12.0205	-18.6247	-12.2447	-19.8658	-7.5347	-0.0030169	2.03E+00	6.75E-01	1.65E+01	5.52E+00	5.88E+01	1.97E+01	8.22E+01	2.72E+01	9.93E-01	5.67	17.3366	5.3263	11.7063
(5-71)	FINAL	0.2961	-4.4659	0	2.3026	2.3026	2.3026	12.9688	1.649	4.2478	4.8463	13.8155	13.8155	-18.49	-14.6512	-17.0883	-15.6389	-34.2756	-21.9445	-0.0030426	2.06E+00	6.91E-01	1.60E+01	5.36E+00	5.67E+01	1.90E+01	7.93E+01	2.63E+01	9.95E-01	16.0817	19.9205	12.7214	14.1708
(4-74)	FINAL	2.1535	-4.9445	0	2.3026	2.3026	2.3026	8.1077	4.0553	6.2274	5.1605	13.8155	13.8155	-27.3672	-14.6891	-13.6815	-10.9518	-32.2501	-19.919	-0.003082	2.05E+00	6.85E-01	1.58E+01	5.23E+00	5.60E+01	1.87E+01	7.57E+01	2.52E+01	9.99E-01	7.0364	19.7145	13.6241	16.3538
(1-749)	FINAL	18.7721	-19.5173	0	9.8426	6.8901	10.8883	15.142	2.5213	5.3461	1.9594	12.0207	17.0063	-51.8535	-49.2659	-13.7798	-15.0617	-35.4121	-17.4611	-0.0031017	2.03E+00	6.75E-01	1.65E+01	5.48E+00	5.69E+01	1.91E+01	7.55E+01	2.50E+01	9.93E-01	2.3307	4.9183	2.115	0.8331
(1-99)	FINAL	0.2032	-8.0345	0	2.3026	2.3026	2.3026	5.5189	4.4123	11.3876	0.1614	13.8155	13.8155	-13.6661	-13.7574	-2.8566	-6.728	-35.4599	-23.1288	-0.0031672	1.92E+00	6.35E-01	1.55E+01	5.15E+00	5.38E+01	1.80E+01	7.86E+01	2.63E+01	1.00E+00	21.997	21.9057	24.5688	20.6974
(4-859)	FINAL	13.6496	-10.7947	0	3.0529	1.7495	7.5619	7.1567	1.8486	3.7141	0.0842	19.9897	7.822	-31.3823	-36.2679	-5.3692	-16.907	-54.3466	-24.2336	-0.0031713	1.97E+00	6.54E-01	1.62E+01	5.37E+00	5.76E+01	1.93E+01	7.73E+01	2.59E+01	1.01E+00	36.6139	31.7283	38.1827	26.6449
(2-34)	FINAL	4.4159	-2.7937	0	2.3026	2.3026	2.3026	4.7149	9.3163	7.5783	7.6561	13.8155	13.8155	-4.4224	-2.2776	-1.2575	-3.7501	-23.8506	-11.5195	-0.0031714	1.96E+00	6.55E-01	1.58E+01	5.28E+00	5.41E+01	1.81E+01	7.94E+01	2.63E+01	9.94E-01	23.8441	25.9889	19.7994	17.3068
(4-75)	FINAL	5.9119	-3.2395	0	2.3026	2.3026	2.3026	10.6858	2.2811	6.1657	7.3428	13.8155	13.8155	-22.8393	-16.188	-13.523	-8.7918	-32.7926	-20.4615	-0.003226	2.06E+00	6.93E-01	1.69E+01	5.60E+00	5.83E+01	1.94E+01	7.61E+01	2.54E+01	1.00E+00	15.8652	22.5165	16.0301	20.7613
(5-42)	FINAL	-5.9828	-16.7669	0	5.316	2.1	2.3026	4.4361	2.6178	13.2024	0.371	13.8155	13.8155	-15.9794	-15.3632	-6.8059	-6.8314	-25.3828	-13.0517	-0.0032942	2.01E+00	6.73E-01	1.62E+01	5.41E+00	5.51E+01	1.84E+01	7.67E+01	2.53E+01	9.90E-01	3.4206	4.0368	1.81	1.7845
(5-17)	FINAL	16.4445	3.1258	0	2.3026	2.3026	2.3026	11.3716	10.0773	6.0821	5.9644	13.8155	13.8155	-25.7274	-19.8966	-8.637	-10.7798	-18.3881	-6.057	-0.0032949	2.10E+00	7.04E-01	1.69E+01	5.62E+00	5.46E+01	1.83E+01	7.92E+01	2.64E+01	1.00E+00	9.1052	14.936	12.8769	10.7341
(1-747)	FINAL	19.9808	-18.617	0	8.7019	7.6161	8.3715	19.7564	2.5558	4.6299	0.9465	12.2654	15.172	-52.9709	-50.3455	-14.4191	-15.9941	-36.5764	-19.5755	-0.0034721	1.90E+00	6.35E-01	1.59E+01	5.31E+00	5.95E+01	2.00E+01	8.22E+01	2.74E+01	1.00E+00	3.5863	6.2117	3.5403	1.9653
(1-18)	FINAL	7.9841	2.5473	0	0.5001	4.0986	3.5562	11.5679	9.8875	3.6495	0.095	13.8	13.8	-33.0479	-19.8517	-26.7928	-15.9224	-42.7682	-20.1587	-0.0034759	1.97E+00	6.57E-01	1.59E+01	5.30E+00	5.47E+01	1.81E+01	7.23E+01	2.39E+01	9.92E-01	17.7044	30.9006	18.5227	29.3931
(2-63)	FINAL	-1.5448	1.5437	0	2.3026	2.3026	2.3026	5.8772	8.0606	2.3061	11.5493	13.8155	13.8155	-10.6631	-7.5869	-14.0525	-20.4133	-32.9259	-20.5948	-0.0034799	1.96E+00	6.51E-01	1.60E+01	5.35E+00	5.72E+01	1.92E+01	7.72E+01	2.59E+01	1.01E+00	20.718	23.7942	20.4171	14.0563
(5-32)	FINAL	-1.3624	-11.1738	0	5.5495	3.0971	2.3026	6.1061	0.5502	15.652	0.0509	13.8155	13.8155	-20.285	-11.9474	-11.0114	-0.0319	-32.853	-20.5219	-0.0035046	1.89E+00	6.27E-01	1.61E+01	5.33E+00	6.01E+01	2.00E+01	7.54E+01	2.49E+01	9.91E-01	11.2056	19.5432	10.6678	21.6473
(5-931)	FINAL	13.574	9.8827	0	1.7648	2.1076	3.3795	9.9177	17.0724	3.6399	0.0012	13.8	13.8	-61.7008	-17.5651	-58.0211	-16.0128	-60.2278	-14.9347	-0.0035318	1.94E+00	6.53E-01	1.58E+01	5.28E+00	5.54E+01	1.85E+01	7.41E+01	2.49E+01	1.01E+00	12.101	56.2367	12.0894	54.0977
(1-35)	FINAL	6.748	-0.9568	0	2.3026	2.3026	2.3026	14.2505	7.2389	0.6534	2.4975	13.8155	13.8155	-10.3135	-9.7953	-1.7705	-13.8096	-31.1628	-18.8317	-0.0035338	2.14E+00	7.14E-01	1.50E+01	5.01E+00	5.34E+01	1.78E+01	7.84E+01	2.62E+01	1.00E+00	27.5973	28.1155	28.4355	16.3964
(3-86)	FINAL	12.3897	5.7998	0	2.3026	2.3026	2.3026	4.4164	0.7877	12.7717	5.1038	13.8155	13.8155	-12.1444	-14.7443	-5.4285	-14.9975	-19.2485	-6.9174	-0.0035406	2.08E+00	6.94E-01	1.63E+01	5.44E+00	5.23E+01	1.74E+01	8.10E+01	2.69E+01	9.96E-01	19.4938	16.8939	19.6198	10.0508
(1-34)	FINAL	4.9402	-0.274	0	2.3026	2.3026	2.3026	16.3499	2.9106	5.749	7.0576	13.8155	13.8155	-11.9746	-14.1902	-2.6863	-9.5175	-28.5375	-16.2064	-0.0035681	2.09E+00	6.98E-01	1.67E+01	5.58E+00	5.83E+01	1.94E+01	7.72E+01	2.55E+01	9.91E-01	21.5031	19.2875	25.5772	18.746
(2-76)	FINAL	3.9471	3.5188	0	8.8615	5.9055	2.3026	9.0167	1.7753	2.6146	11.3382	13.8155	13.8155	-10.0817	-14.5545	-9.1079	-17.5989	-19.0949	-6.7638	-0.0036012	1.82E+00	6.09E-01	1.51E+01	5.05E+00	5.69E+01	1.88E+01	7.78E+01	2.60E+01	1.00E+00	12.9603	8.4875	13.5058	5.0148
(4-71)	FINAL	8.4063	-2.4713	0	2.3026	2.3026	2.3026	7.5545	0.5876	6.1672	6.3323	13.8155	13.8155	-25.8427	-19.0746	-13.1507	-9.5814	-32.4326	-20.1015	-0.0037162	2.02E+00	6.78E-01	1.65E+01	5.44E+00	5.74E+01	1.92E+01	7.63E+01	2.55E+01	1.00E+00	14.9962	21.7643	16.8106	20.3799
(4-76)	FINAL	9.3076	-1.884	0	2.3026	2.3026	2.3026	10.1867	1.0339	6.1566	5.541	13.8155	13.8155	-28.6167	-20.2925	-14.1505	-10.3131	-31.3456	-19.0145	-0.0037358	2.00E+00	6.68E-01	1.62E+01	5.37E+00	5.60E+01	1.88E+01	7.45E+01	2.50E+01	1.01E+00	12.0365	20.3607	15.3111	19.1485
(1-38)	FINAL	5.7317	0.9421	0	2.3026	2.3026	2.3026	13.5111	3.5759	5.7549	4.3171	13.8155	13.8155	-12.9268	-15.1266	-2.2715	-11.4686	-27.6307	-15.2996	-0.0038129	2.06E+00	6.81E-01	1.65E+01	5.48E+00	6.01E+01	2.00E+01	8.27E+01	2.76E+01	1.00E+00	20.4356	18.2358	26.3013	17.1042
(2-65)	FINAL	-1.5836	3.7801	0	2.3026	2.3026	2.3026	6.1722	10.9739	6.5536	9.8318	13.8155	13.8155	-12.8624	-4.7466	-18.2462	-19.7247	-30.008	-17.6769	-0.0038212	1.99E+00	6.60E-01	1.61E+01	5.41E+00	5.72E+01	1.92E+01	7.66E+01	2.57E+01	1.01E+00	15.562	23.6778	15.5419	14.0634
(5-418)	FINAL	0.8774	-2.5128	0	7.9812	6.1984	6.5274	5.5628	6.5069	4.3256	0.4785	13.8	13.8	-52.0805	-15.6671	-49.519	-16.6008	-52.298	-10.7101	-0.0038554	1.99E+00	6.66E-01	1.61E+01	5.37E+00	5.47E+01	1.82E+01	7.21E+01	2.39E+01	9.94E-01	1.0949	37.5083	0.2662	33.1844
(2-39)	FINAL	4.207	-2.8505	0	2.3026	2.3026	2.3026	3.2874	6.492	8.125	10.642	13.8155	13.8155	-4.2841	-2.0003	-0.6737	-2.5194	-22.7924	-10.4613	-0.003904	1.98E+00	6.64E-01	1.63E+01	5.45E+00	5.85E+01	1.96E+01	8.41E+01	2.79E+01	9.95E-01	22.7153	24.9991	19.2682	17.4225
(1-748)	FINAL	19.3941	-19.4118	0	9.6348	6.6973	11.4618	17.6144	7.1369	5.4982	2.1576	12.5908	16.9126	-53.0847	-49.199	-14.8309	-14.8827	-35.8392	-20.9175	-0.0039771	2.02E+00	6.73E-01	1.63E+01	5.45E+00	5.62E+01	1.89E+01	7.45E+01	2.46E+01	9.91E-01	2.1486	6.0343	1.5965	1.5447
(5-619)	FINAL	6.0115	8.0753	0	4.3889	8.2705	15.7248	6.9487	6.5871	19.2636	15.9579	13.8	13.8	-22.3597	-1.3521	-22.2434	-11.5883	-59.6871	-8.1997	-0.0040001	1.84E+00	6.14E-01	1.63E+01	5.42E+00	6.08E+01	2.02E+01	7.21E+01	2.39E+01	9.94E-01	43.3389	64.3465	45.519	56.1741
(1-39)	FINAL	7.0058	-1.4503	0	2.3026	2.3026	2.3026	12.8019	5.1322	6.1023	3.5467	13.8155	13.8155	-7.0423	-6.3313	-0.1247	-7.2158	-26.3592	-14.0281	-0.004016	2.05E+00	6.83E-01	1.63E+01	5.42E+00	5.40E+01	1.80E+01	8.63E+01	2.87E+01	9.98E-01	26.3227	27.0337	24.7842	17.6931
(3-785)	FINAL	-13.7371	-4.0025	0	3.2074	4.0188	8.9824	6.1435	10.9294	4.6394	16.4126	19.4097	18.2477	-13.0748	-4.8967	-27.8878	-25.0136	-65.9725	-9.1041	-0.0042132	2.06E+00	6.80E-01	1.67E+01	5.57E+00	5.85E+01	1.96E+01	7.81E+01	2.61E+01	1.00E+00	39.1606	47.3387	34.0822	36.9564
(3-833)	FINAL	0.0774	9.2461	0	0.812	0.1589	14.6984	3.9896	0.0482	20.7148	2.181	15.0372	2.1908	-41.1935	-15.8233	-56.0303	-37.3092	-57.1956	-28.1854	-0.0042754	2.09E+00	6.92E-01	1.69E+01	5.61E+00	5.80E+01	1.92E+01	7.61E+01	2.52E+01	9.93E-01	16.0795	41.4497	10.4114	29.1325
(3-16)	FINAL	-3.4219	-18.258	0	1.6336	5.0893	2.3026	0.0428	0.204	13.2203	18.4431	13.8155	13.8155	-21.4631	-15.0354	-6.8096	-9.4373	-40.3534	-28.0223	-0.0042793	2.12E+00	7.07E-01	1.44E+01	4.81E+00	5.56E+01	1.86E+01	7.74E+01	2.58E+01	1.00E+00	15.4684	21.8961	15.2858	12.6581
(2-38)	FINAL	1.7018	-5.1702	0	2.3026	2.3026	2.3026	0.5187	8.9096	8.1132	6.8502	13.8155	13.8155	-3.816	-0.4656	-0.1583	-4.1451	-26.8739	-14.5428	-0.0044833	1.98E+00	6.63E-01	1.61E+01	5.41E+00	5.70E+01	1.91E+01	8.09E+01	2.67E+01	9.90E-01	24.7597	28.1101	21.5454	17.5586
(1-80)	FINAL	6.0248	9.5801	0	2.3026	2.3026	2.3026	1.1561	8.3841	7.3198	9.179	13.8155	13.8155	-9.9038	-5.7938	-14.9656	-21.9376	-14.5537	-2.2226	-0.0044863	1.96E+00	6.52E-01	1.55E+01	5.21E+00	5.76E+01	1.93E+01	7.93E+01	2.66E+01	1.01E+00	10.6747	14.7847	9.1682	2.1962
(2-75)	FINAL	0.5072	-0.9051	0	2.3026	2.3026	2.3026	0.7059	0.0795	0.6307	9.1705	13.8155	13.8155	-5.5355	-16.2783	-6.1396	-20.7529	-26.3195	-13.9884	-0.0045115	2.04E+00	6.72E-01	1.63E+01	5.42E+00	5.70E+01	1.91E+01	7.62E+01	2.55E+01	1.00E+00	21.2912	10.5484	19.2748	4.6615
(4-251)	FINAL	-1.8921	-15.4356	0	0.9311	0.3384	1.5123	15.6004	20.0438	6.7685	4.9625	10.4993	5.2876	-23.5421	-12.4892	-9.9781	-12.031	-27.6296	-4.0065	-0.0045264	1.92E+00	6.38E-01	1.59E+01	5.30E+00	5.86E+01	1.97E+01	8.00E+01	2.65E+01	9.94E-01	2.1954	13.2483	2.2159	0.163
(4-20)	FINAL	11.5172	6.045	0	2.3026	2.3026	2.3026	21.119	4.6994	0.5508	9.1503	13.8155	13.8155	-11.4637	-8.1726	-10.7984	-15.2863	-19.2718	-6.9407	-0.0045961	1.98E+00	6.55E-01	1.55E+01	5.15E+00	6.10E+01	2.03E+01	8.07E+01	2.71E+01	1.01E+00	19.3253	22.6164	14.5184	10.0305
(2-30)	FINAL	5.4891	-1.1491	0	2.3026	2.3026	2.3026	0.6145	9.198	8.7211	5.1558	13.8155	13.8155	-3.8992	-1.9678	-1.4784	-5.5359	-24.586	-12.2549	-0.0046843	1.93E+00	6.46E-01	1.59E+01	5.31E+00	5.72E+01	1.91E+01	8.13E+01	2.68E+01	9.89E-01	26.1759	28.1073	21.9585	17.901
(5-517)	FINAL	-19.742	4.2938	0	3.9936	8.0535	2.1113	4.0115	0.0704	10.2168	10.9892	8.9831	4.2932	-29.1238	-15.8365	-50.2745	-46.3726	-53.1088	-35.8174	-0.004772	2.04E+00	6.76E-01	1.64E+01	5.43E+00	5.52E+01	1.83E+01	7.23E+01	2.39E+01	9.92E-01	4.243	17.5303	7.1281	11.03
(3-3)	FINAL	1.2828	-6.7437	0	0.291	9.5939	2.3026	6.5543	2.2572	6.2822	4.7577	13.8155	13.8155	-27.8436	-14.5486	-10.1494	-11.3007	-33.4336	-21.1025	-0.0047848	2.10E+00	7.04E-01	1.55E+01	5.15E+00	5.61E+01	1.88E+01	7.71E+01	2.55E+01	9.92E-01	6.8728	20.1678	16.5405	15.3892
(1-589)	FINAL	-16.6681	6.6366	0	0.1528	7.2814	14.3455	5.907	2.5218	9.3439	7.6913	15.2045	12.4745	-12.8863	-12.9268	-30.0823	-43.6951	-38.028	-9.1886	-0.0049084	1.81E+00	6.00E-01	1.52E+01	5.03E+00	5.74E+01	1.90E+01	7.84E+01	2.60E+01	9.95E-01	8.4736	8.4331	14.5823	0.9695
(4-20)	FINAL	-5.4508	3.3922	0	2.3788	4.3954	2.3026	6.6433	5.4527	4.8643	1.4674	13.8155	13.8155	-14.767	-0.2424	-21.2126	-19.6777	-37.3496	-25.0185	-0.004958	1.82E+00	6.05E-01	1.67E+01	5.55E+00	6.40E+01	2.13E+01	7.29E+01	2.43E+01	1.00E+00	17.1318	31.6564	19.5292	21.0641
(3-8)	FINAL	1.5138	-7.7437	0	0.1984	3.3145	2.3026	4.5475	0.5514	10.8832	0.0075	13.8155	13.8155	-21.9202	-15.2189	-9.0057	-7.6393	-35.2835	-22.9524	-0.004966	2.04E+00	6.79E-01	1.61E+01	5.35E+00	5.20E+01	1.75E+01	8.15E+01	2.72E+01	1.00E+00	14.8771	21.5784	18.5341	19.9005
(2-707)	FINAL	7.9401	-10.6248	0	9.4163	10.0198	15.088	1.062	7.4455	4.1245	0.4087	16.8926	17.7591	-65.3912	-31.3403	-46.7605	-16.196	-63.5496	-25.9457	-0.0049708	2.00E+00	6.67E-01	1.62E+01	5.44E+00	5.56E+01	1.87E+01	7.32E+01	2.43E+01	9.96E-01	6.0985	40.1494	6.1643	36.7288
(1-911)	FINAL	-17.9531	9.7668	0	3.4825	4.4811	4.0886	1.1213	5.466	18.6424	0.057	7.0233	19.8468	-9.5009	-10.0908	-42.7032	-48.1119	-47.1884	-0.6461	-0.0050554	1.93E+00	6.35E-01	1.57E+01	5.24E+00	5.70E+01	1.91E+01	7.75E+01	2.60E+01	1.01E+00	19.7344	19.1445	14.252	8.8433
(3-81)	FINAL	4.369	-8.139	0	1.2061	7.1193	2.3026	1.0922	0.647	9.5252	13.032	13.8155	13.8155	-23.9144	-14.5456	-10.9228	-9.478	-30.3067	-17.9756	-0.0051355	1.90E+00	6.30E-01	1.58E+01	5.27E+00	6.19E+01	2.05E+01	6.94E+01	2.30E+01	9.94E-01	10.7613	20.1301	11.2449	12.6897
(2-937)	FINAL	-8.7752	17.927	0	0.0449	7.8659	11.4973	4.263	0.2084	17.5921	0.8486	6.1727	1.3916	-47.2593	-15.6276	-67.1195	-48.9356	-63.5604	-11.6685	-0.0053148	1.94E+00	6.42E-01	1.60E+01	5.29E+00	5.80E+01	1.92E+01	7.88E+01	2.60E+01	9.90E-01	7.5259	39.1576	14.3679	32.5518
(2-48)	FINAL	5.0538	5.1482	0	8.5608	2.1175	2.3026	7.6872	0.4591	0.387	6.9718	13.8155	13.8155	-9.3958	-6.3538	-9.1992	-14.7467	-26.0123	-13.6812	-0.0056185	2.18E+00	7.28E-01	1.51E+01	5.01E+00	5.56E+01	1.84E+01	7.66E+01	2.54E+01	9.95E-01	21.6703	24.7123	21.9613	16.4138
(5-70)	FINAL	4.6214	2.7151	0	2.3026	2.3026	2.3026	13.0981	2.2562	0.0147	7.0324	13.8155	13.8155	-25.1148	-13.2749	-24.4519	-19.4217	-31.4751	-19.144	-0.0056688	2.14E+00	7.16E-01	1.51E+01	4.99E+00	5.43E+01	1.80E+01	7.56E+01	2.51E+01	9.96E-01	10.9817	22.8216	9.7383	14.7685
(5-812)	FINAL	-19.3192	-4.0261	0	9.381	8.8233	5.6829	4.0296	0.2357	9.1893	4.3528	4.1575	8.4872	-19.3008	-15.8324	-34.6013	-35.7389	-40.438	-23.5662	-0.0056835	2.10E+00	7.04E-01	1.67E+01	5.60E+00	5.50E+01	1.84E+01	7.15E+01	2.38E+01	9.99E-01	1.818	5.2864	1.8106	0.673
(1-53)	FINAL	-1.4465	-8.2089	0	5.9143	6.1972	16.2159	6.2163	0.9073	22.2617	8.9357	13.8	13.8	-14.2713	-11.2364	-6.1045	-11.0937	-38.764	-8.0365	-0.0057281	1.84E+00	6.14E-01	1.69E+01	5.67E+00	6.37E+01	2.13E+01	7.32E+01	2.42E+01	9.92E-01	23.0462	26.0811	24.4506	19.4614
(5-727)	FINAL	-5.133	14.4986	0	8.1877	8.4545	8.0628	3.9276	0.058	15.9274	2.6275	13.8	13.8	-50.7373	-15.9492	-69.8307	-40.7413	-55.9654	-17.5037	-0.0058195	2.02E+00	6.79E-01	1.61E+01	5.42E+00	5.37E+01	1.80E+01	7.00E+01	2.34E+01	1.00E+00	0.0951	34.8832	0.6333	29.7227
(1-58)	FINAL	-3.2991	-11.1797	0	7.5607	1.0522	15.4483	6.216	1.2131	21.4202	5.7086	13.8	13.8	-12.3292	-9.8718	-4.6687	-4.6649	-34.5289	-7.0278	-0.0059799	1.76E+00	5.87E-01	1.50E+01	5.02E+00	5.64E+01	1.90E+01	7.25E+01	2.41E+01	9.97E-01	18.9006	21.358	18.6805	18.6843
(5-819)	FINAL	-19.3962	-2.0261	0	10.1533	9.0487	5.1938	3.959	0.1307	5.8594	5.0451	6.3227	11.602	-17.6152	-15.9909	-35.0524	-37.448	-40.5939	-24.2553	-0.0059896	1.99E+00	6.68E-01	1.60E+01	5.35E+00	5.40E+01	1.79E+01	7.09E+01	2.34E+01	9.90E-01	3.5825	5.2068	3.5154	1.1198
(5-79)	FINAL	1.0874	-1.987	0	2.3026	2.3026	2.3026	11.0116	1.8707	3.4843	11.6497	13.8155	13.8155	-21.1578	-14.391	-19.9334	-16.468	-32.8625	-20.5314	-0.0059949	1.98E+00	6.65E-01	1.43E+01	4.78E+00	5.46E+01	1.81E+01	8.10E+01	2.68E+01	9.93E-01	12.7921	19.5589	10.9421	14.4075
(2-384)	FINAL	17.2155	-0.9664	0	4.3218	2.7683	5.8326	11.5939	17.8879	5.5455	14.9652	4.9738	0.0464	-40.5954	-29.3804	-20.8406	-15.3004	-49.5277	-2.1072	-0.0062454	1.87E+00	6.22E-01	1.53E+01	5.06E+00	5.62E+01	1.89E+01	7.89E+01	2.63E+01	1.00E+00	26.1478	37.3628	27.7207	33.2609
(1-744)	FINAL	19.6064	-19.6119	0	9.4312	7.2634	9.2172	16.0786	5.2668	5.5558	2.2322	11.8489	18.0191	-54.914	-49.6177	-15.8666	-14.8794	-35.8423	-21.7826	-0.0063201	1.91E+00	6.33E-01	1.54E+01	5.12E+00	5.28E+01	1.78E+01	6.98E+01	2.32E+01	9.97E-01	0.5347	5.831	0.3638	1.351
(2-68)	FINAL	1.806	0.0703	0	10.1193	5.5997	2.3026	5.1471	2.0166	7.1717	6.3755	13.8155	13.8155	-10.4258	-12.8278	-7.683	-15.7384	-22.8308	-10.4997	-0.0063602	1.93E+00	6.49E-01	1.61E+01	5.38E+00	5.99E+01	1.97E+01	7.97E+01	2.67E+01	1.01E+00	14.211	11.809	15.2181	7.1627
(1-12)	FINAL	1.1764	1.3616	0	2.3026	2.3026	2.3026	9.7452	2.1645	1.0641	15.2304	13.8155	13.8155	-17.4912	-1.8569	-14.3602	-11.1247	-31.0889	-18.7578	-0.0063979	1.87E+00	6.22E-01	1.61E+01	5.35E+00	6.53E+01	2.17E+01	6.96E+01	2.31E+01	9.96E-01	14.7741	30.4084	18.0903	21.3258
(3-94)	FINAL	1.5417	-6.3571	0	2.4053	5.7567	2.3026	4.0607	1.4788	11.9435	0.0219	13.8155	13.8155	-22.3411	-15.8594	-11.0269	-9.6985	-33.4788	-21.1477	-0.0064502	1.93E+00	6.42E-01	1.53E+01	5.10E+00	5.07E+01	1.71E+01	8.01E+01	2.67E+01	1.00E+00	12.6794	19.1611	16.0948	17.4232
(1-15)	FINAL	5.6914	1.6134	0	1.7807	5.2236	2.11	11.0996	6.982	3.7119	0.1387	13.8	13.8	-33.4906	-18.0435	-29.5931	-16.0125	-45.0292	-20.1833	-0.006578	1.93E+00	6.48E-01	1.56E+01	5.23E+00	5.40E+01	1.79E+01	7.16E+01	2.36E+01	9.89E-01	17.23	32.6771	17.0495	30.6301
(2-703)	FINAL	7.003	-9.0509	0	8.3817	8.4233	14.6538	1.0374	6.5162	3.8208	0.1894	14.8909	16.0235	-59.2983	-29.5542	-43.6517	-16.0159	-63.0258	-26.1273	-0.0066501	2.19E+00	7.29E-01	1.77E+01	5.89E+00	5.99E+01	2.01E+01	7.84E+01	2.62E+01	1.00E+00	10.7305	40.4746	10.3232	37.959
(1-12)	FINAL	8.8156	2.2553	0	3.3973	5.5665	4.5398	12.2777	7.7768	3.6953	0.0776	13.8	13.8	-32.3884	-20.3991	-26.2086	-16.0134	-43.8127	-19.0409	-0.0069311	2.02E+00	6.80E-01	1.64E+01	5.53E+00	5.79E+01	1.93E+01	7.75E+01	2.57E+01	9.95E-01	20.2399	32.2292	19.8594	30.0546
(3-78)	FINAL	0.7272	-7.9639	0	1.4661	4.6673	2.3026	4.9158	2.502	14.1862	0.0128	13.8155	13.8155	-22.0429	-14.7424	-10.6967	-8.4019	-35.0809	-22.7498	-0.0070044	2.02E+00	6.66E-01	1.62E+01	5.36E+00	5.47E+01	1.82E+01	7.34E+01	2.47E+01	1.01E+00	13.7652	21.0657	16.4203	18.7151
(2-931)	FINAL	-8.9724	16.556	0	0.0129	7.5585	10.1402	4.1091	0.0051	19.0597	0.1639	6.1545	1.3429	-50.3813	-15.8374	-68.9392	-47.8616	-61.448	-10.61	-0.0070488	1.88E+00	6.24E-01	1.54E+01	5.11E+00	5.52E+01	1.83E+01	7.44E+01	2.46E+01	9.92E-01	2.0943	36.6382	9.0648	30.1424
(4-80)	FINAL	8.4191	7.7401	0	2.3026	2.3026	2.3026	6.5689	4.9634	10.5472	12.9725	13.8155	13.8155	-23.6899	-8.6228	-21.3559	-12.524	-16.2825	-3.9514	-0.0070872	1.85E+00	6.16E-01	1.53E+01	5.12E+00	5.63E+01	1.90E+01	7.82E+01	2.59E+01	9.94E-01	1.0117	16.0788	2.6667	11.4986
(1-51)	FINAL	-3.0282	-9.6409	0	7.7137	5.6727	10.3354	6.1797	0.1776	22.4442	10.459	13.8	13.8	-13.8925	-9.9633	-5.6911	-9.1544	-35.7608	-5.8229	-0.0073968	1.93E+00	6.41E-01	1.57E+01	5.20E+00	5.52E+01	1.86E+01	8.90E+01	2.97E+01	1.00E+00	18.8401	22.7693	20.4288	16.9655
(1-13)	FINAL	8.1459	3.0193	0	0.6572	2.5483	4.5452	13.5428	11.8816	3.9424	0.1766	13.8	13.8	-32.0633	-18.8591	-27.2337	-15.8242	-45.6481	-20.8983	-0.0074622	1.84E+00	6.18E-01	1.55E+01	5.18E+00	5.94E+01	1.97E+01	8.30E+01	2.74E+01	9.90E-01	21.7307	34.9349	21.4337	32.8432
(2-704)	FINAL	8.1273	-9.316	0	8.9531	10.1228	15.02	1.1078	4.048	3.6193	0.0515	15.9489	16.9727	-62.3142	-31.0071	-44.9486	-16.5098	-62.6092	-25.627	-0.007596	2.13E+00	7.10E-01	1.68E+01	5.62E+00	5.34E+01	1.79E+01	6.80E+01	2.26E+01	9.97E-01	8.4223	39.7294	8.3446	36.7834
(1-37)	FINAL	5.5664	-0.2623	0	2.3026	2.3026	2.3026	12.925	3.8043	6.1527	6.8218	13.8155	13.8155	-13.2689	-14.0737	-6.1968	-9.4324	-28.1479	-15.8168	-0.0077889	2.13E+00	7.06E-01	1.76E+01	5.92E+00	5.88E+01	1.96E+01	7.51E+01	2.49E+01	9.95E-01	20.4454	19.6406	21.6888	18.4532
(3-40)	FINAL	-5.1747	-6.343	0	2.3026	2.3026	2.3026	13.2827	4.0779	5.8629	0.6917	13.8155	13.8155	-15.4768	-3.0466	-11.3463	-4.3122	-34.4302	-22.0991	-0.0078368	1.89E+00	6.23E-01	1.60E+01	5.30E+00	6.10E+01	2.05E+01	7.61E+01	2.52E+01	9.93E-01	13.7787	26.2089	16.7409	23.775
(3-72)	FINAL	6.7276	-2.4947	0	2.0705	4.6092	2.3026	3.5795	1.9574	11.0359	0.0914	13.8155	13.8155	-19.0066	-16.3085	-8.648	-11.3513	-29.8469	-17.5158	-0.0079177	2.08E+00	6.88E-01	1.61E+01	5.34E+00	5.08E+01	1.70E+01	8.42E+01	2.81E+01	1.00E+00	17.5679	20.266	18.7042	16.0009
(5-85)	FINAL	-3.8549	-5.7439	0	3.6892	5.2174	2.3026	16.8674	5.0132	1.9292	12.5755	13.8155	13.8155	-11.1319	-0.0168	-7.7099	-9.8724	-32.0756	-19.7445	-0.0083219	1.94E+00	6.47E-01	1.57E+01	5.23E+00	6.33E+01	2.09E+01	6.73E+01	2.22E+01	9.90E-01	17.0888	28.2039	18.6218	16.4593
(2-17)	FINAL	5.8979	0.416	0	3.3816	2.945	2.3026	8.8367	2.4608	5.125	14.6585	13.8155	13.8155	-11.8149	-13.9468	-3.5525	-9.012	-28.2758	-15.9447	-0.0085916	1.91E+00	6.34E-01	1.45E+01	4.79E+00	5.85E+01	1.95E+01	8.67E+01	2.92E+01	1.01E+00	22.3588	20.2269	25.1393	19.6798
(1-588)	FINAL	-13.54	6.6356	0	0.2486	6.6121	14.6383	6.1331	4.741	9.2274	9.6119	13.4259	10.8002	-17.035	-10.8726	-32.5143	-39.1803	-39.9821	-8.4887	-0.008719	2.04E+00	6.69E-01	1.65E+01	5.47E+00	5.78E+01	1.92E+01	7.54E+01	2.51E+01	9.99E-01	9.4071	15.5695	14.1034	7.4374
(5-11)	FINAL	19.3038	5.6497	0	2.3026	2.3026	2.3026	12.2595	9.5974	1.8945	15.5573	13.8155	13.8155	-27.2869	-19.9031	-6.941	-6.3155	-13.7497	-1.4186	-0.0090222	2.18E+00	7.23E-01	1.43E+01	4.82E+00	5.52E+01	1.85E+01	7.90E+01	2.62E+01	9.95E-01	5.7666	13.1504	12.4584	13.0839
(5-617)	FINAL	5.1553	7.0055	0	2.6011	9.0648	15.5485	6.9395	8.0528	19.8563	15.9947	13.8	13.8	-22.1185	-1.2416	-21.7415	-9.7586	-55.0591	-7.6597	-0.0090338	1.86E+00	6.17E-01	1.64E+01	5.43E+00	5.99E+01	1.98E+01	6.99E+01	2.31E+01	9.91E-01	38.0959	58.9728	40.3231	52.306
(5-95)	FINAL	-8.054	-15.5544	0	7.7851	3.1878	2.3026	6.1425	5.1973	14.5327	9.3435	13.8155	13.8155	-12.0573	-6.1976	-4.565	-3.1543	-20.7925	-8.4614	-0.0091049	1.81E+00	6.10E-01	1.50E+01	5.05E+00	5.56E+01	1.87E+01	8.40E+01	2.81E+01	1.00E+00	0.6812	6.5409	0.6731	2.0838
(4-772)	FINAL	2.4526	19.4635	0	6.5042	8.246	10.1308	5.5572	0.2006	20.2261	4.2193	6.8635	3.3402	-48.8464	-8.0688	-64.9621	-32.7402	-51.6282	-17.1437	-0.0091505	1.98E+00	6.56E-01	1.61E+01	5.37E+00	5.67E+01	1.91E+01	8.11E+01	2.66E+01	9.84E-01	5.2344	46.012	6.1296	38.3515
(5-614)	FINAL	4.0347	5.9071	0	1.4757	8.1426	16.3712	6.9829	7.6833	17.9915	15.6556	13.8	13.8	-21.0018	-0.3582	-19.8028	-8.9345	-59.3591	-6.7927	-0.0092426	1.80E+00	6.02E-01	1.70E+01	5.67E+00	6.43E+01	2.13E+01	7.20E+01	2.38E+01	9.92E-01	42.392	63.0356	45.4634	56.3317
(5-938)	FINAL	13.7571	10.7911	0	1.7971	2.9768	5.5175	11.0044	18.7178	3.9233	0.2981	13.8	13.8	-58.2633	-16.4543	-55.615	-15.7696	-57.1285	-13.6158	-0.0093045	1.91E+00	6.43E-01	1.52E+01	5.05E+00	5.29E+01	1.74E+01	7.17E+01	2.38E+01	9.96E-01	12.6223	54.4313	12.3046	52.15
(1-88)	FINAL	12.0917	4.4634	0	2.3026	2.3026	2.3026	4.8602	11.4224	19.0794	8.4695	13.8155	13.8155	-8.9488	-5.0821	-8.6107	-8.5567	-16.8854	-4.5543	-0.0093085	1.91E+00	6.37E-01	1.42E+01	4.72E+00	5.05E+01	1.67E+01	8.24E+01	2.76E+01	1.00E+00	20.0283	23.895	12.7381	12.7921
(2-46)	FINAL	5.8933	3.6823	0	8.1589	1.7507	2.3026	5.7066	0.0301	0.1457	6.7448	13.8155	13.8155	-7.4945	-5.1936	-5.376	-12.0836	-23.9841	-11.653	-0.0094857	2.01E+00	6.69E-01	1.47E+01	4.89E+00	5.14E+01	1.70E+01	8.24E+01	2.72E+01	9.90E-01	22.3829	24.6838	22.2904	15.5828
(4-667)	FINAL	19.9759	1.8075	0	9.0679	4.3837	4.2912	8.7722	17.611	6.2237	5.7197	14.3813	16.1622	-37.4825	-26.1092	-19.0322	-11.184	-53.7902	-4.6804	-0.0094876	2.04E+00	6.81E-01	1.58E+01	5.21E+00	5.31E+01	1.79E+01	7.86E+01	2.61E+01	9.96E-01	36.2836	47.6569	36.5655	44.4137
(5-57)	FINAL	2.2758	2.1634	0	2.3026	2.3026	2.3026	5.0476	14.5567	16.3766	0.4435	13.8155	13.8155	-10.4189	-13.0527	-8.0324	-15.3589	-34.2398	-21.9087	-0.0101159	1.90E+00	6.37E-01	1.57E+01	5.22E+00	5.70E+01	1.87E+01	8.20E+01	2.76E+01	1.01E+00	26.0967	23.4629	28.3708	21.0443
(3-4)	FINAL	4.5685	-13.1087	0	2.3026	2.3026	2.3026	0.0178	0.5453	20.0996	17.7122	13.8155	13.8155	-24.3145	-12.796	-7.1938	-7.6499	-24.0256	-11.6945	-0.0102213	2.11E+00	6.93E-01	1.48E+01	4.95E+00	5.34E+01	1.78E+01	7.33E+01	2.45E+01	1.00E+00	4.2796	15.7981	3.7231	3.267
(4-661)	FINAL	19.3028	1.6352	0	9.32	3.6071	5.0046	5.9242	19.5284	6.2379	5.2058	16.665	14.448	-34.5523	-26.0462	-16.8736	-11.6337	-52.7194	-6.1595	-0.0103082	1.99E+00	6.72E-01	1.58E+01	5.21E+00	5.58E+01	1.88E+01	8.32E+01	2.75E+01	9.92E-01	37.4699	45.976	37.481	42.7209
(5-51)	FINAL	0.9604	-0.9604	0	2.3026	2.3026	2.3026	5.1355	10.1025	16.8464	0.3074	13.8155	13.8155	-19.3917	-14.5233	-13.8157	-15.5106	-35.3866	-23.0555	-0.0105141	2.10E+00	7.08E-01	1.62E+01	5.42E+00	5.21E+01	1.72E+01	8.54E+01	2.85E+01	1.00E+00	16.9553	21.8237	20.6105	18.9156
(2-382)	FINAL	15.1681	-1.5187	0	2.1347	3.956	10.3951	11.1837	19.7725	6.0026	14.0495	4.7478	0.2027	-39.7022	-26.9836	-18.9277	-14.6118	-50.4054	-3.575	-0.0105143	2.05E+00	6.90E-01	1.70E+01	5.58E+00	5.70E+01	1.91E+01	7.63E+01	2.52E+01	9.91E-01	25.8713	38.5899	29.959	34.2749
(5-615)	FINAL	5.0606	8.4401	0	0.2877	8.5032	16.2831	6.9416	8.4788	19.1465	14.3467	13.8	13.8	-23.2283	-0.0816	-21.2517	-10.248	-56.449	-6.3673	-0.0105765	1.91E+00	6.42E-01	1.75E+01	5.84E+00	6.04E+01	1.99E+01	6.72E+01	2.22E+01	9.91E-01	38.2813	61.428	43.6374	54.6411
(3-2)	FINAL	-2.3781	-7.665	0	2.7305	8.2018	2.3026	9.9147	0.8594	6.0957	5.4501	13.8155	13.8155	-22.0336	-15.7417	-12.3768	-11.0698	-36.1239	-23.7928	-0.0110805	2.03E+00	6.80E-01	1.69E+01	5.54E+00	6.15E+01	2.05E+01	8.14E+01	2.70E+01	9.95E-01	11.7122	18.0041	16.0821	17.3891
(2-935)	FINAL	-11.1713	13.6742	0	0.1581	8.4058	7.5877	4.1683	0.0349	16.6353	3.1463	9.3039	2.4963	-52.5572	-15.7302	-69.6428	-46.8272	-66.6003	-9.6995	-0.0110881	1.95E+00	6.45E-01	1.59E+01	5.24E+00	5.52E+01	1.82E+01	7.35E+01	2.42E+01	9.88E-01	2.8718	39.6988	10.6317	33.4473
(5-16)	FINAL	14.6751	4.4646	0	2.3026	2.3026	2.3026	3.7618	16.7239	5.6287	2.8577	13.8155	13.8155	-24.6704	-18.5437	-9.1278	-13.7889	-20.2335	-7.9024	-0.011755	1.95E+00	6.39E-01	1.54E+01	5.21E+00	5.49E+01	1.82E+01	8.09E+01	2.68E+01	9.94E-01	10.2382	16.3649	15.5703	10.9092
(5-802)	FINAL	-10.8361	6.9947	0	0.0047	0.2849	12.6048	3.7826	0.1192	5.9879	12.8843	13.8	13.8	-19.713	-15.9424	-36.8555	-46.9395	-73.2266	-38.6257	-0.0119203	2.34E+00	7.81E-01	1.80E+01	6.01E+00	5.47E+01	1.82E+01	6.86E+01	2.29E+01	1.00E+00	42.6775	46.4481	43.3658	33.2818
(2-76)	FINAL	1.3011	-3.1161	0	2.3026	2.3026	2.3026	0.794	0.0354	0.0148	11.5282	13.8155	13.8155	-1.1447	-16.2034	-5.121	-19.9596	-25.7332	-13.4021	-0.0119362	1.96E+00	6.40E-01	1.54E+01	5.16E+00	5.55E+01	1.87E+01	7.54E+01	2.50E+01	9.95E-01	25.8896	10.8309	17.4961	2.6575
(1-17)	FINAL	7.9301	1.875	0	5.3242	6.8525	2.7693	13.1134	6.6018	3.5829	0.008	13.8	13.8	-36.3483	-20.5059	-29.7792	-16.0767	-44.5545	-18.6535	-0.0120761	1.90E+00	6.38E-01	1.53E+01	5.12E+00	5.21E+01	1.72E+01	6.85E+01	2.26E+01	9.90E-01	16.1363	31.9787	16.6503	30.3528
(5-657)	FINAL	13.8586	8.102	0	6.748	0.5636	12.2784	0.4476	12.6029	6.4987	0.1744	13.8	13.8	-33.9181	-9.8063	-28.5714	-15.6066	-59.2854	-2.8581	-0.0123013	2.18E+00	7.33E-01	1.48E+01	4.95E+00	5.52E+01	1.85E+01	8.79E+01	2.91E+01	9.93E-01	39.2259	63.3377	38.816	51.7808
(4-664)	FINAL	19.658	2.3331	0	9.4189	1.5203	4.2939	8.3864	16.2192	6.1956	6.4516	12.6905	16.7527	-35.5181	-24.4552	-17.8632	-10.3299	-52.5289	-4.4708	-0.0123789	2.05E+00	6.85E-01	1.52E+01	5.05E+00	5.32E+01	1.80E+01	8.38E+01	2.76E+01	9.88E-01	36.6688	47.7317	36.9988	44.5321
(2-383)	FINAL	17.7815	-1.5501	0	3.2461	3.0498	4.6569	10.9465	20.7628	5.8317	14.9582	4.6153	0.0738	-41.4094	-30.1155	-19.6999	-14.839	-52.0905	-3.6743	-0.0125124	2.02E+00	6.81E-01	1.62E+01	5.35E+00	5.18E+01	1.73E+01	6.76E+01	2.25E+01	9.99E-01	28.4626	39.7565	30.8405	35.7014
(4-662)	FINAL	19.6766	1.6575	0	9.5939	4.0924	2.395	8.1442	14.4041	6.2209	5.6201	15.4949	15.5618	-34.2795	-25.8322	-16.5626	-11.2698	-52.1636	-5.8313	-0.0126383	2.08E+00	6.91E-01	1.62E+01	5.34E+00	5.49E+01	1.86E+01	8.00E+01	2.66E+01	9.98E-01	37.5607	46.008	37.2585	42.5513
(1-20)	FINAL	5.4312	6.9596	0	2.3026	2.3026	2.3026	6.1154	6.8203	4.6101	0.3143	13.8155	13.8155	-10.6741	-11.647	-4.84	-15.9036	-24.8569	-12.5258	-0.0128055	2.01E+00	6.73E-01	1.67E+01	5.54E+00	5.81E+01	1.90E+01	7.21E+01	2.43E+01	1.01E+00	19.614	18.6411	26.9765	15.9129
(4-669)	FINAL	19.3715	1.6323	0	9.9897	5.0841	7.1195	5.456	17.1741	6.2764	5.4623	13.5994	18.113	-35.303	-25.908	-17.6588	-11.4673	-55.3272	-4.6573	-0.0128614	1.94E+00	6.50E-01	1.52E+01	5.01E+00	5.23E+01	1.77E+01	7.72E+01	2.56E+01	9.95E-01	39.3957	48.7907	39.3007	45.4922
(4-663)	FINAL	17.9528	1.6715	0	9.8009	6.6029	5.2971	6.5741	18.7552	6.2658	5.4145	12.9899	15.889	-34.545	-24.4719	-18.303	-11.5071	-55.3821	-4.0827	-0.0135072	1.95E+00	6.55E-01	1.53E+01	5.06E+00	5.27E+01	1.79E+01	7.80E+01	2.59E+01	9.96E-01	38.7899	48.863	38.7506	45.5465
(2-389)	FINAL	18.198	-1.4972	0	1.6818	4.4328	7.5943	9.5487	15.0301	5.8744	14.9821	4.5983	0.1371	-41.6976	-30.4032	-19.6297	-14.8096	-52.5219	-2.2393	-0.0137825	2.03E+00	6.86E-01	1.64E+01	5.41E+00	5.24E+01	1.76E+01	6.85E+01	2.26E+01	9.90E-01	29.0223	40.3167	31.395	36.2151
(1-917)	FINAL	-15.1287	11.9062	0	4.2725	4.8627	1.714	2.1826	6.9658	16.932	5.4497	5.1117	12.1581	-9.3207	-8.8857	-41.5444	-45.5298	-45.3314	-3.8503	-0.0138983	1.99E+00	6.49E-01	1.58E+01	5.28E+00	5.51E+01	1.85E+01	7.34E+01	2.46E+01	1.01E+00	20.882	21.317	15.6932	11.7078
(1-82)	FINAL	9.7667	7.8783	0	2.3026	2.3026	2.3026	6.3859	0.8027	18.3074	5.6198	13.8155	13.8155	-10.0017	-0.172	-9.9946	-12.8683	-18.8803	-6.5492	-0.0139582	1.72E+00	5.73E-01	1.51E+01	5.04E+00	5.99E+01	1.99E+01	8.25E+01	2.70E+01	9.82E-01	18.6453	28.475	16.764	13.8903
(2-709)	FINAL	-1.6312	-0.0074	0	2.9041	7.9892	15.2979	4.3192	0.055	0.2933	4.4925	14.0957	17.6908	-53.0681	-15.6207	-50.5622	-22.9056	-63.4947	-22.4146	-0.0141794	1.93E+00	6.40E-01	1.59E+01	5.26E+00	5.68E+01	1.86E+01	7.48E+01	2.45E+01	9.83E-01	8.7954	46.2428	12.9251	40.5817
(3-830)	FINAL	0.4855	9.5463	0	1.3661	0.5182	15.22	3.7017	0.121	20.3549	1.5688	13.7026	5.1928	-40.7479	-16.0731	-54.5698	-36.9102	-54.5032	-26.7399	-0.0147102	2.17E+00	7.21E-01	1.68E+01	5.57E+00	5.05E+01	1.68E+01	6.27E+01	2.08E+01	9.95E-01	14.2408	38.9156	9.4797	27.1393
(2-932)	FINAL	-9.3364	17.0468	0	0.1884	8.4478	10.2918	4.1179	0.1715	20.7168	2.1842	8.799	7.613	-50.6654	-15.6846	-69.1269	-48.2889	-65.0239	-11.236	-0.0157877	2.12E+00	7.02E-01	1.67E+01	5.53E+00	5.36E+01	1.77E+01	6.87E+01	2.26E+01	9.87E-01	5.0221	40.0029	12.9438	33.7818
(2-381)	FINAL	15.3398	-1.3646	0	1.7827	5.4264	8.0995	13.4632	18.1484	5.7294	15.6802	4.8867	0.1354	-39.8504	-28.3158	-19.9033	-14.8285	-51.8674	-0.3802	-0.0161791	2.10E+00	7.06E-01	1.70E+01	5.55E+00	5.63E+01	1.89E+01	7.49E+01	2.48E+01	9.93E-01	27.3568	38.8914	30.5995	35.6743
(3-836)	FINAL	-2.3506	8.2121	0	0.3079	0.2894	15.0667	4.0108	0.0234	18.8843	2.3368	15.7247	0.6576	-39.5289	-15.7491	-56.0394	-38.3888	-56.7963	-31.2437	-0.0162131	1.94E+00	6.40E-01	1.54E+01	5.10E+00	5.05E+01	1.67E+01	6.49E+01	2.14E+01	9.89E-01	14.9168	38.6966	8.969	26.6196
(2-385)	FINAL	16.384	-1.7	0	2.6197	4.2041	8.2737	12.7787	20.6326	5.9677	14.2821	4.695	0.0377	-39.8022	-29.1087	-20.5473	-14.5873	-47.4921	-3.7652	-0.0162529	2.02E+00	6.88E-01	1.68E+01	5.55E+00	5.68E+01	1.91E+01	7.60E+01	2.53E+01	9.99E-01	24.0739	34.7674	25.2448	31.2048
(1-915)	FINAL	-15.089	12.4841	0	4.6452	5.2208	0.1812	1.4399	7.2634	17.5246	3.6779	2.5416	15.9728	-9.3881	-8.6315	-41.7282	-45.4919	-50.0753	-2.661	-0.0164441	2.08E+00	6.83E-01	1.62E+01	5.44E+00	5.41E+01	1.82E+01	7.06E+01	2.38E+01	1.01E+00	25.5982	26.3548	20.8312	17.0675
(3-903)	FINAL	2.7212	2.4257	0	7.5588	7.1072	5.1287	11.3975	0.264	19.309	2.8039	2.1937	9.0905	-0.7105	-15.5728	-13.2146	-20.2052	-24.3247	-4.602	-0.0166478	1.98E+00	6.48E-01	1.54E+01	5.08E+00	5.23E+01	1.76E+01	7.04E+01	2.36E+01	1.01E+00	26.3354	11.4731	13.5358	6.5452
(5-939)	FINAL	13.1642	7.4403	0	4.8848	6.292	4.6307	11.0241	19.0404	3.7113	0.0704	13.8	13.8	-62.1684	-14.8214	-56.4652	-15.8889	-57.7645	-15.0121	-0.0171086	2.00E+00	6.78E-01	1.56E+01	5.23E+00	5.01E+01	1.67E+01	6.44E+01	2.15E+01	1.00E+00	8.7603	56.1073	8.7396	49.3159
(1-529)	FINAL	6.4029	14.2886	0	0.044	7.0853	14.0433	14.3201	1.2763	20.8266	5.3577	5.3682	9.4746	-5.35	-13.9341	-57.47	-28.349	-48.1093	-2.9899	-0.0172023	1.99E+00	6.55E-01	1.61E+01	5.31E+00	5.68E+01	1.87E+01	7.82E+01	2.57E+01	9.86E-01	49.1622	40.5781	4.9279	34.0489
(1-55)	FINAL	-4.2415	-10.6216	0	8.6182	3.8697	10.586	6.1357	0.4124	19.5478	9.8042	13.8	13.8	-13.4122	-10.7801	-5.8835	-9.4626	-36.0774	-8.584	-0.0175032	1.90E+00	6.29E-01	1.47E+01	4.89E+00	4.74E+01	1.60E+01	8.31E+01	2.76E+01	9.96E-01	18.4237	21.0558	19.5723	15.9932
(1-54)	FINAL	-1.6979	-8.2417	0	8.2453	6.8597	11.5336	6.2134	0.3448	19.9166	8.9988	13.8	13.8	-13.6898	-10.5291	-6.0081	-9.9682	-36.7232	-9.1374	-0.0178302	1.82E+00	6.06E-01	1.46E+01	4.88E+00	5.08E+01	1.73E+01	8.19E+01	2.71E+01	9.93E-01	21.3355	24.4962	22.4734	18.5133
(2-936)	FINAL	-9.3583	16.6441	0	0.2045	8.0774	10.2204	4.1505	0.21	17.6164	3.4926	7.1161	0.4456	-51.882	-15.7564	-69.5084	-47.6934	-63.505	-9.2307	-0.0189401	1.94E+00	6.41E-01	1.56E+01	5.14E+00	5.26E+01	1.73E+01	6.89E+01	2.26E+01	9.84E-01	2.2647	38.3903	10.6407	32.4557
(5-650)	FINAL	19.8682	8.666	0	6.3926	2.0162	10.2703	15.777	11.8826	5.9685	0.0832	13.8	13.8	-35.2795	-10.903	-24.3057	-12.1689	-58.1471	-2.1159	-0.019799	2.06E+00	6.91E-01	1.53E+01	5.12E+00	4.51E+01	1.50E+01	8.42E+01	2.77E+01	9.87E-01	42.7358	67.1123	42.5074	54.6442
(1-59)	FINAL	-2.8124	-8.9823	0	8.7538	3.7514	12.487	5.9094	0.0615	18.6049	10.5584	13.8	13.8	-14.3899	-12.5484	-7.0286	-0.1403	-37.3995	-1.5159	-0.0200281	2.02E+00	6.66E-01	1.56E+01	5.18E+00	5.05E+01	1.69E+01	9.97E+01	3.31E+01	9.96E-01	20.1972	22.0387	21.3886	28.2769
(5-659)	FINAL	20.5816	8.16	0	7.0054	1.9404	10.6124	10.4568	9.9349	5.3262	1.5187	13.8	13.8	-39.9955	-9.8458	-27.7819	-14.1113	-60.2959	-1.5648	-0.0203612	1.99E+00	6.70E-01	1.49E+01	5.02E+00	5.42E+01	1.81E+01	8.77E+01	2.86E+01	9.78E-01	40.882	71.0317	40.674	54.3446
(5-654)	FINAL	18.9103	8.3462	0	6.5207	4.2335	9.8336	7.9186	9.3852	6.0103	0.0539	13.8	13.8	-37.5818	-11.6561	-27.5734	-12.1393	-55.3543	-2.5612	-0.0208642	2.00E+00	6.71E-01	1.51E+01	5.06E+00	4.61E+01	1.54E+01	8.57E+01	2.81E+01	9.84E-01	36.6828	62.6085	36.1271	51.5612
(4-530)	FINAL	-0.0007	6.3482	0	1.7826	3.3463	6.1759	16.0035	0.0011	11.8686	13.7659	0.2	3.0781	-46.1781	-12.3442	-52.8837	-23.9018	-48.2382	-18.789	-0.0219185	2.09E+00	6.89E-01	1.62E+01	5.39E+00	5.10E+01	1.72E+01	6.52E+01	2.20E+01	1.01E+00	2.0594	35.8933	1.7027	30.6846
(4-257)	FINAL	-0.2694	-13.9649	0	3.3727	0.4467	0.9681	20.1089	18.0852	6.9166	6.6629	11.3546	8.2592	-24.7817	-11.5427	-12.4548	-10.3313	-28.0804	-4.0721	-0.0232711	1.88E+00	6.35E-01	1.56E+01	5.15E+00	5.81E+01	1.98E+01	7.98E+01	2.63E+01	9.89E-01	3.0293	16.2683	1.6607	3.7842
(2-380)	FINAL	16.325	-1.96	0	2.3335	5.6828	8.2157	13.2471	19.2006	6.2066	15.3819	4.6565	0.0441	-41.4792	-29.128	-19.8885	-14.3179	-49.786	-4.3274	-0.0237737	1.92E+00	6.54E-01	1.62E+01	5.32E+00	5.61E+01	1.89E+01	7.58E+01	2.51E+01	9.93E-01	24.6318	36.983	27.9375	33.5081
(5-729)	FINAL	-8.3789	12.5778	0	8.5511	8.9914	6.7818	3.9178	0.0142	16.7095	5.8313	13.8	13.8	-50.9655	-15.9429	-70.7893	-41.9822	-60.4481	-18.288	-0.0238561	2.09E+00	6.98E-01	1.59E+01	5.32E+00	4.77E+01	1.58E+01	5.97E+01	1.97E+01	9.90E-01	1.1037	36.1263	2.2366	31.0437
(2-934)	FINAL	-8.3198	16.5484	0	0.2288	8.4422	8.8407	4.445	0.2324	15.7047	0.9637	8.5917	0.748	-52.0769	-15.5124	-68.5181	-46.6046	-62.6887	-9.1428	-0.0242273	1.78E+00	5.89E-01	1.44E+01	4.76E+00	4.95E+01	1.63E+01	6.55E+01	2.15E+01	9.85E-01	2.292	38.8565	10.719	32.6325
(5-809)	FINAL	-7.9363	9.5011	0	0.003	0.5516	14.5084	3.6263	0.2525	10.4579	9.9892	13.8	13.8	-21.1594	-16.2403	-37.5218	-46.1091	-74.6273	-31.86	-0.024476	2.09E+00	6.96E-01	1.59E+01	5.30E+00	4.66E+01	1.55E+01	5.76E+01	1.92E+01	1.00E+00	45.5316	50.4507	46.6066	38.0193
(4-250)	FINAL	-0.7596	-15.1237	0	2.5965	0.1048	0.5004	18.6635	22.6117	6.9663	7.1543	10.8896	9.2023	-24.4628	-11.09	-11.3731	-9.9126	-28.6713	-4.555	-0.0251701	1.81E+00	5.99E-01	1.49E+01	4.89E+00	5.46E+01	1.86E+01	7.43E+01	2.45E+01	9.89E-01	3.4489	16.8217	2.1745	3.635
(2-388)	FINAL	17.4433	-1.9244	0	2.1089	4.6525	6.2618	14.4964	19.3745	6.0042	15.2886	4.5248	0.1998	-42.3977	-30.3399	-19.6302	-14.3078	-49.0653	-4.3369	-0.0253053	2.32E+00	7.83E-01	1.83E+01	5.99E+00	5.42E+01	1.82E+01	6.84E+01	2.27E+01	9.96E-01	24.1109	36.1687	27.5107	32.8331
(4-259)	FINAL	-2.1531	-15.7762	0	3.3154	0.4557	2.3541	21.4217	21.7854	7.0019	6.8388	9.3048	7.541	-24.143	-11.3428	-11.7664	-10.1217	-29.3254	-2.6099	-0.0260871	1.74E+00	5.88E-01	1.47E+01	4.87E+00	5.80E+01	1.98E+01	8.22E+01	2.72E+01	9.93E-01	3.0293	15.8295	1.7828	3.4275
(4-254)	FINAL	-0.5389	-13.6536	0	4.1047	1.5827	1.785	18.3485	17.7335	6.9165	7.3955	11.0287	5.6096	-21.6451	-10.7524	-12.2262	-9.6167	-27.6346	-4.1519	-0.0261554	1.91E+00	6.43E-01	1.58E+01	5.23E+00	5.77E+01	1.98E+01	7.86E+01	2.59E+01	9.89E-01	5.4506	16.3433	1.7548	4.3643
(5-658)	FINAL	20.0021	8.1421	0	7.1179	1.918	11.5446	15.0114	9.7159	5.4053	1.2928	13.8	13.8	-37.4997	-9.2513	-26.1093	-13.8408	-60.3634	-1.6516	-0.026767	2.11E+00	7.09E-01	1.49E+01	5.00E+00	5.04E+01	1.68E+01	9.10E+01	2.96E+01	9.76E-01	42.8658	71.1142	42.3962	54.6647
(2-387)	FINAL	16.4165	-2.0611	0	3.2931	5.7801	7.8431	11.8994	21.0796	6.1851	13.6372	4.7356	0.0175	-42.4269	-29.7054	-19.007	-14.2397	-49.7464	-4.8529	-0.0282654	1.93E+00	6.59E-01	1.62E+01	5.30E+00	5.56E+01	1.86E+01	7.49E+01	2.48E+01	9.93E-01	23.736	36.4575	28.6783	33.4456
(5-72)	FINAL	-9.1956	-17.6032	0	9.5408	0.9593	2.3026	2.6213	0.0123	13.8114	0.0416	13.8155	13.8155	-14.8929	-17.0362	-7.0364	-8.4918	-28.988	-16.6569	-0.0284881	2.29E+00	7.72E-01	1.58E+01	5.33E+00	4.28E+01	1.42E+01	7.53E+01	2.49E+01	9.92E-01	4.8995	2.7562	4.3484	2.893
(3-837)	FINAL	1.3973	13.4039	0	0.2008	0.1476	15.6166	3.8176	0.0427	15.8287	0.7629	14.8748	0.4824	-39.5044	-15.8236	-57.7069	-40.6575	-54.8796	-27.6173	-0.0315478	2.44E+00	8.11E-01	1.82E+01	6.04E+00	4.99E+01	1.65E+01	5.95E+01	1.97E+01	9.93E-01	16.7725	40.4533	10.5766	27.626
(5-656)	FINAL	19.5523	8.2194	0	7.1581	0.3299	10.3682	12.4661	11.6656	5.2664	0.6553	13.8	13.8	-36.2643	-8.9776	-25.0205	-14.1611	-60.9434	-3.4949	-0.0340177	2.03E+00	6.86E-01	1.43E+01	4.80E+00	4.77E+01	1.60E+01	9.32E+01	3.04E+01	9.79E-01	44.2314	71.5181	44.1423	55.0017
(2-930)	FINAL	-6.1161	18.8021	0	0.1511	8.8185	12.9414	4.0456	0.203	16.3878	4.7068	7.8357	5.2351	-51.9729	-15.8961	-68.5892	-46.6503	-65.2478	-10.0018	-0.038657	1.90E+00	6.26E-01	1.49E+01	4.91E+00	4.74E+01	1.56E+01	6.05E+01	1.99E+01	9.87E-01	7.1588	43.2356	15.4607	37.3996
(5-655)	FINAL	17.7673	7.1959	0	7.966	0.0737	14.9976	11.358	11.0904	5.5797	1.3446	13.8	13.8	-36.9298	-11.9621	-26.5552	-13.7683	-61.0214	-1.2636	-0.0403783	1.86E+00	6.29E-01	1.42E+01	4.79E+00	5.72E+01	1.91E+01	1.05E+02	3.41E+01	9.74E-01	41.8589	66.8266	41.6621	54.449
(5-611)	FINAL	4.1619	6.5289	0	0.9352	9.075	16.6089	6.919	6.3825	18.4725	16.2989	13.8	13.8	-24.1402	-1.9928	-21.5507	-10.393	-56.8635	-5.8794	-0.0405583	1.94E+00	6.50E-01	1.81E+01	6.00E+00	5.63E+01	1.84E+01	5.94E+01	1.93E+01	9.75E-01	36.8852	59.0326	41.8417	52.9994
(1-57)	FINAL	-3.6799	-9.9884	0	8.8704	2.1451	13.5949	5.9017	0.1867	22.3285	11.3743	13.8	13.8	-14.2289	-12.9645	-6.948	-0.3826	-34.7424	-3.1169	-0.0491737	1.81E+00	5.97E-01	1.42E+01	4.69E+00	4.66E+01	1.60E+01	9.34E+01	3.13E+01	1.01E+00	16.8336	18.098	17.806	24.3714
(4-532)	FINAL	-0.0082	6.1829	0	0.1401	1.2688	7.948	15.4742	0.071	8.9011	15.5314	0.008	0.8597	-45.8243	-7.9497	-51.887	-24.2496	-48.7468	-19.1767	-0.0559435	1.86E+00	6.05E-01	1.51E+01	4.98E+00	5.43E+01	1.84E+01	7.43E+01	2.57E+01	1.04E+00	2.9143	40.7889	3.0427	30.6801
(2-939)	FINAL	-10.1665	16.807	0	0.3957	8.8749	7.2632	3.6336	0.0774	17.8309	0.1567	8.2091	0.834	-51.3499	-16.1657	-69.9236	-48.6368	-62.0148	-11.8512	-0.057362	2.24E+00	7.36E-01	1.68E+01	5.52E+00	4.82E+01	1.58E+01	5.93E+01	1.94E+01	9.81E-01	0.4984	35.6826	8.8982	30.185
(3-838)	FINAL	0.3088	10.1491	0	2.2714	1.941	15.6396	3.5842	0.069	21.9834	1.7868	13.8597	4.9833	-44.5908	-16.2274	-55.8154	-36.7675	-57.8452	-26.751	-0.0593422	2.07E+00	6.90E-01	1.52E+01	5.08E+00	4.11E+01	1.37E+01	4.92E+01	1.64E+01	1.00E+00	13.5632	41.9266	12.1789	31.2268
(2-933)	FINAL	-7.1212	16.2272	0	0.2565	8.8961	11.2103	3.4826	0.0044	18.1634	2.0621	8.695	3.5587	-52.8243	-16.2123	-67.6642	-45.1712	-64.0821	-11.7505	-0.0633473	2.48E+00	8.16E-01	1.80E+01	5.92E+00	4.82E+01	1.58E+01	5.79E+01	1.89E+01	9.79E-01	4.1366	40.7486	12.6451	35.1381
(2-702)	FINAL	-0.5215	1.7945	0	3.1306	7.7961	15.2853	3.4206	0.1135	2.3689	6.1858	14.6006	17.6546	-54.9854	-16.266	-52.678	-24.3648	-64.8874	-21.8503	-0.0734717	2.47E+00	8.15E-01	1.74E+01	5.72E+00	4.31E+01	1.42E+01	5.04E+01	1.66E+01	9.88E-01	9.3805	48.0999	14.0039	42.3171
(2-708)	FINAL	6.2806	-4.5905	0	7.4259	8.4492	14.1419	0.6427	2.1093	3.4487	0.2003	15.6495	17.7961	-57.3117	-24.6964	-47.0451	-16.231	-63.3399	-23.9333	-0.0735642	2.21E+00	7.55E-01	1.63E+01	5.49E+00	4.47E+01	1.47E+01	5.42E+01	1.76E+01	9.74E-01	12.3088	44.9241	11.7043	42.5184
(5-419)	FINAL	-0.3172	-5.9949	0	3.0874	5.1502	4.6162	6.24	4.2842	11.2206	0.0159	13.8	13.8	-54.4836	-9.7277	-50.0009	-16.5079	-56.5525	-10.2928	-0.0761525	1.86E+00	6.41E-01	1.51E+01	5.20E+00	5.24E+01	1.79E+01	7.13E+01	2.33E+01	9.80E-01	1.7517	46.5076	0.5567	34.0497
(5-616)	FINAL	2.3353	3.3621	0	3.6063	8.8205	14.8605	6.2151	11.0454	18.5348	14.695	13.8	13.8	-23.0986	-4.7093	-19.4714	-11.4535	-58.9599	-1.3149	-0.0768456	2.68E+00	9.14E-01	1.67E+01	5.71E+00	5.63E+01	1.83E+01	7.32E+01	2.38E+01	9.75E-01	38.1966	56.5859	42.8506	50.8685
(1-77)	FINAL	5.6186	1.91	0	2.3026	2.3026	2.3026	19.0024	7.4586	0.0099	22.5711	13.8155	13.8155	-1.3654	-8.9811	-8.0337	-15.4495	-18.9895	-6.6584	-0.0819011	2.41E+00	7.68E-01	1.31E+01	4.42E+00	4.72E+01	1.60E+01	6.52E+01	2.17E+01	9.98E-01	23.2427	15.627	12.8658	5.45
(5-804)	FINAL	-8.5625	10.3719	0	0.2417	0.3156	14.2743	2.958	0.0754	13.875	13.5199	13.8	13.8	-18.5967	-16.5611	-37.2023	-48.9457	-72.5881	-31.6489	-0.1029628	2.94E+00	9.79E-01	1.89E+01	6.30E+00	4.13E+01	1.38E+01	4.68E+01	1.56E+01	1.00E+00	45.4289	47.4645	45.7577	34.0143
(5-413)	FINAL	0.8386	-4.4937	0	4.9238	6.3864	6.4092	6.2463	2.6789	11.9829	0.0581	13.8	13.8	-52.9709	-6.3001	-48.077	-16.2131	-54.063	-10.787	-0.1033059	1.86E+00	6.40E-01	1.49E+01	5.13E+00	5.02E+01	1.72E+01	6.82E+01	2.21E+01	9.72E-01	1.9307	48.6015	1.4923	33.3562
(1-586)	FINAL	-12.5959	6.4038	0	0.4412	7.6461	16.3267	5.7716	0.2797	7.4954	7.8883	13.3535	12.4022	-15.566	-12.7028	-27.7051	-38.0265	-38.4845	-7.8115	-0.1069144	2.37E+00	7.71E-01	2.07E+01	6.76E+00	6.03E+01	1.95E+01	6.56E+01	2.10E+01	9.60E-01	10.3226	13.1858	17.1832	6.8618
(5-653)	FINAL	9.8059	8.3282	0	7.0322	2.1141	11.6309	3.5218	10.3595	9.5643	0.0192	13.8	13.8	-31.7647	-10.3432	-29.119	-16.7335	-55.8144	-3.9614	-0.1108843	2.83E+00	9.68E-01	1.34E+01	4.45E+00	3.94E+01	1.32E+01	5.48E+01	1.79E+01	9.80E-01	33.8556	55.2771	35.0236	47.4091
(5-508)	FINAL	-9.4052	1.6641	0	5.0878	0.2112	16.1738	5.495	3.9399	19.0613	15.8357	17.1609	20.3752	-30.5019	-12.0263	-47.5291	-32.9565	-64.5882	-21.2899	-0.1172553	3.37E+00	1.11E+00	2.32E+01	7.67E+00	4.92E+01	1.63E+01	5.33E+01	1.78E+01	1.00E+00	24.6811	43.1567	18.7232	33.2958
(5-803)	FINAL	-8.0058	10.8697	0	0.4772	0.2272	12.0989	2.9852	0.0655	12.5113	12.7893	13.8	13.8	-20.2259	-16.6724	-37.2319	-47.9739	-72.3558	-30.9029	-0.1178557	2.58E+00	8.60E-01	1.67E+01	5.58E+00	3.71E+01	1.24E+01	4.23E+01	1.41E+01	1.00E+00	44.1241	47.6776	45.9936	35.2516
(5-795)	FINAL	3.7625	4.695	0	8.8608	1.4378	14.1636	5.8254	1.9648	4.4037	0.0853	13.8	13.8	-29.3289	-6.9105	-29.9842	-16.3591	-31.1028	-15.4883	-0.1200104	2.51E+00	8.08E-01	1.69E+01	5.54E+00	3.99E+01	1.33E+01	4.80E+01	1.57E+01	9.81E-01	5.5364	27.9548	5.8136	19.4387
(2-938)	FINAL	-9.0754	18.7829	0	0.3936	9.7294	9.6351	3.6629	0.1024	10.4788	4.8433	7.9335	6.3438	-51.9153	-16.1689	-71.2401	-49.446	-65.8943	-12.3573	-0.1240085	2.16E+00	7.06E-01	1.54E+01	5.03E+00	4.00E+01	1.30E+01	4.76E+01	1.54E+01	9.71E-01	4.9036	40.65	13.4371	35.2312
(2-69)	FINAL	4.019	-3.1389	0	6.3358	6.3764	2.3026	13.7545	4.5564	6.9172	0.0275	13.8155	13.8155	-18.7084	-13.5128	-10.2304	-0.0179	-25.2983	-12.9672	-0.1277537	1.88E+00	6.24E-01	1.70E+01	5.88E+00	6.94E+01	2.31E+01	7.78E+01	2.44E+01	9.41E-01	10.6089	15.8045	11.929	22.1415
(1-584)	FINAL	-14.1802	5.4635	0	0.6797	6.9218	16.6876	6.1755	0.6665	9.8794	9.5432	15.1164	12.8482	-16.9207	-12.3403	-29.1171	-38.2242	-41.3084	-9.9324	-0.1339166	1.73E+00	5.62E-01	1.55E+01	5.03E+00	4.57E+01	1.48E+01	4.96E+01	1.59E+01	9.62E-01	10.2075	14.7879	17.6548	8.5477
(1-583)	FINAL	-15.633	5.714	0	0.238	7.0223	16.7347	6.3629	0.9869	8.4976	8.8192	11.8269	12.349	-16.894	-11.6021	-32.1177	-40.232	-41.0918	-8.0874	-0.1583493	1.57E+00	5.11E-01	1.39E+01	4.51E+00	4.07E+01	1.32E+01	4.42E+01	1.43E+01	9.71E-01	8.5648	13.8567	14.6881	6.5738
(5-807)	FINAL	-6.6384	11.3092	0	0.1465	0.1818	15.004	2.9932	0.0554	10.8426	13.4978	13.8	13.8	-20.8135	-16.5289	-38.9271	-49.2224	-74.2586	-34.0977	-0.2123679	2.87E+00	9.55E-01	1.66E+01	5.54E+00	3.17E+01	1.06E+01	3.48E+01	1.16E+01	1.00E+00	46.8067	51.0913	46.6407	36.3454
(5-792)	FINAL	4.8745	2.2613	0	9.663	4.4446	15.828	5.413	9.8884	3.0145	0.0143	13.8	13.8	-28.9143	-9.4168	-26.6523	-16.4293	-30.1863	-17.2715	-0.2344461	3.12E+00	1.05E+00	1.78E+01	5.78E+00	3.50E+01	1.14E+01	3.89E+01	1.26E+01	9.72E-01	6.1465	25.644	5.7953	16.0183
(1-56)	FINAL	0.5172	-9.9564	0	4.8755	0.0236	15.9283	3.3656	0.3665	22.7061	6.0893	13.8	13.8	-15.3358	-16.2614	-5.2535	-5.8524	-40.0886	-1.7872	-0.2578171	2.51E+00	7.66E-01	1.90E+01	6.12E+00	5.25E+01	1.81E+01	6.44E+01	2.12E+01	9.88E-01	25.27	24.3444	24.8787	24.2798
(5-794)	FINAL	6.4478	3.6453	0	9.6805	4.4895	14.9057	4.4743	6.4698	2.9997	0.0361	13.8	13.8	-32.7806	-5.3589	-30.7973	-16.5304	-33.9794	-16.0537	-0.2592839	4.05E+00	1.36E+00	1.91E+01	6.17E+00	3.80E+01	1.24E+01	4.25E+01	1.38E+01	9.74E-01	7.6466	35.0683	6.8274	21.0943
(5-797)	FINAL	3.2307	2.5943	0	9.3157	5.9365	15.4493	5.6733	6.8143	3.507	0.1643	13.8	13.8	-30.1242	-8.0001	-30.4812	-16.3345	-33.4811	-16.9694	-0.2825866	3.54E+00	1.14E+00	1.87E+01	6.05E+00	3.59E+01	1.16E+01	4.06E+01	1.31E+01	9.68E-01	6.5876	28.7117	5.5942	19.7409
(1-41)	INITIAL	3.6283	5.3516	0	2.3026	2.3026	2.3026	2.3062	2.5519	11.7989	11.5917	13.8155	13.8155	-8.4422	-11.733	-5.0451	-20.8946	-26.68	-14.3489	-0.327842	1.37E+00	4.22E-01	9.95E+00	3.13E+00	4.65E+01	1.51E+01	1.04E+02	3.42E+01	9.87E-01	21.8661	18.5753	26.9865	11.137
(1-45)	INITIAL	3.6283	5.3516	0	2.3026	2.3026	2.3026	2.3062	2.5519	11.7989	11.5917	13.8155	13.8155	-8.4422	-11.733	-5.0451	-20.8946	-26.68	-14.3489	-0.327842	1.37E+00	4.22E-01	9.95E+00	3.13E+00	4.65E+01	1.51E+01	1.04E+02	3.42E+01	9.87E-01	21.8661	18.5753	26.9865	11.137
(1-49)	INITIAL	3.6283	5.3516	0	2.3026	2.3026	2.3026	2.3062	2.5519	11.7989	11.5917	13.8155	13.8155	-8.4422	-11.733	-5.0451	-20.8946	-26.68	-14.3489	-0.327842	1.37E+00	4.22E-01	9.95E+00	3.13E+00	4.65E+01	1.51E+01	1.04E+02	3.42E+01	9.87E-01	21.8661	18.5753	26.9865	11.137
(1-47)	INITIAL	3.6283	5.3516	0	2.3026	2.3026	2.3026	2.3062	2.5519	11.7989	11.5917	13.8155	13.8155	-8.4422	-11.733	-5.0451	-20.8946	-26.68	-14.3489	-0.327842	1.37E+00	4.22E-01	9.95E+00	3.13E+00	4.65E+01	1.51E+01	1.04E+02	3.42E+01	9.87E-01	21.8661	18.5753	26.9865	11.137
(1-44)	INITIAL	3.6283	5.3516	0	2.3026	2.3026	2.3026	2.3062	2.5519	11.7989	11.5917	13.8155	13.8155	-8.4422	-11.733	-5.0451	-20.8946	-26.68	-14.3489	-0.327842	1.37E+00	4.22E-01	9.95E+00	3.13E+00	4.65E+01	1.51E+01	1.04E+02	3.42E+01	9.87E-01	21.8661	18.5753	26.9865	11.137
(1-42)	INITIAL	3.6283	5.3516	0	2.3026	2.3026	2.3026	2.3062	2.5519	11.7989	11.5917	13.8155	13.8155	-8.4422	-11.733	-5.0451	-20.8946	-26.68	-14.3489	-0.327842	1.37E+00	4.22E-01	9.95E+00	3.13E+00	4.65E+01	1.51E+01	1.04E+02	3.42E+01	9.87E-01	21.8661	18.5753	26.9865	11.137
(1-43)	INITIAL	3.6283	5.3516	0	2.3026	2.3026	2.3026	2.3062	2.5519	11.7989	11.5917	13.8155	13.8155	-8.4422	-11.733	-5.0451	-20.8946	-26.68	-14.3489	-0.327842	1.37E+00	4.22E-01	9.95E+00	3.13E+00	4.65E+01	1.51E+01	1.04E+02	3.42E+01	9.87E-01	21.8661	18.5753	26.9865	11.137
(1-40)	INITIAL	3.6283	5.3516	0	2.3026	2.3026	2.3026	2.3062	2.5519	11.7989	11.5917	13.8155	13.8155	-8.4422	-11.733	-5.0451	-20.8946	-26.68	-14.3489	-0.327842	1.37E+00	4.22E-01	9.95E+00	3.13E+00	4.65E+01	1.51E+01	1.04E+02	3.42E+01	9.87E-01	21.8661	18.5753	26.9865	11.137
(1-48)	INITIAL	3.6283	5.3516	0	2.3026	2.3026	2.3026	2.3062	2.5519	11.7989	11.5917	13.8155	13.8155	-8.4422	-11.733	-5.0451	-20.8946	-26.68	-14.3489	-0.327842	1.37E+00	4.22E-01	9.95E+00	3.13E+00	4.65E+01	1.51E+01	1.04E+02	3.42E+01	9.87E-01	21.8661	18.5753	26.9865	11.137
(1-46)	INITIAL	3.6283	5.3516	0	2.3026	2.3026	2.3026	2.3062	2.5519	11.7989	11.5917	13.8155	13.8155	-8.4422	-11.733	-5.0451	-20.8946	-26.68	-14.3489	-0.327842	1.37E+00	4.22E-01	9.95E+00	3.13E+00	4.65E+01	1.51E+01	1.04E+02	3.42E+01	9.87E-01	21.8661	18.5753	26.9865	11.137
(4-252)	FINAL	-2.2563	-16.6989	0	2.5859	0.7703	0.8546	16.9456	20.8458	7.6844	8.1751	11.9209	9.012	-24.1101	-9.8429	-12.6445	-8.5978	-30.8154	-3.3352	-0.3409286	9.07E-01	2.90E-01	8.41E+00	2.66E+00	4.87E+01	1.58E+01	9.33E+01	3.04E+01	9.77E-01	4.449	18.7162	1.472	5.5187
(5-6)	FINAL	-1.9102	-4.0396	0	10.0362	2.4584	2.3026	6.9817	0.5572	8.0459	10.9068	13.8155	13.8155	-9.5644	-5.5007	-7.4639	-11.416	-19.7542	-7.4231	-0.3893693	1.54E+00	5.22E-01	1.30E+01	4.38E+00	6.32E+01	2.01E+01	1.20E+02	3.58E+01	8.95E-01	8.2796	12.3433	8.2507	4.2986
(4-900)	FINAL	-5.7161	12.3237	0	0.2566	5.8748	13.5877	0.0098	12.8091	7.5037	1.4234	18.8917	12.4404	-4.593	-4.3016	-22.9331	-28.6025	-25.3089	-8.0339	-0.3917118	2.52E+00	7.66E-01	1.42E+01	4.66E+00	3.17E+01	1.05E+01	3.62E+01	1.19E+01	9.86E-01	14.9998	15.2912	14.6995	9.0301
(5-51)	FINAL	-7.597	-10.8151	0	7.1657	3.0147	2.3026	6.7124	0.1248	14.7922	7.3474	13.8155	13.8155	-9.3698	-4.4149	-3.1826	-11.4591	-24.2176	-11.8865	-0.3934228	1.16E+00	3.93E-01	1.09E+01	3.68E+00	6.65E+01	2.22E+01	1.62E+02	4.94E+01	9.15E-01	7.2508	12.2057	10.2199	1.9434
(4-827)	FINAL	-11.6279	4.5035	0	0.0056	9.0906	10.5739	4.0351	0.0106	16.912	17.5546	15.706	11.1828	-20.3567	-10.4145	-28.3447	-33.2879	-60.4566	-34.1354	-0.4357801	5.41E+00	1.75E+00	1.30E+01	4.22E+00	2.96E+01	9.75E+00	3.69E+01	1.22E+01	9.92E-01	28.472	38.4142	36.6154	31.6722
(5-93)	FINAL	-2.9442	-6.087	0	9.8654	2.8902	2.3026	0.2087	0.1058	9.6774	10.8859	13.8155	13.8155	-7.1514	-4.9718	-3.8436	-10.1244	-20.2416	-7.9105	-0.4608126	1.58E+00	5.36E-01	1.30E+01	4.32E+00	6.02E+01	1.86E+01	1.15E+02	3.45E+01	9.00E-01	10.146	12.3256	10.311	4.0302
(5-61)	FINAL	-6.5606	-8.9571	0	7.6235	3.8049	2.3026	7.6248	0.0829	6.7514	8.0527	13.8155	13.8155	-5.5208	-3.7471	-2.4752	-11.9106	-22.5997	-10.2686	-0.471051	1.53E+00	5.21E-01	1.23E+01	4.11E+00	5.59E+01	1.74E+01	1.17E+02	3.47E+01	8.90E-01	10.5183	12.292	11.1674	1.732
(1-918)	FINAL	-16.6307	11.209	0	8.9709	6.4291	4.8581	2.7344	6.8809	20.2879	3.1505	5.4919	11.7344	-11.2489	-9.2885	-42.917	-44.4102	-45.6252	-2.7222	-0.4741763	3.71E+00	1.16E+00	1.80E+01	6.19E+00	3.12E+01	1.08E+01	3.37E+01	1.17E+01	1.04E+00	17.7456	19.706	13.9172	12.424
(5-799)	FINAL	6.8948	7.3878	0	10.4427	1.3959	15.5241	7.8438	6.4833	2.1802	0.0784	13.8	13.8	-30.2275	-4.1733	-30.6113	-16.6037	-30.1204	-11.9397	-0.4773122	3.90E+00	1.24E+00	1.50E+01	4.78E+00	3.08E+01	9.81E+00	3.47E+01	1.11E+01	9.60E-01	6.7877	32.8419	6.8969	20.9045
(5-86)	FINAL	-2.6209	4.8716	0	7.288	10.8787	9.9535	5.2963	0.8697	0.7761	20.8155	13.8	13.8	-25.5484	-14.8506	-31.204	-27.4912	-34.7032	-6.4079	-0.4924272	1.30E+00	4.20E-01	9.95E+00	3.20E+00	3.01E+01	9.49E+00	3.81E+01	1.18E+01	9.29E-01	6.5339	17.2317	8.3708	12.0836
(5-808)	FINAL	-7.2995	10.5217	0	0.0084	0.669	14.0643	1.6668	0.0163	7.1932	11.1331	13.8	13.8	-21.409	-16.963	-37.9863	-48.2608	-73.8723	-35.9325	-0.5157392	6.20E+00	2.07E+00	2.20E+01	7.32E+00	2.94E+01	9.81E+00	3.05E+01	1.02E+01	1.00E+00	45.1638	49.6098	46.4077	36.1332
(5-81)	FINAL	-6.1514	-8.8976	0	9.7294	4.9011	2.3026	4.028	0.1048	8.993	8.6233	13.8155	13.8155	-6.8739	-5.9571	-4.3266	-11.9715	-24.4438	-12.1127	-0.5367852	1.75E+00	5.97E-01	1.30E+01	4.30E+00	5.21E+01	1.59E+01	8.78E+01	2.60E+01	8.88E-01	11.4185	12.3353	11.2196	3.5747
(5-796)	FINAL	7.5375	4.2787	0	9.8864	3.8985	15.355	1.3998	6.0717	2.6126	0.0584	13.8	13.8	-30.9391	-5.639	-28.3251	-16.7972	-31.8766	-16.0274	-0.5376713	4.65E+00	1.45E+00	1.81E+01	5.94E+00	2.83E+01	9.28E+00	3.02E+01	9.87E+00	9.80E-01	8.475	33.7751	7.8302	19.3581
(5-612)	FINAL	6.3296	7.2473	0	4.0357	10.1645	14.339	7.3248	6.9363	17.9322	13.3036	13.8	13.8	-22.8358	-2.5156	-20.3964	-7.9692	-58.5921	-2.6862	-0.6063926	1.19E+00	4.21E-01	1.04E+01	3.60E+00	5.49E+01	1.78E+01	1.71E+02	5.14E+01	9.02E-01	42.0859	62.4061	45.443	57.8702
(5-805)	FINAL	-7.5154	10.0732	0	0.371	0.1286	15.3045	1.3597	0.0462	10.7944	11.3481	13.8	13.8	-21.2865	-17.2095	-37.5321	-47.9382	-73.6787	-35.6089	-0.6247167	6.31E+00	2.10E+00	1.97E+01	6.57E+00	2.50E+01	8.32E+00	2.56E+01	8.55E+00	1.00E+00	44.8768	48.9538	46.2198	35.8137
(5-801)	FINAL	-8.7985	9.9512	0	0.429	0.6475	16.2092	1.4336	0.012	7.8836	10.0257	13.8	13.8	-20.8708	-17.2541	-39.4118	-49.8148	-74.8102	-34.6743	-0.6318804	5.73E+00	1.91E+00	1.84E+01	6.12E+00	2.33E+01	7.76E+00	2.39E+01	7.97E+00	1.00E+00	45.1409	48.7576	45.3496	34.9466
(5-88)	FINAL	-5.0612	-7.5145	0	9.1855	0.7752	2.3026	16.7202	1.4282	6.9569	8.3985	13.8155	13.8155	-7.5891	-5.3349	-5.2935	-11.0317	-21.4757	-9.1446	-0.6632813	1.42E+00	4.94E-01	1.26E+01	4.35E+00	6.95E+01	2.27E+01	1.92E+02	5.61E+01	8.77E-01	8.8254	11.0796	8.6677	2.9295
(5-874)	FINAL	-1.6927	19.2709	0	9.4138	9.9299	2.6809	2.6954	2.0302	20.2247	9.57	15.0106	13.2708	-9.9975	-1.485	-31.0969	-31.4949	-22.3713	-14.6161	-0.7249245	6.36E+00	1.97E+00	2.03E+01	6.62E+00	2.71E+01	8.88E+00	2.80E+01	9.17E+00	9.83E-01	10.6811	19.1936	10.5453	10.1473
(5-63)	FINAL	-9.3858	-12.3252	0	6.7702	1.4123	2.3026	3.5111	1.5763	12.3056	8.2365	13.8155	13.8155	-5.4936	-3.0296	-0.5902	-10.7172	-24.8827	-12.5516	-0.7288949	1.40E+00	4.72E-01	1.24E+01	4.15E+00	7.02E+01	2.19E+01	1.90E+02	5.52E+01	8.72E-01	10.0033	12.4673	11.9673	1.8403
(1-582)	FINAL	-17.3356	7.1797	0	0.4848	8.5555	17.6286	5.9303	0.0092	7.1909	7.7718	12.5795	9.9637	-15.9135	-12.8105	-32.1319	-43.0012	-42.0472	-11.2129	-0.7668652	1.98E+00	6.37E-01	1.31E+01	4.23E+00	2.01E+01	6.37E+00	2.08E+01	6.48E+00	9.35E-01	8.7981	11.9011	17.095	6.2257
(2-151)	FINAL	-19.5637	10.5529	0	5.4112	9.3697	11.4201	6.3197	0.0005	5.5279	3.9225	4.2462	13.5329	-12.6389	-2.3716	-38.0066	-45.8508	-57.0965	-21.9423	-0.775807	1.77E+00	5.97E-01	1.25E+01	4.01E+00	4.10E+01	1.22E+01	5.62E+01	1.64E+01	8.75E-01	24.8939	35.1612	29.6428	21.7986
(2-159)	FINAL	-19.6032	10.6998	0	4.9145	9.178	10.0218	6.5306	0.0196	6.5937	8.654	2.1886	10.6459	-12.4165	-2.0045	-37.1249	-46.0487	-56.4293	-21.6311	-0.8016505	1.48E+00	4.99E-01	1.10E+01	3.57E+00	4.06E+01	1.21E+01	6.02E+01	1.75E+01	8.72E-01	24.4096	34.8216	30.0042	21.0804
(5-618)	FINAL	1.8905	7.4722	0	6.2227	11.0063	13.3733	5.4443	10.3551	17.157	14.6812	13.8	13.8	-19.2237	-0.0956	-21.8032	-12.4108	-54.2907	-8.8672	-0.8246341	6.25E+00	1.90E+00	2.32E+01	7.53E+00	2.69E+01	8.77E+00	2.69E+01	8.78E+00	9.79E-01	36.9575	56.0856	39.9597	49.3521
(3-906)	FINAL	3.6869	2.9674	0	9.3787	6.1912	6.2927	6.5229	4.3735	20.4645	0.0208	3.1141	6.5514	-1.0682	-14.9019	-18.3839	-18.3317	-23.5205	-7.2985	-0.8818622	5.82E+00	1.78E+00	1.85E+01	5.93E+00	2.35E+01	7.70E+00	2.42E+01	7.80E+00	9.67E-01	26.1392	12.3055	8.104	8.1562
(5-790)	FINAL	6.9555	5.5663	0	10.9551	4.0588	16.433	3.4283	7.05	2.3399	0.0657	13.8	13.8	-30.8089	-5.7742	-29.6775	-17.0639	-30.9235	-14.2457	-0.97512	4.74E+00	1.45E+00	1.41E+01	4.49E+00	1.97E+01	6.33E+00	2.07E+01	6.63E+00	9.61E-01	7.0701	32.1048	6.8123	19.4259
