# Supplementary material for: A minimal chemo-mechanical Markov model for rotary catalysis of F1-ATPase
Source: Nat Commun. 2026 Jun 15;17:5310. doi: 10.1038/s41467-026-73844-0 (PMC13272679; doi:10.1038/s41467-026-73844-0)
Supplement: Supplementary file 4 — Source Data [file 41467_2026_73844_MOESM4_ESM.zip › SourceData/SupplementaryFigures/S-Fig8/beta-energies_S-Fig8a.csv]

SET	POINT	G_O	G_H	G_C	GA_BETA	GA_GAMMA	GA_CHEM	GA_OT	GA_OD	GA_HT	GA_HD	GA_CT	GA_CD	BG_OT	BG_OD	BG_HT	BG_HD	BG_CT	BG_CD	SCORE	K_CAT_1	K_ROT_1	K_CAT_2	K_ROT_2	K_CAT_3	K_ROT_3	K_CAT_4	K_ROT_4
(5-4)	FINAL	2.516	14.3145	0	2.9157	0.405	2.2919	6.1729	5.2254	5.1486	5.6996	13.8155	13.8155	-19.1087	-1.8643	-30.5867	-23.2085	-30.9681	-18.637	-0.0000048	1.95E+00	6.48E-01	1.60E+01	5.32E+00	5.72E+01	1.91E+01	7.70E+01	2.57E+01
(17-28)	FINAL	4.3249	-3.0836	0	1.2323	3.3786	0.8412	6.2209	1.4794	3.8048	0.3885	13.8	13.8	-18.4277	-11.5283	-9.3698	-15.6827	-40.2926	-27.9615	-0.0000049	1.95E+00	6.51E-01	1.60E+01	5.34E+00	5.72E+01	1.91E+01	7.71E+01	2.57E+01
(1-26)	FINAL	-5.1077	-0.8395	0	2.4205	2.7789	2.3758	4.2229	0.3478	4.3235	9.6587	13.8155	13.8155	-25.6151	-7.3047	-29.1167	-20.5116	-43.1191	-30.788	-0.0000053	1.94E+00	6.48E-01	1.60E+01	5.32E+00	5.71E+01	1.90E+01	7.69E+01	2.56E+01
(3-58)	FINAL	-19.8484	18.0448	0	0.7025	1.9654	15.3284	4.1446	0.1478	14.1823	16.526	5.07	0.3127	-32.7928	-8.5663	-69.4679	-54.3397	-73.1162	-46.4742	-0.0000054	1.95E+00	6.49E-01	1.60E+01	5.33E+00	5.72E+01	1.91E+01	7.70E+01	2.57E+01
(2-13)	FINAL	-5.2213	-3.9161	0	5.7249	5.675	2.3026	12.2644	0.4725	1.6483	5.1725	13.8155	13.8155	-10.7075	-6.6972	-12.2433	-17.3014	-40.1214	-27.7903	-0.000006	1.95E+00	6.51E-01	1.60E+01	5.34E+00	5.73E+01	1.91E+01	7.72E+01	2.57E+01
(6-54)	FINAL	1.169	-2.6349	0	0.0289	3.6405	3.391	3.532	3.5419	6.2026	2.9098	13.8	13.8	-14.8771	-3.6297	-9.7927	-13.1056	-37.8459	-25.5148	-0.0000075	1.95E+00	6.49E-01	1.60E+01	5.32E+00	5.70E+01	1.90E+01	7.67E+01	2.56E+01
(15-45)	FINAL	5.2138	0.6656	0	1.5252	2.0365	2.5946	5.0739	1.4928	5.8187	2.2976	13.8	13.8	-16.3541	-4.2553	-10.2802	-12.8917	-35.0777	-22.7466	-0.0000078	1.96E+00	6.52E-01	1.60E+01	5.34E+00	5.71E+01	1.90E+01	7.68E+01	2.56E+01
(18-88)	FINAL	-1.6974	-0.7453	0	0.8008	2.8073	6.3571	5.9657	6.228	4.8653	1.4068	13.8	13.8	-10.3788	-2.1451	-10.1108	-14.845	-37.1255	-24.7944	-0.0000084	1.95E+00	6.51E-01	1.60E+01	5.33E+00	5.71E+01	1.90E+01	7.69E+01	2.56E+01
(4-28)	FINAL	3.745	0.7016	0	0.9243	1.1392	5.8976	5.1083	9.0017	5.3445	2.6154	13.8	13.8	-12.3054	-4.8673	-8.4936	-13.5334	-35.4149	-23.0838	-0.0000086	1.94E+00	6.48E-01	1.60E+01	5.32E+00	5.71E+01	1.90E+01	7.69E+01	2.56E+01
(16-20)	FINAL	0.3303	-0.8252	0	1.3314	0.7665	3.008	6.8513	3.6981	4.483	1.0051	13.8	13.8	-15.2099	-3.7949	-13.1	-15.2787	-37.7282	-25.3971	-0.0000098	1.95E+00	6.51E-01	1.60E+01	5.33E+00	5.69E+01	1.90E+01	7.65E+01	2.55E+01
(4-27)	FINAL	-2.0334	-4.8148	0	3.4191	4.3953	2.3026	3.6819	0.1632	6.9522	12.3336	13.8155	13.8155	-12.5737	-6.0582	-11.3001	-13.1228	-38.6207	-26.2896	-0.0000115	1.95E+00	6.51E-01	1.60E+01	5.33E+00	5.70E+01	1.90E+01	7.67E+01	2.56E+01
(7-34)	FINAL	3.6375	-0.61	0	1.3155	2.0304	4.5686	6.3747	3.6161	4.4579	1.2833	13.8	13.8	-12.7317	-3.3311	-10.1999	-14.9603	-36.5215	-24.1904	-0.0000116	1.96E+00	6.52E-01	1.60E+01	5.34E+00	5.71E+01	1.90E+01	7.67E+01	2.56E+01
(10-74)	FINAL	2.4656	1.6972	0	0.844	1.1929	2.4747	3.6313	4.9409	9.4388	1.6202	13.8	13.8	-10.3363	-1.3585	-10.0077	-14.1663	-36.2111	-23.88	-0.0000127	1.94E+00	6.47E-01	1.59E+01	5.31E+00	5.70E+01	1.90E+01	7.68E+01	2.56E+01
(5-24)	FINAL	1.686	-2.011	0	1.458	2.7123	0.2075	4.9995	8.3534	5.9686	3.0986	13.8	13.8	-15.7356	-5.5812	-11.0178	-12.7833	-37.1693	-24.8382	-0.0000131	1.94E+00	6.47E-01	1.59E+01	5.31E+00	5.71E+01	1.90E+01	7.69E+01	2.56E+01
(2-8)	FINAL	-2.2969	-3.185	0	1.5171	2.9988	2.3026	7.5264	1.4905	4.8123	7.0459	13.8155	13.8155	-11.926	-6.6848	-8.823	-14.326	-39.1331	-26.802	-0.000014	1.95E+00	6.49E-01	1.60E+01	5.32E+00	5.70E+01	1.90E+01	7.68E+01	2.56E+01
(3-11)	FINAL	3.5655	2.2294	0	0.7812	4.2932	8.569	5.4446	3.8934	6.9169	16.566	13.8155	13.8155	-23.5965	-3.0485	-21.3536	-11.054	-29.4412	-17.1101	-0.0000143	1.95E+00	6.50E-01	1.60E+01	5.33E+00	5.73E+01	1.91E+01	7.72E+01	2.58E+01
(18-79)	FINAL	0.6563	-2.774	0	0.0529	0.6647	3.0461	1.5672	3.6004	5.2672	0.4287	13.8	13.8	-13.5703	-7.5586	-10.7553	-15.9037	-39.0888	-26.7577	-0.0000153	1.95E+00	6.51E-01	1.60E+01	5.34E+00	5.73E+01	1.91E+01	7.72E+01	2.57E+01
(20-40)	FINAL	4.8879	1.2425	0	0.8424	0.8421	5.6245	7.4605	0.2964	4.9675	7.0319	13.8	13.8	-12.0661	-3.8092	-8.122	-12.7955	-34.65	-22.3189	-0.0000153	1.96E+00	6.52E-01	1.60E+01	5.34E+00	5.71E+01	1.90E+01	7.67E+01	2.56E+01
(1-9)	FINAL	5.6139	-8.0335	0	0.3391	1.6578	4.2375	1.5778	8.2135	5.7347	10.5334	13.8155	13.8155	-22.8141	-4.8728	-9.2387	-5.1989	-37.2049	-24.8738	-0.0000153	1.95E+00	6.49E-01	1.60E+01	5.33E+00	5.73E+01	1.91E+01	7.73E+01	2.58E+01
(5-3)	FINAL	0.9621	13.8145	0	4.9545	0.7423	1.5178	6.115	2.1264	1.7077	6.1578	13.8155	13.8155	-12.4923	-0.3138	-26.7872	-24.842	-31.3897	-19.0586	-0.0000157	1.96E+00	6.53E-01	1.60E+01	5.35E+00	5.71E+01	1.90E+01	7.68E+01	2.56E+01
(3-67)	FINAL	4.0423	-0.2803	0	1.1049	1.8283	2.9926	5.2553	3.3876	5.3005	1.5936	13.8	13.8	-14.7762	-5.8901	-13.0995	-14.1657	-36.3887	-24.0576	-0.0000159	1.95E+00	6.48E-01	1.60E+01	5.32E+00	5.69E+01	1.90E+01	7.66E+01	2.55E+01
(7-1)	FINAL	5.7201	0.2882	0	1.1891	1.5595	3.7629	4.7958	8.9898	3.8615	0.533	13.8	13.8	-13.5922	-2.1101	-11.4685	-15.0631	-36.4023	-24.0712	-0.0000163	1.94E+00	6.48E-01	1.59E+01	5.31E+00	5.70E+01	1.90E+01	7.67E+01	2.56E+01
(1-5)	FINAL	4.3055	-5.2173	0	1.1896	0.2344	5.0129	2.2201	10.5408	6.0912	8.0977	13.8155	13.8155	-20.0616	-2.2815	-10.5125	-7.4669	-36.9975	-24.6664	-0.0000164	1.95E+00	6.51E-01	1.60E+01	5.34E+00	5.73E+01	1.91E+01	7.72E+01	2.57E+01
(16-25)	FINAL	5.3037	1.711	0	1.0189	1.622	9.4446	1.1492	1.8769	7.3534	0.5031	13.8	13.8	-14.396	-1.5881	-10.8621	-15.8013	-35.5174	-23.1863	-0.0000176	1.95E+00	6.51E-01	1.60E+01	5.33E+00	5.69E+01	1.89E+01	7.64E+01	2.54E+01
(18-36)	FINAL	1.939	3.1984	0	1.2001	4.1374	3.8351	5.8293	0.7815	3.0347	3.3598	13.8	13.8	-11.3895	-2.766	-11.0338	-16.48	-35.0055	-22.6744	-0.0000178	1.96E+00	6.54E-01	1.61E+01	5.36E+00	5.72E+01	1.91E+01	7.68E+01	2.56E+01
(15-4)	FINAL	2.1787	0.2351	0	2.3569	2.2555	9.7834	4.7732	0.1077	4.8953	3.993	13.8	13.8	-11.9199	-3.5058	-9.4425	-13.4817	-35.9046	-23.5735	-0.0000181	1.96E+00	6.51E-01	1.60E+01	5.35E+00	5.74E+01	1.91E+01	7.73E+01	2.58E+01
(3-60)	FINAL	2.3158	2.9518	0	0.4303	3.7009	7.2948	9.9441	4.3471	4.5635	14.6595	13.8155	13.8155	-22.9068	-2.1737	-19.5544	-12.8903	-29.6435	-17.3124	-0.0000182	1.96E+00	6.52E-01	1.60E+01	5.33E+00	5.72E+01	1.91E+01	7.70E+01	2.57E+01
(2-82)	FINAL	4.6702	2.7285	0	0.4952	1.389	1.2142	2.6457	0.165	10.6096	2.7718	13.8	13.8	-10.8488	-5.3231	-10.5629	-14.6789	-34.9911	-22.66	-0.0000182	1.96E+00	6.52E-01	1.60E+01	5.34E+00	5.70E+01	1.90E+01	7.66E+01	2.55E+01
(1-21)	FINAL	-8.6766	-6.7319	0	2.6752	5.0062	6.973	11.558	0.9733	2.1702	10.9144	13.8155	13.8155	-26.0858	-6.3156	-26.5496	-17.1187	-44.4185	-32.0874	-0.0000186	1.96E+00	6.54E-01	1.61E+01	5.36E+00	5.72E+01	1.91E+01	7.70E+01	2.56E+01
(3-22)	FINAL	2.9227	0.764	0	1.6048	3.3401	7.2765	11.3332	2.3886	5.6808	12.9549	13.8155	13.8155	-12.0201	-2.5875	-10.2298	-11.965	-33.2534	-20.9223	-0.0000192	1.96E+00	6.53E-01	1.60E+01	5.35E+00	5.71E+01	1.90E+01	7.68E+01	2.56E+01
(18-98)	FINAL	4.4123	0.7646	0	1.4572	1.1256	3.6558	6.6721	0.1915	5.6749	6.2327	13.8	13.8	-12.4441	-4.4509	-10.6546	-12.7778	-34.3523	-22.0212	-0.0000192	1.95E+00	6.49E-01	1.60E+01	5.33E+00	5.71E+01	1.90E+01	7.69E+01	2.56E+01
(1-8)	FINAL	6.1097	-5.0354	0	3.5661	2.1152	4.0374	3.3461	1.7856	5.7547	3.7995	13.8155	13.8155	-20.0616	-4.6297	-9.5977	-12.3173	-38.3499	-26.0188	-0.0000198	1.95E+00	6.48E-01	1.59E+01	5.32E+00	5.70E+01	1.90E+01	7.67E+01	2.56E+01
(19-95)	FINAL	0.4425	-0.9718	0	1.195	4.5161	0.3617	7.972	1.0829	4.5817	2.2262	13.8	13.8	-11.7713	-4.611	-9.8199	-13.8401	-36.7791	-24.448	-0.0000199	1.95E+00	6.50E-01	1.60E+01	5.33E+00	5.72E+01	1.91E+01	7.71E+01	2.57E+01
(5-8)	FINAL	1.9421	10.8389	0	3.8346	1.5484	3.3228	5.76	2.9261	1.919	6.0747	13.8155	13.8155	-20.5035	-2.9565	-29.3715	-22.8601	-31.7361	-19.405	-0.00002	1.95E+00	6.49E-01	1.60E+01	5.32E+00	5.69E+01	1.90E+01	7.66E+01	2.55E+01
(4-42)	FINAL	1.5481	-8.0707	0	5.7182	6.2367	2.3026	3.3139	3.0334	5.6878	2.0436	13.8155	13.8155	-22.887	-11.4888	-13.6441	-13.4301	-40.7455	-28.4144	-0.0000203	1.95E+00	6.50E-01	1.60E+01	5.33E+00	5.73E+01	1.91E+01	7.72E+01	2.58E+01
(3-10)	FINAL	-2.5611	0.9214	0	5.5197	5.6885	1.8726	4.6642	0.9341	9.4489	2.0837	13.8155	13.8155	-12.4209	-6.9811	-14.5678	-19.135	-36.7845	-24.4534	-0.0000206	1.96E+00	6.55E-01	1.61E+01	5.36E+00	5.72E+01	1.91E+01	7.68E+01	2.56E+01
(2-14)	FINAL	7.1456	-11.9449	0	0.93	2.981	8.5867	6.0115	3.8679	5.4443	5.8562	13.8155	13.8155	-28.142	-10.4524	-8.6395	-9.8527	-44.7538	-32.4227	-0.0000209	1.96E+00	6.51E-01	1.60E+01	5.34E+00	5.71E+01	1.90E+01	7.69E+01	2.56E+01
(3-13)	FINAL	11.7529	0.3633	0	0.271	3.0713	11.7108	5.4281	5.8646	6.1911	5.9594	13.8155	13.8155	-24.5488	-10.0948	-12.5744	-9.9346	-32.3292	-19.9981	-0.0000224	1.95E+00	6.48E-01	1.60E+01	5.32E+00	5.71E+01	1.90E+01	7.69E+01	2.56E+01
(12-97)	FINAL	1.7041	3.1288	0	1.2286	1.2048	1.4993	5.1924	1.1052	5.3319	3.7143	13.8	13.8	-10.5589	-0.9552	-13.5128	-16.4142	-35.5888	-23.2577	-0.0000242	1.94E+00	6.45E-01	1.59E+01	5.30E+00	5.69E+01	1.90E+01	7.68E+01	2.56E+01
(16-50)	FINAL	-0.1039	-1.3813	0	0.3261	1.4988	0.299	6.2356	1.9913	5.5834	4.172	13.8	13.8	-12.2185	-0.8436	-13.1477	-13.6637	-36.2108	-23.8797	-0.0000243	1.94E+00	6.47E-01	1.59E+01	5.31E+00	5.69E+01	1.90E+01	7.66E+01	2.55E+01
(1-22)	FINAL	1.7307	5.777	0	1.1032	5.0984	8.532	4.3053	0.2347	3.7824	12.2364	13.8155	13.8155	-25.7664	-7.1745	-27.7174	-20.1865	-35.379	-23.0479	-0.0000244	1.95E+00	6.50E-01	1.60E+01	5.33E+00	5.71E+01	1.90E+01	7.68E+01	2.56E+01
(3-6)	FINAL	7.9938	-1.0539	0	3.3184	4.5462	14.6675	4.0776	5.9544	5.6182	2.3862	13.8155	13.8155	-20.8138	-11.69	-9.2348	-13.4623	-34.2147	-21.8836	-0.0000246	1.96E+00	6.52E-01	1.60E+01	5.34E+00	5.71E+01	1.91E+01	7.68E+01	2.56E+01
(3-71)	FINAL	1.4283	0.497	0	0.4764	0.7057	6.5458	4.5745	3.3332	7.0409	1.6214	13.8	13.8	-12.65	-3.1294	-10.1655	-14.7594	-36.172	-23.8409	-0.0000246	1.94E+00	6.47E-01	1.59E+01	5.30E+00	5.68E+01	1.89E+01	7.65E+01	2.55E+01
(13-23)	FINAL	3.4404	1.6665	0	0.1404	2.1919	4.5915	10.2656	0.8488	4.6866	3.7693	13.8	13.8	-11.8206	-4.815	-9.3469	-13.2009	-35.6102	-23.2791	-0.000025	1.94E+00	6.45E-01	1.59E+01	5.30E+00	5.71E+01	1.90E+01	7.70E+01	2.57E+01
(4-11)	FINAL	-0.5181	-4.1361	0	2.6193	3.12	2.3026	3.1183	1.279	12.8225	11.6505	13.8155	13.8155	-16.3958	-7.7215	-11.4855	-11.6986	-37.3957	-25.0646	-0.0000251	1.95E+00	6.50E-01	1.60E+01	5.33E+00	5.72E+01	1.91E+01	7.70E+01	2.57E+01
(12-94)	FINAL	4.5356	-1.2631	0	2.7406	0.9615	4.2631	6.8899	3.2659	4.9362	2.3989	13.8	13.8	-14.7051	-8.1743	-9.1733	-13.6455	-36.7162	-24.3851	-0.0000255	1.96E+00	6.52E-01	1.60E+01	5.35E+00	5.74E+01	1.91E+01	7.72E+01	2.57E+01
(15-19)	FINAL	2.2693	-2.4477	0	1.4405	1.3167	8.3813	2.144	5.4923	4.8763	1.1869	13.8	13.8	-14.5934	-3.4893	-11.4465	-15.1063	-38.2525	-25.9214	-0.0000259	1.94E+00	6.48E-01	1.59E+01	5.31E+00	5.68E+01	1.89E+01	7.65E+01	2.55E+01
(1-27)	FINAL	-8.3457	-3.7706	0	2.4397	2.059	8.037	9.3295	2.8986	0.4712	11.9578	13.8155	13.8155	-22.697	-2.7475	-26.6627	-18.5758	-42.3379	-30.0068	-0.0000266	1.96E+00	6.53E-01	1.61E+01	5.35E+00	5.73E+01	1.91E+01	7.71E+01	2.57E+01
(3-2)	FINAL	0.6298	5.2658	0	0.9154	2.3471	13.2688	3.7586	1.1737	9.3236	0.3168	13.8155	13.8155	-8.0012	-7.1905	-11.7356	-20.458	-34.6954	-22.3643	-0.0000269	1.95E+00	6.49E-01	1.59E+01	5.31E+00	5.68E+01	1.89E+01	7.73E+01	2.58E+01
(3-48)	FINAL	11.8062	2.7773	0	2.0704	4.3798	6.8941	7.7488	5.1639	6.2062	8.9572	13.8155	13.8155	-23.1433	-5.4235	-12.9547	-6.0358	-25.3141	-12.983	-0.0000274	1.96E+00	6.54E-01	1.60E+01	5.33E+00	5.68E+01	1.89E+01	7.63E+01	2.54E+01
(18-35)	FINAL	0.1496	-0.5292	0	0.8632	2.1007	6.5615	5.0961	3.973	5.99	3.5229	13.8	13.8	-11.1971	-1.5385	-8.9141	-11.7851	-35.7367	-23.4056	-0.0000287	1.94E+00	6.47E-01	1.59E+01	5.31E+00	5.72E+01	1.91E+01	7.71E+01	2.57E+01
(2-4)	FINAL	-1.2201	-5.8595	0	0.882	0.3619	7.61	13.2102	4.1141	5.574	2.5095	13.8155	13.8155	-12.6181	-7.2038	-10.8627	-10.9895	-40.1965	-27.8654	-0.0000288	1.94E+00	6.47E-01	1.60E+01	5.32E+00	5.72E+01	1.91E+01	7.71E+01	2.57E+01
(9-68)	FINAL	0.918	-2.1194	0	1.8747	2.4615	6.5343	3.1135	11.6018	8.3981	3.0023	13.8	13.8	-12.1335	-3.6114	-8.7333	-13.1373	-36.944	-24.6129	-0.0000289	1.94E+00	6.46E-01	1.59E+01	5.31E+00	5.73E+01	1.91E+01	7.74E+01	2.58E+01
(11-37)	FINAL	-0.5162	-1.0482	0	3.1501	1.1846	1.2951	4.249	0.5994	9.2582	5.5361	13.8	13.8	-11.8175	-4.5662	-10.176	-14.9773	-37.4217	-25.0906	-0.0000291	1.95E+00	6.49E-01	1.60E+01	5.32E+00	5.69E+01	1.90E+01	7.65E+01	2.55E+01
(20-18)	FINAL	0.5361	2.0426	0	2.5802	3.89	1.351	5.6805	5.9873	7.0725	0.3219	13.8	13.8	-13.2677	-1.9753	-13.0387	-15.4891	-34.4566	-22.1255	-0.0000296	1.95E+00	6.50E-01	1.60E+01	5.33E+00	5.72E+01	1.91E+01	7.70E+01	2.56E+01
(3-54)	FINAL	5.0015	3.1161	0	0.4791	3.7913	9.1185	4.7379	4.4069	11.3795	11.8499	13.8155	13.8155	-22.7188	-1.867	-20.1912	-9.9419	-28.6277	-16.2966	-0.0000296	1.95E+00	6.50E-01	1.60E+01	5.32E+00	5.68E+01	1.89E+01	7.63E+01	2.55E+01
(5-2)	FINAL	4.0807	13.1477	0	3.0405	5.1808	3.2902	5.772	2.0101	1.9724	5.1286	13.8155	13.8155	-18.3653	-2.5585	-26.0307	-23.0056	-30.5349	-18.2038	-0.0000297	1.94E+00	6.49E-01	1.59E+01	5.31E+00	5.68E+01	1.89E+01	7.65E+01	2.55E+01
(5-51)	FINAL	4.1896	-2.3197	0	1.3083	1.4394	6.3247	6.7774	6.0957	5.1399	2.0131	13.8	13.8	-15.0026	-7.6698	-10.8864	-13.961	-38.1825	-25.8514	-0.0000298	1.94E+00	6.47E-01	1.59E+01	5.30E+00	5.68E+01	1.89E+01	7.64E+01	2.55E+01
(5-20)	FINAL	3.7038	-0.8757	0	0.0929	1.1634	8.4215	6.1194	9.101	5.8289	3.436	13.8	13.8	-15.1301	-5.083	-8.461	-11.7541	-36.3834	-24.0523	-0.0000298	1.94E+00	6.45E-01	1.59E+01	5.30E+00	5.73E+01	1.91E+01	7.74E+01	2.58E+01
(18-64)	FINAL	7.0406	0.7233	0	1.7148	2.8156	7.7773	7.8727	4.0105	5.3595	2.0218	13.8	13.8	-17.1405	-9.5108	-10.3457	-13.844	-35.4925	-23.1614	-0.00003	1.93E+00	6.45E-01	1.59E+01	5.30E+00	5.71E+01	1.90E+01	7.72E+01	2.57E+01
(3-47)	FINAL	6.3217	-0.1866	0	0.0993	1.8604	6.3461	3.0352	5.8641	6.1509	6.6404	13.8155	13.8155	-17.0458	-6.7132	-9.5183	-9.236	-33.1538	-20.8227	-0.0000301	1.95E+00	6.51E-01	1.60E+01	5.34E+00	5.70E+01	1.90E+01	7.67E+01	2.56E+01
(3-15)	FINAL	-5.5148	-6.0873	0	3.6716	4.0149	11.1384	15.7713	7.0175	3.928	0.2487	13.8155	13.8155	-10.2976	-6.2342	-12.8511	-15.597	-40.7545	-28.4234	-0.0000307	1.94E+00	6.45E-01	1.59E+01	5.30E+00	5.71E+01	1.90E+01	7.71E+01	2.57E+01
(16-55)	FINAL	1.1064	-1.4082	0	0.3091	4.6859	3.1594	2.601	7.8434	3.1023	0.2951	13.8	13.8	-13.1426	-6.755	-8.8495	-15.1755	-38.4063	-26.0752	-0.0000307	1.96E+00	6.54E-01	1.61E+01	5.36E+00	5.74E+01	1.91E+01	7.72E+01	2.57E+01
(17-8)	FINAL	0.9807	-3.5332	0	1.8995	2.802	3.1892	6.1763	1.7415	6.0291	4.2733	13.8	13.8	-15.3074	-0.7197	-10.8849	-10.7246	-37.2999	-24.9688	-0.0000307	1.94E+00	6.47E-01	1.59E+01	5.31E+00	5.72E+01	1.90E+01	7.71E+01	2.57E+01
(4-30)	FINAL	0.448	-3.3707	0	4.814	5.0749	2.3026	3.3011	0.2409	6.8165	13.6079	13.8155	13.8155	-14.6502	-6.0487	-10.6296	-12.1317	-35.6375	-23.3064	-0.0000311	1.94E+00	6.48E-01	1.60E+01	5.32E+00	5.72E+01	1.91E+01	7.71E+01	2.57E+01
(7-42)	FINAL	4.9946	1.2915	0	1.6586	2.8518	6.1557	7.269	2.9308	3.8362	1.4475	13.8	13.8	-12.2248	-5.5506	-8.9608	-14.7692	-34.7469	-22.4158	-0.000032	1.95E+00	6.48E-01	1.59E+01	5.31E+00	5.69E+01	1.90E+01	7.67E+01	2.55E+01
(5-0)	FINAL	2.4905	13.1861	0	4.7354	3.1987	2.776	6.1701	5.0681	0.1326	5.3137	13.8155	13.8155	-18.4855	-0.9599	-29.7434	-22.2764	-28.788	-16.4569	-0.0000331	1.95E+00	6.50E-01	1.59E+01	5.31E+00	5.70E+01	1.90E+01	7.68E+01	2.56E+01
(18-30)	FINAL	2.8482	-0.6849	0	0.9757	1.8351	8.2385	7.2169	6.1437	5.3584	2.5783	13.8	13.8	-13.2168	-6.288	-9.134	-13.5432	-36.8352	-24.5041	-0.0000337	1.96E+00	6.53E-01	1.60E+01	5.34E+00	5.68E+01	1.89E+01	7.62E+01	2.54E+01
(20-85)	FINAL	6.87	0.9335	0	1.6139	0.4622	8.6757	3.4241	0.8309	4.4782	2.0425	13.8	13.8	-13.9699	-3.4466	-10.3069	-13.1215	-35.1102	-22.7791	-0.000034	1.97E+00	6.55E-01	1.61E+01	5.36E+00	5.70E+01	1.90E+01	7.65E+01	2.55E+01
(8-83)	FINAL	3.4024	0.9851	0	1.8575	0.0039	9.1543	3.4833	2.8255	5.9096	1.7855	13.8	13.8	-12.4631	-5.6255	-9.7697	-13.9957	-36.1412	-23.8101	-0.0000345	1.95E+00	6.49E-01	1.60E+01	5.33E+00	5.75E+01	1.92E+01	7.77E+01	2.59E+01
(4-45)	FINAL	0.1485	-6.1714	0	0.687	2.3584	2.3026	1.2587	0.0613	6.8374	16.5918	13.8155	13.8155	-19.158	-6.5057	-10.8607	-9.847	-39.2225	-26.8914	-0.000035	1.96E+00	6.54E-01	1.61E+01	5.36E+00	5.70E+01	1.90E+01	7.65E+01	2.55E+01
(3-59)	FINAL	3.7722	3.0969	0	0.3896	3.4569	8.9042	7.6835	2.0136	5.4526	15.6754	13.8155	13.8155	-18.491	-2.4022	-17.5886	-12.7926	-32.7917	-20.4606	-0.0000351	1.95E+00	6.49E-01	1.60E+01	5.33E+00	5.72E+01	1.91E+01	7.70E+01	2.57E+01
(1-14)	FINAL	10.8646	0.7832	0	3.0157	4.841	7.0037	13.8408	8.9434	6.2195	8.6783	13.8155	13.8155	-23.1353	-3.6789	-10.6961	-7.218	-26.5599	-14.2288	-0.0000357	1.95E+00	6.51E-01	1.59E+01	5.28E+00	5.71E+01	1.90E+01	7.72E+01	2.57E+01
(8-72)	FINAL	6.982	2.4249	0	1.1703	2.6717	6.7542	3.661	4.8231	4.1891	0.51	13.8	13.8	-14.1362	-5.2659	-9.9927	-13.5222	-34.5951	-22.264	-0.0000362	1.95E+00	6.48E-01	1.60E+01	5.33E+00	5.73E+01	1.91E+01	7.73E+01	2.58E+01
(2-6)	FINAL	-3.0837	-6.1319	0	2.9553	1.3487	2.3026	12.5365	4.7677	4.106	0.5457	13.8155	13.8155	-12.0334	-10.1311	-12.4443	-15.6959	-40.5986	-28.2675	-0.0000363	1.96E+00	6.54E-01	1.61E+01	5.36E+00	5.74E+01	1.91E+01	7.72E+01	2.57E+01
(1-0)	FINAL	5.0298	-5.099	0	3.6457	3.7069	7.1224	1.0295	5.1578	5.8264	3.6227	13.8155	13.8155	-20.4141	-5.383	-9.5809	-11.6678	-38.3027	-25.9716	-0.0000365	1.95E+00	6.51E-01	1.60E+01	5.34E+00	5.70E+01	1.90E+01	7.67E+01	2.56E+01
(4-54)	FINAL	-0.1733	-0.1018	0	0.2905	3.8745	1.262	5.1056	5.5193	5.0781	0.6173	13.8	13.8	-13.3239	-4.3929	-10.7412	-15.6642	-35.8861	-23.555	-0.0000367	1.95E+00	6.51E-01	1.60E+01	5.34E+00	5.73E+01	1.91E+01	7.72E+01	2.57E+01
(3-56)	FINAL	10.6418	3.6791	0	3.1067	1.5403	7.7637	1.9266	5.117	6.3465	6.7284	13.8155	13.8155	-24.4644	-2.6251	-17.0624	-9.2871	-27.1262	-14.7951	-0.000037	1.96E+00	6.53E-01	1.60E+01	5.35E+00	5.73E+01	1.91E+01	7.71E+01	2.57E+01
(3-5)	FINAL	0.1858	3.7016	0	5.0909	4.8363	11.495	4.2106	0.1679	11.1336	1.4384	13.8155	13.8155	-13.0519	-8.7003	-14.3248	-19.6901	-34.8238	-22.4927	-0.0000373	1.93E+00	6.45E-01	1.59E+01	5.29E+00	5.69E+01	1.90E+01	7.67E+01	2.56E+01
(1-12)	FINAL	11.7442	-6.0334	0	1.5462	1.7831	7.8043	4.3348	19.1548	5.074	9.4711	13.8155	13.8155	-26.4139	-9.3515	-7.6158	-6.4243	-35.2956	-22.9645	-0.0000375	1.96E+00	6.52E-01	1.60E+01	5.34E+00	5.72E+01	1.91E+01	7.69E+01	2.56E+01
(3-28)	FINAL	4.3343	-1.2666	0	0.978	4.0394	1.7632	3.3305	3.0762	5.0649	0.7508	13.8	13.8	-15.7083	-6.9599	-12.0281	-14.2699	-36.8942	-24.5631	-0.0000379	1.94E+00	6.48E-01	1.60E+01	5.32E+00	5.71E+01	1.90E+01	7.70E+01	2.56E+01
(8-19)	FINAL	3.0323	0.3745	0	1.5448	3.1677	4.8152	8.7653	0.8055	4.9106	3.8558	13.8	13.8	-11.5622	-1.9807	-8.1005	-13.1238	-34.5336	-22.2025	-0.000038	1.96E+00	6.52E-01	1.60E+01	5.34E+00	5.69E+01	1.90E+01	7.65E+01	2.55E+01
(5-22)	FINAL	-6.6939	3.2558	0	3.3283	3.8484	4.4535	6.1031	2.5338	7.6118	18.1454	13.8155	13.8155	-15.2749	-0.1119	-25.6844	-22.2624	-40.772	-28.4409	-0.0000382	1.96E+00	6.52E-01	1.60E+01	5.34E+00	5.71E+01	1.90E+01	7.68E+01	2.56E+01
(6-49)	FINAL	4.0008	1.5213	0	0.7489	1.7831	2.2232	3.2095	1.2687	6.9082	2.7956	13.8	13.8	-12.4199	-5.2454	-8.4869	-12.8601	-34.9399	-22.6088	-0.0000383	1.95E+00	6.48E-01	1.59E+01	5.31E+00	5.68E+01	1.89E+01	7.65E+01	2.55E+01
(3-4)	FINAL	1.0242	2.8495	0	2.8089	3.1907	8.1478	3.3456	0.1737	3.5614	4.8147	13.8155	13.8155	-11.5075	-9.6202	-11.8717	-18.3917	-36.5295	-24.1984	-0.0000384	1.96E+00	6.52E-01	1.60E+01	5.34E+00	5.69E+01	1.90E+01	7.65E+01	2.55E+01
(3-93)	FINAL	6.5335	0.5332	0	2.4708	4.3255	8.0486	3.3622	4.5805	4.3449	1.2069	13.8	13.8	-16.1398	-6.7693	-9.4694	-14.5092	-35.3874	-23.0563	-0.0000398	1.94E+00	6.45E-01	1.59E+01	5.29E+00	5.69E+01	1.90E+01	7.68E+01	2.56E+01
(11-87)	FINAL	1.7124	-3.5819	0	0.2226	2.0914	5.7545	5.3468	4.4619	5.3811	3.3332	13.8	13.8	-14.1831	-7.0577	-6.2017	-12.8233	-38.0882	-25.7571	-0.0000398	1.96E+00	6.52E-01	1.60E+01	5.34E+00	5.71E+01	1.90E+01	7.67E+01	2.56E+01
(20-48)	FINAL	8.3489	1.2398	0	0.9259	1.9946	6.9162	5.0684	14.6947	4.2988	2.1969	13.8	13.8	-14.4379	-5.091	-8.8551	-14.0201	-34.2386	-21.9075	-0.00004	1.96E+00	6.54E-01	1.61E+01	5.35E+00	5.71E+01	1.90E+01	7.67E+01	2.56E+01
(10-83)	FINAL	3.5168	-0.1349	0	1.2913	4.2175	6.1623	6.1778	0.2167	3.831	1.4672	13.8	13.8	-13.1077	-2.3008	-9.1458	-14.5694	-36.1282	-23.7971	-0.0000407	1.93E+00	6.44E-01	1.59E+01	5.29E+00	5.70E+01	1.90E+01	7.69E+01	2.56E+01
(12-84)	FINAL	2.5226	2.2935	0	0.6996	2.244	6.8319	5.0949	1.0051	6.2113	1.8796	13.8	13.8	-11.895	-4.2035	-9.5626	-14.1062	-35.0776	-22.7465	-0.0000409	1.95E+00	6.49E-01	1.60E+01	5.33E+00	5.75E+01	1.92E+01	7.76E+01	2.59E+01
(4-11)	FINAL	-2.1004	-0.036	0	0.1134	2.2418	1.3954	5.4966	2.749	8.4033	2.8849	13.8	13.8	-9.6939	-4.5167	-11.0378	-16.3681	-37.3778	-25.0467	-0.0000414	1.97E+00	6.55E-01	1.61E+01	5.36E+00	5.71E+01	1.90E+01	7.67E+01	2.56E+01
(12-35)	FINAL	5.0591	0.994	0	2.0629	2.6356	6.7726	3.9717	3.0957	6.0127	2.1655	13.8	13.8	-18.1694	-7.4227	-13.5523	-13.1272	-34.9057	-22.5746	-0.0000419	1.95E+00	6.49E-01	1.60E+01	5.32E+00	5.68E+01	1.89E+01	7.63E+01	2.54E+01
(12-83)	FINAL	-1.0665	-1.5472	0	0.9116	4.7804	7.6717	5.8014	2.1966	6.2948	3.3256	13.8	13.8	-12.8627	-0.3608	-11.6814	-12.7802	-36.1634	-23.8323	-0.0000422	1.94E+00	6.47E-01	1.60E+01	5.32E+00	5.73E+01	1.91E+01	7.73E+01	2.58E+01
(4-31)	FINAL	7.1895	-10.0702	0	0.7286	2.5668	2.3026	6.8172	8.6726	6.1261	12.3799	13.8155	13.8155	-28.0025	-10.12	-10.341	-3.4172	-36.6689	-24.3378	-0.0000423	1.95E+00	6.50E-01	1.60E+01	5.33E+00	5.70E+01	1.90E+01	7.68E+01	2.56E+01
(19-47)	FINAL	2.7184	0.8421	0	0.1871	2.565	6.6639	4.0484	7.961	6.1414	1.1009	13.8	13.8	-16.4959	-5.9925	-13.3999	-14.7144	-37.0051	-24.674	-0.0000427	1.93E+00	6.43E-01	1.59E+01	5.29E+00	5.73E+01	1.91E+01	7.74E+01	2.58E+01
(12-88)	FINAL	7.6088	1.5495	0	0.5204	2.7817	3.0462	5.123	8.6923	4.4802	1.8314	13.8	13.8	-15.7456	-7.0204	-7.7198	-14.0107	-34.9841	-22.653	-0.0000429	1.94E+00	6.47E-01	1.60E+01	5.32E+00	5.75E+01	1.92E+01	7.78E+01	2.59E+01
(8-92)	FINAL	1.5042	-2.1447	0	2.4001	0.4079	1.238	9.1011	6.2198	4.089	1.7167	13.8	13.8	-13.3193	-3.8507	-8.6102	-13.7061	-38.1945	-25.8634	-0.000043	1.94E+00	6.46E-01	1.59E+01	5.31E+00	5.74E+01	1.91E+01	7.76E+01	2.59E+01
(10-75)	FINAL	6.2109	-0.1403	0	0.2661	1.6498	6.4438	6.6094	4.7896	4.1804	1.6149	13.8	13.8	-14.6549	-7.628	-7.6776	-14.6464	-36.7928	-24.4617	-0.0000442	1.93E+00	6.43E-01	1.59E+01	5.29E+00	5.72E+01	1.90E+01	7.73E+01	2.58E+01
(6-53)	FINAL	3.2641	-2.8899	0	1.1461	1.7111	10.0756	0.7455	7.6854	6.6931	4.1391	13.8	13.8	-14.4199	-7.4251	-8.2505	-12.076	-36.9911	-24.66	-0.0000456	1.94E+00	6.47E-01	1.60E+01	5.32E+00	5.74E+01	1.91E+01	7.75E+01	2.58E+01
(16-35)	FINAL	1.2116	0.3808	0	0.5524	2.2603	3.6566	5.0659	4.2109	9.1385	3.7426	13.8	13.8	-10.9799	-3.9524	-10.579	-12.5722	-35.2923	-22.9612	-0.000046	1.96E+00	6.53E-01	1.60E+01	5.35E+00	5.70E+01	1.90E+01	7.65E+01	2.55E+01
(20-49)	FINAL	0.4355	-1.8857	0	3.3505	1.4537	2.1889	4.2179	2.8409	8.149	2.6932	13.8	13.8	-15.1011	-3.3069	-12.1046	-12.8009	-36.398	-24.0669	-0.0000462	1.94E+00	6.46E-01	1.59E+01	5.31E+00	5.74E+01	1.91E+01	7.75E+01	2.58E+01
(5-6)	FINAL	2.5025	10.9604	0	1.537	1.8262	1.5649	5.8087	3.182	5.2619	9.4988	13.8155	13.8155	-17.1638	-3.109	-25.8812	-22.2877	-30.7799	-18.4488	-0.0000467	1.95E+00	6.48E-01	1.60E+01	5.32E+00	5.72E+01	1.91E+01	7.71E+01	2.57E+01
(20-28)	FINAL	0.2283	1.4801	0	1.6645	1.1178	3.0485	5.3776	2.403	9.4699	3.0722	13.8	13.8	-11.7401	-3.484	-13.9311	-15.8964	-34.7775	-22.4464	-0.0000469	1.96E+00	6.54E-01	1.61E+01	5.35E+00	5.71E+01	1.90E+01	7.67E+01	2.56E+01
(20-35)	FINAL	2.794	0.2766	0	2.5735	4.7217	4.3351	9.8686	3.8918	5.3022	1.9786	13.8	13.8	-13.5294	-5.4206	-10.9881	-13.8242	-34.5864	-22.2553	-0.0000476	1.95E+00	6.50E-01	1.60E+01	5.32E+00	5.69E+01	1.90E+01	7.65E+01	2.55E+01
(17-93)	FINAL	-0.1069	0.195	0	1.5008	1.3623	5.4559	7.5102	3.6368	3.4234	0.1043	13.8	13.8	-11.2707	-3.8001	-9.2885	-16.2315	-36.1458	-23.8147	-0.0000478	1.95E+00	6.49E-01	1.60E+01	5.33E+00	5.72E+01	1.91E+01	7.71E+01	2.57E+01
(3-22)	FINAL	-2.01	-2.6709	0	0.7109	2.0636	2.3026	6.0365	7.3264	6.1611	10.4428	13.8155	13.8155	-11.5197	-0.3032	-10.87	-8.6307	-34.6891	-22.358	-0.0000479	1.94E+00	6.45E-01	1.59E+01	5.30E+00	5.71E+01	1.91E+01	7.71E+01	2.57E+01
(1-28)	FINAL	-3.116	-0.8605	0	0.8652	3.9694	11.1971	13.6443	0.7022	1.3457	12.5367	13.8155	13.8155	-25.6436	-9.6034	-27.3063	-18.3724	-39.2751	-26.944	-0.0000488	1.95E+00	6.50E-01	1.60E+01	5.33E+00	5.74E+01	1.91E+01	7.75E+01	2.58E+01
(6-58)	FINAL	1.4713	-0.9255	0	0.696	5.2785	2.7317	7.29	2.1862	4.9929	1.3337	13.8	13.8	-14.2091	-5.3164	-9.2582	-14.4118	-36.366	-24.0349	-0.0000494	1.95E+00	6.50E-01	1.60E+01	5.32E+00	5.67E+01	1.89E+01	7.62E+01	2.54E+01
(3-29)	FINAL	2.6878	6.2084	0	2.9174	4.7176	6.2528	6.748	4.7348	2.6931	13.8533	13.8155	13.8155	-20.9704	-0.6792	-23.3721	-15.4264	-28.569	-16.2379	-0.0000498	1.95E+00	6.50E-01	1.60E+01	5.32E+00	5.74E+01	1.91E+01	7.76E+01	2.59E+01
(12-10)	FINAL	-0.0386	-1.2869	0	1.7	3.6386	9.6154	4.3611	1.4194	4.1382	4.0257	13.8	13.8	-11.039	-5.0423	-8.8679	-13.558	-37.1597	-24.8286	-0.0000502	1.94E+00	6.47E-01	1.60E+01	5.32E+00	5.72E+01	1.91E+01	7.72E+01	2.57E+01
(16-19)	FINAL	0.3912	-0.5235	0	1.4526	4.0039	8.938	4.123	8.8185	5.9771	0.5583	13.8	13.8	-12.5227	-6.798	-10.6626	-15.2381	-37.6232	-25.2921	-0.0000503	1.94E+00	6.45E-01	1.59E+01	5.29E+00	5.68E+01	1.89E+01	7.65E+01	2.55E+01
(2-20)	FINAL	3.8391	-0.0036	0	3.4484	4.1517	2.3026	12.4732	6.9335	3.5741	0.6185	13.8155	13.8155	-14.2892	-5.5363	-7.5506	-15.4002	-34.6814	-22.3503	-0.0000504	1.94E+00	6.48E-01	1.59E+01	5.31E+00	5.70E+01	1.90E+01	7.68E+01	2.56E+01
(5-99)	FINAL	-0.0359	-0.22	0	2.4288	3.3105	4.2136	5.4628	8.2379	6.4228	0.7016	13.8	13.8	-12.0817	-3.8595	-12.6592	-13.9024	-36.5321	-24.201	-0.0000504	1.96E+00	6.54E-01	1.61E+01	5.36E+00	5.70E+01	1.90E+01	7.65E+01	2.55E+01
(9-60)	FINAL	2.1928	-2.3218	0	3.3797	0.0623	2.9192	3.1397	0.5867	5.8516	2.7591	13.8	13.8	-14.6906	-5.7059	-10.9042	-13.5634	-36.6086	-24.2775	-0.0000506	1.94E+00	6.45E-01	1.59E+01	5.30E+00	5.71E+01	1.90E+01	7.71E+01	2.57E+01
(12-52)	FINAL	-0.245	-4.473	0	3.4943	0.3584	3.8368	2.9461	0.2404	6.6272	4.0336	13.8	13.8	-15.1482	-4.7421	-10.9164	-12.7214	-38.0744	-25.7433	-0.000051	1.96E+00	6.52E-01	1.60E+01	5.35E+00	5.71E+01	1.90E+01	7.68E+01	2.56E+01
(9-91)	FINAL	1.6774	1.285	0	1.5037	0.9957	7.3138	4.745	1.1249	4.698	4.1548	13.8	13.8	-9.5137	-1.8396	-9.3483	-15.0668	-35.561	-23.2299	-0.0000512	1.97E+00	6.56E-01	1.61E+01	5.36E+00	5.68E+01	1.89E+01	7.61E+01	2.54E+01
(3-7)	FINAL	3.2024	0.5269	0	3.9706	3.0681	13.3798	2.1413	5.7119	12.3032	0.8937	13.8155	13.8155	-11.7065	-11.6552	-8.9662	-15.4033	-33.1367	-20.8056	-0.0000517	1.96E+00	6.51E-01	1.60E+01	5.34E+00	5.71E+01	1.90E+01	7.68E+01	2.56E+01
(1-24)	FINAL	-0.4821	0.0722	0	4.5938	4.6147	5.0622	14.9534	0.338	2.7288	8.4723	13.8155	13.8155	-20.6579	-8.4677	-21.6335	-17.1553	-35.5166	-23.1855	-0.0000517	1.95E+00	6.50E-01	1.60E+01	5.34E+00	5.75E+01	1.92E+01	7.76E+01	2.59E+01
(12-73)	FINAL	6.1693	1.2839	0	0.2022	1.2327	3.0433	10.4066	7.0701	5.8091	3.4376	13.8	13.8	-14.3175	-8.128	-9.2899	-12.828	-33.9541	-21.623	-0.0000517	1.95E+00	6.49E-01	1.60E+01	5.32E+00	5.69E+01	1.90E+01	7.65E+01	2.55E+01
(14-40)	FINAL	1.7928	-0.8788	0	3.18	4.1589	4.899	4.9903	2.0073	3.4744	0.9638	13.8	13.8	-12.4761	-5.0992	-10.0263	-14.4805	-36.8409	-24.5098	-0.0000524	1.95E+00	6.51E-01	1.60E+01	5.33E+00	5.69E+01	1.90E+01	7.65E+01	2.55E+01
(17-69)	FINAL	1.3335	-0.9959	0	2.819	1.2037	1.9791	4.416	1.4874	7.1225	5.7707	13.8	13.8	-13.3628	-2.8589	-9.9487	-12.1941	-34.9583	-22.6272	-0.0000526	1.94E+00	6.46E-01	1.59E+01	5.31E+00	5.72E+01	1.91E+01	7.72E+01	2.57E+01
(5-30)	FINAL	0.8766	0.505	0	2.9544	3.2499	1.384	4.3256	0.1982	10.321	2.0678	13.8	13.8	-12.1633	-3.1566	-10.8336	-15.6354	-35.0203	-22.6892	-0.000053	1.94E+00	6.47E-01	1.60E+01	5.32E+00	5.73E+01	1.91E+01	7.74E+01	2.58E+01
(6-22)	FINAL	-0.4325	-0.4248	0	1.4933	0.4146	7.2381	1.9789	2.5986	6.6431	0.9934	13.8	13.8	-9.4013	-3.9461	-8.903	-15.5305	-38.091	-25.7599	-0.000053	1.93E+00	6.44E-01	1.59E+01	5.29E+00	5.70E+01	1.90E+01	7.70E+01	2.57E+01
(14-20)	FINAL	4.7439	1.2275	0	1.7366	1.443	5.6419	8.5014	2.5633	5.0545	2.0873	13.8	13.8	-13.3603	-4.3962	-8.6556	-14.0767	-34.5742	-22.2431	-0.0000534	1.94E+00	6.45E-01	1.59E+01	5.29E+00	5.67E+01	1.89E+01	7.64E+01	2.54E+01
(1-3)	FINAL	4.4628	-7.0271	0	1.8414	1.859	5.1341	6.0777	7.1473	5.2774	7.4088	13.8155	13.8155	-20.4647	-2.097	-8.5993	-8.2072	-38.4683	-26.1372	-0.0000536	1.95E+00	6.50E-01	1.60E+01	5.33E+00	5.72E+01	1.91E+01	7.71E+01	2.57E+01
(5-10)	FINAL	1.4827	0.9743	0	6.5951	0.6299	2.3026	9.7052	0.1778	4.8396	2.6947	13.8155	13.8155	-17.9988	-4.6887	-17.7897	-14.3858	-32.6999	-20.3688	-0.0000539	1.96E+00	6.54E-01	1.61E+01	5.36E+00	5.71E+01	1.90E+01	7.66E+01	2.56E+01
(2-8)	FINAL	5.8904	-0.1771	0	3.4336	1.7194	10.7085	1.3634	9.7924	4.7374	1.9022	13.8	13.8	-14.5641	-5.8984	-9.8175	-14.1819	-35.0672	-22.7361	-0.0000544	1.95E+00	6.50E-01	1.60E+01	5.33E+00	5.69E+01	1.90E+01	7.64E+01	2.55E+01
(2-96)	FINAL	1.7326	0.2662	0	0.2242	4.4012	8.2913	4.0407	12.0409	6.2034	0.5855	13.8	13.8	-12.782	-6.117	-9.8346	-14.4492	-36.4972	-24.1661	-0.0000545	1.97E+00	6.56E-01	1.61E+01	5.38E+00	5.75E+01	1.92E+01	7.74E+01	2.58E+01
(3-49)	FINAL	8.5716	-0.907	0	1.0972	0.795	8.4166	3.6725	6.7439	5.7607	3.8711	13.8	13.8	-18.5048	-9.2969	-10.7735	-11.0203	-35.5987	-23.2676	-0.0000545	1.97E+00	6.55E-01	1.61E+01	5.36E+00	5.70E+01	1.90E+01	7.64E+01	2.55E+01
(3-38)	FINAL	6	-0.1418	0	0.8713	2.2286	10.6889	3.6328	1.9023	6.2596	8.6896	13.8155	13.8155	-20.6178	-0.7697	-14.5586	-8.5907	-31.8848	-19.5537	-0.0000547	1.96E+00	6.51E-01	1.60E+01	5.34E+00	5.71E+01	1.90E+01	7.68E+01	2.56E+01
(11-31)	FINAL	1.6417	0.3339	0	3.513	2.1858	0.8849	3.8829	11.3864	12.3118	1.6621	13.8	13.8	-10.5003	-4.4793	-9.9386	-14.4873	-34.6616	-22.3305	-0.000055	1.95E+00	6.48E-01	1.60E+01	5.32E+00	5.72E+01	1.91E+01	7.71E+01	2.57E+01
(15-42)	FINAL	-2.1477	-2.0985	0	0.7342	4.1359	7.0614	5.4943	2.8964	8.6994	5.1692	13.8	13.8	-11.9763	-3.5052	-11.3426	-13.7307	-37.5594	-25.2283	-0.0000553	1.96E+00	6.52E-01	1.61E+01	5.35E+00	5.76E+01	1.92E+01	7.78E+01	2.59E+01
(11-73)	FINAL	4.5643	1.8311	0	1.634	1.337	2.5226	3.9461	2.6852	4.7569	3.144	13.8	13.8	-11.7601	-2.463	-9.0483	-12.6864	-34.2214	-21.8903	-0.000056	1.96E+00	6.53E-01	1.60E+01	5.34E+00	5.68E+01	1.89E+01	7.61E+01	2.54E+01
(20-51)	FINAL	1.9945	-1.6881	0	1.2488	0.4629	7.8233	2.5494	8.0302	7.0511	1.7309	13.8	13.8	-16.4301	-4.8762	-11.1855	-14.0537	-38.5026	-26.1715	-0.0000563	1.95E+00	6.50E-01	1.59E+01	5.32E+00	5.66E+01	1.89E+01	7.59E+01	2.53E+01
(11-67)	FINAL	0.316	-4.1677	0	1.6134	1.7951	4.9296	5.2926	3.5806	5.2098	2.3088	13.8	13.8	-13.5397	-7.818	-8.8525	-13.9207	-39.767	-27.4359	-0.0000564	1.93E+00	6.43E-01	1.58E+01	5.28E+00	5.69E+01	1.90E+01	7.69E+01	2.56E+01
(11-53)	FINAL	-0.8889	-1.672	0	1.4789	3.9498	6.791	6.9528	8.7239	5.0215	1.7592	13.8	13.8	-13.9874	-1.0401	-11.5998	-14.3867	-36.8567	-24.5256	-0.0000566	1.95E+00	6.51E-01	1.60E+01	5.35E+00	5.76E+01	1.92E+01	7.78E+01	2.59E+01
(4-18)	FINAL	-2.2971	-3.7611	0	5.5296	5.7088	2.3026	3.7085	0.0389	7.8914	12.3523	13.8155	13.8155	-17.9411	-8.442	-15.6209	-15.3092	-37.1738	-24.8427	-0.0000568	1.93E+00	6.44E-01	1.59E+01	5.30E+00	5.72E+01	1.91E+01	7.73E+01	2.58E+01
(16-44)	FINAL	2.2848	-0.5917	0	0.5561	4.491	7.3293	2.9465	0.5267	10.8066	3.3623	13.8	13.8	-12.1655	-6.3674	-8.8293	-13.8669	-34.9424	-22.6113	-0.0000569	1.96E+00	6.52E-01	1.60E+01	5.34E+00	5.73E+01	1.91E+01	7.70E+01	2.57E+01
(8-89)	FINAL	6.4044	-1.0346	0	1.4015	5.3656	7.6716	2.7253	2.6159	4.8293	1.2457	13.8	13.8	-18.8958	-9.7224	-10.9472	-14.7947	-36.028	-23.6969	-0.0000571	1.95E+00	6.49E-01	1.60E+01	5.33E+00	5.75E+01	1.92E+01	7.76E+01	2.58E+01
(19-60)	FINAL	2.4274	1.4464	0	0.2756	1.1869	6.5844	6.3943	2.9219	4.958	8.2048	13.8	13.8	-10.987	-3.4731	-7.9227	-12.4867	-34.2894	-21.9583	-0.0000573	1.96E+00	6.52E-01	1.60E+01	5.34E+00	5.71E+01	1.90E+01	7.68E+01	2.56E+01
(19-51)	FINAL	1.5379	-2.7548	0	1.1689	2.9523	5.0097	6.8872	7.6538	5.2863	3.3124	13.8	13.8	-12.779	-5.2256	-9.7382	-12.481	-37.3669	-25.0358	-0.0000577	1.94E+00	6.45E-01	1.59E+01	5.31E+00	5.74E+01	1.91E+01	7.75E+01	2.58E+01
(2-87)	FINAL	2.9304	-0.2115	0	1.2725	1.4947	7.5038	4.3284	7.7819	4.2094	0.922	13.8	13.8	-13.2291	-5.3911	-10.1774	-15.1607	-38.1162	-25.7851	-0.0000578	1.97E+00	6.58E-01	1.62E+01	5.39E+00	5.75E+01	1.92E+01	7.72E+01	2.57E+01
(3-11)	FINAL	2.1812	-0.4229	0	2.2071	3.7396	15.1295	19.219	2.2043	5.6843	3.6884	13.8155	13.8155	-13.3207	-4.435	-8.7303	-11.9549	-34.1081	-21.777	-0.0000587	1.95E+00	6.49E-01	1.60E+01	5.32E+00	5.69E+01	1.90E+01	7.61E+01	2.54E+01
(3-14)	FINAL	1.9981	-1.0793	0	1.9397	2.5843	6.7413	3.7978	0.2867	4.2265	4.2393	13.8	13.8	-12.2748	-3.249	-9.1382	-11.9744	-36.2169	-23.8858	-0.0000587	1.96E+00	6.52E-01	1.60E+01	5.34E+00	5.70E+01	1.90E+01	7.66E+01	2.55E+01
(2-16)	FINAL	1.8564	-0.7727	0	1.6229	0.9109	4.7666	3.6361	2.6019	4.7317	2.7381	13.8	13.8	-11.1607	-4.9097	-7.7506	-13.5387	-36.3813	-24.0502	-0.0000589	1.95E+00	6.50E-01	1.60E+01	5.34E+00	5.76E+01	1.92E+01	7.78E+01	2.59E+01
(5-5)	FINAL	-2.0927	1.0992	0	5.0142	1.7954	1.0193	6.3729	2.7895	2.9705	10.0217	13.8155	13.8155	-20.985	-2.9985	-23.9162	-16.6547	-35.8884	-23.5573	-0.0000592	1.95E+00	6.50E-01	1.60E+01	5.33E+00	5.71E+01	1.90E+01	7.68E+01	2.56E+01
(5-11)	FINAL	-0.0865	0.577	0	0.0527	2.3376	2.548	6.2083	4.7934	5.636	9.2172	13.8	13.8	-11.8163	-1.3808	-12.0445	-12.1038	-35.2692	-22.9381	-0.0000593	1.97E+00	6.56E-01	1.61E+01	5.36E+00	5.68E+01	1.89E+01	7.61E+01	2.54E+01
(3-12)	FINAL	0.247	-2.2849	0	0.5501	3.4903	5.4306	6.1509	7.6584	3.6522	1.0111	13.8	13.8	-11.4716	-5.523	-9.2236	-15.213	-38.4926	-26.1615	-0.0000601	1.97E+00	6.58E-01	1.61E+01	5.38E+00	5.71E+01	1.90E+01	7.66E+01	2.55E+01
(18-62)	FINAL	3.2802	0.2523	0	3.6935	2.2874	4.3923	4.5542	3.6702	4.2283	1.0889	13.8	13.8	-12.5094	-6.9713	-10.65	-14.6006	-35.5572	-23.2261	-0.0000602	1.95E+00	6.49E-01	1.60E+01	5.33E+00	5.72E+01	1.90E+01	7.70E+01	2.56E+01
(20-17)	FINAL	5.5825	-0.0602	0	0.4135	2.1362	5.0349	0.5355	4.4257	6.1738	2.3625	13.8	13.8	-14.1945	-5.0527	-5.7979	-13.9022	-34.481	-22.1499	-0.0000603	1.94E+00	6.46E-01	1.59E+01	5.31E+00	5.73E+01	1.91E+01	7.74E+01	2.58E+01
(15-59)	FINAL	0.9525	-2.1623	0	1.469	3.0274	8.1808	7.3638	9.4336	5.84	2.835	13.8	13.8	-14.485	-3.3231	-11.2881	-12.4897	-37.5705	-25.2394	-0.0000605	1.96E+00	6.52E-01	1.61E+01	5.36E+00	5.77E+01	1.92E+01	7.79E+01	2.60E+01
(2-60)	FINAL	3.1399	-1.1898	0	0.2352	1.9492	2.3473	5.4798	7.2859	5.8633	4.5149	13.8	13.8	-14.3093	-5.6109	-9.9497	-10.8608	-36.1106	-23.7795	-0.0000606	1.96E+00	6.52E-01	1.60E+01	5.33E+00	5.67E+01	1.89E+01	7.60E+01	2.53E+01
(4-47)	FINAL	3.5474	-3.2961	0	0.1508	2.8901	2.3026	1.0799	0.2584	5.8867	11.5232	13.8155	13.8155	-16.2919	-4.2652	-7.7317	-9.2464	-35.6479	-23.3168	-0.0000607	1.96E+00	6.53E-01	1.60E+01	5.35E+00	5.71E+01	1.90E+01	7.67E+01	2.56E+01
(13-88)	FINAL	-1.7346	-6.1776	0	0.6152	2.337	4.7574	3.4162	0.7896	5.4584	1.8539	13.8	13.8	-13.5178	-5.0448	-12.2092	-13.9954	-41.4439	-29.1128	-0.0000608	1.97E+00	6.57E-01	1.61E+01	5.38E+00	5.75E+01	1.92E+01	7.73E+01	2.57E+01
(3-20)	FINAL	8.5182	-0.6557	0	0.9677	0.1038	7.2295	13.4307	0.9834	5.1653	10.4662	13.8155	13.8155	-18.0058	-9.6781	-8.2893	-6.546	-31.3814	-19.0503	-0.0000609	1.95E+00	6.50E-01	1.60E+01	5.34E+00	5.76E+01	1.92E+01	7.78E+01	2.59E+01
(3-50)	FINAL	1.2903	-0.2809	0	0.7717	3.631	3.8189	2.9706	8.7752	6.4005	1.1942	13.8	13.8	-10.5887	-6.2433	-7.9502	-15.0655	-36.0992	-23.7681	-0.0000611	1.96E+00	6.54E-01	1.61E+01	5.35E+00	5.68E+01	1.89E+01	7.62E+01	2.54E+01
(11-78)	FINAL	3.7469	1.3124	0	0.7337	1.3487	2.0252	4.2253	3.9602	8.9672	4.8019	13.8	13.8	-13.8217	-3.2483	-9.9443	-11.487	-33.078	-20.7469	-0.0000611	1.96E+00	6.51E-01	1.60E+01	5.34E+00	5.73E+01	1.91E+01	7.72E+01	2.57E+01
(5-90)	FINAL	-1.4179	-1.0285	0	0.8641	3.2824	1.5243	5.4133	3.549	4.0171	0.0199	13.8	13.8	-16.6607	-5.7794	-14.9641	-16.2715	-38.3305	-25.9994	-0.0000613	1.95E+00	6.48E-01	1.59E+01	5.31E+00	5.66E+01	1.89E+01	7.60E+01	2.53E+01
(3-9)	FINAL	-0.4159	-2.7771	0	2.5357	2.9662	5.8283	5.8327	10.0955	5.748	2.8899	13.8	13.8	-12.9598	-5.3768	-10.4145	-12.8068	-37.7024	-25.3713	-0.0000622	1.97E+00	6.55E-01	1.61E+01	5.37E+00	5.74E+01	1.91E+01	7.72E+01	2.57E+01
(20-34)	FINAL	4.4956	-2.4653	0	3.1471	2.2141	3.1799	1.6958	4.4888	5.9412	2.933	13.8	13.8	-18.1104	-10.2139	-11.2084	-12.8457	-37.1467	-24.8156	-0.0000626	1.95E+00	6.51E-01	1.60E+01	5.33E+00	5.70E+01	1.90E+01	7.65E+01	2.55E+01
(18-46)	FINAL	0.4672	0.4545	0	2.5768	0.8985	1.4145	4.2059	1.9773	7.0141	0.3515	13.8	13.8	-11.4761	-4.249	-11.9731	-16.2493	-35.9828	-23.6517	-0.000063	1.96E+00	6.54E-01	1.61E+01	5.37E+00	5.76E+01	1.92E+01	7.76E+01	2.58E+01
(11-60)	FINAL	1.769	-0.5067	0	1.0739	0.6928	1.7814	5.6443	1.3732	4.2015	4.399	13.8	13.8	-10.1865	-4.4442	-8.887	-13.32	-36.7013	-24.3702	-0.000063	1.94E+00	6.47E-01	1.60E+01	5.33E+00	5.76E+01	1.92E+01	7.79E+01	2.60E+01
(3-19)	FINAL	6.1398	-2.1203	0	0.2487	1.8914	10.3624	4.2074	1.0916	6.2098	12.107	13.8155	13.8155	-21.8359	-4.0472	-11.6538	-6.9367	-32.6654	-20.3343	-0.0000633	1.95E+00	6.49E-01	1.60E+01	5.33E+00	5.71E+01	1.90E+01	7.68E+01	2.56E+01
(5-1)	FINAL	0.9801	-1.7124	0	0.704	2.2084	5.6892	2.8062	4.7176	6.774	1.2524	13.8	13.8	-14.205	-7.2892	-8.5613	-15.0124	-37.0626	-24.7315	-0.0000639	1.95E+00	6.50E-01	1.60E+01	5.32E+00	5.68E+01	1.89E+01	7.63E+01	2.54E+01
(5-23)	FINAL	-8.7922	-1.2541	0	3.8153	5.0832	10.1338	5.9716	2.3583	14.6104	10.2399	13.8155	13.8155	-16.4249	-3.6148	-23.0401	-20.748	-42.9277	-30.5966	-0.000064	1.95E+00	6.51E-01	1.60E+01	5.35E+00	5.75E+01	1.92E+01	7.76E+01	2.58E+01
(1-80)	FINAL	3.7462	-1.8231	0	0.9749	4.3274	4.027	10.2769	5.267	5.0445	1.5726	13.8	13.8	-15.9121	-10.2095	-10.2948	-13.9528	-37.6505	-25.3194	-0.000064	1.96E+00	6.54E-01	1.61E+01	5.36E+00	5.75E+01	1.91E+01	7.73E+01	2.58E+01
(3-9)	FINAL	3.4023	3.0676	0	2.4611	2.7378	12.1481	3.6617	1.2508	8.1809	0.9583	13.8155	13.8155	-10.3006	-9.5094	-9.4214	-16.0176	-33.398	-21.0669	-0.0000642	1.94E+00	6.47E-01	1.60E+01	5.33E+00	5.76E+01	1.92E+01	7.78E+01	2.60E+01
(16-26)	FINAL	-0.7495	-2.0859	0	1.1033	3.6688	1.3974	5.4815	3.054	6.1187	3.4121	13.8	13.8	-11.651	-3.1773	-11.7786	-13.178	-36.1808	-23.8497	-0.0000642	1.95E+00	6.48E-01	1.60E+01	5.33E+00	5.73E+01	1.91E+01	7.73E+01	2.58E+01
(7-94)	FINAL	1.6615	-0.8196	0	1.3766	2.2322	8.476	6.0642	0.933	5.3644	5.7062	13.8	13.8	-10.3608	-4.479	-9.6418	-13.4974	-35.2216	-22.8905	-0.0000645	1.94E+00	6.47E-01	1.60E+01	5.31E+00	5.71E+01	1.90E+01	7.70E+01	2.57E+01
(10-61)	FINAL	0.2856	-0.3343	0	2.6814	1.6437	5.2602	7.79	6.4102	4.9876	0.6358	13.8	13.8	-15.3481	-3.0129	-13.7101	-14.2227	-36.896	-24.5649	-0.0000645	1.96E+00	6.52E-01	1.60E+01	5.33E+00	5.66E+01	1.89E+01	7.59E+01	2.53E+01
(5-12)	FINAL	0.9285	1.79	0	4.1448	1.2699	4.9933	5.4998	0.8695	3.5965	1.9002	13.8	13.8	-10.7857	-3.9484	-11.5478	-15.5921	-35.0394	-22.7083	-0.0000647	1.94E+00	6.45E-01	1.59E+01	5.29E+00	5.69E+01	1.90E+01	7.67E+01	2.56E+01
(14-66)	FINAL	2.2372	1.6401	0	1.2787	3.8552	7.8585	6.1257	4.8783	4.7681	0.1648	13.8	13.8	-13.1441	-4.9093	-13.1844	-14.9036	-35.5222	-23.1911	-0.0000649	1.93E+00	6.42E-01	1.59E+01	5.29E+00	5.72E+01	1.91E+01	7.74E+01	2.58E+01
(11-66)	FINAL	1.6595	-0.6637	0	2.6	2.5017	6.9822	5.6986	1.796	5.0021	2.4306	13.8	13.8	-10.5078	-2.7454	-9.9916	-13.9662	-35.1959	-22.8648	-0.000065	1.96E+00	6.54E-01	1.61E+01	5.35E+00	5.71E+01	1.90E+01	7.66E+01	2.55E+01
(19-35)	FINAL	2.4551	-0.1782	0	0.5705	3.6181	7.1065	3.9322	3.7628	8.3337	4.3958	13.8	13.8	-13.2606	-3.9043	-8.5829	-11.3542	-33.9811	-21.65	-0.000065	1.95E+00	6.50E-01	1.60E+01	5.34E+00	5.73E+01	1.91E+01	7.72E+01	2.57E+01
(12-15)	FINAL	-0.2726	-0.6426	0	1.5945	4.8865	9.0821	5.3583	2.851	9.6701	5.6144	13.8	13.8	-11.7608	-2.76	-10.986	-13.2314	-34.794	-22.4629	-0.0000652	1.95E+00	6.48E-01	1.60E+01	5.32E+00	5.71E+01	1.90E+01	7.69E+01	2.56E+01
(20-6)	FINAL	2.0434	0.472	0	2.0075	1.0733	3.3254	4.6816	2.2372	8.0945	11.0762	13.8	13.8	-10.4062	-1.448	-11.1839	-12.3589	-33.776	-21.4449	-0.0000652	1.97E+00	6.55E-01	1.61E+01	5.36E+00	5.70E+01	1.90E+01	7.65E+01	2.55E+01
(11-52)	FINAL	-1.1017	-2.5528	0	0.0045	4.7369	6.0649	5.4815	9.1254	5.9545	2.4891	13.8	13.8	-13.6092	-2.3603	-9.5378	-13.5162	-37.1059	-24.7748	-0.0000656	1.93E+00	6.42E-01	1.58E+01	5.28E+00	5.70E+01	1.90E+01	7.69E+01	2.56E+01
(6-85)	FINAL	0.3772	-3.0736	0	0.7676	1.792	2.0452	3.0096	8.3897	6.8851	2.2882	13.8	13.8	-13.7148	-5.1757	-8.617	-11.7556	-38.5036	-26.1725	-0.0000658	1.96E+00	6.53E-01	1.61E+01	5.36E+00	5.76E+01	1.92E+01	7.76E+01	2.59E+01
(4-9)	FINAL	0.6516	-0.1065	0	5.0231	4.8273	2.3026	4.751	1.5033	8.995	15.6715	13.8155	13.8155	-11.7431	-4.9532	-9.9372	-14.483	-32.683	-20.3519	-0.000066	1.94E+00	6.47E-01	1.60E+01	5.32E+00	5.73E+01	1.91E+01	7.73E+01	2.58E+01
(12-19)	FINAL	0.0391	-3.8335	0	1.0451	4.8302	5.6495	7.2302	5.6159	5.4954	2.0903	13.8	13.8	-14.1296	-4.504	-11.1632	-13.3253	-38.2671	-25.936	-0.0000664	1.95E+00	6.51E-01	1.60E+01	5.33E+00	5.68E+01	1.89E+01	7.63E+01	2.54E+01
(5-94)	FINAL	6.9907	2.2609	0	1.9132	0.1586	4.2728	4.6423	9.0201	4.8889	2.7275	13.8	13.8	-14.1241	-4.5137	-8.295	-12.9296	-33.2851	-20.954	-0.0000678	1.95E+00	6.49E-01	1.60E+01	5.32E+00	5.71E+01	1.90E+01	7.69E+01	2.56E+01
(8-48)	FINAL	1.4869	-1.2343	0	1.6469	1.324	6.0679	3.8664	8.242	12.1561	2.7405	13.8	13.8	-14.4165	-2.1661	-10.5656	-11.7634	-36.2774	-23.9463	-0.0000683	1.94E+00	6.46E-01	1.60E+01	5.32E+00	5.77E+01	1.92E+01	7.80E+01	2.60E+01
(12-41)	FINAL	0.9883	-0.1385	0	1.7058	3.1484	0.8258	4.7884	9.1985	7.1146	2.2425	13.8	13.8	-11.9437	-1.6348	-8.6664	-13.9093	-34.7748	-22.4437	-0.0000693	1.94E+00	6.47E-01	1.59E+01	5.30E+00	5.67E+01	1.89E+01	7.61E+01	2.54E+01
(20-72)	FINAL	2.6706	1.6997	0	2.1391	3.4502	5.0189	4.797	0.6429	5.7661	2.312	13.8	13.8	-12.4495	-3.5435	-10.6407	-14.4771	-34.9581	-22.627	-0.0000698	1.93E+00	6.42E-01	1.59E+01	5.29E+00	5.74E+01	1.91E+01	7.78E+01	2.59E+01
(10-38)	FINAL	3.3469	0.1125	0	2.1949	1.5739	4.2721	7.8343	4.3691	5.816	3.7144	13.8	13.8	-12.9971	-5.0878	-10.8572	-11.9082	-34.467	-22.1359	-0.0000703	1.95E+00	6.48E-01	1.60E+01	5.31E+00	5.71E+01	1.90E+01	7.69E+01	2.56E+01
(15-22)	FINAL	1.0129	0.3315	0	2.0709	3.491	4.6021	5.0949	5.3139	3.852	0.1004	13.8	13.8	-12.3575	-6.4535	-10.5085	-16.1549	-35.9454	-23.6143	-0.0000711	1.96E+00	6.54E-01	1.61E+01	5.36E+00	5.75E+01	1.92E+01	7.75E+01	2.58E+01
(4-57)	FINAL	2.1493	-10.7181	0	1.312	1.9823	2.3026	5.898	3.1989	6.1817	10.1063	13.8155	13.8155	-23.4457	-9.585	-10.1304	-6.0485	-39.1615	-26.8304	-0.0000711	1.94E+00	6.45E-01	1.59E+01	5.30E+00	5.71E+01	1.90E+01	7.71E+01	2.57E+01
(4-7)	FINAL	1.3191	-2.0446	0	1.3412	1.3207	4.7862	6.9713	8.7397	5.2051	1.4758	13.8	13.8	-13.1309	-2.8333	-9.8252	-12.2865	-38.4989	-26.1678	-0.0000715	1.92E+00	6.41E-01	1.58E+01	5.28E+00	5.72E+01	1.91E+01	7.74E+01	2.58E+01
(10-85)	FINAL	1.7989	-2.3561	0	1.7217	4.1928	4.1741	3.6054	4.6774	4.8902	1.8365	13.8	13.8	-13.039	-5.5014	-9.3831	-14.3545	-37.009	-24.6779	-0.0000716	1.94E+00	6.45E-01	1.59E+01	5.30E+00	5.73E+01	1.91E+01	7.74E+01	2.58E+01
(4-19)	FINAL	-6.4323	-6.673	0	4.0711	4.0012	2.3026	5.1239	2.9432	4.9083	9.5725	13.8155	13.8155	-9.7206	-2.0893	-10.5401	-12.6671	-40.2188	-27.8877	-0.0000725	1.94E+00	6.48E-01	1.59E+01	5.32E+00	5.70E+01	1.90E+01	7.69E+01	2.56E+01
(16-5)	FINAL	0.1144	-5.2329	0	0.4456	2.7988	2.0321	9.7268	1.2778	4.3253	1.4622	13.8	13.8	-15.3042	-9.6386	-8.0413	-13.6589	-42.0994	-29.7683	-0.0000726	1.93E+00	6.42E-01	1.58E+01	5.28E+00	5.69E+01	1.89E+01	7.67E+01	2.56E+01
(16-42)	FINAL	2.8915	0.1127	0	1.411	2.6424	5.4939	4.6671	5.6146	6.0291	2.883	13.8	13.8	-13.6107	-3.7149	-9.5914	-13.1641	-35.0448	-22.7137	-0.0000729	1.93E+00	6.41E-01	1.58E+01	5.27E+00	5.68E+01	1.89E+01	7.67E+01	2.56E+01
(2-88)	FINAL	1.8142	1.355	0	3.022	1.7227	7.3296	8.1033	0.3165	4.1262	4.0732	13.8	13.8	-11.7453	-4.7707	-10.4918	-14.6913	-35.4518	-23.1207	-0.000073	1.93E+00	6.44E-01	1.59E+01	5.28E+00	5.68E+01	1.89E+01	7.65E+01	2.55E+01
(1-6)	FINAL	4.5746	-6.2893	0	1.4288	2.2994	9.0509	0.2005	6.9023	5.5775	8.1623	13.8155	13.8155	-19.8753	-5.1599	-8.7285	-7.6151	-37.0175	-24.6864	-0.0000731	1.96E+00	6.52E-01	1.61E+01	5.35E+00	5.74E+01	1.91E+01	7.74E+01	2.58E+01
(16-74)	FINAL	3.1385	1.7419	0	1.7298	2.2117	3.9185	3.4746	2.2518	7.8802	1.8734	13.8	13.8	-11.4253	-3.5543	-9.2956	-13.585	-34.9345	-22.6034	-0.0000732	1.98E+00	6.58E-01	1.62E+01	5.39E+00	5.75E+01	1.92E+01	7.72E+01	2.57E+01
(3-63)	FINAL	3.8987	2.2455	0	0.4722	5.8405	10.1937	10.255	1.6042	5.6733	15.7046	13.8155	13.8155	-25.6583	-3.6661	-19.7895	-11.8177	-29.8087	-17.4776	-0.0000733	1.93E+00	6.43E-01	1.58E+01	5.28E+00	5.69E+01	1.90E+01	7.68E+01	2.56E+01
(3-52)	FINAL	8.5952	-4.474	0	0.584	3.3001	10.5725	10.2627	7.382	6.205	11.6902	13.8155	13.8155	-26.4544	-5.2913	-13.2677	-3.9967	-31.0384	-18.7073	-0.0000747	1.96E+00	6.53E-01	1.60E+01	5.34E+00	5.70E+01	1.90E+01	7.66E+01	2.55E+01
(9-30)	FINAL	0.8676	-0.2898	0	1.9845	4.2715	11.5129	4.6921	7.1981	11.5389	1.3492	13.8	13.8	-12.6047	-4.4906	-12.4812	-13.814	-35.6532	-23.3221	-0.0000751	1.93E+00	6.44E-01	1.59E+01	5.29E+00	5.72E+01	1.90E+01	7.73E+01	2.57E+01
(4-36)	FINAL	2.0133	-0.5499	0	0.9218	3.9367	2.3026	4.1547	0.5474	6.3487	11.6932	13.8155	13.8155	-14.8793	-7.5618	-11.8971	-13.7067	-35.5017	-23.1706	-0.0000752	1.95E+00	6.50E-01	1.60E+01	5.33E+00	5.73E+01	1.91E+01	7.73E+01	2.57E+01
(18-13)	FINAL	4.2709	0.91	0	1.4773	1.4769	8.0347	8.7036	4.091	4.0421	1.0981	13.8	13.8	-11.5131	-5.1853	-10.7276	-13.855	-35.4718	-23.1407	-0.0000754	1.94E+00	6.47E-01	1.59E+01	5.30E+00	5.67E+01	1.89E+01	7.62E+01	2.54E+01
(19-88)	FINAL	5.4598	-0.7985	0	0.8084	4.1592	4.2127	3.0402	3.5276	5.2347	3.1144	13.8	13.8	-15.054	-5.5753	-9.1058	-12.8217	-35.0311	-22.7	-0.0000755	1.93E+00	6.44E-01	1.59E+01	5.29E+00	5.71E+01	1.90E+01	7.72E+01	2.57E+01
(1-93)	FINAL	-0.705	-3.2796	0	2.6543	4.4514	3.7497	11.5014	1.1197	5.0103	1.7766	13.8	13.8	-16.925	-4.2724	-14.4927	-14.6058	-37.9447	-25.6136	-0.0000763	1.94E+00	6.45E-01	1.59E+01	5.30E+00	5.74E+01	1.91E+01	7.75E+01	2.58E+01
(6-19)	FINAL	0.08	-1.2364	0	3.0003	2.4068	4.8841	2.9401	8.1489	5.6215	0.6492	13.8	13.8	-11.0172	-3.3765	-10.6634	-15.3642	-37.9277	-25.5966	-0.0000773	1.95E+00	6.49E-01	1.59E+01	5.31E+00	5.65E+01	1.88E+01	7.58E+01	2.53E+01
(3-53)	FINAL	8.8373	4.9426	0	0.144	2.7752	6.5527	3.8246	5.8834	6.7218	7.651	13.8155	13.8155	-22.5117	-0.7858	-18.0024	-7.4534	-26.0339	-13.7028	-0.0000774	1.96E+00	6.54E-01	1.60E+01	5.34E+00	5.70E+01	1.90E+01	7.66E+01	2.55E+01
(2-12)	FINAL	9.5598	0.0048	0	1.7849	4.8339	0.376	5.6978	2.4349	5.7267	3.5431	13.8155	13.8155	-19.2532	-10.4082	-8.3784	-12.5148	-33.1985	-20.8674	-0.0000779	1.97E+00	6.55E-01	1.61E+01	5.37E+00	5.73E+01	1.91E+01	7.71E+01	2.57E+01
(3-5)	FINAL	9.4377	1.2957	0	2.6283	4.968	8.5817	7.8028	2.5791	6.2299	13.9632	13.8155	13.8155	-23.8004	-2.382	-15.9749	-4.2972	-24.0873	-11.7562	-0.0000779	1.95E+00	6.51E-01	1.58E+01	5.28E+00	5.71E+01	1.90E+01	7.73E+01	2.58E+01
(11-26)	FINAL	3.2463	-0.0381	0	1.8486	2.8757	6.4319	9.3075	3.6264	4.4766	2.0089	13.8	13.8	-11.7502	-4.726	-7.2661	-14.2472	-34.8502	-22.5191	-0.0000787	1.96E+00	6.52E-01	1.61E+01	5.35E+00	5.74E+01	1.91E+01	7.73E+01	2.58E+01
(3-19)	FINAL	-2.3231	1.642	0	0.5694	1.0074	10.3387	6.0081	5.3595	13.9079	11.4313	13.8155	13.8155	-8.1987	-3.3598	-13.7197	-15.562	-35.5406	-23.2095	-0.0000799	1.93E+00	6.45E-01	1.59E+01	5.30E+00	5.73E+01	1.91E+01	7.75E+01	2.58E+01
(8-7)	FINAL	0.4693	-2.7551	0	3.519	1.815	2.1355	4.7366	4.9472	5.111	1.6329	13.8	13.8	-14.8595	-3.5497	-11.3891	-14.6151	-37.3058	-24.9747	-0.0000807	1.94E+00	6.45E-01	1.59E+01	5.29E+00	5.68E+01	1.89E+01	7.66E+01	2.55E+01
(13-69)	FINAL	2.3479	0.6156	0	1.4419	4.4848	5.4829	8.4404	3.0184	2.9592	0.1096	13.8	13.8	-11.9255	-4.5416	-10.4356	-16.0348	-35.9593	-23.6282	-0.0000807	1.98E+00	6.58E-01	1.62E+01	5.38E+00	5.74E+01	1.91E+01	7.70E+01	2.57E+01
(7-7)	FINAL	5.491	1.2684	0	0.2043	0.1426	2.6125	2.1235	2.1755	7.0118	2.3834	13.8	13.8	-14.6028	-8.8239	-10.2938	-13.8453	-35.8731	-23.542	-0.0000809	1.95E+00	6.49E-01	1.60E+01	5.33E+00	5.77E+01	1.92E+01	7.79E+01	2.60E+01
(12-34)	FINAL	0.7484	2.0257	0	2.877	3.3873	1.5923	5.4036	2.6278	5.8843	1.3294	13.8	13.8	-10.9655	-3.3993	-11.4833	-15.0839	-34.8475	-22.5164	-0.000081	1.93E+00	6.43E-01	1.59E+01	5.30E+00	5.74E+01	1.91E+01	7.77E+01	2.59E+01
(4-76)	FINAL	-0.1191	-3.3196	0	0.3997	3.9302	1.8417	4.8541	1.3317	5.9757	4.6677	13.8	13.8	-13.573	-5.6196	-9.6136	-12.3128	-37.7372	-25.4061	-0.000081	1.97E+00	6.57E-01	1.62E+01	5.38E+00	5.76E+01	1.92E+01	7.74E+01	2.58E+01
(1-91)	FINAL	3.5572	0.9543	0	3.3071	4.0112	3.0906	2.6806	2.9084	4.3733	0.2342	13.8	13.8	-13.0136	-7.9165	-10.9453	-15.0023	-35.5545	-23.2234	-0.0000812	1.96E+00	6.52E-01	1.60E+01	5.34E+00	5.70E+01	1.90E+01	7.66E+01	2.55E+01
(17-31)	FINAL	2.0686	-0.2407	0	4.1844	2.2747	5.3143	2.9913	5.5361	6.8314	0.927	13.8	13.8	-13.1404	-5.6909	-11.5008	-15.0529	-35.7654	-23.4343	-0.0000814	1.93E+00	6.42E-01	1.59E+01	5.28E+00	5.72E+01	1.91E+01	7.74E+01	2.58E+01
(4-53)	FINAL	1.8467	-0.9959	0	4.8066	4.0106	2.3026	9.2237	0.3584	5.5704	14.0912	13.8155	13.8155	-17.144	-9.8457	-14.4766	-13.57	-34.4075	-22.0764	-0.0000815	1.96E+00	6.52E-01	1.60E+01	5.34E+00	5.69E+01	1.90E+01	7.64E+01	2.55E+01
(4-46)	FINAL	5.5191	-0.2171	0	1.484	3.2423	2.3026	3.851	0.1573	5.9399	10.9327	13.8155	13.8155	-15.7664	-4.2344	-8.6678	-10.3209	-33.0497	-20.7186	-0.0000816	1.96E+00	6.53E-01	1.61E+01	5.36E+00	5.73E+01	1.91E+01	7.71E+01	2.57E+01
(5-20)	FINAL	-10.8888	-1.4999	0	4.0176	4.3676	4.9966	6.1209	4.3689	7.2069	7.754	13.8155	13.8155	-16.6815	-2.8319	-25.5005	-21.5003	-43.6327	-31.3016	-0.0000821	1.97E+00	6.54E-01	1.61E+01	5.36E+00	5.72E+01	1.91E+01	7.68E+01	2.56E+01
(4-5)	FINAL	-2.251	-1.4055	0	1.2797	2.3425	1.5111	4.486	5.6576	6.3449	0.6034	13.8	13.8	-9.159	-3.9104	-11.7857	-15.1017	-38.8448	-26.5137	-0.0000822	1.97E+00	6.57E-01	1.61E+01	5.38E+00	5.72E+01	1.91E+01	7.67E+01	2.56E+01
(3-17)	FINAL	5.4314	1.1651	0	2.1128	2.0604	9.2428	3.2798	1.5656	6.8772	13.0152	13.8155	13.8155	-22.2356	-1.3966	-18.479	-9.6875	-31.7304	-19.3993	-0.0000828	1.95E+00	6.49E-01	1.60E+01	5.32E+00	5.69E+01	1.90E+01	7.66E+01	2.55E+01
(20-63)	FINAL	2.2799	0.6009	0	0.5316	2.7529	13.3769	4.4663	5.6817	5.5197	2.4407	13.8	13.8	-11.6905	-3.2643	-8.5734	-12.4136	-35.2405	-22.9094	-0.000083	1.92E+00	6.41E-01	1.58E+01	5.27E+00	5.72E+01	1.91E+01	7.74E+01	2.58E+01
(4-14)	FINAL	8.4148	-2.5825	0	1.051	2.3963	2.3026	4.4915	3.6166	5.6907	7.88	13.8155	13.8155	-20.5543	-9.6647	-9.1261	-7.5558	-33.7122	-21.3811	-0.0000835	1.96E+00	6.53E-01	1.60E+01	5.34E+00	5.69E+01	1.90E+01	7.64E+01	2.55E+01
(14-58)	FINAL	6.6275	1.0355	0	1.7083	3.2067	1.9313	5.1819	1.6452	5.475	2.5207	13.8	13.8	-15.8266	-9.5317	-9.0272	-13.5615	-34.0546	-21.7235	-0.0000836	1.93E+00	6.44E-01	1.59E+01	5.29E+00	5.70E+01	1.90E+01	7.70E+01	2.56E+01
(20-78)	FINAL	0.8262	-1.7663	0	0.9162	1.1347	0.827	4.3336	0.6986	3.0896	4.9694	13.8	13.8	-10.523	-1.1378	-8.2211	-12.9838	-37.7783	-25.4472	-0.0000838	1.98E+00	6.60E-01	1.62E+01	5.39E+00	5.73E+01	1.91E+01	7.68E+01	2.56E+01
(3-37)	FINAL	5.0522	5.0243	0	0.505	0.154	10.3333	5.7908	3.747	8.3738	11.329	13.8155	13.8155	-18.3107	-0.9647	-18.0997	-11.7772	-31.9058	-19.5747	-0.0000851	1.96E+00	6.51E-01	1.60E+01	5.34E+00	5.69E+01	1.90E+01	7.65E+01	2.55E+01
(1-17)	FINAL	4.6576	-1.0707	0	2.7387	2.77	1.3242	0.4596	6.9151	7.5245	2.3407	13.8	13.8	-14.8726	-7.4037	-9.9006	-13.9393	-34.9023	-22.5712	-0.0000852	1.94E+00	6.47E-01	1.59E+01	5.31E+00	5.70E+01	1.90E+01	7.68E+01	2.56E+01
(3-58)	FINAL	5.152	1.024	0	1.1949	2.7553	10.2492	6.0163	1.9408	6.1969	16.8487	13.8155	13.8155	-20.799	-0.4184	-16.5721	-9.809	-31.8627	-19.5316	-0.0000852	1.96E+00	6.53E-01	1.61E+01	5.35E+00	5.71E+01	1.90E+01	7.66E+01	2.55E+01
(6-12)	FINAL	-1.2945	-2.0779	0	3.9635	1.7106	3.115	5.6435	3.112	4.9563	0.3787	13.8	13.8	-12.2108	-4.3189	-12.8561	-14.7358	-38.143	-25.8119	-0.0000853	1.94E+00	6.47E-01	1.59E+01	5.30E+00	5.67E+01	1.89E+01	7.62E+01	2.54E+01
(12-98)	FINAL	2.5672	-0.0708	0	2.3363	3.4666	0.1935	4.7778	0.1099	4.5572	2.0066	13.8	13.8	-12.0849	-3.7379	-10.0276	-14.4204	-35.9273	-23.5962	-0.0000854	1.98E+00	6.60E-01	1.62E+01	5.40E+00	5.72E+01	1.91E+01	7.66E+01	2.55E+01
(19-17)	FINAL	2.0116	2.695	0	1.0924	2.1181	4.332	5.56	6.6119	3.2306	0.5546	13.8	13.8	-9.7034	-5.9166	-10.0368	-15.5837	-35.3033	-22.9722	-0.0000854	1.94E+00	6.46E-01	1.59E+01	5.30E+00	5.68E+01	1.89E+01	7.64E+01	2.55E+01
(4-21)	FINAL	4.3686	-2.4502	0	1.3117	2.1549	4.388	11.0117	0.9913	4.5354	1.1376	13.8	13.8	-16.4512	-5.1556	-10.7411	-15.0973	-38.7062	-26.3751	-0.0000858	1.96E+00	6.55E-01	1.61E+01	5.38E+00	5.78E+01	1.93E+01	7.80E+01	2.60E+01
(3-15)	FINAL	2.2093	0.1519	0	0.8969	4.1432	0.5227	5.7325	3.6448	4.5255	2.0364	13.8	13.8	-11.1068	-4.1463	-9.5723	-13.9688	-35.0773	-22.7462	-0.0000863	1.93E+00	6.44E-01	1.59E+01	5.30E+00	5.74E+01	1.91E+01	7.77E+01	2.59E+01
(19-48)	FINAL	3.1496	-0.8091	0	1.131	4.8197	1.0567	0.9093	11.3042	12.0203	0.7024	13.8	13.8	-14.9114	-3.6699	-9.8069	-15.1925	-37.1192	-24.7881	-0.0000864	1.98E+00	6.59E-01	1.62E+01	5.40E+00	5.75E+01	1.92E+01	7.73E+01	2.57E+01
(5-9)	FINAL	-2.2864	9.3932	0	2.7153	3.626	0.032	6.0528	5.4813	2.5155	2.8929	13.8155	13.8155	-10.9217	-2.0037	-22.3532	-22.7058	-35.0806	-22.7495	-0.0000866	1.93E+00	6.44E-01	1.59E+01	5.29E+00	5.70E+01	1.90E+01	7.70E+01	2.57E+01
(14-29)	FINAL	0.5336	-0.4816	0	0.1642	4.6559	4.2198	5.9138	2.1161	5.264	2.2616	13.8	13.8	-13.545	-3.4999	-10.1364	-14.316	-35.8583	-23.5272	-0.0000867	1.98E+00	6.59E-01	1.61E+01	5.38E+00	5.69E+01	1.90E+01	7.62E+01	2.54E+01
(11-38)	FINAL	1.5834	-4.492	0	2.4291	3.2038	1.53	8.3559	6.0243	5.3058	2.818	13.8	13.8	-14.2924	-0.4373	-10.2242	-13.042	-38.4859	-26.1548	-0.0000868	1.97E+00	6.55E-01	1.61E+01	5.36E+00	5.72E+01	1.91E+01	7.69E+01	2.56E+01
(4-23)	FINAL	-3.6468	-7.7886	0	2.2473	3.1903	2.3026	2.5424	0.2677	9.3196	12.1113	13.8155	13.8155	-27.1968	-4.5426	-21.5164	-11.9416	-39.4932	-27.1621	-0.000087	1.97E+00	6.56E-01	1.61E+01	5.37E+00	5.71E+01	1.91E+01	7.67E+01	2.56E+01
(18-20)	FINAL	1.0374	-1.7311	0	0.9663	2.4951	2.2201	3.7007	4.5459	10.8774	4.3331	13.8	13.8	-11.7083	-2.236	-9.4124	-11.9431	-35.513	-23.1819	-0.000087	1.98E+00	6.58E-01	1.62E+01	5.39E+00	5.75E+01	1.92E+01	7.73E+01	2.57E+01
(4-38)	FINAL	5.1432	-2.0293	0	1.0012	2.4451	1.3753	0.7182	7.3164	2.8725	2.6743	13.8	13.8	-15.5349	-7.9027	-7.0255	-13.4191	-37.5501	-25.219	-0.0000877	1.95E+00	6.48E-01	1.60E+01	5.32E+00	5.71E+01	1.90E+01	7.70E+01	2.57E+01
(3-76)	FINAL	0.0225	-1.8919	0	0.7062	0.5549	1.8592	9.1178	3.8145	5.0731	3.8432	13.8	13.8	-9.5971	-4.3379	-8.7765	-12.6047	-37.1266	-24.7955	-0.000088	1.96E+00	6.52E-01	1.61E+01	5.35E+00	5.77E+01	1.92E+01	7.79E+01	2.59E+01
(14-80)	FINAL	1.7099	2.0018	0	3.2144	2.4145	7.4069	8.994	7.3804	3.9575	0.4987	13.8	13.8	-10.4419	-2.1701	-12.8435	-15.2349	-34.1514	-21.8203	-0.0000882	1.97E+00	6.56E-01	1.61E+01	5.37E+00	5.75E+01	1.92E+01	7.73E+01	2.58E+01
(1-16)	FINAL	4.272	-0.1712	0	3.1253	3.5814	4.6939	1.6713	4.4623	4.8695	2.0124	13.8	13.8	-13.4438	-1.1701	-8.4103	-14.081	-34.8678	-22.5367	-0.0000885	1.96E+00	6.54E-01	1.61E+01	5.36E+00	5.74E+01	1.91E+01	7.72E+01	2.57E+01
(8-12)	FINAL	2.7359	2.2814	0	0.9392	1.3147	6.7478	6.1795	0.3316	5.7278	5.5493	13.8	13.8	-13.9283	-4.074	-13.9013	-13.2229	-35.3444	-23.0133	-0.0000886	1.98E+00	6.59E-01	1.62E+01	5.38E+00	5.70E+01	1.90E+01	7.63E+01	2.54E+01
(15-27)	FINAL	1.9575	0.9185	0	3.0524	3.4218	7.5228	6.2476	7.8033	4.6574	1.0374	13.8	13.8	-12.318	-5.3174	-9.905	-14.6146	-34.7929	-22.4618	-0.0000887	1.96E+00	6.53E-01	1.61E+01	5.36E+00	5.75E+01	1.92E+01	7.75E+01	2.58E+01
(4-54)	FINAL	-0.1508	-4.7462	0	0.9805	3.248	2.3026	2.3799	0.6671	6.1363	16.7965	13.8155	13.8155	-14.3945	-3.8706	-7.4023	-10.4502	-37.8814	-25.5503	-0.000089	1.94E+00	6.46E-01	1.59E+01	5.31E+00	5.72E+01	1.91E+01	7.73E+01	2.58E+01
(3-15)	FINAL	7.0498	0.7281	0	0.6508	0.4743	8.7912	5.9157	5.0997	6.2072	11.3978	13.8155	13.8155	-20.0518	-3.0956	-13.5962	-5.4196	-29.0567	-16.7256	-0.000089	1.96E+00	6.52E-01	1.61E+01	5.35E+00	5.73E+01	1.91E+01	7.71E+01	2.57E+01
(9-53)	FINAL	7.4649	-1.3862	0	1.5001	3.2539	1.5665	0.7982	2.7681	5.9428	3.6234	13.8	13.8	-18.3312	-4.2498	-9.9853	-12.6259	-34.5598	-22.2287	-0.0000891	1.95E+00	6.49E-01	1.60E+01	5.33E+00	5.75E+01	1.91E+01	7.76E+01	2.58E+01
(4-48)	FINAL	4.2708	-5.2598	0	1.0519	2.0414	2.3026	3.2322	0.6341	5.8666	10.4254	13.8155	13.8155	-18.8612	-7.9473	-9.0976	-6.7321	-35.3147	-22.9836	-0.0000891	1.94E+00	6.47E-01	1.59E+01	5.31E+00	5.68E+01	1.89E+01	7.64E+01	2.55E+01
(4-34)	FINAL	3.79	-1.2949	0	3.2675	0.7209	6.066	6.1553	7.3364	5.3694	1.1385	13.8	13.8	-15.4523	-6.7344	-11.2774	-13.4828	-37.1566	-24.8255	-0.0000893	1.98E+00	6.59E-01	1.62E+01	5.39E+00	5.75E+01	1.92E+01	7.72E+01	2.57E+01
(14-46)	FINAL	0.0177	-2.5355	0	2.0046	2.3903	7.7353	4.7612	4.7373	4.7594	2.99	13.8	13.8	-12.0352	-3.8322	-8.9969	-11.7318	-37.3754	-25.0443	-0.0000893	1.94E+00	6.44E-01	1.59E+01	5.29E+00	5.71E+01	1.90E+01	7.70E+01	2.57E+01
(2-57)	FINAL	-0.7401	0.4266	0	2.0958	3.301	6.3962	4.9832	1.0039	4.5245	2.1835	13.8	13.8	-12.0516	-2.8315	-11.8787	-16.7792	-35.7835	-23.4524	-0.0000894	1.95E+00	6.50E-01	1.60E+01	5.33E+00	5.69E+01	1.89E+01	7.64E+01	2.54E+01
(5-15)	FINAL	-1.7717	1.6811	0	0.7682	0.97	3.9903	3.1446	1.4747	3.2718	3.9531	13.8	13.8	-10.0294	-3.4135	-10.0588	-18.6799	-38.0038	-25.6727	-0.0000894	1.95E+00	6.48E-01	1.59E+01	5.31E+00	5.69E+01	1.89E+01	7.65E+01	2.55E+01
(3-23)	FINAL	5.7829	1.4597	0	1.7674	4.3644	8.4527	5.4922	5.859	6.2595	12.8916	13.8155	13.8155	-21.2405	-0.7052	-16.1938	-6.4045	-24.9992	-12.6681	-0.0000895	1.96E+00	6.55E-01	1.58E+01	5.27E+00	5.67E+01	1.89E+01	7.66E+01	2.55E+01
(13-46)	FINAL	5.0735	1.2701	0	0.9947	2.8616	6.6697	2.7617	2.1652	6.467	2.5166	13.8	13.8	-14.0198	-7.7752	-9.5354	-13.3604	-34.8009	-22.4698	-0.0000895	1.93E+00	6.44E-01	1.59E+01	5.30E+00	5.76E+01	1.92E+01	7.80E+01	2.60E+01
(10-78)	FINAL	-0.7631	-0.3341	0	1.3593	1.6109	0.9553	2.7253	1.2432	6.7633	9.4461	13.8	13.8	-9.4368	-3.042	-9.7887	-15.8853	-38.5576	-26.2265	-0.0000896	1.95E+00	6.49E-01	1.60E+01	5.34E+00	5.78E+01	1.93E+01	7.83E+01	2.61E+01
(18-4)	FINAL	2.4726	-1.5825	0	2.4172	3.4077	9.1308	7.1478	4.4189	5.2714	3.2117	13.8	13.8	-13.1115	-3.2845	-9.9135	-12.053	-35.7372	-23.4061	-0.0000897	1.94E+00	6.46E-01	1.59E+01	5.30E+00	5.68E+01	1.89E+01	7.65E+01	2.55E+01
(1-24)	FINAL	5.0075	-1.095	0	0.369	3.9979	4.3258	2.7478	2.3518	5.5824	2.5602	13.8	13.8	-15.5168	-6.3744	-10.6405	-13.6577	-34.8623	-22.5312	-0.0000899	1.95E+00	6.49E-01	1.60E+01	5.33E+00	5.72E+01	1.91E+01	7.71E+01	2.57E+01
(2-72)	FINAL	0.577	-0.1255	0	2.6395	3.2605	7.3946	3.7877	2.0725	9.6648	1.2713	13.8	13.8	-11.1842	-3.6802	-9.5034	-14.0756	-36.2829	-23.9518	-0.0000908	1.96E+00	6.54E-01	1.61E+01	5.37E+00	5.77E+01	1.92E+01	7.78E+01	2.59E+01
(12-80)	FINAL	1.5431	-2.5617	0	0.2761	2.3863	9.6295	1.6886	3.7079	3.1506	0.2285	13.8	13.8	-14.3099	-6.5163	-9.4704	-14.3991	-40.9715	-28.6404	-0.0000909	1.98E+00	6.61E-01	1.62E+01	5.40E+00	5.73E+01	1.91E+01	7.67E+01	2.56E+01
(10-80)	FINAL	3.0129	-2.0357	0	2.245	1.6473	7.307	0.5429	2.35	5.0743	1.1392	13.8	13.8	-14.2551	-5.8452	-8.8105	-15.1521	-37.8268	-25.4957	-0.0000916	1.94E+00	6.46E-01	1.59E+01	5.29E+00	5.65E+01	1.88E+01	7.58E+01	2.53E+01
(4-44)	FINAL	-0.9449	-1.221	0	5.9756	5.5404	2.3026	4.072	0.5076	12.3352	14.2829	13.8155	13.8155	-13.194	-8.3445	-12.4891	-16.151	-34.516	-22.1849	-0.000092	1.94E+00	6.45E-01	1.59E+01	5.29E+00	5.67E+01	1.89E+01	7.64E+01	2.55E+01
(3-28)	FINAL	9.8631	0.7405	0	3.6807	3.1031	8.6026	4.0821	10.9597	6.2314	10.3755	13.8155	13.8155	-23.7572	-1.995	-13.5456	-5.7528	-24.676	-12.3449	-0.0000921	1.97E+00	6.57E-01	1.59E+01	5.29E+00	5.72E+01	1.91E+01	7.75E+01	2.58E+01
(20-16)	FINAL	2.5169	-1.8293	0	0.4987	2.443	4.5323	3.4734	4.1617	6.1635	3.5232	13.8	13.8	-14.3653	-6.8306	-8.1906	-12.7558	-35.8172	-23.4861	-0.0000921	1.94E+00	6.47E-01	1.59E+01	5.30E+00	5.66E+01	1.89E+01	7.61E+01	2.53E+01
(14-93)	FINAL	2.4213	-3.4497	0	1.6025	2.8914	9.3114	0.1527	5.1055	4.368	0.4749	13.8	13.8	-17.2618	-9.2045	-10.0794	-15.8032	-39.283	-26.9519	-0.0000924	1.96E+00	6.52E-01	1.61E+01	5.36E+00	5.78E+01	1.92E+01	7.80E+01	2.60E+01
(1-4)	FINAL	6.0043	-4.8013	0	1.9098	2.3444	7.8407	4.0254	9.6926	5.6896	5.7502	13.8155	13.8155	-19.6812	-1.4438	-7.755	-10.2937	-37.1269	-24.7958	-0.0000926	1.94E+00	6.46E-01	1.59E+01	5.31E+00	5.70E+01	1.90E+01	7.69E+01	2.56E+01
(3-85)	FINAL	3.0049	0.6403	0	1.5793	0.087	8.5102	8.716	7.2799	5.0447	2.3159	13.8	13.8	-10.1387	-6.3752	-8.6763	-13.9793	-34.4743	-22.1432	-0.0000929	1.95E+00	6.50E-01	1.60E+01	5.33E+00	5.71E+01	1.90E+01	7.68E+01	2.56E+01
(8-10)	FINAL	5.0417	1.7278	0	0.3032	2.9973	8.5144	6.2708	5.8916	4.092	0.5364	13.8	13.8	-15.3829	-6.3934	-10.9833	-15.7767	-34.2586	-21.9275	-0.0000931	1.98E+00	6.59E-01	1.62E+01	5.39E+00	5.74E+01	1.91E+01	7.69E+01	2.56E+01
(2-50)	FINAL	3.7039	-0.45	0	1.3354	5.5857	2.7296	1.0557	0.7155	6.6115	1.5893	13.8	13.8	-13.9384	-7.1829	-9.4803	-14.2217	-35.2039	-22.8728	-0.0000934	1.96E+00	6.53E-01	1.61E+01	5.35E+00	5.73E+01	1.91E+01	7.71E+01	2.57E+01
(17-62)	FINAL	4.9129	-0.5407	0	2.6931	1.8916	7.7075	0.9708	5.734	12.3978	3.534	13.8	13.8	-14.2241	-2.0275	-10.2357	-12.441	-34.4637	-22.1326	-0.000094	1.92E+00	6.41E-01	1.58E+01	5.27E+00	5.69E+01	1.90E+01	7.69E+01	2.56E+01
(1-1)	FINAL	6.1449	-5.8023	0	1.8716	2.8745	6.0641	1.9993	9.6137	6.0017	7.9473	13.8155	13.8155	-21.9157	-0.2063	-9.5835	-7.8098	-36.2371	-23.906	-0.0000947	1.95E+00	6.48E-01	1.59E+01	5.31E+00	5.70E+01	1.90E+01	7.67E+01	2.56E+01
(13-40)	FINAL	0.942	-2.5263	0	1.4284	1.3033	6.706	2.0414	0.4147	6.9151	5.941	13.8	13.8	-12.7816	-1.8823	-7.7673	-11.6811	-37.071	-24.7399	-0.0000948	1.98E+00	6.58E-01	1.61E+01	5.38E+00	5.69E+01	1.90E+01	7.61E+01	2.54E+01
(20-8)	FINAL	2.5082	-1.5062	0	4.3701	1.8753	9.5822	2.5959	6.0776	7.385	2.6584	13.8	13.8	-15.4581	-5.8384	-11.314	-13.1523	-35.3163	-22.9852	-0.0000952	1.96E+00	6.52E-01	1.60E+01	5.33E+00	5.68E+01	1.89E+01	7.63E+01	2.54E+01
(4-8)	FINAL	4.771	-0.5539	0	1.399	0.0452	0.3928	6.938	1.183	5.5774	2.7079	13.8	13.8	-15.2537	-7.1984	-9.7428	-13.5849	-35.8674	-23.5363	-0.0000953	1.94E+00	6.47E-01	1.60E+01	5.33E+00	5.78E+01	1.93E+01	7.83E+01	2.61E+01
(18-26)	FINAL	0.4671	-1.0664	0	1.5928	2.9636	7.1523	7.0657	8.2854	5.5529	2.8464	13.8	13.8	-13.5418	-5.3846	-11.0738	-13.347	-35.7214	-23.3903	-0.0000958	1.97E+00	6.57E-01	1.61E+01	5.37E+00	5.70E+01	1.90E+01	7.64E+01	2.54E+01
(1-67)	FINAL	1.1878	0.6393	0	0.1417	5.7969	5.5704	4.1968	0.1783	8.4226	9.4065	13.8	13.8	-13.8155	-5.33	-13.3663	-15.6574	-34.7395	-22.4084	-0.0000961	1.97E+00	6.54E-01	1.61E+01	5.36E+00	5.71E+01	1.90E+01	7.67E+01	2.56E+01
(3-70)	FINAL	2.1769	2.31	0	0.0568	0.7562	9.7225	6.128	8.6506	6.4368	11.5947	13.8155	13.8155	-18.2547	-0.4416	-18.2899	-7.764	-29.684	-17.3529	-0.0000961	1.95E+00	6.50E-01	1.60E+01	5.34E+00	5.72E+01	1.91E+01	7.69E+01	2.57E+01
(3-18)	FINAL	-4.2121	-4.2481	0	3.7853	3.0843	6.7016	3.7111	12.2859	6.737	0.5745	13.8155	13.8155	-8.4754	-7.3551	-11.007	-15.5438	-39.0648	-26.7337	-0.0000962	1.97E+00	6.57E-01	1.61E+01	5.37E+00	5.71E+01	1.90E+01	7.65E+01	2.55E+01
(5-1)	FINAL	1.8825	13.6302	0	0.8186	4.109	5.5506	6.137	4.2135	5.2724	4.4557	13.8155	13.8155	-15.1801	-0.0529	-24.5025	-23.6841	-31.9242	-19.5931	-0.0000968	1.95E+00	6.50E-01	1.60E+01	5.34E+00	5.75E+01	1.92E+01	7.76E+01	2.58E+01
(3-35)	FINAL	4.931	4.3396	0	0.1546	2.5861	10.3454	7.1064	2.2204	5.1312	16.2421	13.8155	13.8155	-21.0264	-1.5421	-17.605	-14.0615	-28.5967	-16.2656	-0.0000969	1.97E+00	6.56E-01	1.61E+01	5.37E+00	5.76E+01	1.92E+01	7.77E+01	2.59E+01
(13-76)	FINAL	1.165	1.8086	0	1.1747	2.003	4.2324	5.5347	1.1478	3.423	1.2044	13.8	13.8	-10.8969	-2.7809	-10.2686	-16.5599	-35.7228	-23.3917	-0.0000969	1.95E+00	6.48E-01	1.59E+01	5.30E+00	5.64E+01	1.88E+01	7.56E+01	2.52E+01
(14-82)	FINAL	0.1642	-2.5579	0	1.5774	2.4583	2.6669	6.5884	6.1827	5.4667	2.3605	13.8	13.8	-15.5029	-7.6371	-11.5687	-13.8572	-37.5909	-25.2598	-0.0000969	1.96E+00	6.53E-01	1.61E+01	5.35E+00	5.71E+01	1.90E+01	7.67E+01	2.55E+01
(2-13)	FINAL	-0.8915	-6.5083	0	9.2226	5.5858	4.3073	0.2979	12.4244	13.1372	0.9833	13.8155	13.8155	-20.8334	-10.4967	-15.4863	-14.3818	-36.9627	-24.6316	-0.0000971	1.94E+00	6.45E-01	1.59E+01	5.31E+00	5.73E+01	1.91E+01	7.76E+01	2.58E+01
(19-39)	FINAL	-0.8894	0.4501	0	2.7232	2.0482	3.1561	5.0335	0.2316	6.3904	9.6574	13.8	13.8	-14.2269	-2.2553	-13.2827	-16.6502	-35.834	-23.5029	-0.0000974	1.94E+00	6.46E-01	1.59E+01	5.30E+00	5.68E+01	1.89E+01	7.64E+01	2.55E+01
(9-45)	FINAL	6.2722	0.2545	0	1.0417	1.8258	0.9337	3.6145	7.3989	5.9812	3.8155	13.8	13.8	-16.678	-6.7569	-8.1744	-12.2266	-33.5309	-21.1998	-0.0000974	1.96E+00	6.51E-01	1.60E+01	5.34E+00	5.72E+01	1.90E+01	7.69E+01	2.56E+01
(7-30)	FINAL	3.185	0.872	0	1.6751	2.2752	0.2349	1.9594	4.0779	4.7881	1.1985	13.8	13.8	-11.9136	-5.076	-9.2312	-14.7792	-36.3937	-24.0626	-0.0000976	1.98E+00	6.61E-01	1.62E+01	5.40E+00	5.71E+01	1.90E+01	7.63E+01	2.54E+01
(3-19)	FINAL	0.7946	-2.3167	0	1.1505	3.312	8.7024	7.9312	8.4154	3.7171	0.9395	13.8	13.8	-11.9279	-5.855	-10.4181	-15.1266	-38.5384	-26.2073	-0.0000978	1.92E+00	6.40E-01	1.58E+01	5.26E+00	5.68E+01	1.89E+01	7.67E+01	2.56E+01
(18-69)	FINAL	0.6521	-0.0506	0	0.7553	3.6553	1.1399	4.7278	1.1308	5.6319	12.1189	13.8	13.8	-11.5727	-4.64	-7.8333	-13.7303	-35.9149	-23.5838	-0.0000978	1.97E+00	6.57E-01	1.61E+01	5.36E+00	5.68E+01	1.89E+01	7.60E+01	2.53E+01
(18-60)	FINAL	0.4158	-0.0971	0	1.12	4.6368	3.2095	5.1674	7.2297	6.1175	1.5098	13.8	13.8	-14.0586	-2.8609	-13.4046	-14.6031	-35.354	-23.0229	-0.000098	1.98E+00	6.60E-01	1.62E+01	5.39E+00	5.71E+01	1.90E+01	7.65E+01	2.55E+01
(1-40)	FINAL	2.6066	-0.6641	0	2.9058	2.5224	2.0832	5.3669	13.7086	4.5865	1.2607	13.8	13.8	-13.7627	-5.9224	-9.3658	-14.8353	-36.2713	-23.9402	-0.0000984	1.95E+00	6.50E-01	1.60E+01	5.31E+00	5.65E+01	1.88E+01	7.57E+01	2.52E+01
(17-49)	FINAL	0.1391	-4.1399	0	2.6875	0.6858	0.0135	1.7146	5.8896	6.8745	2.1704	13.8	13.8	-13.272	-1.4694	-8.4241	-14.0826	-38.5757	-26.2446	-0.0000987	1.97E+00	6.57E-01	1.62E+01	5.38E+00	5.77E+01	1.92E+01	7.76E+01	2.59E+01
(14-6)	FINAL	1.0218	-0.6082	0	3.5434	2.2742	4.5797	3.3349	6.8626	3.6059	1.1792	13.8	13.8	-10.7624	-1.7148	-9.3581	-14.9045	-36.3195	-23.9884	-0.0000988	1.93E+00	6.42E-01	1.59E+01	5.29E+00	5.72E+01	1.91E+01	7.74E+01	2.58E+01
(3-0)	FINAL	5.086	1.5286	0	0.2235	2.7436	7.9238	4.4341	4.9422	6.5599	12.8093	13.8155	13.8155	-21.9971	-2.0601	-15.5079	-8.3051	-26.121	-13.7899	-0.0000989	1.98E+00	6.59E-01	1.59E+01	5.29E+00	5.72E+01	1.91E+01	7.73E+01	2.58E+01
(20-7)	FINAL	6.2072	0.6713	0	0.2407	4.2593	8.6437	5.6008	9.5309	5.0918	1.6914	13.8	13.8	-16.2638	-5.7632	-7.8535	-14.1084	-35.0181	-22.687	-0.0000996	1.93E+00	6.43E-01	1.59E+01	5.30E+00	5.77E+01	1.92E+01	7.82E+01	2.61E+01
(17-56)	FINAL	6.2135	-2.4661	0	1.488	1.9211	8.3461	5.3088	1.6909	5.9207	4.712	13.8	13.8	-18.32	-4.132	-9.6746	-11.2273	-36.5173	-24.1862	-0.0000999	1.97E+00	6.58E-01	1.62E+01	5.39E+00	5.77E+01	1.92E+01	7.77E+01	2.59E+01
(4-1)	FINAL	4.7685	-4.8334	0	1.5508	4.6647	2.3026	5.1675	1.3815	5.6334	2.8285	13.8155	13.8155	-20.063	-13.3559	-7.4344	-12.9263	-38.7243	-26.3932	-0.0001003	1.95E+00	6.48E-01	1.60E+01	5.33E+00	5.75E+01	1.91E+01	7.76E+01	2.59E+01
(3-24)	FINAL	12.7256	0.9832	0	0.8028	1.6652	9.6212	15.1757	4.9317	5.9113	11.6506	13.8155	13.8155	-18.9597	-8.6975	-5.8846	-4.6713	-24.5892	-12.2581	-0.0001014	1.94E+00	6.47E-01	1.58E+01	5.26E+00	5.67E+01	1.89E+01	7.66E+01	2.56E+01
(5-87)	FINAL	-1.2652	-2.5542	0	0.5857	4.0545	2.4814	3.7964	0.0538	3.6532	3.4621	13.8	13.8	-10.5577	-1.04	-9.9643	-13.8422	-38.3034	-25.9723	-0.000102	1.94E+00	6.47E-01	1.60E+01	5.33E+00	5.77E+01	1.92E+01	7.80E+01	2.60E+01
(18-12)	FINAL	3.356	-3.1171	0	0.6616	1.2313	0.6877	6.0431	7.788	5.1777	1.8903	13.8	13.8	-16.8304	-4.5494	-11.6527	-14.3925	-38.5147	-26.1836	-0.000103	1.95E+00	6.50E-01	1.61E+01	5.35E+00	5.79E+01	1.93E+01	7.83E+01	2.61E+01
(3-20)	FINAL	-0.8114	2.1297	0	3.7343	1.3553	2.3026	6.3361	5.4996	4.3758	8.264	13.8155	13.8155	-17.2669	-2.5693	-20.0601	-13.7522	-33.4891	-21.158	-0.0001035	1.95E+00	6.50E-01	1.60E+01	5.34E+00	5.72E+01	1.91E+01	7.70E+01	2.57E+01
(15-98)	FINAL	2.1213	0.4764	0	1.0302	1.801	6.8025	3.6096	0.7463	8.9215	1.6738	13.8	13.8	-12.5576	-1.8438	-10.7804	-15.1176	-35.4256	-23.0945	-0.0001037	1.99E+00	6.62E-01	1.62E+01	5.40E+00	5.72E+01	1.91E+01	7.65E+01	2.55E+01
(8-66)	FINAL	1.5936	-2.6912	0	2.209	5.0536	8.0702	1.3116	7.5005	12.7243	2.2449	13.8	13.8	-14.04	-7.4269	-8.5282	-13.3674	-37.1167	-24.7856	-0.0001037	1.97E+00	6.56E-01	1.61E+01	5.37E+00	5.74E+01	1.91E+01	7.72E+01	2.57E+01
(2-15)	FINAL	2.9452	-7.418	0	0.9362	2.7383	11.1984	4.6032	5.1785	5.4226	8.0833	13.8155	13.8155	-19.2793	-6.7093	-7.9876	-7.7645	-38.0842	-25.7531	-0.0001043	1.96E+00	6.51E-01	1.60E+01	5.34E+00	5.72E+01	1.91E+01	7.71E+01	2.57E+01
(12-69)	FINAL	-2.5047	-0.6743	0	1.6698	3.5403	2.7521	5.1492	0.1141	10.746	6.4898	13.8	13.8	-14.7447	-1.8007	-12.6929	-16.9229	-37.7776	-25.4465	-0.0001048	1.95E+00	6.49E-01	1.60E+01	5.33E+00	5.76E+01	1.92E+01	7.79E+01	2.59E+01
(6-18)	FINAL	3.6984	-2.306	0	0.8483	1.3323	3.1395	3.1593	2.3518	5.3312	2.9177	13.8	13.8	-14.2638	-5.1781	-10.1663	-12.758	-38.0587	-25.7276	-0.0001054	1.92E+00	6.39E-01	1.58E+01	5.26E+00	5.72E+01	1.91E+01	7.75E+01	2.58E+01
(4-4)	FINAL	2.8129	-10.9637	0	0.839	2.06	2.3026	1.4392	0.3829	4.4162	10.4643	13.8155	13.8155	-22.0591	-10.2731	-7.4198	-5.5471	-39.6692	-27.3381	-0.0001054	1.94E+00	6.45E-01	1.59E+01	5.29E+00	5.67E+01	1.89E+01	7.63E+01	2.55E+01
(16-4)	FINAL	1.67	1.0301	0	2.3243	3.4655	1.5882	6.9291	0.3887	4.8537	7.8105	13.8	13.8	-15.948	-3.8012	-15.1643	-14.6337	-35.8889	-23.5578	-0.0001063	1.98E+00	6.61E-01	1.62E+01	5.41E+00	5.76E+01	1.92E+01	7.73E+01	2.58E+01
(11-48)	FINAL	-2.507	-1.6688	0	3.1889	1.4759	0.8437	5.7877	1.2588	6.1532	5.7103	13.8	13.8	-10.9975	-0.4028	-10.8104	-13.9071	-36.5684	-24.2373	-0.0001066	1.96E+00	6.53E-01	1.60E+01	5.34E+00	5.66E+01	1.89E+01	7.59E+01	2.53E+01
(6-43)	FINAL	0.1253	0.3843	0	3.1477	1.4459	8.2439	5.1292	6.0389	8.0423	1.4344	13.8	13.8	-10.4739	-3.4801	-10.4694	-14.728	-35.2437	-22.9126	-0.0001069	1.97E+00	6.57E-01	1.62E+01	5.39E+00	5.77E+01	1.92E+01	7.75E+01	2.58E+01
(19-65)	FINAL	2.2921	-0.981	0	1.1875	3.7317	4.915	8.4183	4.0005	4.5011	1.0994	13.8	13.8	-13.1941	-8.1668	-10.6589	-15.1187	-36.563	-24.2319	-0.0001071	1.93E+00	6.42E-01	1.59E+01	5.28E+00	5.73E+01	1.91E+01	7.76E+01	2.58E+01
(12-55)	FINAL	5.2936	-1.0548	0	0.8859	2.8772	2.7018	12.4594	3.9226	5.9619	3.736	13.8	13.8	-18.2092	-8.6893	-12.3171	-12.4531	-35.0942	-22.7631	-0.0001075	1.98E+00	6.58E-01	1.62E+01	5.39E+00	5.74E+01	1.91E+01	7.70E+01	2.57E+01
(1-72)	FINAL	1.978	-0.6442	0	0.4321	1.8702	0.304	3.4526	1.0866	7.1471	3.7898	13.8	13.8	-12.7224	-6.3791	-8.0385	-12.5948	-36.6075	-24.2764	-0.0001075	1.94E+00	6.47E-01	1.59E+01	5.30E+00	5.68E+01	1.89E+01	7.64E+01	2.54E+01
(3-52)	FINAL	-19.7142	17.6199	0	0.1457	3.7101	15.1838	3.9696	0.161	16.7548	18.1029	3.8626	0.8299	-34.1496	-9.881	-67.4324	-53.981	-72.387	-43.4602	-0.0001076	1.94E+00	6.47E-01	1.59E+01	5.31E+00	5.68E+01	1.89E+01	7.65E+01	2.55E+01
(3-18)	FINAL	6.6113	2.1909	0	0.4694	5.0615	11.8661	9.4731	0.3839	6.1036	14.0624	13.8155	13.8155	-24.0971	-3.7203	-16.2566	-11.6707	-28.4036	-16.0725	-0.0001077	1.93E+00	6.43E-01	1.58E+01	5.27E+00	5.75E+01	1.92E+01	7.81E+01	2.60E+01
(7-3)	FINAL	1.8573	-2.982	0	2.5214	3.941	1.2622	6.4019	6.5922	5.0494	2.368	13.8	13.8	-14.499	-4.2846	-8.609	-13.5384	-37.7324	-25.4013	-0.0001077	1.98E+00	6.60E-01	1.62E+01	5.39E+00	5.71E+01	1.90E+01	7.65E+01	2.55E+01
(14-16)	FINAL	1.2704	-0.3872	0	0.6767	4.6895	6.9023	10.2536	0.4052	3.7177	3.8122	13.8	13.8	-11.0676	-5.6242	-8.3211	-14.6972	-35.8454	-23.5143	-0.0001078	1.94E+00	6.44E-01	1.59E+01	5.30E+00	5.75E+01	1.91E+01	7.77E+01	2.59E+01
(17-44)	FINAL	0.2024	-0.7005	0	2.7515	2.3422	6.0964	5.6085	1.9421	4.812	3.4983	13.8	13.8	-10.57	-4.7847	-10.2961	-13.9151	-36.5254	-24.1943	-0.0001084	1.98E+00	6.59E-01	1.61E+01	5.38E+00	5.69E+01	1.90E+01	7.62E+01	2.54E+01
(20-55)	FINAL	1.3245	-1.296	0	2.6965	3.9998	2.3755	7.6512	1.4855	5.2352	2.3501	13.8	13.8	-13.4332	-6.9461	-10.1396	-13.9719	-36.2197	-23.8886	-0.0001085	1.98E+00	6.58E-01	1.61E+01	5.38E+00	5.70E+01	1.90E+01	7.63E+01	2.54E+01
(9-61)	FINAL	-1.8296	-3.2204	0	0.8444	1.1825	5.0636	5.6593	7.2481	3.7744	0.731	13.8	13.8	-12.017	-3.8447	-7.0077	-14.7659	-39.4917	-27.1606	-0.0001088	1.93E+00	6.42E-01	1.59E+01	5.29E+00	5.75E+01	1.91E+01	7.78E+01	2.59E+01
(11-27)	FINAL	2.2556	0.2208	0	1.6358	1.9135	4.4478	6.4576	2.0449	5.6485	2.9163	13.8	13.8	-14.7309	-5.0138	-12.7183	-13.4544	-36.1051	-23.774	-0.0001088	1.92E+00	6.41E-01	1.58E+01	5.26E+00	5.66E+01	1.89E+01	7.62E+01	2.54E+01
(9-96)	FINAL	4.721	-2.3775	0	3.3115	2.4707	6.1088	3.9621	6.9426	4.6235	1.1542	13.8	13.8	-17.1105	-5.4575	-11.4837	-14.9534	-37.7926	-25.4615	-0.0001091	1.98E+00	6.60E-01	1.62E+01	5.40E+00	5.76E+01	1.92E+01	7.73E+01	2.58E+01
(3-28)	FINAL	4.7535	0.125	0	2.7133	4.0525	7.157	16.0448	0.0183	5.9625	8.9043	13.8155	13.8155	-14.9887	-6.578	-10.3996	-12.1208	-32.8131	-20.482	-0.0001094	1.95E+00	6.50E-01	1.60E+01	5.34E+00	5.71E+01	1.90E+01	7.68E+01	2.56E+01
(3-25)	FINAL	1.7546	-0.6283	0	0.2755	2.5659	2.582	4.0645	4.5245	5.7782	1.7873	13.8	13.8	-14.0685	-6.3841	-7.8018	-14.3777	-35.6386	-23.3075	-0.00011	1.96E+00	6.53E-01	1.60E+01	5.34E+00	5.67E+01	1.89E+01	7.59E+01	2.53E+01
(11-92)	FINAL	-2.4783	-5.356	0	2.1424	0.3998	7.127	2.4347	2.1594	5.8099	3.3021	13.8	13.8	-11.11	-4.3309	-9.3279	-12.8459	-40.8378	-28.5067	-0.0001105	1.92E+00	6.41E-01	1.58E+01	5.26E+00	5.66E+01	1.89E+01	7.63E+01	2.54E+01
(3-65)	FINAL	10.8053	4.9092	0	1.2364	2.8152	7.8322	4.5538	1.9158	6.2314	9.7191	13.8155	13.8155	-22.6527	-1.1125	-17.5341	-8.4738	-26.003	-13.6719	-0.000111	1.96E+00	6.53E-01	1.60E+01	5.33E+00	5.71E+01	1.90E+01	7.67E+01	2.56E+01
(9-23)	FINAL	1.0434	-1.0358	0	0.3273	4.2265	4.3284	3.7348	3.618	7.3057	3.1526	13.8	13.8	-11.7949	-4.1136	-8.1542	-12.6684	-35.7774	-23.4463	-0.0001114	1.94E+00	6.46E-01	1.59E+01	5.29E+00	5.65E+01	1.88E+01	7.58E+01	2.53E+01
(6-45)	FINAL	1.7167	-1.3942	0	1.9559	0.1264	5.7828	7.0944	1.0891	5.1299	2.6364	13.8	13.8	-10.9629	-6.4193	-9.4153	-13.9694	-36.3749	-24.0438	-0.0001117	1.93E+00	6.42E-01	1.58E+01	5.27E+00	5.69E+01	1.90E+01	7.68E+01	2.56E+01
(3-46)	FINAL	5.3399	-0.0723	0	1.9232	0.0171	4.3395	5.9869	2.3639	6.2007	12.5647	13.8155	13.8155	-23.0925	-6.0794	-18.0899	-8.6851	-32.0518	-19.7207	-0.0001119	1.97E+00	6.56E-01	1.61E+01	5.37E+00	5.73E+01	1.91E+01	7.69E+01	2.56E+01
(5-77)	FINAL	1.6375	0.0038	0	0.4779	3.681	4.6591	4.939	6.8918	4.1809	0.4563	13.8	13.8	-14.0796	-3.0483	-9.1461	-15.7998	-35.906	-23.5749	-0.0001121	1.95E+00	6.50E-01	1.59E+01	5.31E+00	5.64E+01	1.88E+01	7.56E+01	2.52E+01
(1-2)	FINAL	2.4715	-1.0714	0	0.5519	1.6789	7.3869	3.114	3.5118	6.0935	3.5117	13.8	13.8	-13.4869	-5.2322	-7.8415	-11.2419	-35.77	-23.4389	-0.0001121	1.97E+00	6.56E-01	1.61E+01	5.37E+00	5.71E+01	1.90E+01	7.67E+01	2.55E+01
(4-75)	FINAL	2.6544	0.4346	0	1.7225	3.9993	5.9135	5.756	3.8418	3.9214	0.4991	13.8	13.8	-12.2611	-4.9339	-11.295	-15.521	-35.8171	-23.486	-0.0001122	1.95E+00	6.48E-01	1.60E+01	5.34E+00	5.79E+01	1.93E+01	7.83E+01	2.61E+01
(4-15)	FINAL	-1.4026	-3.3983	0	4.799	4.274	2.3026	4.1498	0.7729	7.9937	15.3923	13.8155	13.8155	-14.3063	-4.9186	-10.1872	-13.8335	-35.2215	-22.8904	-0.0001126	1.95E+00	6.49E-01	1.60E+01	5.34E+00	5.77E+01	1.92E+01	7.80E+01	2.60E+01
(3-40)	FINAL	-0.3152	-2.4759	0	1.4827	3.343	2.8413	4.1462	0.6835	6.5988	8.8759	13.8	13.8	-14.748	-7.3169	-10.6638	-14.0229	-37.2314	-24.9003	-0.0001129	1.96E+00	6.52E-01	1.61E+01	5.35E+00	5.75E+01	1.91E+01	7.75E+01	2.58E+01
(17-63)	FINAL	5.0777	-2.2929	0	0.9312	1.2356	4.4199	10.2901	9.5792	4.6067	7.0929	13.8	13.8	-15.1492	-3.7482	-8.6929	-8.8427	-34.3674	-22.0363	-0.000113	1.96E+00	6.53E-01	1.60E+01	5.35E+00	5.70E+01	1.90E+01	7.66E+01	2.55E+01
(6-56)	FINAL	7.4648	1.6246	0	2.4812	2.9832	11.1009	5.7406	7.8108	4.4982	1.3459	13.8	13.8	-16.0458	-4.7338	-9.3009	-14.4899	-34.5611	-22.23	-0.0001131	1.98E+00	6.61E-01	1.62E+01	5.41E+00	5.75E+01	1.92E+01	7.71E+01	2.57E+01
(12-20)	FINAL	0.8601	-0.857	0	1.4931	4.166	4.2224	9.3613	5.8479	5.366	2.4097	13.8	13.8	-13.4901	-0.0783	-10.5843	-13.7268	-35.4086	-23.0775	-0.0001134	1.95E+00	6.50E-01	1.61E+01	5.35E+00	5.79E+01	1.93E+01	7.82E+01	2.61E+01
(10-44)	FINAL	4.4979	0.7132	0	1.8743	4.5386	8.0054	4.2882	3.0717	6.2315	2.8303	13.8	13.8	-15.8395	-1.441	-12.3473	-12.1334	-33.2049	-20.8738	-0.0001136	1.97E+00	6.55E-01	1.61E+01	5.36E+00	5.72E+01	1.90E+01	7.67E+01	2.56E+01
(6-39)	FINAL	0.4823	1.902	0	0.1349	4.4068	3.9532	5.1719	5.8338	9.2767	0.1424	13.8	13.8	-10.463	-5.3949	-9.8924	-16.0638	-34.7743	-22.4432	-0.0001144	1.95E+00	6.49E-01	1.60E+01	5.34E+00	5.78E+01	1.92E+01	7.81E+01	2.60E+01
(5-52)	FINAL	5.908	-0.5831	0	0.6582	4.1796	8.2731	1.3103	7.3796	6.5826	4.1231	13.8	13.8	-18.7154	-6.6892	-10.0608	-11.047	-33.8675	-21.5364	-0.0001148	1.93E+00	6.44E-01	1.59E+01	5.29E+00	5.72E+01	1.91E+01	7.73E+01	2.58E+01
(7-89)	FINAL	2.6368	1.2521	0	0.2972	1.4464	4.5327	6.174	1.4185	5.4474	9.1186	13.8	13.8	-15.0773	-3.8758	-13.9851	-13.9985	-35.8702	-23.5391	-0.0001157	1.92E+00	6.41E-01	1.58E+01	5.26E+00	5.65E+01	1.88E+01	7.61E+01	2.54E+01
(13-43)	FINAL	-2.1198	-3.1726	0	1.1238	2.4831	6.0438	4.7113	4.0085	5.3412	4.0736	13.8	13.8	-10.4854	-0.9039	-8.3634	-12.2807	-38.2062	-25.8751	-0.0001162	1.93E+00	6.42E-01	1.58E+01	5.27E+00	5.65E+01	1.88E+01	7.62E+01	2.54E+01
(14-5)	FINAL	1.2311	-0.1992	0	0.7503	4.2637	0.5745	6.3866	0.5007	4.7333	6.5171	13.8	13.8	-13.6193	-7.8472	-10.79	-14.9829	-35.6688	-23.3377	-0.0001168	1.94E+00	6.45E-01	1.59E+01	5.29E+00	5.69E+01	1.89E+01	7.67E+01	2.55E+01
(10-47)	FINAL	1.2119	-1.285	0	2.0702	2.6075	3.0272	4.0423	0.4932	6.148	9.0537	13.8	13.8	-12.5863	-4.8447	-8.8371	-13.8325	-35.8349	-23.5038	-0.0001176	1.98E+00	6.59E-01	1.61E+01	5.37E+00	5.68E+01	1.89E+01	7.59E+01	2.53E+01
(8-79)	FINAL	-1.8762	0.6744	0	3.0562	3.8434	7.1744	5.8125	1.8775	5.6341	3.1398	13.8	13.8	-13.4681	-3.874	-13.9748	-16.3182	-36.5569	-24.2258	-0.000118	1.94E+00	6.47E-01	1.59E+01	5.30E+00	5.68E+01	1.89E+01	7.65E+01	2.55E+01
(11-29)	FINAL	2.427	0.4278	0	0.4353	0.2408	1.9263	6.6714	5.6097	5.7607	3.3496	13.8	13.8	-12.5518	-5.3826	-9.8928	-12.9688	-34.3103	-21.9792	-0.000118	1.97E+00	6.55E-01	1.61E+01	5.37E+00	5.76E+01	1.92E+01	7.75E+01	2.58E+01
(7-8)	FINAL	5.9895	1.9621	0	0.8055	1.273	10.0676	11.0848	9.2489	3.9926	1.3036	13.8	13.8	-12.8821	-4.9413	-9.563	-14.8799	-35.5277	-23.1966	-0.000118	1.99E+00	6.62E-01	1.62E+01	5.40E+00	5.69E+01	1.90E+01	7.60E+01	2.53E+01
(3-58)	FINAL	1.1745	0.8734	0	1.7526	4.5248	8.3965	5.4046	2.3313	9.2585	4.1444	13.8	13.8	-15.2614	-3.3049	-12.1974	-13.6365	-33.7347	-21.4036	-0.0001183	1.97E+00	6.56E-01	1.61E+01	5.36E+00	5.69E+01	1.90E+01	7.62E+01	2.54E+01
(3-81)	FINAL	-1.9829	-1.8091	0	0.7548	4.8508	2.4812	5.3269	3.0708	9.2866	1.6713	13.8	13.8	-12.3286	-5.8024	-11.0891	-14.4112	-37.7042	-25.3731	-0.0001188	1.95E+00	6.51E-01	1.61E+01	5.35E+00	5.77E+01	1.92E+01	7.79E+01	2.59E+01
(20-97)	FINAL	7.1378	1.8133	0	0.1288	0.983	3.6711	0.7593	7.1267	4.6647	2.085	13.8	13.8	-13.1346	-7.1662	-10.0782	-13.7345	-35.0199	-22.6888	-0.0001189	1.98E+00	6.59E-01	1.61E+01	5.37E+00	5.67E+01	1.89E+01	7.58E+01	2.53E+01
(3-0)	FINAL	0.9257	-1.4236	0	1.3865	4.1863	4.4287	4.2784	2.4254	10.3204	8.7048	13.8	13.8	-14.3649	-2.8864	-10.5122	-11.7593	-34.4833	-22.1522	-0.0001196	1.93E+00	6.43E-01	1.59E+01	5.28E+00	5.69E+01	1.90E+01	7.68E+01	2.56E+01
(11-86)	FINAL	5.8593	-1.1966	0	3.6568	1.4356	3.6128	4.8651	4.9671	4.1264	0.7876	13.8	13.8	-16.9071	-7.0291	-9.7139	-15.4795	-36.3746	-24.0435	-0.0001199	1.94E+00	6.44E-01	1.59E+01	5.29E+00	5.67E+01	1.89E+01	7.63E+01	2.54E+01
(1-28)	FINAL	6.0051	-2.2583	0	3.6018	2.2577	0.3632	8.0748	1.1221	4.0752	0.5592	13.8	13.8	-19.2555	-10.5373	-10.495	-15.6522	-37.7553	-25.4242	-0.0001202	1.97E+00	6.57E-01	1.62E+01	5.38E+00	5.77E+01	1.92E+01	7.76E+01	2.59E+01
(9-95)	FINAL	0.9221	-1.8755	0	0.2102	1.8614	3.9249	5.871	2.0478	5.9293	3.1887	13.8	13.8	-15.532	-5.7525	-9.7902	-12.751	-37.2572	-24.9261	-0.0001203	1.94E+00	6.47E-01	1.59E+01	5.29E+00	5.65E+01	1.88E+01	7.58E+01	2.53E+01
(17-24)	FINAL	4.3094	-3.437	0	0.315	1.1008	2.1905	3.3682	0.2606	3.5365	2.2172	13.8	13.8	-15.6312	-7.5749	-10.0126	-13.1062	-40.0386	-27.7075	-0.0001204	1.99E+00	6.62E-01	1.62E+01	5.40E+00	5.71E+01	1.90E+01	7.63E+01	2.54E+01
(17-17)	FINAL	1.0127	-1.7322	0	2.2322	3.2077	5.2302	8.0815	3.8568	5.3764	2.2116	13.8	13.8	-13.5689	-4.1584	-8.6926	-13.5945	-36.4392	-24.1081	-0.0001205	1.92E+00	6.40E-01	1.58E+01	5.27E+00	5.73E+01	1.91E+01	7.77E+01	2.59E+01
(15-74)	FINAL	5.1574	0.3984	0	0.7958	3.1897	2.4325	6.0503	8.0503	5.8354	2.259	13.8	13.8	-15.1296	-4.6991	-13.3711	-12.945	-33.6939	-21.3628	-0.0001206	1.94E+00	6.47E-01	1.59E+01	5.31E+00	5.70E+01	1.90E+01	7.67E+01	2.55E+01
(13-95)	FINAL	1.0806	1.6593	0	1.665	3.4329	1.1176	5.1531	8.246	7.4762	0.6655	13.8	13.8	-12.9599	-0.2148	-11.6055	-15.5651	-34.1016	-21.7705	-0.0001207	1.97E+00	6.57E-01	1.62E+01	5.39E+00	5.77E+01	1.92E+01	7.77E+01	2.59E+01
(4-34)	FINAL	2.9716	0.5153	0	1.1801	5.7047	2.3026	3.8403	0.078	7.7688	20.8405	13.8155	13.8155	-19.0525	-6.517	-13.0172	-13.6928	-33.5804	-21.2493	-0.0001207	1.95E+00	6.49E-01	1.60E+01	5.33E+00	5.73E+01	1.91E+01	7.73E+01	2.57E+01
(3-25)	FINAL	6.7064	1.2011	0	0.045	4.9634	10.1785	6.6804	1.2987	6.2198	11.0639	13.8155	13.8155	-24.9508	-3.2299	-14.0025	-9.5537	-27.6342	-15.3031	-0.0001214	1.95E+00	6.52E-01	1.58E+01	5.24E+00	5.66E+01	1.88E+01	7.64E+01	2.55E+01
(4-41)	FINAL	5.1371	0.3987	0	2.9441	0.9087	2.3026	1.9006	0.9426	16.1429	15.9176	13.8155	13.8155	-14.7187	-1.0479	-10.5143	-9.3957	-31.8072	-19.4761	-0.0001216	1.97E+00	6.55E-01	1.61E+01	5.36E+00	5.67E+01	1.89E+01	7.60E+01	2.53E+01
(3-14)	FINAL	6.1545	2.7081	0	0.0934	2.5667	3.5636	3.4666	5.2994	8.9461	11.5596	13.8155	13.8155	-20.2926	-1.0723	-15.6508	-8.2162	-25.8619	-13.5308	-0.0001217	1.95E+00	6.50E-01	1.60E+01	5.31E+00	5.76E+01	1.92E+01	7.79E+01	2.60E+01
(8-28)	FINAL	0.0485	0.7033	0	0.7766	5.7798	4.6845	5.4477	1.4438	6.3353	2.4934	13.8	13.8	-12.8292	-4.1567	-9.2711	-15.0845	-34.74	-22.4089	-0.0001219	1.94E+00	6.47E-01	1.59E+01	5.31E+00	5.71E+01	1.90E+01	7.70E+01	2.57E+01
(19-79)	FINAL	1.2761	0.7327	0	2.8863	3.6248	7.1784	4.8887	2.6393	9.1223	0.8317	13.8	13.8	-13.1755	-4.7553	-10.8364	-14.3931	-34.9404	-22.6093	-0.0001219	1.96E+00	6.52E-01	1.61E+01	5.36E+00	5.77E+01	1.92E+01	7.78E+01	2.59E+01
(12-44)	FINAL	-0.2902	0.7054	0	0.5321	1.073	7.2265	7.0026	5.0981	3.4021	5.9839	13.8	13.8	-9.9241	-0.2938	-11.3518	-11.5286	-35.3628	-23.0317	-0.0001223	1.96E+00	6.53E-01	1.60E+01	5.33E+00	5.64E+01	1.88E+01	7.55E+01	2.52E+01
(7-62)	FINAL	5.2848	2.2657	0	1.5741	1.0862	7.9351	6.1748	3.5547	4.4633	2.3239	13.8	13.8	-11.246	-5.6534	-9.7617	-13.6273	-33.9349	-21.6038	-0.0001228	1.97E+00	6.57E-01	1.62E+01	5.38E+00	5.74E+01	1.91E+01	7.70E+01	2.57E+01
(2-55)	FINAL	0.757	1.0882	0	1.1506	3.9154	1.3392	5.1776	3.6373	3.5485	1.3608	13.8	13.8	-9.95	-4.0897	-10.4589	-14.5824	-35.482	-23.1509	-0.000123	1.92E+00	6.40E-01	1.58E+01	5.27E+00	5.71E+01	1.90E+01	7.73E+01	2.58E+01
(11-9)	FINAL	2.2414	0.1191	0	4.2827	1.7977	3.3152	5.1124	1.5827	4.8569	1.5516	13.8	13.8	-12.0485	-5.8992	-11.0603	-14.6256	-34.7556	-22.4245	-0.0001233	1.95E+00	6.50E-01	1.60E+01	5.34E+00	5.75E+01	1.92E+01	7.76E+01	2.58E+01
(7-33)	FINAL	2.768	-0.7236	0	0.0621	3.2199	2.747	3.566	4.0689	6.8465	3.5756	13.8	13.8	-15.0542	-7.7262	-9.6493	-12.6495	-34.8735	-22.5424	-0.0001234	1.94E+00	6.46E-01	1.60E+01	5.31E+00	5.74E+01	1.91E+01	7.75E+01	2.58E+01
(3-71)	FINAL	5.4152	2.9572	0	0.7712	6.0654	6.4906	3.9674	0.5352	7.2332	10.4095	13.8155	13.8155	-26.3203	-6.7835	-18.9734	-13.3308	-29.6066	-17.2755	-0.0001242	1.95E+00	6.48E-01	1.60E+01	5.33E+00	5.74E+01	1.91E+01	7.74E+01	2.58E+01
(9-86)	FINAL	3.4837	0.5339	0	0.817	3.5319	2.5638	5.4983	2.9376	6.0798	3.9988	13.8	13.8	-14.1487	-4.0249	-11.4413	-11.8214	-33.7734	-21.4423	-0.0001244	1.98E+00	6.60E-01	1.62E+01	5.40E+00	5.73E+01	1.91E+01	7.69E+01	2.56E+01
(1-95)	FINAL	-0.7164	-3.2682	0	3.5613	4.3274	7.8967	4.1036	1.0151	5.4648	3.5396	13.8	13.8	-12.0756	-4.787	-9.4753	-12.8979	-37.3173	-24.9862	-0.0001248	1.96E+00	6.51E-01	1.60E+01	5.33E+00	5.70E+01	1.90E+01	7.65E+01	2.55E+01
(11-17)	FINAL	0.3366	-4.1816	0	1.9305	0.6081	0.3843	1.0696	1.2729	7.755	3.7444	13.8	13.8	-12.1996	-5.423	-9.1457	-12.507	-38.9814	-26.6503	-0.0001251	1.94E+00	6.47E-01	1.59E+01	5.29E+00	5.64E+01	1.88E+01	7.57E+01	2.52E+01
(4-61)	FINAL	1.3554	-0.9429	0	3.5514	2.3052	4.6051	3.0998	2.2559	6.358	1.4065	13.8	13.8	-11.0867	-2.5642	-10.3583	-14.8519	-35.5004	-23.1693	-0.0001257	1.93E+00	6.43E-01	1.59E+01	5.29E+00	5.73E+01	1.91E+01	7.75E+01	2.58E+01
(13-9)	FINAL	2.8506	-2.1624	0	0.0077	0.7755	3.5449	8.6523	3.199	4.3296	4.8209	13.8	13.8	-12.5626	-3.2776	-8.6966	-11.2389	-37.0715	-24.7404	-0.0001257	1.99E+00	6.62E-01	1.62E+01	5.41E+00	5.74E+01	1.91E+01	7.69E+01	2.56E+01
(3-30)	FINAL	3.6946	1.3714	0	0.4914	4.6087	5.7193	4.446	5.7298	9.3389	15.2721	13.8155	13.8155	-20.9356	-0.2241	-15.6785	-8.633	-26.8441	-14.513	-0.0001258	1.96E+00	6.55E-01	1.59E+01	5.30E+00	5.67E+01	1.89E+01	7.63E+01	2.54E+01
(1-23)	FINAL	-6.1483	-5.9544	0	0.3909	4.3523	8.2269	19.1376	0.0592	3.1545	3.6279	13.8155	13.8155	-25.3321	-8.406	-24.5677	-16.6174	-44.3055	-31.9744	-0.0001258	1.96E+00	6.54E-01	1.61E+01	5.35E+00	5.69E+01	1.90E+01	7.64E+01	2.54E+01
(17-27)	FINAL	4.4725	0.6355	0	2.4296	1.1225	3.8261	1.3556	1.3536	5.6594	2.3781	13.8	13.8	-13.1075	-4.6499	-9.3481	-12.4529	-35.0564	-22.7253	-0.000126	1.97E+00	6.56E-01	1.61E+01	5.36E+00	5.66E+01	1.89E+01	7.57E+01	2.52E+01
(5-15)	FINAL	1.2605	6.2261	0	5.0062	3.8207	2.3026	6.4604	1.5781	1.5639	1.4931	13.8155	13.8155	-13.7288	-3.981	-20.6547	-17.5326	-31.4974	-19.1663	-0.0001269	1.94E+00	6.47E-01	1.59E+01	5.30E+00	5.68E+01	1.90E+01	7.64E+01	2.55E+01
(3-30)	FINAL	1.4724	2.983	0	0.5538	2.4721	2.3026	7.1544	9.4019	4.3131	1.5269	13.8155	13.8155	-15.4889	-0.6511	-17.2221	-11.9804	-33.0166	-20.6855	-0.0001269	1.95E+00	6.49E-01	1.60E+01	5.31E+00	5.68E+01	1.89E+01	7.63E+01	2.54E+01
(3-31)	FINAL	5.4311	0.6566	0	1.2402	1.9937	7.3208	5.2246	3.9558	5.6201	2.7528	13.8	13.8	-15.3135	-6.2225	-8.3632	-13.4738	-33.5746	-21.2435	-0.0001272	1.97E+00	6.57E-01	1.62E+01	5.38E+00	5.75E+01	1.92E+01	7.72E+01	2.57E+01
(18-15)	FINAL	3.1355	-1.441	0	2.3878	0.6809	4.3066	1.5079	7.0505	7.8665	1.455	13.8	13.8	-13.7217	-2.6731	-11.2395	-13.281	-37.2209	-24.8898	-0.0001272	1.98E+00	6.60E-01	1.62E+01	5.41E+00	5.78E+01	1.93E+01	7.77E+01	2.59E+01
(15-95)	FINAL	7.5237	2.1535	0	2.0122	1.5583	5.2928	2.2399	5.9406	3.0858	0.8239	13.8	13.8	-13.9357	-8.6409	-8.468	-15.4221	-34.3806	-22.0495	-0.0001275	1.93E+00	6.41E-01	1.59E+01	5.28E+00	5.75E+01	1.91E+01	7.79E+01	2.60E+01
(3-8)	FINAL	9.1625	1.4271	0	0.8217	3.005	10.9864	5.6972	2.6325	6.2346	11.4876	13.8155	13.8155	-23.0018	-1.3579	-12.7035	-6.5395	-25.6235	-13.2924	-0.000128	1.93E+00	6.45E-01	1.58E+01	5.27E+00	5.71E+01	1.91E+01	7.75E+01	2.58E+01
(8-34)	FINAL	1.8713	-0.5031	0	3.48	4.5503	4.1603	4.6331	4.8718	4.2591	1.263	13.8	13.8	-12.2899	-5.6444	-9.2809	-14.669	-35.6228	-23.2917	-0.0001285	1.93E+00	6.42E-01	1.59E+01	5.29E+00	5.73E+01	1.91E+01	7.76E+01	2.59E+01
(3-2)	FINAL	2.3962	2.3118	0	1.8902	2.8955	2.3026	8.3743	6.3792	5.1226	3.507	13.8155	13.8155	-12.0447	-1.5144	-13.2924	-12.4077	-32.0512	-19.7201	-0.0001286	1.95E+00	6.49E-01	1.60E+01	5.33E+00	5.71E+01	1.90E+01	7.68E+01	2.56E+01
(1-27)	FINAL	3.1389	-4.5326	0	1.5779	4.0099	0.8453	8.6182	8.4578	5.1511	1.2298	13.8	13.8	-17.8367	-8.8389	-9.4827	-12.9599	-40.0822	-27.7511	-0.000129	1.98E+00	6.59E-01	1.61E+01	5.38E+00	5.67E+01	1.89E+01	7.57E+01	2.52E+01
(9-33)	FINAL	0.9923	-4.7572	0	0.3162	2.7822	3.9855	1.6606	0.8399	6.3744	5.42	13.8	13.8	-14.329	-5.1869	-9.5055	-11.1018	-37.9357	-25.6046	-0.0001291	1.95E+00	6.49E-01	1.60E+01	5.34E+00	5.77E+01	1.92E+01	7.80E+01	2.60E+01
(2-86)	FINAL	1.3897	1.9813	0	2.5313	1.9362	2.3693	5.627	3.8485	9.5552	3.3108	13.8	13.8	-11.2094	-3.6067	-11.1367	-13.5605	-33.6956	-21.3645	-0.0001293	1.94E+00	6.46E-01	1.59E+01	5.30E+00	5.70E+01	1.90E+01	7.67E+01	2.56E+01
(3-22)	FINAL	4.0914	2.9106	0	1.7503	5.5121	7.3921	15.5417	3.5887	5.6976	11.991	13.8155	13.8155	-23.0033	-1.4305	-19.1487	-11.1888	-28.4431	-16.112	-0.0001295	1.92E+00	6.41E-01	1.58E+01	5.26E+00	5.71E+01	1.90E+01	7.73E+01	2.57E+01
(19-83)	FINAL	0.6185	-1.7744	0	1.6999	3.6154	5.593	6.7149	0.6965	5.2963	6.5981	13.8	13.8	-12.293	-2.1694	-9.1387	-11.5757	-36.0098	-23.6787	-0.0001295	1.93E+00	6.44E-01	1.59E+01	5.30E+00	5.76E+01	1.92E+01	7.81E+01	2.60E+01
(13-52)	FINAL	1.4134	3.3479	0	2.3206	4.8606	3.6588	4.7768	1.4451	9.1823	8.3791	13.8	13.8	-11.171	-5.5769	-11.2793	-16.9805	-34.3103	-21.9792	-0.0001301	1.93E+00	6.43E-01	1.58E+01	5.28E+00	5.66E+01	1.89E+01	7.62E+01	2.54E+01
(11-88)	FINAL	3.8906	1.2902	0	2.0683	1.457	1.1977	5.8051	1.6982	5.9576	2.6653	13.8	13.8	-13.0789	-1.1219	-11.0944	-11.3112	-33.5385	-21.2074	-0.0001302	1.92E+00	6.39E-01	1.58E+01	5.26E+00	5.69E+01	1.90E+01	7.69E+01	2.56E+01
(4-33)	FINAL	2.1449	0.184	0	2.177	2.1852	4.7	4.1001	7.7949	7.2735	2.1867	13.8	13.8	-14.3178	-3.8925	-11.864	-14.1332	-33.803	-21.4719	-0.0001304	1.96E+00	6.53E-01	1.60E+01	5.34E+00	5.68E+01	1.89E+01	7.61E+01	2.54E+01
(12-76)	FINAL	2.6086	-4.1768	0	3.185	4.9101	1.7775	4.4798	2.2059	4.4931	1.2939	13.8	13.8	-16.6276	-8.3067	-9.2694	-14.8945	-38.7098	-26.3787	-0.0001309	1.94E+00	6.46E-01	1.59E+01	5.30E+00	5.68E+01	1.89E+01	7.65E+01	2.55E+01
(9-28)	FINAL	2.0799	0.3032	0	3.0179	2.3294	3.6962	4.0397	0.0374	6.0391	2.5902	13.8	13.8	-13.1046	-6.2452	-11.7401	-14.5796	-36.414	-24.0829	-0.0001309	1.94E+00	6.48E-01	1.59E+01	5.30E+00	5.63E+01	1.88E+01	7.55E+01	2.52E+01
(4-56)	FINAL	-3.1365	-8.1211	0	1.9675	3.9442	2.3026	1.8781	4.207	12.3609	5.0803	13.8155	13.8155	-18.9212	-5.4545	-13.8907	-10.47	-40.7092	-28.3781	-0.0001311	1.94E+00	6.46E-01	1.59E+01	5.31E+00	5.70E+01	1.90E+01	7.69E+01	2.56E+01
(20-5)	FINAL	2.0757	0.3874	0	0.627	3.0005	5.323	3.3877	3.8283	6.7131	0.9834	13.8	13.8	-11.6806	-8.0889	-9.8494	-15.2793	-36.0276	-23.6965	-0.0001313	1.93E+00	6.43E-01	1.59E+01	5.29E+00	5.76E+01	1.92E+01	7.80E+01	2.60E+01
(16-90)	FINAL	5.3137	1.05	0	0.6641	5.1282	0.8686	7.2261	0.4813	4.8958	1.5845	13.8	13.8	-14.6145	-6.0788	-7.327	-13.6624	-33.9841	-21.653	-0.0001318	1.93E+00	6.42E-01	1.58E+01	5.27E+00	5.68E+01	1.89E+01	7.66E+01	2.55E+01
(14-47)	FINAL	6.9603	1.3257	0	2.4863	4.1511	4.5882	0.861	6.4566	7.8874	2.3165	13.8	13.8	-17.0808	-7.9621	-11.9502	-13.2799	-33.4273	-21.0962	-0.0001322	1.96E+00	6.52E-01	1.61E+01	5.36E+00	5.79E+01	1.93E+01	7.82E+01	2.60E+01
(11-82)	FINAL	3.5626	1.9385	0	0.0055	2.9869	8.3617	4.2855	1.3784	11.4333	4.0617	13.8	13.8	-16.5293	-3.6181	-13.2466	-14.0833	-33.1537	-20.8226	-0.0001326	1.96E+00	6.53E-01	1.60E+01	5.33E+00	5.64E+01	1.88E+01	7.55E+01	2.52E+01
(14-84)	FINAL	-0.8048	-2.7923	0	1.3657	2.9355	6.012	14.4128	2.3465	4.7864	2.0799	13.8	13.8	-10.4987	-2.4711	-6.7568	-14.3956	-36.9054	-24.5743	-0.0001328	1.95E+00	6.49E-01	1.60E+01	5.32E+00	5.70E+01	1.90E+01	7.67E+01	2.56E+01
(1-44)	FINAL	1.3994	1.2104	0	0.5077	1.8449	0.7994	3.5171	0.3575	10.0759	2.164	13.8	13.8	-8.9349	-6.3557	-8.1712	-16.5484	-35.1329	-22.8018	-0.0001331	1.94E+00	6.47E-01	1.60E+01	5.33E+00	5.78E+01	1.92E+01	7.82E+01	2.60E+01
(13-91)	FINAL	-1.5076	-1.5521	0	1.5201	4.3147	7.7692	5.215	4.2298	11.3598	1.8391	13.8	13.8	-11.0776	-4.1939	-11.7717	-14.5296	-36.0803	-23.7492	-0.0001332	1.93E+00	6.43E-01	1.59E+01	5.29E+00	5.71E+01	1.90E+01	7.72E+01	2.57E+01
(11-79)	FINAL	1.2038	-2.1106	0	1.9884	4.0716	0.5353	7.0456	2.6502	5.8506	2.9813	13.8	13.8	-14.2504	-5.8165	-11.5468	-12.3444	-36.3705	-24.0394	-0.0001336	1.97E+00	6.57E-01	1.61E+01	5.37E+00	5.68E+01	1.89E+01	7.61E+01	2.53E+01
(9-2)	FINAL	1.0786	0.4623	0	2.0601	2.1165	2.2933	4.7926	1.131	4.2465	1.2546	13.8	13.8	-10.6987	-5.2931	-11.0231	-15.7809	-36.3104	-23.9793	-0.0001337	1.94E+00	6.46E-01	1.59E+01	5.28E+00	5.63E+01	1.88E+01	7.56E+01	2.52E+01
(17-59)	FINAL	3.5064	0.2868	0	0.9914	2.5434	1.5103	6.9931	0.1558	4.6745	5.5775	13.8	13.8	-11.3732	-6.3315	-6.782	-13.5952	-34.5968	-22.2657	-0.0001337	1.93E+00	6.44E-01	1.59E+01	5.28E+00	5.68E+01	1.89E+01	7.65E+01	2.55E+01
(3-84)	FINAL	0.9945	-0.0229	0	0.1116	4.501	6.4849	5.0832	0.4527	6.0841	8.9543	13.8	13.8	-13.7981	-3.717	-8.1378	-14.1512	-35.2738	-22.9427	-0.0001339	1.96E+00	6.52E-01	1.60E+01	5.33E+00	5.64E+01	1.88E+01	7.55E+01	2.52E+01
(7-49)	FINAL	1.1259	-2.7463	0	1.2192	0.1457	5.464	6.6122	4.9766	5.9407	5.8912	13.8	13.8	-13.0161	-2.1603	-9.0291	-10.2865	-36.1072	-23.7761	-0.000134	1.92E+00	6.38E-01	1.58E+01	5.26E+00	5.71E+01	1.90E+01	7.73E+01	2.58E+01
(1-25)	FINAL	-1.2395	1.1971	0	1.4769	5.3079	2.4171	8.815	1.016	1.7435	13.7126	13.8155	13.8155	-25.6079	-6.7594	-26.4608	-17.755	-37.2088	-24.8777	-0.0001342	1.93E+00	6.44E-01	1.59E+01	5.29E+00	5.68E+01	1.89E+01	7.66E+01	2.55E+01
(14-75)	FINAL	3.719	0.594	0	0.5268	1.13	4.7795	10.7436	0.0891	5.1647	4.8949	13.8	13.8	-10.2455	-5.5216	-7.5991	-13.8541	-34.1692	-21.8381	-0.0001345	1.95E+00	6.49E-01	1.60E+01	5.34E+00	5.78E+01	1.93E+01	7.82E+01	2.61E+01
(16-49)	FINAL	3.878	-3.6603	0	0.5027	0.4644	3.6564	7.421	2.7311	5.399	1.8009	13.8	13.8	-14.2094	-7.2569	-11.3599	-13.2162	-38.3969	-26.0658	-0.0001351	1.93E+00	6.42E-01	1.59E+01	5.28E+00	5.69E+01	1.90E+01	7.68E+01	2.56E+01
(3-27)	FINAL	5.7929	2.2995	0	0.0281	4.4461	7.6618	7.6114	4.7256	6.1894	10.7455	13.8155	13.8155	-22.8116	-1.2255	-15.415	-7.0458	-26.2485	-13.9174	-0.0001361	1.94E+00	6.46E-01	1.58E+01	5.24E+00	5.67E+01	1.89E+01	7.66E+01	2.55E+01
(14-79)	FINAL	-0.0675	0.3326	0	0.5477	2.8904	8.0213	4.7688	1.8141	8.3848	2.4015	13.8	13.8	-10.5807	-6.617	-9.6395	-15.6593	-36.7677	-24.4366	-0.0001367	1.92E+00	6.41E-01	1.59E+01	5.28E+00	5.75E+01	1.91E+01	7.79E+01	2.60E+01
(10-1)	FINAL	2.6798	-1.5261	0	0.9966	4.7118	0.0302	4.0375	4.0664	6.1562	3.0094	13.8	13.8	-16.0782	-6.9209	-9.0695	-12.2996	-35.3307	-22.9996	-0.0001367	1.93E+00	6.42E-01	1.59E+01	5.28E+00	5.70E+01	1.90E+01	7.70E+01	2.57E+01
(4-59)	FINAL	5.6762	1.5462	0	0.6097	3.827	1.9342	7.0775	3.1424	5.7009	2.7952	13.8	13.8	-14.9787	-8.4263	-10.4704	-13.059	-33.5937	-21.2626	-0.0001374	1.96E+00	6.51E-01	1.61E+01	5.35E+00	5.75E+01	1.92E+01	7.75E+01	2.58E+01
(10-29)	FINAL	1.6638	-2.0083	0	1.2682	3.3432	7.2635	2.7883	2.0852	7.8362	2.4105	13.8	13.8	-17.0003	-5.7326	-15.8391	-13.4977	-36.3492	-24.0181	-0.0001376	1.93E+00	6.43E-01	1.58E+01	5.27E+00	5.66E+01	1.89E+01	7.63E+01	2.54E+01
(13-20)	FINAL	2.1845	0.1382	0	1.6821	4.6479	3.9566	3.7464	0.1371	14.1677	8.1691	13.8	13.8	-13.8233	-5.504	-12.4374	-14.2811	-34.8948	-22.5637	-0.0001377	1.99E+00	6.62E-01	1.62E+01	5.40E+00	5.70E+01	1.90E+01	7.62E+01	2.54E+01
(20-26)	FINAL	-1.5754	-2.3682	0	0.5215	4.003	1.2769	3.0921	0.8946	5.4904	0.5176	13.8	13.8	-11.4238	-2.1851	-8.5585	-14.3873	-39.3417	-27.0106	-0.000139	1.95E+00	6.49E-01	1.60E+01	5.35E+00	5.80E+01	1.93E+01	7.85E+01	2.62E+01
(15-85)	FINAL	-1.2808	-1.5493	0	0.4973	2.7918	1.643	5.7096	3.4494	4.1652	0.2221	13.8	13.8	-11.8473	-4.011	-10.4971	-15.0925	-40.0703	-27.7392	-0.0001393	1.93E+00	6.44E-01	1.58E+01	5.27E+00	5.63E+01	1.88E+01	7.56E+01	2.52E+01
(6-75)	FINAL	6.5242	1.6382	0	1.4326	1.6502	3.6562	3.9043	7.9869	5.1849	1.971	13.8	13.8	-14.269	-5.9297	-8.4338	-14.3039	-33.4362	-21.1051	-0.0001396	1.92E+00	6.39E-01	1.58E+01	5.27E+00	5.73E+01	1.91E+01	7.78E+01	2.59E+01
(3-6)	FINAL	4.7272	-1.2044	0	1.5036	2.085	11.5401	6.8722	7.4826	5.2699	4.2065	13.8	13.8	-14.8031	-5.4123	-9.9449	-10.6431	-35.1423	-22.8112	-0.0001397	1.96E+00	6.53E-01	1.60E+01	5.34E+00	5.67E+01	1.89E+01	7.60E+01	2.53E+01
(18-41)	FINAL	-1.3873	-2.9445	0	3.2124	3.4728	3.6862	4.0391	3.9288	7.0972	2.0988	13.8	13.8	-11.2535	-5.9183	-10.2428	-13.7925	-38.0537	-25.7226	-0.0001411	1.96E+00	6.53E-01	1.60E+01	5.33E+00	5.66E+01	1.89E+01	7.58E+01	2.53E+01
(3-50)	FINAL	-19.749	16.1557	0	0.438	0.0881	15.1588	4.0017	0.0878	16.6233	18.6746	6.4666	1.3935	-32.6134	-10.1811	-68.3442	-52.5111	-71.3279	-47.6036	-0.0001411	1.94E+00	6.47E-01	1.59E+01	5.30E+00	5.66E+01	1.88E+01	7.59E+01	2.53E+01
(4-38)	FINAL	-2.4515	-7.2562	0	3.6271	3.9047	2.3026	1.9883	0.1114	11.228	12.5952	13.8155	13.8155	-19.281	-8.4523	-13.248	-11.6064	-39.6259	-27.2948	-0.0001413	1.95E+00	6.50E-01	1.60E+01	5.33E+00	5.71E+01	1.91E+01	7.68E+01	2.56E+01
(11-7)	FINAL	0.4948	-1.1562	0	3.4762	0.719	1.76	4.4704	6.5739	5.7199	1.7328	13.8	13.8	-12.0514	-5.131	-9.931	-14.4912	-35.7198	-23.3887	-0.0001414	1.98E+00	6.59E-01	1.62E+01	5.39E+00	5.73E+01	1.91E+01	7.68E+01	2.56E+01
(8-29)	FINAL	5.2998	0.5217	0	1.2286	1.4525	5.6342	4.0275	1.3147	3.7514	0.658	13.8	13.8	-13.8497	-5.4317	-10.9813	-14.5871	-37.1535	-24.8224	-0.0001414	1.99E+00	6.63E-01	1.62E+01	5.40E+00	5.69E+01	1.90E+01	7.60E+01	2.53E+01
(6-78)	FINAL	3.2241	1.0578	0	1.8875	5.8136	6.4242	3.7256	4.98	9.2428	0.7454	13.8	13.8	-14.5082	-2.7901	-11.8367	-14.1181	-33.9393	-21.6082	-0.0001415	1.94E+00	6.47E-01	1.59E+01	5.31E+00	5.68E+01	1.89E+01	7.64E+01	2.54E+01
(14-88)	FINAL	0.2475	-6.5035	0	1.3156	3.6897	1.4391	6.9667	3.8038	5.9456	5.1549	13.8	13.8	-17.0948	-3.5732	-9.3644	-10.294	-39.2636	-26.9325	-0.0001416	1.95E+00	6.50E-01	1.60E+01	5.32E+00	5.66E+01	1.89E+01	7.60E+01	2.53E+01
(14-42)	FINAL	0.6273	-1.9095	0	2.2732	2.9594	4.2958	5.2874	3.8507	5.9224	3.0463	13.8	13.8	-17.9124	-5.7456	-14.6141	-13.2511	-35.6985	-23.3674	-0.0001417	1.97E+00	6.54E-01	1.61E+01	5.37E+00	5.76E+01	1.92E+01	7.75E+01	2.58E+01
(1-90)	FINAL	2.0346	3.0926	0	2.1238	1.67	3.8492	5.1794	3.5641	7.2216	4.0623	13.8	13.8	-9.7449	-0.5953	-11.3539	-13.7139	-33.4444	-21.1133	-0.0001418	1.99E+00	6.62E-01	1.62E+01	5.41E+00	5.72E+01	1.91E+01	7.66E+01	2.55E+01
(9-34)	FINAL	4.1337	2.2504	0	0.9745	2.8512	4.5878	4.4632	2.4659	6.5647	4.8878	13.8	13.8	-11.8647	-3.4303	-9.2993	-11.938	-32.871	-20.5399	-0.0001418	1.93E+00	6.42E-01	1.58E+01	5.28E+00	5.69E+01	1.90E+01	7.68E+01	2.56E+01
(17-71)	FINAL	-0.5259	0.7667	0	0.9736	3.9271	5.0904	7.152	1.3637	2.6325	5.2049	13.8	13.8	-9.4563	-1.909	-11.2646	-16.2634	-36.3041	-23.973	-0.0001419	1.99E+00	6.62E-01	1.62E+01	5.41E+00	5.75E+01	1.92E+01	7.71E+01	2.57E+01
(5-35)	FINAL	3.5435	-3.7399	0	3.3242	3.6207	1.4935	4.8535	2.3619	5.367	2.7942	13.8	13.8	-15.8911	-6.1812	-9.0318	-13.397	-37.236	-24.9049	-0.000142	1.95E+00	6.50E-01	1.60E+01	5.33E+00	5.74E+01	1.91E+01	7.74E+01	2.58E+01
(15-34)	FINAL	-2.5813	-1.193	0	2.6367	4.4235	3.4979	5.0806	1.3415	1.9683	2.1206	13.8	13.8	-9.9624	-5.6742	-10.1752	-16.8859	-38.2415	-25.9104	-0.0001422	1.96E+00	6.52E-01	1.61E+01	5.35E+00	5.74E+01	1.91E+01	7.72E+01	2.57E+01
(20-69)	FINAL	4.3265	-1.9476	0	4.192	4.1625	3.0135	9.3828	7.78	4.9012	0.5673	13.8	13.8	-16.9643	-7.9412	-10.4761	-14.0966	-37.1701	-24.839	-0.0001428	1.95E+00	6.48E-01	1.60E+01	5.33E+00	5.77E+01	1.92E+01	7.80E+01	2.60E+01
(15-0)	FINAL	1.4724	-3.1276	0	1.5333	2.6249	3.1387	2.0902	1.8456	7.5246	3.336	13.8	13.8	-15.1934	-4.5101	-11.3597	-12.9163	-37.617	-25.2859	-0.0001429	1.99E+00	6.64E-01	1.62E+01	5.41E+00	5.72E+01	1.91E+01	7.64E+01	2.55E+01
(18-55)	FINAL	3.8033	2.3332	0	0.7592	5.2189	6.3004	5.7041	1.1095	4.8478	1.7871	13.8	13.8	-13.1342	-3.8517	-9.6603	-14.8684	-32.6051	-20.274	-0.0001432	1.96E+00	6.51E-01	1.60E+01	5.33E+00	5.69E+01	1.89E+01	7.64E+01	2.54E+01
(17-21)	FINAL	0.2682	-4.8621	0	0.3994	1.4605	2.6614	1.3886	1.5705	6.6829	2.7231	13.8	13.8	-11.8288	-7.0165	-8.1723	-13.6438	-38.3777	-26.0466	-0.0001433	1.94E+00	6.45E-01	1.59E+01	5.29E+00	5.69E+01	1.90E+01	7.67E+01	2.56E+01
(3-7)	FINAL	4.8799	4.9777	0	0.1371	1.9926	8.3215	7.2183	5.9835	5.3209	6.7431	13.8155	13.8155	-21.0029	-2.8449	-21.5636	-10.9993	-27.031	-14.6999	-0.000144	1.94E+00	6.46E-01	1.58E+01	5.27E+00	5.63E+01	1.88E+01	7.56E+01	2.52E+01
(11-91)	FINAL	-0.4896	-0.7287	0	0.2371	5.3675	6.801	2.9592	1.7894	6.4963	0.5523	13.8	13.8	-10.8208	-3.7204	-9.6861	-15.6448	-36.9934	-24.6623	-0.0001442	1.95E+00	6.50E-01	1.61E+01	5.35E+00	5.79E+01	1.93E+01	7.83E+01	2.61E+01
(14-60)	FINAL	0.971	2.33	0	4.4418	4.1751	6.4199	4.4455	0.8982	3.7357	1.7889	13.8	13.8	-10.5333	-5.5603	-12.4107	-16.6495	-34.7106	-22.3795	-0.0001444	1.94E+00	6.46E-01	1.60E+01	5.31E+00	5.73E+01	1.91E+01	7.74E+01	2.58E+01
(6-25)	FINAL	0.1054	-3.7654	0	1.6546	3.6086	9.7636	5.4227	8.2909	4.0968	2.3397	13.8	13.8	-11.8055	-6.0176	-7.648	-13.8759	-38.3829	-26.0518	-0.0001444	1.94E+00	6.46E-01	1.60E+01	5.31E+00	5.74E+01	1.91E+01	7.75E+01	2.58E+01
(11-5)	FINAL	-1.3566	-2.7532	0	1.4711	0.5214	6.3662	1.6516	0.8842	5.3147	9.5038	13.8	13.8	-9.3544	-3.7052	-10.0014	-14.1839	-39.458	-27.1269	-0.0001445	1.93E+00	6.44E-01	1.59E+01	5.31E+00	5.78E+01	1.93E+01	7.84E+01	2.61E+01
(6-6)	FINAL	1.8381	-1.689	0	1.4478	0.1245	5.6917	6.2416	5.2912	5.7746	2.3098	13.8	13.8	-13.1288	-5.3625	-12.3105	-12.8883	-37.3448	-25.0137	-0.0001447	1.94E+00	6.47E-01	1.59E+01	5.29E+00	5.64E+01	1.88E+01	7.57E+01	2.52E+01
(12-37)	FINAL	4.778	-0.3063	0	0.8604	2.6098	2.6062	0.7696	3.6137	3.097	0.8388	13.8	13.8	-13.9917	-10.375	-8.5876	-15.3631	-37.3373	-25.0062	-0.0001448	1.95E+00	6.49E-01	1.60E+01	5.35E+00	5.80E+01	1.93E+01	7.85E+01	2.62E+01
(17-54)	FINAL	3.5826	-0.8401	0	1.9867	1.3066	3.8658	4.7669	4.0378	4.1353	2.2849	13.8	13.8	-13.0029	-8.15	-8.1692	-13.8555	-36.7161	-24.385	-0.0001448	1.95E+00	6.50E-01	1.59E+01	5.31E+00	5.64E+01	1.88E+01	7.55E+01	2.52E+01
(4-3)	FINAL	-4.5266	-6.3575	0	2.8968	5.7327	2.3026	4.3754	0.714	7.223	14.1862	13.8155	13.8155	-13.1439	-5.9043	-10.7193	-13.4871	-40.4336	-28.1025	-0.0001449	1.96E+00	6.52E-01	1.60E+01	5.33E+00	5.68E+01	1.89E+01	7.63E+01	2.54E+01
(14-0)	FINAL	-1.1628	-1.7681	0	0.0628	3.0317	9.0357	3.9651	6.4724	5.3276	2.1553	13.8	13.8	-10.4374	-3.7858	-8.0809	-13.5975	-38.2304	-25.8993	-0.0001454	1.91E+00	6.37E-01	1.58E+01	5.25E+00	5.71E+01	1.90E+01	7.75E+01	2.58E+01
(7-47)	FINAL	-0.7417	2.5004	0	0.1393	3.4898	4.9922	5.6125	2.3621	8.2515	13.3648	13.8	13.8	-14.1398	-4.512	-13.913	-17.493	-36.4308	-24.0997	-0.0001456	1.97E+00	6.57E-01	1.62E+01	5.39E+00	5.80E+01	1.93E+01	7.81E+01	2.60E+01
(2-15)	FINAL	0.5876	-2.9341	0	1.1631	4.4687	7.7358	6.0133	4.2989	5.597	2.7485	13.8	13.8	-14.0993	-6.3399	-9.4734	-13.4419	-36.9892	-24.6581	-0.000146	1.98E+00	6.60E-01	1.62E+01	5.39E+00	5.70E+01	1.90E+01	7.62E+01	2.54E+01
(16-21)	FINAL	-0.6893	1.7997	0	0.702	4.4216	8.4361	5.6003	2.9663	6.164	0.7119	13.8	13.8	-11.7576	-2.9902	-11.2533	-16.7078	-34.8906	-22.5595	-0.0001461	1.98E+00	6.59E-01	1.62E+01	5.38E+00	5.70E+01	1.90E+01	7.62E+01	2.54E+01
(3-13)	FINAL	2.3697	-0.5149	0	1.2897	5.4947	7.6341	2.9337	4.7993	4.5456	1.1319	13.8	13.8	-13.0595	-8.282	-9.0317	-14.2953	-35.8373	-23.5062	-0.0001463	1.95E+00	6.50E-01	1.60E+01	5.33E+00	5.72E+01	1.91E+01	7.71E+01	2.57E+01
(8-9)	FINAL	-1.3165	-5.2734	0	1.2683	0.9398	5.723	6.1875	1.9631	4.7512	2.6855	13.8	13.8	-12.654	-7.0049	-8.4075	-13.4937	-41.6015	-29.2704	-0.0001469	1.93E+00	6.42E-01	1.58E+01	5.26E+00	5.63E+01	1.88E+01	7.58E+01	2.53E+01
(19-89)	FINAL	2.1789	3.0221	0	0.4612	3.1963	7.6327	5.0603	2.5868	4.8408	0.2847	13.8	13.8	-11.7359	-5.8065	-12.4601	-16.2287	-34.9972	-22.6661	-0.0001472	1.98E+00	6.58E-01	1.62E+01	5.40E+00	5.79E+01	1.93E+01	7.80E+01	2.60E+01
(10-87)	FINAL	-4.9333	-2.7586	0	2.91	2.3413	2.9751	14.0235	3.6052	2.7121	4.0742	13.8	13.8	-9.8407	-0.4005	-13.1104	-14.1078	-39.0012	-26.6701	-0.0001473	1.97E+00	6.56E-01	1.61E+01	5.36E+00	5.67E+01	1.89E+01	7.58E+01	2.53E+01
(8-2)	FINAL	3.2851	-0.3711	0	2.3537	2.857	2.2027	4.9628	7.9374	4.2322	1.007	13.8	13.8	-13.0802	-1.3264	-10.1156	-13.528	-36.6274	-24.2963	-0.0001476	1.92E+00	6.41E-01	1.58E+01	5.26E+00	5.64E+01	1.88E+01	7.60E+01	2.53E+01
(15-79)	FINAL	2.8741	0.6215	0	1.598	4.6352	9.9543	2.2948	5.3631	5.081	0.8332	13.8	13.8	-12.3928	-7.0165	-9.3408	-15.0011	-35.6229	-23.2918	-0.0001477	1.93E+00	6.44E-01	1.59E+01	5.31E+00	5.78E+01	1.93E+01	7.85E+01	2.61E+01
(4-20)	FINAL	1.4726	-1.6448	0	2.0683	0.8064	5.5832	5.1553	3.5565	5.4737	1.945	13.8	13.8	-13.8285	-6.895	-10.5776	-13.6361	-38.4044	-26.0733	-0.0001479	1.91E+00	6.38E-01	1.57E+01	5.25E+00	5.67E+01	1.89E+01	7.67E+01	2.56E+01
(3-42)	FINAL	-1.5104	-0.27	0	1.7759	4.7345	0.2408	4.9645	1.6548	15.6644	10.5144	13.8	13.8	-10.241	-4.5141	-12.709	-15.987	-36.8007	-24.4696	-0.0001482	1.93E+00	6.41E-01	1.58E+01	5.26E+00	5.67E+01	1.89E+01	7.64E+01	2.55E+01
(11-64)	FINAL	4.288	2.9702	0	3.2616	2.0423	3.6274	4.7141	8.5718	3.6634	0.2913	13.8	13.8	-11.5353	-4.6767	-9.8355	-15.9137	-33.1775	-20.8464	-0.0001489	1.94E+00	6.44E-01	1.59E+01	5.31E+00	5.76E+01	1.92E+01	7.80E+01	2.60E+01
(2-4)	FINAL	-7.5142	-7.0081	0	3.3022	3.4776	2.3026	14.1649	0.2941	2.2562	4.4874	13.8155	13.8155	-8.7453	-5.0891	-8.7701	-17.1378	-42.1775	-29.8464	-0.000149	1.98E+00	6.59E-01	1.61E+01	5.37E+00	5.67E+01	1.89E+01	7.57E+01	2.52E+01
(4-8)	FINAL	2.97	-10.0397	0	1.2224	3.5464	2.3026	3.4885	4.8806	6.2152	9.0903	13.8155	13.8155	-27.7835	-8.9627	-13.7275	-6.4479	-39.0579	-26.7268	-0.000149	1.95E+00	6.48E-01	1.60E+01	5.32E+00	5.73E+01	1.91E+01	7.72E+01	2.57E+01
(19-78)	FINAL	2.7974	-2.4567	0	0.1933	2.0793	11.8008	1.207	6.933	9.7088	2.2953	13.8	13.8	-16.1212	-2.9976	-7.5296	-12.0581	-37.2778	-24.9467	-0.0001491	1.99E+00	6.63E-01	1.63E+01	5.42E+00	5.76E+01	1.92E+01	7.72E+01	2.57E+01
(3-1)	FINAL	0.6388	3.61	0	1.7845	1.8954	2.3026	6.3266	7.6283	4.4666	16.1679	13.8155	13.8155	-14.1832	-2.1708	-16.945	-12.029	-31.2065	-18.8754	-0.0001491	1.97E+00	6.54E-01	1.61E+01	5.36E+00	5.69E+01	1.90E+01	7.63E+01	2.54E+01
(17-40)	FINAL	3.9336	2.2817	0	1.7658	2.8202	10.7247	6.32	5.0374	4.357	0.7606	13.8	13.8	-13.9267	-7.5716	-12.7012	-15.4488	-34.2955	-21.9644	-0.0001496	1.97E+00	6.58E-01	1.62E+01	5.39E+00	5.78E+01	1.92E+01	7.77E+01	2.59E+01
(8-33)	FINAL	3.94	0.3188	0	0.7784	2.3155	0.0443	3.6279	2.5545	5.1423	1.985	13.8	13.8	-13.5788	-6.0242	-6.6004	-14.047	-34.8192	-22.4881	-0.000151	1.92E+00	6.38E-01	1.58E+01	5.25E+00	5.70E+01	1.90E+01	7.71E+01	2.57E+01
(10-11)	FINAL	1.4247	-0.2743	0	1.1531	2.0816	7.1782	4.0991	2.0837	8.918	1.4961	13.8	13.8	-12.5088	-4.3013	-11.1106	-13.7936	-37.6928	-25.3617	-0.0001511	1.96E+00	6.52E-01	1.61E+01	5.36E+00	5.81E+01	1.94E+01	7.86E+01	2.62E+01
(8-45)	FINAL	3.4512	1.8114	0	1.1989	1.1871	5.287	10.095	10.9195	5.5329	3.2347	13.8	13.8	-11.8615	-2.4927	-10.192	-12.7746	-34.0517	-21.7206	-0.0001514	1.91E+00	6.37E-01	1.58E+01	5.25E+00	5.72E+01	1.91E+01	7.77E+01	2.59E+01
(1-32)	FINAL	0.7593	0.5415	0	0.3371	5.4488	6.0075	8.781	10.4286	4.607	0.4219	13.8	13.8	-13.1815	-3.5738	-8.6542	-14.5263	-34.8745	-22.5434	-0.0001518	1.94E+00	6.45E-01	1.59E+01	5.30E+00	5.74E+01	1.91E+01	7.76E+01	2.59E+01
(20-54)	FINAL	0.9611	1.6677	0	3.1763	0.8752	9.0926	5.4247	9.135	5.2803	1.3436	13.8	13.8	-9.1037	-2.2291	-11.8557	-14.572	-33.9303	-21.5992	-0.0001523	1.97E+00	6.55E-01	1.61E+01	5.36E+00	5.68E+01	1.89E+01	7.60E+01	2.53E+01
(3-7)	FINAL	-4.0756	-0.8291	0	1.9099	2.1715	2.3026	6.3007	6.5032	4.372	8.4148	13.8155	13.8155	-12.0597	-0.8103	-16.8037	-13.1222	-36.3534	-24.0223	-0.0001523	1.93E+00	6.44E-01	1.59E+01	5.29E+00	5.70E+01	1.90E+01	7.70E+01	2.57E+01
(18-21)	FINAL	2.4086	-1.7079	0	0.4342	3.1888	0.9413	4.4991	6.0782	6.0312	3.2923	13.8	13.8	-14.9686	-5.6152	-8.596	-11.0884	-35.8797	-23.5486	-0.0001523	1.93E+00	6.41E-01	1.58E+01	5.26E+00	5.66E+01	1.88E+01	7.62E+01	2.54E+01
(20-20)	FINAL	2.0629	-0.3997	0	1.2544	3.4508	2.5193	7.1739	3.6386	5.8673	3.2824	13.8	13.8	-15.0508	-4.4069	-9.7788	-12.4775	-34.3926	-22.0615	-0.0001526	1.96E+00	6.52E-01	1.61E+01	5.36E+00	5.78E+01	1.93E+01	7.81E+01	2.60E+01
(18-42)	FINAL	-0.997	0.1074	0	3.8958	2.0458	6.3862	5.756	0.1744	8.1488	4.61	13.8	13.8	-11.6828	-2.1406	-12.4242	-13.9881	-35.4792	-23.1481	-0.0001526	1.92E+00	6.40E-01	1.58E+01	5.27E+00	5.73E+01	1.91E+01	7.77E+01	2.59E+01
(17-16)	FINAL	0.668	1.0646	0	0.562	5.2821	9.2591	5.9355	2.826	5.9193	6.7235	13.8	13.8	-14.4063	-3.8553	-14.4774	-14.0111	-33.6902	-21.3591	-0.0001528	1.97E+00	6.55E-01	1.61E+01	5.36E+00	5.69E+01	1.90E+01	7.62E+01	2.54E+01
(11-35)	FINAL	3.5883	1.6909	0	1.2805	4.3946	4.0914	5.9705	5.9434	4.8618	1.273	13.8	13.8	-12.1463	-5.21	-11.1434	-14.2292	-33.9733	-21.6422	-0.0001528	1.99E+00	6.62E-01	1.62E+01	5.41E+00	5.73E+01	1.91E+01	7.67E+01	2.56E+01
(3-0)	FINAL	3.5898	-0.5303	0	5.0216	1.8835	7.6696	0.4176	4.1643	9.4452	0.1663	13.8155	13.8155	-11.935	-10.1388	-13.0057	-15.9859	-32.7287	-20.3976	-0.0001535	1.94E+00	6.47E-01	1.59E+01	5.31E+00	5.69E+01	1.90E+01	7.66E+01	2.55E+01
(17-64)	FINAL	2.9582	-0.3942	0	0.3433	1.7167	5.3521	3.7093	0.3165	6.2512	12.5852	13.8	13.8	-13.4541	-4.9038	-7.4729	-13.2064	-35.0864	-22.7553	-0.0001544	1.95E+00	6.49E-01	1.59E+01	5.31E+00	5.62E+01	1.87E+01	7.53E+01	2.51E+01
(11-39)	FINAL	-0.8068	-5.8978	0	0.1563	4.7221	1.1296	1.8195	6.1481	6.1918	1.8419	13.8	13.8	-16.1777	-9.2664	-9.3973	-13.3899	-41.2183	-28.8872	-0.0001547	1.93E+00	6.41E-01	1.59E+01	5.29E+00	5.77E+01	1.92E+01	7.83E+01	2.61E+01
(3-55)	FINAL	7.238	0.6799	0	1.601	1.7646	2.2997	3.4558	6.4513	6.2762	8.9825	13.8155	13.8155	-23.5309	-2.6988	-17.8809	-7.0482	-25.8458	-13.5147	-0.0001556	1.99E+00	6.64E-01	1.58E+01	5.27E+00	5.66E+01	1.89E+01	7.65E+01	2.55E+01
(14-45)	FINAL	4.1075	2.4943	0	0.3507	0.0087	4.9305	0.506	0.5339	6.1356	10.3563	13.8	13.8	-10.8344	-5.0883	-9.631	-14.1681	-36.2773	-23.9462	-0.0001561	1.91E+00	6.37E-01	1.58E+01	5.25E+00	5.70E+01	1.90E+01	7.73E+01	2.58E+01
(6-44)	FINAL	3.6462	-0.7384	0	2.1063	3.1032	7.1021	2.4003	5.3499	9.2663	3.1853	13.8	13.8	-15.9198	-4.9391	-12.4824	-11.2808	-34.6135	-22.2824	-0.0001567	1.98E+00	6.58E-01	1.62E+01	5.40E+00	5.77E+01	1.92E+01	7.76E+01	2.58E+01
(9-62)	FINAL	3.2747	-1.8547	0	2.168	4.49	6.3332	2.0824	1.7649	6.1488	3.1069	13.8	13.8	-14.9661	-4.5703	-9.3849	-12.7912	-35.8176	-23.4865	-0.0001568	1.93E+00	6.43E-01	1.59E+01	5.30E+00	5.78E+01	1.93E+01	7.84E+01	2.61E+01
(11-77)	FINAL	0.4588	-1.444	0	1.6127	2.659	7.3504	5.8644	4.8647	5.7139	2.986	13.8	13.8	-11.226	-2.6237	-9.6954	-13.2912	-35.7645	-23.4334	-0.0001574	1.92E+00	6.38E-01	1.58E+01	5.26E+00	5.74E+01	1.91E+01	7.80E+01	2.60E+01
(3-41)	FINAL	3.4649	4.322	0	4.0792	1.2093	9.3786	6.1807	4.3148	5.9219	9.9584	13.8155	13.8155	-19.2644	-0.7142	-20.3137	-13.3623	-27.2005	-14.8694	-0.0001577	1.93E+00	6.45E-01	1.58E+01	5.27E+00	5.71E+01	1.90E+01	7.74E+01	2.58E+01
(7-86)	FINAL	0.3632	-0.6505	0	4.5659	3.2162	0.5132	4.1351	3.1081	6.2097	0.1981	13.8	13.8	-14.4666	-6.2928	-13.929	-15.3836	-36.7457	-24.4146	-0.0001577	1.96E+00	6.53E-01	1.60E+01	5.33E+00	5.65E+01	1.88E+01	7.56E+01	2.52E+01
(2-85)	FINAL	3.9274	2.8274	0	2.0843	0.2911	5.2366	6.5949	3.8375	5.2146	2.0156	13.8	13.8	-12.8328	-4.9422	-11.9202	-14.1812	-33.6049	-21.2738	-0.0001584	1.92E+00	6.38E-01	1.58E+01	5.26E+00	5.74E+01	1.91E+01	7.79E+01	2.60E+01
(10-90)	FINAL	0.8885	0.3087	0	1.9927	4.5252	5.3155	4.4348	7.5473	4.4634	0.4175	13.8	13.8	-11.0581	-7.1073	-10.1037	-15.8494	-35.2439	-22.9128	-0.0001585	1.96E+00	6.51E-01	1.60E+01	5.33E+00	5.68E+01	1.89E+01	7.62E+01	2.54E+01
(19-81)	FINAL	-1.9118	-5.9934	0	1.4449	2.0108	5.7989	8.7203	1.9978	5.5748	3.9315	13.8	13.8	-12.5933	-0.0982	-10.5485	-10.9168	-39.6521	-27.321	-0.0001587	1.92E+00	6.40E-01	1.58E+01	5.28E+00	5.75E+01	1.91E+01	7.79E+01	2.60E+01
(10-81)	FINAL	4.6067	1.533	0	2.0111	3.9429	5.7019	3.8904	5.1556	5.2279	0.9118	13.8	13.8	-12.8169	-3.5064	-12.5332	-14.5055	-33.3479	-21.0168	-0.0001593	1.95E+00	6.50E-01	1.60E+01	5.33E+00	5.72E+01	1.91E+01	7.71E+01	2.57E+01
(1-73)	FINAL	8.8563	0.8523	0	0.8494	1.6269	9.8919	7.0063	1.5377	2.9024	0.0123	13.8	13.8	-16.1819	-12.0855	-10.3508	-16.2314	-36.0797	-23.7486	-0.0001593	1.94E+00	6.47E-01	1.60E+01	5.33E+00	5.80E+01	1.93E+01	7.86E+01	2.62E+01
(11-84)	FINAL	4.1608	-0.4588	0	2.7416	2.5219	1.034	8.1444	2.9924	3.9002	0.2213	13.8	13.8	-15.6098	-9.612	-13.0516	-15.935	-36.7638	-24.4327	-0.0001594	1.95E+00	6.50E-01	1.60E+01	5.31E+00	5.64E+01	1.88E+01	7.55E+01	2.52E+01
(4-42)	FINAL	10.15	2.6472	0	2.4031	7.6324	1.0041	6.1777	0.9585	5.297	1.4838	13.8	13.8	-19.1478	-10.126	-8.8508	-13.9675	-30.2555	-17.9244	-0.0001599	1.96E+00	6.52E-01	1.60E+01	5.34E+00	5.72E+01	1.90E+01	7.69E+01	2.56E+01
(11-96)	FINAL	-2.0573	-4.7898	0	4.8565	2.28	2.8675	3.7121	9.2592	7.5612	1.8959	13.8	13.8	-14.1984	-2.0971	-11.585	-13.2394	-38.7782	-26.4471	-0.0001604	1.93E+00	6.41E-01	1.59E+01	5.28E+00	5.72E+01	1.90E+01	7.74E+01	2.58E+01
(3-39)	FINAL	2.3818	3.3283	0	2.2515	3.4001	9.1988	7.221	3.8097	4.4927	11.182	13.8155	13.8155	-22.9017	-3.7802	-20.9893	-13.9726	-28.5718	-16.2407	-0.0001605	1.97E+00	6.58E-01	1.61E+01	5.36E+00	5.73E+01	1.91E+01	7.73E+01	2.57E+01
(10-93)	FINAL	1.3968	-2.3863	0	1.4276	2.5671	0.5228	0.5547	2.5141	9.7496	0.3621	13.8	13.8	-13.8732	-8.8471	-9.2698	-15.9092	-39.1829	-26.8518	-0.0001611	1.99E+00	6.64E-01	1.63E+01	5.43E+00	5.75E+01	1.92E+01	7.70E+01	2.57E+01
(3-1)	FINAL	6.7548	0.6551	0	1.0205	2.0493	7.399	8.1754	6.6172	6.2388	9.0067	13.8155	13.8155	-24.0953	-1.2818	-15.2578	-6.8318	-26.0179	-13.6868	-0.0001613	1.96E+00	6.55E-01	1.57E+01	5.25E+00	5.71E+01	1.91E+01	7.76E+01	2.59E+01
(12-7)	FINAL	0.4257	1.3887	0	0.4135	4.9158	4.3085	5.9046	1.2232	4.018	7.4207	13.8	13.8	-13.6302	-4.4695	-10.9399	-16.01	-35.5819	-23.2508	-0.0001616	1.98E+00	6.61E-01	1.62E+01	5.39E+00	5.67E+01	1.89E+01	7.56E+01	2.52E+01
(19-41)	FINAL	1.7476	-0.7194	0	0.3303	3.2172	0.5851	3.4585	7.8462	6.2437	1.5411	13.8	13.8	-15.6173	-8.0949	-9.9287	-14.6802	-36.0073	-23.6762	-0.0001623	1.98E+00	6.60E-01	1.62E+01	5.39E+00	5.70E+01	1.90E+01	7.63E+01	2.54E+01
(7-23)	FINAL	0.4955	-0.8124	0	4.2401	4.3904	9.1129	5.4577	9.1999	5.1705	0.8192	13.8	13.8	-13.414	-3.3896	-13.2076	-14.5904	-35.9177	-23.5866	-0.0001624	1.96E+00	6.54E-01	1.60E+01	5.34E+00	5.66E+01	1.88E+01	7.57E+01	2.52E+01
(4-26)	FINAL	-3.3258	-7.2357	0	0.9719	5.0553	2.3026	3.3589	0.4749	6.9172	16.5236	13.8155	13.8155	-16.7266	-6.1418	-9.5605	-11.7696	-40.1453	-27.8142	-0.0001626	1.95E+00	6.48E-01	1.60E+01	5.32E+00	5.72E+01	1.91E+01	7.72E+01	2.57E+01
(8-31)	FINAL	2.1332	2.0319	0	0.9791	2.9741	3.2323	5.1386	1.3315	5.8685	4.7487	13.8	13.8	-12.446	-2.4237	-13.9725	-15.1708	-34.0024	-21.6713	-0.0001634	1.93E+00	6.44E-01	1.59E+01	5.31E+00	5.79E+01	1.93E+01	7.86E+01	2.62E+01
(1-99)	FINAL	3.7751	-0.5764	0	1.2072	2.9869	4.0736	0.7182	9.9539	12.8089	1.8462	13.8	13.8	-13.8003	-6.7123	-9.4608	-13.6993	-37.1561	-24.825	-0.0001636	1.99E+00	6.62E-01	1.63E+01	5.42E+00	5.78E+01	1.93E+01	7.76E+01	2.59E+01
(13-80)	FINAL	3.213	2.3388	0	0.2064	4.6273	5.5255	5.0645	3.2942	12.6587	3.2022	13.8	13.8	-12.3559	-2.0343	-8.7095	-13.1959	-32.0861	-19.755	-0.0001646	1.95E+00	6.48E-01	1.60E+01	5.33E+00	5.73E+01	1.91E+01	7.73E+01	2.58E+01
(15-75)	FINAL	4.8023	-3.2742	0	0.1032	0.2996	9.1424	10.4387	5.571	4.5344	2.1764	13.8	13.8	-14.0795	-10.85	-8.6486	-14.1223	-38.6245	-26.2934	-0.0001648	1.96E+00	6.53E-01	1.60E+01	5.33E+00	5.64E+01	1.88E+01	7.55E+01	2.52E+01
(19-30)	FINAL	6.1256	1.6028	0	0.6866	3.5325	7.4307	8.0759	4.4281	3.9995	1.1007	13.8	13.8	-14.4131	-1.8538	-7.1336	-13.1531	-34.0823	-21.7512	-0.0001653	1.96E+00	6.54E-01	1.61E+01	5.35E+00	5.72E+01	1.91E+01	7.69E+01	2.56E+01
(17-53)	FINAL	1.5584	1.4215	0	1.8887	2.3315	5.4737	6.223	1.8739	4.7842	13.6766	13.8	13.8	-11.6701	-5.2826	-11.597	-14.9201	-34.3081	-21.977	-0.0001657	1.94E+00	6.47E-01	1.60E+01	5.33E+00	5.79E+01	1.93E+01	7.84E+01	2.61E+01
(15-83)	FINAL	1.2634	-1.7197	0	0.8243	2.0348	8.3331	6.5917	8.0038	5.1608	2.4196	13.8	13.8	-11.425	-4.3667	-8.8278	-13.8684	-37.1454	-24.8143	-0.0001658	1.98E+00	6.59E-01	1.61E+01	5.37E+00	5.65E+01	1.88E+01	7.53E+01	2.51E+01
(10-22)	FINAL	4.6868	-0.436	0	1.4533	2.1322	9.0444	6.7561	1.5518	5.7196	3.7187	13.8	13.8	-15.2783	-6.8974	-8.7976	-11.3147	-34.8248	-22.4937	-0.0001661	1.92E+00	6.39E-01	1.58E+01	5.26E+00	5.71E+01	1.90E+01	7.72E+01	2.57E+01
(1-21)	FINAL	0.7815	-0.7574	0	1.9835	5.1051	3.7983	8.9622	7.7009	5.0696	1.6818	13.8	13.8	-13.4607	-6.4645	-11.4673	-14.2789	-35.5744	-23.2433	-0.0001662	1.93E+00	6.44E-01	1.59E+01	5.31E+00	5.77E+01	1.92E+01	7.81E+01	2.60E+01
(2-76)	FINAL	5.4807	2.0156	0	0.9498	1.5121	3.5258	10.6249	0.4025	5.0801	6.4542	13.8	13.8	-12.2387	-4.8416	-9.4247	-12.6311	-33.9908	-21.6597	-0.0001664	1.98E+00	6.60E-01	1.62E+01	5.41E+00	5.79E+01	1.93E+01	7.78E+01	2.59E+01
(5-7)	FINAL	-0.5887	11.3233	0	6.83	0.8458	6.1976	5.9178	1.823	4.1182	4.7725	13.8155	13.8155	-16.5624	-3.2659	-28.1743	-25.3825	-32.3055	-19.9744	-0.0001665	1.95E+00	6.48E-01	1.59E+01	5.31E+00	5.68E+01	1.90E+01	7.64E+01	2.55E+01
(2-3)	FINAL	-1.8458	-5.7751	0	1.6847	1.1037	2.3026	5.2667	10.5848	6.2549	5.7245	13.8155	13.8155	-20.1462	-7.4487	-16.2129	-10.0137	-39.3653	-27.0342	-0.0001665	1.95E+00	6.49E-01	1.60E+01	5.32E+00	5.70E+01	1.90E+01	7.68E+01	2.56E+01
(3-49)	FINAL	4.7965	1.5397	0	1.0558	3.3768	5.8294	7.5876	3.5076	6.1531	14.2336	13.8155	13.8155	-21.4791	-2.1289	-17.2662	-10.1667	-27.5545	-15.2234	-0.0001666	1.96E+00	6.55E-01	1.59E+01	5.28E+00	5.72E+01	1.90E+01	7.74E+01	2.58E+01
(2-17)	FINAL	4.1255	0.2224	0	3.2524	3.0451	6.7062	1.6905	1.7684	5.3402	0.7617	13.8	13.8	-13.6826	-1.1853	-10.2408	-13.7228	-35.6917	-23.3606	-0.0001668	1.99E+00	6.61E-01	1.62E+01	5.39E+00	5.68E+01	1.89E+01	7.58E+01	2.52E+01
(9-57)	FINAL	1.6221	-4.6944	0	1.7735	3.2924	7.3799	2.848	6.6067	4.4853	1.3694	13.8	13.8	-14.524	-9.7116	-10.3867	-14.8364	-39.5125	-27.1814	-0.0001675	1.97E+00	6.56E-01	1.61E+01	5.36E+00	5.68E+01	1.89E+01	7.60E+01	2.53E+01
(8-40)	FINAL	1.7698	4.5282	0	0.5153	2.7817	1.6814	5.6279	1.9459	2.0629	2.0602	13.8	13.8	-10.6184	-3.1778	-11.5921	-16.0505	-34.9376	-22.6065	-0.0001675	1.98E+00	6.59E-01	1.61E+01	5.37E+00	5.65E+01	1.88E+01	7.54E+01	2.51E+01
(8-49)	FINAL	6.8141	-2.5731	0	2.778	1.7242	6.6228	4.3682	6.6899	5.3001	2.3502	13.8	13.8	-18.2466	-6.4395	-9.6456	-13.8981	-36.9199	-24.5888	-0.0001676	1.99E+00	6.62E-01	1.63E+01	5.42E+00	5.77E+01	1.92E+01	7.74E+01	2.58E+01
(12-9)	FINAL	1.9653	0.8936	0	1.8238	1.7688	1.953	5.5036	3.2021	4.9482	1.3878	13.8	13.8	-15.1376	-5.0829	-12.5083	-15.0096	-33.8732	-21.5421	-0.0001677	1.93E+00	6.43E-01	1.59E+01	5.29E+00	5.73E+01	1.91E+01	7.75E+01	2.58E+01
(5-23)	FINAL	3.6875	-2.724	0	3.6686	1.2501	4.9203	1.035	3.8133	4.7774	0.9286	13.8	13.8	-17.723	-8.4224	-10.6225	-14.8711	-38.5501	-26.219	-0.0001677	1.96E+00	6.53E-01	1.61E+01	5.37E+00	5.81E+01	1.94E+01	7.86E+01	2.62E+01
(5-27)	FINAL	1.1953	1.6202	0	3.3806	2.3115	8.131	4.5953	7.1843	7.4836	1.3702	13.8	13.8	-10.2175	-3.1096	-9.9719	-14.4107	-34.1003	-21.7692	-0.0001682	1.95E+00	6.50E-01	1.60E+01	5.32E+00	5.66E+01	1.89E+01	7.59E+01	2.53E+01
(4-31)	FINAL	0.0316	-1.238	0	2.1834	2.7961	4.7089	4.792	6.7651	8.7259	2.8663	13.8	13.8	-10.835	-3.2394	-8.9714	-13.418	-34.8016	-22.4705	-0.0001683	1.93E+00	6.43E-01	1.59E+01	5.29E+00	5.74E+01	1.91E+01	7.77E+01	2.59E+01
(1-2)	FINAL	5.8894	-4.6851	0	2.2126	3.2465	13.2298	2.9807	6.6785	5.9674	6.2731	13.8155	13.8155	-20.6222	-5.1626	-8.8451	-9.4956	-36.167	-23.8359	-0.0001688	1.96E+00	6.51E-01	1.60E+01	5.33E+00	5.70E+01	1.90E+01	7.67E+01	2.56E+01
(9-11)	FINAL	1.6482	-3.5821	0	2.0992	6.0302	6.2455	2.5798	8.9574	4.7174	0.778	13.8	13.8	-16.0639	-10.4887	-9.9592	-14.4571	-38.6048	-26.2737	-0.0001689	1.96E+00	6.51E-01	1.60E+01	5.33E+00	5.70E+01	1.90E+01	7.66E+01	2.55E+01
(14-17)	FINAL	1.2727	-1.2105	0	2.7151	1.5601	1.0375	3.8655	1.5423	5.6297	3.6545	13.8	13.8	-11.7012	-4.7574	-9.9062	-12.5552	-36.3617	-24.0306	-0.0001689	1.99E+00	6.61E-01	1.62E+01	5.39E+00	5.68E+01	1.89E+01	7.58E+01	2.53E+01
(16-52)	FINAL	1.0013	1.934	0	2.278	4.0497	7.7244	4.6808	1.0488	3.0946	1.4047	13.8	13.8	-10.8159	-4.9278	-10.267	-16.7502	-35.3712	-23.0401	-0.0001693	1.98E+00	6.60E-01	1.61E+01	5.38E+00	5.66E+01	1.89E+01	7.55E+01	2.52E+01
(9-12)	FINAL	2.0946	-4.1503	0	1.8494	5.5794	4.7405	7.9955	5.0566	4.8361	1.8987	13.8	13.8	-16.1717	-6.6856	-8.4998	-13.2815	-38.4644	-26.1333	-0.0001693	1.94E+00	6.46E-01	1.59E+01	5.30E+00	5.66E+01	1.89E+01	7.61E+01	2.54E+01
(1-75)	FINAL	5.7123	0.3483	0	2.3827	2.789	1.8911	4.6371	8.7179	3.7862	1.2022	13.8	13.8	-13.7606	-8.6025	-8.1817	-15.0586	-35.0209	-22.6898	-0.0001697	1.97E+00	6.57E-01	1.62E+01	5.39E+00	5.78E+01	1.93E+01	7.78E+01	2.59E+01
(20-61)	FINAL	0.4036	-0.5614	0	4.0494	0.2982	1.3737	5.5711	7.6304	4.2315	0.2825	13.8	13.8	-12.0088	-5.4456	-10.5484	-14.7801	-36.661	-24.3299	-0.0001698	1.98E+00	6.59E-01	1.62E+01	5.39E+00	5.75E+01	1.92E+01	7.72E+01	2.57E+01
(15-46)	FINAL	-3.131	-5.6448	0	2.6966	1.4818	3.1024	5.8165	2.0157	4.4826	1.0859	13.8	13.8	-11.1453	-1.6408	-11.1047	-14.2647	-41.509	-29.1779	-0.0001699	1.91E+00	6.36E-01	1.57E+01	5.24E+00	5.69E+01	1.90E+01	7.71E+01	2.57E+01
(7-14)	FINAL	4.8938	0.3531	0	2.1763	3.1753	3.23	3.8579	5.2876	6.0408	3.3342	13.8	13.8	-15.5723	-6.427	-10.031	-12.7551	-33.6009	-21.2698	-0.0001702	1.92E+00	6.40E-01	1.58E+01	5.28E+00	5.74E+01	1.91E+01	7.79E+01	2.60E+01
(17-51)	FINAL	0.7588	-0.6134	0	2.415	2.9252	5.8828	1.7629	5.8143	8.7392	0.168	13.8	13.8	-12.0358	-6.3708	-8.8251	-14.9027	-37.2948	-24.9637	-0.0001706	1.97E+00	6.56E-01	1.61E+01	5.36E+00	5.68E+01	1.89E+01	7.60E+01	2.53E+01
(3-39)	FINAL	2.7388	1.5716	0	1.3564	2.4388	4.338	3.9823	3.5536	4.2789	0.0084	13.8	13.8	-13.6881	-5.5954	-9.1286	-16.089	-34.7285	-22.3974	-0.000171	1.96E+00	6.52E-01	1.61E+01	5.36E+00	5.80E+01	1.93E+01	7.84E+01	2.61E+01
(6-80)	FINAL	7.1509	-1.7201	0	1.4463	2.9804	11.7169	2.363	6.1976	5.6641	3.6386	13.8	13.8	-17.4223	-9.3656	-8.7289	-12.5329	-35.71	-23.3789	-0.0001711	1.91E+00	6.36E-01	1.57E+01	5.24E+00	5.70E+01	1.90E+01	7.73E+01	2.57E+01
(7-43)	FINAL	1.7866	-1.259	0	2.4446	3.8149	1.785	0.9905	10.3324	6.5157	0.0836	13.8	13.8	-13.1654	-6.8102	-9.0319	-16.1735	-37.1849	-24.8538	-0.0001717	1.91E+00	6.37E-01	1.58E+01	5.25E+00	5.70E+01	1.90E+01	7.71E+01	2.57E+01
(20-19)	FINAL	1.7963	-0.1945	0	0.019	5.2461	12.5151	4.7517	5.3709	5.349	0.9654	13.8	13.8	-15.2659	-8.1407	-12.1432	-14.6132	-36.0108	-23.6797	-0.0001719	1.92E+00	6.39E-01	1.58E+01	5.26E+00	5.70E+01	1.90E+01	7.70E+01	2.57E+01
(11-83)	FINAL	-0.7356	-0.1115	0	0.8437	3.0066	5.8133	6.6459	4.5028	5.1466	6.9356	13.8	13.8	-11.8504	-0.955	-10.9154	-13.0336	-34.1344	-21.8033	-0.0001721	1.97E+00	6.54E-01	1.61E+01	5.35E+00	5.70E+01	1.90E+01	7.64E+01	2.55E+01
(14-38)	FINAL	-1.7313	-3.7786	0	1.508	4.1932	7.2268	4.5675	12.8552	5.6948	1.8629	13.8	13.8	-14.5271	-3.8283	-13.1601	-14.3944	-38.0393	-25.7082	-0.0001727	1.93E+00	6.42E-01	1.58E+01	5.26E+00	5.65E+01	1.88E+01	7.61E+01	2.53E+01
(4-52)	FINAL	2.8172	-1.1112	0	1.1106	1.7775	2.3026	2.929	3.7767	12.1403	14.303	13.8155	13.8155	-22.5938	-4.1865	-17.4016	-8.843	-32.7208	-20.3897	-0.0001731	1.96E+00	6.53E-01	1.61E+01	5.35E+00	5.70E+01	1.90E+01	7.65E+01	2.55E+01
(3-61)	FINAL	0.6495	3.0639	0	2.7541	3.5353	5.6872	6.7707	1.4706	2.1118	5.001	13.8	13.8	-8.8961	-2.176	-13.4675	-16.7851	-34.1382	-21.8071	-0.0001733	1.92E+00	6.40E-01	1.58E+01	5.27E+00	5.72E+01	1.90E+01	7.74E+01	2.58E+01
(3-60)	FINAL	2.1051	1.6242	0	0.709	1.7759	6.2192	5.0007	3.7188	6.6289	7.8668	13.8	13.8	-9.9766	-2.9286	-8.0262	-12.5621	-33.3972	-21.0661	-0.0001735	1.95E+00	6.49E-01	1.60E+01	5.34E+00	5.78E+01	1.93E+01	7.82E+01	2.60E+01
(20-86)	FINAL	0.6136	-0.8482	0	1.4161	2.3716	11.8362	3.8716	4.4821	8.8472	0.6925	13.8	13.8	-16.5626	-7.5622	-14.8411	-15.0216	-38.9094	-26.5783	-0.0001736	1.98E+00	6.58E-01	1.61E+01	5.36E+00	5.65E+01	1.88E+01	7.54E+01	2.51E+01
(20-23)	FINAL	3.5665	-2.7989	0	1.8576	0.2644	2.8071	0.8929	1.4708	5.3199	2.2461	13.8	13.8	-15.4388	-2.5817	-10.1962	-13.3276	-39.3538	-27.0227	-0.0001736	1.92E+00	6.39E-01	1.57E+01	5.25E+00	5.63E+01	1.88E+01	7.59E+01	2.53E+01
(3-3)	FINAL	-2.8355	1.5975	0	3.619	0.9666	12.3819	3.6792	0.0886	10.0173	5.458	13.8155	13.8155	-13.1971	-9.1377	-15.562	-21.3949	-35.5455	-23.2144	-0.0001738	1.97E+00	6.55E-01	1.61E+01	5.35E+00	5.67E+01	1.89E+01	7.59E+01	2.53E+01
(12-59)	FINAL	2.8679	-2.2049	0	2.854	1.5488	3.1341	5.3804	2.4273	5.9025	3.7065	13.8	13.8	-15.5236	-5.9114	-9.0362	-12.2578	-35.5037	-23.1726	-0.0001743	1.93E+00	6.43E-01	1.59E+01	5.29E+00	5.71E+01	1.90E+01	7.71E+01	2.57E+01
(4-57)	FINAL	1.689	-0.8685	0	0.5816	3.1679	6.2112	7.7309	1.1002	5.769	6.3181	13.8	13.8	-16.9742	-4.2848	-12.3077	-12.971	-35.9799	-23.6488	-0.0001743	1.96E+00	6.52E-01	1.60E+01	5.32E+00	5.62E+01	1.87E+01	7.51E+01	2.50E+01
(7-57)	FINAL	1.837	-0.9378	0	3.7317	0.8686	6.4356	6.0259	10.2452	3.5949	0.7501	13.8	13.8	-12.8256	-5.8941	-9.9475	-14.7904	-37.2852	-24.9541	-0.0001744	1.92E+00	6.39E-01	1.58E+01	5.27E+00	5.76E+01	1.92E+01	7.83E+01	2.61E+01
(7-18)	FINAL	5.7123	1.7297	0	2.0457	0.2918	2.027	6.5497	4.4651	4.8396	1.4262	13.8	13.8	-16.3517	-5.4277	-11.2759	-14.8943	-32.8091	-20.478	-0.0001745	1.94E+00	6.47E-01	1.59E+01	5.30E+00	5.68E+01	1.89E+01	7.65E+01	2.55E+01
(18-43)	FINAL	0.6825	-2.7502	0	2.534	5.2075	5.2739	2.854	2.163	7.9939	2.5577	13.8	13.8	-13.3774	-0.6988	-10.2988	-12.5324	-36.3432	-24.0121	-0.0001754	1.94E+00	6.47E-01	1.59E+01	5.30E+00	5.67E+01	1.89E+01	7.62E+01	2.54E+01
(20-0)	FINAL	-0.5091	0.1377	0	3.0733	0.3191	9.0691	4.5352	4.9851	10.4021	1.0857	13.8	13.8	-10.4313	-1.7612	-10.1367	-14.2786	-36.0041	-23.673	-0.0001757	1.99E+00	6.62E-01	1.63E+01	5.42E+00	5.76E+01	1.92E+01	7.72E+01	2.57E+01
(12-50)	FINAL	3.0183	0.0987	0	1.1908	2.889	3.209	4.5277	1.8149	6.3279	6.8971	13.8	13.8	-12.0661	-5.0529	-9.986	-12.1584	-33.4912	-21.1601	-0.0001766	1.94E+00	6.46E-01	1.60E+01	5.31E+00	5.74E+01	1.91E+01	7.76E+01	2.58E+01
(13-2)	FINAL	6.2751	-0.9633	0	3.3957	4.9918	7.2743	9.1252	6.0643	5.0985	0.9858	13.8	13.8	-19.1085	-10.4347	-12.0467	-14.4052	-36.2931	-23.962	-0.0001771	1.92E+00	6.41E-01	1.58E+01	5.25E+00	5.64E+01	1.88E+01	7.59E+01	2.53E+01
(5-31)	FINAL	2.0539	-0.9699	0	4.0537	3.0725	2.8356	6.561	2.2838	3.2222	0.5565	13.8	13.8	-12.4635	-4.43	-10.1915	-15.5951	-36.5916	-24.2605	-0.0001772	1.93E+00	6.42E-01	1.58E+01	5.27E+00	5.66E+01	1.88E+01	7.62E+01	2.54E+01
(20-65)	FINAL	0.4995	0.9597	0	1.4024	0.7619	10.2751	7.3345	5.3707	0.4148	1.0227	13.8	13.8	-8.7065	-2.254	-9.6059	-15.1542	-36.7159	-24.3848	-0.0001772	1.94E+00	6.46E-01	1.60E+01	5.32E+00	5.78E+01	1.92E+01	7.82E+01	2.61E+01
(17-81)	FINAL	4.85	2.3116	0	2.2394	4.4362	5.2681	7.4968	0.7841	5.1193	2.1413	13.8	13.8	-13.5916	-7.2636	-10.1531	-14.0595	-33.1323	-20.8012	-0.0001773	1.98E+00	6.59E-01	1.62E+01	5.39E+00	5.74E+01	1.91E+01	7.70E+01	2.56E+01
(4-35)	FINAL	-4.3085	-9.2581	0	1.5221	2.9055	2.3026	0.3883	4.0068	10.4597	7.972	13.8155	13.8155	-13.7259	-2.0025	-8.2984	-8.1499	-40.3612	-28.0301	-0.0001774	1.94E+00	6.45E-01	1.59E+01	5.30E+00	5.72E+01	1.91E+01	7.72E+01	2.58E+01
(16-72)	FINAL	0.2969	-3.4377	0	1.5621	3.3984	9.266	2.4265	5.4382	7.5766	0.7924	13.8	13.8	-12.9903	-5.9292	-11.3073	-13.1699	-38.5286	-26.1975	-0.0001775	1.93E+00	6.43E-01	1.59E+01	5.29E+00	5.72E+01	1.90E+01	7.73E+01	2.57E+01
(18-61)	FINAL	-0.1915	-4.3636	0	2.794	1.2419	6.628	1.805	4.1158	5.4361	2.386	13.8	13.8	-11.7319	-7.9454	-8.2385	-13.8625	-38.7677	-26.4366	-0.000178	1.94E+00	6.46E-01	1.60E+01	5.32E+00	5.75E+01	1.92E+01	7.77E+01	2.59E+01
(19-0)	FINAL	-1.7173	-3.3479	0	2.5035	1.4115	6.9624	11.0828	2.0072	3.9086	0.6257	13.8	13.8	-11.3732	-7.1136	-9.1902	-15.7598	-38.8897	-26.5586	-0.0001781	1.93E+00	6.41E-01	1.59E+01	5.28E+00	5.74E+01	1.91E+01	7.77E+01	2.59E+01
(13-35)	FINAL	0.8131	-3.2854	0	1.783	5.0946	2.5142	7.0082	3.9744	3.478	0.3726	13.8	13.8	-14.5633	-7.7094	-9.3402	-15.7126	-39.2434	-26.9123	-0.0001794	1.97E+00	6.56E-01	1.62E+01	5.38E+00	5.80E+01	1.93E+01	7.83E+01	2.61E+01
(1-63)	FINAL	-0.0754	-1.6894	0	1.4506	5.0626	7.3682	6.4348	2.9438	3.5424	0.2076	13.8	13.8	-12.4768	-7.311	-10.6413	-15.3555	-38.2855	-25.9544	-0.0001796	1.94E+00	6.47E-01	1.59E+01	5.29E+00	5.62E+01	1.87E+01	7.54E+01	2.51E+01
(2-11)	FINAL	4.6279	-1.481	0	8.7942	5.956	6.8919	0.0487	11.7658	11.4834	1.6686	13.8155	13.8155	-18.0108	-12.3314	-11.531	-13.9181	-31.6342	-19.3031	-0.0001797	1.92E+00	6.40E-01	1.58E+01	5.27E+00	5.67E+01	1.89E+01	7.68E+01	2.56E+01
(3-43)	FINAL	1.9931	-2.7706	0	2.3722	2.6871	8.5349	0.2753	5.8501	7.2921	1.2475	13.8	13.8	-15.0042	-3.3508	-7.554	-14.1143	-37.8781	-25.547	-0.0001797	1.94E+00	6.47E-01	1.59E+01	5.29E+00	5.63E+01	1.87E+01	7.55E+01	2.51E+01
(15-91)	FINAL	8.7121	1.6859	0	1.7679	4.1688	3.3815	7.0061	8.2133	5.2056	2.5063	13.8	13.8	-16.425	-9.0852	-8.6878	-13.5265	-32.9624	-20.6313	-0.0001804	1.96E+00	6.53E-01	1.61E+01	5.37E+00	5.80E+01	1.93E+01	7.84E+01	2.61E+01
(19-62)	FINAL	3.3645	2.7176	0	1.3227	0.9931	7.2186	10.4329	1.8443	3.8735	4.0186	13.8	13.8	-10.2705	-3.3232	-10.4782	-12.8929	-34.1818	-21.8507	-0.000181	1.94E+00	6.44E-01	1.58E+01	5.28E+00	5.64E+01	1.88E+01	7.59E+01	2.53E+01
(6-88)	FINAL	0.2993	0.7081	0	1.777	5.1089	7.8257	7.4806	0.893	3.6424	4.4058	13.8	13.8	-15.253	-5.5138	-14.6108	-16.1116	-35.8164	-23.4853	-0.0001812	1.94E+00	6.47E-01	1.60E+01	5.33E+00	5.80E+01	1.93E+01	7.87E+01	2.62E+01
(5-22)	FINAL	2.6597	2.0861	0	0.9521	1.3775	3.6204	2.6362	8.1199	9.7043	0.7817	13.8	13.8	-10.7515	-2.3974	-8.0339	-15.2448	-35.2461	-22.915	-0.0001814	1.98E+00	6.61E-01	1.61E+01	5.38E+00	5.65E+01	1.88E+01	7.54E+01	2.51E+01
(5-28)	FINAL	3.7974	-2.0483	0	0.5644	1.5842	5.0547	3.7628	7.8331	3.1849	3.5587	13.8	13.8	-12.8513	-3.4906	-8.8449	-12.4552	-36.9431	-24.612	-0.000182	1.98E+00	6.57E-01	1.62E+01	5.39E+00	5.77E+01	1.92E+01	7.77E+01	2.59E+01
(10-18)	FINAL	6.075	-0.6837	0	1.8323	0.9723	8.7447	5.3797	0.7364	5.5676	3.5201	13.8	13.8	-16.5491	-8.8134	-8.2984	-12.2769	-35.2355	-22.9044	-0.0001821	1.98E+00	6.59E-01	1.61E+01	5.37E+00	5.67E+01	1.89E+01	7.57E+01	2.52E+01
(16-51)	FINAL	3.7412	-4.0594	0	2.5774	5.3378	5.3712	8.1677	0.889	4.6673	1.3079	13.8	13.8	-18.1267	-5.6465	-7.9259	-13.9052	-38.5636	-26.2325	-0.0001825	1.97E+00	6.56E-01	1.62E+01	5.38E+00	5.78E+01	1.92E+01	7.78E+01	2.59E+01
(2-62)	FINAL	-0.3478	1.8207	0	1.0118	3.0163	8.6543	4.1128	1.2554	4.3072	2.8398	13.8	13.8	-8.3734	-4.3695	-9.0288	-17.8677	-35.529	-23.1979	-0.0001829	1.95E+00	6.49E-01	1.60E+01	5.34E+00	5.78E+01	1.92E+01	7.81E+01	2.60E+01
(8-39)	FINAL	7.7265	2.8184	0	2.5103	0.3699	5.0352	0.971	7.4417	7.3899	1.4013	13.8	13.8	-17.7579	-4.4782	-10.297	-14.5115	-32.1237	-19.7926	-0.0001829	1.94E+00	6.45E-01	1.59E+01	5.29E+00	5.68E+01	1.89E+01	7.65E+01	2.55E+01
(17-99)	FINAL	1.7814	1.0607	0	1.6329	4.9997	7.8538	8.0378	6.8392	4.3417	0.5832	13.8	13.8	-13.2207	-7.1814	-10.4479	-15.1468	-35.101	-22.7699	-0.0001837	1.99E+00	6.61E-01	1.62E+01	5.39E+00	5.70E+01	1.90E+01	7.62E+01	2.54E+01
(13-92)	FINAL	2.4724	0.2785	0	0.5706	1.5828	5.4489	10.4366	8.7113	3.0176	3.9282	13.8	13.8	-10.6536	-0.8041	-7.6761	-12.0008	-35.0161	-22.685	-0.000184	1.95E+00	6.48E-01	1.60E+01	5.34E+00	5.80E+01	1.93E+01	7.86E+01	2.62E+01
(11-1)	FINAL	-0.603	-1.0716	0	0.7546	4.1794	4.0078	8.5299	11.1467	3.2804	0.9699	13.8	13.8	-10.4793	-4.9243	-7.1986	-15.0994	-36.9722	-24.6411	-0.0001842	1.95E+00	6.48E-01	1.60E+01	5.34E+00	5.80E+01	1.93E+01	7.85E+01	2.62E+01
(7-39)	FINAL	-3.1442	-1.5193	0	2.5552	4.5844	4.118	6.2518	3.9529	4.5385	0.9692	13.8	13.8	-12.9403	-3.61	-12.1712	-14.9643	-37.1658	-24.8347	-0.0001843	1.97E+00	6.56E-01	1.61E+01	5.37E+00	5.73E+01	1.91E+01	7.70E+01	2.56E+01
(10-54)	FINAL	1.5318	1.1365	0	1.5126	3.9091	4.009	6.8218	3.076	2.9	0.6674	13.8	13.8	-9.8818	-1.5764	-9.078	-15.625	-35.1079	-22.7768	-0.0001846	1.97E+00	6.57E-01	1.62E+01	5.39E+00	5.80E+01	1.93E+01	7.81E+01	2.60E+01
(5-93)	FINAL	-3.4754	-7.3901	0	2.8242	0.6076	6.7473	2.3258	0.5727	9.4751	4.8227	13.8	13.8	-13.7231	-5.6041	-8.9803	-11.6979	-41.2982	-28.9671	-0.0001847	1.92E+00	6.39E-01	1.58E+01	5.26E+00	5.71E+01	1.90E+01	7.73E+01	2.58E+01
(4-13)	FINAL	0.0364	-1.9421	0	2.4184	0.2019	2.9982	2.8091	7.9196	3.8846	1.6388	13.8	13.8	-11.0248	-5.1749	-10.0361	-13.0059	-38.143	-25.8119	-0.000185	1.97E+00	6.55E-01	1.61E+01	5.35E+00	5.67E+01	1.89E+01	7.59E+01	2.53E+01
(15-40)	FINAL	2.0484	0.6576	0	1.7223	1.3627	2.9208	5.5203	7.5931	6.7209	4.5502	13.8	13.8	-13.9975	-0.7642	-11.4313	-11.5075	-32.8378	-20.5067	-0.0001851	1.93E+00	6.41E-01	1.59E+01	5.29E+00	5.75E+01	1.91E+01	7.78E+01	2.59E+01
(3-42)	FINAL	6.9921	0.4877	0	2.5874	0.1814	2.3026	9.8092	13.2153	5.9861	3.5469	13.8155	13.8155	-13.3834	-5.3517	-7.9135	-12.8022	-28.0635	-15.7324	-0.0001852	1.98E+00	6.60E-01	1.60E+01	5.33E+00	5.76E+01	1.92E+01	7.86E+01	2.62E+01
(3-1)	FINAL	0.2568	-0.4836	0	5.1463	3.5359	15.0484	4.6136	0.8594	9.8534	8.1353	13.8155	13.8155	-9.934	-6.494	-11.7125	-13.7648	-33.6072	-21.2761	-0.0001852	1.93E+00	6.42E-01	1.59E+01	5.29E+00	5.70E+01	1.90E+01	7.63E+01	2.55E+01
(16-28)	FINAL	-0.6707	-0.3567	0	1.7064	4.4106	3.0834	5.2338	3.8201	7.5026	1.0384	13.8	13.8	-10.8919	-3.7624	-11.3926	-13.7136	-36.0875	-23.7564	-0.0001856	1.94E+00	6.45E-01	1.60E+01	5.31E+00	5.78E+01	1.93E+01	7.84E+01	2.61E+01
(9-88)	FINAL	2.8211	0.8769	0	1.0946	1.5	7.2923	8.8642	4.0258	4.0765	1.8777	13.8	13.8	-11.2778	-6.8847	-7.5483	-14.257	-35.361	-23.0299	-0.0001858	1.97E+00	6.54E-01	1.61E+01	5.35E+00	5.67E+01	1.89E+01	7.59E+01	2.53E+01
(2-49)	FINAL	5.7684	2.5268	0	1.5992	1.5663	6.6643	3.3049	17.0187	6.7555	1.4794	13.8	13.8	-14.2103	-5.9565	-10.0425	-13.1507	-34.0097	-21.6786	-0.000186	1.92E+00	6.39E-01	1.58E+01	5.28E+00	5.77E+01	1.92E+01	7.84E+01	2.61E+01
(19-74)	FINAL	2.8018	0.2504	0	0.198	4.2898	0.7619	4.5104	6.095	3.9559	0.0411	13.8	13.8	-16.5887	-9.6207	-9.6579	-16.0328	-35.9859	-23.6548	-0.0001861	1.92E+00	6.41E-01	1.58E+01	5.27E+00	5.72E+01	1.91E+01	7.75E+01	2.58E+01
(18-77)	FINAL	2.8098	-0.2631	0	2.3546	1.2796	3.2534	1.5597	7.2453	7.322	2.7874	13.8	13.8	-12.051	-6.5165	-9.1592	-12.5145	-35.8221	-23.491	-0.0001867	1.94E+00	6.45E-01	1.59E+01	5.30E+00	5.70E+01	1.90E+01	7.68E+01	2.56E+01
(9-83)	FINAL	2.2742	1.8172	0	3.6184	2.5572	2.1549	7.7434	1.1779	4.9301	3.6958	13.8	13.8	-10.7069	-1.8076	-11.3438	-13.0717	-32.7755	-20.4444	-0.0001872	1.93E+00	6.43E-01	1.59E+01	5.28E+00	5.70E+01	1.90E+01	7.69E+01	2.56E+01
(2-71)	FINAL	5.5145	1.3012	0	1.9563	2.3243	1.988	2.3407	5.6415	5.0734	1.6338	13.8	13.8	-13.0128	-8.8521	-8.9137	-14.6115	-34.2598	-21.9287	-0.0001873	1.91E+00	6.38E-01	1.58E+01	5.26E+00	5.74E+01	1.91E+01	7.79E+01	2.59E+01
(1-7)	FINAL	1.2782	0.2606	0	2.3043	2.3404	3.9112	6.793	2.6671	5.3844	3.2195	13.8	13.8	-12.8392	-4.8033	-12.2066	-13.7776	-34.8471	-22.516	-0.0001875	1.92E+00	6.40E-01	1.58E+01	5.25E+00	5.64E+01	1.88E+01	7.61E+01	2.53E+01
(1-29)	FINAL	-0.6228	1.9289	0	0.3463	6.2966	8.8554	9.7573	0.0103	0.8503	9.0723	13.8155	13.8155	-23.8382	-8.0332	-22.7436	-19.0359	-36.9801	-24.649	-0.0001876	1.95E+00	6.50E-01	1.60E+01	5.32E+00	5.66E+01	1.88E+01	7.59E+01	2.53E+01
(4-12)	FINAL	9.7269	-1.61	0	4.9869	4.1667	2.3026	3.0574	1.4088	5.5029	1.5852	13.8155	13.8155	-22.9743	-15.5026	-7.991	-13.565	-33.2502	-20.9191	-0.0001879	1.95E+00	6.48E-01	1.59E+01	5.30E+00	5.66E+01	1.89E+01	7.60E+01	2.53E+01
(19-86)	FINAL	1.4514	-0.7347	0	1.4116	5.3165	5.3893	3.2036	5.3954	6.8139	1.9387	13.8	13.8	-11.3603	-6.013	-8.5061	-14.2318	-34.7996	-22.4685	-0.000188	1.96E+00	6.52E-01	1.61E+01	5.34E+00	5.72E+01	1.91E+01	7.70E+01	2.56E+01
(4-37)	FINAL	2.2171	-1.963	0	4.1082	4.3727	2.3026	2.5071	0.6992	13.6881	17.3121	13.8155	13.8155	-14.8993	-7.7343	-10.5501	-11.5267	-34.3138	-21.9827	-0.0001885	1.94E+00	6.46E-01	1.59E+01	5.32E+00	5.73E+01	1.91E+01	7.73E+01	2.58E+01
(5-33)	FINAL	3.3569	-0.7068	0	2.4825	0.6569	5.9616	4.0386	1.9973	5.8915	3.2381	13.8	13.8	-13.3034	-3.6072	-9.2615	-13.1297	-34.8084	-22.4773	-0.0001893	1.92E+00	6.39E-01	1.57E+01	5.24E+00	5.64E+01	1.88E+01	7.61E+01	2.54E+01
(10-0)	FINAL	4.4094	-2.7217	0	2.7582	4.1871	2.1444	1.4087	3.5946	5.1243	1.7917	13.8	13.8	-17.5297	-6.7972	-9.9234	-14.16	-37.8728	-25.5417	-0.0001895	1.99E+00	6.63E-01	1.63E+01	5.43E+00	5.78E+01	1.93E+01	7.77E+01	2.59E+01
(17-48)	FINAL	1.678	-0.4088	0	1.1425	4.1118	9.8095	4.9633	3.1685	5.1969	1.2731	13.8	13.8	-12.475	-6.9343	-10.0865	-13.4931	-36.3615	-24.0304	-0.00019	1.98E+00	6.60E-01	1.62E+01	5.40E+00	5.76E+01	1.92E+01	7.73E+01	2.57E+01
(3-3)	FINAL	-1.7886	5.3829	0	2.8836	1.0499	2.3026	6.1559	9.7559	4.6144	7.5007	13.8155	13.8155	-11.8504	-0.5656	-19.3309	-13.7352	-31.0478	-18.7167	-0.0001902	1.96E+00	6.54E-01	1.61E+01	5.37E+00	5.76E+01	1.92E+01	7.76E+01	2.59E+01
(2-14)	FINAL	0.6766	-3.6015	0	0.9928	4.2429	5.3091	4.4119	2.5098	5.3172	3.0679	13.8	13.8	-12.7598	-4.9947	-8.9675	-13.1323	-37.3858	-25.0547	-0.0001903	1.98E+00	6.60E-01	1.62E+01	5.39E+00	5.69E+01	1.90E+01	7.61E+01	2.54E+01
(13-47)	FINAL	1.2606	-1.6495	0	2.1838	0.899	8.8811	10.2912	2.0581	5.2653	2.5265	13.8	13.8	-11.7395	-6.5183	-10.0645	-13.8668	-36.6038	-24.2727	-0.0001908	1.99E+00	6.62E-01	1.63E+01	5.42E+00	5.76E+01	1.92E+01	7.72E+01	2.57E+01
(1-68)	FINAL	2.8619	-0.8646	0	2.6361	1.651	4.113	2.1492	2.4457	8.5821	3.3459	13.8	13.8	-13.0859	-3.4072	-8.5345	-12.3379	-35.2904	-22.9593	-0.0001911	1.91E+00	6.37E-01	1.58E+01	5.26E+00	5.75E+01	1.92E+01	7.82E+01	2.60E+01
(16-40)	FINAL	1.3512	0.4056	0	2.1914	5.238	5.0277	5.4457	3.6223	5.0301	1.1394	13.8	13.8	-12.2912	-3.893	-11.3874	-14.5597	-35.006	-22.6749	-0.0001912	1.99E+00	6.61E-01	1.62E+01	5.39E+00	5.67E+01	1.89E+01	7.56E+01	2.52E+01
(1-26)	FINAL	5.4498	2.0106	0	3.0665	0.4233	4.2032	1.4987	8.2337	4.4289	0.4986	13.8	13.8	-13.8191	-6.647	-8.5893	-15.6516	-33.4978	-21.1667	-0.0001919	1.93E+00	6.41E-01	1.58E+01	5.27E+00	5.70E+01	1.90E+01	7.70E+01	2.56E+01
(18-31)	FINAL	2.7658	-0.9132	0	0.9566	2.0583	4.8206	5.0932	10.6532	5.6644	3.4693	13.8	13.8	-12.6305	-5.6506	-7.7037	-12.7183	-35.3997	-23.0686	-0.000192	1.98E+00	6.60E-01	1.62E+01	5.41E+00	5.80E+01	1.93E+01	7.80E+01	2.60E+01
(18-49)	FINAL	1.2618	0.8435	0	1.5264	3.008	6.4502	4.2587	0.5469	5.1627	2.6521	13.8	13.8	-13.0023	-6.2836	-10.107	-16.0885	-34.6013	-22.2702	-0.0001921	1.93E+00	6.42E-01	1.58E+01	5.27E+00	5.69E+01	1.90E+01	7.68E+01	2.56E+01
(17-33)	FINAL	1.495	0.9364	0	3.4496	1.8707	7.5798	8.9845	1.2114	4.5013	6.1923	13.8	13.8	-11.6406	-4.0621	-9.5076	-14.2747	-34.0489	-21.7178	-0.0001943	1.97E+00	6.56E-01	1.61E+01	5.38E+00	5.74E+01	1.91E+01	7.72E+01	2.57E+01
(8-5)	FINAL	4.8606	0.8662	0	1.3077	4.9429	8.7297	2.8596	3.9566	5.9786	1.5665	13.8	13.8	-14.9516	-6.6776	-8.156	-13.3582	-33.8816	-21.5505	-0.0001943	1.98E+00	6.60E-01	1.62E+01	5.40E+00	5.77E+01	1.92E+01	7.74E+01	2.58E+01
(6-7)	FINAL	-0.6324	-1.4028	0	1.3937	2.1737	1.6515	4.8141	2.0811	8.572	11.7708	13.8	13.8	-9.8881	-3.6215	-8.1868	-14.1007	-35.8195	-23.4884	-0.0001945	1.99E+00	6.62E-01	1.63E+01	5.42E+00	5.77E+01	1.92E+01	7.73E+01	2.58E+01
(19-53)	FINAL	-1.8146	-2.0275	0	2.658	4.3578	3.1977	8.721	4.8156	4.8562	2.1434	13.8	13.8	-12.1193	-3.4442	-10.4785	-13.8382	-36.6472	-24.3161	-0.0001947	1.95E+00	6.50E-01	1.61E+01	5.35E+00	5.80E+01	1.93E+01	7.85E+01	2.61E+01
(9-94)	FINAL	-0.4739	-1.7553	0	1.9604	1.7628	8.8149	8.8642	1.8808	5.2431	3.1569	13.8	13.8	-11.1232	-2.9559	-12.5232	-13.7281	-36.8723	-24.5412	-0.0001947	1.95E+00	6.49E-01	1.59E+01	5.30E+00	5.61E+01	1.87E+01	7.51E+01	2.50E+01
(16-93)	FINAL	4.5708	-0.6024	0	1.2025	1.6877	2.0457	2.2071	3.8659	6.7354	4.0681	13.8	13.8	-16.2709	-6.3197	-10.5421	-12.1539	-34.5242	-22.1931	-0.0001948	1.94E+00	6.48E-01	1.60E+01	5.34E+00	5.81E+01	1.94E+01	7.88E+01	2.63E+01
(10-76)	FINAL	-1.3644	-1.7328	0	2.4107	1.5603	4.1645	5.6071	10.4759	8.4517	3.3178	13.8	13.8	-14.3039	-3.6716	-13.9763	-12.6165	-36.61	-24.2789	-0.000195	1.91E+00	6.37E-01	1.58E+01	5.25E+00	5.73E+01	1.91E+01	7.77E+01	2.59E+01
(6-99)	FINAL	3.8938	-2.4791	0	1.5749	2.7963	5.7648	3.0666	6.4842	5.9837	3.5938	13.8	13.8	-17.211	-6.6979	-9.026	-10.6959	-35.8682	-23.5371	-0.0001953	1.97E+00	6.57E-01	1.62E+01	5.38E+00	5.74E+01	1.91E+01	7.71E+01	2.57E+01
(15-38)	FINAL	5.6714	0.1851	0	2.6493	2.9187	5.9974	5.2065	2.3282	4.3883	0.9719	13.8	13.8	-16.3355	-9.9042	-8.43	-15.1332	-34.7837	-22.4526	-0.0001954	1.97E+00	6.55E-01	1.61E+01	5.36E+00	5.74E+01	1.91E+01	7.71E+01	2.57E+01
(3-36)	FINAL	6.4503	2.2755	0	0.7758	4.771	11.2275	6.5519	8.1286	6.1641	5.2864	13.8155	13.8155	-24.4095	-1.7178	-15.0764	-10.6615	-27.739	-15.4079	-0.0001972	1.97E+00	6.56E-01	1.61E+01	5.34E+00	5.77E+01	1.92E+01	7.80E+01	2.60E+01
(13-3)	FINAL	0.2726	-1.5823	0	1.4797	1.7221	2.6127	7.1978	1.4472	5.1092	2.5059	13.8	13.8	-14.3595	-4.2946	-10.2303	-14.4051	-35.5715	-23.2404	-0.0001972	1.96E+00	6.51E-01	1.61E+01	5.34E+00	5.76E+01	1.92E+01	7.77E+01	2.59E+01
(1-34)	FINAL	3.7276	-0.5443	0	0.5457	0.7792	0.3492	7.7991	6.7126	2.7378	4.1496	13.8	13.8	-13.1979	-4.2683	-8.2249	-11.1052	-35.956	-23.6249	-0.0001974	1.98E+00	6.60E-01	1.62E+01	5.41E+00	5.78E+01	1.93E+01	7.77E+01	2.59E+01
(19-85)	FINAL	2.8597	-0.6946	0	1.3754	4.9418	2.7191	4.5331	9.8897	5.7995	3.0478	13.8	13.8	-13.6203	-5.6973	-9.0627	-12.9472	-34.37	-22.0389	-0.0001979	1.96E+00	6.54E-01	1.61E+01	5.37E+00	5.79E+01	1.93E+01	7.81E+01	2.60E+01
(11-59)	FINAL	3.0742	-0.1963	0	0.8223	4.026	3.8784	5.5769	2.8709	4.0555	1.1889	13.8	13.8	-12.9689	-8.4668	-9.7984	-13.9735	-36.4932	-24.1621	-0.0001985	1.94E+00	6.44E-01	1.59E+01	5.31E+00	5.77E+01	1.92E+01	7.82E+01	2.61E+01
(4-5)	FINAL	0.904	-8.8916	0	7.4797	5.5899	2.3026	0.5501	3.6328	5.9022	1.8056	13.8155	13.8155	-21.779	-13.5794	-10.5404	-12.6512	-39.3349	-27.0038	-0.0001988	1.96E+00	6.52E-01	1.60E+01	5.35E+00	5.73E+01	1.91E+01	7.71E+01	2.57E+01
(13-67)	FINAL	1.5705	-0.059	0	3.5568	5.538	6.962	4.9134	0.4633	5.3489	2.7334	13.8	13.8	-13.2818	-6.3791	-11.8233	-14.5091	-34.6616	-22.3305	-0.000199	1.98E+00	6.59E-01	1.62E+01	5.38E+00	5.70E+01	1.90E+01	7.63E+01	2.54E+01
(17-22)	FINAL	3.2131	1.948	0	1.2689	1.3059	3.3236	5.639	2.1307	4.784	1.8255	13.8	13.8	-10.694	-1.8231	-10.7707	-14.5605	-35.0809	-22.7498	-0.0001992	1.92E+00	6.39E-01	1.57E+01	5.25E+00	5.62E+01	1.87E+01	7.57E+01	2.52E+01
(15-58)	FINAL	6.079	2.9443	0	0.6984	3.7802	5.3756	8.1821	4.208	5.601	1.2638	13.8	13.8	-14.3264	-7.1621	-10.8956	-12.9974	-32.9705	-20.6394	-0.0001993	1.97E+00	6.54E-01	1.61E+01	5.35E+00	5.68E+01	1.89E+01	7.60E+01	2.53E+01
(20-13)	FINAL	1.6504	1.3	0	3.8939	4.1412	3.5544	4.5755	0.8405	6.3505	3.0778	13.8	13.8	-12.8534	-6.7354	-11.4359	-15.4075	-34.27	-21.9389	-0.0001999	1.94E+00	6.46E-01	1.59E+01	5.31E+00	5.71E+01	1.90E+01	7.70E+01	2.57E+01
(4-95)	FINAL	-1.8195	-2.4258	0	3.0202	2.7761	5.3741	6.3046	3.7472	5.4957	2.8883	13.8	13.8	-11.7157	-4.4213	-11.1098	-13.387	-37.4288	-25.0977	-0.0002	1.91E+00	6.36E-01	1.57E+01	5.24E+00	5.68E+01	1.89E+01	7.68E+01	2.56E+01
(3-51)	FINAL	-19.6816	18.5662	0	0.0462	4.3033	15.2055	4.0059	0.0656	16.9252	16.4867	4.3212	2.805	-34.0066	-9.2881	-68.7625	-54.8554	-73.1383	-44.4593	-0.0002002	1.94E+00	6.45E-01	1.59E+01	5.30E+00	5.71E+01	1.90E+01	7.70E+01	2.56E+01
(15-16)	FINAL	1.5454	-3.8332	0	1.1353	2.4182	3.9718	0.841	9.7224	4.9007	2.1145	13.8	13.8	-13.2118	-6.2074	-7.7139	-14.1825	-39.2174	-26.8863	-0.0002008	1.94E+00	6.47E-01	1.59E+01	5.29E+00	5.61E+01	1.87E+01	7.51E+01	2.50E+01
(16-10)	FINAL	3.0786	-0.3917	0	1.0297	3.4586	2.1275	9.2939	3.7597	3.1233	2.145	13.8	13.8	-12.8252	-5.3608	-7.8462	-13.2813	-36.2269	-23.8958	-0.0002009	1.93E+00	6.43E-01	1.59E+01	5.30E+00	5.78E+01	1.93E+01	7.84E+01	2.61E+01
(20-27)	FINAL	7.0972	-1.1598	0	1.0991	0.9461	0.9394	6.4555	4.7936	5.1549	2.7374	13.8	13.8	-16.2323	-10.6304	-10.1723	-13.0314	-36.8756	-24.5445	-0.000201	1.98E+00	6.59E-01	1.62E+01	5.41E+00	5.79E+01	1.93E+01	7.80E+01	2.60E+01
(4-99)	FINAL	1.0473	-1.8249	0	1.5045	5.736	4.5292	3.6485	6.7989	8.9897	2.5934	13.8	13.8	-16.0382	-6.6605	-10.4406	-12.8992	-35.3159	-22.9848	-0.0002011	1.94E+00	6.46E-01	1.59E+01	5.30E+00	5.69E+01	1.89E+01	7.66E+01	2.55E+01
(11-63)	FINAL	4.6517	-3.1734	0	2.8539	1.7373	6.706	2.5025	9.6493	5.2818	2.599	13.8	13.8	-15.511	-2.833	-8.6158	-13.6768	-36.7823	-24.4512	-0.0002012	1.97E+00	6.57E-01	1.62E+01	5.39E+00	5.77E+01	1.92E+01	7.76E+01	2.58E+01
(6-96)	FINAL	0.5373	-1.1942	0	2.8234	0.6859	8.6433	11.1868	7.1307	5.5728	3.0818	13.8	13.8	-12.7693	-3.8014	-10.1147	-12.258	-35.5824	-23.2513	-0.0002019	1.96E+00	6.53E-01	1.60E+01	5.33E+00	5.64E+01	1.88E+01	7.54E+01	2.51E+01
(15-78)	FINAL	-1.0581	-2.4959	0	1.1088	3.3389	2.7963	5.7559	3.1065	6.2316	5.3492	13.8	13.8	-14.2249	-1.6894	-13.0199	-12.2127	-36.7821	-24.451	-0.0002021	1.99E+00	6.64E-01	1.62E+01	5.41E+00	5.68E+01	1.89E+01	7.56E+01	2.52E+01
(15-81)	FINAL	2.7045	0.3931	0	1.419	1.0836	3.5284	8.2908	8.7846	4.1191	2.3245	13.8	13.8	-12.0371	-2.0646	-7.1126	-12.7748	-34.5278	-22.1967	-0.0002023	1.97E+00	6.55E-01	1.61E+01	5.36E+00	5.70E+01	1.90E+01	7.64E+01	2.55E+01
(15-80)	FINAL	6.3997	-1.6905	0	0.6164	2.5205	1.3163	3.6149	5.4688	5.7202	3.0969	13.8	13.8	-16.1909	-4.1469	-10.995	-12.5922	-35.7	-23.3689	-0.0002028	1.94E+00	6.45E-01	1.60E+01	5.32E+00	5.81E+01	1.93E+01	7.88E+01	2.63E+01
(15-15)	FINAL	4.2422	0.598	0	2.2664	5.2673	6.1025	3.6382	1.9097	5.7278	1.9389	13.8	13.8	-16.2197	-8.2841	-12.6694	-13.9808	-33.8514	-21.5203	-0.000203	1.98E+00	6.58E-01	1.62E+01	5.38E+00	5.74E+01	1.91E+01	7.71E+01	2.57E+01
(10-51)	FINAL	1.7221	-0.1265	0	1.0076	2.4156	8.1403	4.2003	1.4924	6.6698	9.4071	13.8	13.8	-11.9204	-5.0614	-9.5293	-12.6859	-36.2901	-23.959	-0.0002036	1.98E+00	6.58E-01	1.61E+01	5.36E+00	5.63E+01	1.88E+01	7.51E+01	2.50E+01
(10-33)	FINAL	2.181	0.1266	0	1.6614	3.283	0.929	2.9251	8.2451	7.1786	0.7618	13.8	13.8	-13.2189	-8.9985	-9.5151	-15.4965	-35.484	-23.1529	-0.000204	1.97E+00	6.56E-01	1.61E+01	5.38E+00	5.76E+01	1.92E+01	7.75E+01	2.58E+01
(10-72)	FINAL	-0.1048	-3.8907	0	1.7628	2.7964	0.9386	3.0804	4.9655	7.5485	4.0053	13.8	13.8	-14.4617	-4.3392	-10.516	-12.2975	-36.7942	-24.4631	-0.0002041	1.98E+00	6.60E-01	1.62E+01	5.39E+00	5.71E+01	1.90E+01	7.64E+01	2.55E+01
(9-63)	FINAL	0.9558	2.3225	0	0.2934	4.2504	4.164	7.4925	1.9892	2.2676	3.7703	13.8	13.8	-10.475	-4.5265	-10.0805	-15.4621	-35.3971	-23.066	-0.0002041	1.99E+00	6.63E-01	1.62E+01	5.40E+00	5.68E+01	1.89E+01	7.57E+01	2.52E+01
(19-14)	FINAL	0.866	-1.0804	0	0.346	0.1562	0.619	1.9104	4.0105	10.9613	1.758	13.8	13.8	-7.5016	-2.3362	-10.285	-14.1304	-36.2818	-23.9507	-0.0002055	1.96E+00	6.51E-01	1.60E+01	5.33E+00	5.68E+01	1.89E+01	7.63E+01	2.54E+01
(18-0)	FINAL	5.5993	-6.0783	0	0.7921	2.4604	5.3327	12.3506	7.3904	5.7533	6.423	13.8	13.8	-21.4362	-10.8418	-7.6048	-9.1612	-37.8894	-25.5583	-0.0002057	1.95E+00	6.49E-01	1.60E+01	5.33E+00	5.72E+01	1.90E+01	7.70E+01	2.57E+01
(15-84)	FINAL	-1.4954	-2.8934	0	3.3229	3.9677	11.656	2.3278	0.0172	11.0986	10.644	13.8	13.8	-10.747	-4.7444	-8.6369	-14.8405	-38.0598	-25.7287	-0.0002061	1.92E+00	6.40E-01	1.58E+01	5.28E+00	5.75E+01	1.91E+01	7.79E+01	2.60E+01
(18-52)	FINAL	-0.8743	-1.8649	0	1.1861	4.0339	10.6046	5.7574	5.07	6.4423	1.8555	13.8	13.8	-14.6009	-2.0981	-12.8057	-11.8684	-36.4361	-24.105	-0.0002062	1.99E+00	6.63E-01	1.63E+01	5.42E+00	5.75E+01	1.91E+01	7.70E+01	2.56E+01
(6-71)	FINAL	3.4661	1.6424	0	3.4906	4.8287	6.3735	6.5424	2.1579	3.361	0.1431	13.8	13.8	-12.9858	-4.955	-9.4194	-15.714	-34.1109	-21.7798	-0.0002063	1.98E+00	6.58E-01	1.62E+01	5.38E+00	5.73E+01	1.91E+01	7.69E+01	2.56E+01
(20-45)	FINAL	0.3793	-1.1278	0	0.3511	1.9502	3.6411	4.1654	0.5406	7.1773	6.3857	13.8	13.8	-9.3577	-1.1162	-8.9052	-14.2965	-35.9692	-23.6381	-0.0002065	1.99E+00	6.64E-01	1.63E+01	5.43E+00	5.78E+01	1.93E+01	7.76E+01	2.59E+01
(10-91)	FINAL	0.8873	-2.1208	0	1.9145	1.9995	10.1423	3.1681	2.8037	9.297	4.268	13.8	13.8	-12.5276	-3.0022	-9.7658	-11.1475	-36.5221	-24.191	-0.0002068	1.95E+00	6.49E-01	1.61E+01	5.35E+00	5.82E+01	1.94E+01	7.89E+01	2.63E+01
(4-22)	FINAL	7.2875	-3.5483	0	1.3058	2.7157	2.3026	4.6425	1.5828	5.4015	10.0424	13.8155	13.8155	-19.3032	-6.8235	-7.715	-6.1663	-32.1081	-19.777	-0.000207	1.97E+00	6.55E-01	1.61E+01	5.37E+00	5.74E+01	1.91E+01	7.72E+01	2.57E+01
(19-68)	FINAL	5.1554	-0.1612	0	2.3925	4.5272	3.3162	3.374	2.8781	4.9288	0.7486	13.8	13.8	-15.6853	-9.3883	-9.2472	-13.5949	-35.6251	-23.294	-0.0002075	1.93E+00	6.41E-01	1.58E+01	5.26E+00	5.65E+01	1.88E+01	7.61E+01	2.54E+01
(9-64)	FINAL	-0.3044	-2.5109	0	3.2561	1.17	6.3239	3.0372	1.0142	8.968	1.946	13.8	13.8	-12.1554	-6.9522	-9.7224	-13.7594	-38.4207	-26.0896	-0.0002075	1.92E+00	6.40E-01	1.58E+01	5.26E+00	5.69E+01	1.89E+01	7.68E+01	2.56E+01
(6-50)	FINAL	0.7237	0.34	0	2.6268	3.6882	3.9444	4.0046	1.1378	8.7098	4.7273	13.8	13.8	-10.7533	-5.5819	-9.178	-15.29	-35.5032	-23.1721	-0.0002076	1.98E+00	6.60E-01	1.61E+01	5.37E+00	5.65E+01	1.88E+01	7.53E+01	2.51E+01
(9-36)	FINAL	5.0762	0.5401	0	0.3755	0.4576	1.698	5.8061	4.7456	4.9234	1.5615	13.8	13.8	-15.2185	-8.5063	-11.8453	-14.7702	-33.9964	-21.6653	-0.0002077	1.97E+00	6.57E-01	1.62E+01	5.38E+00	5.75E+01	1.92E+01	7.73E+01	2.57E+01
(3-10)	FINAL	5.2028	2.7613	0	1.0204	3.7212	6.9642	6.1989	1.7406	5.9372	12.1003	13.8155	13.8155	-24.8459	-4.3143	-17.3596	-12.4758	-28.7129	-16.3818	-0.0002085	1.98E+00	6.61E-01	1.62E+01	5.39E+00	5.73E+01	1.91E+01	7.68E+01	2.56E+01
(15-99)	FINAL	0.8116	-1.5768	0	3.6199	0.5592	9.4216	6.634	3.1928	5.6966	3.1494	13.8	13.8	-13.0353	-5.8987	-10.5633	-13.1381	-35.4088	-23.0777	-0.0002085	1.94E+00	6.44E-01	1.59E+01	5.29E+00	5.68E+01	1.89E+01	7.65E+01	2.55E+01
(16-32)	FINAL	2.989	-0.9059	0	1.4081	2.2374	5.635	9.9601	0.9408	5.9984	5.99	13.8	13.8	-15.4811	-3.8071	-9.78	-11.3498	-34.8101	-22.479	-0.0002085	2.00E+00	6.64E-01	1.63E+01	5.43E+00	5.76E+01	1.92E+01	7.71E+01	2.57E+01
(15-32)	FINAL	2.0307	1.2902	0	1.0423	0.7024	0.4679	1.268	0.159	4.3853	5.2415	13.8	13.8	-10.9986	-4.9289	-10.3946	-14.7978	-37.865	-25.5339	-0.0002086	1.94E+00	6.47E-01	1.59E+01	5.29E+00	5.61E+01	1.87E+01	7.51E+01	2.50E+01
(14-57)	FINAL	0.8736	-2.4472	0	1.0453	5.2657	7.8899	2.7897	7.2711	6.4995	1.7992	13.8	13.8	-13.8928	-7.2347	-7.0195	-13.5211	-36.8274	-24.4963	-0.0002087	1.98E+00	6.61E-01	1.62E+01	5.39E+00	5.71E+01	1.90E+01	7.64E+01	2.55E+01
(8-82)	FINAL	2.8587	5.5783	0	1.7001	2.8253	2.5182	5.3587	2.3708	7.3794	2.8198	13.8	13.8	-10.4378	-3.4999	-13.2805	-15.4394	-33.0909	-20.7598	-0.0002088	1.98E+00	6.58E-01	1.62E+01	5.38E+00	5.73E+01	1.91E+01	7.69E+01	2.56E+01
(3-89)	FINAL	0.1992	-5.034	0	0.8109	2.3707	2.6262	7.6567	8.6492	5.6041	4.3717	13.8	13.8	-13.05	-6.1682	-7.6308	-11.8878	-38.5996	-26.2685	-0.0002092	1.93E+00	6.42E-01	1.58E+01	5.27E+00	5.64E+01	1.88E+01	7.58E+01	2.53E+01
(3-26)	FINAL	7.2222	-1.5036	0	0.506	2.9196	12.9733	7.6879	1.214	4.6767	17.7271	13.8155	13.8155	-17.6775	-4.9148	-7.2231	-6.3036	-30.883	-18.5519	-0.0002094	1.94E+00	6.45E-01	1.59E+01	5.30E+00	5.71E+01	1.90E+01	7.70E+01	2.57E+01
(12-58)	FINAL	3.0618	-0.5737	0	3.0606	0.8614	2.0932	5.8824	11.0956	5.2005	2.4726	13.8	13.8	-12.4267	-4.919	-8.0326	-13.7886	-34.402	-22.0709	-0.0002099	1.95E+00	6.49E-01	1.60E+01	5.31E+00	5.66E+01	1.88E+01	7.59E+01	2.53E+01
(9-84)	FINAL	0.1358	-2.5811	0	2.3538	2.6039	2.2245	3.9863	8.6782	3.5987	2.0715	13.8	13.8	-10.5567	-1.6931	-8.0142	-14.1396	-37.6468	-25.3157	-0.00021	1.92E+00	6.38E-01	1.58E+01	5.26E+00	5.73E+01	1.91E+01	7.78E+01	2.59E+01
(2-3)	FINAL	1.1368	0.7937	0	1.5613	4.1331	1.9699	4.3564	0.4763	4.547	10.8432	13.8	13.8	-11.1523	-6.1047	-10.9951	-16.0323	-35.4421	-23.111	-0.0002102	1.97E+00	6.56E-01	1.62E+01	5.39E+00	5.81E+01	1.94E+01	7.85E+01	2.61E+01
(15-36)	FINAL	-0.6637	-2.8701	0	3.5343	2.5347	5.8363	5.0835	5.4549	6.0404	3.4757	13.8	13.8	-12.5895	-1.6841	-9.3608	-12.1856	-36.1245	-23.7934	-0.0002105	1.96E+00	6.51E-01	1.60E+01	5.32E+00	5.66E+01	1.89E+01	7.59E+01	2.53E+01
(12-24)	FINAL	0.3069	0.5669	0	2.0717	5.1738	5.6554	5.633	4.0435	7.1857	1.6177	13.8	13.8	-13.3859	-4.4027	-13.777	-14.0835	-34.5262	-22.1951	-0.0002107	1.94E+00	6.47E-01	1.59E+01	5.29E+00	5.64E+01	1.88E+01	7.56E+01	2.52E+01
(10-52)	FINAL	2.7045	0.271	0	1.0642	0.6338	7.2533	7.983	9.4581	3.4558	3.2213	13.8	13.8	-10.9385	-4.2717	-7.4581	-12.8071	-35.3741	-23.043	-0.0002107	1.92E+00	6.40E-01	1.58E+01	5.26E+00	5.66E+01	1.88E+01	7.63E+01	2.54E+01
(13-10)	FINAL	3.0067	2.3949	0	3.0848	0.0247	7.6668	4.1345	4.7231	10.0266	0.5197	13.8	13.8	-11.6203	-3.9968	-11.4051	-15.0924	-34.9043	-22.5732	-0.0002108	1.97E+00	6.57E-01	1.62E+01	5.40E+00	5.82E+01	1.94E+01	7.86E+01	2.62E+01
(6-95)	FINAL	-0.1927	-0.4488	0	1.6916	4.962	5.154	6.2192	2.7843	5.097	2.4735	13.8	13.8	-13.1479	-5.2577	-11.3897	-14.4629	-34.9307	-22.5996	-0.0002112	1.97E+00	6.57E-01	1.61E+01	5.36E+00	5.68E+01	1.89E+01	7.60E+01	2.53E+01
(9-85)	FINAL	1.2171	-0.7828	0	1.1843	3.7735	5.1504	3.8186	1.6703	5.2817	3.4415	13.8	13.8	-11.3551	-4.5483	-8.2942	-13.2678	-36.0781	-23.747	-0.0002113	1.92E+00	6.40E-01	1.59E+01	5.29E+00	5.79E+01	1.93E+01	7.87E+01	2.62E+01
(12-92)	FINAL	4.0756	-1.7817	0	1.3131	3.4981	3.6792	4.1491	12.8783	5.9102	3.6999	13.8	13.8	-15.4272	-6.6592	-10.9346	-11.2026	-35.1977	-22.8666	-0.0002115	1.93E+00	6.42E-01	1.59E+01	5.28E+00	5.70E+01	1.90E+01	7.70E+01	2.57E+01
(10-92)	FINAL	-1.7703	-4.2123	0	1.5057	1.3747	3.5991	3.2061	5.1461	8.9635	1.8092	13.8	13.8	-10.5299	-1.0737	-9.3334	-14.5104	-38.6274	-26.2963	-0.0002123	1.99E+00	6.63E-01	1.63E+01	5.43E+00	5.78E+01	1.92E+01	7.75E+01	2.58E+01
(4-53)	FINAL	4.2469	-1.7076	0	4.3184	0.1597	4.8591	6.6349	8.7971	5.6269	1.7217	13.8	13.8	-16.26	-7.9714	-11.3297	-13.0359	-36.0572	-23.7261	-0.0002128	1.92E+00	6.40E-01	1.58E+01	5.26E+00	5.67E+01	1.89E+01	7.66E+01	2.55E+01
(4-24)	FINAL	-0.0545	-5.4432	0	2.4454	2.7409	2.3026	4.99	1.6916	6.1571	13.4994	13.8155	13.8155	-16.747	-7.1661	-10.4673	-9.1485	-37.046	-24.7149	-0.0002128	1.95E+00	6.48E-01	1.60E+01	5.32E+00	5.69E+01	1.90E+01	7.65E+01	2.55E+01
(16-82)	FINAL	2.3637	0.9427	0	0.9738	3.791	9.2015	2.0043	5.5435	5.8103	0.68	13.8	13.8	-11.7548	-6.9842	-7.9748	-14.5602	-35.7997	-23.4686	-0.0002135	1.92E+00	6.40E-01	1.58E+01	5.27E+00	5.75E+01	1.91E+01	7.80E+01	2.60E+01
(9-69)	FINAL	8.5166	1.8267	0	3.6514	2.641	6.3245	6.6927	1.2718	4.7605	2.1676	13.8	13.8	-15.5106	-6.3135	-8.8947	-13.9586	-32.6953	-20.3642	-0.000214	1.92E+00	6.38E-01	1.58E+01	5.25E+00	5.68E+01	1.89E+01	7.68E+01	2.56E+01
(9-49)	FINAL	2.7293	1.3903	0	0.5189	3.7382	8.4614	5.5096	1.0449	5.9531	6.0269	13.8	13.8	-13.9009	-2.5832	-12.67	-13.6183	-34.4839	-22.1528	-0.0002141	1.91E+00	6.35E-01	1.57E+01	5.24E+00	5.74E+01	1.91E+01	7.81E+01	2.60E+01
(19-91)	FINAL	5.982	1.7893	0	1.8957	3.0714	4.9283	4.8409	1.7559	5.583	2.4899	13.8	13.8	-15.4501	-1.8981	-9.1963	-13.5873	-32.896	-20.5649	-0.0002142	1.96E+00	6.54E-01	1.60E+01	5.34E+00	5.62E+01	1.87E+01	7.51E+01	2.50E+01
(8-55)	FINAL	1.8431	-0.5056	0	2.1301	2.404	3.1466	7.4649	3.2058	5.2237	2.8365	13.8	13.8	-12.0721	-3.7607	-8.9564	-13.0806	-35.8086	-23.4775	-0.0002144	1.90E+00	6.34E-01	1.57E+01	5.23E+00	5.70E+01	1.90E+01	7.74E+01	2.58E+01
(2-48)	FINAL	4.4697	0.0557	0	2.9223	0.1023	5.3876	3.6203	8.8165	4.2322	2.3859	13.8	13.8	-13.0759	-5.8791	-9.5317	-13.1875	-35.4184	-23.0873	-0.0002146	1.96E+00	6.54E-01	1.61E+01	5.38E+00	5.81E+01	1.94E+01	7.86E+01	2.62E+01
(3-56)	FINAL	2.47	0.9667	0	2.9076	2.5625	4.1053	3.8879	5.9081	6.2014	2.0044	13.8	13.8	-11.472	-3.4933	-8.8354	-13.6509	-34.2382	-21.9071	-0.0002148	1.93E+00	6.43E-01	1.58E+01	5.26E+00	5.62E+01	1.87E+01	7.56E+01	2.52E+01
(13-25)	FINAL	5.4614	0.2187	0	0.3077	0.7227	5.6534	6.1755	8.1871	5.2793	4.9825	13.8	13.8	-14.7167	-3.3989	-9.5373	-8.6039	-33.4658	-21.1347	-0.0002157	1.95E+00	6.48E-01	1.59E+01	5.31E+00	5.65E+01	1.88E+01	7.59E+01	2.53E+01
(15-68)	FINAL	1.5374	-3.4962	0	2.1105	1.6857	5.6106	6.1624	2.0405	5.53	2.6321	13.8	13.8	-14.2566	-8.5415	-9.2083	-13.6589	-37.8718	-25.5407	-0.0002158	1.91E+00	6.36E-01	1.58E+01	5.25E+00	5.74E+01	1.91E+01	7.80E+01	2.60E+01
(10-86)	FINAL	0.2638	-0.1173	0	0.1841	3.4975	1.4148	4.8556	8.3307	7.857	1.3217	13.8	13.8	-13.364	-4.4771	-10.1399	-14.9142	-35.9229	-23.5918	-0.000216	1.96E+00	6.54E-01	1.60E+01	5.33E+00	5.61E+01	1.87E+01	7.49E+01	2.50E+01
(8-91)	FINAL	-1.2747	-0.6838	0	0.3481	4.2182	0.2053	5.0273	3.4016	4.657	0.098	13.8	13.8	-10.9321	-4.4204	-8.9078	-13.9606	-37.1329	-24.8018	-0.000216	1.98E+00	6.60E-01	1.62E+01	5.39E+00	5.69E+01	1.89E+01	7.60E+01	2.53E+01
(19-90)	FINAL	4.2805	0.0718	0	2.5055	4.5895	7.0917	6.5997	7.7923	3.7822	0.5668	13.8	13.8	-14.8291	-8.691	-8.0074	-15.5656	-35.0392	-22.7081	-0.0002162	1.96E+00	6.54E-01	1.61E+01	5.34E+00	5.68E+01	1.89E+01	7.62E+01	2.54E+01
(13-30)	FINAL	4.5625	1.7535	0	1.3458	3.3288	6.293	1.5427	4.9189	8.7679	0.2674	13.8	13.8	-12.1423	-6.164	-11.4311	-15.9942	-34.0384	-21.7073	-0.0002165	1.98E+00	6.58E-01	1.61E+01	5.36E+00	5.64E+01	1.88E+01	7.53E+01	2.51E+01
(2-12)	FINAL	1.1621	1.0324	0	3.2288	2.2926	9.8394	10.4458	2.6725	4.1377	1.1272	13.8	13.8	-11.7565	-6.6023	-11.2582	-15.1718	-35.3685	-23.0374	-0.0002165	1.96E+00	6.52E-01	1.60E+01	5.34E+00	5.71E+01	1.90E+01	7.67E+01	2.55E+01
(17-43)	FINAL	5.4393	3.5808	0	0.4001	3.0378	3.3177	3.4529	0.431	7.2578	11.7931	13.8	13.8	-12.1307	-5.2809	-8.7046	-14.082	-33.3335	-21.0024	-0.000217	2.00E+00	6.66E-01	1.63E+01	5.43E+00	5.72E+01	1.91E+01	7.65E+01	2.55E+01
(6-5)	FINAL	3.5782	1.357	0	0.9215	1.8809	5.01	6.7871	0.3906	4.8723	8.3458	13.8	13.8	-12.0935	-5.9997	-7.0725	-14.2352	-33.9082	-21.5771	-0.0002173	1.95E+00	6.48E-01	1.59E+01	5.30E+00	5.63E+01	1.88E+01	7.55E+01	2.52E+01
(19-27)	FINAL	2.8008	2.4635	0	1.0428	3.7793	7.1226	4.7213	0.9304	5.2995	4.8227	13.8	13.8	-15.2186	-7.3173	-12.794	-15.6747	-33.3943	-21.0632	-0.0002175	1.95E+00	6.48E-01	1.60E+01	5.33E+00	5.77E+01	1.92E+01	7.79E+01	2.60E+01
(7-4)	FINAL	-0.6212	-0.8399	0	0.9107	5.4861	1.911	4.2894	0.8606	6.5125	4.4183	13.8	13.8	-11.8578	-7.4152	-7.8126	-15.4795	-36.4482	-24.1171	-0.0002185	1.97E+00	6.56E-01	1.61E+01	5.37E+00	5.73E+01	1.91E+01	7.69E+01	2.56E+01
(13-62)	FINAL	3.8403	-0.0861	0	1.2619	3.7254	1.7594	3.2427	3.0802	6.0478	2.6704	13.8	13.8	-14.8327	-4.6297	-10.1431	-13.5651	-34.5806	-22.2495	-0.0002185	2.00E+00	6.66E-01	1.63E+01	5.44E+00	5.74E+01	1.91E+01	7.66E+01	2.55E+01
(1-81)	FINAL	-2.5945	-2.3266	0	0.559	5.1837	0.1878	5.5632	3.195	8.4093	2.2836	13.8	13.8	-12.3209	-0.7279	-10.179	-13.8991	-37.2711	-24.94	-0.0002185	1.95E+00	6.49E-01	1.61E+01	5.35E+00	5.82E+01	1.94E+01	7.89E+01	2.63E+01
(5-40)	FINAL	-2.0759	-4.8562	0	0.0467	1.8312	1.1282	11.3681	1.8117	5.487	5.6804	13.8	13.8	-10.5077	-5.4746	-8.2122	-12.5455	-39.315	-26.9839	-0.0002186	1.96E+00	6.52E-01	1.60E+01	5.32E+00	5.62E+01	1.87E+01	7.50E+01	2.50E+01
(10-58)	FINAL	3.6691	2.308	0	0.6222	3.3363	2.709	9.2499	0.9153	4.9384	4.7115	13.8	13.8	-13.0332	-3.6766	-11.7598	-14.5495	-33.0399	-20.7088	-0.0002188	1.92E+00	6.40E-01	1.59E+01	5.29E+00	5.78E+01	1.93E+01	7.86E+01	2.62E+01
(6-35)	FINAL	5.5967	2.3222	0	1.1294	5.5938	5.8055	3.3811	3.1434	4.3175	0.1608	13.8	13.8	-14.1883	-5.8149	-8.3942	-14.6806	-33.4813	-21.1502	-0.0002189	1.94E+00	6.44E-01	1.59E+01	5.30E+00	5.76E+01	1.92E+01	7.80E+01	2.60E+01
(2-95)	FINAL	1.4754	1.2571	0	0.3515	3.4418	9.5075	9.2941	1.8597	4.3213	1.8083	13.8	13.8	-11.4537	-2.2057	-9.8272	-13.9371	-35.8098	-23.4787	-0.0002189	1.98E+00	6.60E-01	1.61E+01	5.37E+00	5.63E+01	1.88E+01	7.50E+01	2.50E+01
(11-18)	FINAL	2.2447	-0.9449	0	2.4586	1.6199	0.2416	4.4762	2.5952	5.3391	1.9625	13.8	13.8	-13.8449	-4.012	-11.7237	-14.3814	-34.7533	-22.4222	-0.0002192	1.95E+00	6.50E-01	1.61E+01	5.35E+00	5.77E+01	1.92E+01	7.80E+01	2.60E+01
(15-88)	FINAL	5.4578	-0.4788	0	4.0195	3.5451	1.3952	3.9888	3.3441	4.4639	0.9903	13.8	13.8	-16.5306	-10.2948	-10.8421	-15.1065	-35.8343	-23.5032	-0.0002195	1.93E+00	6.44E-01	1.58E+01	5.27E+00	5.62E+01	1.87E+01	7.54E+01	2.51E+01
(9-47)	FINAL	4.1871	1.1716	0	1.8374	0.624	1.2477	4.7154	0.6017	3.3544	4.3922	13.8	13.8	-11.6595	-4.8767	-8.9652	-12.9988	-35.0564	-22.7253	-0.00022	1.94E+00	6.44E-01	1.58E+01	5.27E+00	5.62E+01	1.87E+01	7.55E+01	2.52E+01
(9-13)	FINAL	-3.6162	-2.5891	0	0.8181	3.6365	0.9729	6.9218	2.5602	4.0539	7.7228	13.8	13.8	-12.6352	-5.6365	-11.7695	-15.3914	-38.4165	-26.0854	-0.0002201	1.93E+00	6.43E-01	1.59E+01	5.30E+00	5.78E+01	1.92E+01	7.83E+01	2.61E+01
(15-54)	FINAL	4.1563	-0.4584	0	2.8256	2.2975	2.1859	2.3673	4.6537	5.3649	2.119	13.8	13.8	-14.3934	-7.7766	-8.1892	-13.8655	-35.0554	-22.7243	-0.0002203	1.91E+00	6.37E-01	1.58E+01	5.25E+00	5.72E+01	1.91E+01	7.76E+01	2.59E+01
(3-15)	FINAL	0.3933	2.3111	0	1.7966	1.6098	2.3026	6.3034	12.173	4.6068	6.8718	13.8155	13.8155	-10.4062	-0.5273	-12.5995	-9.1143	-29.771	-17.4399	-0.0002209	1.95E+00	6.49E-01	1.60E+01	5.34E+00	5.75E+01	1.92E+01	7.75E+01	2.59E+01
(16-97)	FINAL	1.2611	-2.1684	0	3.4601	4.8518	11.5102	2.9151	4.4875	9.7114	1.8647	13.8	13.8	-15.5443	-5.3807	-11.1004	-13.312	-36.4564	-24.1253	-0.0002212	1.94E+00	6.48E-01	1.59E+01	5.29E+00	5.62E+01	1.87E+01	7.53E+01	2.51E+01
(3-41)	FINAL	4.5207	-0.4987	0	4.7688	0.6589	5.3283	0.3304	2.8241	7.0717	1.122	13.8	13.8	-15.2994	-3.0252	-11.2942	-14.9975	-35.0581	-22.727	-0.0002214	1.96E+00	6.54E-01	1.60E+01	5.34E+00	5.64E+01	1.88E+01	7.54E+01	2.51E+01
(16-9)	FINAL	4.3432	0.9735	0	2.2353	2.2698	6.5418	9.9376	0.9604	5.7646	13.6875	13.8	13.8	-12.5885	-5.2497	-10.5388	-12.3138	-33.0436	-20.7125	-0.0002217	1.98E+00	6.58E-01	1.62E+01	5.38E+00	5.72E+01	1.91E+01	7.67E+01	2.56E+01
(2-9)	FINAL	-5.9673	-6.9989	0	2.4011	2.2612	6.4025	15.1795	11.3291	5.6767	6.3008	13.8155	13.8155	-19.5733	-1.1528	-18.032	-9.1333	-38.8667	-26.5356	-0.0002218	1.94E+00	6.46E-01	1.59E+01	5.31E+00	5.69E+01	1.90E+01	7.67E+01	2.56E+01
(3-97)	FINAL	3.4358	1.208	0	0.8602	2.1995	3.1395	4.5575	9.2064	2.5134	0.9888	13.8	13.8	-9.828	-6.0888	-9.8289	-15.1961	-35.0556	-22.7245	-0.0002222	1.95E+00	6.49E-01	1.60E+01	5.32E+00	5.68E+01	1.89E+01	7.64E+01	2.54E+01
(2-17)	FINAL	1.0636	-4.5256	0	0.5633	5.5901	6.8114	0.5435	1.8793	10.6053	2.4385	13.8155	13.8155	-15.992	-10.565	-7.2347	-13.7487	-37.9061	-25.575	-0.0002224	1.95E+00	6.48E-01	1.60E+01	5.31E+00	5.69E+01	1.89E+01	7.66E+01	2.55E+01
(7-31)	FINAL	1.893	1.9391	0	2.9998	5.0708	0.3904	6.0315	0.4944	4.8052	4.7579	13.8	13.8	-12.0889	-3.7459	-13.6742	-14.9119	-33.2716	-20.9405	-0.0002228	1.96E+00	6.51E-01	1.60E+01	5.33E+00	5.68E+01	1.89E+01	7.62E+01	2.54E+01
(11-62)	FINAL	1.6454	-0.6935	0	1.6918	0.1728	6.7747	13.0038	0.8937	5.479	3.3872	13.8	13.8	-12.6429	-1.8525	-9.7269	-11.1413	-35.6846	-23.3535	-0.0002231	1.95E+00	6.50E-01	1.59E+01	5.30E+00	5.60E+01	1.87E+01	7.49E+01	2.50E+01
(5-57)	FINAL	-0.447	0.6229	0	0.3603	5.0106	7.176	5.5037	6.9694	6.0608	1.6421	13.8	13.8	-10.8611	-2.8515	-8.9811	-13.7473	-34.6159	-22.2848	-0.0002242	1.96E+00	6.52E-01	1.60E+01	5.32E+00	5.64E+01	1.88E+01	7.55E+01	2.52E+01
(10-70)	FINAL	1.1261	2.6792	0	0.916	1.9131	7.9392	4.078	2.5867	2.4364	0.6846	13.8	13.8	-9.6627	-3.1273	-11.748	-15.552	-36.4819	-24.1508	-0.0002249	1.95E+00	6.51E-01	1.61E+01	5.36E+00	5.83E+01	1.94E+01	7.90E+01	2.63E+01
(16-46)	FINAL	0.9329	-0.8073	0	1.1383	2.1887	1.1736	8.0723	4.572	5.0426	1.7262	13.8	13.8	-13.0413	-2.796	-7.8014	-14.0946	-35.9803	-23.6492	-0.0002255	1.96E+00	6.53E-01	1.60E+01	5.32E+00	5.61E+01	1.87E+01	7.49E+01	2.50E+01
(5-95)	FINAL	1.4791	-0.5598	0	0.7946	4.0123	8.6686	7.6663	4.2893	5.7725	0.9527	13.8	13.8	-14.01	-5.346	-10.4013	-12.1957	-35.5491	-23.218	-0.0002255	1.94E+00	6.47E-01	1.59E+01	5.30E+00	5.66E+01	1.88E+01	7.60E+01	2.53E+01
(16-30)	FINAL	2.1282	0.4642	0	2.2141	1.7943	5.9945	6.3471	1.2518	5.7599	6.5542	13.8	13.8	-12.8368	-3.721	-10.4499	-11.7088	-34.3253	-21.9942	-0.0002258	1.99E+00	6.63E-01	1.62E+01	5.40E+00	5.70E+01	1.90E+01	7.61E+01	2.53E+01
(4-62)	FINAL	0.0572	1.5556	0	2.0126	2.931	2.9929	7.2334	0.4832	3.7541	7.7374	13.8	13.8	-11.7819	-1.8536	-11.221	-14.5501	-35.1582	-22.8271	-0.000226	1.91E+00	6.36E-01	1.58E+01	5.25E+00	5.73E+01	1.91E+01	7.78E+01	2.59E+01
(5-92)	FINAL	2.2912	-1.292	0	3.5754	3.5511	6.4809	7.2437	0.0099	5.6342	5.1274	13.8	13.8	-13.4068	-5.1983	-10.2485	-12.2265	-34.9856	-22.6545	-0.0002261	1.97E+00	6.56E-01	1.62E+01	5.39E+00	5.79E+01	1.93E+01	7.80E+01	2.60E+01
(4-39)	FINAL	3.9078	-0.9686	0	0.8088	1.0655	5.1933	5.1467	1.6017	5.3354	4.3509	13.8	13.8	-13.9659	-3.8287	-8.5997	-11.5182	-36.2915	-23.9604	-0.0002261	1.91E+00	6.36E-01	1.58E+01	5.26E+00	5.77E+01	1.92E+01	7.85E+01	2.62E+01
(19-9)	FINAL	2.3572	-2.1115	0	0.8325	2.8634	3.2049	3.6105	0.973	5.3969	2.2171	13.8	13.8	-14.8038	-6.773	-8.9252	-14.1738	-36.8841	-24.553	-0.0002263	1.95E+00	6.49E-01	1.59E+01	5.30E+00	5.60E+01	1.87E+01	7.49E+01	2.50E+01
(15-24)	FINAL	2.9067	0.5419	0	1.1652	2.4659	10.0994	5.9115	5.2159	3.8519	2.6074	13.8	13.8	-10.2724	-2.913	-6.8892	-13.659	-34.4808	-22.1497	-0.0002264	1.95E+00	6.47E-01	1.59E+01	5.29E+00	5.64E+01	1.88E+01	7.56E+01	2.52E+01
(20-53)	FINAL	1.9093	-0.7662	0	0.7043	4.8356	7.6888	6.2765	8.679	4.2578	0.8795	13.8	13.8	-13.5609	-7.6344	-8.013	-15.2897	-36.2435	-23.9124	-0.0002265	2.00E+00	6.65E-01	1.63E+01	5.42E+00	5.71E+01	1.90E+01	7.62E+01	2.54E+01
(6-93)	FINAL	2.5872	-0.7397	0	3.7105	3.6938	1.5135	2.7323	2.0297	7.6366	1.7572	13.8	13.8	-13.3792	-4.8284	-11.3916	-13.6875	-35.3924	-23.0613	-0.0002265	2.00E+00	6.65E-01	1.63E+01	5.43E+00	5.76E+01	1.92E+01	7.71E+01	2.57E+01
(7-17)	FINAL	1.4226	-0.9047	0	0.7071	2.3312	2.0509	2.3363	7.2398	8.1093	0.2021	13.8	13.8	-13.5981	-6.6305	-9.0036	-15.1745	-38.924	-26.5929	-0.0002268	1.91E+00	6.38E-01	1.57E+01	5.24E+00	5.62E+01	1.87E+01	7.58E+01	2.52E+01
(8-4)	FINAL	7.1057	0.8396	0	0.7935	1.1892	7.7403	0.1527	11.963	8.7672	4.0974	13.8	13.8	-16.075	-4.5666	-9.3932	-10.7564	-34.19	-21.8589	-0.0002268	1.91E+00	6.36E-01	1.58E+01	5.26E+00	5.76E+01	1.92E+01	7.85E+01	2.61E+01
(1-98)	FINAL	7.2171	0.6561	0	1.3882	1.5107	7.2319	0.6643	8.8434	6.5518	3.3358	13.8	13.8	-17.521	-5.8473	-11.2208	-12.974	-33.5703	-21.2392	-0.000227	1.94E+00	6.46E-01	1.59E+01	5.28E+00	5.61E+01	1.87E+01	7.51E+01	2.50E+01
(4-24)	FINAL	3.6268	4.2173	0	1.4179	1.9722	4.8685	5.9045	1.0829	4.0491	3.6642	13.8	13.8	-14.1001	-5.2627	-15.8663	-15.9579	-34.5208	-22.1897	-0.0002276	2.00E+00	6.67E-01	1.63E+01	5.44E+00	5.74E+01	1.91E+01	7.66E+01	2.55E+01
(8-81)	FINAL	0.8437	1.4544	0	2.8875	1.8448	6.3267	7.243	12.5571	4.6747	2.7548	13.8	13.8	-11.0337	-2.5684	-12.4459	-12.7851	-33.5744	-21.2433	-0.0002293	1.97E+00	6.56E-01	1.61E+01	5.37E+00	5.70E+01	1.90E+01	7.63E+01	2.54E+01
(12-29)	FINAL	3.572	0.4312	0	3.1711	1.4299	3.1124	8.7845	7.095	5.1366	2.7169	13.8	13.8	-12.8119	-4.4376	-9.1083	-12.9602	-34.2743	-21.9432	-0.0002301	1.99E+00	6.64E-01	1.62E+01	5.41E+00	5.69E+01	1.89E+01	7.59E+01	2.53E+01
(18-86)	FINAL	5.9021	0.2223	0	4.3123	3.8237	9.5093	3.4974	0.2498	4.7224	0.0741	13.8	13.8	-16.5657	-9.9926	-11.7002	-14.6516	-35.4542	-23.1231	-0.0002304	1.92E+00	6.40E-01	1.58E+01	5.28E+00	5.74E+01	1.91E+01	7.79E+01	2.59E+01
(18-47)	FINAL	-0.1498	-1.7925	0	1.8136	1.9716	4.8859	5.47	2.9935	5.0554	2.3768	13.8	13.8	-10.633	-2.1245	-10.2507	-13.8401	-37.6617	-25.3306	-0.0002304	2.00E+00	6.67E-01	1.63E+01	5.43E+00	5.70E+01	1.90E+01	7.60E+01	2.53E+01
(14-32)	FINAL	2.1514	-1.4894	0	1.722	2.7506	4.3748	3.7362	0.2814	4.1881	2.6349	13.8	13.8	-11.321	-4.7653	-10.1145	-13.1889	-36.2689	-23.9378	-0.0002305	1.97E+00	6.54E-01	1.61E+01	5.37E+00	5.78E+01	1.93E+01	7.80E+01	2.60E+01
(4-37)	FINAL	2.6768	1.1553	0	2.3635	3.4104	7.6231	7.7176	0.1151	3.0098	4.0773	13.8	13.8	-10.5796	-5.8673	-8.1174	-15.2269	-34.4992	-22.1681	-0.0002307	1.93E+00	6.42E-01	1.59E+01	5.28E+00	5.72E+01	1.91E+01	7.73E+01	2.58E+01
(15-18)	FINAL	8.5011	1.8262	0	0.7952	4.4981	6.6738	7.7286	10.7146	4.9289	2.3919	13.8	13.8	-15.627	-6.0709	-8.6034	-13.7581	-32.6646	-20.3335	-0.0002307	1.99E+00	6.64E-01	1.62E+01	5.41E+00	5.69E+01	1.89E+01	7.59E+01	2.53E+01
(3-47)	FINAL	1.4911	-0.0181	0	0.6724	2.9276	7.1798	3.9346	4.9162	6.3854	1.4275	13.8	13.8	-9.6915	-3.6167	-9.3403	-14.8812	-34.6164	-22.2853	-0.0002308	1.91E+00	6.37E-01	1.58E+01	5.25E+00	5.74E+01	1.91E+01	7.79E+01	2.60E+01
(20-33)	FINAL	1.1233	3.9644	0	0.0225	5.4037	1.4354	5.1659	2.1413	6.0732	4.2386	13.8	13.8	-10.7315	-3.3428	-10.8688	-16.2842	-33.6979	-21.3668	-0.0002315	1.97E+00	6.54E-01	1.60E+01	5.34E+00	5.64E+01	1.88E+01	7.54E+01	2.51E+01
(19-67)	FINAL	2.8103	1.8506	0	1.0705	3.7213	9.4883	3.8515	5.2935	7.6708	0.6287	13.8	13.8	-13.1752	-3.9927	-8.9753	-15.6232	-33.3521	-21.021	-0.0002318	1.99E+00	6.62E-01	1.63E+01	5.41E+00	5.76E+01	1.92E+01	7.72E+01	2.57E+01
(9-0)	FINAL	0.1424	-0.7153	0	2.7063	4.3279	5.5121	4.9478	0.788	4.9791	4.8416	13.8	13.8	-12.7564	-7.1514	-10.8167	-15.2205	-35.989	-23.6579	-0.0002327	1.99E+00	6.61E-01	1.62E+01	5.41E+00	5.76E+01	1.92E+01	7.72E+01	2.57E+01
(13-5)	FINAL	0.851	1.3329	0	1.1222	5.1219	6.1753	6.467	2.6246	4.9936	5.089	13.8	13.8	-11.5473	-3.023	-11.7893	-13.1945	-33.3702	-21.0391	-0.000233	1.94E+00	6.46E-01	1.60E+01	5.32E+00	5.74E+01	1.91E+01	7.75E+01	2.58E+01
(19-31)	FINAL	3.659	1.6232	0	3.0086	2.1463	4.294	2.6938	2.7994	8.5883	0.6033	13.8	13.8	-12.3949	-4.8213	-10.2744	-15.673	-34.0766	-21.7455	-0.0002333	1.96E+00	6.54E-01	1.61E+01	5.38E+00	5.82E+01	1.94E+01	7.88E+01	2.62E+01
(8-67)	FINAL	0.7208	0.2618	0	3.5923	3.9672	1.6493	5.8046	1.4097	6.0265	5.2685	13.8	13.8	-12.6807	-3.913	-11.1053	-13.1533	-34.1022	-21.7711	-0.0002333	1.93E+00	6.43E-01	1.59E+01	5.29E+00	5.72E+01	1.91E+01	7.74E+01	2.58E+01
(10-89)	FINAL	2.466	-2.8684	0	2.5592	4.3383	5.5811	4.188	2.5547	5.2804	3.2373	13.8	13.8	-14.5313	-3.8116	-9.7849	-11.8958	-36.3986	-24.0675	-0.0002333	1.96E+00	6.52E-01	1.60E+01	5.33E+00	5.67E+01	1.89E+01	7.60E+01	2.53E+01
(1-54)	FINAL	3.3659	1.9226	0	1.0688	1.8329	5.8763	4.351	6.474	7.012	3.4264	13.8	13.8	-10.7656	-1.8696	-10.4646	-11.0409	-32.7923	-20.4612	-0.0002339	1.95E+00	6.47E-01	1.60E+01	5.31E+00	5.72E+01	1.91E+01	7.71E+01	2.57E+01
(11-70)	FINAL	6.1789	1.2994	0	0.6886	0.4577	5.8912	4.6105	3.5535	4.6339	1.1578	13.8	13.8	-16.1749	-5.1182	-7.5779	-14.9324	-34.3755	-22.0444	-0.0002343	2.00E+00	6.65E-01	1.62E+01	5.41E+00	5.67E+01	1.89E+01	7.56E+01	2.52E+01
(17-46)	FINAL	1.5899	-0.7265	0	0.0755	2.3721	7.2217	4.3359	3.2201	6.7029	7.0635	13.8	13.8	-10.2085	-3.8538	-9.1047	-11.437	-33.984	-21.6529	-0.000235	1.93E+00	6.42E-01	1.59E+01	5.28E+00	5.69E+01	1.89E+01	7.67E+01	2.56E+01
(7-70)	FINAL	5.0779	0.5697	0	3.5786	4.3885	1.6541	3.6401	8.7483	5.9356	2.5249	13.8	13.8	-15.3815	-7.9115	-11.2701	-12.8998	-33.4242	-21.0931	-0.0002352	1.96E+00	6.51E-01	1.61E+01	5.34E+00	5.74E+01	1.91E+01	7.73E+01	2.57E+01
(20-57)	FINAL	2.6705	1.1954	0	2.6556	4.4857	6.3522	7.5046	8.1791	4.9269	1.5148	13.8	13.8	-12.8995	-4.9275	-11.1438	-14.3754	-34.2317	-21.9006	-0.0002354	2.00E+00	6.66E-01	1.63E+01	5.43E+00	5.71E+01	1.90E+01	7.62E+01	2.54E+01
(5-62)	FINAL	2.6349	2.8024	0	1.0737	4.5159	2.7807	6.7739	0.2798	3.0798	7.8619	13.8	13.8	-11.3297	-3.1549	-7.718	-15.8372	-33.5112	-21.1801	-0.0002357	1.98E+00	6.60E-01	1.62E+01	5.41E+00	5.77E+01	1.92E+01	7.75E+01	2.58E+01
(1-43)	FINAL	2.974	0.1304	0	1.3293	0.4942	7.9179	5.5035	0.6136	4.4007	0.8304	13.8	13.8	-12.5295	-6.3796	-11.8258	-14.9371	-37.7183	-25.3872	-0.0002358	2.00E+00	6.68E-01	1.63E+01	5.45E+00	5.75E+01	1.92E+01	7.68E+01	2.56E+01
(3-63)	FINAL	0.5006	-1.6316	0	0.2605	3.3931	7.3337	10.4198	9.155	5.686	3.5144	13.8	13.8	-12.4264	-0.2551	-9.2083	-12.7663	-35.3253	-22.9942	-0.000236	1.99E+00	6.64E-01	1.62E+01	5.40E+00	5.67E+01	1.89E+01	7.56E+01	2.52E+01
(19-84)	FINAL	3.5057	-0.965	0	1.492	1.9013	6.8777	5.8584	3.0757	3.4336	0.1022	13.8	13.8	-14.0332	-9.5795	-9.7347	-16.1701	-38.0479	-25.7168	-0.0002362	1.90E+00	6.35E-01	1.57E+01	5.24E+00	5.75E+01	1.92E+01	7.83E+01	2.61E+01
(3-14)	FINAL	0.3565	4.8743	0	2.4678	1.8232	2.3026	6.2035	7.8814	11.8686	4.405	13.8155	13.8155	-13.9171	-0.9981	-18.9328	-13.352	-30.963	-18.6319	-0.0002363	1.95E+00	6.48E-01	1.60E+01	5.33E+00	5.73E+01	1.91E+01	7.73E+01	2.58E+01
(2-18)	FINAL	1.7586	-0.6061	0	3.9253	4.1491	8.9461	7.2938	8.1865	3.8971	0.3003	13.8	13.8	-13.3948	-1.9402	-12.0456	-15.9225	-35.6486	-23.3175	-0.0002365	1.93E+00	6.43E-01	1.59E+01	5.28E+00	5.70E+01	1.90E+01	7.70E+01	2.56E+01
(15-96)	FINAL	1.3004	-2.0976	0	3.022	2.7544	8.5736	2.1317	8.3616	7.3522	1.558	13.8	13.8	-13.646	-7.3165	-9.3647	-14.5648	-37.4111	-25.08	-0.0002373	1.94E+00	6.48E-01	1.59E+01	5.29E+00	5.60E+01	1.87E+01	7.50E+01	2.50E+01
(20-70)	FINAL	2.0728	-1.2453	0	0.3714	0.6272	4.5628	8.7413	7.8334	5.1119	3.175	13.8	13.8	-12.4597	-6.5224	-8.4488	-12.6533	-37.8214	-25.4903	-0.0002373	1.93E+00	6.42E-01	1.59E+01	5.30E+00	5.80E+01	1.93E+01	7.90E+01	2.63E+01
(19-42)	FINAL	2.2009	-0.0048	0	0.9531	3.03	2.6751	5.1163	6.6839	4.1356	2.8493	13.8	13.8	-11.4319	-3.5296	-6.4098	-12.9634	-34.6504	-22.3193	-0.0002374	1.94E+00	6.44E-01	1.59E+01	5.29E+00	5.69E+01	1.90E+01	7.67E+01	2.56E+01
(1-58)	FINAL	6.4377	-0.227	0	0.2375	4.1395	8.8894	8.0256	7.0946	5.4082	2.3243	13.8	13.8	-17.0887	-10.97	-9.7249	-13.9777	-33.7939	-21.4628	-0.0002375	1.96E+00	6.51E-01	1.60E+01	5.34E+00	5.72E+01	1.90E+01	7.69E+01	2.56E+01
(12-86)	FINAL	4.4565	2.1137	0	3.2699	2.0644	8.5174	10.0463	5.0225	5.1769	0.9881	13.8	13.8	-17.055	-7.3691	-14.2831	-14.3309	-34.1472	-21.8161	-0.0002375	1.91E+00	6.37E-01	1.57E+01	5.24E+00	5.69E+01	1.89E+01	7.70E+01	2.57E+01
(13-33)	FINAL	4.7272	0.0235	0	0.4835	5.6917	6.7096	4.4124	8.774	4.9802	0.6342	13.8	13.8	-19.0468	-4.6009	-9.5556	-14.696	-34.9605	-22.6294	-0.0002376	1.99E+00	6.61E-01	1.62E+01	5.41E+00	5.77E+01	1.92E+01	7.74E+01	2.58E+01
(3-56)	FINAL	-19.9467	18.5742	0	0.207	3.71	15.2284	3.9265	0.0162	13.1825	17.0325	5.4247	0.0187	-34.016	-9.6978	-68.5051	-55.2164	-74.1331	-44.2999	-0.0002379	1.94E+00	6.46E-01	1.60E+01	5.32E+00	5.79E+01	1.93E+01	7.83E+01	2.61E+01
(4-96)	FINAL	2.6492	0.6592	0	0.067	2.8171	4.3947	5.072	10.2619	6.8192	4.6818	13.8	13.8	-13.0073	-2.4472	-9.0718	-11.4802	-32.7293	-20.3982	-0.0002385	1.92E+00	6.38E-01	1.58E+01	5.25E+00	5.70E+01	1.90E+01	7.71E+01	2.57E+01
(16-79)	FINAL	5.3012	-2.1431	0	2.425	2.4782	4.2129	7.7153	4.078	5.2154	2.4819	13.8	13.8	-16.5776	-8.1955	-8.2362	-13.7431	-36.5672	-24.2361	-0.0002386	2.00E+00	6.66E-01	1.63E+01	5.43E+00	5.71E+01	1.90E+01	7.62E+01	2.54E+01
(19-97)	FINAL	-2.403	-2.8774	0	1.3676	2.7813	9.3294	0.9492	9.2629	6.8192	0.3422	13.8	13.8	-11.0013	-2.5834	-7.8013	-15.429	-39.7553	-27.4242	-0.0002386	1.92E+00	6.38E-01	1.58E+01	5.26E+00	5.74E+01	1.91E+01	7.80E+01	2.60E+01
(3-3)	FINAL	7.4725	2.885	0	1.3422	3.5374	12.7463	1.5154	6.8273	6.787	1.1355	13.8	13.8	-15.1742	-8.6205	-10.2061	-13.5439	-33.5623	-21.2312	-0.0002391	1.98E+00	6.58E-01	1.61E+01	5.36E+00	5.63E+01	1.88E+01	7.51E+01	2.50E+01
(7-67)	FINAL	3.4215	-0.9293	0	3.7707	3.6252	1.4978	0.952	7.821	5.4017	1.5091	13.8	13.8	-13.1557	-0.9967	-9.3243	-14.692	-35.5267	-23.1956	-0.0002392	1.94E+00	6.46E-01	1.59E+01	5.29E+00	5.62E+01	1.87E+01	7.54E+01	2.51E+01
(7-84)	FINAL	3.2881	3.3186	0	1.9288	4.6952	3.5001	5.9471	1.5806	5.414	5.583	13.8	13.8	-13.6249	-2.8611	-12.9176	-14.4132	-32.4032	-20.0721	-0.0002393	1.92E+00	6.39E-01	1.58E+01	5.28E+00	5.77E+01	1.92E+01	7.84E+01	2.61E+01
(8-63)	FINAL	6.1731	0.9043	0	1.0692	1.7249	0.0517	2.1991	3.5511	0.739	2.6984	13.8	13.8	-13.9969	-6.4324	-8.2772	-13.0789	-35.5346	-23.2035	-0.0002394	1.94E+00	6.45E-01	1.59E+01	5.29E+00	5.68E+01	1.89E+01	7.65E+01	2.55E+01
(16-86)	FINAL	0.8285	3.851	0	4.5338	5.1481	5.9186	5.4413	1.6214	5.7998	6.2032	13.8	13.8	-12.7747	-4.8947	-15.915	-17.6511	-33.6306	-21.2995	-0.0002397	1.93E+00	6.41E-01	1.58E+01	5.27E+00	5.66E+01	1.89E+01	7.63E+01	2.54E+01
(6-21)	FINAL	-0.5065	0.4945	0	3.2322	0.1299	3.557	10.1655	2.9513	3.5659	1.6321	13.8	13.8	-10.2759	-2.8669	-10.5711	-15.3753	-35.2054	-22.8743	-0.0002399	1.99E+00	6.63E-01	1.63E+01	5.42E+00	5.76E+01	1.92E+01	7.72E+01	2.57E+01
(8-26)	FINAL	1.356	0.563	0	4.037	0.0713	4.7461	2.8594	2.6184	6.3532	1.3328	13.8	13.8	-10.4406	-5.0249	-9.6912	-14.8043	-35.1089	-22.7778	-0.0002406	1.98E+00	6.58E-01	1.62E+01	5.39E+00	5.76E+01	1.92E+01	7.74E+01	2.58E+01
(13-27)	FINAL	4.3951	0.7108	0	1.0149	3.4363	2.9854	6.014	10.1942	5.9119	3.106	13.8	13.8	-16.6406	-7.6256	-12.523	-12.6683	-34.3706	-22.0395	-0.0002408	1.99E+00	6.63E-01	1.63E+01	5.42E+00	5.77E+01	1.92E+01	7.74E+01	2.58E+01
(11-6)	FINAL	0.6195	-0.0193	0	1.9422	1.6249	5.873	4.436	1.371	6.7442	7.3003	13.8	13.8	-9.2928	-3.9476	-7.7123	-14.9033	-34.6517	-22.3206	-0.0002412	1.97E+00	6.55E-01	1.62E+01	5.38E+00	5.80E+01	1.93E+01	7.83E+01	2.61E+01
(13-57)	FINAL	-3.7989	-7.0985	0	1.1547	4.3222	6.4718	6.9358	2.7404	5.3108	2.1169	13.8	13.8	-13.487	-5.9458	-7.8154	-12.174	-41.3769	-29.0458	-0.0002413	1.96E+00	6.52E-01	1.61E+01	5.36E+00	5.79E+01	1.93E+01	7.81E+01	2.60E+01
(13-86)	FINAL	1.1084	-2.1858	0	0.6409	2.2843	7.2475	3.6393	0.8411	7.0547	7.3386	13.8	13.8	-17.664	-6.0093	-12.3079	-12.7878	-36.0913	-23.7602	-0.0002414	1.92E+00	6.38E-01	1.58E+01	5.27E+00	5.78E+01	1.93E+01	7.86E+01	2.62E+01
(2-26)	FINAL	-0.2722	0.1542	0	3.5057	2.6947	7.0327	8.6024	1.0479	3.7589	4.5146	13.8	13.8	-11.5366	-3.749	-13.9206	-15.8089	-35.3327	-23.0016	-0.000242	1.98E+00	6.58E-01	1.61E+01	5.37E+00	5.66E+01	1.88E+01	7.55E+01	2.51E+01
(14-73)	FINAL	0.9629	-1.3288	0	1.9412	0.1745	5.1597	4.4543	2.7238	5.8632	3.8528	13.8	13.8	-11.1224	-4.9232	-10.2566	-12.2322	-36.5695	-24.2384	-0.0002421	1.96E+00	6.51E-01	1.60E+01	5.32E+00	5.63E+01	1.87E+01	7.53E+01	2.51E+01
(16-76)	FINAL	-2.9372	-3.201	0	1.0586	1.1617	4.0693	6.0274	4.5997	4.5196	3.7769	13.8	13.8	-10.0557	-2.7532	-9.8621	-12.3073	-39.3361	-27.005	-0.0002421	1.91E+00	6.37E-01	1.58E+01	5.27E+00	5.78E+01	1.93E+01	7.87E+01	2.62E+01
(3-79)	FINAL	-0.8985	0.7088	0	0.3698	2.8047	5.8953	5.7888	3.8238	11.3952	4.2738	13.8	13.8	-10.8538	-5.0096	-10.3389	-14.6395	-35.9327	-23.6016	-0.0002424	1.94E+00	6.46E-01	1.59E+01	5.29E+00	5.65E+01	1.88E+01	7.59E+01	2.53E+01
(3-66)	FINAL	9.5712	4.1457	0	2.0166	4.2579	3.9465	7.1939	1.0819	6.1953	16.0017	13.8155	13.8155	-20.4826	-2.0524	-14.7981	-9.6532	-26.6061	-14.275	-0.0002427	1.95E+00	6.52E-01	1.60E+01	5.32E+00	5.71E+01	1.90E+01	7.69E+01	2.56E+01
(8-68)	FINAL	1.9034	-1.2486	0	1.669	5.8458	10.5285	2.9871	4.491	9.4187	2.2361	13.8	13.8	-13.3875	-3.5764	-10.4589	-13.07	-34.8105	-22.4794	-0.0002431	1.97E+00	6.54E-01	1.61E+01	5.35E+00	5.69E+01	1.89E+01	7.62E+01	2.54E+01
(1-53)	FINAL	0.9716	1.7088	0	1.0197	5.9267	4.5943	5.0526	2.0112	6.0304	1.4189	13.8	13.8	-11.7942	-6.5263	-10.5115	-15.8209	-33.8627	-21.5316	-0.0002433	1.97E+00	6.54E-01	1.61E+01	5.36E+00	5.73E+01	1.91E+01	7.70E+01	2.56E+01
(14-59)	FINAL	3.7888	1.6728	0	1.3511	2.3576	5.1155	12.034	0.9929	4.2757	5.3232	13.8	13.8	-11.5473	-3.9405	-9.0196	-13.0712	-34.5963	-22.2652	-0.0002439	2.00E+00	6.67E-01	1.63E+01	5.44E+00	5.75E+01	1.92E+01	7.69E+01	2.56E+01
(4-50)	FINAL	-0.1785	-5.8252	0	0.4024	4.0495	2.3026	1.1067	0.5385	12.8151	20.7749	13.8155	13.8155	-16.5011	-7.1643	-9.6614	-10.0197	-38.2165	-25.8854	-0.000244	1.95E+00	6.50E-01	1.60E+01	5.34E+00	5.75E+01	1.92E+01	7.76E+01	2.58E+01
(14-89)	FINAL	1.5094	0.2063	0	0.4634	5.8718	3.7612	5.133	0.5186	5.2622	3.1243	13.8	13.8	-15.0037	-7.7312	-10.754	-14.7676	-34.9406	-22.6095	-0.0002441	1.93E+00	6.43E-01	1.58E+01	5.27E+00	5.64E+01	1.88E+01	7.58E+01	2.53E+01
(12-0)	FINAL	2.2797	-3.2281	0	0.3081	5.3717	6.2753	8.6526	5.6831	4.2724	1.7585	13.8	13.8	-15.2391	-8.4018	-7.2597	-13.9051	-38.1348	-25.8037	-0.0002442	1.91E+00	6.35E-01	1.57E+01	5.24E+00	5.71E+01	1.90E+01	7.75E+01	2.58E+01
(14-68)	FINAL	-1.0819	-4.7584	0	3.0215	2.7625	5.5601	1.3543	4.5656	6.7005	2.0128	13.8	13.8	-12.9244	-3.309	-9.3563	-13.3975	-40.2491	-27.918	-0.0002445	1.95E+00	6.49E-01	1.61E+01	5.35E+00	5.83E+01	1.94E+01	7.91E+01	2.64E+01
(2-81)	FINAL	4.0146	1.0941	0	2.0091	4.6424	3.1375	7.6281	6.795	3.9187	0.3036	13.8	13.8	-16.7292	-7.5128	-12.9029	-15.9695	-34.2302	-21.8991	-0.0002459	1.99E+00	6.61E-01	1.62E+01	5.41E+00	5.76E+01	1.92E+01	7.72E+01	2.57E+01
(9-9)	FINAL	3.5887	2.0563	0	1.72	0.9872	10.3003	9.9935	5.71	5.7981	4.1573	13.8	13.8	-15.1645	-2.5456	-13.5373	-11.1607	-32.6945	-20.3634	-0.0002459	1.96E+00	6.53E-01	1.61E+01	5.38E+00	5.81E+01	1.94E+01	7.85E+01	2.62E+01
(10-56)	FINAL	7.4304	3.1337	0	0.8926	4.5793	2.1903	1.2991	6.134	5.6721	1.2575	13.8	13.8	-14.4734	-10.0613	-9.3589	-14.823	-32.5458	-20.2147	-0.0002466	1.93E+00	6.41E-01	1.59E+01	5.28E+00	5.74E+01	1.91E+01	7.77E+01	2.59E+01
(9-72)	FINAL	-1.6002	-7.96	0	0.9857	4.4511	5.0829	0.5447	4.1791	8.439	4.1836	13.8	13.8	-18.6383	-7.629	-11.2614	-11.1153	-41.1635	-28.8324	-0.0002468	1.95E+00	6.50E-01	1.59E+01	5.31E+00	5.61E+01	1.87E+01	7.51E+01	2.50E+01
(7-0)	FINAL	3.9513	2.5791	0	1.2909	1.1346	6.7773	3.897	0.3857	6.4111	11.3528	13.8	13.8	-10.9335	-6.0199	-11.4805	-15.2386	-33.0652	-20.7341	-0.0002469	1.96E+00	6.52E-01	1.60E+01	5.32E+00	5.64E+01	1.88E+01	7.55E+01	2.52E+01
(11-14)	FINAL	2.0171	-1.8306	0	0.722	2.4368	1.0696	3.0792	4.7659	6.5933	5.0032	13.8	13.8	-11.9599	-3.1523	-8.4009	-11.2425	-34.9447	-22.6136	-0.0002472	1.98E+00	6.59E-01	1.62E+01	5.41E+00	5.79E+01	1.93E+01	7.79E+01	2.60E+01
(2-32)	FINAL	3.861	0.8457	0	2.5688	3.5357	7.4244	5.4689	2.4724	3.8501	0.2565	13.8	13.8	-15.1966	-9.3125	-12.6611	-16.066	-34.6381	-22.307	-0.0002473	1.96E+00	6.54E-01	1.60E+01	5.34E+00	5.66E+01	1.89E+01	7.58E+01	2.52E+01
(15-90)	FINAL	4.4443	0.8835	0	0.9407	1.247	0.8513	5.5993	2.2237	5.1136	6.5046	13.8	13.8	-11.3581	-3.3221	-9.5897	-10.8363	-32.9678	-20.6367	-0.0002474	1.95E+00	6.48E-01	1.60E+01	5.32E+00	5.72E+01	1.90E+01	7.70E+01	2.57E+01
(17-25)	FINAL	1.1486	-1.8618	0	4.1508	4.3943	9.4952	9.4694	1.1112	5.5459	3.2432	13.8	13.8	-12.9913	-4.7624	-10.3887	-12.7549	-35.2918	-22.9607	-0.0002482	1.96E+00	6.53E-01	1.61E+01	5.36E+00	5.76E+01	1.92E+01	7.77E+01	2.59E+01
(3-23)	FINAL	5.5456	0.0677	0	2.4696	4.6135	6.8682	0.6232	0.938	7.1311	2.1302	13.8	13.8	-14.3184	-2.5087	-10.8868	-13.5161	-33.6665	-21.3354	-0.0002485	1.95E+00	6.50E-01	1.60E+01	5.32E+00	5.67E+01	1.89E+01	7.61E+01	2.53E+01
(13-1)	FINAL	4.3393	2.7203	0	0.9595	3.9948	0.5961	9.7592	5.4166	4.3853	0.4253	13.8	13.8	-12.0186	-4.8831	-12.5218	-15.1236	-33.3106	-20.9795	-0.0002487	1.93E+00	6.42E-01	1.59E+01	5.30E+00	5.79E+01	1.93E+01	7.87E+01	2.62E+01
(2-64)	FINAL	0.5585	-1.0922	0	1.8616	1.5936	6.2375	2.8894	2.0491	5.0471	2.5085	13.8	13.8	-10.376	-3.3174	-6.6151	-14.1335	-35.8268	-23.4957	-0.0002488	1.95E+00	6.47E-01	1.59E+01	5.30E+00	5.65E+01	1.88E+01	7.59E+01	2.53E+01
(20-37)	FINAL	3.7969	0.3617	0	3.6494	2.9897	13.4534	7.9881	3.9526	3.7751	0.5071	13.8	13.8	-13.3263	-5.0677	-10.9012	-15.6779	-35.2909	-22.9598	-0.0002493	1.96E+00	6.51E-01	1.59E+01	5.31E+00	5.61E+01	1.87E+01	7.50E+01	2.50E+01
(5-2)	FINAL	3.1451	-2.5338	0	2.8655	4.6595	5.6695	6.5057	1.9582	5.5213	1.5942	13.8	13.8	-15.8846	-1.4945	-11.839	-13.4012	-36.7246	-24.3935	-0.0002494	1.96E+00	6.52E-01	1.60E+01	5.32E+00	5.64E+01	1.88E+01	7.54E+01	2.51E+01
(14-39)	FINAL	2.7549	-0.2482	0	0.3775	0.4032	2.7558	6.7738	2.3069	2.4751	4.33	13.8	13.8	-11.1421	-5.1275	-8.2501	-12.194	-36.4744	-24.1433	-0.0002501	2.00E+00	6.65E-01	1.63E+01	5.44E+00	5.76E+01	1.92E+01	7.71E+01	2.57E+01
(6-36)	FINAL	3.4029	-0.9733	0	2.2415	4.4595	4.5249	1.3468	3.7495	10.6708	1.7503	13.8	13.8	-14.7014	-7.2814	-9.6381	-14.4136	-35.5905	-23.2594	-0.0002502	1.96E+00	6.53E-01	1.61E+01	5.38E+00	5.83E+01	1.94E+01	7.89E+01	2.63E+01
(18-68)	FINAL	5.086	-0.1875	0	0.1381	0.6633	3.4091	6.159	7.4834	6.1462	4.412	13.8	13.8	-16.3332	-5.9581	-12.9713	-11.2251	-35.1194	-22.7883	-0.0002503	1.90E+00	6.33E-01	1.57E+01	5.23E+00	5.71E+01	1.90E+01	7.76E+01	2.59E+01
(19-59)	FINAL	-1.2789	-4.6158	0	3.0751	3.7931	3.5467	3.5152	5.1317	5.7197	3.38	13.8	13.8	-11.914	-5.5423	-9.2442	-12.6295	-38.0935	-25.7624	-0.0002504	1.97E+00	6.55E-01	1.61E+01	5.36E+00	5.72E+01	1.91E+01	7.68E+01	2.56E+01
(15-28)	FINAL	0.9169	0.2223	0	3.5671	4.2412	7.1512	4.5015	1.0453	4.2361	2.237	13.8	13.8	-11.069	-5.5615	-9.5685	-15.1419	-35.2547	-22.9236	-0.0002506	1.95E+00	6.50E-01	1.59E+01	5.31E+00	5.62E+01	1.87E+01	7.52E+01	2.50E+01
(13-12)	FINAL	1.3639	0.9678	0	2.1172	0.8965	2.4205	7.4495	3.5521	4.6672	1.3477	13.8	13.8	-8.7532	-0.2816	-11.8174	-13.3255	-33.9511	-21.62	-0.0002514	1.93E+00	6.43E-01	1.58E+01	5.27E+00	5.66E+01	1.89E+01	7.62E+01	2.54E+01
(3-64)	FINAL	6.8569	-0.1687	0	1.8862	0.8353	8.3925	4.4025	5.4941	6.212	11.3844	13.8155	13.8155	-20.5154	-0.1134	-13.3058	-4.6001	-28.3706	-16.0395	-0.0002518	1.96E+00	6.53E-01	1.60E+01	5.35E+00	5.67E+01	1.89E+01	7.60E+01	2.54E+01
(1-56)	FINAL	5.7847	-0.8648	0	0.5694	2.8375	6.7126	6.8484	0.6789	2.9201	1.2734	13.8	13.8	-15.3393	-8.8072	-9.0698	-14.92	-37.6807	-25.3496	-0.0002523	1.98E+00	6.60E-01	1.61E+01	5.37E+00	5.62E+01	1.87E+01	7.48E+01	2.49E+01
(6-98)	FINAL	1.5403	0.4748	0	1.6389	5.1194	4.5063	3.6308	4.4568	5.5803	0.2058	13.8	13.8	-13.1845	-2.2515	-9.4372	-15.9018	-35.2349	-22.9038	-0.0002529	1.94E+00	6.47E-01	1.60E+01	5.34E+00	5.82E+01	1.94E+01	7.90E+01	2.63E+01
(17-39)	FINAL	5.1868	1.2933	0	0.8208	2.9633	1.917	3.9804	5.2427	4.3822	0.8127	13.8	13.8	-14.2541	-4.8748	-11.1946	-15.5134	-33.2743	-20.9432	-0.000253	1.96E+00	6.51E-01	1.61E+01	5.34E+00	5.73E+01	1.91E+01	7.71E+01	2.57E+01
(2-40)	FINAL	3.9674	-0.4011	0	1.7194	4.6293	5.6587	8.2407	2.8976	5.5353	1.8709	13.8	13.8	-16.1361	-8.1567	-10.3606	-13.468	-35.5753	-23.2442	-0.0002531	2.00E+00	6.67E-01	1.63E+01	5.43E+00	5.71E+01	1.90E+01	7.61E+01	2.53E+01
(20-87)	FINAL	4.7912	-2.9742	0	1.0432	3.1274	11.8065	0.8581	3.3972	4.6307	2.556	13.8	13.8	-16.0937	-5.8193	-7.5913	-13.6652	-38.0964	-25.7653	-0.0002532	1.94E+00	6.46E-01	1.58E+01	5.28E+00	5.60E+01	1.86E+01	7.49E+01	2.50E+01
(8-58)	FINAL	2.2326	-0.1862	0	1.106	4.4802	5.9665	3.499	3.0598	8.398	1.7721	13.8	13.8	-20.1491	-7.2323	-13.4857	-14.3009	-34.2467	-21.9156	-0.0002534	1.95E+00	6.49E-01	1.60E+01	5.32E+00	5.69E+01	1.89E+01	7.64E+01	2.54E+01
(17-96)	FINAL	1.6293	-4.0142	0	2.9358	3.7719	10.94	2.5443	5.827	5.5803	2.8425	13.8	13.8	-15.557	-8.6975	-8.9606	-12.3256	-38.0384	-25.7073	-0.0002542	1.93E+00	6.40E-01	1.58E+01	5.26E+00	5.67E+01	1.89E+01	7.65E+01	2.55E+01
(10-62)	FINAL	-2.2808	0.396	0	1.9411	4.3213	5.2384	4.1534	0.9396	2.0061	3.878	13.8	13.8	-10.1592	-1.0298	-10.4106	-16.5029	-37.35	-25.0189	-0.0002548	1.96E+00	6.52E-01	1.61E+01	5.36E+00	5.79E+01	1.93E+01	7.83E+01	2.61E+01
(14-96)	FINAL	3.0344	0.6987	0	3.1501	1.8688	6.0427	5.571	2.1641	5.7246	3.2701	13.8	13.8	-12.6575	-3.4749	-9.969	-13.3575	-33.1679	-20.8368	-0.000255	1.98E+00	6.59E-01	1.61E+01	5.37E+00	5.66E+01	1.89E+01	7.55E+01	2.52E+01
(12-64)	FINAL	1.4638	-2.4656	0	0.11	4.9315	7.9964	6.4941	0.8947	5.6731	4.0701	13.8	13.8	-13.8342	-6.3365	-9.7378	-11.8977	-35.8949	-23.5638	-0.0002553	1.93E+00	6.42E-01	1.58E+01	5.27E+00	5.68E+01	1.89E+01	7.65E+01	2.55E+01
(17-98)	FINAL	5.9427	2.8973	0	2.4461	3.4122	4.2398	0.7856	8.3551	5.4829	0.2533	13.8	13.8	-13.2735	-5.4817	-9.1265	-15.9288	-33.6417	-21.3106	-0.0002554	2.00E+00	6.66E-01	1.63E+01	5.43E+00	5.70E+01	1.90E+01	7.61E+01	2.53E+01
(11-90)	FINAL	-0.3079	-1.2097	0	0.1718	2.7838	8.3572	5.0103	1.668	5.1757	1.6517	13.8	13.8	-12.2721	-5.8175	-9.3864	-14.5713	-38.8336	-26.5025	-0.0002554	1.96E+00	6.52E-01	1.59E+01	5.31E+00	5.59E+01	1.86E+01	7.47E+01	2.49E+01
(18-28)	FINAL	1.643	-2.3291	0	2.1181	5.6925	7.6002	4.1051	2.853	4.2678	0.9896	13.8	13.8	-14.1507	-6.9639	-8.6865	-14.0515	-37.2844	-24.9533	-0.0002556	1.93E+00	6.41E-01	1.59E+01	5.29E+00	5.76E+01	1.92E+01	7.82E+01	2.60E+01
(11-72)	FINAL	1.8108	4.1289	0	0.8567	4.8091	2.7998	7.5406	0.0836	0.8994	0.7237	13.8	13.8	-11.6023	-3.4495	-10.5786	-18.3638	-34.8343	-22.5032	-0.0002557	2.00E+00	6.67E-01	1.63E+01	5.43E+00	5.69E+01	1.90E+01	7.59E+01	2.53E+01
(6-84)	FINAL	0.088	-1.0912	0	1.336	2.2298	3.4541	7.9063	2.1372	0.0221	0.8512	13.8	13.8	-9.9308	-3.4381	-9.5393	-15.4468	-38.348	-26.0169	-0.0002557	1.96E+00	6.53E-01	1.61E+01	5.37E+00	5.81E+01	1.94E+01	7.85E+01	2.62E+01
(7-32)	FINAL	2.3307	-0.8762	0	4.0478	4.8925	3.9727	9.9173	3.421	5.0009	0.6131	13.8	13.8	-14.395	-7.605	-10.8433	-14.1706	-35.9559	-23.6248	-0.0002559	1.96E+00	6.54E-01	1.61E+01	5.37E+00	5.78E+01	1.92E+01	7.79E+01	2.59E+01
(20-73)	FINAL	-0.3393	-0.8345	0	1.0455	4.1346	1.5661	6.5101	7.9725	4.3854	0.1613	13.8	13.8	-13.0682	-7.391	-10.2564	-15.1928	-37.9661	-25.635	-0.0002561	1.91E+00	6.36E-01	1.58E+01	5.25E+00	5.73E+01	1.91E+01	7.79E+01	2.59E+01
(4-29)	FINAL	2.6617	0.9316	0	6.1181	5.6882	2.3026	4.2698	0.4315	10.2237	12.6731	13.8155	13.8155	-17.0204	-8.0861	-14.2954	-13.9413	-31.9216	-19.5905	-0.0002568	1.95E+00	6.50E-01	1.61E+01	5.34E+00	5.77E+01	1.92E+01	7.78E+01	2.60E+01
(14-85)	FINAL	1.2573	-0.0144	0	0.1536	2.6007	6.0714	5.0519	2.9965	6.9608	2.0087	13.8	13.8	-16.03	-6.5651	-12.5725	-13.5162	-36.7457	-24.4146	-0.0002569	1.91E+00	6.36E-01	1.57E+01	5.23E+00	5.67E+01	1.89E+01	7.67E+01	2.56E+01
(6-20)	FINAL	-0.0338	-0.1898	0	0.032	5.1088	5.2674	3.8812	0.7579	6.6864	6.6567	13.8	13.8	-11.0057	-4.5333	-7.023	-13.9651	-35.69	-23.3589	-0.000257	1.97E+00	6.55E-01	1.61E+01	5.37E+00	5.77E+01	1.92E+01	7.77E+01	2.59E+01
(13-89)	FINAL	2.831	2.1485	0	2.1732	1.7971	2.4789	5.4215	4.8236	7.4037	3.2754	13.8	13.8	-11.737	-1.1577	-11.7506	-12.6334	-33.1466	-20.8155	-0.0002576	1.91E+00	6.36E-01	1.57E+01	5.23E+00	5.63E+01	1.88E+01	7.59E+01	2.53E+01
(10-50)	FINAL	0.5174	-3.0157	0	2.324	1.0282	4.1032	5.3904	2.1812	5.1125	1.507	13.8	13.8	-11.2755	-4.833	-11.5124	-13.9219	-37.7	-25.3689	-0.0002579	1.96E+00	6.52E-01	1.61E+01	5.36E+00	5.80E+01	1.93E+01	7.84E+01	2.61E+01
(2-25)	FINAL	0.9145	1.0789	0	0.8934	3.8154	2.5611	6.3468	1.1774	3.725	6.7199	13.8	13.8	-10.8916	-7.326	-10.2411	-15.9526	-35.2923	-22.9612	-0.0002586	1.99E+00	6.62E-01	1.62E+01	5.40E+00	5.70E+01	1.90E+01	7.61E+01	2.53E+01
(17-70)	FINAL	1.4727	-2.6872	0	0.5115	0.5614	10.4778	7.4839	1.9179	4.0966	1.8035	13.8	13.8	-12.9493	-1.8908	-5.5197	-14.4284	-37.7998	-25.4687	-0.0002586	1.90E+00	6.34E-01	1.57E+01	5.22E+00	5.67E+01	1.89E+01	7.68E+01	2.56E+01
(4-6)	FINAL	-1.6015	-10.346	0	1.6308	1.9846	2.3026	1.6831	6.8895	6.2475	11.0666	13.8155	13.8155	-23.4901	-1.2282	-14.8302	-4.6317	-37.8712	-25.5401	-0.0002587	1.95E+00	6.48E-01	1.59E+01	5.31E+00	5.66E+01	1.89E+01	7.61E+01	2.54E+01
(15-64)	FINAL	3.5478	-2.5054	0	2.613	1.4379	0.2144	1.8744	12.2202	5.8408	3.8815	13.8	13.8	-14.3525	-7.2148	-8.0565	-12.3273	-35.7832	-23.4521	-0.0002589	1.97E+00	6.57E-01	1.62E+01	5.39E+00	5.78E+01	1.93E+01	7.78E+01	2.59E+01
(8-22)	FINAL	1.7601	3.6822	0	0.1178	5.5368	1.6908	4.9342	1.398	6.9936	7.5519	13.8	13.8	-11.0122	-5.0429	-10.9539	-16.2371	-33.7935	-21.4624	-0.0002589	1.91E+00	6.35E-01	1.57E+01	5.23E+00	5.68E+01	1.89E+01	7.70E+01	2.57E+01
(3-10)	FINAL	4.1237	-2.124	0	0.7585	2.4058	1.6102	5.8433	5.1058	5.5232	2.8039	13.8	13.8	-13.8348	-9.5167	-8.8048	-13.4882	-35.7773	-23.4462	-0.0002594	1.95E+00	6.50E-01	1.61E+01	5.35E+00	5.78E+01	1.92E+01	7.80E+01	2.60E+01
(2-79)	FINAL	4.8855	0.6681	0	1.1476	0.3473	3.9162	7.644	0.5494	5.9366	10.3949	13.8	13.8	-12.4235	-3.9895	-10.5204	-12.0931	-32.9269	-20.5958	-0.0002603	1.97E+00	6.55E-01	1.60E+01	5.34E+00	5.64E+01	1.88E+01	7.54E+01	2.51E+01
(10-46)	FINAL	-0.1469	-2.4586	0	0.6176	3.4055	4.3893	2.2667	6.767	9.7143	0.6146	13.8	13.8	-11.8096	-8.2072	-10.1629	-15.6011	-38.7143	-26.3832	-0.0002604	1.95E+00	6.49E-01	1.61E+01	5.35E+00	5.83E+01	1.94E+01	7.91E+01	2.63E+01
(7-79)	FINAL	1.5105	-0.9853	0	1.2649	3.5763	2.6772	5.0273	3.6647	5.5069	3.0744	13.8	13.8	-11.4699	-4.8247	-7.5514	-13.2333	-35.1858	-22.8547	-0.000261	1.94E+00	6.45E-01	1.58E+01	5.28E+00	5.61E+01	1.87E+01	7.51E+01	2.50E+01
(5-63)	FINAL	4.6497	-0.7001	0	3.7071	4.0634	6.1291	1.6536	8.1841	5.5781	2.3655	13.8	13.8	-14.7927	-8.1744	-9.8606	-13.164	-34.9604	-22.6293	-0.0002625	1.91E+00	6.36E-01	1.57E+01	5.24E+00	5.69E+01	1.90E+01	7.71E+01	2.57E+01
(2-43)	FINAL	1.7461	-0.1967	0	2.8062	3.7626	1.8953	6.2667	6.929	4.9418	0.7134	13.8	13.8	-13.1093	-4.6661	-8.6527	-14.045	-35.1005	-22.7694	-0.0002626	1.95E+00	6.50E-01	1.61E+01	5.34E+00	5.77E+01	1.92E+01	7.80E+01	2.60E+01
(18-81)	FINAL	5.072	0.4064	0	0.8904	6.0861	5.6582	1.5726	10.0131	17.258	1.7226	13.8	13.8	-15.973	-8.4777	-10.0775	-13.3154	-33.6262	-21.2951	-0.0002628	1.97E+00	6.54E-01	1.61E+01	5.35E+00	5.69E+01	1.89E+01	7.62E+01	2.54E+01
(12-70)	FINAL	7.8162	-1.0014	0	1.1652	0.0459	2.6391	1.2362	9.3996	3.7224	2.8709	13.8	13.8	-17.7267	-7.6417	-9.4346	-10.2031	-35.8022	-23.4711	-0.0002629	1.97E+00	6.54E-01	1.61E+01	5.36E+00	5.71E+01	1.90E+01	7.66E+01	2.55E+01
(3-26)	FINAL	6.6463	1.4165	0	1.5963	6.512	11.1608	2.5778	4.377	6.7593	10.0136	13.8155	13.8155	-22.5538	-1.1144	-15.8299	-6.5212	-24.6979	-12.3668	-0.0002632	1.97E+00	6.59E-01	1.58E+01	5.26E+00	5.74E+01	1.91E+01	7.80E+01	2.60E+01
(19-4)	FINAL	3.0279	-0.5064	0	0.1879	1.7265	5.5241	7.2699	5.7312	6.1233	5.5834	13.8	13.8	-14.9655	-1.9513	-13.1194	-9.0308	-33.2561	-20.925	-0.0002635	1.97E+00	6.56E-01	1.61E+01	5.36E+00	5.68E+01	1.89E+01	7.60E+01	2.53E+01
(12-47)	FINAL	2.5627	-1.1913	0	1.5813	2.8993	4.7138	6.8047	1.7946	5.7202	3.0808	13.8	13.8	-13.9403	-2.3303	-9.7236	-13.3094	-35.1466	-22.8155	-0.0002636	1.90E+00	6.33E-01	1.57E+01	5.22E+00	5.70E+01	1.90E+01	7.74E+01	2.58E+01
(18-14)	FINAL	3.923	0.516	0	3.0574	3.9946	2.7317	4.0785	6.0133	3.7928	0.5799	13.8	13.8	-14.1552	-8.1794	-8.9429	-15.3466	-35.2355	-22.9044	-0.0002639	1.96E+00	6.51E-01	1.59E+01	5.31E+00	5.61E+01	1.87E+01	7.50E+01	2.50E+01
(5-21)	FINAL	-8.9432	-3.8197	0	1.3471	6.5628	11.6948	5.4706	1.4499	9.5756	10.2773	13.8155	13.8155	-14.445	-6.5725	-16.8943	-19.7012	-43.5761	-31.245	-0.0002642	1.95E+00	6.48E-01	1.60E+01	5.32E+00	5.73E+01	1.91E+01	7.73E+01	2.57E+01
(18-37)	FINAL	3.9336	0.9425	0	1.9098	3.7239	5.6618	3.0817	2.9931	5.1178	1.1933	13.8	13.8	-11.9108	-4.4476	-10.9211	-15.0618	-33.3934	-21.0623	-0.000266	1.95E+00	6.48E-01	1.60E+01	5.33E+00	5.76E+01	1.92E+01	7.79E+01	2.59E+01
(4-32)	FINAL	-0.1832	-5.2711	0	2.5206	4.301	2.3026	1.7181	0.0025	11.9477	17.3918	13.8155	13.8155	-19.6216	-7.7377	-12.6363	-11.544	-37.6434	-25.3123	-0.0002663	1.94E+00	6.45E-01	1.59E+01	5.30E+00	5.69E+01	1.90E+01	7.66E+01	2.55E+01
(8-84)	FINAL	3.7399	0.4571	0	1.1706	4.2823	12.2727	6.5938	1.151	3.82	1.3196	13.8	13.8	-12.456	-7.3469	-7.764	-14.9314	-34.9529	-22.6218	-0.0002666	1.93E+00	6.42E-01	1.59E+01	5.30E+00	5.80E+01	1.93E+01	7.88E+01	2.63E+01
(16-41)	FINAL	1.7738	1.8696	0	1.9908	5.8474	5.67	5.0824	1.0775	6.0498	4.1071	13.8	13.8	-11.9833	-4.7098	-9.8193	-14.8576	-33.5327	-21.2016	-0.0002666	1.94E+00	6.47E-01	1.59E+01	5.29E+00	5.62E+01	1.87E+01	7.53E+01	2.51E+01
(15-6)	FINAL	2.8202	-0.988	0	2.9139	2.6012	1.2363	8.9058	1.2144	4.8912	2.7385	13.8	13.8	-11.9942	-3.1744	-7.4474	-13.617	-34.7475	-22.4164	-0.0002667	1.92E+00	6.39E-01	1.58E+01	5.26E+00	5.71E+01	1.90E+01	7.73E+01	2.57E+01
(10-15)	FINAL	1.8102	-2.1753	0	1.6997	2.5224	5.5721	5.598	11.5734	5.8697	3.3147	13.8	13.8	-14.5884	-4.2298	-8.1626	-12.8193	-35.5374	-23.2063	-0.0002671	1.91E+00	6.36E-01	1.58E+01	5.25E+00	5.73E+01	1.91E+01	7.78E+01	2.59E+01
(3-62)	FINAL	8.1603	1.1847	0	1.4278	2.1754	6.5735	5.7351	1.4654	6.252	9.5765	13.8155	13.8155	-25.6328	-6.9831	-18.3087	-8.4168	-26.2728	-13.9417	-0.0002672	1.96E+00	6.54E-01	1.57E+01	5.22E+00	5.77E+01	1.92E+01	7.90E+01	2.63E+01
(14-52)	FINAL	1.7253	0.1851	0	0.3512	3.5067	1.1559	4.9946	7.7372	5.5389	1.9638	13.8	13.8	-11.3558	-7.1374	-8.0777	-14.3593	-34.1505	-21.8194	-0.0002677	1.96E+00	6.52E-01	1.60E+01	5.33E+00	5.65E+01	1.88E+01	7.57E+01	2.52E+01
(4-43)	FINAL	3.2437	-0.6018	0	0.5754	4.7394	2.3026	2.9131	2.8075	16.7092	4.4877	13.8155	13.8155	-20.7319	-6.6947	-15.0149	-11.721	-33.3972	-21.0661	-0.0002678	1.94E+00	6.46E-01	1.60E+01	5.31E+00	5.72E+01	1.91E+01	7.71E+01	2.57E+01
(16-80)	FINAL	-2.2346	0.3684	0	0.9387	1.9964	5.2316	4.8229	2.4695	5.0881	0.61	13.8	13.8	-8.6999	-4.4242	-9.7749	-17.3199	-37.6427	-25.3116	-0.000268	2.00E+00	6.67E-01	1.63E+01	5.45E+00	5.77E+01	1.92E+01	7.72E+01	2.57E+01
(1-97)	FINAL	-0.3584	1.1448	0	2.2026	3.415	1.735	4.971	3.8611	5.6356	1.6263	13.8	13.8	-9.1448	-1.0014	-12.3816	-13.8387	-34.5044	-22.1733	-0.0002686	1.96E+00	6.53E-01	1.61E+01	5.34E+00	5.69E+01	1.89E+01	7.63E+01	2.54E+01
(3-2)	FINAL	8.4357	1.4579	0	0.4946	4.0419	7.1073	3.9922	5.5724	6.2332	9.3213	13.8155	13.8155	-23.6935	-5.0417	-14.5273	-6.8898	-25.0337	-12.7026	-0.000269	2.00E+00	6.67E-01	1.60E+01	5.34E+00	5.75E+01	1.91E+01	7.76E+01	2.58E+01
(15-49)	FINAL	1.885	-1.8352	0	3.6333	2.7041	5.726	5.244	5.9495	5.9467	3.6696	13.8	13.8	-13.8235	-4.1986	-10.7921	-11.9122	-35.1729	-22.8418	-0.000269	1.97E+00	6.55E-01	1.62E+01	5.38E+00	5.81E+01	1.93E+01	7.84E+01	2.61E+01
(11-80)	FINAL	1.3271	-4.217	0	3.4186	5.7853	1.6732	6.7541	4.1694	5.3904	1.9682	13.8	13.8	-16.8249	-3.5956	-10.9714	-13.8131	-38.1071	-25.776	-0.0002693	1.99E+00	6.63E-01	1.62E+01	5.40E+00	5.70E+01	1.90E+01	7.61E+01	2.54E+01
(7-36)	FINAL	0.2543	1.6187	0	2.6187	2.312	9.8221	9.8985	2.6009	3.4777	4.249	13.8	13.8	-14.2388	-3.5347	-15.5438	-15.6921	-34.1618	-21.8307	-0.0002698	1.99E+00	6.61E-01	1.63E+01	5.41E+00	5.78E+01	1.93E+01	7.77E+01	2.59E+01
(13-14)	FINAL	7.2147	-1.2422	0	2.5586	3.7324	5.4115	8.5785	1.8633	3.0816	1.1472	13.8	13.8	-16.7226	-10.7404	-10.4791	-14.3455	-36.3934	-24.0623	-0.00027	1.96E+00	6.51E-01	1.60E+01	5.34E+00	5.74E+01	1.91E+01	7.74E+01	2.58E+01
(2-80)	FINAL	0.2761	-0.619	0	3.2871	0.4586	6.7536	7.2427	1.6334	3.349	0.5554	13.8	13.8	-10.1669	-5.0346	-9.6898	-15.9215	-36.4928	-24.1617	-0.0002702	1.95E+00	6.51E-01	1.61E+01	5.36E+00	5.82E+01	1.94E+01	7.89E+01	2.63E+01
(16-77)	FINAL	4.8874	-2.3894	0	3.2347	0.142	1.7596	7.2694	7.4138	2.6859	0.7373	13.8	13.8	-16.0166	-7.04	-10.6012	-15.1084	-38.6971	-26.366	-0.0002705	2.00E+00	6.65E-01	1.63E+01	5.44E+00	5.79E+01	1.93E+01	7.77E+01	2.59E+01
(12-78)	FINAL	4.8064	3.4427	0	1.2675	2.173	12.035	6.3295	2.6822	5.2593	1.6087	13.8	13.8	-13.3292	-3.8571	-12.0149	-14.1313	-33.9393	-21.6082	-0.0002706	1.92E+00	6.39E-01	1.59E+01	5.28E+00	5.80E+01	1.93E+01	7.91E+01	2.64E+01
(7-26)	FINAL	5.5965	-0.5755	0	1.4977	3.8968	1.924	6.0741	6.2543	4.6631	1.4686	13.8	13.8	-15.8391	-7.0443	-8.705	-12.3309	-35.5706	-23.2395	-0.0002707	1.96E+00	6.53E-01	1.61E+01	5.37E+00	5.82E+01	1.94E+01	7.86E+01	2.62E+01
(13-68)	FINAL	-1.5666	2.258	0	1.0133	3.5635	2.3958	3.291	0.0641	10.832	0.0373	13.8	13.8	-10.8355	-7.6085	-15.9231	-20.4786	-39.5282	-27.1971	-0.000271	1.94E+00	6.45E-01	1.59E+01	5.28E+00	5.63E+01	1.87E+01	7.56E+01	2.52E+01
(1-25)	FINAL	1.549	1.4446	0	2.0887	2.5035	4.8539	4.8851	0.5176	7.5884	5.3898	13.8	13.8	-10.1272	-2.608	-13.7452	-15.0795	-33.8899	-21.5588	-0.0002721	1.99E+00	6.64E-01	1.63E+01	5.42E+00	5.76E+01	1.92E+01	7.71E+01	2.57E+01
(2-51)	FINAL	1.6972	-2.371	0	4.0095	1.8806	4.7362	9.402	6.822	5.0944	2.3546	13.8	13.8	-12.6553	-4.4477	-10.4678	-12.9326	-36.1927	-23.8616	-0.0002722	1.98E+00	6.57E-01	1.62E+01	5.38E+00	5.72E+01	1.91E+01	7.67E+01	2.56E+01
(17-36)	FINAL	2.0855	-0.5839	0	1.2738	3.9073	5.7898	6.0394	1.0478	5.823	2.9028	13.8	13.8	-13.6199	-4.9792	-9.8306	-11.6656	-34.9955	-22.6644	-0.0002724	1.98E+00	6.60E-01	1.61E+01	5.37E+00	5.65E+01	1.88E+01	7.52E+01	2.51E+01
(1-41)	FINAL	2.9812	0.2589	0	1.6228	4.9219	6.8622	5.2855	12.6156	5.0705	1.609	13.8	13.8	-15.7674	-5.8375	-11.2196	-14.6657	-33.6941	-21.363	-0.0002725	1.94E+00	6.46E-01	1.59E+01	5.29E+00	5.67E+01	1.89E+01	7.62E+01	2.54E+01
(3-20)	FINAL	2.5058	-3.1006	0	1.8615	2.8402	7.5827	3.8132	2.194	3.8524	1.206	13.8	13.8	-13.4902	-10.644	-8.21	-15.1155	-38.3425	-26.0114	-0.0002725	1.94E+00	6.46E-01	1.59E+01	5.28E+00	5.62E+01	1.87E+01	7.54E+01	2.51E+01
(8-54)	FINAL	0.6064	-1.586	0	3.0934	1.2724	0.6243	5.527	1.4698	5.6907	12.7424	13.8	13.8	-11.4573	-5.1192	-10.3865	-12.9035	-36.0339	-23.7028	-0.0002725	1.91E+00	6.36E-01	1.57E+01	5.23E+00	5.65E+01	1.88E+01	7.63E+01	2.54E+01
(19-11)	FINAL	1.7692	0.7743	0	2.7566	1.6583	2.536	11.0134	2.4953	4.2702	4.9477	13.8	13.8	-10.6123	-3.0283	-8.932	-12.8294	-34.0772	-21.7461	-0.0002728	1.97E+00	6.54E-01	1.61E+01	5.37E+00	5.79E+01	1.93E+01	7.81E+01	2.60E+01
(4-17)	FINAL	2.7626	-3.6318	0	0.0487	2.1781	1.4108	9.8054	4.2425	4.445	0.8176	13.8	13.8	-14.652	-1.0329	-12.0097	-15.1582	-39.3631	-27.032	-0.0002734	1.90E+00	6.32E-01	1.57E+01	5.22E+00	5.72E+01	1.90E+01	7.78E+01	2.59E+01
(18-87)	FINAL	5.1734	1.4851	0	0.6493	3.0445	6.354	7.4448	3.3064	5.8528	2.8682	13.8	13.8	-14.2767	-5.8672	-12.2844	-12.485	-33.3271	-20.996	-0.0002736	1.99E+00	6.63E-01	1.62E+01	5.40E+00	5.69E+01	1.89E+01	7.59E+01	2.53E+01
(12-56)	FINAL	3.2283	-1.5042	0	0.2178	1.514	2.9737	2.8176	7.1517	6.074	3.1881	13.8	13.8	-14.8492	-8.7298	-9.7856	-12.3802	-38.0065	-25.6754	-0.0002736	1.97E+00	6.56E-01	1.62E+01	5.39E+00	5.82E+01	1.94E+01	7.85E+01	2.61E+01
(20-50)	FINAL	5.5717	1.3932	0	3.0825	0.7649	4.6324	5.6383	5.3001	4.3846	0.6276	13.8	13.8	-13.2142	-5.7747	-12.036	-15.1127	-34.2412	-21.9101	-0.0002737	1.93E+00	6.42E-01	1.59E+01	5.30E+00	5.81E+01	1.93E+01	7.90E+01	2.63E+01
(10-64)	FINAL	7.8703	1.0148	0	2.8596	0.6113	3.5319	12.1042	6.1366	4.7998	3.9095	13.8	13.8	-15.1498	-5.5335	-9.0835	-11.8472	-33.0002	-20.6691	-0.000274	1.94E+00	6.43E-01	1.59E+01	5.29E+00	5.74E+01	1.91E+01	7.77E+01	2.59E+01
(7-40)	FINAL	1.0135	-0.7814	0	2.9016	2.3648	10.0701	6.338	8.232	5.3727	3.9657	13.8	13.8	-10.4371	-1.5363	-9.1815	-12.1408	-34.2256	-21.8945	-0.0002749	1.95E+00	6.49E-01	1.59E+01	5.31E+00	5.64E+01	1.88E+01	7.55E+01	2.52E+01
(12-5)	FINAL	3.4265	-0.4643	0	0.4787	3.5012	7.812	3.9444	7.7323	4.9704	1.5144	13.8	13.8	-14.8791	-9.59	-8.2245	-14.7947	-34.8083	-22.4772	-0.0002752	1.98E+00	6.58E-01	1.62E+01	5.38E+00	5.71E+01	1.90E+01	7.65E+01	2.55E+01
(3-65)	FINAL	1.2449	0.5063	0	0.6989	1.4592	5.1181	5.5627	5.6652	4.4649	0.7914	13.8	13.8	-13.5081	-5.9162	-10.1132	-15.4752	-35.6967	-23.3656	-0.0002752	2.00E+00	6.67E-01	1.63E+01	5.43E+00	5.70E+01	1.90E+01	7.60E+01	2.53E+01
(20-96)	FINAL	-2.2857	-1.2925	0	3.7107	4.9488	4.081	6.1943	1.8475	4.3344	6.0915	13.8	13.8	-11.295	-5.0569	-12.3352	-14.8307	-37.0775	-24.7464	-0.0002753	1.96E+00	6.52E-01	1.61E+01	5.36E+00	5.78E+01	1.93E+01	7.81E+01	2.60E+01
(12-18)	FINAL	2.3554	-2.1095	0	0.3484	3.8423	1.2948	2.2227	6.3955	10.9129	3.5776	13.8	13.8	-15.7206	-7.2079	-10.4514	-11.7231	-36.5188	-24.1877	-0.0002755	1.92E+00	6.41E-01	1.58E+01	5.25E+00	5.61E+01	1.87E+01	7.53E+01	2.51E+01
(10-88)	FINAL	2.2923	1.0995	0	0.8435	0.896	10.3632	4.9324	1.4058	6.1309	5.7262	13.8	13.8	-10.8207	-1.6324	-7.9789	-14.2048	-32.8729	-20.5418	-0.0002756	1.99E+00	6.60E-01	1.62E+01	5.40E+00	5.72E+01	1.91E+01	7.66E+01	2.55E+01
(11-94)	FINAL	2.4637	-2.5936	0	2.7478	3.3584	3.2213	8.4527	5.2385	4.6342	1.3866	13.8	13.8	-14.1886	-8.5705	-9.0839	-14.8993	-37.0224	-24.6913	-0.0002758	1.99E+00	6.61E-01	1.63E+01	5.41E+00	5.78E+01	1.92E+01	7.76E+01	2.59E+01
(13-28)	FINAL	3.004	0.2992	0	1.4436	2.9409	4.707	7.8425	6.0873	5.24	3.365	13.8	13.8	-12.1069	-5.3833	-7.9057	-12.5427	-34.2618	-21.9307	-0.000276	1.99E+00	6.62E-01	1.63E+01	5.42E+00	5.79E+01	1.93E+01	7.79E+01	2.59E+01
(5-37)	FINAL	1.1976	1.382	0	1.5307	4.7621	6.711	4.8328	1.3822	5.3321	0.8846	13.8	13.8	-15.6199	-4.8691	-12.6086	-15.9748	-34.5966	-22.2655	-0.0002763	1.93E+00	6.43E-01	1.60E+01	5.31E+00	5.82E+01	1.94E+01	7.91E+01	2.63E+01
(4-50)	FINAL	7.3515	1.8155	0	1.1236	4.3614	3.4843	7.8052	5.465	3.7399	0.9063	13.8	13.8	-14.5826	-10.7675	-7.5237	-15.3892	-33.3204	-20.9893	-0.0002768	1.97E+00	6.56E-01	1.61E+01	5.35E+00	5.65E+01	1.88E+01	7.55E+01	2.52E+01
(19-99)	FINAL	6.9339	0.6891	0	0.7019	3.299	2.5062	5.699	5.8876	4.839	2.2461	13.8	13.8	-14.9998	-6.5026	-5.8495	-13.957	-33.7472	-21.4161	-0.0002774	1.90E+00	6.34E-01	1.57E+01	5.23E+00	5.72E+01	1.91E+01	7.78E+01	2.59E+01
(6-79)	FINAL	4.9216	0.6597	0	3.4029	4.9455	3.3289	7.0396	4.8311	4.8165	1.4638	13.8	13.8	-14.8788	-8.0642	-9.3497	-14.4711	-33.9019	-21.5708	-0.0002784	1.98E+00	6.60E-01	1.62E+01	5.41E+00	5.78E+01	1.93E+01	7.78E+01	2.59E+01
(17-9)	FINAL	0.2807	0.0449	0	5.1739	3.4033	10.3075	4.4697	0.7466	5.754	1.183	13.8	13.8	-11.5703	-6.0838	-12.2875	-15.4823	-35.3211	-22.99	-0.0002788	1.97E+00	6.54E-01	1.61E+01	5.36E+00	5.75E+01	1.91E+01	7.74E+01	2.58E+01
(9-46)	FINAL	0.4508	-2.054	0	2.595	4.2191	3.0179	10.3453	3.3908	5.1764	2.5223	13.8	13.8	-12.3243	-6.0581	-9.5867	-12.8668	-36.6853	-24.3542	-0.0002792	1.91E+00	6.34E-01	1.57E+01	5.23E+00	5.70E+01	1.90E+01	7.74E+01	2.58E+01
(11-89)	FINAL	2.9785	0.9786	0	1.1499	2.7466	0.1507	6.0612	2.0502	5.6453	3.3358	13.8	13.8	-12.7779	-5.6962	-8.5805	-12.6827	-34.1218	-21.7907	-0.0002792	1.94E+00	6.47E-01	1.60E+01	5.33E+00	5.81E+01	1.93E+01	7.87E+01	2.62E+01
(16-59)	FINAL	5.3363	-1.4769	0	2.543	4.3892	2.6584	1.3237	4.3552	4.6836	2.3979	13.8	13.8	-16.2122	-11.0952	-7.7859	-13.436	-35.8183	-23.4872	-0.0002796	1.97E+00	6.55E-01	1.61E+01	5.35E+00	5.69E+01	1.89E+01	7.62E+01	2.54E+01
(17-76)	FINAL	-0.9178	0.5865	0	0.7773	5.3392	0.2907	4.4378	1.1133	5.446	8.2449	13.8	13.8	-10.7018	-3.248	-7.9653	-15.5854	-35.7242	-23.3931	-0.0002797	1.94E+00	6.46E-01	1.60E+01	5.32E+00	5.75E+01	1.92E+01	7.78E+01	2.59E+01
(6-87)	FINAL	3.6605	-1.2912	0	4.3228	0.4535	1.1542	3.5788	11.2648	5.3645	1.4839	13.8	13.8	-15.3609	-9.0378	-12.1923	-14.0141	-35.8829	-23.5518	-0.0002798	1.95E+00	6.49E-01	1.60E+01	5.33E+00	5.73E+01	1.91E+01	7.72E+01	2.57E+01
(12-48)	FINAL	8.9137	2.3216	0	1.4619	1.0471	3.1018	4.494	4.1179	3.6049	2.8522	13.8	13.8	-15.3103	-8.2751	-8.1529	-13.0328	-33.7688	-21.4377	-0.0002801	1.95E+00	6.49E-01	1.59E+01	5.30E+00	5.64E+01	1.88E+01	7.56E+01	2.52E+01
(10-96)	FINAL	4.4266	-0.2448	0	2.1466	2.9972	5.9893	2.7071	0.523	4.0795	2.4273	13.8	13.8	-13.0545	-7.8819	-8.4993	-13.8149	-35.6084	-23.2773	-0.0002803	1.93E+00	6.41E-01	1.58E+01	5.25E+00	5.61E+01	1.87E+01	7.55E+01	2.51E+01
(16-39)	FINAL	-0.3605	-0.3855	0	3.0173	4.6101	2.3307	5.0289	1.8608	4.5898	5.2435	13.8	13.8	-10.567	-4.6832	-9.0119	-14.666	-35.4331	-23.102	-0.0002805	1.95E+00	6.50E-01	1.60E+01	5.31E+00	5.63E+01	1.87E+01	7.53E+01	2.51E+01
(13-15)	FINAL	4.1881	0.6171	0	0.4203	4.3648	0.0764	2.849	0.2334	3.9001	1.1751	13.8	13.8	-12.618	-6.7632	-10.0961	-15.0712	-34.8906	-22.5595	-0.0002815	2.00E+00	6.67E-01	1.63E+01	5.43E+00	5.72E+01	1.91E+01	7.63E+01	2.54E+01
(4-88)	FINAL	1.268	-2.6246	0	2.8105	4.4671	0.0685	4.3523	6.0031	4.6195	0.839	13.8	13.8	-17.1144	-4.7422	-14.3504	-15.2626	-37.8238	-25.4927	-0.0002818	1.90E+00	6.33E-01	1.57E+01	5.22E+00	5.72E+01	1.90E+01	7.77E+01	2.59E+01
(13-55)	FINAL	2.7822	-1.4947	0	0.0273	5.1926	3.9897	9.3702	1.4044	3.9997	0.519	13.8	13.8	-15.3682	-4.0218	-6.2327	-15.393	-36.9524	-24.6213	-0.0002818	1.94E+00	6.47E-01	1.60E+01	5.34E+00	5.82E+01	1.94E+01	7.91E+01	2.63E+01
(3-7)	FINAL	4.1035	0.0039	0	1.8843	4.8041	3.044	1.3554	2.7417	4.2327	0.7943	13.8	13.8	-14.6555	-7.1148	-7.7471	-15.0572	-35.5862	-23.2551	-0.0002818	1.99E+00	6.62E-01	1.62E+01	5.38E+00	5.64E+01	1.88E+01	7.51E+01	2.50E+01
(5-46)	FINAL	4.4419	-0.9999	0	2.4763	3.857	6.5889	1.3203	3.3817	4.5516	2.832	13.8	13.8	-14.0358	-4.5858	-9.2205	-12.8024	-35.3821	-23.051	-0.0002828	1.94E+00	6.45E-01	1.60E+01	5.32E+00	5.80E+01	1.93E+01	7.87E+01	2.62E+01
(1-14)	FINAL	-1.2628	-0.0475	0	2.5976	4.5346	2.3423	3.1666	0.3381	3.0677	1.0711	13.8	13.8	-11.1165	-6.3688	-10.703	-16.4705	-37.9804	-25.6493	-0.0002833	1.95E+00	6.50E-01	1.59E+01	5.31E+00	5.62E+01	1.87E+01	7.52E+01	2.50E+01
(19-3)	FINAL	4.3414	0.627	0	0.8125	3.9393	1.81	4.1808	6.4609	6.0048	3.8651	13.8	13.8	-12.6416	-4.3086	-9.6972	-12.2348	-32.6063	-20.2752	-0.0002841	1.95E+00	6.49E-01	1.60E+01	5.32E+00	5.70E+01	1.90E+01	7.67E+01	2.56E+01
(5-14)	FINAL	1.6993	-1.0536	0	1.6945	3.0703	6.9461	2.7908	6.366	4.9834	2.6621	13.8	13.8	-10.3541	-5.6193	-9.3397	-13.4001	-35.5573	-23.2262	-0.0002841	1.97E+00	6.55E-01	1.61E+01	5.36E+00	5.68E+01	1.89E+01	7.61E+01	2.54E+01
(6-94)	FINAL	5.5826	0.134	0	1.0345	4.176	3.0904	6.4537	8.801	4.0642	0.47	13.8	13.8	-16.6507	-10.2505	-8.987	-15.4288	-36.6435	-24.3124	-0.0002844	1.91E+00	6.35E-01	1.58E+01	5.25E+00	5.78E+01	1.93E+01	7.88E+01	2.63E+01
(16-65)	FINAL	2.0701	3.1576	0	3.128	2.4127	0.6863	3.8732	0.3272	9.5149	5.1509	13.8	13.8	-11.4321	-5.1322	-12.0463	-17.3313	-35.2483	-22.9172	-0.000285	1.92E+00	6.38E-01	1.57E+01	5.23E+00	5.60E+01	1.87E+01	7.54E+01	2.51E+01
(10-25)	FINAL	2.3496	-1.3189	0	3.0623	2.5705	1.281	3.4971	0.9606	6.2784	3.9243	13.8	13.8	-13.0893	-5.9663	-8.7492	-12.9347	-34.6326	-22.3015	-0.0002851	1.92E+00	6.38E-01	1.58E+01	5.25E+00	5.68E+01	1.89E+01	7.68E+01	2.56E+01
(16-14)	FINAL	-0.5071	-1.7648	0	1.0212	0.6713	10.3423	4.5185	0.3504	2.544	5.0005	13.8	13.8	-8.0926	-3.7793	-9.0366	-15.3057	-37.925	-25.5939	-0.0002853	1.93E+00	6.42E-01	1.58E+01	5.26E+00	5.61E+01	1.87E+01	7.54E+01	2.51E+01
(19-61)	FINAL	2.4323	-2.9247	0	1.9724	3.3241	1.3426	6.4952	3.3751	4.7793	3.2686	13.8	13.8	-14.0328	-6.0292	-7.5352	-12.7273	-37.1712	-24.8401	-0.0002854	1.90E+00	6.34E-01	1.57E+01	5.23E+00	5.72E+01	1.91E+01	7.78E+01	2.59E+01
(4-49)	FINAL	-5.3058	-7.636	0	0.2144	5.3942	2.3026	3.5339	1.2375	13.1301	13.6347	13.8155	13.8155	-12.2066	-5.6002	-5.6594	-12.752	-41.0741	-28.743	-0.0002865	1.98E+00	6.59E-01	1.62E+01	5.40E+00	5.76E+01	1.92E+01	7.74E+01	2.58E+01
(17-66)	FINAL	9.2797	3.2628	0	0.545	2.0081	6.7654	3.6794	8.5894	5.462	2.612	13.8	13.8	-14.9673	-4.8434	-8.8244	-13.7044	-31.8866	-19.5555	-0.0002867	1.98E+00	6.60E-01	1.61E+01	5.37E+00	5.62E+01	1.87E+01	7.49E+01	2.50E+01
(6-90)	FINAL	6.2542	-0.5244	0	5.1382	1.0713	2.8255	7.9202	9.2409	4.9171	1.5299	13.8	13.8	-17.1785	-5.0894	-10.4324	-14.5412	-34.4566	-22.1255	-0.0002869	1.93E+00	6.41E-01	1.58E+01	5.27E+00	5.72E+01	1.91E+01	7.74E+01	2.58E+01
(10-60)	FINAL	2.9074	0.1987	0	2.2181	6.0331	0.0628	3.4229	8.0354	8.0409	1.5931	13.8	13.8	-16.2855	-7.8019	-11.1619	-13.9641	-33.9263	-21.5952	-0.000287	1.95E+00	6.49E-01	1.60E+01	5.34E+00	5.77E+01	1.92E+01	7.79E+01	2.59E+01
(3-77)	FINAL	2.7462	0.4603	0	0.8165	4.1609	7.5717	7.8008	1.0113	5.3589	7.5361	13.8	13.8	-10.9668	-3.9352	-10.6187	-13.118	-33.184	-20.8529	-0.000287	1.96E+00	6.50E-01	1.60E+01	5.33E+00	5.69E+01	1.89E+01	7.64E+01	2.55E+01
(16-48)	FINAL	1.4962	0.5552	0	1.1159	1.373	5.4127	5.2382	0.2803	4.215	5.6976	13.8	13.8	-12.195	-7.0794	-8.6943	-15.6855	-35.7112	-23.3801	-0.000287	1.93E+00	6.41E-01	1.59E+01	5.28E+00	5.74E+01	1.91E+01	7.78E+01	2.59E+01
(5-68)	FINAL	3.2676	1.595	0	3.2794	3.3084	2.6461	4.5807	1.6243	3.6265	1.6573	13.8	13.8	-11.5425	-4.0661	-9.1561	-14.2192	-34.0276	-21.6965	-0.0002871	1.99E+00	6.63E-01	1.62E+01	5.41E+00	5.72E+01	1.90E+01	7.64E+01	2.55E+01
(8-96)	FINAL	4.0692	-1.6458	0	2.6828	4.7426	7.7568	3.1299	2.0249	5.9264	3.261	13.8	13.8	-16.2745	-7.2602	-9.5118	-12.7914	-34.8272	-22.4961	-0.0002872	1.92E+00	6.39E-01	1.58E+01	5.27E+00	5.75E+01	1.92E+01	7.81E+01	2.60E+01
(19-5)	FINAL	0.95	0.8534	0	2.2422	3.0607	7.6865	4.5661	0.0543	4.0633	4.8273	13.8	13.8	-10.372	-1.8555	-10.3418	-13.5193	-35.4968	-23.1657	-0.0002877	1.90E+00	6.34E-01	1.57E+01	5.24E+00	5.75E+01	1.92E+01	7.84E+01	2.61E+01
(1-78)	FINAL	1.4065	-1.0514	0	0.2367	4.6276	1.5903	6.1633	1.163	6.1273	8.1347	13.8	13.8	-14.8639	-0.8064	-9.9397	-11.1963	-34.3021	-21.971	-0.0002881	1.91E+00	6.35E-01	1.58E+01	5.25E+00	5.75E+01	1.91E+01	7.81E+01	2.60E+01
(3-82)	FINAL	1.9855	-0.5059	0	1.7092	2.4972	5.8259	4.2968	3.9577	7.4868	5.5254	13.8	13.8	-12.5842	-2.0836	-8.808	-11.1501	-33.1718	-20.8407	-0.0002887	1.97E+00	6.56E-01	1.62E+01	5.38E+00	5.76E+01	1.92E+01	7.76E+01	2.58E+01
(8-71)	FINAL	0.3621	-1.3706	0	2.2141	2.1776	5.285	10.097	6.782	4.6656	2.3866	13.8	13.8	-10.1838	-4.7649	-7.6254	-13.8616	-35.9617	-23.6306	-0.0002903	1.91E+00	6.35E-01	1.57E+01	5.23E+00	5.66E+01	1.88E+01	7.65E+01	2.55E+01
(18-7)	FINAL	2.272	-0.245	0	0.1	2.5356	5.0004	3.9568	1.7609	8.9404	4.9712	13.8	13.8	-12.9836	-3.9728	-9.4734	-12.9095	-33.7598	-21.4287	-0.0002904	1.98E+00	6.58E-01	1.62E+01	5.41E+00	5.81E+01	1.94E+01	7.84E+01	2.61E+01
(18-80)	FINAL	1.0212	-1.2298	0	1.1401	4.4686	2.8601	3.3535	4.4195	9.5422	1.7969	13.8	13.8	-11.3898	-7.0821	-9.42	-14.4784	-35.1329	-22.8018	-0.0002905	1.95E+00	6.48E-01	1.60E+01	5.33E+00	5.78E+01	1.92E+01	7.82E+01	2.60E+01
(4-26)	FINAL	-1.5615	-0.4135	0	1.5742	2.5821	7.12	5.2267	1.7144	5.0612	7.3096	13.8	13.8	-10.2528	-0.9175	-11.6806	-12.0978	-36.0254	-23.6943	-0.0002905	1.98E+00	6.60E-01	1.62E+01	5.40E+00	5.75E+01	1.92E+01	7.72E+01	2.57E+01
(15-69)	FINAL	3.9509	0.1275	0	0.9563	1.5547	4.7986	2.9135	3.8957	4.164	0.7376	13.8	13.8	-12.4681	-8.0843	-8.9048	-15.6125	-36.0784	-23.7473	-0.0002907	1.94E+00	6.46E-01	1.58E+01	5.28E+00	5.59E+01	1.86E+01	7.48E+01	2.49E+01
(2-77)	FINAL	4.3486	1.8283	0	1.0402	1.6787	9.2945	8.4247	0.4796	5.2342	5.9975	13.8	13.8	-12.975	-6.2212	-7.5938	-13.6252	-33.352	-21.0209	-0.0002908	1.97E+00	6.57E-01	1.61E+01	5.37E+00	5.70E+01	1.90E+01	7.62E+01	2.54E+01
(13-71)	FINAL	1.4999	0.9072	0	4.1645	1.9658	2.9879	10.6905	2.3113	4.8144	3.0422	13.8	13.8	-11.4403	-4.3052	-10.4279	-14.0892	-33.398	-21.0669	-0.0002909	1.94E+00	6.46E-01	1.59E+01	5.30E+00	5.67E+01	1.89E+01	7.62E+01	2.54E+01
(20-89)	FINAL	1.4442	2.6309	0	2.8682	1.1741	1.5885	1.3948	0.3641	2.5927	1.9495	13.8	13.8	-9.4296	-4.4403	-12.1522	-17.3322	-35.9625	-23.6314	-0.0002915	1.90E+00	6.33E-01	1.57E+01	5.22E+00	5.68E+01	1.89E+01	7.70E+01	2.57E+01
(17-37)	FINAL	1.1806	-0.3162	0	4.2427	1.0634	0.8667	4.5505	8.6507	6.5926	1.4598	13.8	13.8	-12.8058	-1.1652	-10.6199	-13.7257	-35.019	-22.6879	-0.0002916	1.99E+00	6.63E-01	1.62E+01	5.39E+00	5.65E+01	1.88E+01	7.52E+01	2.51E+01
(3-16)	FINAL	-0.193	4.1076	0	5.1815	1.0632	9.1564	4.1669	1.5513	13.5463	9.3157	13.8155	13.8155	-8.6883	-8.828	-14.3398	-19.6464	-34.1654	-21.8343	-0.0002919	1.99E+00	6.62E-01	1.63E+01	5.42E+00	5.78E+01	1.93E+01	7.76E+01	2.59E+01
(4-46)	FINAL	-0.1111	-6.6985	0	0.9353	3.204	13.4708	2.579	2.5808	5.2544	2.2629	13.8	13.8	-15.0437	-10.1999	-8.2985	-14.0281	-40.2947	-27.9636	-0.0002932	1.93E+00	6.41E-01	1.58E+01	5.27E+00	5.71E+01	1.90E+01	7.71E+01	2.57E+01
(11-40)	FINAL	3.1008	3.0846	0	0.6597	3.3134	8.397	3.0287	1.2314	5.2427	8.9039	13.8	13.8	-10.7252	-3.6008	-8.0422	-14.727	-33.9359	-21.6048	-0.0002945	1.98E+00	6.59E-01	1.62E+01	5.40E+00	5.78E+01	1.93E+01	7.78E+01	2.59E+01
(4-9)	FINAL	3.515	0.6607	0	0.2005	6.5458	2.0549	8.9048	11.5033	3.6924	0.1961	13.8	13.8	-14.1341	-6.6775	-7.251	-15.4461	-34.6813	-22.3502	-0.0002948	1.94E+00	6.47E-01	1.59E+01	5.29E+00	5.64E+01	1.88E+01	7.57E+01	2.52E+01
(5-48)	FINAL	0.1222	-2.6763	0	1.5693	3.5564	7.2826	3.4922	0.8324	7.3814	5.0423	13.8	13.8	-13.091	-6.3861	-7.2009	-12.6569	-36.5228	-24.1917	-0.0002949	1.94E+00	6.45E-01	1.59E+01	5.29E+00	5.68E+01	1.89E+01	7.64E+01	2.54E+01
(8-61)	FINAL	2.685	-6.3167	0	1.2493	0.3018	2.7372	3.9552	3.3377	4.4228	7.285	13.8	13.8	-18.23	-2.9602	-7.8838	-7.6799	-37.4865	-25.1554	-0.0002949	1.96E+00	6.52E-01	1.60E+01	5.33E+00	5.67E+01	1.89E+01	7.60E+01	2.53E+01
(19-64)	FINAL	1.5335	0.3487	0	3.1158	5.4714	1.5971	5.5523	7.2349	4.7725	0.8709	13.8	13.8	-12.0313	-1.2033	-10.6824	-14.3106	-34.7681	-22.437	-0.0002958	1.99E+00	6.64E-01	1.63E+01	5.43E+00	5.78E+01	1.92E+01	7.75E+01	2.58E+01
(1-74)	FINAL	5.0326	-0.7809	0	1.0859	5.0335	9.2904	2.507	0.4556	4.6878	1.7951	13.8	13.8	-14.4329	-3.888	-10.4116	-13.8924	-34.7797	-22.4486	-0.0002961	1.95E+00	6.48E-01	1.60E+01	5.31E+00	5.71E+01	1.90E+01	7.69E+01	2.56E+01
(4-65)	FINAL	2.5313	-1.4841	0	0.5677	1.4759	2.5904	0.8521	1.1669	10.1159	12.862	13.8	13.8	-10.3933	-2.212	-7.3087	-11.5789	-34.8989	-22.5678	-0.0002962	1.96E+00	6.51E-01	1.61E+01	5.35E+00	5.78E+01	1.93E+01	7.81E+01	2.60E+01
(1-87)	FINAL	0.6012	-0.1661	0	1.6999	6.2721	1.5874	4.7004	0.3217	4.5692	1.6756	13.8	13.8	-14.8261	-8.0289	-11.5931	-15.8162	-35.4551	-23.124	-0.0002963	1.92E+00	6.40E-01	1.58E+01	5.26E+00	5.69E+01	1.89E+01	7.69E+01	2.56E+01
(19-37)	FINAL	5.0085	0.3235	0	0.1826	1.1377	7.9011	0.5939	4.6319	6.2502	5.0781	13.8	13.8	-12.1692	-5.3175	-7.5742	-11.1421	-34.0274	-21.6963	-0.0002964	1.95E+00	6.50E-01	1.59E+01	5.30E+00	5.60E+01	1.87E+01	7.49E+01	2.50E+01
(15-23)	FINAL	1.3016	-2.7699	0	1.154	4.0228	9.0571	5.8005	2.4504	3.5551	0.974	13.8	13.8	-12.9238	-6.1602	-9.3646	-15.2305	-38.4251	-26.094	-0.000297	2.00E+00	6.65E-01	1.63E+01	5.44E+00	5.80E+01	1.93E+01	7.79E+01	2.59E+01
(19-43)	FINAL	0.948	1.6827	0	1.4252	5.7303	1.862	5.4731	2.2542	8.0995	7.9111	13.8	13.8	-10.8869	-1.3592	-10.6059	-14.475	-32.8564	-20.5253	-0.0002971	1.97E+00	6.54E-01	1.61E+01	5.36E+00	5.71E+01	1.90E+01	7.66E+01	2.55E+01
(20-93)	FINAL	2.4904	-2.2021	0	0.5256	3.4865	0.6392	4.4735	5.5839	5.1491	1.0393	13.8	13.8	-13.4097	-4.9535	-10.7609	-12.786	-37.0455	-24.7144	-0.0002973	1.95E+00	6.47E-01	1.59E+01	5.29E+00	5.62E+01	1.87E+01	7.53E+01	2.51E+01
(18-22)	FINAL	1.5581	-2.2572	0	2.2479	5.5197	3.9106	4.4366	4.4985	5.5884	2.1521	13.8	13.8	-16.7567	-8.6724	-10.416	-13.8529	-35.9489	-23.6178	-0.0002978	1.96E+00	6.53E-01	1.60E+01	5.34E+00	5.68E+01	1.89E+01	7.61E+01	2.53E+01
(13-73)	FINAL	4.594	-0.5763	0	3.1958	0.3924	5.0553	3.5151	1.9024	5.3031	0.9563	13.8	13.8	-16.8951	-9.6149	-10.3794	-14.0039	-36.1682	-23.8371	-0.000298	1.98E+00	6.58E-01	1.61E+01	5.37E+00	5.69E+01	1.90E+01	7.62E+01	2.54E+01
(11-46)	FINAL	0.3329	1.1331	0	4.078	3.797	3.3181	5.6943	3.4283	10.5791	2.7705	13.8	13.8	-11.8186	-3.5876	-13.3197	-14.2478	-33.5802	-21.2491	-0.0002984	1.98E+00	6.59E-01	1.62E+01	5.38E+00	5.70E+01	1.90E+01	7.62E+01	2.54E+01
(4-92)	FINAL	5.0606	-0.6931	0	0.9431	3.8446	7.5578	2.8137	4.1626	5.5438	4.3964	13.8	13.8	-15.0474	-7.9311	-8.256	-11.3606	-34.2139	-21.8828	-0.0002991	1.99E+00	6.60E-01	1.62E+01	5.40E+00	5.75E+01	1.91E+01	7.71E+01	2.57E+01
(2-11)	FINAL	-5.8529	-4.4894	0	1.7964	0.7983	2.3026	15.9664	2.3768	3.1056	6.4839	13.8155	13.8155	-10.3808	-5.0147	-7.125	-15.8506	-39.2173	-26.8862	-0.0002992	1.94E+00	6.44E-01	1.58E+01	5.28E+00	5.65E+01	1.88E+01	7.59E+01	2.54E+01
(2-33)	FINAL	3.0103	1.0285	0	4.1834	3.564	7.0439	4.5182	4.7843	6.814	2.2909	13.8	13.8	-17.9132	-3.1655	-14.762	-13.5607	-32.5534	-20.2223	-0.0002992	1.95E+00	6.49E-01	1.60E+01	5.33E+00	5.71E+01	1.90E+01	7.69E+01	2.56E+01
(10-5)	FINAL	3.1175	2.5116	0	3.8228	3.5603	6.5272	6.7866	0.7147	4.6062	4.4456	13.8	13.8	-12.2314	-5.0049	-10.617	-14.5793	-32.8747	-20.5436	-0.0002998	1.99E+00	6.60E-01	1.62E+01	5.41E+00	5.77E+01	1.92E+01	7.75E+01	2.58E+01
(6-61)	FINAL	7.2413	0.8258	0	0.7295	3.1062	1.7045	7.5627	2.534	4.7466	2.0284	13.8	13.8	-13.8766	-6.9569	-7.5792	-14.3041	-33.5827	-21.2516	-0.0003002	1.93E+00	6.43E-01	1.58E+01	5.26E+00	5.61E+01	1.87E+01	7.53E+01	2.51E+01
(19-54)	FINAL	0.7557	-0.2227	0	3.2102	3.7198	1.7691	7.231	2.3291	4.8601	1.1817	13.8	13.8	-14.2826	-4.8594	-11.0753	-14.6427	-35.1334	-22.8023	-0.0003002	1.93E+00	6.42E-01	1.59E+01	5.30E+00	5.79E+01	1.93E+01	7.87E+01	2.62E+01
(4-44)	FINAL	1.8752	1.5892	0	2.2929	4.3742	2.5426	5.249	1.8504	4.7839	4.664	13.8	13.8	-10.6646	-3.2474	-10.0923	-13.3383	-33.6371	-21.306	-0.0003005	1.93E+00	6.42E-01	1.59E+01	5.30E+00	5.79E+01	1.93E+01	7.87E+01	2.62E+01
(11-45)	FINAL	0.8262	1.0345	0	2.1668	4.808	6.726	5.1496	2.875	5.1113	1.928	13.8	13.8	-10.2356	-5.6473	-9.1668	-14.8609	-34.0916	-21.7605	-0.0003007	1.92E+00	6.39E-01	1.58E+01	5.25E+00	5.68E+01	1.89E+01	7.67E+01	2.55E+01
(16-96)	FINAL	3.4787	3.0939	0	1.4638	4.247	7.6671	6.9834	2.4916	4.8348	2.149	13.8	13.8	-13.0333	-1.8344	-12.2034	-14.5455	-32.2601	-19.929	-0.0003007	1.98E+00	6.57E-01	1.61E+01	5.36E+00	5.63E+01	1.87E+01	7.50E+01	2.50E+01
(18-16)	FINAL	5.6483	-1.2049	0	2.9957	2.5882	5.7445	6.5937	1.4527	4.7077	2.2671	13.8	13.8	-15.7131	-7.869	-9.3532	-13.7898	-36.3822	-24.0511	-0.000301	1.98E+00	6.60E-01	1.61E+01	5.37E+00	5.61E+01	1.87E+01	7.47E+01	2.49E+01
(3-50)	FINAL	7.454	1.6667	0	0.5619	6.1635	3.8863	4.6986	2.4719	6.2394	8.3272	13.8155	13.8155	-24.9171	-4.8492	-17.4428	-8.264	-26.5404	-14.2093	-0.0003012	1.98E+00	6.61E-01	1.59E+01	5.29E+00	5.64E+01	1.88E+01	7.58E+01	2.52E+01
(20-11)	FINAL	-0.9821	-1.1094	0	1.0493	6.2448	3.0361	4.6261	3.1378	6.02	0.4911	13.8	13.8	-13.406	-5.7054	-12.4617	-15.6821	-36.2562	-23.9251	-0.0003017	1.99E+00	6.63E-01	1.62E+01	5.40E+00	5.69E+01	1.90E+01	7.60E+01	2.53E+01
(11-24)	FINAL	1.8574	1.7169	0	2.1193	3.0856	0.6872	4.8024	1.4857	7.4142	3.5299	13.8	13.8	-11.194	-4.1543	-11.7643	-15.2904	-34.1905	-21.8594	-0.0003027	1.90E+00	6.32E-01	1.56E+01	5.21E+00	5.65E+01	1.88E+01	7.65E+01	2.55E+01
(10-21)	FINAL	1.3995	0.0069	0	1.8386	5.2115	3.7124	6.1197	0.6774	3.6043	3.3114	13.8	13.8	-11.4084	-5.4379	-8.4767	-14.1768	-35.1983	-22.8672	-0.000303	1.98E+00	6.60E-01	1.62E+01	5.41E+00	5.78E+01	1.93E+01	7.77E+01	2.59E+01
(2-20)	FINAL	2.8305	-1.5392	0	0.0687	1.8361	2.4942	0.2092	5.7397	9.0447	1.0325	13.8	13.8	-11.0317	-9.6411	-6.66	-15.3284	-36.6663	-24.3352	-0.0003032	1.94E+00	6.47E-01	1.59E+01	5.28E+00	5.60E+01	1.87E+01	7.50E+01	2.50E+01
(17-4)	FINAL	1.4497	1.3945	0	4.9979	3.9505	4.5488	6.2727	0.7383	4.2195	5.354	13.8	13.8	-11.0975	-5.0011	-11.2481	-15.1839	-33.4396	-21.1085	-0.0003038	1.94E+00	6.46E-01	1.59E+01	5.30E+00	5.69E+01	1.89E+01	7.65E+01	2.55E+01
(16-13)	FINAL	2.1425	-0.4676	0	1.2357	5.6646	3.9387	11.3015	9.9321	4.3792	0.0948	13.8	13.8	-14.5899	-7.796	-9.2312	-15.0939	-36.4094	-24.0783	-0.0003038	1.97E+00	6.55E-01	1.62E+01	5.39E+00	5.83E+01	1.94E+01	7.89E+01	2.63E+01
(4-10)	FINAL	-0.0799	-3.1618	0	0.313	2.2407	4.9031	6.8937	4.8347	5.1099	7.1089	13.8	13.8	-11.3532	-2.6904	-7.7818	-9.5653	-35.6262	-23.2951	-0.0003046	1.91E+00	6.36E-01	1.58E+01	5.25E+00	5.74E+01	1.91E+01	7.81E+01	2.60E+01
(19-92)	FINAL	2.2858	-2.6318	0	0.8713	1.4481	9.1885	3.1527	3.0572	6.3817	4.3328	13.8	13.8	-15.5958	-6.6986	-12.6941	-11.3498	-36.8894	-24.5583	-0.0003046	1.98E+00	6.60E-01	1.62E+01	5.39E+00	5.71E+01	1.90E+01	7.65E+01	2.55E+01
(17-15)	FINAL	0.7162	1.3606	0	0.9727	4.7589	6.9442	4.749	1.5846	5.6749	1.6987	13.8	13.8	-11.2886	-5.7327	-8.1819	-15.8131	-34.8072	-22.4761	-0.0003047	1.94E+00	6.47E-01	1.60E+01	5.34E+00	5.82E+01	1.94E+01	7.90E+01	2.63E+01
(3-9)	FINAL	2.4768	-1.4648	0	0.8198	3.6373	2.3026	2.4172	13.147	17.3559	3.7358	13.8155	13.8155	-14.1111	-1.1818	-5.6701	-11.7623	-34.2499	-21.9188	-0.0003048	1.96E+00	6.50E-01	1.60E+01	5.32E+00	5.66E+01	1.88E+01	7.58E+01	2.53E+01
(19-33)	FINAL	3.1912	-1.9771	0	2.2202	5.3792	2.6773	0.4474	1.8943	6.014	1.9477	13.8	13.8	-14.7378	-6.239	-8.0786	-13.9512	-36.3114	-23.9803	-0.0003053	1.91E+00	6.35E-01	1.58E+01	5.25E+00	5.76E+01	1.92E+01	7.84E+01	2.61E+01
(3-98)	FINAL	3.5181	0.2531	0	0.6186	3.2328	4.9929	6.5684	0.6718	5.6316	3.458	13.8	13.8	-12.9066	-6.3513	-11.6287	-13.4331	-33.9453	-21.6142	-0.0003056	1.93E+00	6.41E-01	1.59E+01	5.29E+00	5.77E+01	1.92E+01	7.84E+01	2.61E+01
(19-18)	FINAL	3.8639	-5.8292	0	1.8282	4.3137	0.3198	9.8487	8.6204	5.054	1.797	13.8	13.8	-20.3524	-12.9152	-10.2255	-14.4026	-40.7965	-28.4654	-0.0003057	2.00E+00	6.66E-01	1.62E+01	5.41E+00	5.65E+01	1.88E+01	7.51E+01	2.50E+01
(9-75)	FINAL	4.1387	-1.5271	0	1.2482	2.1214	4.0027	5.7778	3.3146	5.8423	4.2407	13.8	13.8	-14.7457	-9.3573	-8.4561	-11.9209	-35.5152	-23.1841	-0.0003059	1.94E+00	6.46E-01	1.60E+01	5.32E+00	5.76E+01	1.92E+01	7.79E+01	2.60E+01
(13-56)	FINAL	1.0733	-5.2114	0	2.6182	1.4653	3.3292	5.2811	3.5151	5.6556	2.8439	13.8	13.8	-16.5111	-6.164	-10.5611	-13.4925	-38.3895	-26.0584	-0.0003067	1.96E+00	6.52E-01	1.60E+01	5.32E+00	5.63E+01	1.88E+01	7.53E+01	2.51E+01
(11-50)	FINAL	5.1228	1.1034	0	2.041	1.2776	3.7887	2.8697	14.3793	3.9722	0.3362	13.8	13.8	-15.3863	-8.2617	-11.809	-16.0017	-35.2141	-22.883	-0.0003067	1.99E+00	6.63E-01	1.62E+01	5.39E+00	5.63E+01	1.87E+01	7.48E+01	2.49E+01
(5-32)	FINAL	1.9093	1.6835	0	2.045	4.0789	7.4647	3.7011	8.673	5.1547	0.7338	13.8	13.8	-10.577	-6.8843	-10.1023	-14.9707	-35.0005	-22.6694	-0.0003067	1.94E+00	6.46E-01	1.60E+01	5.32E+00	5.78E+01	1.92E+01	7.83E+01	2.61E+01
(15-5)	FINAL	3.0543	1.0857	0	3.8485	3.7579	5.3668	6.6599	5.0367	3.8751	0.03	13.8	13.8	-15.5328	-6.8105	-11.6964	-15.9716	-34.3524	-22.0213	-0.000307	1.99E+00	6.61E-01	1.62E+01	5.40E+00	5.73E+01	1.91E+01	7.66E+01	2.55E+01
(13-98)	FINAL	0.902	0.6768	0	3.5761	4.5537	2.9469	5.319	2.2061	6.0594	4.5196	13.8	13.8	-11.0944	-3.7076	-9.8814	-14.1076	-33.4662	-21.1351	-0.000307	1.98E+00	6.60E-01	1.62E+01	5.40E+00	5.74E+01	1.91E+01	7.69E+01	2.56E+01
(8-37)	FINAL	0.1649	0.1846	0	0.8509	5.6106	3.4797	5.7004	2.9893	9.753	4.8336	13.8	13.8	-14.4507	-2.5976	-13.1409	-12.7495	-33.6179	-21.2868	-0.0003077	1.96E+00	6.52E-01	1.61E+01	5.36E+00	5.80E+01	1.93E+01	7.83E+01	2.61E+01
(3-57)	FINAL	-19.6444	18.8118	0	0.8454	3.3633	13.536	3.9756	0.1459	12.9786	19.0099	3.105	3.1294	-29.2627	-9.3617	-66.3091	-55.0938	-71.7587	-45.725	-0.0003087	1.94E+00	6.47E-01	1.59E+01	5.30E+00	5.69E+01	1.89E+01	7.65E+01	2.55E+01
(4-28)	FINAL	3.2032	-8.419	0	2.8786	3.1404	2.3026	3.1974	0.2391	4.828	15.4036	13.8155	13.8155	-20.1455	-2.3296	-8.476	-3.8158	-34.2659	-21.9348	-0.0003088	1.97E+00	6.54E-01	1.61E+01	5.35E+00	5.71E+01	1.90E+01	7.67E+01	2.56E+01
(6-72)	FINAL	0.1029	1.309	0	2.18	2.2686	7.297	3.562	2.9745	5.0599	2.6056	13.8	13.8	-9.874	-4.6994	-10.2849	-14.5852	-35.8084	-23.4773	-0.0003088	1.97E+00	6.54E-01	1.61E+01	5.36E+00	5.74E+01	1.91E+01	7.72E+01	2.57E+01
(15-3)	FINAL	1.383	-0.593	0	1.454	2.9471	8.7152	4.838	0.8396	7.3339	7.9757	13.8	13.8	-16.0136	-2.8778	-14.7167	-11.62	-35.3683	-23.0372	-0.0003088	1.99E+00	6.62E-01	1.61E+01	5.38E+00	5.62E+01	1.87E+01	7.47E+01	2.49E+01
(14-69)	FINAL	3.1955	-2.15	0	0.7549	2.7424	5.8446	1.6593	10.0586	7.6289	3.0303	13.8	13.8	-16.9977	-7.5982	-12.6983	-11.4124	-36.7625	-24.4314	-0.0003097	1.96E+00	6.52E-01	1.61E+01	5.37E+00	5.82E+01	1.94E+01	7.88E+01	2.62E+01
(15-21)	FINAL	2.7588	-1.1364	0	0.5674	1.6019	1.7086	3.2501	3.2016	5.0847	2.1595	13.8	13.8	-10.6443	-5.3183	-5.3675	-14.2032	-34.9655	-22.6344	-0.0003098	1.95E+00	6.49E-01	1.59E+01	5.31E+00	5.64E+01	1.88E+01	7.57E+01	2.52E+01
(3-38)	FINAL	3.7945	-2.8804	0	1.8188	4.6816	5.0769	4.2676	14.505	3.2627	1.6065	13.8	13.8	-15.4323	-9.6296	-9.0861	-14.4776	-37.9035	-25.5724	-0.0003098	1.95E+00	6.48E-01	1.59E+01	5.30E+00	5.62E+01	1.87E+01	7.53E+01	2.51E+01
(3-48)	FINAL	8.327	3.065	0	0.3908	3.8905	10.1071	0.2951	1.2819	7.3384	0.8503	13.8	13.8	-16.7498	-10.7183	-8.7981	-14.5724	-33.7623	-21.4312	-0.0003099	1.95E+00	6.51E-01	1.59E+01	5.30E+00	5.59E+01	1.86E+01	7.46E+01	2.49E+01
(3-70)	FINAL	6.9908	-0.2039	0	1.8317	6.5753	4.3001	0.9261	0.4189	5.23	0.0939	13.8	13.8	-19.2804	-7.0485	-10.0561	-14.2094	-34.7961	-22.465	-0.0003106	1.99E+00	6.63E-01	1.63E+01	5.41E+00	5.73E+01	1.91E+01	7.67E+01	2.55E+01
(16-94)	FINAL	3.2426	2.2303	0	0.7196	1.5435	9.9714	5.024	5.3241	10.0092	2.6517	13.8	13.8	-13.8959	-4.7415	-12.9907	-13.446	-34.2324	-21.9013	-0.0003108	1.93E+00	6.42E-01	1.59E+01	5.31E+00	5.83E+01	1.94E+01	7.94E+01	2.64E+01
(9-70)	FINAL	2.1776	-2.8483	0	0.0606	4.3605	6.1919	3.5215	0.6388	6.1268	3.8185	13.8	13.8	-17.4471	-8.0103	-8.1912	-12.3019	-36.1164	-23.7853	-0.0003114	1.98E+00	6.59E-01	1.62E+01	5.38E+00	5.66E+01	1.89E+01	7.56E+01	2.52E+01
(4-39)	FINAL	3.5982	-7.6729	0	1.7139	2.3954	2.3026	5.6581	0.9984	5.2357	6.5919	13.8155	13.8155	-19.8762	-5.5191	-6.7446	-9.4322	-38.9623	-26.6312	-0.0003125	1.95E+00	6.51E-01	1.60E+01	5.33E+00	5.67E+01	1.90E+01	7.62E+01	2.55E+01
(4-22)	FINAL	-0.3996	-0.4789	0	0.5538	1.0638	5.5664	5.229	2.2697	9.032	11.4215	13.8	13.8	-12.9622	-1.8818	-10.6005	-14.6072	-34.3303	-21.9992	-0.0003127	1.93E+00	6.43E-01	1.58E+01	5.27E+00	5.66E+01	1.89E+01	7.63E+01	2.54E+01
(7-98)	FINAL	4.0728	-1.5829	0	1.5866	5.0903	5.2797	3.7386	3.419	4.3762	0.8194	13.8	13.8	-15.4713	-5.5172	-9.4971	-13.4763	-36.7067	-24.3756	-0.0003129	1.91E+00	6.35E-01	1.57E+01	5.23E+00	5.66E+01	1.88E+01	7.65E+01	2.55E+01
(4-74)	FINAL	0.0064	-1.5935	0	2.8894	3.7912	5.1068	3.653	11.3939	5.8348	2.3179	13.8	13.8	-10.3671	-3.4344	-8.1383	-13.8215	-35.9175	-23.5864	-0.0003133	1.90E+00	6.34E-01	1.57E+01	5.22E+00	5.68E+01	1.89E+01	7.71E+01	2.57E+01
(17-75)	FINAL	-0.4803	-1.1888	0	2.7977	5.9581	1.9193	4.3181	3.2459	7.905	0.8371	13.8	13.8	-13.5894	-1.6846	-10.4956	-15.2823	-35.6683	-23.3372	-0.0003135	1.98E+00	6.60E-01	1.62E+01	5.39E+00	5.72E+01	1.90E+01	7.65E+01	2.55E+01
(7-44)	FINAL	2.5196	-1.2939	0	0.8234	2.7858	2.768	5.4491	4.3596	4.2832	2.1154	13.8	13.8	-12.1145	-7.4398	-9.7932	-13.8196	-37.1719	-24.8408	-0.0003135	1.93E+00	6.44E-01	1.58E+01	5.26E+00	5.59E+01	1.86E+01	7.50E+01	2.50E+01
(3-68)	FINAL	8.4493	5.1058	0	2.1432	5.0709	8.4745	4.5836	0.6537	6.1767	8.8884	13.8155	13.8155	-21.9281	-6.0528	-17.1718	-12.7493	-27.7467	-15.4156	-0.0003136	1.93E+00	6.46E-01	1.59E+01	5.29E+00	5.70E+01	1.90E+01	7.68E+01	2.56E+01
(17-0)	FINAL	3.9818	-0.3451	0	2.181	2.2971	3.3719	5.1275	4.7327	5.1684	3.0395	13.8	13.8	-11.8081	-5.7635	-7.5809	-13.2548	-34.2283	-21.8972	-0.0003136	1.92E+00	6.40E-01	1.58E+01	5.25E+00	5.63E+01	1.88E+01	7.59E+01	2.53E+01
(16-99)	FINAL	0.2925	-3.1336	0	3.7996	5.5674	6.1156	5.2783	8.2448	4.0242	1.3264	13.8	13.8	-13.0393	-5.3873	-9.6918	-14.4092	-37.6389	-25.3078	-0.0003137	1.93E+00	6.40E-01	1.58E+01	5.27E+00	5.72E+01	1.90E+01	7.73E+01	2.58E+01
(14-9)	FINAL	0.5004	-0.7798	0	1.0421	5.2139	1.1456	4.5474	2.1008	8.3175	2.3159	13.8	13.8	-12.9504	-1.3767	-12.171	-14.1032	-34.8545	-22.5234	-0.0003142	1.99E+00	6.62E-01	1.62E+01	5.38E+00	5.64E+01	1.88E+01	7.51E+01	2.50E+01
(13-7)	FINAL	0.0368	-3.1503	0	1.1358	2.4661	4.5436	10.5297	4.9285	5.0872	2.7263	13.8	13.8	-9.9611	-4.9218	-6.8705	-13.586	-36.8346	-24.5035	-0.0003143	1.92E+00	6.39E-01	1.58E+01	5.27E+00	5.74E+01	1.91E+01	7.79E+01	2.60E+01
(4-20)	FINAL	6.0041	1.2542	0	4.6468	0.4718	2.3026	1.7342	6.5593	20.1788	1.0978	13.8155	13.8155	-14.5509	-9.8277	-12.3462	-12.7583	-31.8622	-19.5311	-0.0003144	1.93E+00	6.44E-01	1.59E+01	5.30E+00	5.72E+01	1.91E+01	7.72E+01	2.58E+01
(1-20)	FINAL	-2.8079	0.5459	0	5.3698	2.4005	10.7315	11.61	1.8517	1.3029	7.7512	13.8155	13.8155	-21.4532	-7.7869	-22.8055	-18.1619	-35.9076	-23.5765	-0.0003147	1.96E+00	6.53E-01	1.61E+01	5.37E+00	5.81E+01	1.94E+01	7.85E+01	2.62E+01
(5-59)	FINAL	5.6746	-0.3095	0	1.3568	6.0318	4.0322	10.3244	9.1384	5.3718	1.9996	13.8	13.8	-17.3251	-6.8348	-10.3994	-13.8484	-34.2985	-21.9674	-0.0003147	1.99E+00	6.61E-01	1.62E+01	5.38E+00	5.64E+01	1.88E+01	7.52E+01	2.50E+01
(5-7)	FINAL	5.3028	0.0112	0	2.4603	3.4578	7.1544	1.6083	5.27	3.621	0.9766	13.8	13.8	-14.7718	-8.9502	-10.0386	-14.1005	-36.3007	-23.9696	-0.0003157	1.98E+00	6.58E-01	1.62E+01	5.41E+00	5.84E+01	1.94E+01	7.88E+01	2.63E+01
(16-78)	FINAL	0.8604	-2.6944	0	0.4575	2.0138	5.682	3.1856	1.8504	6.8672	6.2195	13.8	13.8	-11.8449	-5.0849	-10.3349	-11.2523	-36.4554	-24.1243	-0.0003158	1.98E+00	6.60E-01	1.62E+01	5.40E+00	5.75E+01	1.91E+01	7.71E+01	2.57E+01
(1-50)	FINAL	-0.6772	-1.7572	0	3.5603	3.4698	2.0406	5.3292	6.7933	5.0011	0.1706	13.8	13.8	-12.8334	-4.7372	-10.3279	-14.4593	-37.354	-25.0229	-0.0003162	2.00E+00	6.65E-01	1.63E+01	5.42E+00	5.71E+01	1.90E+01	7.62E+01	2.54E+01
(17-2)	FINAL	3.2859	-1.3581	0	0.6435	1.5793	2.2716	7.1819	3.2779	5.2283	2.2346	13.8	13.8	-11.5616	-8.448	-6.9578	-14.1142	-34.9608	-22.6297	-0.000317	1.95E+00	6.49E-01	1.60E+01	5.32E+00	5.69E+01	1.89E+01	7.65E+01	2.55E+01
(11-19)	FINAL	3.6349	-0.527	0	2.9781	4.2369	3.2411	11.9611	4.1216	5.6872	3.3321	13.8	13.8	-14.3081	-7.4993	-9.516	-12.3777	-34.1593	-21.8282	-0.0003173	1.98E+00	6.58E-01	1.62E+01	5.38E+00	5.71E+01	1.90E+01	7.64E+01	2.55E+01
(2-4)	FINAL	-0.5858	-3.1894	0	4.1219	0.7179	2.7136	5.0807	2.9138	4.2987	0.3994	13.8	13.8	-15.2459	-7.9204	-12.5779	-15.5941	-39.3706	-27.0395	-0.0003182	1.90E+00	6.31E-01	1.57E+01	5.22E+00	5.72E+01	1.91E+01	7.79E+01	2.59E+01
(9-39)	FINAL	-0.1868	-1.2687	0	3.3472	4.2794	3.0121	3.5747	9.0614	3.8022	0.4826	13.8	13.8	-11.3449	-5.1607	-10.2081	-14.7534	-37.4674	-25.1363	-0.0003183	1.90E+00	6.31E-01	1.57E+01	5.21E+00	5.71E+01	1.90E+01	7.76E+01	2.58E+01
(13-72)	FINAL	5.1763	-0.136	0	2.266	2.7049	6.067	6.5114	6.9355	5.5332	3.5938	13.8	13.8	-14.025	-6.7386	-10.0934	-12.0709	-34.2148	-21.8837	-0.0003183	1.93E+00	6.41E-01	1.58E+01	5.25E+00	5.61E+01	1.87E+01	7.55E+01	2.51E+01
(14-4)	FINAL	-1.3283	-0.8018	0	4.1294	4.2453	2.8929	5.431	2.2866	7.0482	2.9566	13.8	13.8	-10.8837	-3.2126	-11.7148	-14.8078	-35.1668	-22.8357	-0.0003184	1.96E+00	6.52E-01	1.61E+01	5.36E+00	5.80E+01	1.93E+01	7.83E+01	2.61E+01
(15-2)	FINAL	-0.6243	-0.1913	0	2.8014	5.6452	0.6213	5.4873	3.7938	6.262	1.3788	13.8	13.8	-11.4701	-3.9236	-11.3102	-14.3062	-35.0892	-22.7581	-0.0003186	1.97E+00	6.54E-01	1.62E+01	5.38E+00	5.82E+01	1.94E+01	7.86E+01	2.62E+01
(8-59)	FINAL	8.5569	2.8937	0	0.4206	1.7857	8.0052	1.693	3.5184	5.4336	1.9578	13.8	13.8	-13.8789	-9.3099	-7.0694	-14.3778	-30.4904	-18.1593	-0.0003193	1.92E+00	6.39E-01	1.58E+01	5.26E+00	5.70E+01	1.90E+01	7.71E+01	2.57E+01
(3-90)	FINAL	0.9987	-2.4488	0	2.2576	3.7354	7.269	2.6631	4.7178	6.1685	2.889	13.8	13.8	-11.9975	-3.4854	-9.8045	-12.9469	-36.6198	-24.2887	-0.0003194	2.00E+00	6.67E-01	1.64E+01	5.45E+00	5.78E+01	1.92E+01	7.73E+01	2.58E+01
(5-61)	FINAL	5.806	-0.1993	0	4.5574	2.203	7.8022	3.9005	1.6633	5.8934	3.0481	13.8	13.8	-17.0141	-4.818	-11.6241	-12.5747	-33.5019	-21.1708	-0.0003197	1.99E+00	6.62E-01	1.62E+01	5.40E+00	5.69E+01	1.90E+01	7.60E+01	2.53E+01
(13-31)	FINAL	2.2798	-1.0555	0	0.1474	5.4069	2.0272	4.338	3.5018	4.3237	1.8152	13.8	13.8	-13.1917	-4.3484	-6.7459	-13.1783	-35.6052	-23.2741	-0.0003201	1.94E+00	6.46E-01	1.59E+01	5.29E+00	5.63E+01	1.88E+01	7.56E+01	2.52E+01
(18-99)	FINAL	4.7163	1.6755	0	1.8786	2.9577	5.9696	4.2409	4.6272	4.6131	1.0344	13.8	13.8	-13.2917	-5.0616	-9.0233	-15.2803	-32.7199	-20.3888	-0.0003202	1.94E+00	6.46E-01	1.60E+01	5.31E+00	5.74E+01	1.91E+01	7.75E+01	2.58E+01
(6-16)	FINAL	0.7879	-0.5749	0	3.519	2.8941	5.2087	9.4848	1.0318	5.3677	2.012	13.8	13.8	-15.0716	-0.8276	-12.3304	-13.6439	-35.0046	-22.6735	-0.0003208	1.92E+00	6.41E-01	1.59E+01	5.29E+00	5.81E+01	1.94E+01	7.92E+01	2.64E+01
(19-49)	FINAL	0.9163	-1.1771	0	4.1753	4.5092	4.5013	5.4822	0.4095	5.7662	6.9771	13.8	13.8	-13.2691	-6.0157	-11.3438	-13.3123	-35.2618	-22.9307	-0.0003211	1.93E+00	6.42E-01	1.59E+01	5.30E+00	5.79E+01	1.93E+01	7.87E+01	2.62E+01
(1-69)	FINAL	5.6333	1.7534	0	0.6535	0.1884	1.5672	7.4549	5.8997	4.5306	1.0966	13.8	13.8	-11.6965	-7.7697	-9.5248	-15.2092	-33.3697	-21.0386	-0.0003213	1.93E+00	6.43E-01	1.59E+01	5.31E+00	5.80E+01	1.93E+01	7.88E+01	2.62E+01
(9-79)	FINAL	2.8336	0.6705	0	3.2341	0.2591	8.9892	3.7466	5.7056	7.0017	1.4798	13.8	13.8	-12.1594	-4.6191	-12.6352	-14.3909	-34.2609	-21.9298	-0.0003213	1.91E+00	6.35E-01	1.58E+01	5.25E+00	5.77E+01	1.92E+01	7.86E+01	2.62E+01
(2-22)	FINAL	5.3501	0.1921	0	0.7488	2.7872	6.4309	4.8202	11.3727	4.887	0.6264	13.8	13.8	-15.3597	-10.7417	-9.8404	-13.6093	-37.0671	-24.736	-0.0003214	1.92E+00	6.39E-01	1.58E+01	5.27E+00	5.76E+01	1.92E+01	7.83E+01	2.61E+01
(9-20)	FINAL	4.8341	-1.0594	0	0.6015	2.6319	9.6827	6.797	5.8425	5.6873	4.9213	13.8	13.8	-14.4878	-7.1669	-7.3407	-11.2782	-34.3114	-21.9803	-0.0003217	1.97E+00	6.55E-01	1.60E+01	5.34E+00	5.62E+01	1.87E+01	7.51E+01	2.50E+01
(7-24)	FINAL	1.4432	0.612	0	2.2206	2.9911	3.6495	3.7609	1.0633	9.3792	0.9789	13.8	13.8	-11.5284	-4.3502	-10.6876	-15.8496	-34.7323	-22.4012	-0.0003222	1.98E+00	6.60E-01	1.63E+01	5.42E+00	5.83E+01	1.94E+01	7.86E+01	2.62E+01
(14-49)	FINAL	2.8685	-2.2964	0	2.4157	2.5401	7.8918	1.3144	10.4433	5.5129	2.1048	13.8	13.8	-14.8213	-8.3272	-9.3601	-12.3737	-37.5684	-25.2373	-0.0003225	2.00E+00	6.68E-01	1.63E+01	5.44E+00	5.72E+01	1.91E+01	7.63E+01	2.54E+01
(12-16)	FINAL	4.8486	2.7561	0	2.2426	4.162	2.6672	4.1562	8.8348	9.7302	1.9599	13.8	13.8	-15.6425	-3.5123	-13.4009	-13.5054	-32.6174	-20.2863	-0.000323	1.91E+00	6.36E-01	1.57E+01	5.22E+00	5.62E+01	1.87E+01	7.57E+01	2.52E+01
(8-98)	FINAL	5.6995	-2.7286	0	0.1556	6.888	0.3262	6.4876	1.6356	5.5097	1.9182	13.8	13.8	-20.0143	-9.4546	-9.8259	-13.6217	-36.0196	-23.6885	-0.0003231	1.95E+00	6.47E-01	1.60E+01	5.33E+00	5.79E+01	1.93E+01	7.85E+01	2.61E+01
(18-23)	FINAL	1.3594	0.9839	0	3.5711	3.8165	3.7787	4.209	6.172	10.2263	0.6011	13.8	13.8	-11.6081	-6.5746	-9.7426	-15.4757	-34.2322	-21.9011	-0.0003237	1.95E+00	6.47E-01	1.60E+01	5.32E+00	5.75E+01	1.91E+01	7.77E+01	2.59E+01
(7-6)	FINAL	3.7401	1.0229	0	0.6562	1.3385	3.3832	5.463	5.7235	4.0525	3.543	13.8	13.8	-11.5571	-5.6784	-7.4893	-12.2771	-34.4833	-22.1522	-0.0003247	1.96E+00	6.51E-01	1.61E+01	5.36E+00	5.81E+01	1.93E+01	7.86E+01	2.62E+01
(2-69)	FINAL	0.2994	-2.229	0	2.8493	1.1281	4.2135	3.5077	0.6766	8.6968	3.6203	13.8	13.8	-17.3724	-5.8718	-14.597	-14.0695	-35.9067	-23.5756	-0.0003254	1.97E+00	6.56E-01	1.60E+01	5.34E+00	5.62E+01	1.87E+01	7.49E+01	2.50E+01
(15-35)	FINAL	1.3418	-1.9186	0	1.3641	6.5337	4.5906	5.097	1.3285	4.4309	1.0853	13.8	13.8	-13.9837	-3.3121	-8.8398	-14.9427	-36.2878	-23.9567	-0.0003255	1.95E+00	6.49E-01	1.59E+01	5.31E+00	5.65E+01	1.88E+01	7.58E+01	2.52E+01
(7-69)	FINAL	1.3473	-3.2041	0	0.8663	5.6475	4.3203	3.5914	4.6265	5.8803	2.5334	13.8	13.8	-15.6214	-7.6763	-10.0185	-12.8846	-37.0525	-24.7214	-0.0003259	1.98E+00	6.58E-01	1.61E+01	5.36E+00	5.63E+01	1.87E+01	7.50E+01	2.50E+01
(19-22)	FINAL	4.1908	-1.6542	0	2.3322	2.1901	0.5947	5.023	5.3673	5.69	3.568	13.8	13.8	-15.038	-7.9526	-8.7868	-12.6194	-35.6627	-23.3316	-0.000326	2.00E+00	6.65E-01	1.62E+01	5.40E+00	5.65E+01	1.88E+01	7.51E+01	2.50E+01
(16-83)	FINAL	-1.9564	-2.2346	0	1.7658	5.233	2.6983	5.1446	0.8736	3.6253	3.177	13.8	13.8	-9.9943	-4.2573	-8.3993	-15.5229	-37.1498	-24.8187	-0.0003264	1.98E+00	6.58E-01	1.62E+01	5.38E+00	5.70E+01	1.90E+01	7.63E+01	2.54E+01
(9-21)	FINAL	0.2177	-0.1271	0	0.8241	1.9875	8.2187	4.7259	4.6749	5.6897	3.6374	13.8	13.8	-10.173	-1.3053	-7.2003	-12.6555	-34.7848	-22.4537	-0.0003264	1.92E+00	6.39E-01	1.57E+01	5.24E+00	5.61E+01	1.87E+01	7.55E+01	2.52E+01
(6-62)	FINAL	0.458	-1.995	0	0.5168	3.2017	6.2429	7.7816	0.632	5.7401	7.422	13.8	13.8	-15.0407	-6.3284	-9.1008	-12.9161	-36.7833	-24.4522	-0.0003265	1.95E+00	6.49E-01	1.61E+01	5.35E+00	5.83E+01	1.94E+01	7.90E+01	2.63E+01
(3-54)	FINAL	-19.8225	18.0765	0	0.0929	3.9624	14.8527	3.8461	0.1228	14.8387	18.3572	6.2926	1.9656	-33.5742	-9.8731	-67.9139	-54.6712	-70.8191	-43.79	-0.0003265	1.96E+00	6.52E-01	1.60E+01	5.32E+00	5.60E+01	1.87E+01	7.48E+01	2.49E+01
(3-36)	FINAL	3.2286	-0.5035	0	3.5504	3.0574	4.6654	0.839	8.0134	7.1684	0.2811	13.8	13.8	-14.7038	-9.3956	-10.801	-15.9485	-36.017	-23.6859	-0.000327	1.96E+00	6.53E-01	1.61E+01	5.38E+00	5.84E+01	1.94E+01	7.90E+01	2.63E+01
(17-18)	FINAL	0.0386	-2.0792	0	3.4845	3.7456	9.6111	7.2198	0.2185	4.8081	3.066	13.8	13.8	-12.2736	-5.0154	-9.0859	-13.0603	-36.5074	-24.1763	-0.0003271	1.99E+00	6.63E-01	1.62E+01	5.41E+00	5.70E+01	1.90E+01	7.61E+01	2.54E+01
(19-57)	FINAL	3.6248	2.3729	0	1.7746	3.7524	2.8787	5.1374	4.1034	2.537	0.2269	13.8	13.8	-11.9833	-5.4934	-8.3648	-15.0858	-34.3504	-22.0193	-0.0003274	1.99E+00	6.62E-01	1.63E+01	5.42E+00	5.77E+01	1.92E+01	7.75E+01	2.58E+01
(18-32)	FINAL	3.0884	-0.2623	0	1.6595	1.3757	4.0276	13.37	7.0161	5.8066	3.2519	13.8	13.8	-13.0481	-5.2208	-12.4694	-12.8949	-33.9067	-21.5756	-0.0003275	1.96E+00	6.52E-01	1.61E+01	5.36E+00	5.78E+01	1.93E+01	7.81E+01	2.60E+01
(12-60)	FINAL	2.3087	2.1408	0	2.45	5.6353	7.7125	4.2882	0.8745	7.0858	1.5533	13.8	13.8	-11.2762	-6.1338	-11.3414	-15.0886	-33.5723	-21.2412	-0.0003282	1.97E+00	6.57E-01	1.62E+01	5.38E+00	5.76E+01	1.92E+01	7.75E+01	2.58E+01
(5-19)	FINAL	2.646	-2.9287	0	0.6679	5.9031	4.4366	5.1286	4.7173	5.7281	2.368	13.8	13.8	-18.1596	-8.87	-11.4968	-13.3694	-36.6614	-24.3303	-0.0003288	1.91E+00	6.34E-01	1.57E+01	5.24E+00	5.74E+01	1.91E+01	7.81E+01	2.60E+01
(3-32)	FINAL	-0.1145	3.8955	0	2.8675	0.7649	2.3026	4.9	10.2527	2.1326	12.2914	13.8155	13.8155	-9.2429	-0.0449	-13.7051	-10.0264	-28.9341	-16.603	-0.0003288	1.97E+00	6.57E-01	1.61E+01	5.36E+00	5.66E+01	1.89E+01	7.56E+01	2.52E+01
(8-24)	FINAL	0.3447	-0.3516	0	2.5621	4.5428	0.2043	3.0631	0.8343	6.2604	7.3439	13.8	13.8	-10.8613	-5.7456	-9.8892	-14.1695	-36.1951	-23.864	-0.0003289	1.99E+00	6.63E-01	1.63E+01	5.42E+00	5.78E+01	1.93E+01	7.76E+01	2.58E+01
(6-10)	FINAL	1.3613	0.3757	0	3.5282	3.6056	3.5884	4.1857	3.2835	6.2796	0.8799	13.8	13.8	-13.9168	-6.7982	-13.6034	-15.3975	-34.6028	-22.2717	-0.0003292	1.94E+00	6.44E-01	1.60E+01	5.31E+00	5.80E+01	1.93E+01	7.87E+01	2.62E+01
(17-87)	FINAL	3.572	-1.0835	0	0.6777	5.8045	4.6033	4.8895	8.4042	5.139	2.0558	13.8	13.8	-14.8271	-9.9228	-8.2949	-13.4601	-35.3042	-22.9731	-0.0003295	1.94E+00	6.46E-01	1.59E+01	5.30E+00	5.69E+01	1.89E+01	7.66E+01	2.55E+01
(10-94)	FINAL	4.3655	-2.3185	0	0.0549	1.3973	5.5013	1.662	2.2283	3.7543	2.5376	13.8	13.8	-13.2817	-12.0381	-6.5666	-13.7642	-37.7381	-25.407	-0.0003296	1.94E+00	6.44E-01	1.59E+01	5.29E+00	5.72E+01	1.90E+01	7.72E+01	2.57E+01
(9-25)	FINAL	1.6203	-3.109	0	0.7086	4.7268	0.4931	4.4337	0.334	5.4129	2.2795	13.8	13.8	-16.2594	-6.1453	-9.9395	-14.0617	-36.8637	-24.5326	-0.0003297	1.95E+00	6.49E-01	1.61E+01	5.35E+00	5.83E+01	1.94E+01	7.90E+01	2.63E+01
(5-58)	FINAL	1.3846	-0.0737	0	3.564	2.5031	3.3398	4.6312	2.1247	5.5968	2.0637	13.8	13.8	-11.2873	-5.4741	-10.7001	-14.3388	-35.218	-22.8869	-0.0003299	1.91E+00	6.35E-01	1.57E+01	5.22E+00	5.62E+01	1.87E+01	7.58E+01	2.52E+01
(12-96)	FINAL	0.979	2.6919	0	0.7135	1.327	5.3234	3.8822	3.1635	5.4992	3.9006	13.8	13.8	-10.1031	-3.5716	-9.8657	-14.325	-35.0288	-22.6977	-0.0003299	1.95E+00	6.50E-01	1.60E+01	5.31E+00	5.65E+01	1.88E+01	7.57E+01	2.52E+01
(13-83)	FINAL	5.4678	-0.3119	0	0.9392	1.3324	9.9321	7.1485	3.4012	5.8444	3.939	13.8	13.8	-14.3598	-8.3151	-9.2151	-12.2647	-34.7172	-22.3861	-0.0003301	1.96E+00	6.51E-01	1.61E+01	5.37E+00	5.84E+01	1.95E+01	7.92E+01	2.64E+01
(8-60)	FINAL	3.9284	2.32	0	0.8675	1.2084	0.6709	5.5652	10.3208	4.5329	2.5955	13.8	13.8	-10.7966	-5.1035	-8.3477	-13.4337	-34.1911	-21.86	-0.0003303	2.00E+00	6.67E-01	1.63E+01	5.42E+00	5.67E+01	1.89E+01	7.54E+01	2.51E+01
(18-53)	FINAL	1.5541	0.4488	0	0.8841	5.3341	6.9921	6.0904	0.6375	5.4142	9.2541	13.8	13.8	-12.1231	-1.1451	-7.9477	-12.6782	-33.53	-21.1989	-0.0003304	1.98E+00	6.58E-01	1.62E+01	5.37E+00	5.70E+01	1.90E+01	7.63E+01	2.54E+01
(12-71)	FINAL	4.5201	3.9699	0	1.4947	4.035	2.2694	5.6895	2.8938	5.6452	1.9989	13.8	13.8	-13.7702	-4.1427	-12.6055	-14.1245	-32.0855	-19.7544	-0.0003308	2.00E+00	6.66E-01	1.63E+01	5.42E+00	5.69E+01	1.90E+01	7.59E+01	2.53E+01
(17-72)	FINAL	1.3639	-3.4125	0	2.4893	3.957	5.5918	4.1629	5.6265	4.3903	2.3598	13.8	13.8	-13.0178	-7.6109	-9.1019	-13.7019	-37.8595	-25.5284	-0.0003309	1.91E+00	6.36E-01	1.57E+01	5.23E+00	5.66E+01	1.88E+01	7.64E+01	2.55E+01
(4-51)	FINAL	4.4982	-0.2258	0	1.3409	2.2768	2.3026	1.4508	1.1451	14.6431	21.3493	13.8155	13.8155	-12.4257	-7.0843	-6.5498	-11.0684	-32.7171	-20.386	-0.0003309	1.95E+00	6.47E-01	1.60E+01	5.32E+00	5.70E+01	1.90E+01	7.68E+01	2.56E+01
(9-93)	FINAL	1.4809	-0.076	0	1.2778	4.0704	8.0865	3.627	6.3198	3.272	0.9617	13.8	13.8	-11.7979	-3.42	-7.5535	-14.4093	-36.1192	-23.7881	-0.0003317	2.00E+00	6.64E-01	1.63E+01	5.44E+00	5.81E+01	1.94E+01	7.81E+01	2.60E+01
(3-59)	FINAL	1.9367	-2.289	0	1.3189	3.8899	3.5442	1.254	5.9068	5.3321	1.7442	13.8	13.8	-14.0102	-9.0574	-7.4097	-13.0882	-37.4703	-25.1392	-0.000332	1.93E+00	6.41E-01	1.59E+01	5.27E+00	5.72E+01	1.91E+01	7.75E+01	2.58E+01
(15-51)	FINAL	-0.7101	-3.9818	0	2.0444	1.6584	6.2889	3.0079	0.1976	6.1	2.3752	13.8	13.8	-14.1582	-9.2703	-11.0662	-14.4419	-38.5608	-26.2297	-0.0003321	1.96E+00	6.51E-01	1.61E+01	5.34E+00	5.74E+01	1.91E+01	7.73E+01	2.57E+01
(7-46)	FINAL	3.9115	0.3553	0	1.6784	3.7311	3.8175	5.1671	7.4663	5.8724	3.1755	13.8	13.8	-14.7598	-7.118	-9.6409	-12.8292	-33.9137	-21.5826	-0.0003322	1.99E+00	6.63E-01	1.62E+01	5.39E+00	5.65E+01	1.88E+01	7.51E+01	2.50E+01
(1-7)	FINAL	4.6228	-5.575	0	1.4432	3.3278	7.87	7.6305	7.0578	6.1159	8.2328	13.8155	13.8155	-20.6532	-5.9182	-10.3948	-7.6023	-35.5343	-23.2032	-0.0003322	1.95E+00	6.47E-01	1.60E+01	5.32E+00	5.72E+01	1.91E+01	7.71E+01	2.57E+01
(11-11)	FINAL	6.18	1.2607	0	2.8442	5.7056	5.6313	3.7474	2.8653	4.1352	0.5908	13.8	13.8	-15.8316	-9.8265	-11.2278	-15.5582	-33.5759	-21.2448	-0.0003324	1.95E+00	6.50E-01	1.60E+01	5.31E+00	5.65E+01	1.88E+01	7.57E+01	2.52E+01
(1-42)	FINAL	4.9502	0.3581	0	2.249	5.0301	7.1383	9.1555	9.6611	4.6806	2.0919	13.8	13.8	-13.7684	-4.6639	-9.8469	-13.2697	-33.8606	-21.5295	-0.0003328	1.98E+00	6.57E-01	1.62E+01	5.38E+00	5.77E+01	1.92E+01	7.76E+01	2.58E+01
(7-20)	FINAL	3.8978	-2.9696	0	2.6531	4.7742	2.978	3.6001	1.4505	5.8128	2.1574	13.8	13.8	-18.3376	-7.3327	-12.9486	-12.9675	-36.7	-24.3689	-0.000333	1.99E+00	6.63E-01	1.63E+01	5.43E+00	5.78E+01	1.93E+01	7.76E+01	2.59E+01
(17-84)	FINAL	1.6716	-2.7333	0	1.2375	1.0139	3.7586	2.5743	6.5697	5.2456	6.4172	13.8	13.8	-11.4553	-0.7167	-7.6366	-9.7999	-34.7437	-22.4126	-0.0003339	1.94E+00	6.45E-01	1.60E+01	5.31E+00	5.76E+01	1.92E+01	7.80E+01	2.60E+01
(18-58)	FINAL	2.6083	-1.0918	0	0.845	1.7835	1.208	5.5244	5.6228	5.1186	1.3262	13.8	13.8	-15.3423	-8.1628	-8.7017	-14.2933	-37.3589	-25.0278	-0.0003342	1.95E+00	6.51E-01	1.61E+01	5.36E+00	5.84E+01	1.94E+01	7.92E+01	2.64E+01
(18-45)	FINAL	4.2166	0.2542	0	2.3002	3.7746	0.6357	10.824	13.5552	5.7684	1.5086	13.8	13.8	-16.5576	-2.8119	-11.309	-12.9153	-34.8357	-22.5046	-0.0003345	2.01E+00	6.70E-01	1.64E+01	5.46E+00	5.77E+01	1.92E+01	7.71E+01	2.57E+01
(6-11)	FINAL	1.313	0.3813	0	3.6649	3.2029	1.7727	4.9716	0.6679	5.2551	4.484	13.8	13.8	-12.1118	-5.2644	-11.6429	-14.9026	-35.3287	-22.9976	-0.000335	1.90E+00	6.32E-01	1.56E+01	5.20E+00	5.64E+01	1.88E+01	7.64E+01	2.55E+01
(5-5)	FINAL	5.1276	-2.1487	0	1.698	1.3557	4.1353	1.097	15.3982	5.4628	2.8547	13.8	13.8	-15.4346	-8.6348	-7.8271	-13.4266	-36.5991	-24.268	-0.0003356	2.01E+00	6.70E-01	1.64E+01	5.46E+00	5.77E+01	1.92E+01	7.70E+01	2.57E+01
(1-10)	FINAL	3.6235	1.6537	0	0.1673	3.381	6.6629	2.5282	10.5218	7.3557	0.1375	13.8	13.8	-14.2098	-8.4194	-10.2388	-16.0772	-35.3067	-22.9756	-0.0003359	1.95E+00	6.49E-01	1.61E+01	5.36E+00	5.85E+01	1.95E+01	7.95E+01	2.65E+01
(17-82)	FINAL	0.0191	-1.7215	0	0.5597	1.3574	5.7142	4.0125	10.352	7.4319	1.6951	13.8	13.8	-13.5781	-2.4626	-8.854	-14.5958	-36.1358	-23.8047	-0.0003371	1.89E+00	6.31E-01	1.56E+01	5.20E+00	5.69E+01	1.89E+01	7.73E+01	2.57E+01
(14-61)	FINAL	-0.0384	-1.0382	0	3.8422	0.6075	4.232	4.2372	0.1202	15.3906	1.7533	13.8	13.8	-15.0331	-4.3894	-13.0657	-15.1061	-36.707	-24.3759	-0.0003372	1.90E+00	6.33E-01	1.57E+01	5.24E+00	5.78E+01	1.92E+01	7.88E+01	2.63E+01
(10-20)	FINAL	-0.9994	0.7459	0	3.1049	0.5351	6.4219	5.204	1.366	9.5573	4.945	13.8	13.8	-9.1694	-1.768	-12.01	-16.1584	-36.0311	-23.7	-0.0003375	1.97E+00	6.56E-01	1.62E+01	5.40E+00	5.85E+01	1.95E+01	7.92E+01	2.64E+01
(15-1)	FINAL	7.0481	-0.6787	0	2.7407	4.5891	10.5624	4.687	3.4167	3.8205	2.2088	13.8	13.8	-16.9817	-9.4308	-8.5724	-13.3156	-35.2929	-22.9618	-0.0003376	1.99E+00	6.61E-01	1.63E+01	5.41E+00	5.79E+01	1.93E+01	7.79E+01	2.59E+01
(5-78)	FINAL	7.4614	2.59	0	1.2781	1.1751	9.0868	9.6494	8.5825	5.6678	3.0504	13.8	13.8	-14.3052	-3.3525	-10.4122	-12.8666	-33.2181	-20.887	-0.0003377	1.95E+00	6.51E-01	1.61E+01	5.37E+00	5.85E+01	1.95E+01	7.95E+01	2.65E+01
(16-2)	FINAL	4.6759	0.1541	0	0.4092	2.0653	1.416	2.3309	2.4604	6.8331	3.692	13.8	13.8	-12.5523	-7.3955	-9.4036	-12.6085	-34.0333	-21.7022	-0.0003379	1.91E+00	6.34E-01	1.57E+01	5.22E+00	5.66E+01	1.89E+01	7.66E+01	2.55E+01
(20-64)	FINAL	6.3899	3.4012	0	1.2601	2.264	7.6491	1.1361	4.195	10.0741	0.9079	13.8	13.8	-13.2719	-7.6028	-7.9551	-14.792	-33.4772	-21.1461	-0.0003386	1.99E+00	6.61E-01	1.62E+01	5.39E+00	5.68E+01	1.89E+01	7.59E+01	2.53E+01
(16-8)	FINAL	-0.2202	-0.7818	0	0.8851	2.5911	8.2854	4.5398	2.1187	5.1829	3.9083	13.8	13.8	-8.8606	-5.0867	-9.1631	-14.3776	-36.4857	-24.1546	-0.0003392	1.90E+00	6.32E-01	1.56E+01	5.21E+00	5.64E+01	1.88E+01	7.64E+01	2.54E+01
(1-4)	FINAL	4.4794	0.4569	0	0.1615	3.129	3.3856	2.9437	2.462	4.5348	2.4067	13.8	13.8	-13.4793	-3.9823	-8.3894	-11.5232	-34.655	-22.3239	-0.0003392	1.90E+00	6.33E-01	1.57E+01	5.23E+00	5.74E+01	1.91E+01	7.82E+01	2.61E+01
(13-87)	FINAL	-1.0075	-1.5421	0	1.4121	5.2757	8.5237	5.3663	8.7809	7.4638	0.5315	13.8	13.8	-14.733	-5.7818	-11.9083	-13.594	-36.6319	-24.3008	-0.0003393	1.94E+00	6.46E-01	1.59E+01	5.29E+00	5.67E+01	1.89E+01	7.62E+01	2.54E+01
(1-62)	FINAL	-1.7133	-2.1206	0	3.3297	2.1823	0.6129	5.0903	1.7211	7.0214	3.5848	13.8	13.8	-14.3214	-4.1855	-12.2152	-14.5976	-36.5983	-24.2672	-0.0003394	1.95E+00	6.47E-01	1.60E+01	5.34E+00	5.83E+01	1.94E+01	7.91E+01	2.63E+01
(4-72)	FINAL	1.333	-3.5225	0	2.591	2.159	0.0886	1.6008	2.9293	6.7404	2.4047	13.8	13.8	-15.1786	-8.2621	-10.0405	-13.9171	-36.6295	-24.2984	-0.0003398	1.96E+00	6.53E-01	1.61E+01	5.35E+00	5.75E+01	1.92E+01	7.75E+01	2.58E+01
(1-70)	FINAL	2.9519	-2.4015	0	1.9029	5.7247	6.9207	1.1445	9.7157	5.9821	0.3847	13.8	13.8	-19.3121	-9.4153	-10.4841	-14.3591	-37.2091	-24.878	-0.0003401	1.93E+00	6.43E-01	1.58E+01	5.27E+00	5.64E+01	1.88E+01	7.58E+01	2.52E+01
(17-94)	FINAL	-0.3763	-3.3019	0	4.6168	1.844	9.1028	6.8106	2.7832	4.9302	2.4805	13.8	13.8	-12.3376	-3.0268	-9.8055	-12.8115	-37.0747	-24.7436	-0.0003402	1.98E+00	6.58E-01	1.62E+01	5.38E+00	5.69E+01	1.90E+01	7.62E+01	2.54E+01
(8-47)	FINAL	2.2906	0.4875	0	2.3229	1.4557	3.7972	3.4461	3.866	10.4324	3.8378	13.8	13.8	-10.659	-5.4133	-8.5964	-12.3636	-34.1924	-21.8613	-0.0003411	1.96E+00	6.51E-01	1.60E+01	5.33E+00	5.69E+01	1.90E+01	7.64E+01	2.54E+01
(3-64)	FINAL	1.8591	3.0705	0	0.2732	4.8669	7.8514	6.3644	4.677	4.6469	2.2883	13.8	13.8	-11.4493	-2.6607	-10.4212	-13.6717	-32.2524	-19.9213	-0.0003413	1.95E+00	6.48E-01	1.59E+01	5.31E+00	5.65E+01	1.88E+01	7.58E+01	2.53E+01
(7-54)	FINAL	3.0165	-0.9023	0	0.2866	5.2814	9.6195	7.1562	0.7256	5.7048	3.9261	13.8	13.8	-13.8407	-4.5307	-9.4447	-12.5059	-34.0522	-21.7211	-0.0003416	1.97E+00	6.55E-01	1.62E+01	5.39E+00	5.80E+01	1.93E+01	7.83E+01	2.61E+01
(16-89)	FINAL	6.2869	0.7871	0	2.2003	4.5242	5.3249	3.9676	8.4198	5.7978	2.6556	13.8	13.8	-16.6164	-7.4835	-10.2654	-12.7847	-33.5843	-21.2532	-0.0003419	2.00E+00	6.65E-01	1.63E+01	5.45E+00	5.81E+01	1.94E+01	7.80E+01	2.60E+01
(6-8)	FINAL	2.2687	-0.4051	0	3.368	4.6133	8.7872	6.3703	2.6822	4.6901	2.6132	13.8	13.8	-12.0932	-3.8982	-8.6529	-13.1521	-34.4047	-22.0736	-0.0003421	1.92E+00	6.38E-01	1.58E+01	5.25E+00	5.70E+01	1.90E+01	7.71E+01	2.57E+01
(8-20)	FINAL	1.9123	-4.9962	0	4.2026	4.546	3.1384	14.2525	10.5447	3.1807	0.06	13.8	13.8	-17.8159	-4.3259	-9.5285	-16.0217	-40.2724	-27.9413	-0.0003423	1.97E+00	6.57E-01	1.61E+01	5.36E+00	5.67E+01	1.89E+01	7.58E+01	2.52E+01
(16-60)	FINAL	2.742	-1.1748	0	3.7187	3.9861	6.5182	4.4486	4.5176	5.0645	1.8963	13.8	13.8	-14.0417	-5.3343	-9.4491	-13.5771	-35.7896	-23.4585	-0.0003425	2.01E+00	6.69E-01	1.64E+01	5.45E+00	5.72E+01	1.91E+01	7.63E+01	2.54E+01
(13-96)	FINAL	2.22	1.9995	0	1.1353	3.4837	6.3031	4.2403	0.7647	6.3924	8.303	13.8	13.8	-12.1153	-8.1102	-10.9969	-15.9889	-34.5621	-22.231	-0.0003427	1.99E+00	6.62E-01	1.62E+01	5.39E+00	5.67E+01	1.89E+01	7.56E+01	2.52E+01
(4-81)	FINAL	2.0903	5.6195	0	0.2315	1.5466	7.791	4.8191	1.0662	5.7008	5.369	13.8	13.8	-10.6251	-5.0909	-13.4592	-17.3688	-36.2689	-23.9378	-0.0003443	1.94E+00	6.48E-01	1.60E+01	5.35E+00	5.85E+01	1.95E+01	7.94E+01	2.65E+01
(14-65)	FINAL	0.7414	-0.2144	0	2.5694	3.4024	2.5123	3.4915	3.0058	3.4115	0.1192	13.8	13.8	-10.2859	-6.9785	-9.0221	-16.2415	-36.0946	-23.7635	-0.0003458	1.98E+00	6.59E-01	1.61E+01	5.36E+00	5.63E+01	1.88E+01	7.51E+01	2.50E+01
(7-71)	FINAL	3.1302	-1.4166	0	0.8358	6.2871	6.5292	0.2238	4.9693	10.6058	1.1592	13.8	13.8	-14.8145	-7.8766	-6.7949	-14.6468	-35.9164	-23.5853	-0.000346	2.00E+00	6.65E-01	1.63E+01	5.43E+00	5.75E+01	1.91E+01	7.69E+01	2.56E+01
(11-44)	FINAL	6.1632	-1.0479	0	3.6164	1.6904	3.2159	8.0634	0.6635	5.07	1.8453	13.8	13.8	-16.072	-5.289	-10.8525	-14.1543	-35.4646	-23.1335	-0.0003462	1.95E+00	6.48E-01	1.61E+01	5.35E+00	5.84E+01	1.95E+01	7.94E+01	2.64E+01
(15-87)	FINAL	2.5696	1.1855	0	2.9983	4.6862	4.0363	5.7735	1.8684	4.8849	2.5377	13.8	13.8	-11.5394	-3.838	-9.0124	-13.487	-33.3633	-21.0322	-0.0003462	1.91E+00	6.35E-01	1.57E+01	5.24E+00	5.71E+01	1.90E+01	7.75E+01	2.58E+01
(9-37)	FINAL	2.3962	0.0213	0	3.5292	1.9514	6.4678	8.336	1.6134	5.899	7.4699	13.8	13.8	-13.7966	-3.8933	-12.0303	-11.9885	-33.6555	-21.3244	-0.0003464	1.92E+00	6.39E-01	1.59E+01	5.28E+00	5.80E+01	1.93E+01	7.89E+01	2.63E+01
(14-21)	FINAL	2.1266	-2.3511	0	3.0029	0.5934	5.9095	2.4622	2.7859	7.2097	3.9865	13.8	13.8	-14.5956	-4.0214	-11.284	-11.7516	-36.1322	-23.8011	-0.0003469	2.01E+00	6.71E-01	1.64E+01	5.47E+00	5.76E+01	1.92E+01	7.69E+01	2.56E+01
(3-51)	FINAL	2.0885	3.3382	0	0.3055	5.5321	9.283	6.5459	6.7412	5.1981	13.6605	13.8155	13.8155	-20.5256	-2.0808	-19.1501	-11.153	-26.1464	-13.8153	-0.000347	1.98E+00	6.62E-01	1.57E+01	5.23E+00	5.72E+01	1.90E+01	7.80E+01	2.59E+01
(19-25)	FINAL	0.5211	-1.6333	0	1.7041	2.7454	2.755	3.3106	1.5418	4.0296	2.6285	13.8	13.8	-9.9971	-2.823	-9.9361	-13.6972	-36.8242	-24.4931	-0.0003476	1.98E+00	6.59E-01	1.61E+01	5.36E+00	5.61E+01	1.87E+01	7.47E+01	2.49E+01
(17-3)	FINAL	6.5079	1.2305	0	4.4251	1.4513	2.4859	6.1806	3.2716	4.0189	0.5451	13.8	13.8	-16.2115	-7.7526	-9.4131	-15.1474	-33.6599	-21.3288	-0.0003477	1.97E+00	6.55E-01	1.61E+01	5.37E+00	5.74E+01	1.91E+01	7.72E+01	2.57E+01
(1-52)	FINAL	2.2537	0.2594	0	1.34	2.7282	4.8508	4.9083	3.5005	6.017	5.193	13.8	13.8	-10.8963	-3.3194	-10.4379	-11.171	-33.3031	-20.972	-0.0003479	1.96E+00	6.50E-01	1.61E+01	5.34E+00	5.75E+01	1.92E+01	7.76E+01	2.59E+01
(15-50)	FINAL	4.0489	-4.1197	0	0.9594	1.7927	5.7957	6.2271	5.6405	4.7296	4.7991	13.8	13.8	-16.9615	-6.5895	-6.829	-10.9632	-37.6086	-25.2775	-0.0003485	1.92E+00	6.40E-01	1.59E+01	5.29E+00	5.79E+01	1.93E+01	7.88E+01	2.63E+01
(8-18)	FINAL	1.3021	0.8365	0	2.3401	5.3143	6.9819	5.199	9.1523	9.7316	1.5695	13.8	13.8	-12.6043	-4.9363	-10.1655	-13.6199	-33.7516	-21.4205	-0.0003489	1.92E+00	6.40E-01	1.58E+01	5.25E+00	5.63E+01	1.88E+01	7.58E+01	2.52E+01
(12-82)	FINAL	2.2847	-2.7102	0	2.2154	0.6384	5.9362	2.4621	10.5264	5.6498	1.4202	13.8	13.8	-19.0763	-6.5606	-11.9658	-14.1294	-38.4065	-26.0754	-0.0003494	1.89E+00	6.31E-01	1.56E+01	5.20E+00	5.64E+01	1.88E+01	7.64E+01	2.55E+01
(15-30)	FINAL	0.7458	0.4096	0	3.306	4.3026	10.4558	8.5468	0.1001	5.1156	4.8667	13.8	13.8	-13.2476	-4.353	-12.3472	-13.1229	-34.4344	-22.1033	-0.0003499	1.95E+00	6.50E-01	1.60E+01	5.33E+00	5.72E+01	1.90E+01	7.70E+01	2.56E+01
(6-92)	FINAL	3.3784	3.1183	0	1.3776	5.0844	6.9098	4.0178	0.4584	7.3901	2.0195	13.8	13.8	-11.4011	-5.3077	-9.3744	-14.6351	-33.1436	-20.8125	-0.0003501	1.99E+00	6.61E-01	1.63E+01	5.41E+00	5.76E+01	1.92E+01	7.72E+01	2.57E+01
(20-44)	FINAL	-0.4036	-5.2282	0	2.8553	4.9654	8.6151	1.3525	0.4094	7.201	2.0645	13.8	13.8	-17.0665	-8.6288	-12.1451	-14.0761	-39.5776	-27.2465	-0.0003502	2.01E+00	6.70E-01	1.64E+01	5.45E+00	5.71E+01	1.90E+01	7.60E+01	2.53E+01
(14-44)	FINAL	1.2238	-1.0939	0	2.4959	5.8679	4.5153	9.6989	5.2701	5.3802	1.9757	13.8	13.8	-17.4638	-4.7408	-12.3948	-13.9439	-34.6158	-22.2847	-0.000351	1.93E+00	6.42E-01	1.59E+01	5.28E+00	5.71E+01	1.90E+01	7.72E+01	2.57E+01
(7-35)	FINAL	5.0463	4.2071	0	1.2315	1.5646	7.765	5.4116	8.1498	4.7498	0.1499	13.8	13.8	-13.8649	-4.7694	-12.227	-15.1293	-34.5248	-22.1937	-0.0003515	1.99E+00	6.63E-01	1.62E+01	5.38E+00	5.61E+01	1.87E+01	7.45E+01	2.48E+01
(5-76)	FINAL	5.2491	2.8002	0	1.1593	2.9812	3.3438	4.0303	3.4233	3.1147	1.0435	13.8	13.8	-12.3866	-1.3446	-9.4755	-14.3287	-34.6357	-22.3046	-0.0003517	2.00E+00	6.65E-01	1.62E+01	5.40E+00	5.63E+01	1.88E+01	7.48E+01	2.49E+01
(16-84)	FINAL	-0.5434	0.9097	0	3.0375	5.2297	7.3632	3.1234	0.6196	3.6048	8.8136	13.8	13.8	-10.9364	-7.4505	-11.539	-16.9787	-36.9124	-24.5813	-0.0003518	1.96E+00	6.50E-01	1.60E+01	5.32E+00	5.66E+01	1.88E+01	7.59E+01	2.53E+01
(1-49)	FINAL	1.5884	-0.6959	0	2.9387	2.7767	7.2888	3.8557	5.5496	3.4566	1.4195	13.8	13.8	-11.9115	-3.8724	-7.971	-14.4991	-35.9301	-23.599	-0.0003519	1.91E+00	6.35E-01	1.57E+01	5.22E+00	5.65E+01	1.88E+01	7.64E+01	2.54E+01
(7-63)	FINAL	5.3976	3.0586	0	0.3927	3.1346	1.9969	4.144	2.0641	6.5677	2.4527	13.8	13.8	-13.6209	-3.5041	-10.4958	-13.7313	-33.115	-20.7839	-0.0003522	1.90E+00	6.34E-01	1.57E+01	5.25E+00	5.79E+01	1.93E+01	7.90E+01	2.63E+01
(12-93)	FINAL	2.22	-0.1322	0	1.7042	4.0542	4.804	4.0404	2.9448	5.0915	1.6039	13.8	13.8	-12.1278	-7.1	-9.8171	-14.5599	-35.7296	-23.3985	-0.0003527	1.90E+00	6.34E-01	1.56E+01	5.21E+00	5.62E+01	1.87E+01	7.59E+01	2.53E+01
(8-13)	FINAL	-3.0088	-2.0555	0	0.9569	5.8149	5.3202	7.2245	6.8628	2.353	0.0058	13.8	13.8	-10.3304	-5.8935	-10.2386	-15.8328	-38.2115	-25.8804	-0.000353	1.96E+00	6.53E-01	1.61E+01	5.35E+00	5.75E+01	1.91E+01	7.74E+01	2.58E+01
(7-50)	FINAL	4.4727	1.8074	0	3.2871	2.8413	2.9721	1.5025	3.1104	5.6356	0.6178	13.8	13.8	-12.4293	-8.3167	-8.7671	-15.5763	-33.7821	-21.451	-0.000354	1.91E+00	6.37E-01	1.57E+01	5.24E+00	5.68E+01	1.89E+01	7.69E+01	2.56E+01
(14-71)	FINAL	7.1393	-2.4909	0	1.5784	2.9602	3.3384	4.8523	1.4899	4.0674	4.9579	13.8	13.8	-17.8036	-9.7858	-8.3145	-10.9517	-35.7928	-23.4617	-0.0003541	1.98E+00	6.57E-01	1.61E+01	5.36E+00	5.68E+01	1.89E+01	7.60E+01	2.53E+01
(3-34)	FINAL	3.0834	5.2234	0	0.6384	6.1728	12.3547	7.6863	5.9927	3.5602	15.7272	13.8155	13.8155	-20.2257	-1.9251	-18.0232	-12.8304	-26.2445	-13.9134	-0.0003551	1.98E+00	6.61E-01	1.60E+01	5.32E+00	5.77E+01	1.93E+01	7.83E+01	2.61E+01
(3-72)	FINAL	3.7333	-2.931	0	1.2531	1.0533	5.6638	9.8279	3.0703	6.0383	4.9522	13.8	13.8	-15.1792	-6.689	-10.7977	-11.0409	-36.0443	-23.7132	-0.0003554	1.92E+00	6.38E-01	1.58E+01	5.27E+00	5.79E+01	1.93E+01	7.88E+01	2.62E+01
(14-34)	FINAL	0.2769	-2.1943	0	0.0779	3.4857	6.1967	4.3738	9.4	5.8165	3.9379	13.8	13.8	-11.8818	-5.4387	-6.6545	-12.0059	-36.2171	-23.886	-0.0003556	1.96E+00	6.51E-01	1.59E+01	5.31E+00	5.59E+01	1.86E+01	7.47E+01	2.49E+01
(4-35)	FINAL	-0.3259	0.2198	0	2.0849	2.3174	3.5014	6.9287	0.4431	4.6211	7.0372	13.8	13.8	-12.4289	-2.6696	-15.5835	-14.6226	-36.2858	-23.9547	-0.0003573	1.89E+00	6.30E-01	1.56E+01	5.20E+00	5.69E+01	1.90E+01	7.73E+01	2.58E+01
(3-59)	FINAL	-19.4462	17.1373	0	0.4368	4.0159	15.153	3.8891	0.0091	13.4062	16.3346	5.8626	3.1632	-33.887	-9.6077	-67.5137	-53.302	-74.8126	-44.4692	-0.0003592	1.97E+00	6.56E-01	1.61E+01	5.35E+00	5.66E+01	1.88E+01	7.56E+01	2.52E+01
(8-25)	FINAL	5.4532	0.436	0	2.5906	5.0953	5.5712	6.3594	3.925	5.5247	1.9624	13.8	13.8	-17.7613	-3.09	-13.2626	-13.7131	-34.0068	-21.6757	-0.0003597	2.00E+00	6.66E-01	1.62E+01	5.41E+00	5.64E+01	1.88E+01	7.50E+01	2.50E+01
(4-93)	FINAL	2.4145	1.3118	0	0.4915	4.8685	2.0788	6.498	2.4649	5.5821	5.1326	13.8	13.8	-12.6312	-4.9058	-9.3327	-13.076	-32.9784	-20.6473	-0.0003606	1.96E+00	6.51E-01	1.60E+01	5.31E+00	5.61E+01	1.87E+01	7.49E+01	2.50E+01
(13-54)	FINAL	1.9955	-3.0373	0	3.3461	5.0924	9.2157	4.5314	2.244	4.7836	0.6024	13.8	13.8	-18.5896	-5.3119	-11.1788	-14.9814	-37.9101	-25.579	-0.0003607	1.90E+00	6.34E-01	1.57E+01	5.24E+00	5.75E+01	1.91E+01	7.82E+01	2.61E+01
(18-92)	FINAL	1.7056	-1.7581	0	3.749	5.7298	8.1306	3.0057	1.1913	7.3577	2.3746	13.8	13.8	-16.7349	-7.8235	-12.5202	-13.5298	-35.3067	-22.9756	-0.0003609	1.98E+00	6.59E-01	1.62E+01	5.40E+00	5.77E+01	1.92E+01	7.75E+01	2.58E+01
(18-74)	FINAL	1.5104	0.6071	0	1.1127	0.8921	8.2328	9.4783	5.1101	3.4011	2.6813	13.8	13.8	-9.3609	-4.4911	-9.7559	-13.1691	-35.8051	-23.474	-0.0003609	1.92E+00	6.40E-01	1.59E+01	5.29E+00	5.80E+01	1.93E+01	7.90E+01	2.63E+01
(19-66)	FINAL	1.9141	0.3371	0	1.3914	1.5047	1.9687	4.9807	3.0879	7.5585	5.0332	13.8	13.8	-13.2363	-4.1768	-12.7514	-12.2081	-34.6515	-22.3204	-0.0003611	1.98E+00	6.60E-01	1.63E+01	5.42E+00	5.84E+01	1.94E+01	7.87E+01	2.62E+01
(6-1)	FINAL	4.4761	1.7441	0	2.0858	0.4654	3.5367	7.0993	2.4091	4.7525	1.4095	13.8	13.8	-14.0678	-5.852	-9.3847	-14.9388	-32.8041	-20.473	-0.0003615	1.96E+00	6.51E-01	1.60E+01	5.32E+00	5.64E+01	1.88E+01	7.55E+01	2.51E+01
(3-33)	FINAL	3.2583	6.7364	0	1.387	4.0154	5.3956	6.2047	6.6244	6.1251	10.7247	13.8155	13.8155	-18.5525	-1.2489	-20.6104	-13.8397	-26.0299	-13.6988	-0.000362	1.97E+00	6.57E-01	1.59E+01	5.30E+00	5.64E+01	1.88E+01	7.56E+01	2.52E+01
(9-10)	FINAL	-0.4399	-2.1635	0	2.9778	3.3857	2.0773	11.671	0.7861	3.437	4.0183	13.8	13.8	-10.4237	-4.0809	-8.1321	-14.1555	-36.939	-24.6079	-0.0003628	1.96E+00	6.53E-01	1.60E+01	5.33E+00	5.63E+01	1.87E+01	7.52E+01	2.51E+01
(17-78)	FINAL	6.5753	2.4278	0	1.9755	3.0356	1.6689	8.0374	0.1559	4.8455	0.666	13.8	13.8	-14.4027	-9.0401	-10.4256	-13.8534	-34.3649	-22.0338	-0.0003628	1.96E+00	6.54E-01	1.62E+01	5.38E+00	5.84E+01	1.94E+01	7.90E+01	2.63E+01
(18-91)	FINAL	4.0791	-3.2198	0	1.5541	5.028	1.0192	2.8499	4.0849	5.6205	2.1268	13.8	13.8	-16.9246	-1.4836	-11.3315	-12.9722	-36.7021	-24.371	-0.000363	1.97E+00	6.55E-01	1.62E+01	5.38E+00	5.79E+01	1.93E+01	7.81E+01	2.60E+01
(10-66)	FINAL	0.5173	-3.8317	0	1.7718	4.4413	0.9344	6.7284	7.3992	4.3337	1.0491	13.8	13.8	-13.2892	-6.9167	-9.6629	-15.2442	-38.0203	-25.6892	-0.0003637	1.97E+00	6.55E-01	1.61E+01	5.37E+00	5.73E+01	1.91E+01	7.70E+01	2.56E+01
(7-60)	FINAL	0.2376	0.7348	0	2.1741	3.2825	8.5208	5.6592	3.6612	6.6037	7.6121	13.8	13.8	-10.2013	-3.2812	-12.0352	-13.1273	-34.1922	-21.8611	-0.0003639	1.96E+00	6.51E-01	1.60E+01	5.31E+00	5.62E+01	1.87E+01	7.52E+01	2.51E+01
(17-5)	FINAL	5.0892	1.703	0	3.9545	2.8426	2.5146	4.0469	8.69	5.202	0.197	13.8	13.8	-14.0044	-6.9917	-12.3099	-14.3197	-33.7548	-21.4237	-0.0003642	1.96E+00	6.51E-01	1.61E+01	5.36E+00	5.80E+01	1.93E+01	7.84E+01	2.61E+01
(4-69)	FINAL	-0.2795	0.0796	0	0.1399	4.1272	5.3635	4.7675	1.5959	2.2668	1.6948	13.8	13.8	-9.8994	-5.4456	-8.061	-15.889	-36.78	-24.4489	-0.0003644	2.01E+00	6.70E-01	1.64E+01	5.45E+00	5.72E+01	1.91E+01	7.63E+01	2.54E+01
(6-37)	FINAL	4.263	-1.0595	0	0.1854	3.0257	11.7066	3.9457	5.3909	5.4974	3.2414	13.8	13.8	-14.2318	-8.966	-6.0385	-12.9623	-35.0323	-22.7012	-0.000365	2.00E+00	6.66E-01	1.63E+01	5.44E+00	5.76E+01	1.92E+01	7.70E+01	2.57E+01
(9-22)	FINAL	2.8762	-2.4254	0	1.3112	3.2931	6.512	7.5332	4.7372	5.7931	3.6182	13.8	13.8	-14.2357	-3.7407	-9.6577	-12.5051	-36.2686	-23.9375	-0.0003656	1.89E+00	6.29E-01	1.56E+01	5.20E+00	5.69E+01	1.90E+01	7.75E+01	2.58E+01
(7-66)	FINAL	4.826	0.8265	0	1.0372	3.173	1.4357	5.1548	5.4649	5.0748	2.0941	13.8	13.8	-13.9032	-8.8643	-8.6188	-14.0285	-35.0572	-22.7261	-0.000366	1.96E+00	6.53E-01	1.60E+01	5.31E+00	5.58E+01	1.86E+01	7.44E+01	2.48E+01
(14-55)	FINAL	3.7422	-0.0454	0	0.7079	5.4239	1.6198	3.7866	2.3743	6.0963	1.5922	13.8	13.8	-17.7607	-9.0205	-10.3353	-13.2792	-34.396	-22.0649	-0.000367	1.94E+00	6.44E-01	1.59E+01	5.29E+00	5.70E+01	1.90E+01	7.69E+01	2.56E+01
(1-15)	FINAL	5.2424	-0.736	0	1.8574	1.4112	0.7336	10.5812	8.5222	3.9527	0.5386	13.8	13.8	-13.8097	-4.6548	-9.3573	-15.7988	-35.3312	-23.0001	-0.0003671	1.97E+00	6.56E-01	1.61E+01	5.36E+00	5.71E+01	1.90E+01	7.66E+01	2.55E+01
(17-13)	FINAL	1.4479	-0.2883	0	0.8716	1.3148	4.9323	3.1766	1.5649	5.3085	6.8026	13.8	13.8	-11.2376	-5.15	-9.265	-11.6054	-36.2655	-23.9344	-0.0003673	1.96E+00	6.52E-01	1.61E+01	5.36E+00	5.79E+01	1.93E+01	7.82E+01	2.60E+01
(20-91)	FINAL	-1.9064	-2.38	0	0.873	4.3971	0.7963	5.9408	1.842	6.5359	5.0966	13.8	13.8	-14.6178	-1.8662	-13.551	-11.6814	-36.5267	-24.1956	-0.0003678	1.92E+00	6.39E-01	1.57E+01	5.24E+00	5.60E+01	1.87E+01	7.53E+01	2.51E+01
(19-94)	FINAL	0.7047	-1.252	0	2.1794	1.8993	5.1493	4.5012	0.7965	8.5834	6.3894	13.8	13.8	-14.1109	-4.1513	-10.2913	-12.223	-35.6912	-23.3601	-0.0003683	2.01E+00	6.68E-01	1.64E+01	5.45E+00	5.77E+01	1.92E+01	7.71E+01	2.57E+01
(19-96)	FINAL	2.642	-1.3321	0	2.9674	2.4703	2.8695	6.0333	0.0998	5.7575	2.6589	13.8	13.8	-13.948	-4.223	-12.2633	-13.0463	-35.5305	-23.1994	-0.0003687	1.94E+00	6.47E-01	1.60E+01	5.34E+00	5.85E+01	1.95E+01	7.95E+01	2.65E+01
(2-8)	FINAL	14.8454	6.9517	0	6.9053	4.1768	4.6145	2.0787	2.8086	6.2624	3.9426	13.8155	13.8155	-20.4428	-8.8141	-14.1338	-8.7389	-20.5954	-8.2643	-0.0003688	1.93E+00	6.43E-01	1.60E+01	5.34E+00	5.82E+01	1.94E+01	7.91E+01	2.64E+01
(15-29)	FINAL	3.4708	-0.478	0	3.287	3.4493	6.15	1.1989	7.2191	8.7924	2.6542	13.8	13.8	-12.7824	-7.3224	-8.7615	-13.1604	-34.9393	-22.6082	-0.000369	1.91E+00	6.35E-01	1.58E+01	5.25E+00	5.75E+01	1.91E+01	7.82E+01	2.60E+01
(9-29)	FINAL	-1.4757	-3.0881	0	3.5795	3.5841	3.6137	5.0411	0.3116	5.6974	5.2164	13.8	13.8	-13.0145	-5.6249	-11.0796	-13.8561	-38.492	-26.1609	-0.0003695	1.96E+00	6.52E-01	1.59E+01	5.31E+00	5.58E+01	1.86E+01	7.43E+01	2.48E+01
(1-96)	FINAL	3.0588	2.3842	0	2.0358	3.2529	8.5859	8.8215	2.7135	3.7346	0.3691	13.8	13.8	-11.7166	-8.1289	-10.2123	-15.9678	-33.8152	-21.4841	-0.0003696	1.94E+00	6.45E-01	1.60E+01	5.32E+00	5.79E+01	1.93E+01	7.86E+01	2.62E+01
(2-23)	FINAL	0.9177	-2.444	0	4.1772	4.4108	3.2477	3.4628	1.6451	5.3608	1.9304	13.8	13.8	-12.8635	-6.7775	-10.2822	-13.499	-36.6251	-24.294	-0.0003698	1.91E+00	6.36E-01	1.57E+01	5.24E+00	5.71E+01	1.90E+01	7.75E+01	2.58E+01
(17-65)	FINAL	2.9794	-0.4387	0	1.7443	2.2982	7.4022	1.0942	0.971	6.7884	2.3259	13.8	13.8	-11.6754	-4.6377	-9.7397	-13.5995	-36.3434	-24.0123	-0.0003704	1.89E+00	6.29E-01	1.56E+01	5.19E+00	5.68E+01	1.89E+01	7.73E+01	2.58E+01
(16-17)	FINAL	3.8513	-0.4262	0	0.7652	2.4385	3.3903	2.8454	6.3665	4.4597	2.8944	13.8	13.8	-13.4058	-6.2648	-9.1327	-11.4614	-35.736	-23.4049	-0.0003709	1.90E+00	6.31E-01	1.57E+01	5.21E+00	5.72E+01	1.91E+01	7.79E+01	2.59E+01
(3-21)	FINAL	1.6205	-10.2887	0	2.3538	1.7391	10.5553	8.1146	4.0047	6.1337	21.9666	13.8155	13.8155	-22.4974	-5.7165	-10.8269	-0.7352	-32.6644	-20.3333	-0.000371	1.99E+00	6.61E-01	1.62E+01	5.40E+00	5.72E+01	1.91E+01	7.67E+01	2.56E+01
(7-95)	FINAL	-0.6908	-1.2033	0	0.1534	5.83	4.7191	4.5752	6.5931	5.6	1.1297	13.8	13.8	-10.9231	-3.8831	-9.9754	-15.0458	-35.6664	-23.3353	-0.0003717	1.99E+00	6.63E-01	1.62E+01	5.40E+00	5.68E+01	1.89E+01	7.58E+01	2.52E+01
(8-97)	FINAL	3.2996	-2.1791	0	1.159	4.7099	6.3987	7.4355	5.0102	5.1892	0.4112	13.8	13.8	-18.8082	-7.8091	-11.9136	-14.3366	-38.5585	-26.2274	-0.0003725	1.94E+00	6.46E-01	1.58E+01	5.27E+00	5.57E+01	1.86E+01	7.44E+01	2.48E+01
(13-0)	FINAL	4.8023	-2.0093	0	0.5461	2.0359	11.6009	1.8086	5.8667	5.9137	4.3378	13.8	13.8	-17.0012	-7.5013	-7.5396	-10.6774	-35.5243	-23.1932	-0.0003733	1.92E+00	6.39E-01	1.59E+01	5.29E+00	5.80E+01	1.93E+01	7.90E+01	2.63E+01
(15-89)	FINAL	-0.8796	-2.4148	0	1.6375	4.9649	4.8827	3.9352	6.4041	9.5117	2.1963	13.8	13.8	-11.1049	-5.7744	-9.1586	-13.9064	-36.7389	-24.4078	-0.000374	2.01E+00	6.69E-01	1.64E+01	5.45E+00	5.73E+01	1.91E+01	7.63E+01	2.54E+01
(3-32)	FINAL	6.1454	4.1053	0	0.06	2.7418	9.3863	7.8019	1.4244	5.6485	10.7504	13.8155	13.8155	-25.1433	-4.1441	-16.3542	-13.0953	-27.9022	-15.5711	-0.0003741	1.93E+00	6.45E-01	1.59E+01	5.29E+00	5.68E+01	1.89E+01	7.65E+01	2.54E+01
(2-16)	FINAL	0.033	-5.5164	0	6.6817	2.0664	8.0949	0.3567	4.3924	12.9591	1.8217	13.8155	13.8155	-17.1598	-13.2866	-10.4457	-14.2587	-37.1657	-24.8346	-0.0003742	1.97E+00	6.56E-01	1.62E+01	5.38E+00	5.76E+01	1.92E+01	7.75E+01	2.59E+01
(3-42)	FINAL	3.8092	3.5019	0	0.3409	5.5608	9.9072	6.6784	4.8889	5.7528	10.5141	13.8155	13.8155	-21.6549	-3.0177	-16.6702	-11.4728	-27.1995	-14.8684	-0.0003742	1.92E+00	6.42E-01	1.57E+01	5.23E+00	5.69E+01	1.90E+01	7.72E+01	2.57E+01
(19-29)	FINAL	2.4765	-0.9857	0	2.0471	5.4214	5.0958	0.3994	3.5868	6.8603	1.0392	13.8	13.8	-13.008	-9.647	-9.1515	-14.9699	-36.1645	-23.8334	-0.0003742	1.92E+00	6.40E-01	1.58E+01	5.26E+00	5.67E+01	1.89E+01	7.66E+01	2.55E+01
(5-36)	FINAL	1.3614	-1.3926	0	1.8799	6.1267	5.7779	7.6325	6.0081	4.5035	0.9744	13.8	13.8	-13.9321	-9.3159	-8.3691	-14.9581	-35.9872	-23.6561	-0.0003756	1.94E+00	6.45E-01	1.59E+01	5.30E+00	5.71E+01	1.90E+01	7.71E+01	2.57E+01
(9-16)	FINAL	0.7821	0.6284	0	3.5952	4.3896	5.2483	7.6675	1.665	3.4267	3.4876	13.8	13.8	-10.3155	-5.2998	-10.3935	-14.4101	-34.8391	-22.508	-0.000376	1.92E+00	6.39E-01	1.58E+01	5.26E+00	5.68E+01	1.89E+01	7.67E+01	2.55E+01
(4-7)	FINAL	3.2469	-3.1722	0	0.4516	3.9704	2.3026	0.4922	0.9637	14.3206	12.5336	13.8155	13.8155	-22.4068	-2.703	-14.864	-8.4609	-34.0516	-21.7205	-0.0003761	1.93E+00	6.42E-01	1.59E+01	5.30E+00	5.76E+01	1.92E+01	7.81E+01	2.60E+01
(13-41)	FINAL	0.5604	-1.1139	0	0.2876	4.571	2.2777	4.5656	1.5518	7.3539	6.7452	13.8	13.8	-12.6169	-3.4545	-8.0918	-12.5515	-35.5497	-23.2186	-0.0003763	2.01E+00	6.71E-01	1.64E+01	5.45E+00	5.68E+01	1.89E+01	7.55E+01	2.52E+01
(3-69)	FINAL	2.114	0.4443	0	3.6077	2.0827	1.9341	3.3742	6.3451	8.7262	1.3732	13.8	13.8	-11.7552	-7.0629	-9.0822	-14.6649	-34.5474	-22.2163	-0.0003768	1.98E+00	6.57E-01	1.62E+01	5.38E+00	5.76E+01	1.92E+01	7.75E+01	2.58E+01
(8-42)	FINAL	0.7887	-0.8093	0	1.5452	0.7201	1.2668	10.4189	3.2969	5.2983	1.5207	13.8	13.8	-13.541	-5.2758	-9.1723	-13.5645	-36.2873	-23.9562	-0.0003771	1.95E+00	6.50E-01	1.60E+01	5.33E+00	5.69E+01	1.89E+01	7.65E+01	2.55E+01
(19-2)	FINAL	1.4612	-0.769	0	1.2966	3.9029	7.4376	8.0538	0.756	4.9057	6.6916	13.8	13.8	-11.2324	-6.9757	-7.8421	-13.8645	-35.4388	-23.1077	-0.0003773	1.93E+00	6.42E-01	1.59E+01	5.30E+00	5.82E+01	1.94E+01	7.93E+01	2.64E+01
(16-68)	FINAL	1.451	-1.2458	0	0.8004	2.0545	6.1157	3.6079	7.7386	3.4298	4.5806	13.8	13.8	-11.8793	-2.9029	-7.9453	-10.4597	-35.321	-22.9899	-0.0003781	1.92E+00	6.38E-01	1.58E+01	5.25E+00	5.69E+01	1.90E+01	7.70E+01	2.57E+01
(8-6)	FINAL	2.8467	0.5513	0	3.3554	4.6371	2.716	3.2408	5.4361	7.7034	1.9998	13.8	13.8	-12.0565	-3.8992	-9.538	-13.5164	-33.998	-21.6669	-0.0003782	1.95E+00	6.51E-01	1.61E+01	5.36E+00	5.84E+01	1.95E+01	7.93E+01	2.64E+01
(6-97)	FINAL	2.8829	-0.3323	0	2.4629	2.7556	2.8219	5.3392	1.9985	4.8898	4.4476	13.8	13.8	-12.2348	-5.5822	-9.319	-11.4803	-34.3722	-22.0411	-0.0003786	1.97E+00	6.56E-01	1.61E+01	5.37E+00	5.74E+01	1.91E+01	7.72E+01	2.57E+01
(1-18)	FINAL	-0.4839	-2.2192	0	1.7435	5.2187	9.6784	5.081	0.8075	4.6757	4.6198	13.8	13.8	-11.2042	-1.6547	-9.1971	-12.6857	-36.0533	-23.7222	-0.0003789	1.94E+00	6.45E-01	1.59E+01	5.28E+00	5.66E+01	1.88E+01	7.61E+01	2.53E+01
(18-27)	FINAL	3.714	2.3356	0	0.6072	0.6941	2.9929	5.6075	4.4268	6.2788	7.7533	13.8	13.8	-12.0806	-1.6628	-10.5512	-10.4252	-32.5115	-20.1804	-0.000379	1.93E+00	6.43E-01	1.58E+01	5.26E+00	5.58E+01	1.86E+01	7.48E+01	2.49E+01
(16-38)	FINAL	-0.7456	-0.223	0	2.6093	0.6472	2.6454	5.839	3.6849	8.6323	6.7568	13.8	13.8	-12.8696	-3.2683	-13.7673	-12.9233	-36.0164	-23.6853	-0.0003791	1.97E+00	6.55E-01	1.60E+01	5.33E+00	5.60E+01	1.86E+01	7.45E+01	2.48E+01
(6-41)	FINAL	4.7306	1.042	0	3.3706	5.4527	1.3182	3.0226	3.2342	7.0266	1.6051	13.8	13.8	-15.3418	-4.6444	-11.7192	-13.1083	-32.9379	-20.6068	-0.0003793	1.92E+00	6.40E-01	1.59E+01	5.27E+00	5.74E+01	1.91E+01	7.78E+01	2.59E+01
(9-14)	FINAL	6.0508	-0.2413	0	2.1386	1.5732	8.6458	2.605	7.5852	2.7746	1.9974	13.8	13.8	-15.0913	-6.4122	-9.6774	-12.9915	-36.3755	-24.0444	-0.0003797	2.01E+00	6.71E-01	1.64E+01	5.46E+00	5.74E+01	1.91E+01	7.65E+01	2.55E+01
(1-45)	FINAL	2.2486	2.225	0	3.8652	2.6926	11.181	6.5462	2.4657	4.2297	1.084	13.8	13.8	-12.0426	-6.0467	-11.1803	-15.3342	-33.3759	-21.0448	-0.0003802	1.95E+00	6.49E-01	1.60E+01	5.31E+00	5.65E+01	1.88E+01	7.58E+01	2.52E+01
(10-23)	FINAL	0.7173	-0.5097	0	0.0401	2.3992	4.6685	4.0339	7.4957	9.6327	0.7277	13.8	13.8	-12.7164	-4.1966	-12.0492	-14.9094	-38.7913	-26.4602	-0.0003805	1.89E+00	6.29E-01	1.56E+01	5.19E+00	5.64E+01	1.88E+01	7.66E+01	2.55E+01
(3-17)	FINAL	1.0583	1.6662	0	0.4721	4.3783	5.3649	3.6146	0.5203	7.1836	3.6692	13.8	13.8	-10.9202	-5.35	-10.9308	-15.442	-36.157	-23.8259	-0.0003814	2.01E+00	6.68E-01	1.63E+01	5.43E+00	5.65E+01	1.88E+01	7.51E+01	2.50E+01
(6-59)	FINAL	4.6606	-3.2164	0	1.1531	4.1801	7.4587	1.2145	0.908	4.5233	1.4163	13.8	13.8	-17.8898	-5.9133	-7.7864	-13.282	-38.6725	-26.3414	-0.0003815	2.02E+00	6.72E-01	1.64E+01	5.48E+00	5.77E+01	1.92E+01	7.70E+01	2.57E+01
(8-95)	FINAL	-0.5465	-4.7637	0	2.1397	4.4771	4.2991	1.7096	8.814	7.2139	2.4359	13.8	13.8	-12.6836	-8.6007	-7.8676	-13.8394	-38.1771	-25.846	-0.0003819	1.99E+00	6.61E-01	1.62E+01	5.39E+00	5.71E+01	1.90E+01	7.64E+01	2.54E+01
(8-16)	FINAL	3.5095	3.2905	0	3.5099	3.9391	7.8536	4.6256	0.839	7.1008	6.9372	13.8	13.8	-11.8926	-5.4767	-10.2391	-14.9622	-32.3964	-20.0653	-0.0003819	1.95E+00	6.48E-01	1.60E+01	5.33E+00	5.77E+01	1.92E+01	7.81E+01	2.60E+01
(13-42)	FINAL	-1.7946	-2.5574	0	3.0889	3.5248	1.621	5.7863	4.5644	5.3857	1.9389	13.8	13.8	-12.9039	-6.372	-11.5372	-14.3123	-37.2818	-24.9507	-0.0003822	1.96E+00	6.54E-01	1.60E+01	5.33E+00	5.62E+01	1.87E+01	7.50E+01	2.50E+01
(11-55)	FINAL	-0.5608	-1.5669	0	2.8741	5.7009	11.1934	4.7205	3.867	8.5508	1.9147	13.8	13.8	-13.9107	-6.1906	-11.9916	-14.3049	-35.3188	-22.9877	-0.0003825	1.92E+00	6.38E-01	1.58E+01	5.25E+00	5.70E+01	1.90E+01	7.71E+01	2.57E+01
(20-31)	FINAL	3.6909	-4.2564	0	2.3264	3.0661	8.0233	2.2925	6.6084	5.1879	1.8164	13.8	13.8	-16.4899	-7.0504	-11.7728	-14.2095	-38.0783	-25.7472	-0.0003827	1.97E+00	6.57E-01	1.62E+01	5.40E+00	5.82E+01	1.94E+01	7.85E+01	2.61E+01
(14-10)	FINAL	3.0779	1.4044	0	0.9593	3.4956	6.0008	4.5459	7.9206	8.9644	3.2059	13.8	13.8	-11.1929	-3.5561	-9.4379	-13.0529	-32.2714	-19.9403	-0.0003828	1.98E+00	6.59E-01	1.62E+01	5.40E+00	5.76E+01	1.92E+01	7.74E+01	2.58E+01
(9-18)	FINAL	5.0518	1.865	0	0.4163	5.9993	7.7498	3.8116	0.0919	6.0827	2.7334	13.8	13.8	-14.9955	-5.4595	-9.0713	-13.5571	-32.0912	-19.7601	-0.0003836	1.99E+00	6.61E-01	1.62E+01	5.40E+00	5.73E+01	1.91E+01	7.67E+01	2.55E+01
(9-92)	FINAL	1.9312	0.5232	0	2.271	4.9747	7.1743	4.8039	2.1211	8.5711	4.9085	13.8	13.8	-13.2134	-6.1191	-10.012	-12.978	-33.3252	-20.9941	-0.0003839	1.96E+00	6.52E-01	1.60E+01	5.33E+00	5.67E+01	1.89E+01	7.59E+01	2.53E+01
(13-61)	FINAL	4.7433	-0.0887	0	3.1587	3.5623	5.1293	4.5423	9.0793	5.0329	2.2734	13.8	13.8	-13.6374	-2.8942	-8.057	-13.9674	-33.7973	-21.4662	-0.0003848	2.00E+00	6.64E-01	1.63E+01	5.42E+00	5.74E+01	1.91E+01	7.68E+01	2.56E+01
(13-39)	FINAL	0.2339	-2.1967	0	0.3777	1.8725	7.8342	9.4458	1.4593	2.9161	2.0292	13.8	13.8	-9.1489	-2.2	-8.5912	-14.4435	-37.7713	-25.4402	-0.000385	1.89E+00	6.30E-01	1.56E+01	5.21E+00	5.73E+01	1.91E+01	7.81E+01	2.60E+01
(8-85)	FINAL	2.4805	-0.8807	0	2.9435	4.0474	5.3311	2.2068	2.4668	4.8185	0.8644	13.8	13.8	-13.8631	-8.0514	-8.9869	-15.2035	-36.2509	-23.9198	-0.0003854	1.97E+00	6.56E-01	1.62E+01	5.40E+00	5.85E+01	1.95E+01	7.92E+01	2.64E+01
(19-75)	FINAL	1.2876	-0.1276	0	5.0579	2.5383	5.1064	9.5848	6.9803	3.82	0.4778	13.8	13.8	-11.8784	-5.6956	-10.5993	-14.719	-35.4048	-23.0737	-0.0003862	1.97E+00	6.55E-01	1.61E+01	5.34E+00	5.65E+01	1.88E+01	7.54E+01	2.51E+01
(18-65)	FINAL	-0.6908	-0.8308	0	1.5259	6.5919	0.5371	5.3264	0.9114	5.6006	8.9282	13.8	13.8	-12.6233	-2.9806	-11.1579	-14.8125	-35.1614	-22.8303	-0.0003864	1.99E+00	6.62E-01	1.62E+01	5.40E+00	5.71E+01	1.90E+01	7.63E+01	2.54E+01
(17-7)	FINAL	6.0192	1.8592	0	0.2497	3.1106	3.5448	5.535	3.9827	5.5596	3.0841	13.8	13.8	-12.9751	-2.3843	-10.6106	-12.4647	-32.6688	-20.3377	-0.0003871	2.00E+00	6.67E-01	1.64E+01	5.45E+00	5.79E+01	1.93E+01	7.77E+01	2.59E+01
(16-69)	FINAL	5.2971	-3.2489	0	0.8856	0.788	2.468	5.4208	1.2481	6.1498	6.3372	13.8	13.8	-17.4027	-6.4718	-10.2929	-9.9338	-35.1683	-22.8372	-0.0003872	1.92E+00	6.40E-01	1.59E+01	5.28E+00	5.77E+01	1.92E+01	7.84E+01	2.61E+01
(10-16)	FINAL	0.7672	1.0092	0	0.7348	4.4742	2.5045	5.5389	2.7403	6.7362	6.4194	13.8	13.8	-11.3686	-4.7685	-10.942	-14.4472	-33.1243	-20.7932	-0.0003883	1.95E+00	6.50E-01	1.60E+01	5.34E+00	5.76E+01	1.92E+01	7.76E+01	2.59E+01
(19-77)	FINAL	-0.9486	-3.2364	0	2.5816	4.1351	6.587	5.3932	5.2989	6.3209	3.449	13.8	13.8	-13.8765	-3.83	-11.5063	-10.8665	-36.2317	-23.9006	-0.0003887	1.94E+00	6.44E-01	1.59E+01	5.30E+00	5.75E+01	1.92E+01	7.78E+01	2.59E+01
(10-24)	FINAL	1.1291	-0.0508	0	0.6971	1.3789	2.7379	9.5494	1.6864	4.4864	1.6268	13.8	13.8	-11.89	-4.1614	-12.0816	-15.1318	-36.0697	-23.7386	-0.0003892	2.02E+00	6.73E-01	1.64E+01	5.48E+00	5.75E+01	1.91E+01	7.66E+01	2.55E+01
(8-69)	FINAL	3.6517	0.5989	0	4.3161	5.3135	2.9709	1.8247	10.9467	4.0045	0.0194	13.8	13.8	-14.2734	-9.1371	-10.655	-16.0176	-34.9342	-22.6031	-0.0003895	1.99E+00	6.61E-01	1.62E+01	5.38E+00	5.66E+01	1.88E+01	7.54E+01	2.51E+01
(14-94)	FINAL	2.1493	-0.4291	0	0.6742	3.2946	6.68	12.1196	6.9527	4.8563	2.999	13.8	13.8	-11.3093	-5.1646	-9.6828	-12.7835	-35.4488	-23.1177	-0.0003898	1.95E+00	6.48E-01	1.59E+01	5.28E+00	5.57E+01	1.86E+01	7.45E+01	2.48E+01
(18-71)	FINAL	5.0669	-1.4266	0	0.1892	3.994	5.0568	3.4656	4.6372	4.688	2.019	13.8	13.8	-14.437	-9.5672	-9.2139	-14.1601	-35.7161	-23.385	-0.00039	1.96E+00	6.53E-01	1.62E+01	5.38E+00	5.83E+01	1.94E+01	7.90E+01	2.63E+01
(10-37)	FINAL	0.1058	-1.5773	0	1.3683	4.8806	4.9616	10.0564	1.1532	4.5681	5.1688	13.8	13.8	-10.8194	-4.8532	-9.0568	-13.8126	-35.9875	-23.6564	-0.0003908	1.90E+00	6.33E-01	1.56E+01	5.21E+00	5.64E+01	1.88E+01	7.62E+01	2.54E+01
(9-26)	FINAL	2.5235	0.219	0	1.8579	0.7497	0.8781	5.4551	0.3915	5.1263	6.6835	13.8	13.8	-10.6732	-4.0422	-8.7338	-14.1409	-35.1106	-22.7795	-0.0003911	1.89E+00	6.30E-01	1.56E+01	5.19E+00	5.63E+01	1.88E+01	7.62E+01	2.54E+01
(16-33)	FINAL	3.1686	0.4999	0	2.481	1.1979	6.4723	1.0063	6.7037	2.8697	1.6481	13.8	13.8	-12.0353	-6.9307	-9.0459	-14.0563	-36.0871	-23.756	-0.0003924	1.99E+00	6.61E-01	1.62E+01	5.38E+00	5.65E+01	1.88E+01	7.52E+01	2.51E+01
(3-94)	FINAL	4.3077	-1.3124	0	1.8394	4.2066	5.3132	12.2703	5.3477	5.6049	3.7495	13.8	13.8	-15.5026	-2.8511	-7.4545	-11.9452	-34.4053	-22.0742	-0.0003927	2.00E+00	6.65E-01	1.63E+01	5.43E+00	5.72E+01	1.91E+01	7.63E+01	2.54E+01
(14-8)	FINAL	0.6608	-2.5685	0	0.5003	4.0545	0.3958	3.509	8.7808	6.3573	5.0155	13.8	13.8	-12.7681	-4.544	-7.4612	-10.6712	-35.2607	-22.9296	-0.0003937	1.97E+00	6.54E-01	1.61E+01	5.37E+00	5.77E+01	1.92E+01	7.78E+01	2.59E+01
(13-93)	FINAL	0.6376	-1.7811	0	0.4571	2.2064	0.9995	2.101	5.161	8.3464	2.0102	13.8	13.8	-9.0706	-8.1409	-7.1965	-14.2987	-36.7097	-24.3786	-0.0003942	1.94E+00	6.46E-01	1.60E+01	5.31E+00	5.74E+01	1.91E+01	7.75E+01	2.58E+01
(14-7)	FINAL	1.4736	1.71	0	3.2768	4.2726	6.3783	6.6402	1.8929	4.3876	1.5549	13.8	13.8	-13.2748	-6.0173	-11.6305	-15.2146	-33.7846	-21.4535	-0.0003943	1.92E+00	6.40E-01	1.59E+01	5.28E+00	5.75E+01	1.91E+01	7.79E+01	2.59E+01
(14-86)	FINAL	5.9999	3.2819	0	3.6737	1.0006	6.9549	1.8481	8.1958	5.8415	0.5412	13.8	13.8	-12.8943	-6.0427	-9.3408	-15.6603	-32.0726	-19.7415	-0.0003944	1.97E+00	6.54E-01	1.61E+01	5.37E+00	5.75E+01	1.92E+01	7.74E+01	2.58E+01
(9-38)	FINAL	2.0759	1.7764	0	0.2766	3.9523	7.5443	6.0856	1.0838	4.0442	6.604	13.8	13.8	-11.39	-4.4251	-6.6012	-15.0589	-33.8978	-21.5667	-0.0003949	1.99E+00	6.61E-01	1.63E+01	5.43E+00	5.84E+01	1.94E+01	7.87E+01	2.62E+01
(7-77)	FINAL	2.6969	0.4529	0	3.601	5.2339	6.4835	2.9943	0.6751	8.169	0.8764	13.8	13.8	-12.8537	-8.2334	-10.2241	-14.2654	-34.7479	-22.4168	-0.000395	1.95E+00	6.50E-01	1.60E+01	5.33E+00	5.70E+01	1.90E+01	7.67E+01	2.55E+01
(3-24)	FINAL	0.3209	-2.2413	0	2.5061	5.8113	2.5843	5.3885	6.2926	5.2355	2.0859	13.8	13.8	-12.6079	-7.0266	-9.9708	-13.9467	-35.871	-23.5399	-0.0003952	1.97E+00	6.55E-01	1.61E+01	5.36E+00	5.71E+01	1.90E+01	7.67E+01	2.55E+01
(11-2)	FINAL	-1.7058	-0.9075	0	3.3038	2.3846	0.8812	3.9818	0.3538	6.6097	7.1241	13.8	13.8	-8.5951	-1.7066	-11.3683	-14.6684	-36.5737	-24.2426	-0.0003953	1.93E+00	6.43E-01	1.59E+01	5.31E+00	5.81E+01	1.94E+01	7.91E+01	2.64E+01
(16-92)	FINAL	4.2033	-3.9305	0	0.6104	0.5317	1.8398	9.078	8.6049	5.3523	2.6995	13.8	13.8	-17.2436	-5.7557	-10.1525	-9.5986	-38.2223	-25.8912	-0.0003958	1.98E+00	6.61E-01	1.63E+01	5.43E+00	5.84E+01	1.95E+01	7.88E+01	2.63E+01
(13-6)	FINAL	1.7562	1.1714	0	0.6305	3.59	4.5598	10.9478	2.8882	4.529	3.6116	13.8	13.8	-8.9834	-3.1977	-8.8642	-13.7949	-33.2294	-20.8983	-0.0003963	1.91E+00	6.36E-01	1.57E+01	5.24E+00	5.67E+01	1.89E+01	7.67E+01	2.56E+01
(12-90)	FINAL	1.3936	0.6349	0	1.6727	2.7497	9.8018	6.7344	4.3168	4.7968	4.3751	13.8	13.8	-10.6744	-2.6776	-8.4202	-11.9266	-33.5473	-21.2162	-0.0003966	1.93E+00	6.41E-01	1.59E+01	5.30E+00	5.79E+01	1.93E+01	7.86E+01	2.62E+01
(4-41)	FINAL	0.1487	-0.5987	0	0.7576	2.1759	7.5547	3.9285	1.6315	4.8314	3.679	13.8	13.8	-10.203	-6.1269	-6.8819	-14.5976	-36.4743	-24.1432	-0.0003971	2.01E+00	6.68E-01	1.64E+01	5.45E+00	5.75E+01	1.91E+01	7.68E+01	2.56E+01
(2-6)	FINAL	-0.7546	-3.0576	0	2.7556	4.1055	0.5623	4.0044	4.6898	4.2666	1.6756	13.8	13.8	-10.6053	-4.2638	-10.2202	-14.1238	-37.5489	-25.2178	-0.0003977	1.94E+00	6.45E-01	1.60E+01	5.32E+00	5.81E+01	1.93E+01	7.89E+01	2.63E+01
(8-94)	FINAL	3.2038	1.7078	0	0.5923	2.2137	4.0711	6.6534	7.5019	5.7743	3.8352	13.8	13.8	-12.1736	-5.0818	-10.7236	-11.7729	-33.6552	-21.3241	-0.0003983	1.92E+00	6.39E-01	1.57E+01	5.24E+00	5.64E+01	1.88E+01	7.59E+01	2.53E+01
(6-4)	FINAL	3.4569	-2.2032	0	2.8233	2.2102	5.9462	6.776	3.6621	4.5879	1.3288	13.8	13.8	-13.9024	-7.3275	-9.8991	-14.9611	-36.6566	-24.3255	-0.0003984	1.90E+00	6.32E-01	1.56E+01	5.21E+00	5.65E+01	1.88E+01	7.65E+01	2.55E+01
(8-75)	FINAL	1.4284	1.5026	0	2.7233	4.4906	2.4539	3.5417	1.7691	5.6378	1.1249	13.8	13.8	-10.1256	-4.7052	-10.1879	-15.6133	-34.7717	-22.4406	-0.0003984	1.89E+00	6.30E-01	1.56E+01	5.19E+00	5.66E+01	1.88E+01	7.68E+01	2.56E+01
(14-36)	FINAL	3.3699	2.0863	0	1.6078	1.7296	1.1567	4.2038	1.3145	4.8272	2.7733	13.8	13.8	-8.97	-5.5019	-7.8513	-14.7142	-33.2326	-20.9015	-0.0003989	1.93E+00	6.42E-01	1.59E+01	5.30E+00	5.80E+01	1.93E+01	7.88E+01	2.62E+01
(5-97)	FINAL	-0.9676	-2.0331	0	1.6809	3.982	6.3868	4.762	5.0805	10.7125	2.0726	13.8	13.8	-12.1638	-5.1046	-10.6923	-13.1665	-37.5212	-25.1901	-0.0003996	2.02E+00	6.72E-01	1.64E+01	5.46E+00	5.71E+01	1.90E+01	7.59E+01	2.53E+01
(16-6)	FINAL	3.4044	-0.7444	0	0.5251	3.4536	3.5288	4.3214	7.3624	5.5017	2.3303	13.8	13.8	-14.1661	-8.5569	-9.0941	-13.9508	-35.3185	-22.9874	-0.0004003	1.89E+00	6.30E-01	1.56E+01	5.19E+00	5.64E+01	1.88E+01	7.64E+01	2.55E+01
(2-52)	FINAL	4.1694	0.1302	0	2.8871	2.3917	8.1197	4.0012	5.5241	6.2297	3.4124	13.8	13.8	-15.1458	-7.0877	-11.0102	-12.213	-34.2341	-21.903	-0.0004014	1.90E+00	6.32E-01	1.56E+01	5.20E+00	5.65E+01	1.88E+01	7.64E+01	2.55E+01
(3-72)	FINAL	6.9482	5.6344	0	2.1439	2.0767	5.9317	4.9215	0.3964	4.8582	11.3113	13.8155	13.8155	-20.7236	-4.5304	-18.3405	-15.2706	-27.746	-15.4149	-0.0004018	1.96E+00	6.53E-01	1.60E+01	5.34E+00	5.69E+01	1.89E+01	7.64E+01	2.54E+01
(10-4)	FINAL	5.1337	-0.8997	0	4.0474	4.48	6.1934	10.1737	9.1266	4.0391	0.7982	13.8	13.8	-15.7143	-8.3369	-9.4444	-15.4635	-35.2528	-22.9217	-0.0004019	1.95E+00	6.48E-01	1.60E+01	5.31E+00	5.68E+01	1.89E+01	7.63E+01	2.54E+01
(12-32)	FINAL	0.0865	0.0581	0	4.28	5.1186	7.9254	5.294	1.529	7.7946	1.3905	13.8	13.8	-13.8806	-4.3026	-13.4017	-14.4544	-34.991	-22.6599	-0.0004022	1.98E+00	6.60E-01	1.61E+01	5.37E+00	5.62E+01	1.87E+01	7.47E+01	2.49E+01
(10-26)	FINAL	2.4705	2.8958	0	2.4019	3.0805	4.8839	7.9533	3.0556	4.4895	4.024	13.8	13.8	-11.3617	-2.6715	-10.1348	-13.9046	-32.2712	-19.9401	-0.0004022	1.94E+00	6.43E-01	1.60E+01	5.31E+00	5.80E+01	1.93E+01	7.88E+01	2.62E+01
(15-71)	FINAL	1.4145	0.2938	0	2.3001	2.4621	1.9665	4.0522	2.7013	7.8722	2.8092	13.8	13.8	-9.4512	-4.9305	-7.9967	-13.9636	-34.3067	-21.9756	-0.0004024	1.98E+00	6.59E-01	1.63E+01	5.41E+00	5.83E+01	1.94E+01	7.87E+01	2.62E+01
(16-87)	FINAL	-1.1961	-3.7982	0	0.8549	3.3807	6.4891	5.9985	5.0848	5.5682	2.6523	13.8	13.8	-13.0627	-5.74	-7.771	-13.5906	-37.534	-25.2029	-0.0004029	1.98E+00	6.59E-01	1.63E+01	5.42E+00	5.83E+01	1.94E+01	7.87E+01	2.62E+01
(7-38)	FINAL	3.6413	-0.8526	0	1.1412	1.581	6.925	3.2516	11.6249	6.3505	5.5482	13.8	13.8	-14.6522	-3.7082	-10.1568	-10.1677	-34.5776	-22.2465	-0.0004032	2.02E+00	6.73E-01	1.64E+01	5.47E+00	5.72E+01	1.90E+01	7.60E+01	2.53E+01
(20-59)	FINAL	3.4368	4.8369	0	1.6038	2.7828	4.8637	6.2925	7.7777	3.4873	0.3128	13.8	13.8	-10.8837	-2.3523	-10.0712	-15.0463	-32.2622	-19.9311	-0.0004033	2.00E+00	6.63E-01	1.63E+01	5.42E+00	5.76E+01	1.92E+01	7.72E+01	2.57E+01
(16-18)	FINAL	1.092	-2.9264	0	2.9453	3.6189	2.6443	5.4162	6.8001	5.8799	3.0624	13.8	13.8	-15.6182	-5.9604	-9.2994	-12.8349	-35.8756	-23.5445	-0.0004043	1.94E+00	6.44E-01	1.59E+01	5.30E+00	5.75E+01	1.92E+01	7.78E+01	2.59E+01
(6-13)	FINAL	-0.8671	1.0823	0	0.6829	4.4033	4.7553	4.9207	1.0883	4.8591	2.1264	13.8	13.8	-12.0244	-5.7747	-10.351	-17.0326	-37.2786	-24.9475	-0.0004043	1.98E+00	6.61E-01	1.61E+01	5.37E+00	5.60E+01	1.86E+01	7.43E+01	2.48E+01
(10-77)	FINAL	4.1787	-1.3031	0	1.5924	3.6717	3.556	0.9397	0.6895	7.1848	3.2219	13.8	13.8	-14.5968	-8.1699	-7.1743	-13.0208	-34.9017	-22.5706	-0.0004046	1.95E+00	6.48E-01	1.61E+01	5.35E+00	5.85E+01	1.95E+01	7.94E+01	2.65E+01
(15-9)	FINAL	3.712	-0.3457	0	1.1347	4.2947	10.0067	2.3039	5.3574	10.8906	2.593	13.8	13.8	-13.8911	-5.5714	-10.3491	-11.2893	-33.822	-21.4909	-0.0004046	1.93E+00	6.42E-01	1.59E+01	5.28E+00	5.71E+01	1.90E+01	7.71E+01	2.57E+01
(17-32)	FINAL	3.2161	0.7973	0	1.344	2.3695	10.3346	2.9279	2.3911	11.274	4.0732	13.8	13.8	-11.4377	-4.2414	-9.5513	-11.653	-34.2128	-21.8817	-0.0004053	1.89E+00	6.30E-01	1.56E+01	5.20E+00	5.67E+01	1.89E+01	7.70E+01	2.56E+01
(12-13)	FINAL	3.391	0.0088	0	2.7005	3.1926	5.7777	0.3883	9.8888	6.356	0.8263	13.8	13.8	-11.4979	-8.3588	-9.7133	-15.4243	-35.3178	-22.9867	-0.0004061	1.97E+00	6.55E-01	1.60E+01	5.34E+00	5.62E+01	1.87E+01	7.51E+01	2.50E+01
(9-66)	FINAL	1.5457	-1.921	0	1.7981	1.7054	2.9537	8.885	6.7706	5.1715	2.069	13.8	13.8	-13.6374	-7.0027	-8.8848	-14.2478	-36.5559	-24.2248	-0.0004064	1.98E+00	6.61E-01	1.61E+01	5.37E+00	5.60E+01	1.87E+01	7.44E+01	2.48E+01
(10-39)	FINAL	1.9509	2.5182	0	2.6066	4.1459	3.1421	5.5271	0.8398	8.1293	4.5655	13.8	13.8	-13.2319	-5.4073	-13.6877	-14.5408	-34.1802	-21.8491	-0.0004068	2.00E+00	6.67E-01	1.63E+01	5.43E+00	5.68E+01	1.89E+01	7.57E+01	2.52E+01
(9-90)	FINAL	3.4022	0.2519	0	0.2983	0.4134	2.8991	3.1885	5.1686	5.8642	2.9053	13.8	13.8	-12.7207	-6.081	-8.6391	-12.3187	-36.5049	-24.1738	-0.0004068	1.91E+00	6.37E-01	1.58E+01	5.27E+00	5.82E+01	1.94E+01	7.95E+01	2.65E+01
(15-14)	FINAL	-0.573	-3.1582	0	3.5562	3.8986	3.3363	2.1096	3.3885	6.8633	0.7051	13.8	13.8	-12.5063	-8.7049	-9.341	-15.5769	-38.0458	-25.7147	-0.0004071	1.93E+00	6.41E-01	1.58E+01	5.25E+00	5.61E+01	1.87E+01	7.55E+01	2.51E+01
(2-9)	FINAL	0.4469	-0.4608	0	4.1843	4.1177	1.5144	4.0937	1.3694	8.1393	2.047	13.8	13.8	-11.6617	-7.0027	-10.207	-14.6931	-35.5341	-23.203	-0.0004077	1.98E+00	6.59E-01	1.62E+01	5.38E+00	5.68E+01	1.89E+01	7.59E+01	2.53E+01
(20-88)	FINAL	3.7565	2.1883	0	0.1751	4.0319	1.9287	4.5345	4.7205	9.7005	1.5829	13.8	13.8	-14.0872	-6.0241	-8.7204	-13.5474	-33.1779	-20.8468	-0.0004082	1.89E+00	6.30E-01	1.56E+01	5.21E+00	5.70E+01	1.90E+01	7.74E+01	2.58E+01
(11-97)	FINAL	4.248	1.7679	0	1.0843	2.6752	6.849	4.515	5.4264	7.1767	2.7655	13.8	13.8	-16.0564	-5.6882	-13.5528	-11.6237	-33.4245	-21.0934	-0.0004087	1.96E+00	6.52E-01	1.61E+01	5.37E+00	5.83E+01	1.94E+01	7.89E+01	2.63E+01
(9-17)	FINAL	-1.2431	1.5442	0	2.0348	3.9495	8.2574	12.5002	2.4085	2.0885	6.3691	13.8	13.8	-11.4367	-3.8886	-13.7269	-16.7295	-37.0763	-24.7452	-0.000409	1.95E+00	6.49E-01	1.59E+01	5.29E+00	5.56E+01	1.85E+01	7.42E+01	2.47E+01
(2-2)	FINAL	2.9871	0.6102	0	0.5465	4.4119	1.3945	4.1475	6.4662	4.8871	0.7275	13.8	13.8	-15.0947	-6.1204	-10.575	-15.1647	-35.9266	-23.5955	-0.0004114	1.92E+00	6.38E-01	1.59E+01	5.29E+00	5.84E+01	1.95E+01	7.97E+01	2.66E+01
(7-51)	FINAL	5.2071	-2.1126	0	1.867	3.0147	4.4535	2.4006	5.1606	3.3522	2.8903	13.8	13.8	-15.2413	-9.1444	-8.0456	-13.2307	-36.9774	-24.6463	-0.0004118	1.91E+00	6.35E-01	1.57E+01	5.22E+00	5.64E+01	1.88E+01	7.62E+01	2.54E+01
(9-7)	FINAL	3.1378	0.7045	0	4.657	1.1077	2.5933	5.0691	11.4716	5.6826	2.3411	13.8	13.8	-12.7986	-5.57	-11.2636	-13.6751	-32.9438	-20.6127	-0.0004123	1.93E+00	6.43E-01	1.59E+01	5.28E+00	5.68E+01	1.89E+01	7.64E+01	2.55E+01
(16-62)	FINAL	2.6534	-0.3164	0	1.194	5.0406	1.7874	3.2578	0.276	8.8937	5.5507	13.8	13.8	-13.4208	-4.3645	-7.583	-12.9749	-34.0307	-21.6996	-0.0004127	2.01E+00	6.70E-01	1.64E+01	5.45E+00	5.69E+01	1.90E+01	7.56E+01	2.52E+01
(11-47)	FINAL	0.6032	-1.2978	0	2.9232	2.7504	0.5159	9.5218	3.5541	5.408	1.74	13.8	13.8	-12.3944	-4.1191	-10.4208	-11.9527	-35.904	-23.5729	-0.0004133	2.00E+00	6.67E-01	1.63E+01	5.42E+00	5.68E+01	1.89E+01	7.55E+01	2.52E+01
(7-28)	FINAL	-0.4706	-0.2276	0	2.0282	4.5827	5.997	7.6151	2.5243	4.7688	2.6257	13.8	13.8	-12.6324	-3.6135	-12.2443	-13.8484	-35.7808	-23.4497	-0.0004138	1.93E+00	6.42E-01	1.59E+01	5.31E+00	5.85E+01	1.95E+01	7.98E+01	2.66E+01
(4-32)	FINAL	0.2079	-2.6434	0	1.7017	5.9329	2.7635	3.3674	2.2777	6.6099	2.5364	13.8	13.8	-12.9085	-6.4476	-9.2513	-12.8647	-36.1894	-23.8583	-0.0004139	1.94E+00	6.45E-01	1.59E+01	5.28E+00	5.64E+01	1.88E+01	7.58E+01	2.52E+01
(2-29)	FINAL	7.6282	1.1121	0	2.1982	1.6675	0.5635	5.8882	0.0044	3.6723	0.3514	13.8	13.8	-17.1723	-10.7364	-9.4235	-15.8008	-35.6791	-23.348	-0.0004142	2.00E+00	6.65E-01	1.64E+01	5.45E+00	5.85E+01	1.95E+01	7.87E+01	2.62E+01
(19-70)	FINAL	2.5647	-2.6175	0	1.8658	5.0617	11.2555	3.3074	2.4119	6.0038	3.1293	13.8	13.8	-15.8959	-9.0614	-9.6811	-12.2132	-36.1894	-23.8583	-0.0004145	1.91E+00	6.35E-01	1.57E+01	5.24E+00	5.71E+01	1.90E+01	7.75E+01	2.58E+01
(7-2)	FINAL	5.2301	-1.7118	0	0.025	1.2509	4.7855	5.8006	0.4556	5.6701	6.2524	13.8	13.8	-16.7394	-4.504	-8.0367	-9.7177	-35.2931	-22.962	-0.0004146	2.02E+00	6.73E-01	1.65E+01	5.48E+00	5.76E+01	1.92E+01	7.69E+01	2.56E+01
(14-27)	FINAL	1.7249	-1.7484	0	1.8327	1.5657	2.5317	1.9753	3.2446	7.1275	5.9984	13.8	13.8	-12.5276	-1.6277	-7.6659	-10.234	-34.462	-22.1309	-0.000415	1.96E+00	6.52E-01	1.60E+01	5.32E+00	5.64E+01	1.88E+01	7.55E+01	2.52E+01
(1-19)	FINAL	-2.1927	-2.271	0	1.7749	1.65	3.6363	5.3323	2.5155	8.2206	4.6239	13.8	13.8	-12.3441	-5.8714	-11.6403	-14.3321	-38.139	-25.8079	-0.0004154	1.93E+00	6.44E-01	1.60E+01	5.32E+00	5.83E+01	1.94E+01	7.92E+01	2.64E+01
(8-77)	FINAL	4.004	1.3345	0	3.1447	4.5704	0.754	5.5692	3.2141	4.7394	1.2637	13.8	13.8	-14.5124	-7.5564	-11.1864	-14.9776	-33.4027	-21.0716	-0.0004165	1.99E+00	6.63E-01	1.62E+01	5.39E+00	5.64E+01	1.88E+01	7.51E+01	2.50E+01
(3-12)	FINAL	9.8327	0.7246	0	4.7165	0.3393	9.9532	7.3335	7.0898	6.2604	10.4854	13.8155	13.8155	-23.5917	-4.8308	-14.0434	-5.7088	-23.5218	-11.1907	-0.0004169	2.02E+00	6.72E-01	1.56E+01	5.21E+00	5.73E+01	1.91E+01	7.84E+01	2.61E+01
(20-84)	FINAL	1.0862	-0.8639	0	2.5594	5.7465	3.3185	4.761	0.3093	4.9216	7.0607	13.8	13.8	-12.1424	-6.2076	-7.7391	-13.8018	-34.8276	-22.4965	-0.0004173	1.95E+00	6.48E-01	1.60E+01	5.33E+00	5.77E+01	1.92E+01	7.79E+01	2.60E+01
(20-9)	FINAL	3.9134	-2.0674	0	4.0143	1.0237	0.5104	0.7405	3.5006	3.5931	1.4244	13.8	13.8	-14.5116	-8.6134	-8.9164	-14.7192	-36.9239	-24.5928	-0.0004176	1.90E+00	6.33E-01	1.57E+01	5.24E+00	5.75E+01	1.91E+01	7.83E+01	2.61E+01
(16-53)	FINAL	-0.0709	-2.0111	0	3.3659	4.4507	9.294	4.1712	2.3597	8.0598	1.9878	13.8	13.8	-13.8475	-4.3807	-13.445	-13.7979	-36.2106	-23.8795	-0.0004181	1.98E+00	6.61E-01	1.63E+01	5.43E+00	5.84E+01	1.95E+01	7.88E+01	2.63E+01
(7-22)	FINAL	0.7237	-0.7492	0	0.8204	3.8353	6.0493	4.9956	3.4941	4.5481	0.867	13.8	13.8	-11.7201	-2.9627	-10.1946	-15.4706	-35.0694	-22.7383	-0.0004185	1.93E+00	6.43E-01	1.59E+01	5.30E+00	5.77E+01	1.92E+01	7.83E+01	2.61E+01
(12-43)	FINAL	3.6238	-1.8992	0	1.9218	1.719	2.462	6.3631	3.7157	5.9306	3.6917	13.8	13.8	-15.5488	-9.2242	-9.3812	-12.6048	-35.0076	-22.6765	-0.0004186	1.94E+00	6.45E-01	1.59E+01	5.29E+00	5.70E+01	1.90E+01	7.69E+01	2.56E+01
(14-24)	FINAL	2.9866	-0.2809	0	3.1586	2.9502	1.0269	8.5076	0.2715	5.6357	3.412	13.8	13.8	-16.555	-5.4939	-15.4161	-13.5034	-34.1961	-21.865	-0.0004191	1.93E+00	6.42E-01	1.58E+01	5.25E+00	5.59E+01	1.86E+01	7.49E+01	2.49E+01
(14-14)	FINAL	1.2243	-1.1767	0	0.0218	5.548	3.0799	2.2645	3.0776	6.5924	1.1969	13.8	13.8	-12.4633	-6.6633	-7.9298	-13.9581	-36.3477	-24.0166	-0.0004196	1.92E+00	6.38E-01	1.59E+01	5.28E+00	5.82E+01	1.94E+01	7.93E+01	2.64E+01
(3-44)	FINAL	6.8756	1.5713	0	0.8418	5.5057	5.8079	10.2302	3.6404	6.226	11.4223	13.8155	13.8155	-23.0999	-3.6372	-17.161	-7.6359	-25.5665	-13.2354	-0.0004197	1.97E+00	6.56E-01	1.58E+01	5.27E+00	5.77E+01	1.92E+01	7.85E+01	2.61E+01
(8-27)	FINAL	1.5798	0.4321	0	2.0334	4.9651	1.4178	4.6324	1.8954	7.9448	7.3333	13.8	13.8	-10.7813	-4.991	-8.5934	-13.803	-33.0261	-20.695	-0.0004197	1.94E+00	6.46E-01	1.59E+01	5.30E+00	5.70E+01	1.90E+01	7.68E+01	2.56E+01
(2-42)	FINAL	0.7634	-0.3796	0	3.7325	0.8034	2.3918	4.7576	6.6033	4.4608	0.8505	13.8	13.8	-11.332	-6.0203	-9.9481	-15.4245	-35.4642	-23.1331	-0.0004198	2.01E+00	6.68E-01	1.63E+01	5.43E+00	5.68E+01	1.89E+01	7.56E+01	2.52E+01
(12-45)	FINAL	1.3429	-2.2223	0	2.1573	0.1458	0.1273	6.857	5.3542	3.4478	2.7428	13.8	13.8	-11.3949	-5.3458	-9.4058	-13.0146	-37.7335	-25.4024	-0.0004204	1.89E+00	6.30E-01	1.56E+01	5.21E+00	5.72E+01	1.91E+01	7.80E+01	2.60E+01
(18-39)	FINAL	1.3141	0.8988	0	0.3385	5.7611	12.8021	4.4999	1.3468	8.6004	10.7042	13.8	13.8	-11.3203	-6.0167	-9.1967	-14.86	-33.9492	-21.6181	-0.0004207	1.99E+00	6.64E-01	1.63E+01	5.44E+00	5.81E+01	1.94E+01	7.81E+01	2.60E+01
(17-50)	FINAL	4.1524	0.9151	0	1.1276	3.3658	2.7538	5.6567	7.2173	5.7491	1.6037	13.8	13.8	-15.8061	-5.8051	-10.753	-13.2121	-35.0655	-22.7344	-0.0004208	1.96E+00	6.54E-01	1.60E+01	5.32E+00	5.56E+01	1.85E+01	7.41E+01	2.47E+01
(14-31)	FINAL	1.3513	-2.6662	0	3.5875	5.0463	5.8098	2.4165	1.1544	7.8273	2.9052	13.8	13.8	-14.5909	-4.6355	-10.9871	-13.251	-35.8683	-23.5372	-0.0004215	2.01E+00	6.69E-01	1.64E+01	5.45E+00	5.74E+01	1.91E+01	7.66E+01	2.55E+01
(7-87)	FINAL	1.9324	-3.5965	0	1.2376	4.6432	9.38	5.7218	2.9425	5.0331	3.6072	13.8	13.8	-14.7231	-6.8806	-6.8413	-12.1469	-36.9579	-24.6268	-0.0004219	1.96E+00	6.53E-01	1.61E+01	5.37E+00	5.79E+01	1.93E+01	7.83E+01	2.61E+01
(5-56)	FINAL	3.0782	1.7265	0	1.7082	3.1147	2.4171	8.2945	3.0814	5.679	3.1854	13.8	13.8	-16.1795	-5.6797	-15.0886	-12.4497	-33.5466	-21.2155	-0.0004225	1.94E+00	6.47E-01	1.59E+01	5.29E+00	5.65E+01	1.88E+01	7.59E+01	2.53E+01
(3-53)	FINAL	-19.5982	19.389	0	0.2797	3.8049	14.4924	4.0833	0.2615	12.8211	17.686	5.2571	0.9539	-35.2309	-9.3567	-70.473	-55.4896	-72.6366	-44.3729	-0.0004225	1.97E+00	6.55E-01	1.61E+01	5.37E+00	5.76E+01	1.91E+01	7.74E+01	2.58E+01
(2-15)	FINAL	-6.6168	-3.303	0	3.1287	1.1107	2.3026	9.8701	1.6078	0.6801	6.7631	13.8155	13.8155	-7.7665	-8.715	-9.8973	-18.7395	-39.7186	-27.3875	-0.0004227	1.92E+00	6.40E-01	1.58E+01	5.26E+00	5.65E+01	1.89E+01	7.63E+01	2.55E+01
(12-36)	FINAL	-5.2288	-4.2803	0	2.4112	5.3627	3.9508	6.7927	2.3897	4.2642	4.5467	13.8	13.8	-11.8857	-4.2899	-10.1746	-14.7824	-39.2842	-26.9531	-0.0004229	1.91E+00	6.37E-01	1.58E+01	5.26E+00	5.78E+01	1.92E+01	7.86E+01	2.62E+01
(7-72)	FINAL	0.2944	-3.3648	0	4.3834	4.9095	7.475	2.2749	2.2033	9.6315	1.9242	13.8	13.8	-14.7208	-6.0256	-10.6778	-14.226	-36.8432	-24.5121	-0.0004232	1.91E+00	6.35E-01	1.58E+01	5.24E+00	5.75E+01	1.91E+01	7.82E+01	2.60E+01
(10-12)	FINAL	2.3803	1.3151	0	2.9751	3.0031	5.3269	3.4936	6.8048	4.8223	0.0666	13.8	13.8	-12.4777	-4.8884	-9.4709	-15.4848	-35.1202	-22.7891	-0.0004233	1.94E+00	6.45E-01	1.58E+01	5.26E+00	5.57E+01	1.85E+01	7.44E+01	2.48E+01
(4-16)	FINAL	3.0583	0.1983	0	0.5865	2.722	2.1589	3.1482	8.9011	3.6008	0.5475	13.8	13.8	-11.2793	-7.5033	-6.7527	-15.7726	-35.5174	-23.1863	-0.0004234	1.89E+00	6.30E-01	1.56E+01	5.19E+00	5.65E+01	1.88E+01	7.65E+01	2.55E+01
(4-33)	FINAL	-2.3283	-5.7773	0	2.3991	5.2418	2.3026	3.329	1.0047	14.8824	11.5395	13.8155	13.8155	-19.5944	-6.2458	-14.5086	-11.2098	-38.2735	-25.9424	-0.0004234	1.95E+00	6.49E-01	1.60E+01	5.32E+00	5.68E+01	1.89E+01	7.63E+01	2.54E+01
(9-40)	FINAL	3.2433	2.0258	0	3.987	4.487	0.3319	3.9867	6.7721	9.6912	1.0771	13.8	13.8	-11.8486	-5.882	-11.628	-14.8722	-32.9265	-20.5954	-0.0004244	1.93E+00	6.44E-01	1.58E+01	5.27E+00	5.61E+01	1.87E+01	7.52E+01	2.51E+01
(15-94)	FINAL	5.6029	0.7724	0	2.9541	5.0399	3.3975	2.9288	0.5695	5.0915	1.6941	13.8	13.8	-15.2896	-10.5511	-9.0547	-14.2492	-33.8223	-21.4912	-0.0004245	1.91E+00	6.36E-01	1.57E+01	5.24E+00	5.69E+01	1.90E+01	7.71E+01	2.57E+01
(6-42)	FINAL	5.2748	0.07	0	2.1777	4.1436	7.9105	2.692	4.9989	4.3768	1.1955	13.8	13.8	-15.1905	-9.8967	-8.0635	-15.0405	-34.9334	-22.6023	-0.000425	1.98E+00	6.59E-01	1.61E+01	5.36E+00	5.60E+01	1.86E+01	7.45E+01	2.48E+01
(18-5)	FINAL	2.5347	4.3672	0	1.0637	1.3055	6.443	4.6477	1.0841	4.4529	7.2407	13.8	13.8	-10.4482	-6.5451	-12.9498	-17.7489	-32.9894	-20.6583	-0.0004253	1.95E+00	6.49E-01	1.61E+01	5.35E+00	5.80E+01	1.93E+01	7.85E+01	2.61E+01
(3-18)	FINAL	1.272	0.847	0	0.6927	5.486	10.1622	6.7616	7.9137	4.138	1.143	13.8	13.8	-10.832	-6.1038	-7.6153	-15.018	-33.9726	-21.6415	-0.0004254	1.92E+00	6.39E-01	1.58E+01	5.25E+00	5.64E+01	1.88E+01	7.59E+01	2.53E+01
(7-56)	FINAL	1.8819	1.5674	0	2.516	0.1923	6.5258	6.3107	2.6727	5.4853	4.1619	13.8	13.8	-11.9486	-2.6812	-13.6194	-13.6828	-33.6632	-21.3321	-0.0004254	1.94E+00	6.47E-01	1.61E+01	5.35E+00	5.86E+01	1.95E+01	7.97E+01	2.66E+01
(4-49)	FINAL	3.1232	2.7714	0	1.0839	3.0819	4.7835	6.193	1.2732	4.0803	9.4684	13.8	13.8	-11.3375	-6.5751	-8.1659	-14.7931	-33.6757	-21.3446	-0.000426	1.98E+00	6.58E-01	1.62E+01	5.38E+00	5.74E+01	1.91E+01	7.70E+01	2.56E+01
(1-82)	FINAL	-3.3689	-0.5807	0	2.3379	5.4198	0.7249	5.0956	2.9627	5.8737	0.6493	13.8	13.8	-9.9812	-0.7306	-11.9226	-15.8002	-37.1658	-24.8347	-0.0004265	1.91E+00	6.36E-01	1.58E+01	5.26E+00	5.77E+01	1.92E+01	7.86E+01	2.62E+01
(4-25)	FINAL	1.8466	-0.2744	0	1.5201	4.4012	8.4968	5.1432	3.9551	5.7638	2.2176	13.8	13.8	-15.0775	-7.9586	-12.052	-13.7393	-35.4131	-23.082	-0.0004267	2.00E+00	6.66E-01	1.63E+01	5.42E+00	5.69E+01	1.90E+01	7.59E+01	2.53E+01
(2-59)	FINAL	0.6188	-0.858	0	1.8411	2.9017	5.9175	5.0746	2.5029	5.8763	4.5655	13.8	13.8	-10.5624	-3.6518	-7.4996	-13.1484	-34.5416	-22.2105	-0.0004269	2.01E+00	6.68E-01	1.64E+01	5.45E+00	5.77E+01	1.92E+01	7.71E+01	2.57E+01
(8-38)	FINAL	1.7729	-2.7372	0	2.5684	3.5319	0.2903	5.5236	10.0381	4.0923	2.1262	13.8	13.8	-12.4613	-6.2276	-7.8043	-14.1447	-37.1673	-24.8362	-0.000427	1.94E+00	6.45E-01	1.58E+01	5.27E+00	5.59E+01	1.86E+01	7.48E+01	2.49E+01
(12-75)	FINAL	5.6818	3.2474	0	2.2062	4.2728	4.1627	3.325	5.4461	7.7369	1.7048	13.8	13.8	-12.2246	-3.198	-11.168	-14.1555	-31.6628	-19.3317	-0.0004274	1.94E+00	6.46E-01	1.59E+01	5.29E+00	5.66E+01	1.89E+01	7.60E+01	2.53E+01
(9-8)	FINAL	3.6759	-0.2941	0	2.6174	3.9882	4.8482	2.2956	0.4352	5.6029	1.9654	13.8	13.8	-12.8656	-8.5388	-9.3583	-14.4848	-34.2423	-21.9112	-0.000428	1.99E+00	6.64E-01	1.63E+01	5.41E+00	5.70E+01	1.90E+01	7.61E+01	2.53E+01
(9-78)	FINAL	4.3422	0.3869	0	1.3555	3.3087	5.1288	6.224	4.6383	4.5966	1.5049	13.8	13.8	-13.7989	-8.4341	-6.8076	-14.7164	-34.2552	-21.9241	-0.0004282	2.01E+00	6.67E-01	1.63E+01	5.44E+00	5.72E+01	1.90E+01	7.63E+01	2.54E+01
(1-0)	FINAL	7.5489	1.524	0	2.171	3.9378	8.1807	4.302	8.7432	5.93	3.6295	13.8	13.8	-16.3474	-8.2258	-9.735	-12.4229	-32.0164	-19.6853	-0.0004284	1.92E+00	6.38E-01	1.58E+01	5.26E+00	5.72E+01	1.91E+01	7.75E+01	2.58E+01
(8-36)	FINAL	2.1072	0.3623	0	2.1609	3.3813	5.2216	4.839	7.9379	6.6674	3.8375	13.8	13.8	-11.1556	-4.6798	-9.7819	-12.1486	-33.3374	-21.0063	-0.0004289	1.91E+00	6.36E-01	1.58E+01	5.26E+00	5.76E+01	1.92E+01	7.83E+01	2.61E+01
(20-90)	FINAL	3.1678	-2.9056	0	2.1803	1.3734	9.1262	4.2374	5.2046	4.1847	2.7056	13.8	13.8	-12.7546	-7.9908	-7.8392	-13.5891	-37.1693	-24.8382	-0.0004293	1.95E+00	6.49E-01	1.59E+01	5.30E+00	5.62E+01	1.87E+01	7.52E+01	2.51E+01
(17-55)	FINAL	0.5792	-0.2093	0	1.484	3.9849	9.5213	3.8591	0.1601	7.6122	8.6114	13.8	13.8	-15.0256	-5.1421	-12.957	-15.874	-35.2306	-22.8995	-0.0004297	1.97E+00	6.55E-01	1.62E+01	5.39E+00	5.85E+01	1.95E+01	7.93E+01	2.64E+01
(16-70)	FINAL	-0.577	-1.8387	0	0.4676	5.4338	0.124	4.1901	2.5324	6.0528	2.7284	13.8	13.8	-11.332	-6.4937	-6.7273	-13.5182	-36.1232	-23.7921	-0.0004297	1.95E+00	6.49E-01	1.59E+01	5.30E+00	5.62E+01	1.87E+01	7.53E+01	2.51E+01
(18-67)	FINAL	-0.6958	-2.6116	0	2.3604	0.6517	3.4897	5.7585	5.6842	5.8981	3.3838	13.8	13.8	-11.503	-5.8471	-9.0405	-12.9278	-36.0838	-23.7527	-0.0004306	1.94E+00	6.46E-01	1.59E+01	5.30E+00	5.67E+01	1.89E+01	7.62E+01	2.54E+01
(12-77)	FINAL	3.1719	0.2243	0	1.5581	4.0179	4.3819	3.4767	3.3006	7.3726	2.1351	13.8	13.8	-13.1093	-3.0059	-10.1643	-11.5097	-33.8916	-21.5605	-0.0004306	1.96E+00	6.51E-01	1.59E+01	5.31E+00	5.59E+01	1.86E+01	7.46E+01	2.48E+01
(17-79)	FINAL	1.9681	0.1674	0	3.3674	2.3787	1.331	4.4555	0.7281	5.2928	6.9068	13.8	13.8	-9.6894	-3.1947	-10.0439	-13.2603	-33.6004	-21.2693	-0.000432	1.94E+00	6.46E-01	1.60E+01	5.32E+00	5.78E+01	1.93E+01	7.84E+01	2.61E+01
(20-98)	FINAL	0.5717	0.1823	0	1.2389	3.6687	5.327	8.8622	11.7829	3.6935	0.3166	13.8	13.8	-11.5222	-0.6945	-11.2708	-15.6974	-37.2634	-24.9323	-0.0004322	1.90E+00	6.35E-01	1.56E+01	5.20E+00	5.58E+01	1.86E+01	7.52E+01	2.50E+01
(13-79)	FINAL	2.8297	1.1228	0	2.9809	4.0711	2.2587	3.0888	3.3532	7.9094	0.0502	13.8	13.8	-13.7601	-8.2013	-12.368	-15.5708	-35.807	-23.4759	-0.0004323	1.96E+00	6.53E-01	1.62E+01	5.38E+00	5.86E+01	1.95E+01	7.95E+01	2.65E+01
(1-71)	FINAL	1.2615	-6.4479	0	1.0393	4.5869	2.2317	5.8885	3.9877	3.9068	1.5585	13.8	13.8	-16.8426	-11.8699	-9.809	-13.4655	-41.5532	-29.2221	-0.0004324	1.91E+00	6.35E-01	1.57E+01	5.22E+00	5.66E+01	1.88E+01	7.66E+01	2.55E+01
(14-83)	FINAL	0.2743	2.1197	0	3.6288	3.1503	8.0451	7.5783	0.806	2.3467	1.4387	13.8	13.8	-10.6654	-3.3052	-12.1203	-17.1579	-35.0422	-22.7111	-0.0004325	1.90E+00	6.32E-01	1.56E+01	5.19E+00	5.61E+01	1.87E+01	7.58E+01	2.52E+01
(18-29)	FINAL	5.5297	1.6975	0	0.5113	1.6049	4.3095	7.5898	3.8663	5.1472	1.9618	13.8	13.8	-14.2131	-5.1554	-10.1381	-14.3904	-32.5357	-20.2046	-0.0004327	2.01E+00	6.67E-01	1.63E+01	5.43E+00	5.71E+01	1.90E+01	7.61E+01	2.53E+01
(19-71)	FINAL	4.0175	0.5215	0	2.9322	4.7449	5.822	5.311	3.0199	4.2971	0.858	13.8	13.8	-14.537	-4.8482	-8.1196	-15.083	-34.0717	-21.7406	-0.0004333	1.98E+00	6.59E-01	1.61E+01	5.37E+00	5.65E+01	1.88E+01	7.54E+01	2.51E+01
(18-25)	FINAL	5.2353	-1.1732	0	0.2544	2.4088	1.9621	8.9896	12.4609	5.1121	3.2957	13.8	13.8	-16.1345	-9.861	-7.3028	-11.7623	-36.1598	-23.8287	-0.0004333	2.00E+00	6.64E-01	1.62E+01	5.40E+00	5.67E+01	1.89E+01	7.55E+01	2.51E+01
(6-74)	FINAL	4.3138	0.9257	0	1.4566	6.3199	6.6686	3.4448	2.8896	4.1197	0.2931	13.8	13.8	-15.2864	-8.4103	-8.3022	-15.712	-34.0285	-21.6974	-0.0004334	1.91E+00	6.35E-01	1.57E+01	5.23E+00	5.70E+01	1.90E+01	7.73E+01	2.57E+01
(5-8)	FINAL	2.0141	-2.0734	0	2.7161	5.0367	1.4288	2.1364	3.0055	5.3747	1.9582	13.8	13.8	-13.5118	-8.5382	-9.1888	-13.9552	-36.5349	-24.2038	-0.0004347	1.91E+00	6.35E-01	1.58E+01	5.26E+00	5.80E+01	1.93E+01	7.91E+01	2.63E+01
(3-16)	FINAL	1.3108	3.5168	0	0.0792	2.5701	4.4785	4.6267	6.2557	6.5774	0.1602	13.8	13.8	-8.3186	-2.2585	-7.4631	-16.1403	-33.1222	-20.7911	-0.0004355	1.96E+00	6.50E-01	1.61E+01	5.34E+00	5.75E+01	1.92E+01	7.75E+01	2.58E+01
(18-9)	FINAL	1.2007	1.2269	0	0.9025	3.5865	1.2113	6.2123	6.8832	5.3425	2.4955	13.8	13.8	-11.2624	-4.6843	-8.4705	-13.6892	-33.1251	-20.794	-0.0004356	1.99E+00	6.60E-01	1.62E+01	5.40E+00	5.75E+01	1.91E+01	7.70E+01	2.57E+01
(3-8)	FINAL	3.182	-1.3753	0	0.3095	2.2561	6.2946	2.8572	4.2438	6.7636	4.1337	13.8	13.8	-16.8173	-2.4122	-11.1371	-12.1262	-35.5111	-23.18	-0.0004356	1.90E+00	6.32E-01	1.56E+01	5.19E+00	5.59E+01	1.86E+01	7.55E+01	2.52E+01
(12-21)	FINAL	-2.469	-1.3451	0	2.593	2.8465	2.7608	6.4694	4.0308	4.7981	1.9441	13.8	13.8	-13.7865	-2.4922	-12.9128	-14.4744	-36.642	-24.3109	-0.0004366	1.89E+00	6.28E-01	1.56E+01	5.19E+00	5.67E+01	1.89E+01	7.70E+01	2.56E+01
(2-75)	FINAL	2.0767	-5.067	0	2.386	2.2437	0.4963	11.7138	1.6535	5.8128	1.9412	13.8	13.8	-17.1488	-9.035	-10.8875	-11.7736	-39.7799	-27.4488	-0.0004366	1.92E+00	6.41E-01	1.59E+01	5.30E+00	5.84E+01	1.94E+01	7.96E+01	2.65E+01
(16-71)	FINAL	1.6382	2.0429	0	1.589	5.5581	10.1678	9.0294	0.6393	4.2957	5.549	13.8	13.8	-12.279	-1.007	-11.5669	-14.4858	-33.4021	-21.071	-0.0004367	2.01E+00	6.68E-01	1.64E+01	5.46E+00	5.80E+01	1.93E+01	7.78E+01	2.59E+01
(8-57)	FINAL	3.1237	0.1517	0	2.2426	4.0058	6.003	5.2961	2.967	5.9972	2.7679	13.8	13.8	-14.9885	-5.4581	-10.4233	-12.4557	-34.073	-21.7419	-0.0004369	2.01E+00	6.69E-01	1.64E+01	5.47E+00	5.80E+01	1.93E+01	7.77E+01	2.59E+01
(12-68)	FINAL	-0.177	-1.1395	0	2.1382	4.5785	5.2719	7.1398	5.0161	4.5117	2.0836	13.8	13.8	-11.2184	-4.2189	-7.6028	-13.7356	-35.4999	-23.1688	-0.0004378	1.98E+00	6.58E-01	1.61E+01	5.36E+00	5.62E+01	1.87E+01	7.49E+01	2.50E+01
(13-18)	FINAL	2.6809	-1.1966	0	0.243	1.1765	1.8513	2.8667	4.5875	7.1231	7.6482	13.8	13.8	-13.1223	-1.6147	-6.6302	-8.9946	-32.4908	-20.1597	-0.000438	1.95E+00	6.48E-01	1.60E+01	5.33E+00	5.72E+01	1.91E+01	7.71E+01	2.57E+01
(8-0)	FINAL	6.3986	-0.821	0	2.9795	2.8691	5.6948	7.5384	8.4378	4.2934	1.6175	13.8	13.8	-16.0983	-6.5573	-6.9881	-14.5978	-34.7084	-22.3773	-0.0004386	1.94E+00	6.44E-01	1.59E+01	5.30E+00	5.76E+01	1.92E+01	7.79E+01	2.60E+01
(15-72)	FINAL	1.623	-0.4674	0	3.2953	4.2922	5.3297	5.1154	0.9179	5.4916	3.0577	13.8	13.8	-13.1406	-7.8219	-10.0028	-13.9177	-35.0888	-22.7577	-0.0004387	1.95E+00	6.49E-01	1.59E+01	5.30E+00	5.64E+01	1.88E+01	7.57E+01	2.52E+01
(19-20)	FINAL	1.2989	1.2334	0	0.0827	1.4828	3.1051	7.6886	1.8665	4.3857	8.4774	13.8	13.8	-11.3895	-5.371	-8.4343	-14.9599	-34.8867	-22.5556	-0.0004387	1.97E+00	6.56E-01	1.62E+01	5.40E+00	5.86E+01	1.95E+01	7.93E+01	2.64E+01
(10-48)	FINAL	-0.2931	0.7724	0	0.7722	2.5646	9.8573	5.1379	2.0774	11.6275	4.7742	13.8	13.8	-10.0391	-3.045	-9.3897	-15.9308	-35.2282	-22.8971	-0.0004388	2.01E+00	6.71E-01	1.64E+01	5.48E+00	5.81E+01	1.94E+01	7.78E+01	2.59E+01
(1-36)	FINAL	2.6261	0.599	0	2.7846	3.5269	6.2768	3.9755	10.2383	8.833	2.2644	13.8	13.8	-13.3982	-4.4847	-10.0266	-13.8387	-33.8177	-21.4866	-0.0004389	2.02E+00	6.71E-01	1.64E+01	5.45E+00	5.68E+01	1.89E+01	7.54E+01	2.51E+01
(10-55)	FINAL	1.1868	-1.4438	0	2.3075	3.2111	3.1752	7.5969	1.0323	6.0004	7.3394	13.8	13.8	-15.0225	-2.7592	-11.8886	-10.7928	-34.9794	-22.6483	-0.0004389	1.99E+00	6.63E-01	1.62E+01	5.39E+00	5.61E+01	1.87E+01	7.45E+01	2.48E+01
(10-67)	FINAL	0.1595	0.4572	0	2.8644	4.4139	6.3139	4.5226	0.0374	6.2211	2.0332	13.8	13.8	-10.6429	-3.3015	-12.5042	-15.7384	-35.7701	-23.439	-0.0004392	1.99E+00	6.61E-01	1.63E+01	5.43E+00	5.86E+01	1.95E+01	7.91E+01	2.64E+01
(2-10)	FINAL	1.9043	-4.1961	0	0.5636	5.1149	8.1373	0.1193	2.451	15.9483	2.485	13.8155	13.8155	-16.8402	-11.7748	-6.2248	-13.3367	-38.0006	-25.6695	-0.0004404	1.96E+00	6.52E-01	1.60E+01	5.34E+00	5.70E+01	1.90E+01	7.66E+01	2.55E+01
(17-86)	FINAL	2.3203	-3.3347	0	2.7142	2.4032	2.4891	2.4043	2.022	3.9634	3.0121	13.8	13.8	-14.5949	-8.1161	-9.2454	-11.918	-37.9279	-25.5968	-0.0004408	1.99E+00	6.60E-01	1.62E+01	5.39E+00	5.71E+01	1.90E+01	7.65E+01	2.55E+01
(12-11)	FINAL	4.6936	2.6802	0	0.5997	2.3882	5.9346	3.3895	3.7737	4.3847	0.3624	13.8	13.8	-12.8883	-9.4271	-11.3296	-15.971	-34.1323	-21.8012	-0.0004419	1.99E+00	6.62E-01	1.62E+01	5.38E+00	5.64E+01	1.88E+01	7.50E+01	2.50E+01
(12-40)	FINAL	3.0797	-0.8719	0	1.6698	3.2431	0.9966	1.0114	0.5404	5.5451	0.399	13.8	13.8	-13.6696	-7.521	-11.5007	-14.9923	-37.7626	-25.4315	-0.0004419	1.92E+00	6.41E-01	1.57E+01	5.24E+00	5.56E+01	1.85E+01	7.45E+01	2.48E+01
(1-59)	FINAL	2.9576	1.897	0	1.7344	1.3243	3.3442	12.1867	0.829	1.7543	6.1512	13.8	13.8	-11.083	-4.2776	-8.6346	-14.1179	-34.9742	-22.6431	-0.0004427	1.97E+00	6.56E-01	1.61E+01	5.35E+00	5.65E+01	1.88E+01	7.55E+01	2.52E+01
(9-1)	FINAL	3.2176	2.7698	0	0.9111	4.7777	0.3725	5.1007	1.5478	6.9949	4.2965	13.8	13.8	-14.5471	-3.2956	-10.2089	-14.5467	-31.6647	-19.3336	-0.0004445	1.93E+00	6.42E-01	1.59E+01	5.28E+00	5.69E+01	1.89E+01	7.67E+01	2.56E+01
(5-0)	FINAL	2.3819	0.4707	0	0.267	0.8411	3.0323	4.7665	8.2599	7.2981	4.6807	13.8	13.8	-11.2292	-4.6441	-8.9098	-11.5837	-33.9519	-21.6208	-0.0004447	1.93E+00	6.42E-01	1.58E+01	5.25E+00	5.57E+01	1.86E+01	7.47E+01	2.49E+01
(10-84)	FINAL	4.3325	0.8735	0	0.2663	3.4069	7.3632	4.9065	2.643	3.079	2.617	13.8	13.8	-12.211	-4.2516	-9.3776	-12.7101	-34.5577	-22.2266	-0.0004448	1.92E+00	6.39E-01	1.57E+01	5.24E+00	5.62E+01	1.87E+01	7.58E+01	2.53E+01
(8-41)	FINAL	1.0304	-2.4473	0	4.9745	4.2357	5.9476	1.8946	7.5196	4.3365	0.1985	13.8	13.8	-13.7114	-7.4167	-10.5317	-14.5929	-37.604	-25.2729	-0.0004452	1.98E+00	6.59E-01	1.62E+01	5.38E+00	5.69E+01	1.89E+01	7.61E+01	2.53E+01
(7-41)	FINAL	3.0432	1.5811	0	2.5646	4.1156	11.4304	3.041	13.3353	10.5738	0.8074	13.8	13.8	-12.1763	-4.0422	-8.6794	-14.8441	-34.2356	-21.9045	-0.0004455	2.01E+00	6.69E-01	1.63E+01	5.43E+00	5.65E+01	1.88E+01	7.50E+01	2.50E+01
(7-83)	FINAL	4.0622	2.2915	0	2.8711	4.6846	6.2199	5.7139	8.3423	5.3612	1.9166	13.8	13.8	-13.3692	-3.7342	-10.6822	-14.0318	-32.382	-20.0509	-0.0004463	2.01E+00	6.70E-01	1.64E+01	5.46E+00	5.74E+01	1.91E+01	7.66E+01	2.55E+01
(7-76)	FINAL	1.261	0.8708	0	2.8234	0.153	2.3179	5.5691	2.705	8.6056	5.8204	13.8	13.8	-13.7913	-3.5363	-12.7203	-12.3986	-33.9763	-21.6452	-0.0004463	1.95E+00	6.49E-01	1.61E+01	5.36E+00	5.84E+01	1.94E+01	7.92E+01	2.64E+01
(16-54)	FINAL	-0.5261	-0.6454	0	4.1357	3.8348	5.5368	8.2773	1.2077	4.761	4.2882	13.8	13.8	-12.7698	-4.5877	-11.1529	-14.0198	-35.0922	-22.7611	-0.0004489	1.96E+00	6.51E-01	1.60E+01	5.33E+00	5.68E+01	1.89E+01	7.63E+01	2.54E+01
(10-13)	FINAL	-3.1365	-4.0957	0	0.7514	4.4866	5.512	4.2095	3.2857	7.5753	2.5329	13.8	13.8	-11.2215	-1.4022	-6.89	-12.2885	-38.0797	-25.7486	-0.0004489	1.91E+00	6.34E-01	1.57E+01	5.23E+00	5.73E+01	1.91E+01	7.79E+01	2.60E+01
(11-75)	FINAL	2.8259	-1.2173	0	1.1249	4.0325	9.5485	3.4095	5.8091	4.7924	1.6863	13.8	13.8	-12.9518	-4.134	-10.1023	-14.3431	-36.2766	-23.9455	-0.0004491	1.98E+00	6.58E-01	1.63E+01	5.42E+00	5.87E+01	1.96E+01	7.95E+01	2.65E+01
(3-43)	FINAL	8.4825	2.4395	0	3.0656	3.9247	8.8498	9.5019	2.7607	6.2334	13.9052	13.8155	13.8155	-24.328	-5.1363	-19.1383	-6.7218	-25.1505	-12.8194	-0.0004492	1.95E+00	6.49E-01	1.58E+01	5.26E+00	5.75E+01	1.92E+01	7.83E+01	2.62E+01
(13-53)	FINAL	1.0205	-0.1045	0	0.8755	1.9352	1.2211	3.7353	4.25	4.177	5.4002	13.8	13.8	-9.8678	-2.8907	-8.0186	-11.619	-34.7314	-22.4003	-0.0004492	1.91E+00	6.35E-01	1.58E+01	5.25E+00	5.79E+01	1.93E+01	7.91E+01	2.63E+01
(20-39)	FINAL	2.3388	5.7409	0	0.8407	4.4093	8.8424	5.0494	1.7891	5.4029	2.473	13.8	13.8	-11.2988	-6.4154	-10.9132	-18.4295	-32.7027	-20.3716	-0.0004495	1.95E+00	6.49E-01	1.60E+01	5.32E+00	5.67E+01	1.89E+01	7.61E+01	2.54E+01
(12-79)	FINAL	3.2933	1.5531	0	1.5188	6.4829	7.782	6.3269	1.2789	4.5176	0.8125	13.8	13.8	-13.5348	-7.6957	-9.7525	-14.9289	-33.4394	-21.1083	-0.00045	1.99E+00	6.61E-01	1.62E+01	5.38E+00	5.67E+01	1.89E+01	7.56E+01	2.52E+01
(3-78)	FINAL	-0.0143	1.962	0	0.4646	1.4382	7.0196	5.6627	5.5626	0.0615	9.7933	13.8	13.8	-9.7433	-1.9193	-11.1859	-11.9033	-34.356	-22.0249	-0.0004512	1.94E+00	6.46E-01	1.59E+01	5.29E+00	5.67E+01	1.89E+01	7.62E+01	2.54E+01
(20-81)	FINAL	-1.339	-1.783	0	3.7026	3.1467	1.6557	11.3585	2.0283	5.2369	7.9602	13.8	13.8	-15.1505	-2.6845	-13.0282	-12.7501	-35.2146	-22.8835	-0.0004514	1.96E+00	6.53E-01	1.61E+01	5.34E+00	5.69E+01	1.89E+01	7.62E+01	2.54E+01
(7-55)	FINAL	2.599	0.7213	0	0.9718	5.6675	4.9351	2.2363	2.1958	5.9069	0.1835	13.8	13.8	-12.5043	-6.6345	-7.1589	-16.061	-34.3309	-21.9998	-0.0004519	1.99E+00	6.61E-01	1.63E+01	5.41E+00	5.79E+01	1.93E+01	7.78E+01	2.59E+01
(17-85)	FINAL	2.2058	1.2069	0	2.6198	2.3996	4.8139	2.5384	6.5721	3.7017	1.389	13.8	13.8	-9.0809	-1.337	-8.5242	-14.848	-34.2458	-21.9147	-0.000453	1.91E+00	6.35E-01	1.57E+01	5.23E+00	5.71E+01	1.90E+01	7.76E+01	2.59E+01
(14-98)	FINAL	2.3167	1.038	0	1.2998	3.3345	2.1447	7.0197	7.5511	5.0932	2.5319	13.8	13.8	-11.0716	-3.1127	-7.7962	-13.5282	-33.7754	-21.4443	-0.000453	1.89E+00	6.28E-01	1.56E+01	5.21E+00	5.75E+01	1.92E+01	7.85E+01	2.62E+01
(6-69)	FINAL	5.2829	-1.0448	0	3.4731	1.9	0.9909	6.1016	7.9883	5.9678	2.4633	13.8	13.8	-18.3997	-5.1739	-12.2192	-12.1889	-35.4266	-23.0955	-0.000453	2.00E+00	6.65E-01	1.64E+01	5.45E+00	5.85E+01	1.95E+01	7.88E+01	2.63E+01
(16-61)	FINAL	0.5373	-0.5963	0	1.2988	4.6646	7.964	2.6259	0.8982	7.5848	0.2416	13.8	13.8	-12.3767	-5.1375	-8.3134	-16.0915	-37.1483	-24.8172	-0.0004536	1.98E+00	6.61E-01	1.61E+01	5.36E+00	5.58E+01	1.86E+01	7.41E+01	2.47E+01
(19-23)	FINAL	0.6416	1.0816	0	2.1943	6.5106	1.6725	4.4492	0.3673	4.0521	0.4901	13.8	13.8	-13.3504	-8.5809	-11.2431	-16.7903	-35.2777	-22.9466	-0.0004542	1.94E+00	6.45E-01	1.59E+01	5.29E+00	5.68E+01	1.89E+01	7.64E+01	2.54E+01
(2-90)	FINAL	4.8666	-0.268	0	3.003	1.7995	3.0146	4.1151	2.8851	3.4446	1.0097	13.8	13.8	-12.715	-7.2922	-8.4216	-15.3217	-35.0866	-22.7555	-0.0004546	1.97E+00	6.56E-01	1.61E+01	5.34E+00	5.62E+01	1.87E+01	7.50E+01	2.50E+01
(10-6)	FINAL	3.7189	2.1092	0	0.0468	0.9911	8.0441	3.3068	4.1426	7.5077	1.2933	13.8	13.8	-8.6598	-7.4418	-6.5465	-15.0932	-33.2379	-20.9068	-0.0004551	1.96E+00	6.53E-01	1.60E+01	5.32E+00	5.60E+01	1.87E+01	7.47E+01	2.49E+01
(10-40)	FINAL	1.017	1.7861	0	0.6894	3.3538	5.5388	5.1127	11.4489	5.9865	0.6685	13.8	13.8	-10.7241	-5.373	-10.2664	-15.3736	-35.5176	-23.1865	-0.0004552	2.00E+00	6.68E-01	1.64E+01	5.47E+00	5.84E+01	1.95E+01	7.85E+01	2.62E+01
(20-77)	FINAL	-0.0281	-1.5965	0	1.1472	2.5173	1.6639	6.6393	1.2733	4.3966	0.6029	13.8	13.8	-11.4268	-1.5419	-9.0222	-11.4694	-36.7364	-24.4053	-0.0004557	1.92E+00	6.38E-01	1.58E+01	5.27E+00	5.77E+01	1.92E+01	7.85E+01	2.61E+01
(18-75)	FINAL	4.6032	3.4599	0	0.5678	1.9437	8.0667	4.2417	6.7944	7.4849	1.5036	13.8	13.8	-12.0885	-5.0201	-8.3145	-14.2161	-33.2327	-20.9016	-0.0004558	2.02E+00	6.71E-01	1.64E+01	5.45E+00	5.69E+01	1.89E+01	7.55E+01	2.52E+01
(10-32)	FINAL	0.6137	-0.6065	0	2.6964	4.2323	4.8151	3.8887	9.1971	8.4468	0.6432	13.8	13.8	-14.038	-2.597	-12.6346	-15.2752	-36.8709	-24.5398	-0.0004561	1.95E+00	6.50E-01	1.61E+01	5.37E+00	5.88E+01	1.96E+01	8.00E+01	2.67E+01
(5-70)	FINAL	3.5748	-1.3427	0	0.6431	2.8687	7.127	6.7458	0.2202	5.6101	6.4996	13.8	13.8	-14.7193	-6.0562	-8.1122	-11.2838	-35.513	-23.1819	-0.0004561	2.02E+00	6.72E-01	1.64E+01	5.45E+00	5.66E+01	1.89E+01	7.51E+01	2.50E+01
(17-6)	FINAL	5.746	0.8941	0	3.8874	1.1408	7.2499	1.1916	2.6668	5.6718	1.9026	13.8	13.8	-14.3925	-6.7193	-9.8469	-14.0208	-34.1552	-21.8241	-0.0004579	2.02E+00	6.73E-01	1.65E+01	5.49E+00	5.77E+01	1.92E+01	7.70E+01	2.56E+01
(2-7)	FINAL	4.6148	-0.2396	0	2.9931	4.0364	0.3534	8.0986	12.2071	5.1763	1.6698	13.8	13.8	-18.7909	-6.816	-11.138	-14.4109	-33.9214	-21.5903	-0.0004583	1.94E+00	6.44E-01	1.59E+01	5.28E+00	5.63E+01	1.88E+01	7.57E+01	2.52E+01
(2-35)	FINAL	3.2991	2.1194	0	2.396	0.3259	7.8089	10.5293	3.7127	4.9377	2.415	13.8	13.8	-10.2471	-1.5113	-11.1162	-13.5272	-33.3897	-21.0586	-0.0004593	2.02E+00	6.73E-01	1.64E+01	5.46E+00	5.68E+01	1.89E+01	7.53E+01	2.51E+01
(9-87)	FINAL	2.5287	-0.802	0	1.9383	6.4198	8.8036	2.9817	4.9788	5.4855	1.4659	13.8	13.8	-13.9854	-6.1955	-9.5541	-14.407	-34.9	-22.5689	-0.0004597	1.91E+00	6.35E-01	1.57E+01	5.22E+00	5.63E+01	1.87E+01	7.59E+01	2.53E+01
(2-31)	FINAL	2.1572	0.9863	0	4.1954	5.9741	6.621	5.3096	1.2821	4.8071	1.0667	13.8	13.8	-14.0571	-7.4661	-12.7893	-15.1553	-33.7706	-21.4395	-0.0004601	1.92E+00	6.40E-01	1.58E+01	5.26E+00	5.69E+01	1.89E+01	7.69E+01	2.56E+01
(4-48)	FINAL	-0.4034	-3.1447	0	1.5015	2.5958	1.6753	4.1084	3.5064	7.5462	4.4948	13.8	13.8	-13.9779	-4.1214	-11.2542	-11.9119	-36.9176	-24.5865	-0.0004612	1.97E+00	6.57E-01	1.63E+01	5.41E+00	5.87E+01	1.96E+01	7.95E+01	2.65E+01
(12-33)	FINAL	4.5326	0.6091	0	5.0882	4.0496	4.8066	5.1617	3.9761	3.7801	0.5074	13.8	13.8	-14.3071	-9.6167	-10.3851	-15.519	-34.3308	-21.9997	-0.000462	1.92E+00	6.40E-01	1.58E+01	5.27E+00	5.71E+01	1.90E+01	7.73E+01	2.57E+01
(9-3)	FINAL	4.9122	1.3259	0	4.1161	3.3578	5.8554	6.9474	7.3867	4.4393	1.3644	13.8	13.8	-12.7616	-4.3907	-8.9821	-14.8666	-32.7873	-20.4562	-0.000463	1.95E+00	6.47E-01	1.60E+01	5.32E+00	5.75E+01	1.91E+01	7.76E+01	2.58E+01
(20-67)	FINAL	-1.3563	-1.4917	0	1.2796	4.3633	5.7844	4.9568	5.8738	4.6871	0.2454	13.8	13.8	-16.6458	-7.9545	-14.9382	-15.8959	-37.9321	-25.601	-0.0004631	1.95E+00	6.49E-01	1.61E+01	5.36E+00	5.85E+01	1.95E+01	7.95E+01	2.65E+01
(1-46)	FINAL	1.7045	0.1116	0	1.0358	3.0627	3.368	5.3957	3.9401	4.4147	2.1402	13.8	13.8	-11.0474	-6.1545	-9.4291	-13.7849	-36.2502	-23.9191	-0.0004636	2.02E+00	6.74E-01	1.64E+01	5.47E+00	5.71E+01	1.90E+01	7.59E+01	2.53E+01
(12-25)	FINAL	4.3759	1.4697	0	2.0273	2.3174	4.2262	5.6944	3.5397	5.0018	2.7354	13.8	13.8	-12.1321	-6.6992	-8.7932	-13.1461	-34.0691	-21.738	-0.0004637	1.89E+00	6.28E-01	1.56E+01	5.20E+00	5.71E+01	1.90E+01	7.79E+01	2.59E+01
(9-59)	FINAL	-0.4112	-0.632	0	4.3973	3.9932	4.2758	8.3482	0.7646	3.8631	2.1684	13.8	13.8	-12.6978	-5.634	-11.8086	-15.8455	-35.2673	-22.9362	-0.0004644	1.96E+00	6.52E-01	1.61E+01	5.34E+00	5.73E+01	1.91E+01	7.70E+01	2.56E+01
(12-27)	FINAL	2.2342	1.4601	0	2.2774	4.7846	4.5334	6.075	1.4453	3.156	1.2304	13.8	13.8	-10.5928	-6.8249	-10.5399	-15.2705	-34.3563	-22.0252	-0.0004647	1.97E+00	6.54E-01	1.60E+01	5.34E+00	5.64E+01	1.88E+01	7.54E+01	2.51E+01
(17-41)	FINAL	2.8993	-0.7217	0	1.0057	2.6816	10.3331	2.8571	4.0761	6.1887	3.6007	13.8	13.8	-13.1285	-5.9631	-6.921	-12.1086	-34.8006	-22.4695	-0.0004654	1.98E+00	6.58E-01	1.63E+01	5.41E+00	5.85E+01	1.95E+01	7.91E+01	2.63E+01
(11-95)	FINAL	6.0754	3.8457	0	0.3917	3.2055	3.2734	6.6552	8.35	3.7628	1.4592	13.8	13.8	-11.6721	-5.9158	-6.9325	-14.6383	-32.3505	-20.0194	-0.0004656	1.96E+00	6.50E-01	1.60E+01	5.34E+00	5.74E+01	1.91E+01	7.73E+01	2.58E+01
(3-5)	FINAL	-0.8661	-0.4358	0	1.4106	4.373	4.1706	5.8628	0.6631	2.9037	5.2286	13.8	13.8	-11.5494	-7.4977	-8.4804	-16.1411	-37.2738	-24.9427	-0.000466	1.96E+00	6.51E-01	1.60E+01	5.32E+00	5.66E+01	1.88E+01	7.58E+01	2.52E+01
(14-81)	FINAL	1.7933	-2.6906	0	1.9802	2.7697	7.1661	5.5399	5.9053	5.4444	2.3884	13.8	13.8	-13.9578	-4.0285	-11.1672	-13.9437	-35.9008	-23.5697	-0.0004662	1.95E+00	6.50E-01	1.59E+01	5.30E+00	5.61E+01	1.87E+01	7.51E+01	2.50E+01
(20-41)	FINAL	1.3423	-1.4654	0	2.9565	5.1817	0.299	6.1206	2.6836	5.3167	2.3142	13.8	13.8	-13.025	-6.1029	-9.3266	-13.8563	-35.1143	-22.7832	-0.0004672	1.97E+00	6.54E-01	1.62E+01	5.38E+00	5.84E+01	1.94E+01	7.90E+01	2.63E+01
(12-72)	FINAL	2.4495	3.3569	0	0.8623	5.3764	8.5413	7.2609	0.4207	2.5967	5.7545	13.8	13.8	-13.3135	-6.6573	-10.3777	-17.2952	-33.0879	-20.7568	-0.0004673	1.91E+00	6.34E-01	1.57E+01	5.22E+00	5.69E+01	1.89E+01	7.71E+01	2.57E+01
(10-79)	FINAL	2.4392	-2.656	0	1.0377	2.5122	1.3987	0.9661	5.7317	9.6676	1.6178	13.8	13.8	-14.752	-8.1471	-9.9789	-12.1113	-38.4883	-26.1572	-0.0004676	1.89E+00	6.29E-01	1.56E+01	5.18E+00	5.63E+01	1.87E+01	7.62E+01	2.54E+01
(11-30)	FINAL	4.8158	-1.1917	0	3.9444	3.9891	11.7356	6.9067	10.1319	4.0961	0.281	13.8	13.8	-18.7573	-2.7244	-12.1105	-15.7187	-37.1933	-24.8622	-0.0004679	1.95E+00	6.50E-01	1.59E+01	5.29E+00	5.55E+01	1.85E+01	7.40E+01	2.47E+01
(6-38)	FINAL	3.4235	0.8759	0	1.8901	4.0618	8.4088	4.9268	5.3502	4.2456	0.9491	13.8	13.8	-12.0359	-2.4672	-10.8685	-15.1794	-34.7215	-22.3904	-0.0004683	1.92E+00	6.39E-01	1.57E+01	5.23E+00	5.56E+01	1.85E+01	7.46E+01	2.49E+01
(5-21)	FINAL	1.5427	-3.3621	0	2.2834	4.04	11.4559	9.061	2.0785	5.1818	1.9699	13.8	13.8	-13.1956	-5.7806	-10.9536	-13.2421	-37.0927	-24.7616	-0.0004683	1.99E+00	6.61E-01	1.62E+01	5.39E+00	5.69E+01	1.89E+01	7.60E+01	2.53E+01
(13-26)	FINAL	5.5924	2.4079	0	1.6847	0.9865	7.0972	2.402	6.0588	12.0115	2.5547	13.8	13.8	-10.5902	-4.0951	-10.3215	-12.9739	-32.5209	-20.1898	-0.0004687	1.92E+00	6.38E-01	1.58E+01	5.26E+00	5.72E+01	1.91E+01	7.76E+01	2.58E+01
(14-15)	FINAL	2.0102	-3.3544	0	1.7178	2.9251	7.0231	5.9354	0.6533	5.6086	3.5049	13.8	13.8	-13.868	-7.6786	-7.7304	-12.8906	-37.1061	-24.775	-0.000469	1.89E+00	6.29E-01	1.56E+01	5.18E+00	5.65E+01	1.88E+01	7.66E+01	2.55E+01
(16-3)	FINAL	-2.2535	-3.1123	0	2.1432	2.9187	7.2793	5.0391	4.9167	7.9954	6.7556	13.8	13.8	-10.6881	-2.6591	-9.3173	-10.9356	-36.0602	-23.7291	-0.0004695	1.95E+00	6.48E-01	1.61E+01	5.35E+00	5.83E+01	1.94E+01	7.91E+01	2.63E+01
(9-98)	FINAL	6.2993	3.3284	0	0.8426	0.7813	2.389	4.2441	4.2162	6.3001	3.1903	13.8	13.8	-14.9739	-4.415	-11.1925	-13.0818	-32.0578	-19.7267	-0.0004698	2.01E+00	6.69E-01	1.63E+01	5.44E+00	5.69E+01	1.90E+01	7.57E+01	2.52E+01
(15-41)	FINAL	2.8464	-2.6864	0	0.7748	4.1868	6.0001	2.1073	6.5944	4.8267	2.0067	13.8	13.8	-13.9041	-7.512	-6.0034	-14.2699	-36.5741	-24.243	-0.00047	2.00E+00	6.67E-01	1.64E+01	5.45E+00	5.79E+01	1.93E+01	7.76E+01	2.58E+01
(1-9)	FINAL	4.8217	0.7165	0	0.6988	2.0143	9.793	9.4379	2.2112	5.7703	1.3552	13.8	13.8	-14.937	-7.675	-10.0214	-11.7754	-35.2313	-22.9002	-0.0004701	1.99E+00	6.64E-01	1.62E+01	5.39E+00	5.64E+01	1.88E+01	7.50E+01	2.50E+01
(16-37)	FINAL	3.6494	-1.7932	0	0.6746	0.2824	5.6135	0.9466	8.2321	4.8486	3.2088	13.8	13.8	-12.9074	-4.3368	-10.1751	-10.4295	-35.7838	-23.4527	-0.0004706	1.97E+00	6.54E-01	1.61E+01	5.37E+00	5.77E+01	1.92E+01	7.78E+01	2.59E+01
(2-65)	FINAL	2.4691	-2.1065	0	0.7267	4.8385	3.6214	6.4056	2.3993	4.2651	2.9768	13.8	13.8	-13.9389	-4.7746	-7.811	-12.3958	-36.2837	-23.9526	-0.0004707	1.97E+00	6.54E-01	1.60E+01	5.33E+00	5.60E+01	1.87E+01	7.47E+01	2.49E+01
(5-67)	FINAL	0.9156	1.3872	0	2.2693	5.9717	3.4597	4.8581	1.0323	6.3206	3.0536	13.8	13.8	-13.1262	-7.2393	-11.9459	-15.9103	-34.5768	-22.2457	-0.0004709	1.97E+00	6.54E-01	1.62E+01	5.38E+00	5.84E+01	1.94E+01	7.91E+01	2.63E+01
(20-60)	FINAL	5.3277	0.6174	0	1.2381	0.9265	6.758	7.2627	1.7919	5.5025	2.9723	13.8	13.8	-14.7344	-5.6501	-8.5619	-10.7039	-33.6298	-21.2987	-0.0004709	1.96E+00	6.50E-01	1.61E+01	5.36E+00	5.82E+01	1.94E+01	7.88E+01	2.62E+01
(9-67)	FINAL	3.023	-0.3973	0	1.0868	4.1463	7.4709	4.5019	2.961	5.1611	2.7805	13.8	13.8	-11.1577	-4.2127	-9.3707	-13.4055	-33.8208	-21.4897	-0.0004711	1.97E+00	6.55E-01	1.62E+01	5.38E+00	5.79E+01	1.93E+01	7.80E+01	2.60E+01
(1-55)	FINAL	4.6164	-1.1016	0	2.3724	1.5162	4.5858	7.7113	7.2161	5.8153	3.9052	13.8	13.8	-14.1284	-4.0114	-7.8996	-12.3372	-34.071	-21.7399	-0.0004724	1.90E+00	6.31E-01	1.57E+01	5.22E+00	5.73E+01	1.91E+01	7.81E+01	2.60E+01
(2-89)	FINAL	0.7321	-0.1922	0	4.0413	2.3359	5.4799	3.7279	4.3006	7.8931	0.4597	13.8	13.8	-13.1652	-5.7345	-11.4136	-15.775	-35.4764	-23.1453	-0.000473	1.99E+00	6.62E-01	1.61E+01	5.37E+00	5.60E+01	1.87E+01	7.44E+01	2.48E+01
(19-6)	FINAL	1.1017	0.7082	0	3.2553	2.3017	4.9763	3.56	0.036	6.0835	1.0875	13.8	13.8	-11.9786	-7.2119	-10.9611	-15.8139	-36.837	-24.5059	-0.0004731	1.94E+00	6.46E-01	1.60E+01	5.34E+00	5.85E+01	1.95E+01	7.97E+01	2.65E+01
(3-74)	FINAL	-1.0631	-3.5906	0	3.1368	5.6554	9.2576	2.3505	6.1122	10.7606	1.4737	13.8	13.8	-12.2192	-5.9457	-7.5579	-14.5875	-37.425	-25.0939	-0.0004732	1.93E+00	6.41E-01	1.59E+01	5.28E+00	5.73E+01	1.91E+01	7.75E+01	2.58E+01
(4-45)	FINAL	0.1312	-3.1048	0	0.6447	2.7598	5.3363	3.8761	9.1952	6.5885	3.4861	13.8	13.8	-11.7638	-3.8189	-8.2192	-12.8489	-35.8576	-23.5265	-0.0004735	1.91E+00	6.36E-01	1.57E+01	5.23E+00	5.63E+01	1.88E+01	7.60E+01	2.53E+01
(3-55)	FINAL	-19.8012	19.2823	0	0.048	4.694	15.4642	4.3019	0.0947	14.7358	18.38	5.3973	1.5581	-30.1678	-9.2974	-65.1392	-55.3364	-70.455	-44.4671	-0.0004735	1.96E+00	6.53E-01	1.61E+01	5.36E+00	5.75E+01	1.91E+01	7.71E+01	2.56E+01
(3-12)	FINAL	-2.6694	2.5247	0	4.756	1.5029	9.6006	4.8384	1.8351	13.7455	5.0845	13.8155	13.8155	-8.1228	-9.1646	-12.9958	-20.3929	-35.1006	-22.7695	-0.0004737	1.97E+00	6.55E-01	1.61E+01	5.35E+00	5.66E+01	1.89E+01	7.58E+01	2.53E+01
(8-93)	FINAL	3.9124	1.4793	0	3.0959	4.9502	4.7721	3.7719	1.5013	13.4474	2.7221	13.8	13.8	-13.8001	-5.097	-11.8318	-13.5867	-32.472	-20.1409	-0.0004737	1.90E+00	6.30E-01	1.57E+01	5.21E+00	5.72E+01	1.91E+01	7.79E+01	2.60E+01
(3-24)	FINAL	5.9905	3.9475	0	3.3076	3.1665	5.3508	7.6703	6.3289	6.0337	10.0424	13.8155	13.8155	-20.2928	-1.692	-18.4004	-8.2859	-25.168	-12.8369	-0.0004737	1.96E+00	6.54E-01	1.60E+01	5.31E+00	5.72E+01	1.91E+01	7.71E+01	2.57E+01
(13-64)	FINAL	1.3986	0.825	0	0.3023	4.6851	2.1012	4.5455	0.7695	4.3883	5.2287	13.8	13.8	-11.4034	-6.7504	-8.5486	-15.3537	-35.4992	-23.1681	-0.0004762	2.01E+00	6.70E-01	1.65E+01	5.48E+00	5.82E+01	1.94E+01	7.81E+01	2.60E+01
(1-38)	FINAL	3.6433	-0.8439	0	2.1146	4.7006	3.2406	11.9566	5.0775	5.7249	3.1495	13.8	13.8	-14.9654	-5.3296	-8.0991	-12.4647	-34.2443	-21.9132	-0.0004769	1.92E+00	6.38E-01	1.57E+01	5.23E+00	5.59E+01	1.86E+01	7.52E+01	2.50E+01
(14-91)	FINAL	0.881	-0.3488	0	3.7816	0.7919	5.1984	7.6672	6.5045	3.7351	0.2801	13.8	13.8	-12.0042	-6.8492	-11.9206	-15.8099	-36.7759	-24.4448	-0.0004771	2.01E+00	6.71E-01	1.63E+01	5.44E+00	5.66E+01	1.88E+01	7.50E+01	2.50E+01
(8-1)	FINAL	3.9871	-2.5598	0	0.942	1.4094	12.4466	6.5889	4.3247	4.8566	3.0273	13.8	13.8	-14.2587	-4.9268	-4.9212	-13.2468	-35.7846	-23.4535	-0.0004786	1.96E+00	6.49E-01	1.60E+01	5.32E+00	5.70E+01	1.90E+01	7.65E+01	2.55E+01
(5-60)	FINAL	3.45	0.8199	0	0.0928	2.4419	3.3113	2.8201	4.9818	6.9671	2.1902	13.8	13.8	-11.2482	-4.9473	-5.3132	-14.1052	-33.8475	-21.5164	-0.0004787	1.94E+00	6.45E-01	1.58E+01	5.26E+00	5.56E+01	1.85E+01	7.44E+01	2.48E+01
(10-34)	FINAL	2.4151	1.8831	0	2.7752	0.922	2.6035	6.5655	4.4467	5.4434	2.1517	13.8	13.8	-12.6229	-4.3987	-14.0845	-13.5123	-33.5061	-21.175	-0.0004794	1.95E+00	6.49E-01	1.59E+01	5.30E+00	5.62E+01	1.87E+01	7.52E+01	2.50E+01
(5-73)	FINAL	3.1298	-0.2136	0	1.2985	2.0002	7.2684	10.9653	1.9734	6.0007	10.2604	13.8	13.8	-13.7099	-1.646	-11.0133	-11.3358	-33.5465	-21.2154	-0.0004797	2.02E+00	6.71E-01	1.63E+01	5.44E+00	5.65E+01	1.88E+01	7.50E+01	2.50E+01
(4-10)	FINAL	-5.4269	-6.248	0	3.6659	0.844	2.3026	4.5481	0.8526	8.3043	15.696	13.8155	13.8155	-12.6702	-5.4486	-6.6601	-14.5224	-38.5624	-26.2313	-0.0004804	1.95E+00	6.48E-01	1.60E+01	5.33E+00	5.75E+01	1.92E+01	7.75E+01	2.59E+01
(5-86)	FINAL	0.6826	-0.1964	0	0.3592	5.6517	5.5589	6.3767	3.2256	5.1808	3.7624	13.8	13.8	-11.1933	-1.1507	-7.7719	-12.5526	-33.4645	-21.1334	-0.0004807	1.96E+00	6.52E-01	1.61E+01	5.35E+00	5.73E+01	1.91E+01	7.72E+01	2.57E+01
(13-85)	FINAL	8.1974	1.1778	0	1.6532	1.9075	2.3866	1.7303	4.9157	4.0755	1.4692	13.8	13.8	-14.5943	-11.0684	-10.0033	-14.6001	-34.5128	-22.1817	-0.0004813	1.90E+00	6.33E-01	1.57E+01	5.24E+00	5.77E+01	1.92E+01	7.86E+01	2.62E+01
(2-94)	FINAL	4.5864	2.2266	0	0.8484	2.573	8.2401	2.911	8.9919	5.2434	1.0821	13.8	13.8	-11.2216	-8.4766	-8.6096	-15.1936	-33.8191	-21.488	-0.0004818	2.00E+00	6.67E-01	1.64E+01	5.46E+00	5.83E+01	1.94E+01	7.82E+01	2.61E+01
(10-73)	FINAL	3.6831	0.4795	0	0.9164	3.3958	4.1007	6.9804	3.8283	4.9415	1.6524	13.8	13.8	-13.9354	-9.7223	-9.6293	-14.683	-33.9777	-21.6466	-0.0004819	1.98E+00	6.60E-01	1.62E+01	5.38E+00	5.68E+01	1.89E+01	7.59E+01	2.53E+01
(18-97)	FINAL	1.0365	-5.4805	0	2.4217	2.4874	2.7758	5.2011	4.3418	5.2806	2.6082	13.8	13.8	-16.439	-7.7848	-7.1979	-12.8076	-39.098	-26.7669	-0.0004821	1.95E+00	6.47E-01	1.60E+01	5.34E+00	5.82E+01	1.94E+01	7.90E+01	2.63E+01
(3-11)	FINAL	-0.1801	0.8938	0	1.5934	6.3607	1.96	4.6857	0.9819	9.7601	6.3485	13.8	13.8	-15.0753	-6.4028	-13.1168	-16.782	-34.8901	-22.559	-0.000483	1.99E+00	6.63E-01	1.62E+01	5.40E+00	5.66E+01	1.88E+01	7.53E+01	2.51E+01
(3-91)	FINAL	3.2895	1.1466	0	4.2984	0.2063	2.1668	3.2316	2.7183	6.8883	1.1406	13.8	13.8	-14.8679	-5.6484	-12.3439	-15.1591	-32.8667	-20.5356	-0.0004833	1.96E+00	6.52E-01	1.61E+01	5.36E+00	5.77E+01	1.92E+01	7.79E+01	2.59E+01
(13-90)	FINAL	3.0105	1.5562	0	0.5726	2.1982	3.6021	4.7804	3.2529	2.396	0.5245	13.8	13.8	-11.1102	-9.0019	-7.9143	-15.7332	-35.9372	-23.6061	-0.0004835	1.98E+00	6.59E-01	1.61E+01	5.36E+00	5.63E+01	1.87E+01	7.51E+01	2.50E+01
(8-70)	FINAL	-1.2613	-0.2934	0	1.4954	2.6744	11.4484	5.7308	3.9245	6.8246	2.0427	13.8	13.8	-11.1074	-3.324	-10.2249	-14.702	-35.8857	-23.5546	-0.0004844	1.89E+00	6.28E-01	1.56E+01	5.21E+00	5.76E+01	1.92E+01	7.88E+01	2.63E+01
(17-23)	FINAL	4.2637	-1.7469	0	2.3242	3.3843	3.4226	0.8956	5.7456	7.8225	4.0558	13.8	13.8	-18.5719	-3.3508	-10.1616	-11.8571	-34.2497	-21.9186	-0.0004851	2.01E+00	6.68E-01	1.64E+01	5.45E+00	5.72E+01	1.91E+01	7.63E+01	2.54E+01
(7-15)	FINAL	1.255	-1.2994	0	2.9559	3.714	6.9319	2.9916	7.7192	8.4567	1.1775	13.8	13.8	-12.7401	-7.0294	-8.8378	-13.1642	-36.1444	-23.8133	-0.0004851	1.94E+00	6.44E-01	1.60E+01	5.31E+00	5.78E+01	1.92E+01	7.84E+01	2.61E+01
(8-23)	FINAL	0.5428	0.0934	0	0.2347	2.5025	3.2825	5.7132	6.4942	5.1217	2.3534	13.8	13.8	-8.4113	-4.0406	-10.4341	-13.8655	-34.5915	-22.2604	-0.0004858	1.98E+00	6.58E-01	1.61E+01	5.36E+00	5.64E+01	1.88E+01	7.51E+01	2.50E+01
(16-73)	FINAL	0.9493	0.6266	0	3.4288	1.9793	3.4131	4.1851	1.0802	7.7663	1.4136	13.8	13.8	-11.0069	-6.5172	-10.8548	-14.4118	-36.0283	-23.6972	-0.0004866	1.96E+00	6.50E-01	1.60E+01	5.32E+00	5.68E+01	1.89E+01	7.63E+01	2.54E+01
(12-95)	FINAL	4.1021	-1.8972	0	0.9289	0.3156	4.8344	0.2486	0.6931	9.0749	8.1689	13.8	13.8	-14.4191	-6.238	-9.4948	-9.7862	-35.465	-23.1339	-0.0004872	1.90E+00	6.32E-01	1.57E+01	5.23E+00	5.79E+01	1.93E+01	7.92E+01	2.64E+01
(16-15)	FINAL	-0.1138	-0.1441	0	2.3043	4.0377	2.368	6.9945	2.9091	3.839	0.2351	13.8	13.8	-14.4612	-5.3283	-11.669	-15.9496	-36.1455	-23.8144	-0.0004878	1.95E+00	6.50E-01	1.59E+01	5.29E+00	5.56E+01	1.85E+01	7.41E+01	2.47E+01
(3-3)	FINAL	7.9237	1.3511	0	2.6653	6.9315	1.2658	6.4454	2.0915	6.2341	16.2618	13.8155	13.8155	-22.5657	-4.9115	-13.1163	-7.5783	-25.2609	-12.9298	-0.0004881	2.00E+00	6.65E-01	1.58E+01	5.27E+00	5.72E+01	1.90E+01	7.75E+01	2.58E+01
(13-44)	FINAL	4.1715	1.1826	0	2.6727	3.0446	0.9326	3.0128	0.0632	6.4979	6.3572	13.8	13.8	-12.9836	-6.1183	-8.1678	-13.1616	-33.2489	-20.9178	-0.000489	2.00E+00	6.63E-01	1.62E+01	5.40E+00	5.66E+01	1.88E+01	7.53E+01	2.51E+01
(7-16)	FINAL	6.4178	2.2829	0	0.5106	1.2023	7.7319	4.6028	7.5894	6.1301	3.5965	13.8	13.8	-16.3473	-6.4636	-10.0819	-12.3437	-32.6811	-20.35	-0.0004894	1.89E+00	6.28E-01	1.56E+01	5.19E+00	5.68E+01	1.89E+01	7.72E+01	2.57E+01
(3-57)	FINAL	4.5922	3.5758	0	3.1573	2.6788	3.6998	6.3146	3.3672	5.919	13.3132	13.8155	13.8155	-21.6182	-0.9241	-18.1406	-12.3328	-27.4024	-15.0713	-0.0004898	2.01E+00	6.70E-01	1.63E+01	5.43E+00	5.75E+01	1.91E+01	7.69E+01	2.56E+01
(2-66)	FINAL	-1.7431	-0.9397	0	1.169	2.6863	6.5201	1.9214	0.4788	7.1778	5.9546	13.8	13.8	-10.5599	-5.3934	-10.56	-15.1323	-39.6061	-27.275	-0.0004899	1.91E+00	6.35E-01	1.56E+01	5.21E+00	5.58E+01	1.86E+01	7.51E+01	2.50E+01
(6-77)	FINAL	4.2584	0.0167	0	1.0414	2.8667	5.7649	9.9226	1.2468	5.0117	1.8005	13.8	13.8	-13.8178	-3.5641	-6.8895	-14.5416	-33.5174	-21.1863	-0.0004912	1.96E+00	6.51E-01	1.61E+01	5.35E+00	5.79E+01	1.93E+01	7.82E+01	2.60E+01
(4-79)	FINAL	5.4628	1.9123	0	3.3546	1.0902	2.1538	10.2311	6.1331	4.4899	0.5941	13.8	13.8	-12.6155	-5.6627	-10.9507	-13.9392	-33.8508	-21.5197	-0.0004914	1.91E+00	6.36E-01	1.57E+01	5.21E+00	5.59E+01	1.86E+01	7.52E+01	2.51E+01
(14-43)	FINAL	4.1562	-0.8223	0	3.8701	3.729	5.0184	0.2852	3.8066	11.7803	1.5186	13.8	13.8	-14.4243	-10.3719	-9.143	-14.7251	-35.1334	-22.8023	-0.0004922	1.97E+00	6.56E-01	1.60E+01	5.34E+00	5.60E+01	1.87E+01	7.47E+01	2.49E+01
(11-93)	FINAL	3.1978	0.3401	0	0.9668	3.4869	1.3303	4.0942	1.5568	5.8028	3.0589	13.8	13.8	-11.6111	-5.5011	-7.9119	-13.6206	-33.6801	-21.349	-0.0004923	2.01E+00	6.69E-01	1.64E+01	5.47E+00	5.81E+01	1.93E+01	7.78E+01	2.59E+01
(13-16)	FINAL	6.9096	4.2424	0	2.0592	2.7582	3.9112	5.5525	4.0592	3.9536	0.4238	13.8	13.8	-13.2966	-9.6496	-10.4439	-15.8146	-32.2837	-19.9526	-0.0004923	1.94E+00	6.43E-01	1.60E+01	5.31E+00	5.79E+01	1.93E+01	7.85E+01	2.61E+01
(4-29)	FINAL	3.0071	-0.1197	0	1.6595	4.14	7.4422	3.432	3.1556	7.1398	2.6738	13.8	13.8	-13.3989	-2.9815	-9.1849	-11.1935	-33.7345	-21.4034	-0.0004936	1.91E+00	6.37E-01	1.58E+01	5.27E+00	5.80E+01	1.93E+01	7.91E+01	2.63E+01
(4-84)	FINAL	3.955	1.9348	0	3.6471	2.3051	7.2968	3.4143	10.4737	5.123	0.7825	13.8	13.8	-13.2115	-7.0763	-9.6339	-15.3878	-32.8623	-20.5312	-0.0004955	1.98E+00	6.58E-01	1.62E+01	5.38E+00	5.71E+01	1.90E+01	7.64E+01	2.54E+01
(9-55)	FINAL	2.4064	-1.1221	0	0.0398	4.8215	6.0254	4.6057	0.6086	6.1296	2.314	13.8	13.8	-15.1614	-6.5576	-8.3053	-12.2044	-35.2169	-22.8858	-0.0004955	1.90E+00	6.34E-01	1.58E+01	5.25E+00	5.80E+01	1.93E+01	7.92E+01	2.64E+01
(17-67)	FINAL	-1.9484	-0.0188	0	3.9807	0.96	2.3638	5.0253	1.4038	7.6754	5.0474	13.8	13.8	-12.2498	-4.3896	-16.2182	-17.1895	-36.1421	-23.811	-0.000497	2.00E+00	6.66E-01	1.63E+01	5.43E+00	5.72E+01	1.90E+01	7.63E+01	2.54E+01
(3-66)	FINAL	5.9292	1.5707	0	1.7202	1.5379	2.731	6.6394	4.157	5.8458	2.9767	13.8	13.8	-14.9802	-6.212	-11.0436	-12.6832	-34.2983	-21.9672	-0.0004978	1.88E+00	6.26E-01	1.55E+01	5.17E+00	5.63E+01	1.88E+01	7.65E+01	2.55E+01
(4-36)	FINAL	2.9748	1.0224	0	0.8359	5.1684	4.3737	2.8727	7.9068	6.4613	0.9004	13.8	13.8	-12.4288	-7.4094	-8.5808	-15.083	-34.6339	-22.3028	-0.0004984	1.99E+00	6.63E-01	1.63E+01	5.44E+00	5.87E+01	1.95E+01	7.92E+01	2.64E+01
(14-1)	FINAL	4.206	0.7479	0	3.2616	1.6616	8.4434	6.7673	2.7595	5.9043	3.1729	13.8	13.8	-13.8129	-2.8173	-10.9392	-10.7314	-32.4773	-20.1462	-0.0004984	1.95E+00	6.48E-01	1.60E+01	5.33E+00	5.77E+01	1.92E+01	7.79E+01	2.60E+01
(20-74)	FINAL	2.7072	-0.4945	0	2.2562	5.0214	2.824	2.7485	3.0845	6.733	2.3162	13.8	13.8	-12.6197	-6.0708	-8.5766	-13.7478	-34.5577	-22.2266	-0.0004996	1.91E+00	6.36E-01	1.58E+01	5.27E+00	5.82E+01	1.94E+01	7.96E+01	2.65E+01
(17-20)	FINAL	0.6058	-0.5215	0	4.578	1.8246	2.453	3.6848	7.3371	3.3469	0.0255	13.8	13.8	-11.8165	-7.7525	-10.8004	-15.5022	-36.8675	-24.5364	-0.0004996	1.93E+00	6.41E-01	1.58E+01	5.25E+00	5.63E+01	1.87E+01	7.57E+01	2.52E+01
(6-2)	FINAL	1.9883	-7.8988	0	3.2267	1.7642	12.5897	0.3466	1.6165	4.9448	5.1039	13.8	13.8	-18.1762	-7.0567	-9.2228	-10.5546	-40.2366	-27.9055	-0.0004999	1.96E+00	6.51E-01	1.60E+01	5.34E+00	5.72E+01	1.91E+01	7.70E+01	2.57E+01
(17-97)	FINAL	2.7278	-0.932	0	1.9995	3.2307	2.495	3.8294	10.0455	6.3976	3.4358	13.8	13.8	-15.4232	-5.5259	-10.4386	-12.4933	-34.9448	-22.6137	-0.0005	1.99E+00	6.62E-01	1.63E+01	5.44E+00	5.87E+01	1.96E+01	7.93E+01	2.64E+01
(2-92)	FINAL	1.0504	-0.0368	0	2.0108	3.7433	3.7871	8.0785	1.9489	5.1923	7.9441	13.8	13.8	-12.2779	-5.7159	-8.7076	-13.7847	-34.052	-21.7209	-0.0005001	1.94E+00	6.45E-01	1.59E+01	5.28E+00	5.61E+01	1.87E+01	7.53E+01	2.51E+01
(11-42)	FINAL	0.8363	-1.7883	0	2.6387	5.4569	1.9148	8.4874	10.3179	5.5578	0.6101	13.8	13.8	-14.4381	-5.5193	-11.4777	-13.2401	-36.2667	-23.9356	-0.0005008	1.98E+00	6.59E-01	1.62E+01	5.39E+00	5.74E+01	1.91E+01	7.69E+01	2.56E+01
(17-92)	FINAL	1.0443	0.1724	0	0.6418	3.3443	2.2918	3.7453	2.9219	6.3742	0.8128	13.8	13.8	-10.6027	-6.4883	-6.3403	-15.6007	-34.7515	-22.4204	-0.0005012	1.92E+00	6.40E-01	1.57E+01	5.24E+00	5.59E+01	1.86E+01	7.50E+01	2.50E+01
(6-47)	FINAL	1.0633	-2.8477	0	1.6787	5.0088	2.5121	7.5071	9.2297	5.2027	2.6202	13.8	13.8	-12.5199	-1.6993	-10.0754	-13.2481	-36.1828	-23.8517	-0.000503	1.91E+00	6.35E-01	1.57E+01	5.22E+00	5.66E+01	1.88E+01	7.65E+01	2.55E+01
(19-40)	FINAL	4.6023	-1.3021	0	2.9885	1.5005	1.2986	6.8911	6.9394	5.8298	3.6844	13.8	13.8	-15.8466	-9.749	-9.7164	-12.3548	-35.1387	-22.8076	-0.0005039	1.98E+00	6.59E-01	1.62E+01	5.38E+00	5.71E+01	1.90E+01	7.63E+01	2.54E+01
(6-81)	FINAL	1.7806	-0.561	0	3.7043	3.7963	9.3009	4.085	0.7415	6.819	3.2378	13.8	13.8	-12.0011	-3.4309	-10.8144	-13.1788	-34.3501	-22.019	-0.000504	1.94E+00	6.45E-01	1.60E+01	5.33E+00	5.86E+01	1.95E+01	7.99E+01	2.66E+01
(20-29)	FINAL	2.8668	-2.7617	0	0.8871	4.0624	0.2937	6.9512	3.886	4.3085	2.3206	13.8	13.8	-13.0116	-8.017	-7.9063	-13.9187	-36.6333	-24.3022	-0.0005044	1.95E+00	6.47E-01	1.60E+01	5.33E+00	5.80E+01	1.93E+01	7.85E+01	2.62E+01
(12-28)	FINAL	2.5778	-1.0326	0	2.0017	5.3818	4.9599	3.2356	6.3275	7.7966	4.2514	13.8	13.8	-14.7095	-3.7281	-9.5637	-11.52	-33.2239	-20.8928	-0.000505	1.96E+00	6.52E-01	1.61E+01	5.35E+00	5.73E+01	1.91E+01	7.72E+01	2.57E+01
(15-93)	FINAL	5.203	0.3153	0	4.1613	1.0795	9.7287	1.1196	6.0659	3.3491	0.867	13.8	13.8	-14.108	-8.3654	-10.3591	-14.8327	-35.323	-22.9919	-0.000507	1.97E+00	6.55E-01	1.62E+01	5.40E+00	5.87E+01	1.95E+01	7.95E+01	2.65E+01
(14-30)	FINAL	4.691	-2.5197	0	3.6003	1.9833	1.3312	1.8903	1.9989	4.1473	2.7328	13.8	13.8	-15.9733	-10.1971	-8.3312	-13.1196	-36.7258	-24.3947	-0.000507	1.94E+00	6.45E-01	1.60E+01	5.31E+00	5.78E+01	1.92E+01	7.83E+01	2.61E+01
(13-36)	FINAL	3.9394	2.0085	0	2.3101	2.1281	8.4731	4.2772	4.2811	9.5616	3.1085	13.8	13.8	-12.0607	-5.0307	-9.8045	-13.179	-32.3426	-20.0115	-0.000507	2.00E+00	6.66E-01	1.64E+01	5.44E+00	5.77E+01	1.92E+01	7.72E+01	2.57E+01
(16-36)	FINAL	4.006	1.2601	0	1.5126	3.7507	12.8399	5.527	11.8007	5.5905	2.209	13.8	13.8	-14.2943	-5.0731	-8.1062	-13.6828	-32.8452	-20.5141	-0.0005071	1.89E+00	6.30E-01	1.56E+01	5.19E+00	5.65E+01	1.88E+01	7.66E+01	2.55E+01
(7-27)	FINAL	-0.2009	-1.2736	0	1.2276	3.137	3.1659	4.2464	8.5884	8.2834	1.6731	13.8	13.8	-10.5074	-7.7908	-8.3759	-14.6386	-36.3474	-24.0163	-0.0005074	1.99E+00	6.62E-01	1.62E+01	5.38E+00	5.64E+01	1.88E+01	7.50E+01	2.50E+01
(3-83)	FINAL	1.0969	2.1474	0	1.8964	6.4765	11.3395	5.0389	1.3877	5.4718	2.378	13.8	13.8	-11.6702	-6.3699	-9.4514	-15.9615	-33.4432	-21.1121	-0.0005075	1.93E+00	6.41E-01	1.59E+01	5.28E+00	5.73E+01	1.91E+01	7.75E+01	2.58E+01
(19-34)	FINAL	-1.4623	0.3952	0	3.0777	5.3597	4.0337	3.083	0.8367	5.3218	3.1607	13.8	13.8	-10.3982	-7.2677	-12.509	-17.4435	-37.4052	-25.0741	-0.0005076	1.98E+00	6.59E-01	1.62E+01	5.39E+00	5.75E+01	1.91E+01	7.71E+01	2.57E+01
(14-62)	FINAL	-0.734	-1.4244	0	1.6981	6.1325	2.6602	5.3073	5.7112	8.2431	2.8171	13.8	13.8	-13.9041	-3.4599	-11.4279	-13.2578	-34.3092	-21.9781	-0.000508	1.96E+00	6.50E-01	1.60E+01	5.33E+00	5.73E+01	1.91E+01	7.71E+01	2.57E+01
(20-79)	FINAL	3.5928	-1.2361	0	4.619	3.617	0.603	5.6053	0.6381	4.4169	2.3464	13.8	13.8	-14.0007	-6.7204	-9.1673	-13.3851	-35.1177	-22.7866	-0.0005082	1.98E+00	6.59E-01	1.62E+01	5.39E+00	5.75E+01	1.92E+01	7.72E+01	2.57E+01
(14-99)	FINAL	0.8105	-5.2374	0	2.0501	3.2665	10.5662	2.9998	4.476	5.2244	2.0738	13.8	13.8	-15.7176	-9.6189	-10.5521	-14.1625	-40.171	-27.8399	-0.0005082	1.98E+00	6.59E-01	1.61E+01	5.35E+00	5.57E+01	1.85E+01	7.39E+01	2.46E+01
(12-23)	FINAL	0.3034	-2.0075	0	3.2222	3.1075	4.5912	6.1989	6.4193	5.6488	3.1613	13.8	13.8	-11.0278	-4.857	-10.2767	-13.0093	-35.1281	-22.797	-0.0005089	1.93E+00	6.42E-01	1.58E+01	5.26E+00	5.65E+01	1.88E+01	7.61E+01	2.53E+01
(5-38)	FINAL	0.0804	-0.1677	0	1.6315	5.9654	7.7806	5.3999	9.374	5.7694	1.3646	13.8	13.8	-12.9843	-6.4555	-10.5523	-14.7097	-34.4425	-22.1114	-0.0005091	1.91E+00	6.35E-01	1.57E+01	5.23E+00	5.71E+01	1.90E+01	7.74E+01	2.58E+01
(11-58)	FINAL	5.8948	-1.3195	0	2.4869	3.104	3.3911	7.0939	4.9599	5.8725	2.9754	13.8	13.8	-18.6262	-6.4394	-9.708	-12.8059	-35.3485	-23.0174	-0.0005101	1.88E+00	6.25E-01	1.55E+01	5.18E+00	5.71E+01	1.90E+01	7.79E+01	2.60E+01
(11-20)	FINAL	2.4843	-1.6179	0	4.7337	3.3219	1.291	2.1595	1.808	8.1794	2.7548	13.8	13.8	-13.0518	-3.8219	-10.7239	-13.1097	-34.4027	-22.0716	-0.0005103	1.95E+00	6.47E-01	1.60E+01	5.31E+00	5.69E+01	1.89E+01	7.65E+01	2.55E+01
(7-80)	FINAL	6.7047	0.6243	0	0.4891	4.0084	6.2099	2.1261	7.0866	3.8389	1.0388	13.8	13.8	-15.1079	-7.9357	-6.3551	-15.1912	-34.5776	-22.2465	-0.0005108	1.98E+00	6.60E-01	1.63E+01	5.43E+00	5.87E+01	1.96E+01	7.94E+01	2.64E+01
(17-73)	FINAL	0.692	-0.8975	0	2.1378	5.0958	9.1319	2.8026	8.3154	6.2813	1.6213	13.8	13.8	-10.3698	-2.8936	-7.7821	-14.6092	-35.1701	-22.839	-0.0005111	1.93E+00	6.41E-01	1.58E+01	5.25E+00	5.61E+01	1.87E+01	7.54E+01	2.51E+01
(13-4)	FINAL	1.2507	-2.1813	0	4.5096	3.7015	8.8312	4.8991	2.2854	4.4767	1.7359	13.8	13.8	-11.9497	-4.2246	-10.4046	-14.0557	-36.0058	-23.6747	-0.0005132	1.96E+00	6.51E-01	1.60E+01	5.34E+00	5.70E+01	1.90E+01	7.66E+01	2.55E+01
(4-15)	FINAL	-0.4397	-1.7821	0	4.1804	4.3867	8.0743	7.2551	0.9523	4.3956	1.3677	13.8	13.8	-13.6979	-6.6431	-13.0499	-15.3904	-36.1362	-23.8051	-0.0005134	1.92E+00	6.38E-01	1.58E+01	5.27E+00	5.75E+01	1.91E+01	7.81E+01	2.60E+01
(15-26)	FINAL	2.0931	0.2337	0	1.0417	4.6136	4.9847	4.9172	0.6769	5.7283	4.0044	13.8	13.8	-10.7705	-1.9521	-10.9249	-13.6626	-33.1306	-20.7995	-0.0005134	1.99E+00	6.60E-01	1.62E+01	5.38E+00	5.68E+01	1.89E+01	7.58E+01	2.52E+01
(4-58)	FINAL	3.2961	-0.8376	0	3.027	5.3219	2.8968	4.9029	5.5967	4.5891	0.6322	13.8	13.8	-15.4188	-9.0799	-13.1917	-15.1606	-35.4252	-23.0941	-0.0005165	1.94E+00	6.44E-01	1.59E+01	5.29E+00	5.73E+01	1.91E+01	7.74E+01	2.57E+01
(13-29)	FINAL	1.5949	-1.9302	0	1.7378	6.1425	7.7051	2.1392	5.6357	6.5807	1.4804	13.8	13.8	-13.7313	-7.3349	-9.0232	-13.9299	-36.2323	-23.9012	-0.0005169	1.89E+00	6.31E-01	1.57E+01	5.22E+00	5.76E+01	1.92E+01	7.86E+01	2.62E+01
(14-95)	FINAL	2.0862	-1.2676	0	3.326	0.9791	4.8292	2.3062	10.2004	7.3737	0.9996	13.8	13.8	-14.2384	-4.5672	-10.8124	-14.2831	-37.6814	-25.3503	-0.0005174	2.01E+00	6.69E-01	1.65E+01	5.48E+00	5.85E+01	1.95E+01	7.87E+01	2.62E+01
(16-98)	FINAL	-1.7355	-1.7474	0	0.7358	2.592	6.3139	5.4729	0.1716	3.3158	8.1675	13.8	13.8	-12.5739	-6.4755	-10.6625	-16.7917	-37.6646	-25.3335	-0.0005177	1.91E+00	6.35E-01	1.58E+01	5.26E+00	5.81E+01	1.93E+01	7.93E+01	2.64E+01
(3-68)	FINAL	2.7526	3.6772	0	3.4576	4.8953	5.8466	7.4343	0.2415	3.1038	3.779	13.8	13.8	-11.1419	-3.9116	-11.421	-15.5326	-32.9589	-20.6278	-0.0005183	2.01E+00	6.70E-01	1.64E+01	5.45E+00	5.72E+01	1.91E+01	7.62E+01	2.54E+01
(17-60)	FINAL	2.1889	0.7544	0	2.1394	2.7693	4.5763	5.711	4.3218	4.8116	2.3639	13.8	13.8	-10.6621	-6.5251	-7.8672	-13.8662	-34.0009	-21.6698	-0.0005185	2.00E+00	6.63E-01	1.63E+01	5.42E+00	5.73E+01	1.91E+01	7.66E+01	2.55E+01
(9-73)	FINAL	0.2574	-0.1427	0	1.8742	1.7934	9.9086	3.2879	4.4168	5.0894	0.7047	13.8	13.8	-7.4799	-3.5709	-7.3334	-15.6392	-35.114	-22.7829	-0.0005187	1.92E+00	6.37E-01	1.58E+01	5.25E+00	5.75E+01	1.91E+01	7.81E+01	2.60E+01
(3-20)	FINAL	3.8927	5.7013	0	1.3012	5.3532	11.0833	6.2231	7.0192	6.4547	11.8125	13.8155	13.8155	-19.3402	-0.9901	-18.3371	-11.4835	-25.4945	-13.1634	-0.000519	1.91E+00	6.37E-01	1.56E+01	5.19E+00	5.66E+01	1.89E+01	7.68E+01	2.56E+01
(4-91)	FINAL	4.6368	1.6114	0	1.0773	3.5631	4.203	2.4851	1.7966	8.9979	2.4091	13.8	13.8	-11.1001	-1.7124	-10.1559	-13.7032	-32.8844	-20.5533	-0.0005201	2.01E+00	6.70E-01	1.63E+01	5.44E+00	5.67E+01	1.89E+01	7.53E+01	2.51E+01
(17-30)	FINAL	3.6841	-0.9884	0	1.2256	4.28	5.22	4.1611	4.1652	5.7929	3.1624	13.8	13.8	-15.1947	-9.1539	-8.2447	-12.2882	-35.0436	-22.7125	-0.000521	2.00E+00	6.64E-01	1.63E+01	5.42E+00	5.73E+01	1.91E+01	7.66E+01	2.55E+01
(3-29)	FINAL	1.2862	-2.7044	0	3.0387	3.8826	6.1331	3.5627	3.2121	6.1118	3.0487	13.8	13.8	-15.0664	-4.0203	-9.3695	-13.1761	-35.5981	-23.267	-0.0005224	1.94E+00	6.47E-01	1.59E+01	5.28E+00	5.59E+01	1.86E+01	7.48E+01	2.49E+01
(2-19)	FINAL	6.4373	0.5647	0	3.8827	5.0756	8.5245	1.7971	4.1283	4.7662	0.5425	13.8	13.8	-16.9197	-7.338	-9.2808	-14.3707	-34.1176	-21.7865	-0.0005225	2.00E+00	6.66E-01	1.63E+01	5.42E+00	5.69E+01	1.89E+01	7.57E+01	2.52E+01
(11-49)	FINAL	1.9913	-2.6479	0	0.946	0.9042	9.396	8.7537	4.6488	5.5989	4.7522	13.8	13.8	-13.1399	-3.5721	-6.7729	-11.3871	-35.908	-23.5769	-0.0005226	1.93E+00	6.41E-01	1.59E+01	5.31E+00	5.85E+01	1.95E+01	7.99E+01	2.66E+01
(6-91)	FINAL	1.5114	0.2018	0	0.5094	3.3871	9.2514	3.6731	2.5385	4.5109	0.2328	13.8	13.8	-15.6422	-8.7746	-13.4762	-16.1802	-35.2909	-22.9598	-0.0005227	1.97E+00	6.57E-01	1.61E+01	5.34E+00	5.59E+01	1.86E+01	7.44E+01	2.48E+01
(4-82)	FINAL	2.4718	-1.2791	0	1.3948	1.6158	5.16	6.4567	6.3616	4.1905	4.5323	13.8	13.8	-12.9152	-4.2345	-8.9391	-10.0218	-35.2236	-22.8925	-0.0005229	1.95E+00	6.47E-01	1.59E+01	5.29E+00	5.59E+01	1.86E+01	7.49E+01	2.49E+01
(5-25)	FINAL	-9.5772	1.6691	0	1.423	2.2523	12.6743	6.2131	11.4692	9.5846	13.3402	13.8155	13.8155	-15.7763	-0.1148	-26.4459	-16.2175	-36.4902	-24.1591	-0.000523	1.96E+00	6.49E-01	1.60E+01	5.32E+00	5.65E+01	1.88E+01	7.57E+01	2.52E+01
(4-73)	FINAL	5.8503	0.6507	0	1.7116	2.6037	1.4085	3.957	7.3079	5.7247	2.9806	13.8	13.8	-14.4078	-8.1897	-10.222	-13.3316	-32.8903	-20.5592	-0.0005232	1.99E+00	6.62E-01	1.62E+01	5.39E+00	5.66E+01	1.89E+01	7.54E+01	2.51E+01
(7-96)	FINAL	3.7469	-1.4488	0	0.9014	0.7558	6.0037	0.6044	9.1708	6.2778	1.5873	13.8	13.8	-14.0649	-6.5808	-7.1297	-14.7516	-36.1739	-23.8428	-0.0005234	1.89E+00	6.31E-01	1.56E+01	5.18E+00	5.58E+01	1.86E+01	7.54E+01	2.51E+01
(15-82)	FINAL	1.9759	1.0229	0	2.577	5.2496	5.031	6.8146	10.6639	4.1385	1.7221	13.8	13.8	-10.8462	-4.6683	-8.0138	-14.2224	-33.3519	-21.0208	-0.0005234	1.94E+00	6.45E-01	1.59E+01	5.30E+00	5.73E+01	1.91E+01	7.73E+01	2.58E+01
(16-67)	FINAL	1.6993	1.2686	0	0.7143	2.1853	1.7034	4.5914	0.8881	5.3619	3.0649	13.8	13.8	-13.3127	-4.8799	-10.7219	-15.6002	-35.8626	-23.5315	-0.0005239	2.03E+00	6.75E-01	1.65E+01	5.51E+00	5.80E+01	1.93E+01	7.75E+01	2.58E+01
(3-21)	FINAL	2.565	-1.9661	0	4.7454	4.4802	3.5665	1.4939	3.97	7.553	2.6361	13.8	13.8	-13.7574	-1.8742	-9.811	-12.9946	-35.0743	-22.7432	-0.000525	1.94E+00	6.46E-01	1.60E+01	5.33E+00	5.80E+01	1.93E+01	7.87E+01	2.62E+01
(8-56)	FINAL	1.3414	-1.8553	0	1.8396	2.0753	7.3229	7.6887	6.3857	5.5477	3.371	13.8	13.8	-10.6512	-5.2119	-10.1082	-12.7012	-35.3037	-22.9726	-0.0005266	1.97E+00	6.54E-01	1.62E+01	5.38E+00	5.81E+01	1.93E+01	7.84E+01	2.61E+01
(8-88)	FINAL	4.6263	2.9933	0	1.7319	3.1267	4.5328	6.4125	8.785	4.3552	0.7789	13.8	13.8	-17.4177	-6.6328	-15.5424	-15.491	-32.4091	-20.078	-0.0005267	1.96E+00	6.51E-01	1.61E+01	5.37E+00	5.85E+01	1.95E+01	7.94E+01	2.65E+01
(3-37)	FINAL	-0.2501	-1.2863	0	1.283	3.9003	3.9748	5.0458	5.7989	7.3075	2.5956	13.8	13.8	-11.5916	-4.1153	-12.2304	-13.5723	-35.2919	-22.9608	-0.0005268	1.95E+00	6.48E-01	1.59E+01	5.28E+00	5.56E+01	1.85E+01	7.42E+01	2.47E+01
(7-93)	FINAL	0.3271	-4.4379	0	4.3016	5.5278	5.8013	3.7764	4.8053	5.3158	1.8038	13.8	13.8	-17.1045	-7.251	-12.7163	-14.2272	-38.0997	-25.7686	-0.0005269	2.00E+00	6.65E-01	1.62E+01	5.41E+00	5.66E+01	1.88E+01	7.52E+01	2.50E+01
(12-57)	FINAL	3.273	-0.056	0	4.0232	2.2933	12.2803	3.793	0.2211	6.3108	4.6274	13.8	13.8	-14.5704	-7.1776	-10.4441	-13.2203	-33.5111	-21.18	-0.0005282	1.93E+00	6.40E-01	1.58E+01	5.26E+00	5.66E+01	1.88E+01	7.63E+01	2.54E+01
(20-42)	FINAL	-0.2471	-2.3919	0	0.03	1.6668	4.168	7.893	7.8916	5.8181	2.9999	13.8	13.8	-13.8178	-3.9667	-8.2417	-11.3092	-36.567	-24.2359	-0.0005292	2.00E+00	6.64E-01	1.63E+01	5.44E+00	5.82E+01	1.94E+01	7.81E+01	2.60E+01
(3-6)	FINAL	7.4428	2.5676	0	1.3485	3.307	10.9031	8.8046	4.2102	6.2075	7.9013	13.8155	13.8155	-21.0639	-2.7449	-16.3248	-8.8471	-25.8745	-13.5434	-0.0005302	1.96E+00	6.52E-01	1.59E+01	5.29E+00	5.76E+01	1.92E+01	7.82E+01	2.61E+01
(5-66)	FINAL	6.1852	0.57	0	2.9619	5.6089	10.0666	1.0427	5.7133	5.9747	1.558	13.8	13.8	-15.7049	-6.8353	-10.8452	-13.5979	-33.4114	-21.0803	-0.0005303	1.93E+00	6.43E-01	1.60E+01	5.31E+00	5.83E+01	1.94E+01	7.92E+01	2.64E+01
(3-46)	FINAL	4.0662	-0.322	0	1.255	5.4187	8.9719	8.071	2.2579	5.7385	2.9588	13.8	13.8	-15.7872	-5.9977	-7.842	-13.0189	-33.3346	-21.0035	-0.0005316	1.99E+00	6.62E-01	1.63E+01	5.42E+00	5.79E+01	1.93E+01	7.77E+01	2.59E+01
(5-25)	FINAL	0.9597	-0.0626	0	2.6452	5.8453	6.7771	3.8429	1.2213	9.5366	2.115	13.8	13.8	-10.7948	-4.6765	-8.4635	-14.8825	-33.97	-21.6389	-0.0005317	1.97E+00	6.55E-01	1.62E+01	5.37E+00	5.78E+01	1.92E+01	7.78E+01	2.59E+01
(4-97)	FINAL	5.8342	0.0079	0	2.7439	4.2604	8.5104	1.7273	4.0299	6.6105	2.5748	13.8	13.8	-19.2598	-5.262	-11.8391	-12.0153	-33.5839	-21.2528	-0.0005317	1.96E+00	6.52E-01	1.59E+01	5.31E+00	5.57E+01	1.85E+01	7.42E+01	2.47E+01
(17-42)	FINAL	1.3068	0.3284	0	2.8239	0.1435	6.882	3.7663	1.1699	4.9037	7.4841	13.8	13.8	-8.4059	-4.6713	-9.7781	-14.6312	-34.5224	-22.1913	-0.0005318	1.99E+00	6.62E-01	1.63E+01	5.42E+00	5.80E+01	1.93E+01	7.79E+01	2.60E+01
(5-91)	FINAL	3.1497	-1.1541	0	1.779	4.6876	7.4191	2.6596	6.1065	7.4669	4.3723	13.8	13.8	-14.6058	-2.7982	-10.9608	-11.71	-33.2633	-20.9322	-0.0005321	1.97E+00	6.53E-01	1.60E+01	5.34E+00	5.66E+01	1.89E+01	7.58E+01	2.53E+01
(6-3)	FINAL	2.1306	-2.678	0	3.5511	4.8972	5.8837	0.9217	6.7421	6.3398	2.3981	13.8	13.8	-14.1939	-9.3269	-8.1311	-13.4797	-36.2872	-23.9561	-0.0005333	1.96E+00	6.53E-01	1.61E+01	5.35E+00	5.76E+01	1.92E+01	7.75E+01	2.58E+01
(4-87)	FINAL	2.1337	-2.5059	0	2.0959	2.7141	5.1363	8.4981	6.889	5.9521	4.0896	13.8	13.8	-14.1962	-6.6857	-8.7962	-12.1968	-35.2379	-22.9068	-0.0005334	1.94E+00	6.46E-01	1.59E+01	5.28E+00	5.60E+01	1.87E+01	7.50E+01	2.50E+01
(10-71)	FINAL	5.9985	1.9683	0	1.1305	4.5176	5.9208	3.1328	8.0485	5.4244	1.9065	13.8	13.8	-14.3628	-4.1534	-8.4911	-14.3209	-32.1605	-19.8294	-0.0005335	1.98E+00	6.58E-01	1.63E+01	5.41E+00	5.85E+01	1.95E+01	7.90E+01	2.63E+01
(13-77)	FINAL	2.1664	0.9858	0	0.5012	2.0869	6.4881	8.0119	5.6676	2.0945	0.6018	13.8	13.8	-9.9681	-8.8473	-8.6664	-15.6398	-36.5093	-24.1782	-0.0005336	1.98E+00	6.58E-01	1.62E+01	5.39E+00	5.80E+01	1.93E+01	7.80E+01	2.60E+01
(19-32)	FINAL	2.1388	0.7626	0	2.2726	5.3074	6.2862	6.5779	6.0792	4.2893	1.8021	13.8	13.8	-11.139	-2.8947	-9.6582	-13.3245	-33.6531	-21.322	-0.0005354	1.93E+00	6.40E-01	1.59E+01	5.28E+00	5.76E+01	1.92E+01	7.82E+01	2.60E+01
(6-40)	FINAL	1.8232	-2.0914	0	0.8736	2.6022	6.2796	3.4995	11.7408	5.6581	1.8626	13.8	13.8	-15.061	-6.28	-10.0574	-13.7114	-38.9943	-26.6632	-0.0005354	1.95E+00	6.49E-01	1.58E+01	5.28E+00	5.54E+01	1.85E+01	7.38E+01	2.46E+01
(1-64)	FINAL	2.7342	-2.1929	0	0.9517	3.8753	1.1757	6.164	3.2314	3.6541	1.1469	13.8	13.8	-12.6615	-7.0359	-6.4445	-15.1891	-36.6705	-24.3394	-0.0005359	1.92E+00	6.39E-01	1.58E+01	5.24E+00	5.61E+01	1.87E+01	7.55E+01	2.51E+01
(13-75)	FINAL	3.3776	0.8741	0	1.1356	1.4583	6.2666	9.4309	0.9488	5.6185	6.8511	13.8	13.8	-14.4091	-5.3297	-13.5459	-13.4913	-33.8725	-21.5414	-0.000536	1.88E+00	6.26E-01	1.55E+01	5.17E+00	5.66E+01	1.88E+01	7.69E+01	2.56E+01
(17-90)	FINAL	2.5709	1.6626	0	1.6127	3.5624	4.9379	4.6438	1.8733	4.8585	7.7001	13.8	13.8	-9.6882	-2.946	-9.4355	-13.7299	-33.4357	-21.1046	-0.000536	1.92E+00	6.40E-01	1.59E+01	5.30E+00	5.85E+01	1.95E+01	7.98E+01	2.66E+01
(5-45)	FINAL	4.8523	0.2944	0	1.2259	2.1406	6.8898	9.3912	6.9478	5.2505	2.2918	13.8	13.8	-13.3791	-9.8769	-7.1389	-13.993	-33.9892	-21.6581	-0.0005379	1.91E+00	6.35E-01	1.57E+01	5.23E+00	5.71E+01	1.90E+01	7.74E+01	2.58E+01
(15-56)	FINAL	5.8635	1.3159	0	3.4705	3.8885	8.275	3.2078	2.7741	5.6852	2.7292	13.8	13.8	-13.8119	-7.3157	-10.387	-12.8727	-32.5254	-20.1943	-0.000538	1.95E+00	6.47E-01	1.60E+01	5.32E+00	5.77E+01	1.92E+01	7.80E+01	2.60E+01
(3-75)	FINAL	2.5962	-1.8271	0	1.0982	2.007	1.3224	7.2845	11.8112	1.8626	5.3552	13.8	13.8	-11.5468	-0.2275	-8.8524	-10.5538	-34.6842	-22.3531	-0.0005381	1.99E+00	6.62E-01	1.63E+01	5.42E+00	5.77E+01	1.92E+01	7.74E+01	2.58E+01
(1-22)	FINAL	2.6449	-0.972	0	0.2865	0.3094	6.0734	12.1316	1.7888	5.6014	3.0491	13.8	13.8	-10.4073	-5.9397	-6.4779	-13.46	-33.968	-21.6369	-0.0005387	1.93E+00	6.42E-01	1.59E+01	5.28E+00	5.71E+01	1.90E+01	7.71E+01	2.57E+01
(18-57)	FINAL	3.4922	1.5374	0	2.0852	3.9067	7.115	4.1868	0.4957	11.3158	4.7807	13.8	13.8	-11.0267	-1.2759	-10.2902	-13.0942	-31.9867	-19.6556	-0.0005389	1.95E+00	6.49E-01	1.59E+01	5.30E+00	5.60E+01	1.87E+01	7.48E+01	2.49E+01
(9-44)	FINAL	2.4398	1.5646	0	2.8699	5.0203	4.6928	4.2382	2.2214	7.4333	0.9748	13.8	13.8	-12.6099	-5.9687	-12.4801	-15.1697	-33.9174	-21.5863	-0.0005394	1.94E+00	6.44E-01	1.58E+01	5.26E+00	5.55E+01	1.85E+01	7.42E+01	2.47E+01
(3-62)	FINAL	2.5391	-0.6112	0	2.9658	2.676	4.003	5.6158	4.9708	5.8514	3.4101	13.8	13.8	-13.5394	-6.9085	-10.6516	-12.5672	-34.767	-22.4359	-0.0005397	2.01E+00	6.70E-01	1.64E+01	5.45E+00	5.70E+01	1.90E+01	7.59E+01	2.53E+01
(15-13)	FINAL	1.4836	-3.0058	0	2.2808	3.2725	5.0743	1.7948	2.4187	8.9813	2.6831	13.8	13.8	-16.6307	-8.2469	-12.2973	-13.6912	-36.0716	-23.7405	-0.0005403	1.97E+00	6.55E-01	1.60E+01	5.33E+00	5.60E+01	1.86E+01	7.45E+01	2.48E+01
(11-13)	FINAL	3.181	1.0893	0	0.5801	1.4371	0.4481	4.8563	3.5172	5.6617	2.3476	13.8	13.8	-9.7911	-5.194	-7.4777	-14.0298	-32.815	-20.4839	-0.0005408	1.94E+00	6.46E-01	1.60E+01	5.33E+00	5.83E+01	1.94E+01	7.91E+01	2.64E+01
(18-18)	FINAL	1.1504	-0.1357	0	2.9022	4.277	5.0334	6.4969	4.6706	4.4654	1.0079	13.8	13.8	-13.5148	-7.0593	-11.5932	-15.3205	-34.4266	-22.0955	-0.0005419	1.96E+00	6.52E-01	1.60E+01	5.32E+00	5.64E+01	1.88E+01	7.55E+01	2.51E+01
(13-58)	FINAL	4.6057	0.1905	0	1.4273	2.5118	6.5838	2.4715	0.2966	6.5324	6.2147	13.8	13.8	-13.5174	-4.7271	-7.8272	-12.1394	-33.7758	-21.4447	-0.0005443	1.92E+00	6.38E-01	1.57E+01	5.22E+00	5.56E+01	1.85E+01	7.45E+01	2.48E+01
(17-34)	FINAL	6.651	-2.14	0	0.6335	0.9827	6.7461	0.5722	5.4311	5.0549	6.9218	13.8	13.8	-17.2741	-8.2208	-7.1232	-9.0155	-34.2343	-21.9032	-0.0005444	1.90E+00	6.30E-01	1.57E+01	5.21E+00	5.74E+01	1.91E+01	7.83E+01	2.61E+01
(4-14)	FINAL	1.8139	-0.3633	0	2.9466	5.6805	4.017	6.8207	6.6366	4.5849	1.1549	13.8	13.8	-12.5902	-6.1719	-10.499	-14.917	-34.7221	-22.391	-0.0005452	1.90E+00	6.34E-01	1.58E+01	5.24E+00	5.78E+01	1.93E+01	7.89E+01	2.63E+01
(14-2)	FINAL	0.9346	-0.7244	0	2.9813	3.7853	7.7368	4.0029	0.5436	7.9019	3.8238	13.8	13.8	-15.1023	-5.1614	-12.8201	-14.6687	-34.6244	-22.2933	-0.0005457	1.92E+00	6.37E-01	1.59E+01	5.28E+00	5.83E+01	1.94E+01	7.96E+01	2.65E+01
(9-65)	FINAL	6.9432	-1.3416	0	1.6553	3.3335	3.8251	6.9478	2.0723	4.4989	2.3323	13.8	13.8	-16.186	-11.8497	-6.4899	-13.9376	-35.4205	-23.0894	-0.0005462	2.01E+00	6.70E-01	1.64E+01	5.46E+00	5.78E+01	1.92E+01	7.72E+01	2.57E+01
(13-65)	FINAL	2.9119	-0.0415	0	3.2058	5.0046	10.3073	3.7147	0.8921	6.601	1.813	13.8	13.8	-15.8732	-2.8061	-13.7491	-13.5168	-34.3874	-22.0563	-0.0005469	2.02E+00	6.73E-01	1.64E+01	5.45E+00	5.66E+01	1.89E+01	7.50E+01	2.50E+01
(20-62)	FINAL	2.9876	-0.8187	0	0.8388	4.657	2.1546	5.3252	2.2685	5.0929	1.7256	13.8	13.8	-16.2511	-4.8544	-8.4589	-14.5713	-34.3167	-21.9856	-0.0005492	1.93E+00	6.42E-01	1.58E+01	5.26E+00	5.63E+01	1.87E+01	7.57E+01	2.52E+01
(20-52)	FINAL	2.6661	-2.4236	0	0.3301	4.9215	7.8856	6.9657	3.7709	5.2092	2.1602	13.8	13.8	-14.6629	-9.4516	-5.9419	-14.0831	-35.8834	-23.5523	-0.0005511	1.90E+00	6.33E-01	1.57E+01	5.22E+00	5.69E+01	1.90E+01	7.73E+01	2.57E+01
(20-24)	FINAL	8.2545	2.194	0	4.1006	2.4049	3.7251	7.2654	6.3875	4.8459	1.4554	13.8	13.8	-17.4527	-6.3848	-12.158	-14.8242	-31.7469	-19.4158	-0.0005536	2.01E+00	6.68E-01	1.63E+01	5.44E+00	5.71E+01	1.90E+01	7.61E+01	2.53E+01
(11-71)	FINAL	3.8317	-2.3947	0	0.2171	3.1209	8.3854	5.8166	6.8369	5.1847	2.1053	13.8	13.8	-13.9032	-4.0908	-7.5244	-14.2042	-35.6827	-23.3516	-0.0005548	1.98E+00	6.57E-01	1.62E+01	5.40E+00	5.82E+01	1.94E+01	7.86E+01	2.62E+01
(12-74)	FINAL	4.4901	0.7533	0	1.5538	3.7722	11.1787	4.1152	9.6548	6.0734	1.1155	13.8	13.8	-14.8907	-5.6842	-9.4823	-12.3126	-34.0685	-21.7374	-0.000555	1.93E+00	6.42E-01	1.60E+01	5.32E+00	5.86E+01	1.95E+01	7.99E+01	2.66E+01
(8-86)	FINAL	0.5662	-0.772	0	4.1844	3.8739	5.1346	4.1333	5.8085	5.2428	1.9627	13.8	13.8	-10.4993	-4.1283	-10.3714	-13.6594	-34.993	-22.6619	-0.0005556	1.98E+00	6.58E-01	1.61E+01	5.35E+00	5.62E+01	1.87E+01	7.48E+01	2.49E+01
(9-97)	FINAL	8.6731	1.4103	0	0.3017	5.7642	3.3669	4.6127	8.6435	5.5153	2.4695	13.8	13.8	-17.6233	-9.5689	-9.7104	-12.9653	-32.2908	-19.9597	-0.0005556	2.01E+00	6.70E-01	1.64E+01	5.47E+00	5.81E+01	1.93E+01	7.78E+01	2.59E+01
(16-12)	FINAL	7.0006	0.8144	0	3.476	4.9929	2.9753	0.0672	6.0264	4.5224	1.8465	13.8	13.8	-14.6668	-5.6608	-9.1042	-14.2765	-32.9924	-20.6613	-0.0005562	1.97E+00	6.53E-01	1.61E+01	5.36E+00	5.77E+01	1.92E+01	7.78E+01	2.59E+01
(10-69)	FINAL	4.0313	-0.0477	0	1.4218	4.3602	9.1155	6.598	5.0596	4.9995	1.2144	13.8	13.8	-15.2511	-8.2698	-12.6195	-14.4836	-35.5222	-23.1911	-0.0005567	2.02E+00	6.73E-01	1.64E+01	5.46E+00	5.66E+01	1.88E+01	7.49E+01	2.50E+01
(7-99)	FINAL	3.6954	-2.1822	0	3.2559	3.7782	6.3594	1.486	7.2219	6.0431	2.603	13.8	13.8	-18.0555	-9.1442	-13.4672	-13.5245	-35.9153	-23.5842	-0.0005576	2.01E+00	6.68E-01	1.63E+01	5.42E+00	5.63E+01	1.88E+01	7.47E+01	2.49E+01
(5-26)	FINAL	-0.4948	-1.1849	0	2.7324	4.4059	4.827	6.7198	3.1408	4.9944	2.1664	13.8	13.8	-12.6063	-5.5194	-10.4538	-14.415	-34.922	-22.5909	-0.0005596	1.99E+00	6.60E-01	1.62E+01	5.39E+00	5.69E+01	1.89E+01	7.60E+01	2.53E+01
(2-97)	FINAL	0.4871	-1.738	0	3.1726	3.7969	1.0679	7.4858	1.1621	4.9573	3.9605	13.8	13.8	-11.1585	-5.47	-10.1874	-13.309	-35.9298	-23.5987	-0.0005608	2.02E+00	6.72E-01	1.64E+01	5.46E+00	5.71E+01	1.90E+01	7.59E+01	2.53E+01
(7-68)	FINAL	2.8414	-3.9142	0	3.5567	2.1041	1.0039	7.6675	4.9896	4.3539	1.6014	13.8	13.8	-14.3115	-9.5122	-8.5461	-14.6723	-37.8189	-25.4878	-0.000562	1.91E+00	6.35E-01	1.58E+01	5.24E+00	5.73E+01	1.91E+01	7.78E+01	2.59E+01
(20-83)	FINAL	4.8045	-0.0098	0	3.5333	2.2862	5.6044	8.518	6.8452	5.0724	1.8346	13.8	13.8	-15.1424	-4.6228	-11.2182	-14.4763	-33.9882	-21.6571	-0.0005623	1.99E+00	6.63E-01	1.62E+01	5.38E+00	5.60E+01	1.86E+01	7.43E+01	2.47E+01
(8-14)	FINAL	-0.1558	0.0038	0	2.853	4.9173	1.0914	4.8004	2.2688	8.5984	6.7403	13.8	13.8	-10.6258	-6.33	-10.0902	-14.1448	-35.1716	-22.8405	-0.0005623	1.94E+00	6.45E-01	1.59E+01	5.30E+00	5.72E+01	1.90E+01	7.72E+01	2.57E+01
(8-78)	FINAL	3.0003	-0.5139	0	0.0904	3.5136	5.6084	2.7246	2.9736	6.0125	2.0937	13.8	13.8	-12.0228	-9.6906	-6.9763	-14.2734	-34.4941	-22.163	-0.0005628	1.98E+00	6.59E-01	1.61E+01	5.37E+00	5.63E+01	1.88E+01	7.50E+01	2.50E+01
(9-27)	FINAL	2.9012	1.1314	0	2.7913	4.7306	8.0585	2.6205	1.6376	7.338	1.0757	13.8	13.8	-11.1818	-5.9256	-10.5971	-15.1157	-34.0725	-21.7414	-0.0005629	2.02E+00	6.73E-01	1.64E+01	5.46E+00	5.69E+01	1.90E+01	7.56E+01	2.52E+01
(7-48)	FINAL	4.399	-3.1226	0	4.1297	3.9315	8.2436	7.3147	5.2155	5.3356	2.0253	13.8	13.8	-19.627	-1.3272	-11.454	-14.1425	-36.4632	-24.1321	-0.000563	1.94E+00	6.46E-01	1.60E+01	5.33E+00	5.84E+01	1.94E+01	7.94E+01	2.64E+01
(13-13)	FINAL	3.7523	-3.5917	0	1.4518	4.1967	3.0677	3.1726	7.3005	5.2933	3.6124	13.8	13.8	-16.3265	-10.9168	-8.0605	-12.2966	-37.3324	-25.0013	-0.000563	1.97E+00	6.56E-01	1.62E+01	5.40E+00	5.86E+01	1.95E+01	7.93E+01	2.64E+01
(5-65)	FINAL	0.1687	-1.1336	0	0.595	5.6087	3.2643	7.6292	0.7255	4.8457	3.3246	13.8	13.8	-14.1919	-8.5642	-10.355	-14.6908	-36.3065	-23.9754	-0.0005633	1.92E+00	6.39E-01	1.58E+01	5.24E+00	5.62E+01	1.87E+01	7.56E+01	2.51E+01
(11-33)	FINAL	2.9163	-0.5265	0	3.8616	5.6658	1.4019	9.2111	0.0453	5.0743	1.311	13.8	13.8	-13.793	-4.8417	-10.3417	-13.6075	-34.696	-22.3649	-0.0005633	1.99E+00	6.61E-01	1.63E+01	5.42E+00	5.81E+01	1.93E+01	7.82E+01	2.60E+01
(9-31)	FINAL	-0.111	3.6564	0	0.3128	4.9132	4.8918	3.8786	1.3507	5.1952	6.522	13.8	13.8	-10.4751	-4.0342	-9.3416	-18.1416	-35.0899	-22.7588	-0.0005638	1.91E+00	6.35E-01	1.58E+01	5.26E+00	5.79E+01	1.93E+01	7.89E+01	2.63E+01
(12-42)	FINAL	5.0727	0.6736	0	3.0814	2.8172	4.1727	6.2592	10.4687	5.6641	2.4143	13.8	13.8	-14.5952	-6.4528	-12.4947	-13.4801	-33.2748	-20.9437	-0.0005648	1.89E+00	6.27E-01	1.56E+01	5.19E+00	5.71E+01	1.90E+01	7.79E+01	2.59E+01
(18-6)	FINAL	3.0297	1.2737	0	2.7608	1.5517	7.8503	4.5077	8.088	6.6666	0.4626	13.8	13.8	-12.0872	-3.6994	-12.2532	-13.4052	-34.4774	-22.1463	-0.000567	2.02E+00	6.71E-01	1.63E+01	5.44E+00	5.64E+01	1.88E+01	7.47E+01	2.49E+01
(6-63)	FINAL	1.1743	1.1714	0	1.9044	4.627	8.2938	6.5182	2.3546	3.0742	0.0132	13.8	13.8	-10.1567	-4.4978	-11.9367	-15.6885	-35.0848	-22.7537	-0.0005674	1.89E+00	6.28E-01	1.55E+01	5.17E+00	5.63E+01	1.88E+01	7.64E+01	2.55E+01
(7-92)	FINAL	1.6345	-2.8932	0	0.3833	2.9209	9.5735	5.9918	0.2343	3.7096	3.5951	13.8	13.8	-13.7767	-8.6456	-6.9242	-12.3553	-38.0882	-25.7571	-0.0005676	1.98E+00	6.59E-01	1.61E+01	5.36E+00	5.61E+01	1.87E+01	7.47E+01	2.49E+01
(3-88)	FINAL	-0.5028	-2.7992	0	2.2343	6.2164	4.1342	5.8327	0.4716	5.6337	6.7575	13.8	13.8	-13.783	-6.1441	-10.518	-13.4614	-36.1469	-23.8158	-0.0005677	1.96E+00	6.52E-01	1.61E+01	5.37E+00	5.84E+01	1.95E+01	7.92E+01	2.64E+01
(4-19)	FINAL	-1.1999	-2.4065	0	3.3754	4.8356	8.5199	3.1522	8.7497	6.8325	0.6067	13.8	13.8	-11.1298	-6.1306	-10.255	-13.9835	-37.6257	-25.2946	-0.0005679	1.93E+00	6.42E-01	1.59E+01	5.30E+00	5.80E+01	1.93E+01	7.88E+01	2.62E+01
(6-33)	FINAL	0.8692	-2.6581	0	2.866	2.6711	5.4464	8.6459	5.2919	5.582	2.6834	13.8	13.8	-18.1337	-7.0506	-13.3834	-13.5808	-35.815	-23.4839	-0.0005697	1.99E+00	6.62E-01	1.63E+01	5.42E+00	5.77E+01	1.92E+01	7.73E+01	2.57E+01
(2-11)	FINAL	3.3992	1.0434	0	4.101	3.028	4.0393	3.3364	0.7715	6.7521	1.7959	13.8	13.8	-12.6356	-5.1716	-9.4771	-13.5836	-33.4894	-21.1583	-0.0005703	1.98E+00	6.59E-01	1.63E+01	5.42E+00	5.85E+01	1.95E+01	7.90E+01	2.63E+01
(14-90)	FINAL	2.419	-1.1314	0	2.8178	4.2336	5.1931	4.3967	7.1928	4.8062	2.003	13.8	13.8	-11.8344	-4.4905	-8.081	-14.2677	-34.7927	-22.4616	-0.0005705	2.00E+00	6.66E-01	1.64E+01	5.44E+00	5.77E+01	1.92E+01	7.73E+01	2.57E+01
(7-82)	FINAL	-2.7598	-3.6864	0	3.9206	4.6414	6.3441	4.4643	1.0115	7.3724	1.5758	13.8	13.8	-13.927	-3.7621	-11.7518	-14.8117	-38.4242	-26.0931	-0.0005708	2.02E+00	6.74E-01	1.65E+01	5.50E+00	5.80E+01	1.93E+01	7.74E+01	2.58E+01
(3-44)	FINAL	1.8159	0.3865	0	1.1828	2.2516	2.0746	2.4759	3.7253	3.9091	0.0896	13.8	13.8	-10.383	-9.6404	-9.2611	-16.1922	-36.7446	-24.4135	-0.0005726	1.92E+00	6.37E-01	1.58E+01	5.26E+00	5.75E+01	1.91E+01	7.81E+01	2.60E+01
(19-16)	FINAL	2.0593	-3.8043	0	2.8227	1.889	1.0473	3.1764	2.2314	5.6387	2.62	13.8	13.8	-16.0997	-7.8041	-10.5321	-13.6999	-37.573	-25.2419	-0.0005757	1.90E+00	6.33E-01	1.56E+01	5.19E+00	5.57E+01	1.86E+01	7.50E+01	2.50E+01
(13-78)	FINAL	5.4325	-0.9904	0	4.9348	3.5361	2.4092	4.8046	6.0295	4.8383	1.2277	13.8	13.8	-17.9196	-7.3743	-11.8005	-14.8682	-35.2752	-22.9441	-0.0005761	1.88E+00	6.27E-01	1.55E+01	5.17E+00	5.65E+01	1.88E+01	7.68E+01	2.56E+01
(5-34)	FINAL	5.1476	0.0029	0	2.014	0.9695	4.8903	7.353	6.2822	4.8254	1.982	13.8	13.8	-15.0284	-1.6874	-6.576	-14.0105	-34.0264	-21.6953	-0.0005766	2.02E+00	6.72E-01	1.64E+01	5.47E+00	5.77E+01	1.92E+01	7.70E+01	2.56E+01
(9-74)	FINAL	3.3594	-0.6311	0	0.8966	4.1398	6.0196	3.3636	0.8135	4.6479	3.4087	13.8	13.8	-13.1851	-4.8345	-6.5345	-12.7694	-34.9373	-22.6062	-0.0005778	1.93E+00	6.40E-01	1.57E+01	5.23E+00	5.56E+01	1.85E+01	7.44E+01	2.48E+01
(10-45)	FINAL	6.0932	0.8526	0	3.4334	1.7296	5.7147	8.3694	8.7455	5.9053	3.6127	13.8	13.8	-15.3781	-7.4924	-10.9452	-12.5209	-32.4913	-20.1602	-0.0005808	1.94E+00	6.45E-01	1.59E+01	5.28E+00	5.61E+01	1.87E+01	7.52E+01	2.50E+01
(3-80)	FINAL	1.8831	-2.7923	0	1.8318	4.4321	7.4463	13.9851	0.2015	5.5095	3.1632	13.8	13.8	-14.5709	-9.0788	-7.5809	-13.0492	-36.6217	-24.2906	-0.0005809	1.89E+00	6.28E-01	1.56E+01	5.20E+00	5.71E+01	1.90E+01	7.78E+01	2.59E+01
(8-30)	FINAL	4.8014	3.7127	0	0.9351	3.9749	4.6388	6.8379	6.6409	5.4058	1.9372	13.8	13.8	-15.2839	-2.2411	-13.51	-13.7981	-32.2324	-19.9013	-0.0005813	1.90E+00	6.32E-01	1.56E+01	5.19E+00	5.57E+01	1.86E+01	7.50E+01	2.50E+01
(18-54)	FINAL	5.1313	-2.242	0	0.0465	1.5871	10.0559	2.2753	3.3974	2.3728	5.7304	13.8	13.8	-14.4827	-5.2971	-6.4595	-10.5218	-35.4	-23.0689	-0.0005833	1.92E+00	6.37E-01	1.57E+01	5.22E+00	5.59E+01	1.86E+01	7.53E+01	2.51E+01
(4-23)	FINAL	3.8246	0.9336	0	1.9789	4.4733	7.035	6.4552	6.7319	5.9422	3.5458	13.8	13.8	-15.2741	-5.4481	-11.7655	-12.2958	-32.7649	-20.4338	-0.0005834	2.00E+00	6.66E-01	1.63E+01	5.41E+00	5.63E+01	1.87E+01	7.47E+01	2.49E+01
(17-77)	FINAL	2.8191	1.0419	0	1.5555	4.9048	8.6022	7.255	11.5016	5.0751	2.0055	13.8	13.8	-12.2547	-6.2279	-9.6383	-13.2878	-33.8403	-21.5092	-0.0005837	2.02E+00	6.73E-01	1.64E+01	5.47E+00	5.72E+01	1.91E+01	7.61E+01	2.53E+01
(5-16)	FINAL	4.948	5.2797	0	7.6519	1.8409	2.3026	4.79	9.8956	8.0513	0.3325	13.8155	13.8155	-17.9656	-7.2544	-16.597	-15.883	-26.3601	-14.029	-0.000585	1.99E+00	6.66E-01	1.63E+01	5.44E+00	5.76E+01	1.92E+01	7.67E+01	2.56E+01
(15-43)	FINAL	-0.3103	-4.8889	0	1.2594	1.4065	8.8113	2.0009	7.4482	8.2466	3.3917	13.8	13.8	-12.194	-8.4787	-7.512	-12.9108	-37.7273	-25.3962	-0.0005859	1.92E+00	6.38E-01	1.59E+01	5.27E+00	5.79E+01	1.93E+01	7.88E+01	2.62E+01
(18-11)	FINAL	-0.602	3.0359	0	2.8364	2.9655	4.9835	3.5328	2.3082	3.5775	1.6147	13.8	13.8	-9.8041	-5.185	-13.4282	-16.9576	-36.3378	-24.0067	-0.0005866	1.96E+00	6.53E-01	1.61E+01	5.36E+00	5.77E+01	1.92E+01	7.78E+01	2.59E+01
(6-30)	FINAL	-0.555	-3.4775	0	1.7809	4.8897	9.5545	4.235	3.3143	5.6077	2.0567	13.8	13.8	-15.9697	-5.0702	-10.4056	-14.2379	-36.9713	-24.6402	-0.0005871	1.93E+00	6.40E-01	1.57E+01	5.24E+00	5.58E+01	1.86E+01	7.48E+01	2.49E+01
(8-87)	FINAL	3.3747	1.018	0	2.505	5.9528	7.533	9.1179	4.8492	5.2499	2.1272	13.8	13.8	-13.292	-4.447	-10.224	-13.9238	-32.636	-20.3049	-0.0005878	1.96E+00	6.53E-01	1.60E+01	5.32E+00	5.61E+01	1.87E+01	7.48E+01	2.49E+01
(10-43)	FINAL	1.505	-2.3731	0	0.9134	2.338	6.7782	6.2943	7.7813	4.2432	3.5823	13.8	13.8	-11.8966	-5.858	-9.6844	-11.7528	-36.9596	-24.6285	-0.0005884	1.91E+00	6.35E-01	1.57E+01	5.21E+00	5.60E+01	1.87E+01	7.55E+01	2.52E+01
(17-89)	FINAL	6.0106	-0.6657	0	2.0671	4.5796	6.512	6.78	4.9012	5.0581	2.0096	13.8	13.8	-15.7354	-4.6056	-8.3464	-14.3167	-34.1715	-21.8404	-0.0005905	1.96E+00	6.53E-01	1.60E+01	5.31E+00	5.58E+01	1.86E+01	7.44E+01	2.48E+01
(5-88)	FINAL	0.7818	-1.3079	0	2.2977	3.2479	2.6888	3.6241	1.4381	7.204	4.1459	13.8	13.8	-11.4338	-4.7346	-7.0296	-13.3481	-35.0674	-22.7363	-0.0005924	1.94E+00	6.45E-01	1.60E+01	5.34E+00	5.86E+01	1.95E+01	7.98E+01	2.66E+01
(11-15)	FINAL	1.4572	-1.1247	0	3.7189	5.7572	1.1167	2.1378	6.0371	8.7563	0.3193	13.8	13.8	-15.4415	-8.8157	-13.6325	-15.8371	-35.6852	-23.3541	-0.000593	1.97E+00	6.56E-01	1.62E+01	5.38E+00	5.75E+01	1.91E+01	7.73E+01	2.57E+01
(11-12)	FINAL	0.4463	-0.7985	0	4.0741	3.4024	1.5972	4.7071	2.1942	10.1699	2.0161	13.8	13.8	-12.6182	-5.9621	-11.2186	-13.2957	-35.4171	-23.086	-0.0005931	1.98E+00	6.57E-01	1.62E+01	5.40E+00	5.83E+01	1.94E+01	7.88E+01	2.62E+01
(12-8)	FINAL	0.4138	-0.6847	0	3.5592	4.0437	5.145	4.8464	2.607	6.6734	2.0706	13.8	13.8	-12.8727	-4.8706	-12.7473	-14.1122	-35.3417	-23.0106	-0.0005935	2.01E+00	6.69E-01	1.65E+01	5.48E+00	5.85E+01	1.95E+01	7.86E+01	2.62E+01
(20-46)	FINAL	4.9372	1.0594	0	1.0267	4.2411	6.8899	3.3075	5.8866	5.9786	2.4754	13.8	13.8	-14.2595	-6.6532	-9.314	-13.3983	-33.8799	-21.5488	-0.0005937	1.90E+00	6.34E-01	1.58E+01	5.27E+00	5.85E+01	1.95E+01	8.02E+01	2.67E+01
(2-27)	FINAL	3.731	0.7854	0	1.6293	1.3902	3.8365	2.961	1.643	7.5541	1.3106	13.8	13.8	-12.7736	-4.773	-9.0841	-11.3245	-34.1993	-21.8682	-0.0005939	1.94E+00	6.45E-01	1.60E+01	5.33E+00	5.85E+01	1.95E+01	7.96E+01	2.65E+01
(2-0)	FINAL	0.3055	0.1352	0	3.0108	4.1455	3.9708	5.5925	1.1083	5.7425	3.3053	13.8	13.8	-14.5413	-6.3971	-15.1643	-14.5247	-35.9448	-23.6137	-0.0005949	1.94E+00	6.45E-01	1.58E+01	5.27E+00	5.60E+01	1.86E+01	7.51E+01	2.50E+01
(1-84)	FINAL	1.9952	-0.275	0	0.2222	2.803	6.6407	3.332	0.5845	8.5075	6.4599	13.8	13.8	-11.6371	-2.9571	-9.8228	-11.1392	-35.0293	-22.6982	-0.0005958	1.92E+00	6.38E-01	1.59E+01	5.29E+00	5.86E+01	1.95E+01	8.02E+01	2.67E+01
(6-46)	FINAL	0.8017	0.8971	0	2.009	1.1571	2.0195	5.7052	1.3395	6.4264	0.8923	13.8	13.8	-15.0541	-5.6332	-15.6594	-13.9579	-36.6895	-24.3584	-0.000596	1.99E+00	6.62E-01	1.63E+01	5.42E+00	5.80E+01	1.93E+01	7.79E+01	2.59E+01
(5-79)	FINAL	5.0871	-0.238	0	1.0168	5.448	4.0451	6.9084	0.7243	2.8039	0.4159	13.8	13.8	-15.9014	-9.771	-5.8727	-15.4368	-35.3227	-22.9916	-0.0005983	1.98E+00	6.58E-01	1.61E+01	5.36E+00	5.67E+01	1.89E+01	7.57E+01	2.52E+01
(2-47)	FINAL	1.9019	0.3131	0	0.4191	4.3915	2.2535	7.6676	2.6547	5.7623	5.9772	13.8	13.8	-14.4298	-2.6611	-14.2535	-12.3948	-32.6451	-20.314	-0.0005991	1.96E+00	6.52E-01	1.60E+01	5.32E+00	5.61E+01	1.87E+01	7.49E+01	2.50E+01
(5-50)	FINAL	1.514	0.1856	0	0.3909	1.0816	0.4169	7.9312	1.1986	2.5032	4.4129	13.8	13.8	-11.0166	-5.2025	-7.2205	-13.775	-36.4995	-24.1684	-0.0005992	1.95E+00	6.47E-01	1.61E+01	5.35E+00	5.87E+01	1.96E+01	8.00E+01	2.66E+01
(18-2)	FINAL	1.5418	-1.1728	0	5.2217	0.3782	5.0379	6.432	2.2175	4.2548	1.2675	13.8	13.8	-12.8313	-5.203	-9.7777	-14.3053	-35.5216	-23.1905	-0.0006001	1.99E+00	6.60E-01	1.62E+01	5.37E+00	5.64E+01	1.88E+01	7.50E+01	2.50E+01
(5-9)	FINAL	3.9701	0.0041	0	1.5972	1.3947	2.6884	3.6064	7.7423	6.7435	4.6744	13.8	13.8	-15.9889	-1.3649	-12.7031	-11.0855	-34.0871	-21.756	-0.0006008	1.92E+00	6.41E-01	1.59E+01	5.31E+00	5.88E+01	1.96E+01	8.05E+01	2.68E+01
(4-40)	FINAL	4.4384	-0.3718	0	0.9972	6.4173	2.5297	0.9795	5.9586	9.0883	2.2569	13.8	13.8	-14.6621	-9.124	-7.0105	-13.6096	-33.6874	-21.3563	-0.0006017	1.91E+00	6.36E-01	1.58E+01	5.24E+00	5.70E+01	1.90E+01	7.72E+01	2.57E+01
(8-35)	FINAL	3.1898	-1.0425	0	2.9184	3.1633	5.6286	2.4284	0.8762	7.4151	3.9882	13.8	13.8	-13.7324	-6.3331	-9.1363	-12.7063	-34.0955	-21.7644	-0.0006017	2.01E+00	6.70E-01	1.64E+01	5.47E+00	5.81E+01	1.93E+01	7.78E+01	2.59E+01
(13-66)	FINAL	3.7293	-0.4954	0	1.0465	4.1412	6.4376	12.0758	6.8236	2.6511	2.6904	13.8	13.8	-13.199	-4.5388	-8.8016	-12.633	-35.3589	-23.0278	-0.000602	1.94E+00	6.43E-01	1.58E+01	5.26E+00	5.63E+01	1.88E+01	7.57E+01	2.52E+01
(14-70)	FINAL	0.4409	-1.7513	0	3.8643	3.3212	2.0516	1.9096	7.0181	7.5827	0.7545	13.8	13.8	-10.5094	-6.562	-9.6063	-15.5145	-36.3256	-23.9945	-0.0006022	1.91E+00	6.37E-01	1.57E+01	5.23E+00	5.62E+01	1.87E+01	7.58E+01	2.52E+01
(9-48)	FINAL	2.5921	0.6821	0	0.0787	2.7678	5.3793	4.3305	2.8409	10.7022	3.3198	13.8	13.8	-12.8345	-4.4969	-10.0236	-12.0149	-35.0741	-22.743	-0.0006032	2.04E+00	6.78E-01	1.65E+01	5.50E+00	5.70E+01	1.90E+01	7.55E+01	2.52E+01
(19-76)	FINAL	3.0657	-0.3668	0	2.1082	3.6924	1.5151	9.7752	7.5694	4.9736	1.9541	13.8	13.8	-13.5615	-6.9146	-7.4602	-14.1829	-34.5286	-22.1975	-0.0006037	2.02E+00	6.74E-01	1.65E+01	5.48E+00	5.73E+01	1.91E+01	7.61E+01	2.54E+01
(18-51)	FINAL	4.2311	0.432	0	1.679	1.489	3.0849	4.1123	2.0835	5.8426	1.1265	13.8	13.8	-14.0879	-5.9163	-10.3291	-12.038	-35.496	-23.1649	-0.0006052	1.99E+00	6.62E-01	1.64E+01	5.45E+00	5.89E+01	1.96E+01	7.96E+01	2.65E+01
(3-57)	FINAL	2.7875	1.5141	0	0.1134	1.1553	7.8012	5.0198	4.3195	5.0711	1.7725	13.8	13.8	-10.971	-3.0486	-6.1218	-14.5111	-33.448	-21.1169	-0.0006055	2.03E+00	6.75E-01	1.65E+01	5.50E+00	5.79E+01	1.93E+01	7.73E+01	2.58E+01
(20-58)	FINAL	1.7207	1.6907	0	3.9958	2.6959	4.6983	2.6104	0.128	2.6301	5.7874	13.8	13.8	-11.1642	-7.1598	-10.9585	-15.9259	-35.5281	-23.197	-0.0006063	2.00E+00	6.64E-01	1.62E+01	5.40E+00	5.66E+01	1.88E+01	7.53E+01	2.51E+01
(19-52)	FINAL	2.1486	-1.0909	0	0.4226	4.3268	4.0862	2.8735	2.335	7.7099	4.3076	13.8	13.8	-12.8884	-6.1124	-7.9808	-11.7793	-34.9228	-22.5917	-0.0006066	1.99E+00	6.61E-01	1.61E+01	5.36E+00	5.57E+01	1.86E+01	7.39E+01	2.46E+01
(2-1)	FINAL	-3.6144	-3.5709	0	1.3698	2.4856	7.2377	5.5723	1.8979	8.8439	3.9718	13.8	13.8	-13.4796	-2.0125	-9.1437	-13.456	-37.5842	-25.2531	-0.0006089	1.98E+00	6.59E-01	1.63E+01	5.41E+00	5.81E+01	1.93E+01	7.83E+01	2.61E+01
(12-91)	FINAL	6.1662	-1.5085	0	1.5167	1.5698	3.4332	5.4154	3.5677	5.5613	3.462	13.8	13.8	-15.4042	-8.3287	-7.5345	-12.8707	-35.2859	-22.9548	-0.000609	2.02E+00	6.72E-01	1.63E+01	5.44E+00	5.63E+01	1.88E+01	7.45E+01	2.48E+01
(1-61)	FINAL	3.9598	1.6734	0	2.1662	4.9669	5.0326	3.1648	0.0205	5.4932	3.4012	13.8	13.8	-12.2571	-6.5131	-8.97	-14.4285	-33.5128	-21.1817	-0.0006101	1.95E+00	6.50E-01	1.59E+01	5.29E+00	5.54E+01	1.85E+01	7.38E+01	2.46E+01
(20-80)	FINAL	0.2927	-1.2517	0	0.0636	5.1475	5.7	4.9575	5.4589	6.2778	2.431	13.8	13.8	-12.5311	-7.6588	-9.1886	-13.4165	-35.7264	-23.3953	-0.000611	1.91E+00	6.35E-01	1.57E+01	5.23E+00	5.70E+01	1.90E+01	7.72E+01	2.57E+01
(3-95)	FINAL	4.347	-0.8189	0	1.4671	5.9342	4.1278	1.0919	9.249	7.3076	2.4659	13.8	13.8	-15.4866	-7.4158	-8.6094	-13.5381	-34.1977	-21.8666	-0.0006119	2.01E+00	6.70E-01	1.65E+01	5.48E+00	5.81E+01	1.94E+01	7.79E+01	2.59E+01
(13-45)	FINAL	1.7208	-2.6	0	1.5999	5.5644	1.0749	6.3252	10.2339	5.5922	2.3419	13.8	13.8	-16.9705	-7.2291	-13.5692	-13.5672	-35.9882	-23.6571	-0.0006132	2.02E+00	6.70E-01	1.64E+01	5.47E+00	5.77E+01	1.92E+01	7.70E+01	2.56E+01
(5-44)	FINAL	4.6642	2.9954	0	1.3129	4.3103	4.6769	10.909	6.3769	3.6545	1.0142	13.8	13.8	-11.7067	-5.7208	-9.78	-14.6511	-33.4771	-21.146	-0.0006132	1.90E+00	6.31E-01	1.56E+01	5.18E+00	5.58E+01	1.86E+01	7.52E+01	2.51E+01
(3-40)	FINAL	6.0269	1.6813	0	0.0707	4.249	8.8569	10.6279	4.8481	6.1975	12.3867	13.8155	13.8155	-23.1736	-4.0271	-16.3866	-7.036	-25.0323	-12.7012	-0.0006148	2.01E+00	6.70E-01	1.59E+01	5.28E+00	5.61E+01	1.87E+01	7.53E+01	2.51E+01
(9-71)	FINAL	3.8241	-1.8426	0	1.7741	6.2239	5.7308	6.5985	3.9137	4.6636	1.4214	13.8	13.8	-15.6712	-10.7091	-9.06	-13.6343	-35.9607	-23.6296	-0.000615	1.93E+00	6.41E-01	1.59E+01	5.27E+00	5.72E+01	1.90E+01	7.74E+01	2.58E+01
(9-19)	FINAL	0.0313	1.8398	0	1.474	1.6153	4.5114	3.4044	0.7957	9.4062	9.9009	13.8	13.8	-10.3711	-4.7284	-8.718	-17.8979	-35.7061	-23.375	-0.0006168	1.95E+00	6.50E-01	1.59E+01	5.29E+00	5.56E+01	1.85E+01	7.41E+01	2.47E+01
(12-46)	FINAL	-1.1957	-2.6584	0	3.0959	3.2544	5.8624	4.6588	3.5893	9.592	3.9043	13.8	13.8	-11.0807	-4.5976	-10.3982	-12.3733	-36.3479	-24.0168	-0.0006199	1.91E+00	6.36E-01	1.58E+01	5.27E+00	5.83E+01	1.94E+01	7.97E+01	2.65E+01
(1-13)	FINAL	1.0633	-1.1872	0	0.9041	4.167	0.6057	6.9968	1.5104	5.6604	8.9337	13.8	13.8	-13.1183	-4.1503	-7.9435	-11.4765	-34.6751	-22.344	-0.0006206	2.02E+00	6.72E-01	1.64E+01	5.46E+00	5.69E+01	1.90E+01	7.56E+01	2.52E+01
(2-68)	FINAL	7.1066	3.5921	0	1.8966	3.3648	7.36	6.9407	8.6746	3.9708	0.7051	13.8	13.8	-13.5058	-2.6922	-11.0462	-15.2003	-33.2011	-20.87	-0.0006217	2.04E+00	6.78E-01	1.66E+01	5.52E+00	5.77E+01	1.92E+01	7.68E+01	2.56E+01
(3-8)	FINAL	-1.0672	1.2602	0	2.9519	1.7334	8.2254	4.0638	0.5633	12.576	2.3394	13.8155	13.8155	-8.0643	-7.247	-9.5364	-18.8323	-33.3241	-20.993	-0.0006218	1.93E+00	6.40E-01	1.58E+01	5.25E+00	5.63E+01	1.88E+01	7.58E+01	2.53E+01
(18-59)	FINAL	2.9553	-0.8024	0	1.3769	2.5535	4.9992	9.9695	3.3538	5.9034	3.5986	13.8	13.8	-14.3374	-6.6132	-8.9804	-12.6559	-34.3817	-22.0506	-0.0006226	1.89E+00	6.28E-01	1.56E+01	5.21E+00	5.78E+01	1.92E+01	7.91E+01	2.63E+01
(1-57)	FINAL	2.1346	-3.2535	0	0.3618	6.1252	4.6717	0.9159	2.2328	8.3108	2.9894	13.8	13.8	-15.2231	-9.4799	-7.3652	-12.967	-36.0969	-23.7658	-0.0006241	1.91E+00	6.35E-01	1.58E+01	5.25E+00	5.76E+01	1.92E+01	7.83E+01	2.61E+01
(14-64)	FINAL	1.3594	-1.1325	0	0.0349	2.8438	10.6492	4.2489	0.2566	4.1935	5.0056	13.8	13.8	-9.5752	-4.0535	-6.2473	-14.2262	-35.7843	-23.4532	-0.0006244	1.92E+00	6.40E-01	1.57E+01	5.23E+00	5.55E+01	1.85E+01	7.43E+01	2.47E+01
(16-16)	FINAL	3.4181	-0.4897	0	0.8702	0.9269	3.4608	0.4934	6.5099	5.0521	0.3707	13.8	13.8	-11.2226	-4.9015	-10.0243	-15.9365	-36.6414	-24.3103	-0.0006246	1.88E+00	6.26E-01	1.55E+01	5.15E+00	5.60E+01	1.87E+01	7.58E+01	2.53E+01
(12-85)	FINAL	3.4762	-1.7378	0	0.5145	3.1635	4.1466	9.382	5.1769	2.8853	1.5833	13.8	13.8	-12.4199	-7.524	-7.6445	-14.6804	-36.7815	-24.4504	-0.0006246	1.99E+00	6.60E-01	1.63E+01	5.42E+00	5.85E+01	1.95E+01	7.90E+01	2.63E+01
(16-34)	FINAL	1.6467	2.6135	0	1.0396	2.3842	3.4927	5.785	1.1567	3.1461	1.8627	13.8	13.8	-11.7586	-6.4396	-9.1797	-16.6754	-34.5724	-22.2413	-0.0006246	1.93E+00	6.41E-01	1.58E+01	5.25E+00	5.62E+01	1.87E+01	7.56E+01	2.51E+01
(14-48)	FINAL	-0.3125	-3.6958	0	3.8247	3.616	5.9214	5.7584	6.5738	5.6606	2.6869	13.8	13.8	-16.5403	-6.3496	-12.1006	-13.4901	-36.7508	-24.4197	-0.0006254	2.00E+00	6.65E-01	1.63E+01	5.42E+00	5.68E+01	1.89E+01	7.57E+01	2.52E+01
(11-36)	FINAL	3.0386	-0.533	0	3.358	3.9661	2.8574	5.5951	1.3312	3.604	0.3333	13.8	13.8	-13.6625	-10.302	-10.1194	-15.839	-36.3567	-24.0256	-0.0006255	1.92E+00	6.38E-01	1.59E+01	5.29E+00	5.85E+01	1.95E+01	8.00E+01	2.66E+01
(12-61)	FINAL	2.2423	1.2276	0	1.632	0.4315	7.9448	0.7356	0.0553	1.1553	2.7729	13.8	13.8	-9.4869	-4.133	-10.9827	-14.5829	-36.0882	-23.7571	-0.0006271	1.94E+00	6.43E-01	1.59E+01	5.31E+00	5.81E+01	1.94E+01	7.91E+01	2.64E+01
(16-57)	FINAL	4.1269	-0.3018	0	1.954	5.3403	8.5013	6.2791	3.4741	4.9165	2.4066	13.8	13.8	-13.1458	-5.4299	-8.4356	-13.7371	-33.728	-21.3969	-0.0006282	1.96E+00	6.52E-01	1.61E+01	5.37E+00	5.82E+01	1.94E+01	7.88E+01	2.62E+01
(16-63)	FINAL	-0.384	-2.6355	0	5.4473	4.7017	3.6241	3.2663	7.1715	6.6082	0.8681	13.8	13.8	-13.6605	-6.3202	-11.1162	-14.718	-36.9966	-24.6655	-0.0006297	1.96E+00	6.53E-01	1.60E+01	5.32E+00	5.59E+01	1.86E+01	7.45E+01	2.48E+01
(19-1)	FINAL	3.0768	-1.0182	0	4.3075	0.8491	1.6602	3.8231	6.581	3.4415	0.5693	13.8	13.8	-13.3687	-5.0797	-8.8938	-15.6562	-35.6837	-23.3526	-0.0006298	1.96E+00	6.51E-01	1.61E+01	5.36E+00	5.82E+01	1.94E+01	7.88E+01	2.62E+01
(2-63)	FINAL	5.047	1.621	0	2.599	4.5398	2.8767	6.976	3.1001	5.4758	0.6262	13.8	13.8	-14.0511	-6.0409	-11.5386	-13.3856	-33.3408	-21.0097	-0.0006307	1.91E+00	6.35E-01	1.57E+01	5.21E+00	5.59E+01	1.86E+01	7.53E+01	2.51E+01
(4-6)	FINAL	2.1835	-1.6446	0	1.3264	5.808	7.0748	3.2888	5.8032	7.1568	2.7471	13.8	13.8	-17.2131	-4.9851	-10.2971	-11.8421	-34.3247	-21.9936	-0.0006315	1.95E+00	6.48E-01	1.60E+01	5.33E+00	5.77E+01	1.92E+01	7.80E+01	2.60E+01
(7-12)	FINAL	7.0706	0.462	0	1.8555	2.6209	7.5594	8.6674	4.2658	6.0624	5.4636	13.8	13.8	-16.5336	-5.5591	-10.5386	-10.631	-32.104	-19.7729	-0.0006319	1.99E+00	6.60E-01	1.61E+01	5.37E+00	5.61E+01	1.87E+01	7.46E+01	2.49E+01
(15-12)	FINAL	1.713	1.9164	0	2.7883	1.5847	0.2316	5.1971	2.234	6.3592	11.6267	13.8	13.8	-10.3646	-5.7896	-11.7199	-14.5422	-34.4724	-22.1413	-0.0006323	1.99E+00	6.60E-01	1.62E+01	5.38E+00	5.68E+01	1.89E+01	7.58E+01	2.52E+01
(16-11)	FINAL	1.3668	0.978	0	1.7293	2.6416	2.6195	7.2926	2.0677	4.115	5.3756	13.8	13.8	-10.7907	-4.9463	-9.8715	-12.5154	-34.8379	-22.5068	-0.0006323	1.95E+00	6.49E-01	1.59E+01	5.30E+00	5.61E+01	1.87E+01	7.50E+01	2.50E+01
(13-97)	FINAL	-0.3434	-2.8618	0	1.1332	6.17	6.7478	3.9588	6.2552	7.4728	2.472	13.8	13.8	-14.0793	-6.3877	-7.4247	-12.9925	-35.8627	-23.5316	-0.000633	1.97E+00	6.53E-01	1.60E+01	5.33E+00	5.65E+01	1.88E+01	7.55E+01	2.51E+01
(15-39)	FINAL	4.325	-0.9244	0	0.7475	2.9593	4.0302	0.4728	2.5175	6.5063	3.8267	13.8	13.8	-13.8576	-9.4241	-7.7086	-12.1577	-35.6037	-23.2726	-0.0006338	1.89E+00	6.27E-01	1.56E+01	5.18E+00	5.66E+01	1.89E+01	7.70E+01	2.56E+01
(9-81)	FINAL	3.5819	0.2134	0	3.0188	2.4275	1.4035	3.6505	7.6206	4.5194	1.7253	13.8	13.8	-12.8364	-5.1626	-8.1813	-14.2196	-34.7539	-22.4228	-0.0006345	1.92E+00	6.38E-01	1.59E+01	5.29E+00	5.87E+01	1.96E+01	8.03E+01	2.68E+01
(6-23)	FINAL	-0.1484	-2.8209	0	1.6552	1.3898	2.6936	1.9133	4.1525	7.2047	0.4083	13.8	13.8	-12.3779	-8.0616	-9.7883	-15.9576	-38.1842	-25.8531	-0.0006348	2.03E+00	6.75E-01	1.64E+01	5.47E+00	5.65E+01	1.88E+01	7.48E+01	2.49E+01
(12-87)	FINAL	5.8254	-2.8922	0	0.4347	1.9229	4.3923	1.6545	4.0308	4.204	2.31	13.8	13.8	-15.2091	-12.7077	-7.5213	-13.9652	-37.7308	-25.3997	-0.0006349	2.00E+00	6.66E-01	1.64E+01	5.46E+00	5.86E+01	1.95E+01	7.88E+01	2.63E+01
(2-67)	FINAL	-0.8942	-0.9792	0	3.9247	5.56	10.0054	8.7093	2.191	4.7652	3.7819	13.8	13.8	-15.2342	-3.9182	-14.977	-14.31	-34.6411	-22.31	-0.0006356	1.92E+00	6.39E-01	1.58E+01	5.24E+00	5.64E+01	1.88E+01	7.59E+01	2.53E+01
(13-24)	FINAL	2.2869	0.3493	0	5.0808	2.7428	7.5495	7.4099	2.8794	4.2175	0.5778	13.8	13.8	-14.8006	-6.0893	-12.7423	-15.5462	-34.5076	-22.1765	-0.0006364	2.02E+00	6.73E-01	1.65E+01	5.48E+00	5.75E+01	1.91E+01	7.66E+01	2.55E+01
(4-85)	FINAL	2.3769	-0.8931	0	1.2467	0.0938	2.6302	4.9734	0.7672	4.0091	0.4646	13.8	13.8	-14.8493	-6.6415	-9.3896	-15.9117	-35.3064	-22.9753	-0.0006371	1.96E+00	6.52E-01	1.61E+01	5.35E+00	5.77E+01	1.92E+01	7.77E+01	2.59E+01
(1-48)	FINAL	2.4288	-0.0875	0	1.0064	2.3865	1.4839	5.9086	9.5366	5.1437	2.4299	13.8	13.8	-10.6903	-4.7477	-5.4807	-13.8716	-33.4507	-21.1196	-0.0006385	1.94E+00	6.43E-01	1.59E+01	5.28E+00	5.70E+01	1.90E+01	7.69E+01	2.56E+01
(10-98)	FINAL	4.8396	1.482	0	2.4832	5.037	2.7652	3.1997	7.7891	8.9264	2.8622	13.8	13.8	-18.3885	-5.9739	-13.1821	-12.8582	-32.128	-19.7969	-0.0006387	1.99E+00	6.61E-01	1.61E+01	5.37E+00	5.61E+01	1.87E+01	7.45E+01	2.48E+01
(18-84)	FINAL	-0.3417	-2.5928	0	5.4044	2.7977	3.4768	7.7035	1.0787	5.0715	2.146	13.8	13.8	-12.3084	-5.6246	-10.9136	-14.1205	-36.0249	-23.6938	-0.0006403	1.95E+00	6.46E-01	1.60E+01	5.32E+00	5.79E+01	1.93E+01	7.83E+01	2.61E+01
(20-22)	FINAL	2.9789	-1.4551	0	1.0238	2.1366	4.1322	4.4969	11.5791	5.1388	5.0324	13.8	13.8	-11.9252	-6.4712	-6.6257	-11.2057	-34.3094	-21.9783	-0.0006404	1.94E+00	6.43E-01	1.59E+01	5.28E+00	5.68E+01	1.89E+01	7.65E+01	2.55E+01
(16-95)	FINAL	-0.535	-2.504	0	1.982	2.5959	3.2914	5.2107	1.6431	5.6569	6.5847	13.8	13.8	-10.5016	-5.1849	-8.3735	-13.3412	-36.4507	-24.1196	-0.0006408	2.02E+00	6.72E-01	1.65E+01	5.49E+00	5.84E+01	1.95E+01	7.83E+01	2.61E+01
(3-16)	FINAL	7.8063	2.2957	0	0.2818	6.3593	11.1453	1.3915	1.5097	10.4873	10.1043	13.8155	13.8155	-21.8786	-5.5805	-15.577	-9.578	-26.5253	-14.1942	-0.0006423	1.97E+00	6.56E-01	1.60E+01	5.32E+00	5.75E+01	1.91E+01	7.76E+01	2.58E+01
(6-70)	FINAL	-0.4827	-1.9938	0	4.5784	4.5176	6.6841	2.7033	6.6249	5.0647	0.902	13.8	13.8	-11.0519	-4.7476	-10.5697	-14.8366	-36.8295	-24.4984	-0.0006423	2.02E+00	6.71E-01	1.64E+01	5.46E+00	5.73E+01	1.91E+01	7.63E+01	2.54E+01
(17-88)	FINAL	-0.1134	-2.5331	0	1.2327	4.0523	3.9592	4.3859	3.7712	5.0917	1.4814	13.8	13.8	-12.6823	-7.1598	-8.9606	-14.8491	-36.1607	-23.8296	-0.0006433	1.99E+00	6.60E-01	1.63E+01	5.41E+00	5.78E+01	1.92E+01	7.77E+01	2.59E+01
(17-68)	FINAL	-1.9943	-1.6662	0	3.0701	3.4704	4.0898	7.6609	2.5444	3.7957	10.1965	13.8	13.8	-10.3171	-5.5007	-9.8987	-14.1531	-37.1633	-24.8322	-0.0006435	1.97E+00	6.54E-01	1.62E+01	5.38E+00	5.84E+01	1.94E+01	7.91E+01	2.63E+01
(7-45)	FINAL	1.2884	-0.8556	0	3.5732	5.201	4.3991	3.982	3.1856	4.4523	1.4545	13.8	13.8	-12.0131	-8.1535	-9.7263	-14.2227	-35.6777	-23.3466	-0.0006447	1.97E+00	6.55E-01	1.61E+01	5.34E+00	5.65E+01	1.88E+01	7.55E+01	2.51E+01
(14-19)	FINAL	2.1661	-0.9345	0	4.8173	2.5803	10.062	8.1792	1.6969	4.4073	0.3215	13.8	13.8	-15.1686	-3.7322	-11.0235	-15.1216	-36.0385	-23.7074	-0.0006449	2.03E+00	6.74E-01	1.64E+01	5.47E+00	5.71E+01	1.90E+01	7.58E+01	2.52E+01
(14-87)	FINAL	-0.1972	-0.2124	0	2.2706	6.1733	8.8248	6.1649	2.0923	5.5249	7.4012	13.8	13.8	-12.9373	-4.4516	-12.823	-13.8214	-34.1762	-21.8451	-0.0006463	1.90E+00	6.32E-01	1.56E+01	5.20E+00	5.63E+01	1.88E+01	7.61E+01	2.54E+01
(4-12)	FINAL	2.8591	-1.4755	0	3.1413	1.8882	6.1784	0.0637	4.8694	7.5242	0.7816	13.8	13.8	-11.8564	-7.3735	-7.9848	-15.5701	-35.7025	-23.3714	-0.0006477	1.96E+00	6.51E-01	1.60E+01	5.31E+00	5.61E+01	1.87E+01	7.50E+01	2.49E+01
(9-76)	FINAL	4.6448	2.3241	0	0.0974	4.6223	6.6681	4.0453	1.8593	5.7753	2.0102	13.8	13.8	-13.0051	-2.5077	-10.5955	-14.3687	-32.1118	-19.7807	-0.0006486	2.03E+00	6.74E-01	1.65E+01	5.49E+00	5.75E+01	1.92E+01	7.66E+01	2.55E+01
(6-57)	FINAL	3.3606	3.4878	0	3.1019	1.2468	8.8883	5.3097	0.8778	4.0981	8.3052	13.8	13.8	-10.8283	-5.7144	-12.6883	-16.09	-32.4939	-20.1628	-0.0006495	1.95E+00	6.49E-01	1.61E+01	5.35E+00	5.85E+01	1.95E+01	7.94E+01	2.65E+01
(14-76)	FINAL	-1.2955	-2.0964	0	3.2576	4.3491	0.9681	4.5462	6.6537	8.7725	1.0131	13.8	13.8	-13.3075	-6.4554	-11.7934	-14.7065	-37.882	-25.5509	-0.0006501	1.99E+00	6.63E-01	1.61E+01	5.37E+00	5.56E+01	1.85E+01	7.37E+01	2.45E+01
(20-94)	FINAL	3.9174	3.5494	0	1.7164	5.5609	5.2699	4.2398	1.745	3.7901	0.3622	13.8	13.8	-11.4786	-6.1865	-8.3871	-16.0037	-32.2009	-19.8698	-0.0006517	1.92E+00	6.37E-01	1.57E+01	5.24E+00	5.65E+01	1.88E+01	7.63E+01	2.54E+01
(7-25)	FINAL	3.8801	-0.3751	0	2.3266	3.1116	5.0153	5.6799	0.2421	4.7551	1.3817	13.8	13.8	-14.709	-8.0015	-11.2224	-14.6065	-36.7583	-24.4272	-0.0006527	2.04E+00	6.79E-01	1.65E+01	5.50E+00	5.69E+01	1.90E+01	7.53E+01	2.51E+01
(3-69)	FINAL	5.6644	2.7945	0	0.9067	4.0792	9.7405	9.8909	1.6474	5.9804	11.8743	13.8155	13.8155	-21.5225	-0.6653	-15.463	-11.8914	-27.6286	-15.2975	-0.0006529	1.98E+00	6.62E-01	1.61E+01	5.34E+00	5.65E+01	1.88E+01	7.56E+01	2.52E+01
(3-96)	FINAL	3.3464	0.5908	0	2.3193	4.9513	2.4156	3.5262	6.1484	7.6053	2.4626	13.8	13.8	-14.5727	-6.4319	-12.4817	-13.7761	-32.5089	-20.1778	-0.0006531	1.96E+00	6.51E-01	1.60E+01	5.32E+00	5.67E+01	1.89E+01	7.60E+01	2.53E+01
(12-62)	FINAL	1.447	1.6559	0	2.8115	4.1172	3.8421	4.4092	0.2758	3.6429	4.2733	13.8	13.8	-12.3748	-8.6657	-11.1617	-16.8392	-35.0777	-22.7466	-0.0006548	1.97E+00	6.54E-01	1.60E+01	5.33E+00	5.62E+01	1.87E+01	7.50E+01	2.49E+01
(3-67)	FINAL	5.1447	3.1121	0	3.2646	3.145	3.4576	11.0442	7.8412	6.0253	12.7217	13.8155	13.8155	-18.736	-0.0409	-16.6984	-6.8757	-23.885	-11.5539	-0.000656	1.91E+00	6.35E-01	1.55E+01	5.15E+00	5.65E+01	1.88E+01	7.68E+01	2.56E+01
(7-74)	FINAL	2.4671	-0.6903	0	0.4074	4.1672	8.6957	7.2664	0.7941	4.3794	3.678	13.8	13.8	-12.5161	-7.6391	-6.3798	-13.0337	-35.3463	-23.0152	-0.0006583	2.02E+00	6.71E-01	1.64E+01	5.45E+00	5.68E+01	1.89E+01	7.54E+01	2.51E+01
(15-63)	FINAL	3.7557	2.1348	0	0.9338	3.2874	2.935	4.8613	2.4248	6.3018	2.6249	13.8	13.8	-12.3627	-4.179	-8.6382	-11.7006	-32.447	-20.1159	-0.0006583	2.00E+00	6.66E-01	1.63E+01	5.43E+00	5.73E+01	1.91E+01	7.64E+01	2.55E+01
(6-24)	FINAL	2.9771	2.2145	0	2.8473	3.918	4.2949	11.6084	3.6567	4.7687	1.6415	13.8	13.8	-11.7819	-3.6415	-10.4935	-14.0406	-33.4731	-21.142	-0.0006607	1.89E+00	6.29E-01	1.55E+01	5.17E+00	5.56E+01	1.85E+01	7.50E+01	2.50E+01
(18-48)	FINAL	3.1635	-0.2572	0	1.858	3.233	2.9515	3.5491	0.6194	6.9829	12.4826	13.8	13.8	-12.8362	-2.2138	-10.7724	-11.3975	-33.6208	-21.2897	-0.0006607	1.87E+00	6.23E-01	1.55E+01	5.15E+00	5.65E+01	1.88E+01	7.69E+01	2.56E+01
(15-86)	FINAL	8.6102	1.6323	0	1.2011	3.9551	4.1504	2.5989	9.8324	6.13	5.5449	13.8	13.8	-15.4344	-6.0015	-6.8881	-10.7579	-28.5798	-16.2487	-0.000663	1.98E+00	6.56E-01	1.60E+01	5.33E+00	5.71E+01	1.90E+01	7.69E+01	2.56E+01
(17-10)	FINAL	3.1291	0.0925	0	3.2592	3.7413	7.1429	5.4137	6.0314	4.2685	0.6371	13.8	13.8	-14.6605	-10.546	-11.344	-15.517	-35.6195	-23.2884	-0.000663	1.97E+00	6.55E-01	1.62E+01	5.39E+00	5.82E+01	1.94E+01	7.87E+01	2.62E+01
(18-76)	FINAL	3.8219	-1.6227	0	1.1572	3.2129	8.7361	1.7724	2.905	5.2852	4.4627	13.8	13.8	-13.41	-7.335	-6.8567	-11.7913	-34.8115	-22.4804	-0.0006636	1.97E+00	6.53E-01	1.60E+01	5.32E+00	5.59E+01	1.86E+01	7.46E+01	2.49E+01
(14-50)	FINAL	-0.1637	-0.186	0	1.766	4.3896	8.1688	5.0242	9.5015	11.9017	0.6688	13.8	13.8	-12.1603	-6.6311	-9.4131	-14.4449	-35.9953	-23.6642	-0.0006639	1.99E+00	6.61E-01	1.62E+01	5.38E+00	5.65E+01	1.88E+01	7.52E+01	2.50E+01
(14-3)	FINAL	2.4961	2.469	0	0.7756	5.4575	2.3113	6.1139	2.8873	5.5143	3.1103	13.8	13.8	-14.0106	-4.3014	-10.2174	-13.9528	-31.7437	-19.4126	-0.0006643	1.95E+00	6.49E-01	1.60E+01	5.31E+00	5.65E+01	1.88E+01	7.58E+01	2.52E+01
(19-82)	FINAL	5.5327	2.3085	0	4.8786	2.0747	4.9503	6.9956	8.8382	5.6017	1.5471	13.8	13.8	-15.2049	-5.0487	-11.9532	-13.4597	-31.8934	-19.5623	-0.0006657	1.93E+00	6.41E-01	1.59E+01	5.30E+00	5.79E+01	1.93E+01	7.87E+01	2.62E+01
(4-98)	FINAL	1.4406	-2.1663	0	0.9411	4.374	0.1696	4.2519	0.3608	6.104	6.1915	13.8	13.8	-14.3796	-8.6078	-8.4627	-12.9243	-35.6131	-23.282	-0.0006663	1.89E+00	6.29E-01	1.56E+01	5.20E+00	5.70E+01	1.90E+01	7.76E+01	2.58E+01
(12-67)	FINAL	0.9843	-1.13	0	1.6729	3.6095	1.2803	7.3724	7.8828	4.5282	1.0078	13.8	13.8	-11.9028	-7.633	-11.7387	-15.0935	-36.4101	-24.079	-0.0006669	1.92E+00	6.40E-01	1.59E+01	5.30E+00	5.84E+01	1.94E+01	7.96E+01	2.65E+01
(10-57)	FINAL	-1.3589	-4.3276	0	0.231	2.4689	8.1429	4.2684	4.2422	4.6432	1.312	13.8	13.8	-9.7317	-4.6346	-6.4671	-15.0417	-38.0495	-25.7184	-0.0006675	1.92E+00	6.39E-01	1.58E+01	5.25E+00	5.65E+01	1.88E+01	7.62E+01	2.53E+01
(16-0)	FINAL	4.9553	0.1713	0	1.2915	5.1343	3.9265	0.6664	2.533	8.0101	2.4683	13.8	13.8	-13.3555	-1.0261	-6.3851	-13.7579	-33.2325	-20.9014	-0.0006683	2.01E+00	6.69E-01	1.64E+01	5.45E+00	5.74E+01	1.91E+01	7.66E+01	2.55E+01
(12-2)	FINAL	0.8938	-0.9573	0	0.4855	4.2829	8.6357	7.7473	1.8688	5.7399	2.2763	13.8	13.8	-13.6356	-5.4546	-9.7384	-11.5897	-35.1397	-22.8086	-0.0006688	2.01E+00	6.67E-01	1.63E+01	5.42E+00	5.67E+01	1.89E+01	7.53E+01	2.51E+01
(8-50)	FINAL	5.0787	-0.7458	0	4.9266	3.9424	4.8659	9.0609	4.8891	5.6512	2.692	13.8	13.8	-17.1058	-8.2795	-11.1667	-13.3857	-33.6095	-21.2784	-0.0006689	1.98E+00	6.56E-01	1.61E+01	5.35E+00	5.65E+01	1.88E+01	7.55E+01	2.51E+01
(7-13)	FINAL	-0.3633	-4.0572	0	0.7917	0.4153	3.0199	2.6493	7.6636	11.4583	3.3644	13.8	13.8	-11.5733	-2.9938	-9.9723	-12.7169	-39.1958	-26.8647	-0.0006693	1.87E+00	6.22E-01	1.55E+01	5.17E+00	5.75E+01	1.92E+01	7.88E+01	2.63E+01
(13-82)	FINAL	2.6923	-1.4453	0	0.3109	3.1768	2.4125	2.0114	2.895	6.8967	4.2676	13.8	13.8	-12.3612	-8.3226	-6.322	-12.0052	-34.9614	-22.6303	-0.0006705	1.97E+00	6.53E-01	1.62E+01	5.38E+00	5.83E+01	1.94E+01	7.88E+01	2.62E+01
(7-61)	FINAL	0.9972	1.9245	0	1.611	5.3769	1.9518	5.4642	2.3243	7.0233	7.0557	13.8	13.8	-11.9623	-5.7367	-11.5153	-15.0028	-33.9281	-21.597	-0.0006706	2.03E+00	6.76E-01	1.65E+01	5.48E+00	5.70E+01	1.90E+01	7.57E+01	2.52E+01
(12-26)	FINAL	3.1404	-1.2897	0	3.1443	4.4985	3.4572	13.2867	6.8318	4.2019	1.7228	13.8	13.8	-13.6163	-5.85	-9.6007	-12.7272	-35.586	-23.2549	-0.0006709	1.91E+00	6.34E-01	1.57E+01	5.22E+00	5.67E+01	1.89E+01	7.67E+01	2.55E+01
(5-49)	FINAL	0.9968	-0.5863	0	1.0343	5.4972	1.896	4.3708	1.6916	5.6511	1.5297	13.8	13.8	-12.9279	-8.9793	-9.7789	-14.5714	-35.8739	-23.5428	-0.000671	1.92E+00	6.40E-01	1.58E+01	5.25E+00	5.66E+01	1.88E+01	7.64E+01	2.54E+01
(1-33)	FINAL	0.6227	-0.0894	0	2.4885	6.3359	1.9747	3.9402	2.6929	7.6942	0.0428	13.8	13.8	-12.8696	-6.7351	-8.8674	-15.5068	-35.1974	-22.8663	-0.0006711	1.89E+00	6.30E-01	1.56E+01	5.20E+00	5.68E+01	1.89E+01	7.71E+01	2.57E+01
(19-50)	FINAL	0.9957	-1.3901	0	3.602	3.2478	4.6543	7.3417	1.6871	5.8252	5.9517	13.8	13.8	-14.7432	-5.832	-11.1802	-12.6653	-34.327	-21.9959	-0.0006719	1.96E+00	6.50E-01	1.60E+01	5.32E+00	5.65E+01	1.88E+01	7.57E+01	2.52E+01
(7-37)	FINAL	1.7938	0.2667	0	4.6649	3.3267	8.5705	3.8852	8.7301	9.1894	1.1493	13.8	13.8	-12.5345	-3.5537	-11.3179	-14.5704	-34.6569	-22.3258	-0.0006719	2.00E+00	6.65E-01	1.64E+01	5.46E+00	5.89E+01	1.96E+01	7.95E+01	2.65E+01
(14-28)	FINAL	-0.6025	-1.4558	0	0.5474	5.1845	3.4667	5.1361	1.7117	6.0553	6.8637	13.8	13.8	-13.1542	-7.6593	-10.4841	-14.3464	-35.7713	-23.4402	-0.0006721	1.96E+00	6.53E-01	1.60E+01	5.32E+00	5.60E+01	1.86E+01	7.48E+01	2.49E+01
(16-91)	FINAL	0.3089	-2.8047	0	1.194	1.5365	4.5724	6.9682	5.0402	6.1201	5.674	13.8	13.8	-16.6785	-5.0622	-13.2876	-9.848	-36.3765	-24.0454	-0.0006723	1.99E+00	6.63E-01	1.63E+01	5.43E+00	5.80E+01	1.93E+01	7.79E+01	2.59E+01
(12-6)	FINAL	7.0829	1.3543	0	1.2248	6.9963	3.0786	0.1997	4.3484	6.4742	1.2893	13.8	13.8	-17.035	-2.5136	-8.5437	-14.3935	-32.3805	-20.0494	-0.0006732	1.97E+00	6.54E-01	1.62E+01	5.39E+00	5.86E+01	1.95E+01	7.97E+01	2.65E+01
(2-84)	FINAL	0.8382	0.472	0	3.3582	3.3535	3.9119	14.1693	0.8482	4.3376	10.7366	13.8	13.8	-15.309	-5.2921	-12.892	-15.2373	-34.6256	-22.2945	-0.0006752	1.94E+00	6.46E-01	1.61E+01	5.34E+00	5.88E+01	1.96E+01	8.02E+01	2.67E+01
(20-21)	FINAL	1.9634	-0.3388	0	0.773	1.6273	7.8813	6.7685	4.2886	4.7304	1.6674	13.8	13.8	-9.7318	-6.4407	-6.1821	-14.6392	-34.4932	-22.1621	-0.0006765	1.94E+00	6.45E-01	1.60E+01	5.33E+00	5.86E+01	1.95E+01	7.98E+01	2.66E+01
(17-45)	FINAL	6.3184	-3.6946	0	4.2419	2.9497	8.4075	9.7636	4.869	5.0552	3.1107	13.8	13.8	-17.65	-7.8405	-8.5895	-13.0992	-36.2514	-23.9203	-0.000679	1.97E+00	6.54E-01	1.61E+01	5.34E+00	5.68E+01	1.89E+01	7.61E+01	2.54E+01
(17-38)	FINAL	4.8778	-0.5363	0	4.1664	3.6321	4.3688	9.0923	2.2819	5.9397	2.3994	13.8	13.8	-17.92	-7.1758	-11.1568	-12.4667	-33.5496	-21.2185	-0.000682	1.95E+00	6.47E-01	1.60E+01	5.32E+00	5.75E+01	1.91E+01	7.75E+01	2.58E+01
(7-91)	FINAL	1.3921	-2.9851	0	3.0443	5.6591	2.7145	6.7496	5.0112	5.7628	2.7373	13.8	13.8	-16.8354	-6.5707	-10.3039	-13.1743	-35.7628	-23.4317	-0.0006822	1.95E+00	6.49E-01	1.61E+01	5.35E+00	5.82E+01	1.94E+01	7.89E+01	2.63E+01
(1-11)	FINAL	0.8964	-3.2451	0	2.1256	1.3334	4.5934	3.5291	0.7974	6.3079	4.0221	13.8	13.8	-13.6746	-2.6894	-8.7175	-12.6318	-36.1639	-23.8328	-0.0006824	1.91E+00	6.36E-01	1.59E+01	5.28E+00	5.86E+01	1.95E+01	8.02E+01	2.67E+01
(9-58)	FINAL	4.1387	1.0301	0	3.3415	5.3816	5.081	5.3229	5.5505	5.0643	1.7734	13.8	13.8	-13.6328	-7.8354	-9.4364	-14.417	-32.6346	-20.3035	-0.0006856	1.97E+00	6.54E-01	1.61E+01	5.34E+00	5.68E+01	1.89E+01	7.61E+01	2.53E+01
(19-63)	FINAL	0.5364	-1.3275	0	1.6667	5.2939	6.3513	9.8753	7.2656	5.5223	0.6587	13.8	13.8	-13.7199	-6.1918	-11.6471	-13.204	-36.0027	-23.6716	-0.0006863	1.90E+00	6.31E-01	1.57E+01	5.21E+00	5.69E+01	1.89E+01	7.73E+01	2.57E+01
(8-73)	FINAL	0.3625	-4.8177	0	0.6967	4.3789	4.8286	6.0638	9.0743	5.3906	2.49	13.8	13.8	-14.0766	-3.818	-6.5397	-13.8134	-37.6332	-25.3021	-0.0006882	1.99E+00	6.60E-01	1.63E+01	5.40E+00	5.77E+01	1.92E+01	7.74E+01	2.58E+01
(14-53)	FINAL	-0.2202	-3.0007	0	3.6862	3.7264	6.1998	2.106	3.2758	8.2021	1.3704	13.8	13.8	-11.3045	-8.1191	-9.3008	-14.8597	-37.271	-24.9399	-0.0006888	1.99E+00	6.62E-01	1.63E+01	5.43E+00	5.84E+01	1.94E+01	7.87E+01	2.62E+01
(17-61)	FINAL	0.0686	0.4346	0	0.2254	2.9036	3.3624	4.9621	1.5567	11.8796	8.7696	13.8	13.8	-11.0756	-2.5306	-11.0787	-15.493	-36.9642	-24.6331	-0.0006888	1.87E+00	6.23E-01	1.55E+01	5.17E+00	5.76E+01	1.92E+01	7.91E+01	2.64E+01
(14-97)	FINAL	2.4976	-1.0341	0	1.8778	6.0831	4.4118	1.4854	5.5795	6.2824	0.7614	13.8	13.8	-14.2775	-8.8421	-9.2283	-15.2979	-35.7088	-23.3777	-0.0006892	1.96E+00	6.54E-01	1.62E+01	5.39E+00	5.89E+01	1.96E+01	8.00E+01	2.66E+01
(5-69)	FINAL	8.8409	1.1109	0	1.5617	0.4576	5.8428	4.8915	3.1418	2.1849	4.6604	13.8	13.8	-16.0953	-4.6936	-7.7693	-11.0885	-33.0551	-20.724	-0.0006902	1.95E+00	6.49E-01	1.61E+01	5.36E+00	5.89E+01	1.96E+01	8.03E+01	2.68E+01
(15-97)	FINAL	1.2603	1.3239	0	3.3523	4.3869	8.647	5.7339	2.965	7.6056	4.4732	13.8	13.8	-13.8648	-4.1939	-12.6406	-13.2907	-32.8665	-20.5354	-0.0006903	1.90E+00	6.31E-01	1.56E+01	5.19E+00	5.63E+01	1.87E+01	7.61E+01	2.53E+01
(10-53)	FINAL	-0.0876	-1.217	0	1.9741	3.932	5.5496	5.4774	3.1077	6.7209	5.3824	13.8	13.8	-13.6583	-5.5741	-11.3184	-12.5987	-34.9135	-22.5824	-0.0006908	1.93E+00	6.41E-01	1.60E+01	5.31E+00	5.86E+01	1.95E+01	7.99E+01	2.66E+01
(19-45)	FINAL	0.1489	0.8619	0	2.301	5.1142	0.3766	6.3282	3.15	4.5959	1.3851	13.8	13.8	-13.5679	-2.4009	-10.6051	-15.0103	-33.4029	-21.0718	-0.0006909	1.98E+00	6.59E-01	1.62E+01	5.38E+00	5.71E+01	1.90E+01	7.65E+01	2.55E+01
(4-27)	FINAL	2.0146	-2.9081	0	5.1712	4.6418	4.7879	5.5782	13.0982	5.2572	2.1974	13.8	13.8	-14.7004	-8.5021	-10.3022	-13.6489	-36.1299	-23.7988	-0.0006912	1.97E+00	6.56E-01	1.61E+01	5.36E+00	5.71E+01	1.90E+01	7.66E+01	2.55E+01
(15-20)	FINAL	-0.9035	-2.5831	0	1.3751	5.9403	1.6513	4.042	2.7283	9.6573	2.1759	13.8	13.8	-12.2786	-7.1948	-7.7254	-14.1437	-36.2066	-23.8755	-0.0006915	1.92E+00	6.37E-01	1.57E+01	5.22E+00	5.58E+01	1.86E+01	7.50E+01	2.50E+01
(19-10)	FINAL	-0.9392	-0.876	0	2.0664	5.1321	6.8684	5.3491	0.8662	6.6362	6.5218	13.8	13.8	-14.0363	-5.442	-15.2101	-14.6641	-36.4415	-24.1104	-0.0006921	2.00E+00	6.67E-01	1.62E+01	5.41E+00	5.61E+01	1.87E+01	7.43E+01	2.47E+01
(5-53)	FINAL	5.3586	0.2526	0	1.3626	3.566	12.3492	1.8611	1.5091	2.2635	1.2752	13.8	13.8	-14.0373	-10.6675	-8.2672	-14.8603	-35.9862	-23.6551	-0.0006927	1.89E+00	6.27E-01	1.55E+01	5.17E+00	5.65E+01	1.88E+01	7.68E+01	2.56E+01
(19-87)	FINAL	3.2878	1.3794	0	1.3022	5.7891	6.73	4.6441	0.5355	5.4842	5.9179	13.8	13.8	-11.5498	-3.4349	-9.3248	-13.5929	-32.2041	-19.873	-0.0006928	1.97E+00	6.55E-01	1.61E+01	5.37E+00	5.76E+01	1.92E+01	7.75E+01	2.58E+01
(2-93)	FINAL	1.38	-1.4983	0	2.1237	0.327	10.0638	6.4193	4.6703	3.5964	10.0778	13.8	13.8	-11.7285	-1.8503	-8.9562	-8.3922	-33.3201	-20.989	-0.0006933	2.01E+00	6.68E-01	1.63E+01	5.43E+00	5.67E+01	1.89E+01	7.53E+01	2.51E+01
(12-1)	FINAL	4.2046	0.1702	0	1.669	4.0829	5.0856	4.9354	6.7173	3.7771	1.9121	13.8	13.8	-12.8967	-8.1333	-7.8482	-14.1782	-35.0934	-22.7623	-0.0006937	1.88E+00	6.24E-01	1.55E+01	5.15E+00	5.64E+01	1.88E+01	7.67E+01	2.55E+01
(10-63)	FINAL	4.568	0.9992	0	5.1438	4.8192	12.6953	6.8979	2.582	5.2877	1.3743	13.8	13.8	-18.5041	-4.7196	-14.3313	-14.1975	-32.8172	-20.4861	-0.0006962	1.97E+00	6.55E-01	1.62E+01	5.39E+00	5.82E+01	1.94E+01	7.86E+01	2.62E+01
(10-68)	FINAL	1.5844	-0.2199	0	0.481	5.6076	4.2555	5.7582	7.1982	5.1963	1.9896	13.8	13.8	-12.4279	-6.494	-6.9666	-14.0209	-34.1759	-21.8448	-0.0006971	2.00E+00	6.65E-01	1.64E+01	5.45E+00	5.85E+01	1.95E+01	7.88E+01	2.62E+01
(8-3)	FINAL	4.5062	-1.5389	0	1.3373	0.0614	7.68	2.8538	6.5386	2.5606	6.9987	13.8	13.8	-14.03	-5.9462	-7.7413	-8.9273	-33.7331	-21.402	-0.0006973	1.94E+00	6.45E-01	1.60E+01	5.32E+00	5.82E+01	1.94E+01	7.90E+01	2.63E+01
(10-7)	FINAL	2.5715	-0.5255	0	1.3496	4.7413	0.6509	7.4066	8.2233	4.749	2.6161	13.8	13.8	-12.3169	-7.1768	-6.8885	-13.4357	-34.6684	-22.3373	-0.0007013	1.93E+00	6.43E-01	1.58E+01	5.25E+00	5.55E+01	1.85E+01	7.43E+01	2.48E+01
(12-30)	FINAL	6.1996	0.0959	0	3.0515	3.5816	3.5203	6.2339	8.9654	5.9547	3.8443	13.8	13.8	-16.6669	-5.653	-10.0001	-11.103	-32.9513	-20.6202	-0.0007031	1.90E+00	6.31E-01	1.56E+01	5.19E+00	5.59E+01	1.86E+01	7.55E+01	2.52E+01
(11-43)	FINAL	5.8921	-0.8492	0	2.9625	3.4951	6.0992	0.865	6.9964	5.7709	3.7352	13.8	13.8	-15.5359	-6.8056	-8.0812	-12.433	-33.8431	-21.512	-0.0007059	2.02E+00	6.70E-01	1.63E+01	5.44E+00	5.65E+01	1.88E+01	7.49E+01	2.50E+01
(13-19)	FINAL	1.8468	-1.2742	0	4.1073	5.9807	0.7006	2.881	7.0246	11.7049	1.9457	13.8	13.8	-13.8319	-6.1459	-10.7258	-13.9338	-34.6897	-22.3586	-0.0007079	1.89E+00	6.27E-01	1.56E+01	5.20E+00	5.74E+01	1.91E+01	7.83E+01	2.61E+01
(13-84)	FINAL	-1.941	-1.8977	0	2.2798	3.5927	1.4431	5.5007	4.4342	6.22	5.8517	13.8	13.8	-10.6074	-1.701	-10.9123	-11.1575	-35.4315	-23.1004	-0.0007093	1.91E+00	6.35E-01	1.58E+01	5.26E+00	5.81E+01	1.94E+01	7.94E+01	2.65E+01
(11-10)	FINAL	1.4255	2.0997	0	0.6559	3.2317	11.181	5.1794	4.6619	8.0993	1.2988	13.8	13.8	-9.872	-6.7091	-9.8596	-15.1084	-34.1527	-21.8216	-0.0007097	1.98E+00	6.60E-01	1.61E+01	5.36E+00	5.59E+01	1.86E+01	7.43E+01	2.47E+01
(13-8)	FINAL	5.0085	1.5333	0	2.8581	5.9653	4.7091	7.2479	3.0625	4.5885	1.4765	13.8	13.8	-13.2809	-4.9218	-9.4311	-14.5869	-32.4837	-20.1526	-0.0007106	1.91E+00	6.35E-01	1.58E+01	5.24E+00	5.73E+01	1.91E+01	7.79E+01	2.59E+01
(1-20)	FINAL	2.3388	-0.3568	0	3.1249	4.3451	2.1939	7.7036	0.2681	4.6161	3.8245	13.8	13.8	-12.0704	-8.4017	-9.5756	-13.6483	-35.1052	-22.7741	-0.0007111	1.98E+00	6.56E-01	1.62E+01	5.37E+00	5.73E+01	1.91E+01	7.69E+01	2.56E+01
(1-8)	FINAL	1.723	-1.7853	0	1.1866	2.5205	8.0967	4.7596	4.453	3.3431	4.7231	13.8	13.8	-12.5785	-4.9546	-8.6777	-10.1645	-35.5026	-23.1715	-0.0007115	1.98E+00	6.58E-01	1.61E+01	5.37E+00	5.69E+01	1.90E+01	7.62E+01	2.54E+01
(16-85)	FINAL	0.3556	-1.6254	0	2.7514	2.1899	5.723	9.2047	2.4595	5.5247	6.4305	13.8	13.8	-11.8409	-3.7903	-8.6445	-12.2172	-35.1075	-22.7764	-0.0007119	1.90E+00	6.33E-01	1.56E+01	5.19E+00	5.56E+01	1.85E+01	7.48E+01	2.49E+01
(9-54)	FINAL	8.3017	4.0367	0	1.2514	3.4071	3.8462	9.9591	4.4886	5.2609	2.0258	13.8	13.8	-16.611	-5.6254	-12.7406	-14.2038	-30.9274	-18.5963	-0.0007125	2.01E+00	6.67E-01	1.64E+01	5.46E+00	5.79E+01	1.93E+01	7.76E+01	2.59E+01
(3-73)	FINAL	0.6952	-1.4189	0	3.9785	3.6488	5.3176	7.0392	8.9107	4.9667	0.1319	13.8	13.8	-14.0352	-6.0073	-12.9075	-14.5864	-37.2228	-24.8917	-0.0007125	1.88E+00	6.25E-01	1.56E+01	5.19E+00	5.79E+01	1.93E+01	7.94E+01	2.64E+01
(7-53)	FINAL	1.6581	1.3594	0	0.0871	3.6223	3.6301	5.4622	4.7036	5.7023	1.9176	13.8	13.8	-10.1732	-6.9823	-8.3787	-14.4827	-32.9118	-20.5807	-0.000713	1.96E+00	6.51E-01	1.61E+01	5.33E+00	5.71E+01	1.90E+01	7.68E+01	2.56E+01
(4-56)	FINAL	-0.7798	-1.8783	0	1.7634	5.2652	4.987	4.4979	1.3738	8.7963	2.4901	13.8	13.8	-14.3032	-7.5738	-9.4192	-14.476	-36.1043	-23.7732	-0.0007135	1.98E+00	6.60E-01	1.62E+01	5.39E+00	5.72E+01	1.90E+01	7.66E+01	2.55E+01
(3-35)	FINAL	-0.18	-1.5832	0	0.3452	1.8874	4.841	4.9381	5.6049	9.3398	5.6551	13.8	13.8	-10.6197	-2.7414	-9.49	-11.0473	-34.6217	-22.2906	-0.0007136	2.03E+00	6.75E-01	1.64E+01	5.47E+00	5.65E+01	1.88E+01	7.47E+01	2.49E+01
(6-89)	FINAL	4.6807	2.0221	0	2.1567	2.5178	8.5314	2.7365	1.4968	4.5371	0.7784	13.8	13.8	-11.1759	-7.0283	-10.38	-15.5969	-33.2465	-20.9154	-0.0007147	2.03E+00	6.74E-01	1.64E+01	5.47E+00	5.67E+01	1.89E+01	7.51E+01	2.50E+01
(5-39)	FINAL	-1.3181	-0.8642	0	2.706	4.716	4.491	5.9342	2.7167	6.0213	8.3402	13.8	13.8	-12.8707	-4.4545	-11.6661	-13.9499	-35.7679	-23.4368	-0.0007156	1.88E+00	6.26E-01	1.55E+01	5.16E+00	5.59E+01	1.86E+01	7.56E+01	2.52E+01
(5-72)	FINAL	1.1172	-4.1296	0	2.7145	0.9886	5.9972	0.7788	2.7925	9.107	2.3298	13.8	13.8	-13.6371	-9.2099	-10.8934	-13.6595	-38.7824	-26.4513	-0.0007157	1.95E+00	6.47E-01	1.59E+01	5.28E+00	5.59E+01	1.86E+01	7.47E+01	2.49E+01
(3-39)	FINAL	7.4194	2.8585	0	5.3342	6.3116	2.3026	3.3994	0.6798	6.4221	4.6783	13.8155	13.8155	-17.8352	-0.7824	-12.7943	-11.9452	-27.6334	-15.3023	-0.0007169	1.94E+00	6.45E-01	1.58E+01	5.23E+00	5.59E+01	1.86E+01	7.51E+01	2.50E+01
(2-61)	FINAL	2.8613	-3.3409	0	3.9614	5.4822	2.3799	7.4358	1.3419	4.4565	1.1297	13.8	13.8	-16.6712	-7.4722	-8.2807	-14.3415	-37.2499	-24.9188	-0.0007197	1.99E+00	6.60E-01	1.63E+01	5.41E+00	5.79E+01	1.93E+01	7.77E+01	2.59E+01
(7-64)	FINAL	-2.5605	-1.4561	0	2.649	4.8726	8.0176	5.7305	11.292	2.8685	0.2112	13.8	13.8	-10.1579	-2.185	-10.7501	-15.3181	-37.8756	-25.5445	-0.0007199	1.90E+00	6.33E-01	1.58E+01	5.26E+00	5.86E+01	1.95E+01	8.03E+01	2.68E+01
(4-1)	FINAL	0.6479	0.4514	0	1.1735	5.2501	7.004	4.1087	4.201	5.7724	0.3974	13.8	13.8	-11.0346	-8.6121	-9.4769	-15.8319	-35.2877	-22.9566	-0.0007226	1.92E+00	6.39E-01	1.58E+01	5.24E+00	5.62E+01	1.87E+01	7.56E+01	2.52E+01
(14-37)	FINAL	2.0819	0.6172	0	3.6615	2.0653	3.2505	10.3439	4.7836	4.3434	2.095	13.8	13.8	-10.3634	-4.9495	-9.1591	-14.0001	-34.1495	-21.8184	-0.0007228	1.87E+00	6.23E-01	1.55E+01	5.16E+00	5.69E+01	1.90E+01	7.77E+01	2.59E+01
(6-52)	FINAL	-0.9929	-0.5265	0	3.6324	4.8141	7.433	6.597	1.3674	2.837	8.4941	13.8	13.8	-10.0782	-4.3784	-9.1368	-15.4953	-35.643	-23.3119	-0.000723	1.99E+00	6.59E-01	1.63E+01	5.41E+00	5.80E+01	1.93E+01	7.80E+01	2.60E+01
(1-86)	FINAL	1.6281	-2.7845	0	4.3472	4.8551	2.5005	1.6527	6.688	9.6866	2.233	13.8	13.8	-15.0577	-5.5679	-9.1039	-13.8021	-35.5793	-23.2482	-0.000726	1.97E+00	6.56E-01	1.62E+01	5.38E+00	5.79E+01	1.93E+01	7.79E+01	2.59E+01
(5-96)	FINAL	2.0917	-0.8016	0	2.7358	4.2191	6.5271	9.2444	1.0884	5.0099	2.5741	13.8	13.8	-11.8617	-5.0803	-7.261	-14.0281	-34.0172	-21.6861	-0.0007278	1.98E+00	6.58E-01	1.62E+01	5.39E+00	5.78E+01	1.93E+01	7.78E+01	2.59E+01
(5-55)	FINAL	4.1169	-1.0169	0	0.6352	3.8017	0.9991	2.3636	5.783	6.8962	4.9276	13.8	13.8	-17.5634	-2.9224	-10.9501	-11.3047	-33.1839	-20.8528	-0.0007281	1.89E+00	6.27E-01	1.55E+01	5.17E+00	5.63E+01	1.88E+01	7.63E+01	2.54E+01
(10-14)	FINAL	7.7912	-2.4467	0	1.7605	2.7399	3.239	0.9764	4.3781	5.8586	4.5015	13.8	13.8	-20.2991	-7.7204	-7.6076	-11.4361	-35.0663	-22.7352	-0.0007291	2.03E+00	6.76E-01	1.64E+01	5.47E+00	5.66E+01	1.89E+01	7.49E+01	2.50E+01
(20-32)	FINAL	-0.4998	-0.6649	0	2.0877	3.0828	9.4904	5.4959	4.0299	8.4711	6.2242	13.8	13.8	-11.2243	-4.5605	-10.7092	-12.1908	-35.1629	-22.8318	-0.0007293	1.94E+00	6.45E-01	1.60E+01	5.33E+00	5.84E+01	1.94E+01	7.94E+01	2.64E+01
(16-88)	FINAL	-1.5837	-2.905	0	4.8568	3.7522	5.0754	8.5966	0.1196	4.4836	4.2131	13.8	13.8	-13.6327	-6.7394	-11.2634	-15.1591	-36.8963	-24.5652	-0.00073	1.96E+00	6.51E-01	1.60E+01	5.32E+00	5.66E+01	1.88E+01	7.58E+01	2.52E+01
(12-66)	FINAL	-0.3556	-4.3878	0	1.923	5.3511	0.8421	4.3745	4.3789	6.1738	3.7582	13.8	13.8	-15.8348	-5.1581	-11.168	-11.774	-37.2136	-24.8825	-0.0007301	2.00E+00	6.66E-01	1.62E+01	5.40E+00	5.60E+01	1.86E+01	7.41E+01	2.47E+01
(6-32)	FINAL	1.3705	-3.8692	0	3.3259	3.5217	8.7036	3.8457	1.9814	4.5217	0.9684	13.8	13.8	-15.2321	-4.1397	-11.223	-15.2986	-37.9677	-25.6366	-0.0007304	1.90E+00	6.31E-01	1.57E+01	5.22E+00	5.77E+01	1.92E+01	7.89E+01	2.62E+01
(16-22)	FINAL	1.0465	-1.9889	0	0.0792	3.2497	4.3721	4.1048	3.739	6.509	0.8071	13.8	13.8	-14.4132	-7.5401	-11.6653	-12.4785	-37.875	-25.5439	-0.0007327	1.95E+00	6.49E-01	1.59E+01	5.29E+00	5.58E+01	1.85E+01	7.44E+01	2.48E+01
[truncated: 627 more rows]
