# Supplementary material for: A minimal chemo-mechanical Markov model for rotary catalysis of F1-ATPase
Source: Nat Commun. 2026 Jun 15;17:5310. doi: 10.1038/s41467-026-73844-0 (PMC13272679; doi:10.1038/s41467-026-73844-0)
Supplement: Supplementary file 4 — Source Data [file 41467_2026_73844_MOESM4_ESM.zip › SourceData/SupplementaryFigures/S-Fig6/S-Fig6d.csv]

log10([ATP])	proportion (tri)	proportion (tri+bi)
-8.000	0.000526	0.308523
-7.700	0.001519	0.464009
-7.400	0.004088	0.630734
-7.100	0.009880	0.773209
-6.800	0.021879	0.873191
-6.500	0.045285	0.933994
-6.200	0.088417	0.967696
-5.900	0.161800	0.985246
-5.600	0.271954	0.993856
-5.300	0.410046	0.997737
-5.000	0.549144	0.999279
-4.700	0.662181	0.999803
-4.400	0.740085	0.999954
-4.100	0.788990	0.999991
-3.800	0.818613	0.999998
-3.500	0.836414	0.999999
-3.200	0.847325	0.999999
-2.900	0.854581	0.999999
-2.600	0.860137	0.999999
-2.300	0.865133	1.000000
-2.000	0.870632	1.000000
