# Supplementary material for: A minimal chemo-mechanical Markov model for rotary catalysis of F1-ATPase
Source: Nat Commun. 2026 Jun 15;17:5310. doi: 10.1038/s41467-026-73844-0 (PMC13272679; doi:10.1038/s41467-026-73844-0)
Supplement: Supplementary file 4 — Source Data [file 41467_2026_73844_MOESM4_ESM.zip › SourceData/SupplementaryFigures/S-Fig6/S-Fig6e.csv]

log10([ATP])	proportion (tri)	proportion (tri+bi)
-8.000	0.001694	0.451914
-7.700	0.004470	0.618863
-7.400	0.010847	0.763910
-7.100	0.024124	0.867001
-6.800	0.050148	0.930259
-6.500	0.098400	0.965529
-6.200	0.181347	0.984004
-5.900	0.307852	0.993157
-5.600	0.469775	0.997362
-5.300	0.636309	0.999093
-5.000	0.773180	0.999717
-4.700	0.866414	0.999917
-4.400	0.922089	0.999976
-4.100	0.952758	0.999993
-3.800	0.968904	0.999998
-3.500	0.977198	0.999999
-3.200	0.981403	1.000000
-2.900	0.983521	1.000000
-2.600	0.984597	1.000000
-2.300	0.985191	1.000000
-2.000	0.985630	1.000000
