# Supplementary material for: A minimal chemo-mechanical Markov model for rotary catalysis of F1-ATPase
Source: Nat Commun. 2026 Jun 15;17:5310. doi: 10.1038/s41467-026-73844-0 (PMC13272679; doi:10.1038/s41467-026-73844-0)
Supplement: Supplementary file 4 — Source Data [file 41467_2026_73844_MOESM4_ESM.zip › SourceData/SupplementaryFigures/S-Fig6/S-Fig6b.csv]

log10([ATP])	proportion (tri)	proportion (tri+bi)
-8.000	0.002684	0.520482
-7.700	0.006848	0.681258
-7.400	0.015937	0.809373
-7.100	0.034287	0.894630
-6.800	0.069229	0.944758
-6.500	0.131494	0.972070
-6.200	0.231882	0.986278
-5.900	0.370891	0.993424
-5.600	0.528024	0.996908
-5.300	0.670009	0.998560
-5.000	0.775087	0.999330
-4.700	0.842305	0.999686
-4.400	0.881492	0.999851
-4.100	0.903089	0.999928
-3.800	0.914665	0.999965
-3.500	0.920954	0.999983
-3.200	0.924762	0.999991
-2.900	0.927827	0.999996
-2.600	0.931414	0.999998
-2.300	0.936631	0.999999
-2.000	0.944443	0.999999
