# Supplementary material for: A minimal chemo-mechanical Markov model for rotary catalysis of F1-ATPase
Source: Nat Commun. 2026 Jun 15;17:5310. doi: 10.1038/s41467-026-73844-0 (PMC13272679; doi:10.1038/s41467-026-73844-0)
Supplement: Supplementary file 4 — Source Data [file 41467_2026_73844_MOESM4_ESM.zip › SourceData/SupplementaryFigures/S-Fig6/S-Fig6c.csv]

log10([ATP])	proportion (tri)	proportion (tri+bi)
-8.000	0.002713	0.534424
-7.700	0.006846	0.692999
-7.400	0.015830	0.818277
-7.100	0.033975	0.901090
-6.800	0.068710	0.949510
-6.500	0.131288	0.975705
-6.200	0.234076	0.989101
-5.900	0.380377	0.995540
-5.600	0.551329	0.998371
-5.300	0.710552	0.999471
-5.000	0.830440	0.999844
-4.700	0.907042	0.999956
-4.400	0.950978	0.999988
-4.100	0.974632	0.999997
-3.800	0.986934	0.999999
-3.500	0.993218	1.000000
-3.200	0.996402	1.000000
-2.900	0.998011	1.000000
-2.600	0.998830	1.000000
-2.300	0.999258	1.000000
-2.000	0.999496	1.000000
