# Supplementary material for: A minimal chemo-mechanical Markov model for rotary catalysis of F1-ATPase
Source: Nat Commun. 2026 Jun 15;17:5310. doi: 10.1038/s41467-026-73844-0 (PMC13272679; doi:10.1038/s41467-026-73844-0)
Supplement: Supplementary file 4 — Source Data [file 41467_2026_73844_MOESM4_ESM.zip › SourceData/SupplementaryFigures/S-Fig1/binding-affinities_S-Fig1f.csv]

#Set	log10(K_d1)	log10(K_d2)	log10(K_d3)
1	-7.348	-4.865	-4.865
2	-7.420	-4.860	-4.860
3	-7.362	-4.910	-4.910
4	-7.337	-4.774	-4.774
5	-7.385	-4.792	-4.792
6	-7.351	-4.852	-4.852
7	-7.387	-4.909	-4.909
8	-7.308	-4.824	-4.824
9	-7.402	-4.827	-4.827
10	-7.507	-4.818	-4.818
11	-7.370	-4.865	-4.865
12	-7.261	-4.861	-4.861
13	-7.387	-4.895	-4.895
14	-7.382	-4.824	-4.824
15	-7.342	-4.875	-4.875
16	-7.274	-4.905	-4.905
17	-7.525	-4.831	-4.831
18	-7.378	-4.962	-4.962
19	-7.372	-4.782	-4.782
20	-7.378	-4.800	-4.800
21	-7.321	-4.934	-4.934
22	-7.491	-4.832	-4.832
23	-7.430	-4.835	-4.835
24	-7.355	-4.855	-4.855
25	-7.385	-4.772	-4.772
26	-7.540	-4.908	-4.908
27	-7.413	-4.831	-4.831
28	-7.337	-4.887	-4.887
29	-7.458	-4.743	-4.743
30	-7.466	-4.914	-4.914
31	-7.341	-4.770	-4.770
32	-7.327	-4.885	-4.885
33	-7.365	-4.826	-4.826
34	-7.457	-4.882	-4.882
35	-7.371	-4.779	-4.779
36	-7.290	-4.933	-4.933
37	-7.329	-4.869	-4.869
38	-7.295	-4.803	-4.803
39	-7.270	-4.892	-4.892
40	-7.374	-4.809	-4.809
41	-7.444	-4.791	-4.791
42	-7.261	-4.890	-4.890
43	-7.265	-4.906	-4.906
44	-7.210	-4.870	-4.870
45	-7.217	-4.829	-4.829
46	-7.233	-4.874	-4.874
47	-7.477	-4.765	-4.765
48	-7.292	-4.925	-4.925
49	-7.405	-4.875	-4.875
50	-7.322	-4.788	-4.788
51	-7.492	-4.781	-4.781
52	-7.539	-4.764	-4.764
53	-7.331	-4.825	-4.825
54	-7.352	-4.967	-4.967
55	-7.391	-4.780	-4.780
56	-7.269	-4.934	-4.934
57	-7.436	-4.822	-4.822
58	-7.469	-4.820	-4.820
59	-6.817	-5.779	-4.212
60	-6.962	-5.924	-4.243
61	-6.871	-5.832	-4.081
62	-6.892	-5.890	-4.095
63	-6.826	-5.796	-4.283
64	-6.889	-5.853	-4.172
65	-6.873	-5.834	-4.239
66	-6.923	-5.888	-4.222
67	-6.928	-5.890	-4.070
68	-6.948	-5.916	-4.113
69	-6.853	-5.814	-4.170
70	-6.834	-5.825	-4.075
71	-6.874	-5.846	-4.238
72	-6.783	-5.746	-4.067
73	-6.915	-5.898	-4.114
74	-6.900	-5.859	-4.191
75	-6.950	-5.919	-4.129
76	-6.928	-5.887	-4.152
77	-6.932	-5.894	-4.217
78	-6.899	-5.914	-4.157
79	-6.925	-5.885	-4.316
80	-6.873	-5.838	-4.199
81	-6.858	-5.827	-4.118
82	-6.844	-5.836	-4.118
83	-6.871	-5.854	-4.261
84	-6.971	-5.930	-4.137
85	-6.937	-5.901	-4.259
86	-6.910	-5.881	-4.323
87	-6.774	-5.753	-4.246
88	-6.805	-5.770	-4.236
89	-6.837	-5.809	-4.113
90	-6.922	-5.901	-4.188
91	-6.895	-5.913	-4.165
92	-6.851	-5.854	-4.129
93	-6.817	-5.818	-4.258
94	-6.899	-5.896	-4.170
