# Supplementary material for: A minimal chemo-mechanical Markov model for rotary catalysis of F1-ATPase
Source: Nat Commun. 2026 Jun 15;17:5310. doi: 10.1038/s41467-026-73844-0 (PMC13272679; doi:10.1038/s41467-026-73844-0)
Supplement: Supplementary file 4 — Source Data [file 41467_2026_73844_MOESM4_ESM.zip › SourceData/SupplementaryFigures/S-Fig1/binding-affinities_S-Fig1c.csv]

#Set	log10(K_d1)	log10(K_d2)	log10(K_d3)
1	-7.361	-4.897	-4.897
2	-7.350	-4.896	-4.896
3	-7.220	-4.850	-4.850
4	-7.416	-4.904	-4.904
5	-7.273	-4.873	-4.873
6	-7.404	-4.805	-4.805
7	-7.419	-4.825	-4.825
8	-7.259	-4.911	-4.911
9	-7.320	-4.874	-4.874
10	-7.418	-4.818	-4.818
11	-7.377	-4.753	-4.753
12	-7.347	-4.840	-4.840
13	-7.271	-4.821	-4.821
14	-7.338	-4.871	-4.871
15	-7.486	-4.848	-4.848
16	-7.446	-4.780	-4.780
17	-7.274	-4.900	-4.900
18	-7.311	-4.843	-4.843
19	-7.275	-4.866	-4.866
20	-7.376	-4.856	-4.856
21	-7.390	-4.909	-4.909
22	-7.378	-4.884	-4.884
23	-7.251	-4.875	-4.875
24	-7.397	-4.839	-4.839
25	-7.351	-4.910	-4.910
26	-7.301	-4.826	-4.826
27	-7.405	-4.864	-4.864
28	-7.459	-4.759	-4.759
29	-7.576	-4.874	-4.874
30	-7.381	-4.912	-4.912
31	-7.312	-4.915	-4.915
32	-7.208	-4.873	-4.873
33	-7.418	-4.912	-4.912
34	-7.211	-4.894	-4.894
35	-7.384	-4.831	-4.831
36	-7.208	-4.876	-4.876
37	-7.339	-4.744	-4.744
38	-7.391	-4.776	-4.776
39	-7.335	-4.824	-4.824
40	-7.606	-4.799	-4.799
41	-7.573	-4.830	-4.830
42	-6.393	-6.393	-4.229
43	-6.387	-6.387	-4.216
44	-6.367	-6.363	-4.268
45	-6.335	-6.335	-4.301
46	-6.366	-6.366	-4.275
47	-6.344	-6.334	-4.196
48	-6.361	-6.361	-4.380
49	-6.375	-6.354	-4.260
50	-6.313	-6.313	-4.328
51	-6.234	-6.234	-4.170
52	-6.320	-6.320	-4.414
53	-6.397	-6.381	-4.303
54	-6.353	-6.353	-4.039
55	-6.412	-6.412	-4.381
