# Supplementary material for: A minimal chemo-mechanical Markov model for rotary catalysis of F1-ATPase
Source: Nat Commun. 2026 Jun 15;17:5310. doi: 10.1038/s41467-026-73844-0 (PMC13272679; doi:10.1038/s41467-026-73844-0)
Supplement: Supplementary file 4 — Source Data [file 41467_2026_73844_MOESM4_ESM.zip › SourceData/SupplementaryFigures/S-Fig7/scatter-plot_S-Fig7bcd.csv]

1BMF	D	-26.377623129437	-4.172046987144
1BMF	E	39.942809008905	-4.886870419227
1BMF	F	-24.516242940682	-3.969829603560
1COW	D	-27.244433986877	-3.858461404061
1COW	E	40.966286009658	-5.391233664428
1COW	F	-25.035363886850	-3.890758136996
1E1Q	D	-26.116477989933	-3.792917204635
1E1Q	E	39.746109690691	-4.883551599887
1E1Q	F	-24.442052534999	-3.553250411386
1E1R	D	-25.672601061110	-5.485825410515
1E1R	E	40.146778817252	-6.979936239533
1E1R	F	-24.542494937835	-4.882479762186
1E79	D	-26.986711794197	-2.663871903305
1E79	E	38.260254263104	-5.892929006521
1E79	F	-22.861700644340	-3.785042410343
1EFR	D	-25.045988217260	-4.560782919485
1EFR	E	40.441983699601	-4.972092173131
1EFR	F	-24.774712538676	-3.410278663023
1FX0	B	-23.360390491236	-0.236289214333
1H8E	D	-28.339609167897	-3.069991539872
1H8E	E	17.740802704396	-5.786398989351
1H8E	F	-24.311114107904	-4.700185859402
1H8H	D	-25.808448053382	-4.907350844785
1H8H	E	39.645183203181	-6.636077789655
1H8H	F	-24.357871239056	-4.713560304224
1KMH	B	-22.898609706299	-1.433557145549
1MAB	B	-26.322084091631	-6.147581432655
1NBM	D	-21.633578852120	-6.108241547489
1NBM	E	39.897723197506	-6.264115688378
1NBM	F	-24.427359941302	-4.769674002951
1OHH	D	-25.037673979310	-5.868304596646
1QO1	D	-26.377893286545	-4.172962250727
1QO1	E	39.942758018884	-4.887887747106
1QO1	F	-24.516002363763	-3.970389379289
1SKY	E	37.452360328317	0.454489897054
1W0J	D	-26.579641821297	-4.560287703974
1W0J	E	40.317303481793	-5.978058510795
1W0J	F	-24.320076062032	-4.356325545053
1W0K	D	-26.455104778349	-3.334668488373
1W0K	E	38.533997925167	-5.712419804603
1W0K	F	-23.492283102158	-3.817865476990
2CK3	D	-27.106935849859	-4.190235999867
2CK3	E	37.952671938304	-6.559056459428
2CK3	F	-25.549970295218	-3.409996188108
2F43	B	-26.514133141194	-4.380568248710
2HLD	D	-19.791230017101	0.288632031437
2HLD	E	41.133576683251	-1.709921562339
2HLD	F	-24.173575944282	0.736369612896
2HLD	M	-23.413449193491	0.482063458287
2HLD	N	40.653496054486	-1.381369544818
2HLD	O	-25.036921760181	1.130284539636
2HLD	V	-20.744833843402	0.451442117278
2HLD	W	40.990230945863	-1.535102072791
2HLD	X	-25.073988604066	0.936282290344
2JDI	D	-27.348898184986	-4.780839950663
2JDI	E	37.241385322778	-6.647927877391
2JDI	F	-25.273721072206	-4.609174690767
2JIZ	D	-25.778193300462	-5.094743902875
2JIZ	E	40.936027805771	-6.287882678731
2JIZ	F	-24.933439297463	-4.366449444806
2JIZ	K	-25.720420890596	-5.183492971848
2JIZ	L	40.928774153968	-6.299013535838
2JIZ	M	-24.872094897707	-4.465387270448
2JJ1	D	-25.839300701257	-5.375247765468
2JJ1	E	40.291313286162	-6.438607899795
2JJ1	F	-24.630098389768	-4.742253366691
2JJ1	K	-25.744173210884	-5.400546804718
2JJ1	L	40.240655500864	-6.664080832563
2JJ1	M	-24.625148335217	-4.702153508663
2JJ2	D	-25.437411840807	-5.752492822036
2JJ2	E	39.515517895366	-6.451226254394
2JJ2	F	-24.618142292704	-4.904565234806
2JJ2	K	-25.401697270766	-5.750777196852
2JJ2	L	39.560395959302	-6.493635528036
2JJ2	M	-24.655553376686	-4.818027840101
2QE7	D	36.634148453644	-4.124668807729
2QE7	E	36.196605089658	-4.094203084318
2QE7	F	36.640049535877	-4.036208297311
2V7Q	D	-18.938556910889	-4.905365083715
2V7Q	E	34.638416043127	-5.381914022572
2V7Q	F	-24.575985534046	-4.242363712220
2W6E	D	-26.386332353535	-4.207164397693
2W6E	E	39.935843889059	-4.912365250520
2W6E	F	-24.524797326999	-4.001846915119
2W6F	D	-26.380770799462	-4.180818672641
2W6F	E	39.941261027296	-4.892200238120
2W6F	F	-24.518633008213	-3.978091152918
2W6G	D	-26.370941245843	-4.147626252715
2W6G	E	39.947323463491	-4.857807728221
2W6G	F	-24.498593641567	-3.943282371418
2W6H	D	-26.388936879717	-4.221843033021
2W6H	E	39.934653604644	-4.930895872417
2W6H	F	-24.531967164059	-4.019557381773
2W6I	D	-26.383075372166	-4.221441960485
2W6I	E	39.935097899686	-4.932515656915
2W6I	F	-24.526964418431	-4.018530683639
2W6J	D	-27.110720880100	-4.206480747867
2W6J	E	37.977387611604	-6.574636916925
2W6J	F	-25.575889848574	-3.420731896026
2WPD	D	-18.378856509301	-0.259321872030
2WPD	E	39.414934487633	2.493654383395
2WPD	F	-26.026993931455	3.050891931002
2WSS	D	-20.540705461793	-5.306763465981
2WSS	E	38.892082064371	-5.795348374534
2WSS	F	-25.081024216379	-3.166868767221
2WSS	M	-20.618919141917	-5.210259496809
2WSS	N	38.978642798320	-5.806900870195
2WSS	O	-25.053514397264	-3.185130653081
2XND	D	-25.800473921622	-4.327827491378
2XND	E	38.888307506591	-6.084761350081
2XND	F	-23.346074924942	-4.530997577943
2XOK	D	-17.996306154747	-1.899152151599
2XOK	E	39.371571380890	-1.266234896876
2XOK	F	-25.454760078790	1.365609719638
3FKS	D	-17.366868188269	0.367475589672
3FKS	E	40.714077998317	0.053891377020
3FKS	F	-27.333626978919	0.276291748227
3FKS	M	-28.079635010533	0.864978301040
3FKS	N	39.997609064626	0.034530509634
3FKS	O	-27.510739462648	0.503905738148
3FKS	V	-13.679738461856	2.700105575450
3FKS	W	41.920191523817	-0.758090334529
3FKS	X	-27.439839411158	1.645070548495
3OAA	E	39.305281836537	-0.085861050876
3OAA	F	-27.221141480431	1.094482408398
3OAA	L	10.684750242354	-0.762256472040
3OAA	M	39.145905536868	-0.106818847586
3OAA	N	-27.254783595133	0.959791110584
3OAA	T	10.669257267941	-0.795550390812
3OAA	U	39.264395291620	-0.076812871584
3OAA	V	-27.157771911125	1.033205838882
3OAA	b	10.700946466252	-0.659673504063
3OAA	c	39.105510174173	-0.040564741512
3OAA	d	-27.189431496020	1.083758882272
3OAA	d1	10.647161591650	-0.865620193707
3OE7	D	-18.114672469322	-0.619795088850
3OE7	E	39.077987271754	-1.625835910128
3OE7	F	-23.614050098137	0.485268119984
3OE7	M	-26.141471813384	0.478339910392
3OE7	N	39.632048766430	-0.790701161486
3OE7	O	-24.809787748656	1.329645614432
3OE7	V	-17.166423422483	1.358621854006
3OE7	W	40.331054611839	-2.228046201036
3OE7	X	-24.042428052808	1.185609844529
3OEE	D	-18.524650890259	-0.736436460267
3OEE	E	38.376515841294	-1.871157694511
3OEE	F	-24.080396007510	1.205955160293
3OEE	M	-20.815395989082	1.041195288811
3OEE	N	39.736227284433	-1.434543925806
3OEE	O	-23.372776953000	0.427518786928
3OEE	V	-19.001406349350	1.376512114832
3OEE	W	39.516186445655	-1.892724838343
3OEE	X	-25.916226061601	5.556250246125
3OEH	D	-18.325410265156	-0.895851725740
3OEH	E	40.987649146211	-2.604263998234
3OEH	F	-22.768015647158	-0.730200920377
3OEH	M	-26.010585514148	0.276381281164
3OEH	N	39.170027254534	-2.131713570690
3OEH	O	-24.455945033726	0.176420141997
3OEH	V	-16.304908868321	-0.627886115633
3OEH	W	40.141883902056	-2.107568022505
3OEH	X	-25.263130139006	0.821852370330
3OFN	D	-12.244497717699	-2.469987613577
3OFN	E	39.670366347616	-1.914259753028
3OFN	F	-21.655974959136	-0.702395158139
3OFN	M	-18.579435911982	-2.149637146864
3OFN	N	38.797333268743	-1.177698208558
3OFN	O	-22.112751218177	-2.101517055842
3OFN	W	39.439623768631	-2.299117023044
3OFN	X	-20.772316880622	-1.623466810533
3ZIA	D	-16.758554360194	-3.051304885575
3ZIA	E	35.905038076981	-3.197915150054
3ZIA	F	-23.012918107408	-1.568726802957
3ZIA	N	-16.768795288878	-3.040393867605
3ZIA	O	35.996082376581	-3.191521580063
3ZIA	P	-22.991526844633	-1.573019495721
3ZRY	D	-18.716842459926	1.806411491201
3ZRY	E	36.685555834787	0.801843277155
3ZRY	F	-25.301029225648	0.104761874593
4ASU	D	-16.689017488132	-4.126202408541
4ASU	E	37.189669941350	-6.182590132915
4ASU	F	-24.018462296156	-1.312495642880
4B2Q	d	-18.378708873239	-0.259420959127
4B2Q	d1	-18.379102745232	-0.258968142770
4B2Q	e	39.415337611435	2.495098157523
4B2Q	e1	39.415714951071	2.493560092650
4B2Q	f	-26.026950606843	3.051017236494
4B2Q	f1	-26.027839309277	3.050963349310
4TSF	D	-18.085088209168	-4.832700811308
4TSF	E	39.316394478415	-5.272959169848
4TSF	F	-23.278748680045	-2.141094579391
4TT3	D	-18.052891074912	-4.866854665292
4TT3	E	39.117533416861	-3.748110276908
4TT3	F	-24.044481556342	-1.150133846868
4XD7	D	36.633673607073	0.637574709869
4XD7	E	38.599918639228	-1.573191737814
4XD7	F	-25.058378788844	-1.797974588941
4YXW	D	-27.235724012335	-4.028052270132
4YXW	E	38.832051081923	-5.981541609842
4YXW	F	-24.780823428992	-4.379824732540
4Z1M	D	-18.729565323958	-4.665340935471
4Z1M	E	39.281370400556	-4.405569093425
4Z1M	F	-24.237211326099	-1.904127745243
5ARA	D	-13.644686296079	-6.607687148346
5ARA	E	35.946491232619	-8.468627653038
5ARA	F	-21.930492774918	-5.539595582048
5ARE	D	-15.948544354187	-5.641915768463
5ARE	E	34.581199181045	-8.871903768369
5ARE	F	-22.400595536683	-7.289482171179
5ARH	D	-19.146325627104	-7.868974354640
5ARH	E	-11.904590284521	-7.777951416579
5ARH	F	34.124744998911	-6.187124613822
5ARI	D	-20.359522323742	-5.356680384079
5ARI	E	-10.047479773491	-7.271213953197
5ARI	F	34.832362837220	-7.533334456439
5CDF	E	47.125163348618	-7.802967286138
5DN6	D	-17.389111300501	-4.623917278298
5DN6	E	40.970886851130	-5.284398212368
5DN6	F	-21.820826165253	-4.334795654760
5FIJ	D	-20.564773642371	-6.590915054497
5FIJ	E	-9.915734772666	-3.734396666153
5FIJ	F	36.509943116882	-9.137592699217
5FIK	D	35.100003334967	-7.708956986171
5FIK	E	-20.916660931974	-6.751884809149
5FIK	F	-11.866804693407	-5.461148264535
5FIL	D	33.263758432435	-8.929761800334
5FIL	E	-18.643667326778	-6.955103825333
5FIL	F	-12.389617610080	-7.641125013299
5FL7	D	-14.549256924668	-4.646583447198
5FL7	E	38.099643404665	-0.284477955257
5FL7	F	-22.311601291827	-0.771573610320
5HKK	D	-27.574991262833	2.122549015142
5HKK	E	38.736749753642	1.313278003951
5HKK	F	-23.936084136327	1.299587623761
5HKK	L	-27.215741146844	1.557464027156
5HKK	M	37.329304587882	1.891142560131
5HKK	N	-24.267216574873	1.089121358618
5IK2	D	-26.510881322967	1.999727959241
5IK2	E	38.679069757945	2.066037999359
5IK2	F	-24.872480436203	2.256794178615
5IK2	L	-26.537453936623	2.007259888162
5IK2	M	38.706426286017	2.055364935084
5IK2	N	-24.839680202472	2.232643897991
5LQX	D	-16.071377611077	0.104920778569
5LQX	E	38.337099416183	0.583496518301
5LQX	F	-23.012873676394	1.043539460549
5LQY	D	-16.081161384266	0.130168825683
5LQY	E	38.300896613083	0.552766132149
5LQY	F	-22.925606126697	0.864483219842
5LQZ	D	-16.062005341275	0.156896248116
5LQZ	E	38.432850589582	0.346274825220
5LQZ	F	-22.919507528942	0.557806339870
5T4O	D	41.050745131473	16.527967427504
5T4O	E	38.753963696664	15.648462114397
5T4O	F	-25.827641782531	18.276624599501
5T4P	D	39.914291184762	16.361507038164
5T4P	E	-25.677948034659	18.100311791564
5T4P	F	39.913798234062	16.361339233859
5T4Q	D	-26.243849193131	17.926529189121
5T4Q	E	37.364461847282	17.122924748689
5T4Q	F	39.280158867576	16.441882232537
6B8H	D	-17.996394375999	-1.899289635708
6B8H	E	39.370774032861	-1.265442465965
6B8H	F	-25.455547283735	1.366950788889
6B8H	Y	-17.995889487419	-1.899426165940
6B8H	Z	39.371490174931	-1.266155422472
6B8H	c	-25.456046648653	1.366938876068
6CP3	D	-21.292799990227	0.834716934351
6CP3	E	37.234248778931	-1.706786863872
6CP3	F	-24.525901307725	0.838874595202
6CP6	D	-20.358083910623	1.295167906164
6CP6	E	37.841716496687	-0.912991067095
6CP6	F	-24.454744586680	2.380529495334
6F5D	D	-17.834279430908	-1.383484019670
6F5D	E	36.718179369312	-1.486632731546
6F5D	F	-22.465797536724	-0.385350189586
6FKF	B	37.321667209732	-0.177423752812
6FKF	D	-21.094041532045	-1.135283710017
6FKF	F	-22.935919846421	-0.843253830796
6FKH	B	-23.128036255213	-1.761929084805
6FKH	D	37.134046663448	-1.040647007926
6FKH	F	-21.164927361310	-2.228035284634
6FKI	B	-21.165123621264	-2.227723129593
6FKI	D	-23.128048407811	-1.761911283269
6FKI	F	37.134402912179	-1.040674040438
6FOC	D	-23.819567256376	6.397579156081
6FOC	E	35.976765707454	9.812146211361
6FOC	F	-23.854648377821	6.123150547805
6J5I	D	-16.845980907881	2.541825197175
6J5I	E	38.973048064208	-0.258634251148
6J5I	F	-25.284533311045	4.961837751494
6J5J	D	-18.311789596562	4.651688966093
6J5J	E	40.263037214217	2.740398206659
6J5J	F	-24.244543308909	4.170624444847
6J5K	D	-18.311312330176	4.651891179724
6J5K	E	40.262368309947	2.740448617771
6J5K	F	-24.244620135019	4.170955899204
6J5K	HA	-18.311798548235	4.651787575768
6J5K	IA	40.262973841306	2.740614524441
6J5K	JA	-24.244549452943	4.170628156048
6J5K	LB	-16.846252343366	2.541929795544
6J5K	MB	38.973674114847	-0.250454876805
6J5K	NB	-25.285041543323	5.027847649901
6J5K	PC	-16.846098218965	2.541369356054
6J5K	QC	38.974020218382	-0.250457097424
6J5K	RC	-25.285105750123	5.027907249719
6N2Y	D	31.208204668700	2.193538386061
6N2Y	E	38.841001563485	-0.123791666614
6N2Y	F	-25.683612841448	-0.309452020656
6N2Z	Q	31.299412015414	1.840521822139
6N2Z	R	38.592775369139	-0.561731365706
6N2Z	S	-25.966187082849	-0.351608776557
6N30	Q	31.991440464863	2.080771176793
6N30	R	38.790644198845	-0.328046138660
6N30	S	-25.620390169942	-0.538912539592
6OQR	D	9.660091276917	1.375625262575
6OQR	E	34.913273671272	5.019211835030
6OQR	F	-27.961481599155	5.386260851086
6OQS	D	9.116753031190	1.527407481184
6OQS	E	33.482402569773	4.847447283120
6OQS	F	-27.460418960472	5.393112986344
6OQT	D	9.246606366660	1.133860534178
6OQT	E	33.353054735427	4.770827581373
6OQT	F	-27.327100200472	5.186874147795
6OQU	D	9.287042850556	1.281475663169
6OQU	E	33.667900207789	4.670095457747
6OQU	F	-27.245651129033	5.382029813023
6OQV	D	9.104100611720	1.749981861623
6OQV	E	33.258942107416	4.787704131910
6OQV	F	-27.051580150201	5.084837390689
6OQW	D	9.255194465705	1.247064705812
6OQW	E	34.199939066875	4.987389592431
6OQW	F	-27.805897607216	5.104622345794
6PQV	D	9.228645794150	1.375161707139
6PQV	E	33.288306467697	4.975348978163
6PQV	F	-27.182087222631	4.854913657295
6Q45	D	-23.264395139309	0.017154095859
6Q45	E	33.585053691609	2.375217789018
6Q45	F	-23.579513275361	1.537511125660
6Q45	L	-23.337329702293	0.153926027613
6Q45	M	33.757099109582	2.370976436599
6Q45	N	-23.593493458998	1.544648978241
6RD4	X	-22.629542786443	-5.683886215881
6RD4	Y	-16.059918692881	-7.168870680673
6RD4	Z	35.714849913900	-5.947683046502
6RD9	X	-22.629356183035	-5.683605764260
6RD9	Y	-16.059573371104	-7.168455717567
6RD9	Z	35.714789431206	-5.947698714513
6RDB	X	-22.726220921296	-5.792562474272
6RDB	Y	-16.116941137203	-7.034914133013
6RDB	Z	35.786358797511	-6.038335009606
6RDC	X	37.560983749981	-6.199328103036
6RDC	Y	-23.084329909927	-5.773647313803
6RDC	Z	-17.152760239074	-7.424530181425
6RDE	X	37.874273351434	-6.053672091805
6RDE	Y	-23.027260565309	-5.611882309808
6RDE	Z	-17.203222363533	-7.347136266949
6RDG	X	-16.892671431334	-6.511019226323
6RDG	Y	36.175075102505	-6.088416929709
6RDG	Z	-23.184866131129	-5.279326864416
6RDH	X	-22.696547398257	-5.521976787178
6RDH	Y	-15.951087646970	-7.000514343621
6RDH	Z	35.244448276703	-5.734086098929
6RDI	X	-22.696547398257	-5.521976787178
6RDI	Y	-15.951087646970	-7.000514343621
6RDI	Z	35.244448276703	-5.734086098929
6RDJ	X	-22.696409968746	-5.521837794976
6RDJ	Y	-15.951110949434	-7.000621469653
6RDJ	Z	35.244747088795	-5.733926712548
6RDK	X	-22.316344708821	-5.421848120757
6RDK	Y	-15.367263071855	-6.714756797918
6RDK	Z	35.821664861228	-4.708049248563
6RDL	X	-22.316344708821	-5.421848120757
6RDL	Y	-15.367263071855	-6.714756797918
6RDL	Z	35.821664861228	-4.708049248563
6RDM	X	-22.316253142399	-5.421955567756
6RDM	Y	-15.366891564874	-6.715070693828
6RDM	Z	35.821725698577	-4.707442026342
6RDN	X	-22.655996861616	-5.342853211480
6RDN	Y	-15.944195252329	-6.916719755491
6RDN	Z	36.166096674922	-6.102742667899
6RDO	X	-22.655996861616	-5.342853211480
6RDO	Y	-15.944195252329	-6.916719755491
6RDO	Z	36.166096674922	-6.102742667899
6RDP	X	-22.656047368749	-5.343307427874
6RDP	Y	-15.944168772665	-6.917200324893
6RDP	Z	36.166632111807	-6.102726809278
6RDQ	X	-22.946597490742	-5.484993038624
6RDQ	Y	-18.124743710106	-5.752151848832
6RDQ	Z	35.381083035194	-3.750244295324
6RDR	X	-22.946597490742	-5.484993038624
6RDR	Y	-18.124743710106	-5.752151848832
6RDR	Z	35.381083035194	-3.750244295324
6RDS	X	-22.946452306182	-5.485028957412
6RDS	Y	-18.125050523599	-5.751882909343
6RDS	Z	35.380986175070	-3.750373563057
6RDT	X	-22.786552206109	-5.553786604262
6RDT	Y	-17.214221174335	-7.243948410732
6RDT	Z	36.217770802971	-6.304634210005
6RDU	X	-22.786552206109	-5.553786604262
6RDU	Y	-17.214221174335	-7.243948410732
6RDU	Z	36.217770802971	-6.304634210005
6RDV	X	-22.786901067619	-5.554076484554
6RDV	Y	-17.214510707882	-7.243714846275
6RDV	Z	36.217743621811	-6.304636149144
6RDW	X	-22.833533885021	-4.923408075621
6RDW	Y	-17.339171528765	-5.964693841615
6RDW	Z	36.578210543159	-5.351650312808
6RDX	X	-22.833533885021	-4.923408075621
6RDX	Y	-17.339171528765	-5.964693841615
6RDX	Z	36.578210543159	-5.351650312808
6RDY	X	-22.833343142493	-4.923102827908
6RDY	Y	-17.339104195208	-5.964832311027
6RDY	Z	36.578212829557	-5.351980347554
6RDZ	X	37.152569906360	-5.998551108393
6RDZ	Y	-22.979658808548	-5.249013114829
6RDZ	Z	-17.402077254663	-7.274680307152
6RE0	X	37.152569906360	-5.998551108393
6RE0	Y	-22.979658808548	-5.249013114829
6RE0	Z	-17.402077254663	-7.274680307152
6RE1	X	37.152355225481	-5.998275837772
6RE1	Y	-22.979277015622	-5.249132862748
6RE1	Z	-17.401912897157	-7.274616797504
6RE2	X	37.542169088678	-6.153949827566
6RE2	Y	-22.853284778415	-5.558891617252
6RE2	Z	-17.889377766771	-6.817816591659
6RE3	X	37.542169088678	-6.153949827566
6RE3	Y	-22.853284778415	-5.558891617252
6RE3	Z	-17.889377766771	-6.817816591659
6RE4	X	37.542526302508	-6.153902542236
6RE4	Y	-22.853266111149	-5.558959197599
6RE4	Z	-17.889737266965	-6.817685111605
6RE5	X	37.394966699774	-5.519794905644
6RE5	Y	-22.551604391661	-5.656813257089
6RE5	Z	-16.665810320286	-6.842729327289
6RE6	X	37.394966699774	-5.519794905644
6RE6	Y	-22.551604391661	-5.656813257089
6RE6	Z	-16.665810320286	-6.842729327289
6RE7	X	37.395387430052	-5.519635108066
6RE7	Y	-22.551766587094	-5.656844088881
6RE7	Z	-16.665640561300	-6.842796666647
6RE8	X	36.667748774872	-4.798181747023
6RE8	Y	-22.527212424655	-4.853663657871
6RE8	Z	-16.230571577593	-6.828714182659
6RE9	X	36.667748774872	-4.798181747023
6RE9	Y	-22.527212424655	-4.853663657871
6RE9	Z	-16.230571577593	-6.828714182659
6REA	X	36.667334046576	-4.797872322021
6REA	Y	-22.527109900270	-4.853724161063
6REA	Z	-16.230181767585	-6.828779221399
6REB	X	-16.954270901024	-6.714792127078
6REB	Y	36.668717438696	-6.571183577335
6REB	Z	-23.311764225038	-5.789861963009
6REC	X	-16.954270901024	-6.714792127078
6REC	Y	36.668717438696	-6.571183577335
6REC	Z	-23.311764225038	-5.789861963009
6RED	X	-16.954562548617	-6.714329880858
6RED	Y	36.668435777405	-6.570974965793
6RED	Z	-23.311732435204	-5.789445419599
6REE	X	-16.359571689982	-5.966127321529
6REE	Y	36.164229457904	-5.636456024905
6REE	Z	-23.175984875903	-5.023770184985
6REF	X	-16.359571689982	-5.966127321529
6REF	Y	36.164229457904	-5.636456024905
6REF	Z	-23.175984875903	-5.023770184985
6REP	X	-17.049694668099	-6.501281868361
6REP	Y	36.195448935737	-6.326803555900
6REP	Z	-23.122916131457	-5.479232886592
6RER	X	-16.359998283636	-5.966314184927
6RER	Y	36.163858250703	-5.636355746822
6RER	Z	-23.176217674351	-5.023877248269
6RES	X	-16.462517953598	-4.141061909962
6RES	Y	34.981121131725	-4.195370609351
6RES	Z	-22.732601238823	-3.775188891157
6RET	X	-16.462517953598	-4.141061909962
6RET	Y	34.981121131725	-4.195370609351
6RET	Z	-22.732601238823	-3.775188891157
6REU	X	-16.462232014985	-4.141195988547
6REU	Y	34.980761931796	-4.195874045211
6REU	Z	-22.732350493171	-3.774956792650
6TDU	NA	-16.187525030801	-0.458112828951
6TDU	NB	-16.213796818955	-0.506026092925
6TDU	OA	40.296011984412	-0.751292708864
6TDU	OB	40.355317580408	-0.771623307002
6TDU	PA	-22.379293049653	1.089280658239
6TDU	PB	-22.108729362400	1.237090357484
6TDY	D	-16.771309060581	-2.366931622994
6TDY	E	40.347180816813	-2.610716794796
6TDY	F	-22.034469271697	-0.955623013110
6TDZ	D	-21.956491251675	-0.945698076709
6TDZ	E	-16.722582674301	-2.099037706243
6TDZ	F	40.502195180556	-2.396991245109
6TE0	D	40.423944749242	-1.193907738118
6TE0	E	-22.655922884755	-0.247948611237
6TE0	F	-16.075540765195	-2.118665929592
6TMH	B	-15.581117481980	-1.890077089598
6TMH	D	-23.880330892624	-0.421701815022
6TMH	F	34.190676013700	2.100397684334
6TMK	AB	-15.488807425271	-0.498767399849
6TMK	BB	34.292988068583	1.733767704567
6TMK	CB	-24.059311516740	0.196657036438
6TMK	VB	-15.837640273976	-1.844121874119
6TMK	WB	33.866386785066	2.045735191767
6TMK	XB	-24.227203449738	0.454148340473
6TML	AI	-16.017004024101	-1.750332208165
6TML	BI	34.193603754150	2.549232147879
6TML	CB	-16.013887471783	-1.731343261664
6TML	CI	-23.988068504197	-0.008681524060
6TML	DB	34.192439698054	2.537037867808
6TML	EB	-23.970398814012	-0.004361296082
6TML	IF	-15.856491169005	-1.639129585366
6TML	JF	34.163951899524	2.326281835047
6TML	KF	-23.879897170941	-0.025578210332
6TML	OE	-16.004029183172	-1.747140250469
6TML	PE	34.192886047302	2.553341506089
6TML	QE	-23.974963191463	0.008900101647
6TML	UI	-15.873217438424	-1.639080049647
6TML	VI	34.173354901452	2.317133480450
6TML	WB	-15.860877477813	-1.639097721479
6TML	WI	-23.892517081971	-0.029729484944
6TML	XB	34.162446113302	2.337595279661
6TML	YB	-23.902478549960	-0.022096591706
6TT7	D	-19.875477778648	-5.754155107913
6TT7	E	38.646232796312	-6.318818431750
6TT7	F	-24.219631807587	-4.420660724483
6VM1	D	-21.992201370964	1.411463817723
6VM1	E	-20.832865709793	0.536867890777
6VM1	F	33.245623828418	0.174770392397
6VM4	D	34.688346193034	0.077690846043
6VM4	E	-20.694651121690	-1.586291184033
6VM4	F	-19.862312922722	-1.314336112804
6VMB	D	-20.994269044471	-2.895215381334
6VMB	E	35.205241408358	-1.848329920356
6VMB	F	-22.031252335629	-1.857147915882
6VMD	D	-21.336455413753	2.980945282943
6VMD	E	34.724616250989	4.393271856134
6VMD	F	-22.957591767774	4.015040575216
6VMG	D	-21.210304713238	-4.962146994342
6VMG	E	-19.639426816469	-5.846933329279
6VMG	F	34.165316365917	-3.848680732030
6VOF	D	35.404545994063	-1.475436511752
6VOF	E	-23.302916256825	-2.926744042657
6VOF	F	-21.569373819430	-3.604692309569
6VOG	D	35.506507384441	-1.116131224846
6VOG	E	-23.229058681974	-2.864204242484
6VOG	F	-21.545103196453	-3.343584960243
6VOH	D	-20.925232354696	-6.020909572167
6VOH	E	34.409828110169	-3.474341273511
6VOH	F	-22.028709868983	-5.314964540328
6VOI	D	-20.842721850336	-5.944401667720
6VOI	E	34.548440171444	-3.310384250702
6VOI	F	-22.311838625937	-5.496880268824
6VOJ	D	-21.765170670895	1.352671968513
6VOJ	E	-22.697484429715	1.551164752799
6VOJ	F	35.815240393780	3.347390067961
6VOK	D	-21.661167955900	1.147189402642
6VOK	E	-22.396721361269	1.221024562032
6VOK	F	36.736122723983	2.470415327668
6VOL	D	37.108413276093	2.581172878704
6VOL	E	-23.649629193840	1.459693366483
6VOL	F	-22.293748971301	1.247145442404
6VOM	D	36.911621506760	2.575394985284
6VOM	E	-22.692779614133	1.044491601677
6VOM	F	-22.689232977821	1.052253502615
6VON	D	-23.004321639253	1.087163239516
6VON	E	37.190300504956	1.796229811007
6VON	F	-22.451852023194	0.474818941141
6VOO	D	-22.955601603759	1.073781842294
6VOO	E	37.234779012622	1.317746505642
6VOO	F	-22.597231982885	0.364157568032
6WNQ	D	9.224390513835	2.290931134252
6WNQ	E	33.243857763467	4.949078539079
6WNQ	F	-27.026176297823	5.028614354171
6WNR	D	8.961413764464	2.086357664555
6WNR	E	34.504681892779	5.030338328647
6WNR	F	-27.712205021098	5.023819489941
6YNY	MB	-13.403923569132	-4.010763474790
6YNY	OB	38.182446811716	-0.862205882080
6YNY	QB	-21.950143361060	-3.204063689962
6YNY	SA	-13.070977971849	-4.468955166550
6YNY	UA	38.322958758870	-0.986760565914
6YNY	WA	-22.540584411058	-3.307239402163
6YNZ	MB	-13.458242377495	-4.318554087226
6YNZ	OB	38.461460125006	-1.522720668668
6YNZ	PE	-13.169301512437	-4.421901681478
6YNZ	QB	-21.718811839875	-3.637561346351
6YNZ	RE	38.329474984542	-1.302175925516
6YNZ	SA	-12.779481151961	-4.856117422402
6YNZ	TE	-21.832188913588	-3.563953653141
6YNZ	UA	38.501790014878	-1.607101672381
6YNZ	VD	-13.101700505162	-4.804909420193
6YNZ	WA	-22.388545279354	-3.560274359249
6YNZ	XD	38.404537826110	-1.576221780849
6YNZ	ZD	-22.400139717933	-3.671078871828
6YO0	D	-14.660519276544	-4.318568862208
6YO0	F	37.629645624182	-1.520556378238
6YO0	H	-24.032335470094	-3.204053361526
6YY0	D	-18.025427086276	-4.709677061720
6YY0	E	37.095795771653	-4.937153481196
6YY0	F	-24.099679930514	-3.572648371686
6Z1R	D	-17.708589206478	-4.315105641194
6Z1R	E	37.386055388683	-4.855815993578
6Z1R	F	-23.712332840079	-4.037169330486
6Z1U	D	-18.160149227100	-3.972457606041
6Z1U	E	37.754169129386	-5.158313823269
6Z1U	F	-23.792099579427	-3.283241145283
6ZPO	D	-18.019428164552	-4.667734398415
6ZPO	E	37.035340641740	-4.927792421355
6ZPO	F	-24.138079978847	-3.578664232756
6ZQM	D	-17.743298436298	-4.391474328559
6ZQM	E	37.352548150184	-4.825778561078
6ZQM	F	-23.682920334202	-4.073704382611
6ZQN	D	-18.155564649484	-3.993415819727
6ZQN	E	37.721432392504	-5.160849521433
6ZQN	F	-23.722688813393	-3.319312953030
7AJB	E	-18.019776488283	-4.668299632077
7AJB	F	37.035094478767	-4.927920494778
7AJB	G	-24.138010566414	-3.578647548878
7AJB	HA	-18.019642617985	-4.667317638327
7AJB	IA	37.035219811149	-4.927566013518
7AJB	JA	-24.138023741150	-3.578731247874
7AJC	E	-18.019011002281	-4.668015221066
7AJC	F	37.035013713186	-4.928427931634
7AJC	G	-24.138301831145	-3.578550368954
7AJC	HA	-17.743677181070	-4.391433465172
7AJC	IA	37.352745209125	-4.825836819401
7AJC	JA	-23.683073532459	-4.073471092430
7AJD	E	-18.019867560340	-4.668020952542
7AJD	F	37.035339570120	-4.927733382164
7AJD	G	-24.138135580086	-3.578882560820
7AJD	HA	-18.155316366748	-3.993714285765
7AJD	IA	37.721741543471	-5.160755490401
7AJD	JA	-23.722966897788	-3.319306511302
7AJE	E	-17.743581848761	-4.391384577278
7AJE	F	37.352391419026	-4.825971844815
7AJE	G	-23.682443216291	-4.073288869876
7AJE	HA	-18.019615664533	-4.667489710826
7AJE	IA	37.035402672814	-4.927724015094
7AJE	JA	-24.138110678100	-3.578372779203
7AJF	D	-16.866183099725	-0.920216107373
7AJF	E	35.889217611913	-3.870227551468
7AJF	F	-23.073380574985	-1.066341816433
7AJF	FA	-19.123762095790	-4.303070809109
7AJF	GA	35.129115036382	-2.038186020443
7AJF	HA	-23.914786566538	-1.759082306746
7AJG	E	-17.743317250897	-4.390979388191
7AJG	F	37.352581706661	-4.825552151871
7AJG	G	-23.682750571673	-4.072874026885
7AJG	HA	-18.154997039357	-3.993757013822
7AJG	IA	37.721308000173	-5.160459457025
7AJG	JA	-23.723062632297	-3.319436508256
7AJH	E	-18.155609019239	-3.993518523492
7AJH	F	37.721352211795	-5.160775659346
7AJH	G	-23.722831877199	-3.319084562859
7AJH	HA	-18.019161481383	-4.667659532603
7AJH	IA	37.035870881160	-4.927636035200
7AJH	JA	-24.138647825616	-3.578556706162
7AJI	E	-18.155504194451	-3.993758337218
7AJI	F	37.721376403536	-5.161115731956
7AJI	G	-23.722612833542	-3.319197992920
7AJI	HA	-17.743908836277	-4.391251620284
7AJI	IA	37.352634074970	-4.826220873275
7AJI	JA	-23.682829352407	-4.073111445041
7AJJ	E	-18.155248710282	-3.994184582534
7AJJ	F	37.721359296484	-5.161653015346
7AJJ	G	-23.722596823285	-3.319409334413
7AJJ	HA	-18.155608027889	-3.993722643642
7AJJ	IA	37.721907540405	-5.160345165427
7AJJ	JA	-23.722655155997	-3.319055708035
7JG5	D	-26.153594471428	9.320277680439
7JG5	E	35.887885203377	15.668418262659
7JG5	F	-26.260693232770	10.330570391009
7JG6	D	-26.924399715707	11.548985922399
7JG6	E	-26.346928261500	10.419276559884
7JG6	F	35.575707055108	16.600909194526
7JG7	D	35.867155526675	16.044991128226
7JG7	E	-27.039876492304	10.828241867045
7JG7	F	-26.025594623958	10.400781931537
7JG8	D	-26.287621862003	5.574275993669
7JG8	E	34.694126927862	11.399119527512
7JG8	F	-25.244251640350	6.350036539251
7JG9	D	-25.438049794352	6.887758921355
7JG9	E	-26.388928007164	6.189450272703
7JG9	F	34.500568140338	11.687019172166
7JGA	D	34.964228664139	11.476704613344
7JGA	E	-25.488583897192	6.369590913673
7JGA	F	-26.243595818019	5.190966818554
7L1Q	D	4.711123871897	1.203764424424
7L1Q	E	15.864273604315	0.259531541221
7L1Q	F	-27.747748551159	3.629864334094
7L1R	D	-26.858905168659	6.047312602300
7L1R	E	38.448151147036	7.041880918506
7L1R	F	-27.383768139314	7.446790048267
7L1S	D	-26.775106841204	5.626593862270
7L1S	E	37.868402523379	6.757496357985
7L1S	F	-26.917923203479	6.417417937296
7MD2	D	15.987436899266	0.904271719701
7MD2	E	39.999861928026	-2.486217670017
7MD2	F	-27.248247591070	0.569713096044
7MD3	D	19.246377682053	-2.352862119946
7MD3	E	40.190449915315	-6.362745584434
7MD3	F	-26.657572209274	-3.483373953894
7NJK	D	-26.425992014740	8.064767865870
7NJK	E	35.041177633851	13.266547809169
7NJK	F	-25.054028189982	8.177675309366
7NJL	D	-26.666917161886	8.212619681993
7NJL	E	35.467225962773	12.994324567498
7NJL	F	-25.187208827461	8.450534720298
7NJM	D	-26.489993660905	8.452723031997
7NJM	E	35.417329751643	13.431464534455
7NJM	F	-25.406484388844	8.906118923724
7NJN	D	-26.587494919969	8.463436558778
7NJN	E	35.252972752549	13.252046122398
7NJN	F	-25.494201728304	8.838911467190
7NJO	D	-26.700616374814	8.806239157816
7NJO	E	35.532920290119	13.353632126356
7NJO	F	-25.732504492339	8.900837016702
7NJP	D	-26.423778283351	8.550802847835
7NJP	E	35.592770522228	13.397412237015
7NJP	F	-25.624476631209	9.186033208666
7NJQ	D	-26.415453374429	8.217260611602
7NJQ	E	35.375729564476	13.205681007564
7NJQ	F	-25.393437576913	8.712689221158
7NJR	D	-26.437512358738	8.271911074700
7NJR	E	35.669941150387	13.213324901786
7NJR	F	-25.532286004531	8.781323998623
7NJS	D	-26.481583994607	8.029424723115
7NJS	E	35.387467809881	13.328813431500
7NJS	F	-25.426036062636	8.606228689188
7NK7	D	-26.586627954206	7.880280301359
7NK7	E	35.540366679882	13.008328372931
7NK7	F	-25.419063356955	8.287510087747
7NKH	D	-26.653245212943	8.445284632993
7NKH	E	35.377346325679	13.285062052818
7NKH	F	-25.466562032429	9.089529610385
7NKJ	D	-26.569873017623	7.978910322329
7NKJ	E	35.484931255722	13.148456998086
7NKJ	F	-25.413665811549	8.471420960453
7P2Y	D	-26.682725409567	4.260227042970
7P2Y	E	15.374323447840	4.458325920621
7P2Y	F	34.791604390612	3.204690953398
7P3N	D	35.810872523903	5.396102880205
7P3N	E	-27.279713773129	5.526185973257
7P3N	F	14.555952919011	6.907676054321
7P3W	D	16.628516917546	6.685393913629
7P3W	E	34.989915784100	5.579480883271
7P3W	F	-26.540209617771	6.092139977286
7TJS	D	-14.885400023045	-1.615892163696
7TJS	E	40.493508342275	-2.177751493703
7TJS	F	-26.270887870834	-0.623710104584
7TJT	D	45.254886026578	-1.706216624797
7TJT	E	39.974288147174	-3.046621112374
7TJT	F	-26.300406529570	-0.619774796684
7TJU	D	45.236861374803	-2.045504666056
7TJU	E	41.690459711774	-2.491244699197
7TJU	F	-25.715416419748	-0.449685486373
7TJV	D	-15.775023630698	-1.619240777295
7TJV	E	34.949414141241	-2.174445090065
7TJV	F	-25.127010374522	1.087747720486
7TJW	D	-7.087131480897	0.755163574610
7TJW	E	38.799905062742	-1.244589729057
7TJW	F	-25.178057518435	2.669422115781
7TJX	D	4.287329559349	-1.095349432611
7TJX	E	39.097495004603	-1.235002823168
7TJX	F	-25.089483542783	2.770518400064
7TJY	N	-14.143004575098	-1.988093765412
7TJY	O	40.365708617636	-4.350115196174
7TJY	P	-25.439124881554	-1.951894748452
7TJZ	D	-12.135808321952	-1.047674787604
7TJZ	E	41.884696885604	-3.138200535064
7TJZ	F	-25.338357737068	-0.281315275829
7TK0	N	44.485102055706	-1.259976186250
7TK0	O	40.892396974458	-2.216967906716
7TK0	P	-25.081243258543	-0.393397667475
7TK1	D	-12.940021059302	2.433401074544
7TK1	E	40.921458007020	0.256513924497
7TK1	F	-24.937364089635	-1.407807595911
7TK2	D	4.579738197238	0.032102997213
7TK2	E	39.597608541261	-1.492892668092
7TK2	F	-24.126540430987	2.043897265476
7TK3	N	0.201125200866	0.004209367385
7TK3	O	37.492904295930	-1.556119480449
7TK3	P	-24.197759073105	2.713950887171
7TK4	D	1.740570576671	0.077181591209
7TK4	E	37.403195785804	-0.925529798120
7TK4	F	-25.655366693840	2.354142926621
7TK5	D	2.865533079020	4.394104192996
7TK5	E	31.125628565853	-0.832915259176
7TK5	F	-23.549292890900	2.995177514327
7TK6	N	-14.552280361789	0.644378985845
7TK6	O	34.370689869836	-2.633505427997
7TK6	P	-23.588187390024	1.724075522608
7TK7	D	-13.083237979080	0.688808510548
7TK7	E	33.897781205277	0.411791109791
7TK7	F	-24.356653656808	2.252615154989
7TK8	D	-10.350615814620	0.497683352153
7TK8	E	34.406214970426	-1.531598829611
7TK8	F	-22.642436798694	0.480079222325
7TK9	D	-7.720115062208	0.730284923825
7TK9	E	35.956299609835	-1.212140440800
7TK9	F	-23.406302377451	2.642697665262
7TKA	D	-4.878187275574	2.464781969427
7TKA	E	34.983949076969	-1.271117456748
7TKA	F	-22.057576981707	1.369095524614
7TKB	D	-6.366957094343	2.893499497668
7TKB	E	36.293893315745	-1.014251806737
7TKB	F	-23.319286069341	2.223051345309
7TKC	D	-7.737754229711	1.180108764923
7TKC	E	35.084872004382	-2.308161900921
7TKC	F	-22.930860248803	1.834225402961
7TKD	D	-8.705816351452	1.136577408309
7TKD	E	43.883366579052	-1.193082855381
7TKD	F	-19.641656123610	3.168126136337
7TKE	D	-22.362394315549	2.123062082854
7TKE	E	-2.799292912035	-1.496881475374
7TKE	F	37.338871716948	1.076841410626
7TKF	D	-25.097769133888	3.450163257881
7TKF	E	2.549601888722	-2.317753803031
7TKF	F	36.814625957151	-0.526484697320
7TKG	D	-24.130411948753	0.130021126640
7TKG	E	-13.877225892893	-0.088862765329
7TKG	F	34.541774681738	-0.036363512697
7TKH	D	-23.559064946691	1.799104299265
7TKH	E	-10.346764014686	0.012619041190
7TKH	F	35.733697721689	-2.196409024752
7TKI	D	-21.457976018081	3.516616680211
7TKI	E	-2.747262596095	2.874164469594
7TKI	F	34.538053434210	-0.118933389855
7TKJ	D	-22.805076533579	3.551193820882
7TKJ	E	-4.013231285186	0.499404999360
7TKJ	F	40.297356157694	-2.228410915573
7TKK	D	-23.864525161420	4.044950832948
7TKK	E	-7.742001786111	2.713379037044
7TKK	F	34.737342700304	1.481293815991
7TKL	D	38.170501756781	-1.118639431221
7TKL	E	-23.075275505552	2.426494633484
7TKL	F	1.243923624920	0.003993267501
7TKM	N	36.512582634053	-0.544985797966
7TKM	O	-23.892975049870	1.402970408867
7TKM	P	2.520543674665	-1.170747715671
7TKN	D	25.364006061091	-3.064996720132
7TKN	E	-21.558434078249	2.888314810206
7TKN	F	5.348278718014	1.235496253221
7TKO	D	34.998140358172	-1.660545858586
7TKO	E	-23.620070571888	1.533155846837
7TKO	F	-15.302003448811	0.516366244202
7TKP	D	35.202190788308	-1.314754972812
7TKP	E	-22.900455332530	1.575042193399
7TKP	F	-11.134460454214	-0.110843308061
7TKQ	N	35.072384924542	-1.615132262268
7TKQ	O	-22.991401823930	0.466467370159
7TKQ	P	-9.303788506437	-1.126738784049
7TKR	D	36.472302891067	1.445001443937
7TKR	E	-21.983011702450	4.032757408320
7TKR	F	-5.840573730280	2.132879778890
7TKS	D	34.664265805329	1.728884697865
7TKS	E	-21.842263779647	4.835508072628
7TKS	F	-4.573914335584	0.693879334341
7XKH	D	33.237436910090	17.837981739331
7XKH	E	41.923240797363	15.246507556636
7XKH	F	-26.612678702368	14.554781817826
7XKO	D	36.284654122012	7.304475621791
7XKO	E	39.977577107101	5.886488365821
7XKO	F	37.962272515723	6.800132108930
7XKP	D	33.218908020776	7.093360397211
7XKP	E	40.371915737310	5.271544406516
7XKP	F	-25.530554938487	5.188658246967
7XKQ	D	-25.771618813382	5.273519573054
7XKQ	E	39.028690420759	6.854049836006
7XKQ	F	-26.841335651904	6.293544557924
7XKR	D	31.770950608005	7.904152418012
7XKR	E	42.642104458827	5.389092710772
7XKR	F	-26.676369359024	5.180144010325
7Y5A	D	-27.201612383376	23.723575838509
7Y5A	E	37.477729180195	29.335993485223
7Y5A	F	-28.167197049352	24.781884415078
7Y5B	D	35.959686726116	33.443706632371
7Y5B	E	-26.029311051778	27.945420897882
7Y5B	F	-26.624794334050	27.866810530081
7Y5C	D	-26.397046402828	28.434249632254
7Y5C	E	35.287817198529	33.481606985209
7Y5C	F	-25.466160403913	27.877677972137
7Y5D	D	-26.431553823722	28.438888523987
7Y5D	E	-24.766778382188	28.433278548425
7Y5D	F	35.183191968598	33.388030312895
7YRY	D	-27.567264821678	8.267149177026
7YRY	E	27.131422200484	9.415816421237
7YRY	F	38.836769934973	6.492876323315
8AP6	J	-17.940895536620	-0.182633745747
8AP6	K	-17.941065956090	-0.183249655178
8AP6	M	38.622028351287	0.278451229169
8AP6	N	38.621834778578	0.278600566428
8AP6	P	-23.720154073198	1.024249977720
8AP6	Q	-23.720084993538	1.024403428280
8APA	D	-17.750023709170	0.404089544089
8APA	E	38.606836525307	0.696718246779
8APA	F	-23.607854620801	1.541022807929
8APB	D	-17.785140671967	0.487573749942
8APB	E	38.517652984231	0.817785915263
8APB	F	-23.611747912556	1.716663110379
8APC	D	-17.765146074282	0.382135388059
8APC	E	38.609106852309	0.631827430388
8APC	F	-23.602505646879	1.502317909428
8APD	W	-17.800454653131	0.487076411148
8APD	X	38.570094092547	0.761324608446
8APD	Y	-23.614743076460	1.582139841844
8APE	D	-17.724772228947	0.406813624177
8APE	E	38.768886634961	0.616787900358
8APE	F	-23.630803530696	1.480925470048
8APF	NA	-24.088246322092	1.216397076469
8APF	OA	-17.708793055660	-0.083932152417
8APF	PA	38.551358835722	0.226634528071
8APG	NA	-24.097726608993	1.379541625713
8APG	OA	-17.729862116934	0.120853384378
8APG	PA	38.454487189769	0.371027641752
8APH	NA	-24.057593658955	1.486607211075
8APH	OA	-17.766733800883	0.216530804048
8APH	PA	38.593962811731	0.460312095039
8APJ	NA	-24.057593658955	1.486607211075
8APJ	OA	-17.766733800883	0.216530804048
8APJ	PA	38.593962811731	0.460312095039
8APK	W	37.993950920405	1.925077833290
8APK	X	-23.465827800641	2.875391770386
8APK	Y	-17.149439945388	0.955148008434
8DBP	N	37.032885559121	4.570545544362
8DBP	O	-25.832948462764	6.525063782179
8DBP	P	-20.870142977123	4.337800848727
8DBQ	D	36.558824587495	4.587881203242
8DBQ	E	-25.227777630860	6.196549436669
8DBQ	F	-21.018224943753	4.438704278502
8DBR	D	-26.396251552032	5.637589362795
8DBR	E	-24.236957191255	4.080504487164
8DBR	F	38.436404092621	3.710994788617
8DBS	D	-26.069489040997	6.022547660404
8DBS	E	-24.270125458182	4.416810591950
8DBS	F	38.204133173663	4.075860322195
8DBT	D	-26.663530702148	5.740515055339
8DBT	E	-24.160398532304	4.220967001446
8DBT	F	38.959041675106	3.650519682547
8DBU	D	-26.703091009014	5.757859213578
8DBU	E	-24.076122874288	4.355335722238
8DBU	F	38.824383707038	3.835056023312
8DBV	D	-21.592998739128	4.457356616982
8DBV	E	38.421851041558	4.046337160260
8DBV	F	-26.512462946344	6.033496073405
8DBW	D	-21.589325443709	4.533158033834
8DBW	E	38.272324672717	4.635805243109
8DBW	F	-26.581050816404	6.123949379682
8F29	AA	-22.264477802330	-5.510390576264
8F29	Y	9.741930870982	-8.115394407573
8F29	Z	47.101324613962	-9.269287169615
8F2K	D	38.317679963321	-4.194128370491
8F2K	E	-23.119331175018	0.396146936317
8F2K	F	-23.018644434902	-0.430412637170
8F39	W	37.860380076650	-7.570310271050
8F39	X	-23.270211854704	-5.610261934037
8F39	Y	-24.010138792023	-6.368105161963
8FKJ	E	10.884533422616	-7.500942326485
8FKJ	F	49.828736996131	-5.516905437753
8FKJ	G	-23.492652713051	-6.378189387964
8FL8	D	36.115975109586	-0.382196976292
8FL8	E	-23.589350196202	3.089787326920
8FL8	F	-21.217997619773	1.767094102603
8G08	F	34.562814652819	10.640220934867
8G08	G	-25.389768516675	5.791052957128
8G08	H	-26.291243268692	4.876853968776
8G09	L	-25.409620030864	6.145587593997
8G09	M	-26.535279593096	5.008340591237
8G09	N	34.695331651470	10.791034694221
8G0A	D	34.830943688143	10.756144762561
8G0A	E	-25.770965773429	6.200067698535
8G0A	F	-26.501161000086	4.859383412160
8G0C	D	-26.867119165421	4.903700844712
8G0C	E	34.732400585014	10.604267064281
8G0C	F	-25.578544402604	5.359417031405
8G0D	D	34.700403947720	10.683322762319
8G0D	E	-25.790193141016	6.012795278852
8G0D	F	-26.762045510011	4.976060643275
8G0E	D	34.859552794817	10.680790860169
8G0E	E	-25.753470741538	5.477063694733
8G0E	F	-26.488718794628	4.898380074772
8H9E	D	38.553512184707	-6.203755600493
8H9E	E	-24.756785523951	-4.600046992513
8H9E	F	-17.380445874274	-5.717869732972
8H9I	D	40.374635206872	-5.944566808113
8H9I	E	-25.188696763487	-3.966030765008
8H9I	H	-17.292531537816	-6.530618359437
8H9L	D	39.424266694892	-5.780853961079
8H9L	E	-23.999992681998	-4.891813847727
8H9L	F	-17.563414421882	-5.071428590093
8H9P	D	41.380752616409	-6.414273314966
8H9P	E	-25.255139612195	-3.591700462047
8H9S	G	38.731142906897	-6.215161922568
8H9S	H	-24.613138363005	-4.503468414362
8H9S	I	-17.363887823010	-5.686534275159
8H9T	W	40.285417857254	-5.862412250304
8H9T	X	-25.282337829655	-3.942996957365
8H9U	D	39.417679595875	-5.667116966659
8H9U	E	-23.995035934265	-4.796489561419
8H9U	F	-17.531712047259	-4.954903431160
8H9V	E	41.320405905305	-6.390281504165
8H9V	F	-25.283845734840	-3.633827050379
8HH1	D	-24.980585016050	4.285351548991
8HH1	E	38.620604692603	6.301631492705
8HH1	F	-26.255071381336	4.822786000436
8HH2	D	-15.122309144178	3.807905226924
8HH2	E	38.707519472013	6.346893338988
8HH2	F	-25.931335163307	4.843634885422
8HH3	D	-15.122309144178	3.807905226924
8HH3	E	38.707519472013	6.346893338988
8HH3	F	-25.931335163307	4.843634885422
8HH4	D	0.353353342909	3.300807408408
8HH4	E	41.800316592856	5.601843023442
8HH4	F	-27.145475947587	6.321306038379
8HH5	D	2.784528769749	2.653589471562
8HH5	E	41.885922373952	5.288717426670
8HH5	F	-26.689847424461	5.989322648250
8HH6	D	2.710354843980	2.575570459788
8HH6	E	41.489757924376	5.671214852659
8HH6	F	-27.457845020527	6.347194679714
8HH7	D	-25.786351941485	4.291073007379
8HH7	E	38.285775506152	5.464967449115
8HH7	F	-26.173332841691	5.017111735130
8HH8	D	-15.939619810114	3.362521135035
8HH8	E	37.519679242290	6.176532011156
8HH8	F	-26.141335256676	4.896840255890
8HH9	D	-8.847442774239	3.259455689743
8HH9	E	40.867635400506	5.500750425386
8HH9	F	-25.650045000720	5.381072899159
8HHA	D	4.074000048632	3.331275917185
8HHA	E	40.888786205275	5.100717580678
8HHA	F	-26.651294370406	5.825302341903
8HHB	D	3.873260309759	2.813717016349
8HHB	E	40.593334327269	5.280793215746
8HHB	F	-27.231907554775	6.102302271558
8HHC	D	-5.303492699275	1.914111013178
8HHC	E	39.443903203037	5.726122731841
8HHC	F	-26.324044526266	5.160283172593
8J0S	D	-26.325532711214	8.911926159677
8J0S	E	35.589859295956	14.638312696817
8J0S	F	-26.178314933134	9.716628395033
8J0T	D	-26.008567330934	9.516029802652
8J0T	E	35.740648016724	14.533053692401
8J0T	F	-26.061254628072	10.013446567361
8JR0	D	-26.158268275714	9.211725140544
8JR0	E	36.043911611140	14.152170057726
8JR0	F	-25.703026303846	9.619536785238
8KI3	D	-17.225236262220	-5.566323995226
8KI3	E	38.904304655698	-5.741695585401
8KI3	F	-24.645481002970	-3.936250660179
8SPV	D	40.208436514506	9.828944405071
8SPV	E	40.208445348794	9.829234046635
8SPV	F	40.208463296605	9.828992556637
8SPW	D	-26.270780199800	8.932470948467
8SPW	E	7.266730611386	4.960672364695
8SPW	F	20.123005952549	7.937730176393
8SPX	D	-17.933113258672	4.767950073318
8SPX	E	-27.269176850039	8.167498428146
8SPX	F	7.884639115012	3.343023061827
