# Supplementary material for: A minimal chemo-mechanical Markov model for rotary catalysis of F1-ATPase
Source: Nat Commun. 2026 Jun 15;17:5310. doi: 10.1038/s41467-026-73844-0 (PMC13272679; doi:10.1038/s41467-026-73844-0)
Supplement: Supplementary file 4 — Source Data [file 41467_2026_73844_MOESM4_ESM.zip › SourceData/SupplementaryFigures/S-Fig7/scatter-plot_S-Fig7a.csv]

1BMF	D	3.936904	0.000508
1BMF	E	0.000514	3.936888
1BMF	F	3.840944	0.602045
1COW	D	3.969094	0.354237
1COW	E	0.499113	3.705611
1COW	F	3.932993	0.783510
1E1Q	D	4.025712	0.335410
1E1Q	E	1.910205	2.878906
1E1Q	F	3.881805	0.708139
1E1R	D	3.930629	0.326453
1E1R	E	0.608087	3.838348
1E1R	F	3.765664	0.853961
1E79	D	1.414011	3.811342
1E79	E	3.743525	1.554457
1E79	F	3.288938	1.636488
1EFR	D	3.376722	1.532092
1EFR	E	1.266912	3.860558
1EFR	F	3.831410	1.283201
1FX0	B	3.494033	1.619914
1H8E	D	1.383956	3.871382
1H8E	E	3.853021	1.368340
1H8E	F	3.730457	1.445057
1H8H	D	3.373582	1.816580
1H8H	E	1.376317	3.853146
1H8H	F	3.806699	1.512188
1KMH	B	3.333301	1.924740
1MAB	B	1.615463	3.919040
1NBM	D	3.785809	1.412869
1NBM	E	3.360988	2.013087
1NBM	F	1.518499	3.961040
1OHH	D	1.333211	3.859803
1OHH	E	3.800398	1.406120
1OHH	F	3.306209	1.654692
1QO1	D	0.000000	3.936902
1QO1	E	3.840946	0.602043
1QO1	F	3.615402	0.639213
1SKY	E	0.513567	3.889972
1W0J	D	3.907099	0.659558
1W0J	E	3.620186	0.637206
1W0J	F	0.514085	3.895107
1W0K	D	3.912190	0.654210
1W0K	E	3.927118	0.278227
1W0K	F	0.504420	3.965549
2CK3	D	3.840947	0.679909
2CK3	E	3.920067	0.338957
2CK3	F	0.565657	3.837494
2F43	B	3.787025	0.831643
2HLD	D	3.435850	0.780715
2HLD	E	0.591002	3.734278
2HLD	F	3.817250	0.643630
2HLD	M	3.435835	0.780727
2HLD	N	0.590991	3.734291
2HLD	O	3.817228	0.643612
2HLD	V	3.435815	0.780738
2HLD	W	0.590987	3.734278
2HLD	X	3.817259	0.643629
2JDI	D	3.426266	0.784079
2JDI	E	0.575906	3.775387
2JDI	F	3.793577	0.625203
2JIZ	D	3.435866	0.780704
2JIZ	E	0.591002	3.734294
2JIZ	F	3.817245	0.643642
2JIZ	K	3.462496	0.782756
2JIZ	L	0.600339	3.760118
2JIZ	M	3.788456	0.647282
2JJ1	D	3.426257	0.784077
2JJ1	E	0.575908	3.775370
2JJ1	F	3.793550	0.625212
2JJ1	K	3.435831	0.780739
2JJ1	L	0.590993	3.734301
2JJ1	M	3.817216	0.643613
2JJ2	D	3.531461	1.661485
2JJ2	E	1.403007	3.924629
2JJ2	F	3.871115	1.478321
2JJ2	K	3.704475	1.783964
2JJ2	L	1.656129	4.060737
2JJ2	M	4.010520	1.619700
2QE7	D	3.426256	0.784076
2QE7	E	0.575926	3.775378
2QE7	F	3.793556	0.625199
2V7Q	D	3.462483	0.782783
2V7Q	E	0.600356	3.760095
2V7Q	F	3.788447	0.647272
2W6E	D	3.462485	0.782756
2W6E	E	0.600356	3.760108
2W6E	F	3.788444	0.647300
2W6F	D	3.435815	0.780748
2W6F	E	0.590988	3.734318
2W6F	F	3.817234	0.643614
2W6G	D	3.462487	0.782760
2W6G	E	0.600369	3.760103
2W6G	F	3.788434	0.647282
2W6H	D	3.426270	0.784064
2W6H	E	0.575894	3.775386
2W6H	F	3.793575	0.625234
2W6I	D	3.462468	0.782764
2W6I	E	0.600342	3.760105
2W6I	F	3.788435	0.647295
2W6J	D	3.462508	0.782758
2W6J	E	0.600322	3.760127
2W6J	F	3.788449	0.647281
2WPD	D	3.918366	0.346930
2WPD	E	0.443822	3.905042
2WPD	F	3.876929	0.681006
2WSS	D	3.880090	0.357675
2WSS	E	0.437943	3.946600
2WSS	F	3.865604	0.678252
2WSS	M	3.961427	0.396063
2WSS	N	0.589378	3.795571
2WSS	O	3.951165	0.786917
2XND	D	3.669064	0.542870
2XND	E	3.871508	0.667583
2XND	F	0.474647	3.949163
2XOK	D	3.421767	0.872775
2XOK	E	0.746074	3.676874
2XOK	F	3.773777	0.711548
3FKS	D	4.000406	0.185700
3FKS	E	0.261889	4.011126
3FKS	F	3.867154	0.644370
3FKS	M	3.899684	0.353597
3FKS	N	0.458688	3.898657
3FKS	O	3.869436	0.666628
3FKS	V	3.437453	0.780100
3FKS	W	0.589588	3.735703
3FKS	X	3.817321	0.644409
3OAA	D	3.421818	0.781437
3OAA	E	0.575403	3.774580
3OAA	F	3.797615	0.623875
3OAA	L	3.461357	0.784691
3OAA	M	0.593047	3.760120
3OAA	N	3.793768	0.650400
3OAA	T	3.855139	0.330962
3OAA	U	0.454781	3.957089
3OAA	V	3.857320	0.672990
3OAA	b	3.853111	0.332082
3OAA	c	0.456025	3.957834
3OAA	d	3.861474	0.669860
3OE7	D	3.937728	0.005453
3OE7	E	0.005195	3.936456
3OE7	F	3.841908	0.601732
3OE7	M	3.886893	0.319493
3OE7	N	0.486467	4.006233
3OE7	O	3.864776	0.694027
3OE7	V	3.879616	0.320081
3OE7	W	0.493544	4.003648
3OE7	X	3.864263	0.696744
3OEE	D	3.972209	0.398766
3OEE	E	0.569399	3.846674
3OEE	F	3.883797	0.798954
3OEE	M	3.881778	0.298702
3OEE	N	0.456089	4.019629
3OEE	O	3.883127	0.676620
3OEE	V	3.882219	0.300338
3OEE	W	0.458663	4.020507
3OEE	X	3.881927	0.672982
3OEH	D	3.849417	0.210054
3OEH	E	0.195106	3.956535
3OEH	F	3.861099	0.623514
3OEH	M	3.573944	1.155511
3OEH	N	0.879612	3.955526
3OEH	O	3.922319	0.978278
3OEH	V	3.573965	1.155515
3OEH	W	0.879625	3.955543
3OEH	X	3.922328	0.978278
3OFN	D	3.455709	1.125781
3OFN	E	0.821594	3.896188
3OFN	F	3.976996	1.000587
3OFN	M	3.455709	1.125790
3OFN	N	0.821586	3.896196
3OFN	O	3.976984	1.000575
3OFN	V	3.937107	0.001283
3OFN	W	0.001253	3.936798
3OFN	X	3.841080	0.601953
3ZIA	D	3.426248	0.784091
3ZIA	E	0.575904	3.775378
3ZIA	F	3.793569	0.625193
3ZIA	N	3.462507	0.782749
3ZIA	O	0.600336	3.760115
3ZIA	P	3.788453	0.647279
3ZRY	D	3.445416	0.763917
3ZRY	E	0.458651	3.870821
3ZRY	F	3.886555	0.628391
4ASU	D	3.593198	0.894050
4ASU	E	0.887557	3.901619
4ASU	F	3.859441	0.777755
4B2Q	D	3.936351	0.004161
4B2Q	E	0.004264	3.937109
4B2Q	F	3.839886	0.602285
4B2Q	d	3.937515	0.003735
4B2Q	e	0.003445	3.936455
4B2Q	f	3.841483	0.601800
4Q4L	A	3.961724	0.396277
4TSF	D	0.589326	3.795455
4TSF	E	3.951399	0.786873
4TSF	F	3.937403	0.005035
4TT3	D	0.004815	3.936470
4TT3	E	3.841594	0.601781
4TT3	F	3.435834	0.780721
4XD7	D	0.591014	3.734294
4XD7	E	3.817235	0.643606
4XD7	F	3.495886	0.787698
4YXW	D	0.686309	3.581129
4YXW	E	3.878038	0.567824
4YXW	F	3.455086	0.813825
4Z1M	D	0.563029	3.901191
4Z1M	E	3.770942	0.706744
4Z1M	F	3.459598	1.126399
5ARA	D	0.821532	3.897158
5ARA	E	3.977696	0.997715
5ARA	F	3.573961	1.155510
5ARE	D	0.879618	3.955552
5ARE	E	3.922326	0.978283
5ARE	F	3.474376	0.848237
5ARH	D	0.570607	3.903431
5ARH	E	3.810268	0.781171
5ARH	F	3.509370	0.824010
5ARI	D	0.592132	3.879781
5ARI	E	3.827132	0.779333
5ARI	F	3.259391	0.799223
5CDF	E	0.596186	3.976570
5DN6	D	3.867161	0.551796
5DN6	E	1.550642	4.564516
5DN6	F	0.479494	3.915232
5FIJ	D	3.834573	0.550279
5FIJ	E	0.453240	3.762323
5FIJ	F	3.830417	0.567798
5FIK	D	3.407058	0.786357
5FIK	E	0.409702	3.784110
5FIK	F	3.790920	0.581194
5FIL	D	3.416951	0.777713
5FIL	E	3.879956	0.400724
5FIL	F	0.583775	3.883626
5FL7	D	3.773258	0.747384
5FL7	E	3.399007	0.802807
5FL7	F	0.460574	3.773625
5HKK	D	3.827140	0.567731
5HKK	E	0.582598	3.973541
5HKK	F	3.868120	0.562773
5HKK	L	3.395774	0.846543
5HKK	M	0.482958	3.916782
5HKK	N	3.837612	0.551816
5IK2	D	1.577738	4.571807
5IK2	E	4.076774	1.347637
5IK2	F	0.407220	3.785234
5IK2	L	3.791706	0.580372
5IK2	M	3.418586	0.768327
5IK2	N	0.443917	3.748271
5LQX	D	3.836456	0.569747
5LQX	E	3.407587	0.784363
5LQX	F	4.082541	1.288389
5LQY	D	3.402562	1.019202
5LQY	E	0.965022	3.698096
5LQY	F	3.402251	1.019817
5LQZ	D	3.843748	0.850085
5LQZ	E	0.964750	3.697600
5LQZ	F	3.842939	0.850066
5T4O	D	3.392144	1.027954
5T4O	E	0.958637	3.693044
5T4O	F	3.843245	0.852046
5T4P	D	3.400899	1.020474
5T4P	E	0.965021	3.698013
5T4P	F	3.843231	0.850595
5T4Q	D	3.393140	1.028224
5T4Q	E	0.958455	3.693245
5T4Q	F	3.392453	1.028141
6B8H	D	3.843087	0.850656
6B8H	E	0.958990	3.692811
6B8H	F	3.844066	0.852076
6B8H	Y	3.585272	0.803632
6B8H	Z	0.717308	4.045012
6B8H	c	3.835530	0.801674
6CP3	D	3.760373	0.716268
6CP3	E	0.727843	4.024084
6CP3	F	3.880404	0.809765
6CP6	D	3.632029	0.775616
6CP6	E	0.716887	4.037678
6CP6	F	3.875692	0.788662
6F5D	D	3.482589	0.897973
6F5D	E	0.756154	3.942485
6F5D	F	3.899875	0.767532
6FKF	B	3.370885	1.018953
6FKF	D	3.841022	0.819855
6FKF	F	0.946772	3.704319
6FKH	B	3.510907	0.880353
6FKH	D	0.740192	3.936815
6FKH	F	3.802365	0.813396
6FKI	B	3.904335	0.698043
6FKI	D	0.805550	3.960835
6FKI	F	3.872677	0.842497
6FOC	D	3.458945	0.979511
6FOC	E	0.735082	3.992554
6FOC	F	3.812051	0.812418
6J5I	D	3.482600	0.897931
6J5I	E	0.756222	3.942478
6J5I	F	3.899925	0.767591
6J5J	D	3.482619	0.897955
6J5J	E	0.756193	3.942499
6J5J	F	3.899932	0.767585
6J5K	D	3.521622	0.881754
6J5K	E	0.754737	4.049654
6J5K	F	3.775466	0.832000
6J5K	HA	3.887629	0.730469
6J5K	IA	0.780681	3.956075
6J5K	JA	3.852648	0.858263
6J5K	LB	3.406523	1.047261
6J5K	MB	0.768490	4.008880
6J5K	NB	3.886819	0.843443
6J5K	PC	3.343172	1.217672
6J5K	QC	0.868751	4.030298
6J5K	RC	3.914324	0.940188
6N2Y	D	0.998147	4.282143
6N2Y	E	0.876238	4.046568
6N2Y	F	3.872088	0.959908
6N2Z	Q	3.439910	0.968427
6N2Z	R	0.904602	3.720851
6N2Z	S	3.749052	0.801718
6N30	Q	3.440259	0.967812
6N30	R	0.902278	3.724992
6N30	S	3.747988	0.802042
6OQR	D	3.541597	1.144084
6OQR	E	0.757896	4.050888
6OQR	F	3.974503	0.799937
6OQS	D	4.010207	0.808042
6OQS	E	0.806318	4.010136
6OQS	F	3.994342	0.824391
6OQT	D	3.460295	1.486063
6OQT	E	0.789061	4.088998
6OQT	F	3.969916	0.821186
6OQU	D	3.527250	0.959505
6OQU	E	0.825270	3.800682
6OQU	F	3.929164	0.787341
6OQV	D	3.478328	0.954561
6OQV	E	0.824457	3.973228
6OQV	F	3.939339	0.806773
6OQW	D	3.619226	0.879658
6OQW	E	0.814123	3.879448
6OQW	F	3.837328	0.852629
6PQV	D	3.504444	0.856473
6PQV	E	0.711559	3.903538
6PQV	F	3.828161	0.822859
6Q45	D	3.626881	0.824770
6Q45	E	0.725250	3.963087
6Q45	F	3.802286	0.842666
6Q45	L	3.570171	1.000887
6Q45	M	0.772458	3.941839
6Q45	N	3.934885	0.936957
6RD4	X	3.284017	1.353720
6RD4	Y	0.904934	4.114161
6RD4	Z	3.878826	0.964504
6RD9	X	3.385811	1.476154
6RD9	Y	1.058791	4.088858
6RD9	Z	3.897266	1.126812
6RDB	X	1.088973	3.734970
6RDB	Y	3.831452	1.126735
6RDB	Z	3.383148	1.191946
6RDC	X	2.416689	2.164598
6RDC	Y	1.045804	3.974348
6RDC	Z	3.824853	1.109815
6RDE	X	2.697129	1.860095
6RDE	Y	1.148194	3.966032
6RDE	Z	3.865578	1.122522
6RDG	X	2.558605	2.050825
6RDG	Y	1.198453	3.907266
6RDG	Z	3.907482	1.145356
6RDH	X	2.708723	2.178975
6RDH	Y	1.690001	3.749729
6RDH	Z	3.861591	1.309031
6RDI	X	3.371279	1.236572
6RDI	Y	1.142142	3.764684
6RDI	Z	3.877901	1.085749
6RDJ	X	3.318833	1.261411
6RDJ	Y	1.197649	3.715203
6RDJ	Z	3.919391	1.104576
6RDK	X	3.172304	1.299027
6RDK	Y	1.045272	3.719027
6RDK	Z	3.781147	1.126456
6RDL	X	3.037151	1.506240
6RDL	Y	1.031385	3.795533
6RDL	Z	3.806417	1.072302
6RDM	X	2.982242	1.777793
6RDM	Y	1.191492	3.764526
6RDM	Z	3.821792	1.228185
6RDN	X	2.969783	1.601178
6RDN	Y	1.093684	3.804061
6RDN	Z	3.800059	1.165547
6RDO	X	3.018186	1.478157
6RDO	Y	1.073051	3.737570
6RDO	Z	3.819558	1.136928
6RDP	X	3.236169	1.655801
6RDP	Y	1.237321	4.159975
6RDP	Z	3.812448	1.401570
6RDQ	X	3.750682	1.192857
6RDQ	Y	2.932446	1.758469
6RDQ	Z	1.176292	3.913213
6RDR	X	3.884052	1.221547
6RDR	Y	2.546978	2.106650
6RDR	Z	1.149595	3.904689
6RDS	X	3.834799	1.017977
6RDS	Y	3.357128	1.183305
6RDS	Z	1.139714	3.681782
6RDT	X	3.827542	1.054114
6RDT	Y	3.145865	1.347642
6RDT	Z	1.003785	3.743764
6RDU	X	3.790682	1.293664
6RDU	Y	2.980614	1.785324
6RDU	Z	1.241055	3.750168
6RDV	X	3.881085	1.295802
6RDV	Y	2.915488	1.741875
6RDV	Z	1.172790	4.025470
6RDW	X	3.942901	1.270692
6RDW	Y	3.180748	1.552582
6RDW	Z	1.346494	3.745065
6RDX	X	1.069532	3.939546
6RDX	Y	3.767294	1.097134
6RDX	Z	2.580262	2.019759
6RDY	X	1.016352	3.806315
6RDY	Y	3.828448	1.028326
6RDY	Z	2.528954	1.976869
6RDZ	X	1.964498	3.392746
6RDZ	Y	3.813463	1.217047
6RDZ	Z	2.471727	2.301476
6RE0	X	1.073833	3.759068
6RE0	Y	3.784055	1.008886
6RE0	Z	3.190484	1.298605
6RE1	X	1.077416	3.724059
6RE1	Y	3.785739	1.014222
6RE1	Z	3.094299	1.361348
6RE2	X	1.168432	3.726302
6RE2	Y	3.842548	1.281793
6RE2	Z	3.058992	1.632123
6RE3	X	1.318247	3.741533
6RE3	Y	3.885751	1.403696
6RE3	Z	3.137396	1.755609
6RE4	X	3.331290	1.047194
6RE4	Y	0.738435	4.038445
6RE4	Z	3.904431	0.730634
6RE5	X	3.394271	1.071300
6RE5	Y	0.970701	3.714913
6RE5	Z	3.846642	0.869425
6RE6	X	3.374281	1.046748
6RE6	Y	0.975546	3.709121
6RE6	Z	3.856536	0.882611
6RE7	X	2.561246	2.917001
6RE7	Y	2.031303	4.795833
6RE7	Z	3.842826	1.066864
6RE8	X	3.660418	0.851130
6RE8	Y	0.847520	3.834778
6RE8	Z	3.845106	0.877280
6RE9	X	3.448690	1.117454
6RE9	Y	1.032844	3.890458
6RE9	Z	3.787756	0.963498
6REA	X	0.900321	3.798351
6REA	Y	3.841801	0.964446
6REA	Z	3.685917	0.866937
6REB	X	3.750995	0.934484
6REB	Y	2.572468	2.704437
6REB	Z	1.696031	4.532520
6REC	X	1.119161	3.947476
6REC	Y	3.830406	1.004860
6REC	Z	3.862499	0.919523
6RED	X	3.223188	1.188954
6RED	Y	0.785357	3.971192
6RED	Z	3.688115	0.875132
6REE	X	3.480584	0.969644
6REE	Y	0.800005	3.931724
6REE	Z	3.765117	1.022156
6REF	X	2.275623	1.230591
6REF	Y	0.743943	3.950999
6REF	Z	3.626495	0.887889
6REP	X	3.453530	1.126561
6REP	Y	1.052352	3.892341
6REP	Z	3.790736	0.957111
6RER	X	3.452712	1.124356
6RER	Y	1.050709	3.890036
6RER	Z	3.790351	0.968597
6RES	X	1.644389	2.691451
6RES	Y	0.725066	4.001527
6RES	Z	3.969855	0.734619
6RET	X	1.569474	2.909910
6RET	Y	0.845601	3.972865
6RET	Z	3.969466	0.772285
6REU	X	3.381436	0.973556
6REU	Y	0.967632	3.722368
6REU	Z	3.870607	0.752412
6TDU	NA	2.351238	2.048536
6TDU	NB	1.151652	3.915795
6TDU	OA	3.860176	0.830941
6TDU	OB	0.859691	4.226548
6TDU	PA	0.707050	4.079841
6TDU	PB	3.873738	0.714270
6TDY	D	2.940332	1.467250
6TDY	E	0.952745	3.894263
6TDY	F	3.873936	0.830200
6TDZ	D	0.936269	4.314235
6TDZ	E	0.696164	3.999208
6TDZ	F	3.906273	0.738783
6TE0	D	3.318279	1.288902
6TE0	E	1.188674	3.881986
6TE0	F	3.301473	1.305028
6TMH	B	3.839487	1.097106
6TMH	D	1.184497	3.878577
6TMH	F	3.273432	1.329790
6TMK	AB	3.838757	1.094503
6TMK	BB	1.181343	3.879921
6TMK	CB	3.295835	1.313952
6TMK	VB	3.862613	1.098647
6TMK	WB	1.181722	3.875784
6TMK	XB	3.870387	1.101995
6TML	AI	3.354062	1.251280
6TML	BI	0.964773	3.947208
6TML	CB	3.736425	0.992099
6TML	CI	3.478336	0.954550
6TML	DB	3.478308	0.954574
6TML	EB	0.824474	3.973243
6TML	IF	3.939369	0.806751
6TML	JF	0.824493	3.973251
6TML	KF	3.939318	0.806741
6TML	OE	3.350631	1.179451
6TML	PE	1.105797	3.845789
6TML	QE	3.912212	1.019973
6TML	UI	3.314366	1.289154
6TML	VI	1.189992	3.878942
6TML	WB	3.849569	1.094197
6TML	WI	3.290216	1.313619
6TML	XB	1.180133	3.878524
6TML	YB	3.873858	1.100265
6TT7	D	0.774232	3.880885
6TT7	E	3.789551	0.838214
6TT7	F	3.747866	0.720109
6VM1	D	3.400379	0.927947
6VM1	E	0.571721	3.923671
6VM1	F	3.701122	0.814674
6VM4	D	2.498764	5.020953
6VM4	E	3.767303	0.835157
6VM4	F	3.414729	0.934756
6VMB	D	0.739126	3.797731
6VMB	E	3.716341	0.817222
6VMB	F	3.325644	1.017257
6VMD	D	0.794337	3.760757
6VMD	E	3.750738	0.892098
6VMD	F	3.463043	0.949839
6VMG	D	0.811050	3.735699
6VMG	E	0.715998	3.817159
6VMG	F	3.754925	0.805881
6VOF	D	3.418153	0.948881
6VOF	E	0.784531	3.791825
6VOF	F	3.720802	0.802639
6VOG	D	3.372294	1.001498
6VOG	E	3.730526	0.800465
6VOG	F	3.359345	0.948432
6VOH	D	0.789798	3.693781
6VOH	E	3.715869	0.819111
6VOH	F	3.324789	1.020281
6VOI	D	0.794329	3.760760
6VOI	E	3.735472	0.799326
6VOI	F	3.342711	0.966658
6VOJ	D	0.738331	3.770943
6VOJ	E	3.747070	0.801510
6VOJ	F	3.402539	0.927793
6VOK	D	0.760827	3.778229
6VOK	E	3.767443	0.834290
6VOK	F	3.416234	0.932294
6VOL	D	0.739119	3.797735
6VOL	E	0.715985	3.817182
6VOL	F	3.754936	0.805874
6VOM	D	3.418154	0.948864
6VOM	E	0.723011	3.822999
6VOM	F	3.748945	0.807931
6VON	D	3.439429	0.918598
6VON	E	0.719623	3.818562
6VON	F	3.725760	0.818987
6VOO	D	3.374196	0.937949
6VOO	E	0.784503	3.791967
6VOO	F	3.720793	0.802654
6WNQ	D	3.372306	1.001489
6WNQ	E	3.392031	0.897966
6WNQ	F	0.750201	3.811343
6WNR	D	3.771996	0.788692
6WNR	E	3.356999	0.913564
6WNR	F	0.725382	3.779415
6YNY	MB	3.765054	0.798222
6YNY	OB	3.750674	0.892053
6YNY	QB	3.467761	0.941169
6YNY	SA	0.811051	3.735698
6YNY	UA	3.419866	1.086126
6YNY	WA	0.853651	3.738225
6YNZ	MB	3.792228	0.941601
6YNZ	OB	3.740587	0.792871
6YNZ	PE	3.369176	0.932863
6YNZ	QB	0.747954	3.752103
6YNZ	RE	0.726408	3.851183
6YNZ	SA	3.750997	0.801245
6YNZ	TE	3.405438	0.937941
6YNZ	UA	3.381053	0.919199
6YNZ	VD	0.747012	3.784342
6YNZ	WA	3.768800	0.788400
6YNZ	XD	3.730508	0.800553
6YNZ	ZD	3.358806	0.950616
6YO0	D	0.789777	3.693785
6YO0	F	3.735268	0.801046
6YO0	H	3.341764	0.965505
6YY0	D	0.738340	3.770965
6YY0	E	3.746976	0.800996
6YY0	F	3.403539	0.922182
6Z1R	D	0.760843	3.778235
6Z1R	E	0.722985	3.823006
6Z1R	F	3.748937	0.807933
6Z1U	D	3.439441	0.918598
6Z1U	E	0.719597	3.818584
6Z1U	F	3.725787	0.818969
6ZPO	D	3.374198	0.937976
6ZPO	E	3.392039	0.897958
6ZPO	F	0.750199	3.811332
6ZQM	D	3.771999	0.788688
6ZQM	E	3.357004	0.913548
6ZQM	F	0.725389	3.779398
6ZQN	D	3.765066	0.798241
6ZQN	E	3.419857	1.086134
6ZQN	F	0.853652	3.738207
7AJB	E	3.792220	0.941611
7AJB	F	3.735579	0.783944
7AJB	G	3.357321	0.937244
7AJB	HA	0.750492	3.730678
7AJB	IA	3.735555	0.783950
7AJB	JA	3.357319	0.937248
7AJC	E	0.750496	3.730680
7AJC	F	3.730526	0.800465
7AJC	G	3.359345	0.948432
7AJC	HA	0.789798	3.693781
7AJC	IA	3.735472	0.799326
7AJC	JA	3.342711	0.966658
7AJD	E	0.738331	3.770943
7AJD	F	3.356999	0.913564
7AJD	G	0.725382	3.779415
7AJD	HA	3.765054	0.798222
7AJD	IA	3.377919	0.918999
7AJD	JA	0.740014	3.790362
7AJE	E	3.763150	0.788266
7AJE	F	0.719772	3.845539
7AJE	G	3.759059	0.795946
7AJE	HA	3.399416	0.951903
7AJE	IA	3.715869	0.819111
7AJE	JA	3.324789	1.020281
7AJF	D	0.794329	3.760760
7AJF	E	3.750674	0.892053
7AJF	F	3.467761	0.941169
7AJF	FA	0.811051	3.735698
7AJF	GA	3.747070	0.801510
7AJF	HA	3.402539	0.927793
7AJG	E	0.760827	3.778229
7AJG	F	3.767443	0.834290
7AJG	G	3.416234	0.932294
7AJG	HA	0.739119	3.797735
7AJG	IA	0.715985	3.817182
7AJG	JA	3.754936	0.805874
7AJH	E	3.418154	0.948864
7AJH	F	0.723011	3.822999
7AJH	G	3.748945	0.807931
7AJH	HA	3.439429	0.918598
7AJH	IA	0.719623	3.818562
7AJH	JA	3.725760	0.818987
7AJI	E	3.374196	0.937949
7AJI	F	0.784503	3.791967
7AJI	G	3.720793	0.802654
7AJI	HA	3.372306	1.001489
7AJI	IA	3.392031	0.897966
7AJI	JA	0.750201	3.811343
7AJJ	E	3.771996	0.788692
7AJJ	F	3.419866	1.086126
7AJJ	G	0.853651	3.738225
7AJJ	HA	3.792228	0.941601
7AJJ	IA	1.193342	3.720656
7AJJ	JA	1.194195	3.698736
7JG5	D	1.190889	3.719353
7JG5	E	3.717921	0.773984
7JG5	F	1.095615	3.631432
7JG6	D	3.737998	0.870685
7JG6	E	3.728758	0.768364
7JG6	F	1.101498	3.644111
7JG7	D	3.729305	0.839935
7JG7	E	3.970255	0.799822
7JG7	F	0.827076	3.824343
7JG8	D	3.807533	1.023746
7JG8	E	3.954420	0.789152
7JG8	F	0.859625	3.754148
7JG9	D	3.822259	1.003085
7JG9	E	3.940701	0.805909
7JG9	F	0.918183	3.791131
7JGA	D	3.839824	1.006721
7JGA	E	3.942581	0.807414
7JGA	F	0.910038	3.784785
7L1Q	D	3.839373	1.009482
7L1Q	E	1.397542	3.519504
7L1Q	F	0.991586	3.821144
7L1R	D	3.927275	1.040880
7L1R	E	4.014641	1.147313
7L1R	F	1.223365	3.855754
7L1S	D	4.077187	1.284979
7L1S	E	1.378623	3.540181
7L1S	F	1.002933	3.806993
7MD2	D	3.913532	1.068323
7MD2	E	1.361058	3.568134
7MD2	F	0.994154	3.804629
7MD3	D	3.915097	1.050859
7MD3	E	2.528515	2.203427
7MD3	F	2.026675	2.667093
7NJK	D	4.026064	1.127932
7NJK	E	4.008276	1.147220
7NJK	F	1.222550	3.844122
7NJL	D	4.054792	1.281380
7NJL	E	1.150202	3.791934
7NJL	F	1.008024	3.829029
7NJM	D	3.855972	0.973382
7NJM	E	1.807289	3.875750
7NJM	F	1.646230	4.216412
7NJN	D	4.102083	1.665105
7NJN	E	3.926789	1.048595
7NJN	F	1.152817	3.873931
7NJO	D	4.006544	1.187575
7NJO	E	1.418297	3.574086
7NJO	F	1.134185	4.029957
7NJP	D	3.958541	1.119217
7NJP	E	3.885737	1.030219
7NJP	F	1.096691	3.844290
7NJQ	D	3.968871	1.127886
7NJQ	E	3.342963	1.279272
7NJQ	F	1.113577	3.847791
7NJR	D	3.946653	1.119345
7NJR	E	3.342963	1.279272
7NJR	F	1.113577	3.847791
7NJS	D	3.946653	1.119345
7NJS	E	2.666091	1.874302
7NJS	F	1.203537	4.004893
7NK7	D	3.992132	1.116205
7NK7	E	2.498200	2.062131
7NK7	F	1.172709	3.997997
7NKH	D	3.960098	1.097830
7NKH	E	2.508150	2.055169
7NKH	F	1.151397	4.001264
7NKJ	D	3.992493	1.077756
7NKJ	E	3.165318	1.611643
7NKJ	F	1.137492	3.930427
7P2Y	D	3.917034	1.127080
7P2Y	E	3.226413	1.800427
7P2Y	F	1.092956	3.903031
7P3N	D	3.951670	1.106180
7P3N	E	3.917455	0.993757
7P3N	F	1.076847	3.835562
7P3W	D	3.947829	1.160717
7P3W	E	3.395376	1.243552
7P3W	F	1.138004	3.809176
7TJS	D	3.949111	1.132597
7TJS	E	2.471176	2.145788
7TJS	F	1.143033	3.986025
7TJT	D	3.949997	1.108470
7TJT	E	2.461671	2.120928
7TJT	F	1.145834	3.942128
7TJU	D	3.981113	1.078705
7TJU	E	1.433221	3.784888
7TJU	F	1.099852	3.928642
7TJV	D	1.260919	3.857853
7TJV	E	1.458030	3.596496
7TJV	F	1.122034	3.911490
7TJW	D	3.904667	1.150502
7TJW	E	1.052733	3.823612
7TJW	F	4.055043	1.562797
7TJX	D	1.845840	4.059109
7TJX	E	4.038040	1.695626
7TJX	F	4.053945	1.688901
7TJY	N	4.066889	1.577932
7TJY	O	1.846905	4.053947
7TJY	P	1.868327	4.165536
7TJZ	D	4.104102	1.660817
7TJZ	E	4.021696	1.551188
7TJZ	F	4.093819	1.653353
7TK0	N	4.041162	1.543695
7TK0	O	1.893996	4.162757
7TK0	P	1.901356	4.088345
7TK1	D	4.028368	1.693910
7TK1	E	4.080836	1.590097
7TK1	F	4.033535	1.681891
7TK2	D	4.091688	1.584750
7TK2	E	1.906578	4.090200
7TK2	F	1.903810	4.101037
7TK3	N	4.049803	1.693067
7TK3	O	4.098377	1.587912
7TK3	P	4.100433	1.584527
7TK4	D	1.907831	4.093481
7TK4	E	4.040486	1.681997
7TK4	F	1.885384	4.095938
7TK5	D	4.057175	1.700382
7TK5	E	4.057051	1.577718
7TK5	F	4.040246	1.548465
7TK6	N	1.874696	4.145168
7TK6	O	4.062230	1.656804
7TK6	P	3.954101	1.018841
7TK7	D	1.848081	2.846830
7TK7	E	1.059070	3.723234
7TK7	F	1.252718	3.884870
7TK8	D	3.994071	1.195888
7TK8	E	2.104083	2.876343
7TK8	F	1.957656	2.970252
7TK9	D	1.215707	3.781531
7TK9	E	3.972535	1.161067
7TK9	F	4.310380	2.193712
7TKA	D	4.197001	2.170550
7TKA	E	2.443542	4.425648
7TKA	F	1.900745	4.091154
7TKB	D	4.053929	1.690317
7TKB	E	4.082199	1.572340
7TKB	F	1.894963	4.087059
7TKC	D	4.048939	1.685324
7TKC	E	4.085485	1.582882
7TKC	F	4.262099	2.160706
7TKD	D	2.442829	4.429864
7TKD	E	4.228540	2.170707
7TKD	F	4.057391	1.531132
7TKE	D	1.815140	4.038244
7TKE	E	4.001690	1.641375
7TKE	F	4.071058	1.532905
7TKF	D	1.817683	4.048678
7TKF	E	4.007627	1.637738
7TKF	F	4.056983	1.526204
7TKG	D	1.833447	4.072508
7TKG	E	4.008463	1.632701
7TKG	F	4.057953	1.525804
7TKH	D	1.832258	4.071639
7TKH	E	4.021084	1.636524
7TKH	F	4.078763	1.515978
7TKI	D	1.838888	4.080579
7TKI	E	4.035996	1.635461
7TKI	F	4.052543	1.537030
7TKJ	D	1.825964	4.071804
7TKJ	E	4.027766	1.639617
7TKJ	F	4.053487	1.526876
7TKK	D	1.823790	4.056247
7TKK	E	4.021991	1.642145
7TKK	F	4.059282	1.525174
7TKL	D	1.823690	4.067636
7TKL	E	4.024044	1.646079
7TKL	F	4.055626	1.530825
7TKM	N	1.827804	4.065256
7TKM	O	4.024130	1.646195
7TKM	P	2.431077	4.453418
7TKN	D	4.273956	2.171673
7TKN	E	4.266687	2.128326
7TKN	F	1.261471	3.854466
7TKO	D	3.776012	1.319949
7TKO	E	3.742176	1.381457
7TKO	F	3.833533	1.404871
7TKP	D	3.765869	1.407857
7TKP	E	1.321607	3.842179
7TKP	F	1.456734	4.052515
7TKQ	N	1.456746	4.052515
7TKQ	O	1.456756	4.052513
7TKQ	P	1.252154	3.884990
7TKR	D	3.899590	1.285655
7TKR	E	3.877354	1.341347
7TKR	F	3.777989	1.223943
7TKS	D	1.221350	3.808574
7TKS	E	3.833956	1.135311
7TKS	F	3.789288	1.089412
7XKH	D	3.871770	1.193897
7XKH	E	1.185045	3.810851
7XKH	F	1.024585	3.885624
7XKO	D	3.838877	0.960508
7XKO	E	3.821392	1.123571
7XKO	F	3.772685	1.238111
7XKP	D	1.195074	3.859830
7XKP	E	3.817291	1.124912
7XKP	F	3.841855	1.121151
7XKQ	D	1.020605	3.871933
7XKQ	E	3.784170	0.944348
7XKQ	F	3.657398	1.471288
7XKR	D	4.085460	1.228735
7XKR	E	2.328304	2.374145
7XKR	F	4.039887	1.279336
7Y5A	D	2.375151	2.371397
7Y5A	E	2.553073	3.668223
7Y5A	F	4.065372	1.533549
7Y5B	D	1.816351	4.052467
7Y5B	E	4.016637	1.639611
7Y5B	F	0.952748	3.927582
7Y5C	D	3.765405	1.111389
7Y5C	E	3.817491	0.947578
7Y5C	F	3.968585	1.751708
7Y5D	D	3.890791	1.789724
7Y5D	E	1.734841	3.988070
7Y5D	F	4.068391	1.525361
7YRY	D	1.826913	4.057050
7YRY	E	4.019764	1.642064
7YRY	F	4.067255	1.528620
8AP6	J	1.827424	4.060690
8AP6	K	4.022091	1.643241
8AP6	M	3.817045	0.939139
8AP6	N	0.951607	3.905329
8AP6	P	3.764451	1.140951
8AP6	Q	3.836841	1.298785
8APA	D	1.569221	3.970576
8APA	E	3.848846	1.339199
8APA	F	4.228460	1.931923
8APB	D	2.300264	4.456467
8APB	E	4.292101	2.009298
8APB	F	3.764465	1.140944
8APC	D	3.817061	0.939131
8APC	E	0.951595	3.905341
8APC	F	4.058092	1.258845
8APD	W	1.743678	3.499670
8APD	X	1.241541	4.022009
8APD	Y	3.800952	1.237741
8APE	D	1.202974	3.829782
8APE	E	3.844554	1.148059
8APE	F	3.831880	1.309700
8APF	NA	1.337643	3.872222
8APF	OA	3.870835	1.182852
8APF	PA	1.260786	3.890885
8APG	NA	3.895826	1.276211
8APG	OA	3.879989	1.335724
8APG	PA	3.758371	1.008484
8APH	NA	3.838537	1.163438
8APH	OA	1.120053	3.839641
8APH	PA	1.020196	3.870802
8APJ	NA	3.804988	0.953414
8APJ	OA	3.830983	1.108768
8APJ	PA	3.841334	1.092507
8APK	W	1.006783	3.873714
8APK	X	3.781130	0.939472
8APK	Y	3.792354	0.984440
8DBP	N	3.792237	0.983859
8DBP	O	4.042884	1.524262
8DBP	P	1.911468	4.151967
8DBQ	D	4.049585	1.629183
8DBQ	E	4.033574	1.523368
8DBQ	F	1.892109	4.154994
8DBR	D	4.037121	1.633220
8DBR	E	4.040741	1.514475
8DBR	F	1.882704	4.161220
8DBS	D	4.019898	1.635727
8DBS	E	2.227932	2.547264
8DBS	F	1.005965	3.927143
8DBT	D	3.996168	1.050031
8DBT	E	2.224798	2.553277
8DBT	F	1.004059	3.918724
8DBU	D	3.999992	1.049543
8DBU	E	2.226833	2.548670
8DBU	F	1.002919	3.923278
8DBV	D	3.994309	1.051001
8DBV	E	2.224882	2.550071
8DBV	F	1.004884	3.914608
8DBW	D	3.994895	1.049585
8DBW	E	2.197802	2.461844
8DBW	F	1.128896	3.648184
8F29	AA	4.007070	0.937459
8F29	Y	2.219915	2.445242
8F29	Z	1.124860	3.590159
8F2K	D	3.992028	0.961152
8F2K	E	2.207807	2.449637
8F2K	F	1.124837	3.606625
8F39	W	3.973505	0.966073
8F39	X	2.216544	2.454504
8F39	Y	1.133304	3.602469
8FKJ	E	3.972702	0.955361
8FKJ	F	2.216000	2.455966
8FKJ	G	1.125238	3.600653
8FL8	D	3.982126	0.956023
8FL8	E	2.200615	2.463299
8FL8	F	1.125761	3.689503
8G08	F	4.013105	0.938385
8G08	G	2.216562	2.455019
8G08	H	1.130293	3.600528
8G09	L	3.987857	0.952286
8G09	M	2.225797	2.471338
8G09	N	1.135458	3.604064
8G0A	D	3.983217	0.993086
8G0A	E	2.209065	2.445873
8G0A	F	1.122846	3.666534
8G0C	D	4.024721	0.981504
8G0C	E	2.347817	4.549586
8G0C	F	1.978257	4.307807
8G0D	D	4.272089	2.148145
8G0D	E	2.628081	4.669743
8G0D	F	4.345850	2.347489
8G0E	D	2.627609	4.669734
8G0E	E	4.443734	2.443976
8G0E	F	2.997417	4.787881
8H9E	D	2.351162	4.500611
8H9E	E	1.029831	3.743434
8H9E	F	3.906230	1.032489
8H9I	D	3.632245	1.096614
8H9I	E	3.943583	0.966682
8H9I	H	3.866821	0.941270
8H9L	D	0.987258	3.850115
8H9L	E	3.944444	0.964361
8H9L	F	3.858435	0.937681
8H9P	D	0.992890	3.845424
8H9P	E	3.675879	1.044569
8H9P	F	0.992246	3.834823
8H9S	G	3.960409	1.026791
8H9S	H	1.010097	3.750536
8H9S	I	3.925112	1.020887
8H9T	AA	3.624214	1.085762
8H9T	W	3.931677	0.958632
8H9T	X	3.869838	0.931261
8H9U	D	0.988022	3.828044
8H9U	E	3.665349	1.067739
8H9U	F	1.036175	3.846196
8H9V	D	3.972059	1.055755
8H9V	E	3.930352	1.007114
8H9V	F	3.873428	0.938483
8HH1	D	0.994538	3.825629
8HH1	E	1.135320	4.082952
8HH1	F	3.849478	1.211151
8HH2	D	3.483909	1.282789
8HH2	E	3.509245	1.224471
8HH2	F	1.078805	4.042522
8HH3	D	3.815451	1.184133
8HH3	E	3.494882	1.290731
8HH3	F	3.492786	1.290527
8HH4	D	1.153679	4.041306
8HH4	E	1.155738	4.045109
8HH4	F	3.847384	1.200038
8HH5	D	3.832037	1.204075
8HH5	E	3.813253	1.186322
8HH5	F	3.512084	1.218588
8HH6	D	1.072204	4.046026
8HH6	E	3.494458	1.098475
8HH6	F	3.494451	1.098486
8HH7	D	0.929827	3.953690
8HH7	E	0.929774	3.953693
8HH7	F	3.866429	1.042114
8HH8	D	3.866451	1.042149
8HH8	E	3.497289	1.121731
8HH8	F	1.061096	3.859507
8HH9	D	3.779326	1.029449
8HH9	E	3.499743	1.100221
8HH9	F	0.934418	3.991261
8HHA	D	3.883024	1.042562
8HHA	E	3.884196	1.031070
8HHA	F	3.492221	1.117780
8HHB	D	0.939919	3.980237
8HHB	E	3.884478	1.026428
8HHB	F	3.492750	1.118736
8HHC	D	0.928585	3.976483
8HHC	E	3.883451	1.026597
8HHC	F	3.496698	1.121251
8J0S	D	0.934306	4.000693
8J0S	E	3.883451	1.026597
8J0S	F	3.496698	1.121251
8J0T	D	0.934306	4.000693
8J0T	E	0.950525	3.964113
8J0T	F	3.845984	1.066716
8JR0	D	3.459257	1.158662
8JR0	E	3.492470	1.099483
8JR0	F	0.951513	3.978881
8KI3	D	3.864918	1.046966
8KI3	E	3.493772	1.095937
8KI3	F	0.951953	3.981461
8SPV	D	3.864624	1.046732
8SPV	E	3.494590	1.097453
8SPV	F	0.958824	3.966264
8SPW	D	3.865503	1.046960
8SPW	E	3.493108	1.096300
8SPW	F	0.953678	3.979060
8SPX	D	3.866266	1.047398
8SPX	E	3.330194	5.177294
8SPX	F	3.936902	0.000000
