# Supplementary material for: A minimal chemo-mechanical Markov model for rotary catalysis of F1-ATPase
Source: Nat Commun. 2026 Jun 15;17:5310. doi: 10.1038/s41467-026-73844-0 (PMC13272679; doi:10.1038/s41467-026-73844-0)
Supplement: Supplementary file 4 — Source Data [file 41467_2026_73844_MOESM4_ESM.zip › SourceData/SupplementaryFigures/S-Fig10/state-populations_S-Fig10b.csv]

[ATP]	80-hcc	80-occ	120-ohc	120-ooc
1.000e-09	0.001738	0.000740	0.468664	0.199467
3.162e-09	0.002592	0.001103	0.474870	0.202061
1.000e-08	0.005527	0.002351	0.486392	0.206797
3.162e-08	0.015439	0.006559	0.495774	0.210220
1.000e-07	0.046009	0.019481	0.485117	0.203924
3.162e-07	0.126686	0.053119	0.432749	0.177049
1.000e-06	0.284229	0.115643	0.323867	0.122180
3.162e-06	0.475252	0.177005	0.195741	0.059275
1.000e-05	0.630915	0.187087	0.106319	0.019827
3.162e-05	0.753557	0.143004	0.056665	0.004680
1.000e-04	0.842311	0.089829	0.030659	0.000841
3.162e-04	0.888005	0.059438	0.019363	0.000165
1.000e-03	0.905788	0.047386	0.015261	0.000058
3.162e-03	0.911867	0.043278	0.013877	0.000028
1.000e-02	0.913854	0.041953	0.013417	0.000013
3.162e-02	0.914493	0.041533	0.013267	0.000006
1.000e-01	0.914696	0.041400	0.013218	0.000003
