# Supplementary material for: A minimal chemo-mechanical Markov model for rotary catalysis of F1-ATPase
Source: Nat Commun. 2026 Jun 15;17:5310. doi: 10.1038/s41467-026-73844-0 (PMC13272679; doi:10.1038/s41467-026-73844-0)
Supplement: Supplementary file 4 — Source Data [file 41467_2026_73844_MOESM4_ESM.zip › SourceData/SupplementaryFigures/S-Fig10/state-populations_S-Fig10a.csv]

[ATP]	80-hcc	80-occ	120-occ
1.000e-09	0.001072	0.090786	0.907954
3.162e-09	0.001185	0.090773	0.907866
1.000e-08	0.001552	0.090795	0.907498
3.162e-08	0.002743	0.091045	0.906079
1.000e-07	0.006514	0.092015	0.901350
3.162e-07	0.018057	0.094625	0.887195
1.000e-06	0.051452	0.098930	0.849482
3.162e-06	0.138555	0.098279	0.763010
1.000e-05	0.322776	0.080142	0.596911
3.162e-05	0.577284	0.048429	0.374110
1.000e-04	0.774580	0.024152	0.201088
3.162e-04	0.869121	0.013104	0.117595
1.000e-03	0.904073	0.009149	0.086598
3.162e-03	0.915721	0.007848	0.076250
1.000e-02	0.919465	0.007431	0.072924
3.162e-02	0.920650	0.007297	0.071874
1.000e-01	0.921016	0.007251	0.071553
