# Supplementary material for: A minimal chemo-mechanical Markov model for rotary catalysis of F1-ATPase
Source: Nat Commun. 2026 Jun 15;17:5310. doi: 10.1038/s41467-026-73844-0 (PMC13272679; doi:10.1038/s41467-026-73844-0)
Supplement: Supplementary file 4 — Source Data [file 41467_2026_73844_MOESM4_ESM.zip › SourceData/MainFigures/Fig2/Fig2e/angle-distribution_bottom-right.csv]

#Set	Probability (360 degree)	Probability (80 degree)	Probability (120 degree)	Probability (200 degree)	Probability (240 degree)	Probability (320 degree)
1	0.063150	0.028923	0.004864	0.493360	0.058415	0.351288
2	0.071766	0.022037	0.003635	0.421998	0.068546	0.412017
3	0.071983	0.029531	0.004920	0.418786	0.067859	0.406920
4	0.065360	0.032141	0.005586	0.487403	0.060447	0.349063
5	0.070262	0.025860	0.004358	0.445686	0.065337	0.388497
6	0.074955	0.023649	0.004338	0.445135	0.070444	0.381480
7	0.073919	0.025377	0.004068	0.388622	0.070462	0.437551
8	0.066373	0.023126	0.003563	0.433210	0.062630	0.411098
9	0.059152	0.027599	0.004017	0.455115	0.056950	0.397165
10	0.068641	0.024147	0.004276	0.477407	0.063597	0.361932
11	0.078046	0.027354	0.005497	0.474334	0.071572	0.343196
12	0.071351	0.028993	0.005022	0.443759	0.066618	0.384257
13	0.070291	0.021261	0.003117	0.360710	0.069350	0.475271
14	0.072313	0.022043	0.003761	0.429017	0.068609	0.404256
15	0.078579	0.014940	0.002330	0.328113	0.077376	0.498661
16	0.071944	0.029363	0.005075	0.432292	0.068189	0.393136
17	0.068808	0.024018	0.003990	0.443235	0.064996	0.394953
18	0.064198	0.026261	0.004423	0.479470	0.060590	0.365058
19	0.074720	0.024996	0.004822	0.464115	0.069767	0.361579
20	0.071566	0.025164	0.004771	0.476840	0.067214	0.354446
21	0.078272	0.024624	0.004437	0.412435	0.073626	0.406607
22	0.061517	0.028717	0.005093	0.534325	0.055187	0.315161
23	0.067015	0.023794	0.003755	0.426707	0.064620	0.414109
24	0.069214	0.026652	0.004167	0.409374	0.065791	0.424803
25	0.073095	0.022656	0.003797	0.401940	0.070978	0.427535
26	0.068664	0.028551	0.004751	0.437734	0.065349	0.394952
27	0.075372	0.025370	0.004680	0.453882	0.069435	0.371261
28	0.067550	0.024702	0.004180	0.460293	0.063357	0.379918
29	0.069597	0.026997	0.004686	0.459163	0.064687	0.374868
30	0.064601	0.026262	0.004118	0.446874	0.061250	0.396894
31	0.065936	0.027697	0.004549	0.459817	0.061730	0.380270
32	0.075178	0.022032	0.004137	0.447626	0.071218	0.379809
33	0.069189	0.028688	0.005334	0.488403	0.063639	0.344747
34	0.072874	0.021530	0.003430	0.375415	0.072103	0.454648
35	0.063216	0.019820	0.002974	0.433777	0.062219	0.417994
36	0.073520	0.023879	0.004830	0.497533	0.068084	0.332154
37	0.068251	0.030505	0.005563	0.483988	0.062977	0.348716
38	0.084748	0.013638	0.002363	0.338686	0.082778	0.477786
39	0.074242	0.022103	0.003263	0.326480	0.073625	0.500288
40	0.073001	0.019851	0.003014	0.352430	0.072528	0.479177
41	0.069137	0.023617	0.003987	0.466391	0.063253	0.373614
42	0.069372	0.028075	0.005273	0.486800	0.064529	0.345952
43	0.078286	0.018963	0.003176	0.382343	0.074223	0.443010
44	0.062025	0.031911	0.005604	0.513544	0.056955	0.329960
45	0.069370	0.028489	0.004836	0.441711	0.065510	0.390083
46	0.076608	0.023681	0.004246	0.415090	0.072929	0.407446
47	0.062121	0.032606	0.005483	0.507854	0.055975	0.335962
48	0.073539	0.024986	0.004498	0.440906	0.069278	0.386793
49	0.076416	0.027839	0.005501	0.456687	0.071830	0.361727
50	0.079413	0.021304	0.003892	0.406053	0.075851	0.413487
51	0.068497	0.026235	0.004550	0.468778	0.063383	0.368557
52	0.071598	0.024413	0.003901	0.394185	0.069079	0.436825
53	0.070963	0.023603	0.004841	0.504452	0.066767	0.329374
54	0.066756	0.029113	0.005214	0.491183	0.061330	0.346404
55	0.081438	0.009597	0.001691	0.371913	0.079538	0.455823
56	0.073265	0.020127	0.002963	0.347557	0.072524	0.483564
57	0.081953	0.016834	0.003006	0.366273	0.080079	0.451854
58	0.071146	0.021381	0.003793	0.443930	0.068500	0.391250
59	0.071469	0.024641	0.004233	0.429163	0.068422	0.402071
60	0.065815	0.025679	0.004075	0.433196	0.063907	0.407328
61	0.071942	0.025106	0.004462	0.447925	0.067565	0.382999
62	0.078809	0.021245	0.003725	0.382604	0.077802	0.435814
63	0.075931	0.026220	0.005117	0.464463	0.070370	0.357899
64	0.075154	0.023032	0.003830	0.393395	0.071552	0.433038
65	0.067743	0.026755	0.004848	0.486929	0.062861	0.350864
66	0.073716	0.027497	0.004962	0.435969	0.069979	0.387876
67	0.107855	0.001516	0.000233	0.086275	0.106599	0.697523
68	0.076694	0.021311	0.003621	0.381447	0.074733	0.442193
69	0.064540	0.029705	0.005738	0.531472	0.058808	0.309737
70	0.078183	0.025791	0.004848	0.417906	0.074880	0.398393
71	0.076160	0.022035	0.004176	0.436355	0.073095	0.388179
72	0.074148	0.019226	0.002877	0.335726	0.073809	0.494213
73	0.070297	0.022725	0.003569	0.391690	0.069501	0.442219
74	0.074333	0.018880	0.002938	0.359488	0.073566	0.470794
75	0.066768	0.024483	0.004704	0.519113	0.061181	0.323751
76	0.069417	0.023455	0.004128	0.467127	0.064846	0.371028
77	0.072895	0.019095	0.003062	0.384571	0.071561	0.448816
78	0.075218	0.024674	0.004411	0.416326	0.072296	0.407074
79	0.066740	0.027419	0.004670	0.458473	0.063583	0.379115
80	0.066069	0.026578	0.004455	0.468116	0.061564	0.373218
81	0.064641	0.021641	0.003629	0.476684	0.061171	0.372234
82	0.075579	0.022918	0.004403	0.462164	0.070030	0.364906
83	0.075868	0.023693	0.004132	0.402474	0.072908	0.420925
84	0.075550	0.020208	0.003150	0.356798	0.075140	0.469154
85	0.078651	0.016819	0.002644	0.336005	0.076907	0.488974
86	0.065028	0.025582	0.004124	0.475819	0.059592	0.369855
87	0.076193	0.024274	0.004511	0.423664	0.073247	0.398111
88	0.069570	0.025126	0.003933	0.388206	0.069370	0.443794
89	0.072680	0.021605	0.003429	0.380571	0.071172	0.450543
90	0.062471	0.025709	0.003936	0.457824	0.058842	0.391218
91	0.074730	0.021087	0.003795	0.433756	0.070548	0.396084
92	0.074961	0.023562	0.004018	0.399037	0.072084	0.426338
93	0.068153	0.020641	0.003130	0.396176	0.067792	0.444109
94	0.080667	0.021711	0.003936	0.378224	0.078729	0.436732
95	0.074765	0.022040	0.003299	0.328999	0.074331	0.496566
96	0.084820	0.022201	0.004242	0.380856	0.081728	0.426153
97	0.074830	0.022591	0.003612	0.374117	0.074310	0.450540
98	0.072817	0.023378	0.004084	0.413955	0.071911	0.413855
99	0.079855	0.019800	0.003212	0.330310	0.079008	0.487815
100	0.073195	0.022934	0.003935	0.412207	0.070753	0.416977
101	0.081775	0.019735	0.003479	0.353129	0.080923	0.460960
102	0.066891	0.030284	0.005474	0.483105	0.062439	0.351807
103	0.080714	0.016232	0.002917	0.377934	0.079595	0.442607
104	0.066379	0.029765	0.005475	0.495853	0.061452	0.341076
105	0.069653	0.024311	0.004187	0.442984	0.066519	0.392346
106	0.068249	0.025886	0.005057	0.504825	0.063576	0.332407
107	0.065898	0.022803	0.003669	0.448670	0.062727	0.396233
108	0.079463	0.020749	0.004435	0.466798	0.075580	0.352976
109	0.083445	0.004906	0.000867	0.371146	0.083256	0.456380
110	0.071845	0.022119	0.003651	0.407185	0.071612	0.423588
111	0.072129	0.025742	0.004617	0.435387	0.069529	0.392596
112	0.050221	0.037235	0.007454	0.631657	0.043865	0.229568
113	0.058613	0.032852	0.005952	0.545873	0.053314	0.303396
114	0.073267	0.028125	0.005199	0.441678	0.072400	0.379331
115	0.072552	0.025978	0.004241	0.388164	0.072197	0.436868
116	0.053252	0.032015	0.005517	0.557502	0.050506	0.301208
117	0.065569	0.021058	0.003506	0.461730	0.063023	0.385115
118	0.129139	0.003494	0.000669	0.064332	0.128780	0.673586
119	0.070575	0.023953	0.003750	0.385180	0.070326	0.446216
120	0.076947	0.022969	0.003836	0.365805	0.076646	0.453796
121	0.076243	0.022198	0.003734	0.371998	0.075926	0.449901
122	0.083007	0.003066	0.000574	0.417908	0.082872	0.412572
123	0.073271	0.026351	0.004821	0.425750	0.072943	0.396864
124	0.071914	0.027642	0.005155	0.442680	0.071693	0.380916
125	0.121319	0.002173	0.000366	0.035453	0.121198	0.719491
126	0.130280	0.001067	0.000181	0.012984	0.127900	0.727588
127	0.119251	0.001005	0.000149	0.011852	0.116393	0.751352
128	0.120548	0.001113	0.000169	0.012006	0.118093	0.748070
129	0.105043	0.000953	0.000128	0.010482	0.104304	0.779091
130	0.127964	0.000898	0.000153	0.012682	0.125535	0.732767
131	0.098136	0.001543	0.000249	0.194960	0.097981	0.607131
132	0.127960	0.001045	0.000172	0.012706	0.125141	0.732975
133	0.112688	0.000961	0.000134	0.011209	0.110384	0.764624
134	0.129283	0.000980	0.000164	0.012821	0.126350	0.730401
135	0.126525	0.000919	0.000154	0.012551	0.124359	0.735491
136	0.118826	0.000977	0.000146	0.011838	0.116668	0.751545
137	0.107118	0.000313	0.000043	0.010769	0.106209	0.775547
138	0.112922	0.000184	0.000027	0.011322	0.111732	0.763814
139	0.109842	0.000370	0.000053	0.011889	0.109235	0.768611
140	0.116244	0.000963	0.000141	0.011565	0.114140	0.756947
141	0.109545	0.000763	0.000105	0.010865	0.107401	0.771322
142	0.112930	0.000968	0.000139	0.011222	0.111043	0.763698
143	0.110255	0.000865	0.000122	0.010966	0.108914	0.768877
144	0.106983	0.000861	0.000119	0.010695	0.106631	0.774711
145	0.111232	0.000930	0.000131	0.011060	0.109566	0.767082
146	0.116886	0.000989	0.000147	0.011622	0.114856	0.755499
147	0.117708	0.001030	0.000148	0.011802	0.115762	0.753549
148	0.114613	0.001005	0.000146	0.011413	0.112952	0.759871
149	0.104960	0.000992	0.000127	0.010446	0.103022	0.780452
150	0.120496	0.001061	0.000157	0.012208	0.119826	0.746254
151	0.114157	0.001049	0.000148	0.011363	0.111757	0.761526
152	0.110253	0.000778	0.000110	0.010959	0.108857	0.769043
153	0.109626	0.000962	0.000131	0.010921	0.107886	0.770474
154	0.108099	0.000938	0.000128	0.010755	0.106627	0.773454
155	0.114752	0.001021	0.000147	0.011458	0.113162	0.759461
156	0.103475	0.000179	0.000024	0.010545	0.102798	0.782979
157	0.104864	0.000891	0.000116	0.010438	0.103340	0.780351
158	0.113270	0.000096	0.000014	0.011235	0.112205	0.763180
159	0.099864	0.000885	0.000112	0.009972	0.099470	0.789698
160	0.115346	0.000949	0.000140	0.011466	0.113510	0.758589
161	0.104255	0.000551	0.000076	0.036953	0.103632	0.754532
162	0.113241	0.000158	0.000023	0.012190	0.112363	0.762024
163	0.121418	0.001009	0.000157	0.012081	0.119344	0.745991
164	0.113596	0.000952	0.000135	0.011331	0.111930	0.762056
165	0.118863	0.000999	0.000153	0.011821	0.117091	0.751072
166	0.110276	0.000806	0.000111	0.010934	0.107838	0.770035
167	0.107055	0.000721	0.000099	0.010756	0.106788	0.774581
168	0.110869	0.000964	0.000137	0.011035	0.109494	0.767501
169	0.117776	0.000970	0.000148	0.011707	0.116038	0.753361
170	0.127598	0.000895	0.000140	0.013904	0.136370	0.721093
171	0.102279	0.000893	0.000113	0.010161	0.100468	0.786084
172	0.118929	0.000975	0.000146	0.011826	0.116674	0.751451
173	0.126645	0.001008	0.000165	0.012588	0.124134	0.735460
174	0.105634	0.000884	0.000120	0.010793	0.105360	0.777209
175	0.113038	0.000795	0.000116	0.011236	0.111643	0.763172
176	0.113175	0.000965	0.000143	0.011294	0.112642	0.761781
177	0.103843	0.000750	0.000099	0.010353	0.103214	0.781740
178	0.107093	0.000876	0.000119	0.010658	0.105904	0.775350
179	0.111456	0.000926	0.000129	0.011090	0.109570	0.766830
180	0.105662	0.000896	0.000122	0.010561	0.105556	0.777203
181	0.118374	0.001033	0.000155	0.011814	0.116744	0.751879
182	0.109300	0.000890	0.000124	0.010859	0.107598	0.771229
183	0.116354	0.000956	0.000143	0.011565	0.114591	0.756391
184	0.104358	0.000317	0.000042	0.010440	0.103847	0.780996
185	0.117658	0.000951	0.000144	0.011688	0.115701	0.753858
186	0.113975	0.000917	0.000133	0.011324	0.112061	0.761590
187	0.107443	0.001019	0.000138	0.010692	0.105923	0.774785
188	0.110194	0.000156	0.000022	0.010969	0.109328	0.769331
189	0.113262	0.000950	0.000134	0.011252	0.110857	0.763545
190	0.111602	0.000984	0.000140	0.011103	0.110104	0.766067
191	0.120969	0.000957	0.000150	0.012014	0.118868	0.747042
192	0.125574	0.001027	0.000159	0.012639	0.123917	0.736684
193	0.114203	0.000938	0.000138	0.011363	0.112837	0.760522
194	0.117268	0.000940	0.000140	0.011658	0.115231	0.754764
195	0.106237	0.000890	0.000122	0.010622	0.106179	0.775950
196	0.109289	0.000886	0.000121	0.010872	0.107658	0.771174
197	0.111444	0.000947	0.000135	0.011084	0.109990	0.766401
198	0.107304	0.000859	0.000118	0.010704	0.106754	0.774261
199	0.113712	0.001021	0.000149	0.011328	0.112525	0.761266
200	0.109147	0.000881	0.000125	0.010898	0.108782	0.770168
201	0.101324	0.000119	0.000015	0.010281	0.100820	0.787442
202	0.121120	0.000946	0.000146	0.012012	0.118382	0.747393
203	0.104503	0.000897	0.000120	0.010449	0.104442	0.779588
204	0.128052	0.000922	0.000160	0.012729	0.126568	0.731570
205	0.098990	0.000674	0.000084	0.010255	0.098824	0.791173
206	0.118316	0.000954	0.000145	0.011768	0.116613	0.752204
207	0.103461	0.000896	0.000118	0.010344	0.103271	0.781911
208	0.118111	0.000936	0.000140	0.011808	0.116836	0.752169
209	0.113982	0.000947	0.000140	0.011344	0.112710	0.760876
210	0.126895	0.000082	0.000014	0.012557	0.125442	0.735011
211	0.117379	0.000994	0.000149	0.011671	0.115420	0.754387
212	0.109635	0.000944	0.000132	0.010918	0.108524	0.769845
213	0.104922	0.000910	0.000120	0.010440	0.103576	0.780032
214	0.111314	0.000847	0.000123	0.011104	0.110721	0.765890
215	0.121844	0.000154	0.000025	0.012247	0.120812	0.744918
216	0.111006	0.000966	0.000133	0.011075	0.109328	0.767493
217	0.121409	0.001011	0.000156	0.012144	0.119811	0.745469
218	0.101805	0.000836	0.000108	0.010179	0.101759	0.785314
219	0.105739	0.000212	0.000029	0.010814	0.105391	0.777814
220	0.111167	0.000983	0.000140	0.011063	0.109870	0.766776
221	0.112041	0.000992	0.000140	0.011149	0.110229	0.765448
222	0.100155	0.000916	0.000116	0.010018	0.100099	0.788697
223	0.103337	0.000914	0.000120	0.010315	0.102844	0.782469
224	0.112500	0.000958	0.000134	0.011230	0.110818	0.764360
225	0.111221	0.000945	0.000137	0.011110	0.110863	0.765723
226	0.111407	0.000978	0.000137	0.011098	0.109743	0.766638
227	0.118974	0.000979	0.000149	0.011855	0.117312	0.750730
228	0.111768	0.000940	0.000137	0.011167	0.111455	0.764532
229	0.103295	0.000878	0.000116	0.010329	0.103275	0.782107
230	0.110769	0.000865	0.000125	0.011055	0.110255	0.766930
231	0.106393	0.000947	0.000126	0.010591	0.105038	0.776903
232	0.102474	0.000900	0.000117	0.010213	0.101626	0.784669
233	0.114684	0.000974	0.000142	0.011437	0.113413	0.759349
234	0.117704	0.001019	0.000153	0.011715	0.115840	0.753569
235	0.100873	0.000285	0.000036	0.010071	0.100502	0.788233
236	0.117977	0.001000	0.000146	0.011901	0.117066	0.751911
237	0.105461	0.000929	0.000126	0.010529	0.104991	0.777965
238	0.113039	0.000942	0.000135	0.011241	0.111215	0.763428
239	0.099494	0.000846	0.000106	0.009947	0.099441	0.790165
240	0.114042	0.000949	0.000133	0.011505	0.113345	0.760026
241	0.107104	0.000927	0.000128	0.010710	0.107045	0.774085
242	0.100597	0.000866	0.000109	0.010014	0.099485	0.788929
243	0.091109	0.000409	0.000046	0.009107	0.090881	0.808448
244	0.114388	0.000984	0.000145	0.011384	0.113070	0.760029
245	0.110578	0.001019	0.000141	0.011036	0.109133	0.768094
246	0.114089	0.001006	0.000142	0.011423	0.112562	0.760778
247	0.114516	0.000791	0.000118	0.011382	0.113099	0.760094
248	0.109704	0.000923	0.000127	0.010913	0.108016	0.770316
249	0.104828	0.000943	0.000127	0.010474	0.104617	0.779011
250	0.115352	0.000868	0.000130	0.011471	0.114014	0.758165
251	0.097514	0.000804	0.000099	0.009748	0.097429	0.794407
252	0.114109	0.000922	0.000133	0.011364	0.112529	0.760942
253	0.109999	0.000920	0.000129	0.010950	0.108702	0.769301
254	0.124857	0.000968	0.000156	0.012445	0.123014	0.738559
255	0.104885	0.000864	0.000116	0.010486	0.104752	0.778897
256	0.113351	0.000913	0.000130	0.011259	0.111235	0.763112
257	0.105922	0.000952	0.000122	0.010613	0.104741	0.777651
258	0.112224	0.000952	0.000134	0.011195	0.110725	0.764770
259	0.108866	0.000888	0.000125	0.010874	0.108440	0.770808
260	0.098712	0.000885	0.000110	0.009869	0.098644	0.791780
261	0.123572	0.000977	0.000158	0.012285	0.121692	0.741316
262	0.095899	0.000878	0.000105	0.009602	0.095146	0.798369
263	0.109810	0.000915	0.000127	0.010932	0.108330	0.769886
264	0.110302	0.000287	0.000041	0.011762	0.109536	0.768072
265	0.105699	0.000811	0.000110	0.010571	0.105302	0.777508
266	0.115046	0.000946	0.000137	0.011497	0.113821	0.758554
267	0.118580	0.000946	0.000143	0.011777	0.116367	0.752187
268	0.109685	0.000844	0.000118	0.010899	0.108116	0.770338
269	0.099370	0.001111	0.000141	0.015184	0.099315	0.784879
270	0.125461	0.000994	0.000160	0.012617	0.124654	0.736114
271	0.106929	0.000858	0.000118	0.010683	0.106719	0.774693
272	0.111048	0.000920	0.000129	0.011055	0.109583	0.767264
273	0.112831	0.000946	0.000132	0.011277	0.111149	0.763665
274	0.105943	0.000833	0.000113	0.010554	0.105065	0.777493
275	0.113264	0.001003	0.000139	0.011397	0.112189	0.762008
276	0.111179	0.000215	0.000031	0.011396	0.110377	0.766803
277	0.109056	0.000947	0.000126	0.010966	0.108163	0.770743
278	0.112867	0.000289	0.000042	0.011815	0.111789	0.763199
279	0.104973	0.000808	0.000109	0.010487	0.104712	0.778911
280	0.123778	0.000934	0.000146	0.012587	0.124248	0.738309
281	0.109519	0.000190	0.000027	0.011315	0.108872	0.770077
282	0.102787	0.000881	0.000115	0.010241	0.101895	0.784082
283	0.113941	0.000973	0.000142	0.011355	0.112743	0.760847
284	0.103235	0.000944	0.000125	0.010324	0.103212	0.782160
285	0.125768	0.000987	0.000160	0.012518	0.123619	0.736948
286	0.113259	0.000961	0.000139	0.011265	0.111613	0.762763
287	0.106805	0.000934	0.000129	0.010680	0.106777	0.774675
288	0.104930	0.000859	0.000116	0.010490	0.104863	0.778743
289	0.111301	0.000806	0.000115	0.011060	0.109797	0.766921
290	0.100914	0.000897	0.000115	0.010090	0.100888	0.787095
291	0.114371	0.000944	0.000139	0.011404	0.113381	0.759761
292	0.102544	0.001056	0.000138	0.012186	0.102357	0.781719
293	0.118996	0.000976	0.000149	0.011879	0.117760	0.750240
294	0.099382	0.000800	0.000101	0.009936	0.099306	0.790476
295	0.102665	0.000880	0.000115	0.010265	0.102627	0.783447
296	0.108607	0.000906	0.000122	0.010812	0.106774	0.772779
297	0.096051	0.001136	0.000137	0.013177	0.095912	0.793586
298	0.095592	0.001426	0.000173	0.018700	0.095443	0.788666
299	0.104450	0.000890	0.000118	0.010403	0.103466	0.780674
300	0.111802	0.000985	0.000136	0.011162	0.109993	0.765922
301	0.104634	0.000862	0.000114	0.010429	0.103856	0.780105
302	0.110463	0.000909	0.000126	0.010978	0.108634	0.768890
303	0.110130	0.000921	0.000132	0.011000	0.109802	0.768015
304	0.100724	0.000899	0.000115	0.010065	0.100522	0.787676
305	0.105148	0.000834	0.000113	0.010513	0.105099	0.778292
306	0.110148	0.001005	0.000138	0.010987	0.108736	0.768985
307	0.106827	0.000878	0.000117	0.010621	0.105151	0.776406
308	0.090889	0.000922	0.000104	0.009088	0.090830	0.808168
309	0.110226	0.000944	0.000132	0.010977	0.108890	0.768832
310	0.101006	0.000165	0.000021	0.010479	0.100325	0.788005
311	0.100865	0.000914	0.000117	0.010085	0.100766	0.787253
312	0.118364	0.001007	0.000150	0.011902	0.117695	0.750881
313	0.110200	0.000298	0.000043	0.014794	0.109801	0.764864
314	0.122488	0.000945	0.000152	0.012189	0.120951	0.743275
315	0.124368	0.000974	0.000159	0.012358	0.122425	0.739716
316	0.101207	0.000485	0.000062	0.010101	0.100559	0.787586
317	0.098252	0.000833	0.000103	0.009824	0.098200	0.792788
318	0.099371	0.000855	0.000107	0.009930	0.099222	0.790515
319	0.120471	0.000988	0.000149	0.012130	0.119662	0.746600
320	0.099833	0.000888	0.000112	0.010034	0.099630	0.789503
321	0.106842	0.000215	0.000029	0.013193	0.105719	0.774002
322	0.105797	0.000896	0.000119	0.010539	0.104558	0.778091
323	0.117070	0.000927	0.000136	0.011700	0.115500	0.754667
324	0.112569	0.000951	0.000133	0.011253	0.111188	0.763906
325	0.106522	0.000798	0.000109	0.010645	0.106050	0.775876
326	0.112007	0.001009	0.000141	0.011195	0.110757	0.764890
327	0.111471	0.000866	0.000122	0.011082	0.109837	0.766620
328	0.101020	0.000950	0.000119	0.010063	0.099848	0.788000
329	0.117877	0.000968	0.000146	0.011745	0.116189	0.753075
330	0.130311	0.000866	0.000141	0.014397	0.141757	0.712529
331	0.117795	0.000915	0.000140	0.011711	0.116273	0.753166
332	0.101084	0.000835	0.000107	0.010108	0.101067	0.786798
333	0.107545	0.000857	0.000119	0.010772	0.107316	0.773390
334	0.098530	0.000849	0.000105	0.009848	0.098232	0.792437
335	0.098882	0.000519	0.000064	0.010057	0.098320	0.792157
336	0.110477	0.000938	0.000135	0.011041	0.110261	0.767147
337	0.111656	0.000956	0.000135	0.011107	0.110011	0.766134
338	0.112341	0.000095	0.000013	0.011300	0.112888	0.763363
339	0.114432	0.000993	0.000144	0.011420	0.113138	0.759873
340	0.097037	0.000938	0.000110	0.009667	0.095610	0.796638
341	0.110006	0.000905	0.000126	0.010955	0.108782	0.769226
342	0.113223	0.001018	0.000144	0.011267	0.111040	0.763309
343	0.104683	0.000151	0.000020	0.011746	0.104259	0.779141
344	0.102694	0.000926	0.000119	0.010230	0.101591	0.784440
345	0.099028	0.000860	0.000107	0.009894	0.098812	0.791298
346	0.099372	0.000907	0.000114	0.009935	0.099308	0.790365
347	0.088840	0.000839	0.000091	0.008862	0.088277	0.813091
348	0.119372	0.000897	0.000138	0.011862	0.117472	0.750259
349	0.100723	0.000784	0.000100	0.010061	0.100463	0.787870
350	0.105306	0.000859	0.000116	0.010525	0.104988	0.778206
351	0.113043	0.000870	0.000128	0.011251	0.111921	0.762788
352	0.112524	0.000863	0.000127	0.011249	0.112442	0.762795
353	0.109193	0.000808	0.000114	0.010877	0.108319	0.770691
354	0.102992	0.000910	0.000119	0.010698	0.102629	0.782651
355	0.101052	0.000863	0.000111	0.010099	0.100827	0.787049
356	0.095121	0.000355	0.000042	0.010096	0.094928	0.799458
357	0.100750	0.000875	0.000112	0.010075	0.100727	0.787461
358	0.112504	0.001025	0.000145	0.011256	0.111483	0.763586
359	0.113457	0.000252	0.000037	0.011466	0.112636	0.762152
360	0.114418	0.000903	0.000130	0.011432	0.113116	0.760000
361	0.103502	0.000855	0.000111	0.010312	0.102471	0.782749
362	0.107625	0.000926	0.000122	0.010816	0.106800	0.773711
363	0.098656	0.000849	0.000105	0.009850	0.098301	0.792238
364	0.107029	0.000916	0.000121	0.010690	0.105688	0.775557
365	0.109441	0.000989	0.000135	0.010909	0.107931	0.770594
366	0.111699	0.000927	0.000129	0.011164	0.110410	0.765671
367	0.114149	0.000911	0.000129	0.011466	0.113136	0.760209
368	0.105131	0.000764	0.000103	0.010514	0.104597	0.778891
369	0.103241	0.000903	0.000119	0.010322	0.103184	0.782231
370	0.103144	0.000925	0.000119	0.010282	0.102147	0.783383
371	0.112648	0.000958	0.000132	0.011423	0.112607	0.762232
372	0.111114	0.000938	0.000128	0.011152	0.110101	0.766566
373	0.103796	0.000916	0.000117	0.010354	0.102607	0.782211
374	0.108355	0.000255	0.000036	0.011313	0.107535	0.772505
375	0.108983	0.000895	0.000126	0.010897	0.108736	0.770363
376	0.105760	0.000937	0.000127	0.010630	0.105571	0.776976
377	0.118740	0.000911	0.000137	0.011921	0.117936	0.750355
378	0.109143	0.000965	0.000132	0.010859	0.107382	0.771520
379	0.099799	0.000853	0.000108	0.009980	0.099745	0.789514
380	0.102111	0.000185	0.000024	0.010384	0.101442	0.785854
381	0.115335	0.000974	0.000141	0.011517	0.113701	0.758332
382	0.113377	0.000984	0.000141	0.011330	0.112275	0.761894
383	0.101917	0.000861	0.000112	0.010189	0.101842	0.785079
384	0.109642	0.000919	0.000128	0.010915	0.108301	0.770095
385	0.114946	0.000976	0.000142	0.011475	0.113666	0.758795
386	0.108312	0.000699	0.000097	0.010782	0.107348	0.772762
387	0.109627	0.000933	0.000128	0.010916	0.108102	0.770294
388	0.099609	0.000524	0.000066	0.009999	0.099313	0.790489
389	0.106706	0.000896	0.000120	0.010618	0.105225	0.776436
390	0.098770	0.000870	0.000108	0.009860	0.098369	0.792023
391	0.101317	0.000901	0.000113	0.010076	0.099822	0.787771
392	0.119411	0.000994	0.000153	0.011900	0.117847	0.749695
393	0.116216	0.000900	0.000134	0.011582	0.114778	0.756391
394	0.115253	0.000944	0.000139	0.011468	0.113560	0.758637
395	0.102782	0.000862	0.000113	0.010269	0.102571	0.783403
396	0.112143	0.000732	0.000107	0.011175	0.111412	0.764431
397	0.107160	0.000879	0.000121	0.010690	0.106548	0.774603
398	0.095353	0.000256	0.000030	0.009693	0.095146	0.799521
399	0.104482	0.000980	0.000126	0.010423	0.102962	0.781028
400	0.100846	0.000940	0.000117	0.010042	0.099605	0.788451
401	0.095281	0.000642	0.000076	0.009724	0.094712	0.799564
402	0.099047	0.000618	0.000077	0.009894	0.098835	0.791530
403	0.091686	0.000616	0.000069	0.009143	0.091126	0.807360
404	0.096350	0.000613	0.000073	0.009615	0.095798	0.797551
405	0.097577	0.000612	0.000074	0.009786	0.097545	0.794406
406	0.095794	0.000613	0.000073	0.009556	0.095270	0.798693
407	0.094456	0.000588	0.000068	0.009434	0.094127	0.801327
408	0.093678	0.000651	0.000076	0.009345	0.093198	0.803051
409	0.098561	0.000638	0.000079	0.009851	0.098394	0.792478
410	0.094986	0.000636	0.000075	0.009479	0.094588	0.800237
411	0.092243	0.000598	0.000068	0.009203	0.091805	0.806083
412	0.091821	0.000612	0.000070	0.009656	0.091706	0.806135
413	0.098037	0.000616	0.000076	0.009788	0.097726	0.793758
414	0.091477	0.000607	0.000068	0.009127	0.091053	0.807667
415	0.098641	0.000672	0.000083	0.009850	0.098316	0.792437
416	0.095088	0.000640	0.000076	0.009485	0.094606	0.800104
417	0.093649	0.000618	0.000072	0.009358	0.093456	0.802847
418	0.093500	0.000615	0.000071	0.009331	0.093117	0.803366
419	0.097593	0.000623	0.000076	0.009740	0.097219	0.794749
420	0.097827	0.000625	0.000077	0.009780	0.097764	0.793927
421	0.096881	0.000340	0.000041	0.010500	0.096866	0.795372
422	0.092781	0.000620	0.000071	0.009255	0.092300	0.804972
423	0.094677	0.000615	0.000072	0.009511	0.094175	0.800949
424	0.091515	0.000615	0.000069	0.009128	0.091025	0.807648
425	0.096102	0.000586	0.000071	0.009631	0.096039	0.797571
426	0.093390	0.000623	0.000072	0.009317	0.092930	0.803668
427	0.095453	0.000601	0.000072	0.009542	0.095348	0.798984
428	0.099918	0.000632	0.000080	0.009978	0.099656	0.789736
429	0.094831	0.000596	0.000070	0.009466	0.094469	0.800568
430	0.094748	0.000590	0.000070	0.009475	0.094737	0.800381
431	0.097968	0.000569	0.000069	0.009796	0.097841	0.793757
432	0.096459	0.000614	0.000074	0.009631	0.096131	0.797092
433	0.093871	0.000602	0.000070	0.009369	0.093503	0.802586
434	0.096719	0.000612	0.000074	0.009667	0.096530	0.796399
435	0.094859	0.000636	0.000075	0.009464	0.094387	0.800580
436	0.097789	0.000631	0.000077	0.009762	0.097427	0.794314
437	0.092867	0.000575	0.000066	0.009280	0.092720	0.804492
438	0.095963	0.000604	0.000072	0.009719	0.095938	0.797705
439	0.093339	0.000609	0.000070	0.009321	0.093088	0.803573
440	0.091850	0.000603	0.000068	0.009165	0.091382	0.806932
441	0.093121	0.000635	0.000073	0.009292	0.092645	0.804235
442	0.093268	0.000624	0.000072	0.009306	0.092826	0.803905
443	0.096178	0.000652	0.000078	0.009603	0.095893	0.797596
444	0.095938	0.000614	0.000074	0.009572	0.095522	0.798280
445	0.093145	0.000624	0.000072	0.010821	0.093092	0.802245
446	0.092605	0.000584	0.000067	0.009245	0.092288	0.805210
447	0.097692	0.000643	0.000079	0.009763	0.097551	0.794273
448	0.097757	0.000605	0.000074	0.009854	0.097669	0.794041
449	0.091079	0.000587	0.000066	0.009082	0.090543	0.808643
450	0.090271	0.000599	0.000066	0.009010	0.089841	0.810213
451	0.095106	0.000619	0.000073	0.009495	0.094769	0.799939
452	0.098715	0.000662	0.000082	0.009862	0.098482	0.792197
453	0.095992	0.000603	0.000072	0.009595	0.095805	0.797932
454	0.098641	0.000643	0.000080	0.009846	0.098273	0.792517
455	0.096876	0.000597	0.000072	0.009682	0.096743	0.796030
456	0.092303	0.000625	0.000071	0.009209	0.091866	0.805926
457	0.092647	0.000621	0.000071	0.009240	0.092106	0.805315
458	0.094007	0.000615	0.000071	0.009431	0.093730	0.802146
459	0.096311	0.000603	0.000072	0.009623	0.096102	0.797289
460	0.094089	0.000633	0.000074	0.009395	0.093761	0.802049
461	0.089629	0.000587	0.000065	0.008961	0.089566	0.811192
462	0.095127	0.000612	0.000073	0.009503	0.094928	0.799758
463	0.090646	0.000632	0.000070	0.009043	0.090199	0.809410
464	0.093813	0.000604	0.000070	0.009375	0.093574	0.802563
465	0.096879	0.000622	0.000075	0.009670	0.096494	0.796260
466	0.093593	0.000623	0.000072	0.009346	0.093302	0.803063
467	0.095086	0.000655	0.000077	0.009489	0.094661	0.800031
468	0.094307	0.000607	0.000071	0.009433	0.094313	0.801268
469	0.091360	0.000605	0.000068	0.009117	0.090938	0.807913
470	0.094492	0.000618	0.000073	0.009437	0.094245	0.801135
471	0.095011	0.000617	0.000073	0.009500	0.094949	0.799850
472	0.095070	0.000640	0.000076	0.009484	0.094622	0.800108
473	0.093687	0.000615	0.000071	0.009354	0.093390	0.802882
474	0.094622	0.000596	0.000070	0.009446	0.094300	0.800966
475	0.095986	0.000607	0.000073	0.009584	0.095676	0.798075
476	0.096263	0.000606	0.000073	0.009611	0.095963	0.797485
477	0.090597	0.000611	0.000068	0.009038	0.090147	0.809539
478	0.098844	0.000633	0.000079	0.009885	0.098772	0.791787
479	0.094901	0.000634	0.000075	0.009473	0.094535	0.800383
480	0.091513	0.000616	0.000069	0.009121	0.090864	0.807817
481	0.094946	0.000570	0.000067	0.009492	0.094864	0.800060
482	0.097736	0.000617	0.000075	0.009823	0.097659	0.794090
483	0.100945	0.000650	0.000083	0.010093	0.100899	0.787330
484	0.095592	0.000619	0.000074	0.009555	0.095461	0.798699
485	0.098716	0.000630	0.000078	0.009865	0.098564	0.792147
486	0.093607	0.000621	0.000072	0.009361	0.093606	0.802732
487	0.090875	0.000600	0.000067	0.009068	0.090455	0.808935
488	0.094563	0.000627	0.000074	0.009433	0.094104	0.801200
489	0.094689	0.000574	0.000067	0.009538	0.094687	0.800445
490	0.094115	0.000586	0.000069	0.009411	0.094080	0.801741
491	0.093409	0.000601	0.000069	0.009367	0.093268	0.803285
492	0.090382	0.000609	0.000068	0.009053	0.089921	0.809967
493	0.091355	0.000635	0.000071	0.009111	0.090828	0.808000
494	0.096843	0.000655	0.000079	0.009671	0.096554	0.796197
495	0.092274	0.000602	0.000069	0.009240	0.092206	0.805609
496	0.091776	0.000629	0.000071	0.009158	0.091371	0.806995
497	0.091104	0.000602	0.000068	0.009099	0.090882	0.808245
498	0.096076	0.000631	0.000076	0.009602	0.095964	0.797651
499	0.092834	0.000609	0.000070	0.009261	0.092388	0.804838
500	0.094949	0.000602	0.000071	0.009489	0.094711	0.800176
501	0.090761	0.000582	0.000065	0.009067	0.090564	0.808961
502	0.095024	0.000613	0.000072	0.009481	0.094575	0.800234
503	0.096284	0.000654	0.000079	0.009604	0.095791	0.797588
504	0.093541	0.000593	0.000069	0.009349	0.093434	0.803013
505	0.092924	0.000606	0.000070	0.009269	0.092458	0.804672
506	0.095246	0.000591	0.000070	0.009525	0.095205	0.799363
507	0.095127	0.000637	0.000075	0.009496	0.094786	0.799878
508	0.091818	0.000620	0.000070	0.009172	0.091624	0.806696
509	0.090680	0.000620	0.000069	0.009052	0.090340	0.809239
510	0.088783	0.000585	0.000064	0.008868	0.088499	0.813202
511	0.091688	0.000587	0.000066	0.009164	0.091571	0.806925
512	0.093636	0.000579	0.000067	0.009360	0.093516	0.802842
513	0.097522	0.000605	0.000074	0.009737	0.097216	0.794845
514	0.093864	0.000624	0.000072	0.009375	0.093552	0.802513
515	0.092052	0.000556	0.000063	0.009206	0.092009	0.806113
516	0.094312	0.000595	0.000070	0.009430	0.094223	0.801370
517	0.094692	0.000623	0.000073	0.009446	0.094221	0.800943
518	0.093216	0.000573	0.000066	0.009330	0.093098	0.803718
519	0.091080	0.000474	0.000053	0.009209	0.090887	0.808297
520	0.099661	0.000634	0.000080	0.009963	0.099596	0.790067
521	0.095345	0.000638	0.000076	0.009520	0.095053	0.799368
522	0.094425	0.000648	0.000075	0.009424	0.093923	0.801504
523	0.087888	0.000596	0.000064	0.008771	0.087507	0.815175
524	0.097948	0.000684	0.000084	0.009781	0.097580	0.793924
525	0.093387	0.000598	0.000069	0.009321	0.093030	0.803596
526	0.091284	0.000568	0.000064	0.009138	0.091336	0.807610
527	0.091619	0.000585	0.000066	0.009144	0.091260	0.807326
528	0.091625	0.000602	0.000067	0.009273	0.091337	0.807096
529	0.090829	0.000604	0.000068	0.009071	0.090566	0.808863
530	0.094603	0.000625	0.000073	0.009436	0.094069	0.801194
531	0.092202	0.000611	0.000069	0.009200	0.091774	0.806143
532	0.095888	0.000646	0.000077	0.009585	0.095795	0.798008
533	0.095829	0.000615	0.000074	0.009570	0.095581	0.798331
534	0.093421	0.000590	0.000068	0.009342	0.093381	0.803198
535	0.096759	0.000562	0.000068	0.010924	0.096740	0.794947
536	0.095941	0.000567	0.000068	0.009615	0.095859	0.797950
537	0.094388	0.000607	0.000071	0.009432	0.094234	0.801268
538	0.088237	0.000568	0.000061	0.008820	0.088093	0.814220
539	0.091984	0.000560	0.000064	0.009200	0.091941	0.806252
540	0.095666	0.000653	0.000078	0.009547	0.095224	0.798832
541	0.091253	0.000577	0.000065	0.009125	0.091241	0.807740
542	0.092051	0.000613	0.000069	0.009189	0.091699	0.806378
543	0.094673	0.000620	0.000073	0.009457	0.094455	0.800722
544	0.091732	0.000607	0.000069	0.009151	0.091292	0.807149
545	0.093356	0.000628	0.000072	0.009325	0.093055	0.803564
546	0.092056	0.000629	0.000071	0.009192	0.091755	0.806297
547	0.094107	0.000581	0.000068	0.009404	0.093980	0.801861
548	0.089784	0.000575	0.000064	0.008978	0.089736	0.810864
549	0.097823	0.000604	0.000074	0.009789	0.097864	0.793846
550	0.091695	0.000466	0.000053	0.009727	0.091681	0.806378
551	0.090068	0.000570	0.000063	0.009012	0.090081	0.810205
552	0.090297	0.000564	0.000063	0.009033	0.090291	0.809752
553	0.093724	0.000591	0.000069	0.009369	0.093601	0.802647
554	0.095245	0.000644	0.000077	0.009510	0.094960	0.799564
555	0.092622	0.000633	0.000072	0.009258	0.092420	0.804995
556	0.093626	0.000601	0.000070	0.009346	0.093294	0.803063
557	0.094411	0.000650	0.000075	0.009424	0.093884	0.801555
558	0.090420	0.000614	0.000069	0.009040	0.090378	0.809480
559	0.095829	0.000596	0.000071	0.009589	0.095716	0.798199
560	0.093688	0.000619	0.000072	0.009368	0.093658	0.802595
561	0.093070	0.000559	0.000064	0.009319	0.093164	0.803824
562	0.093988	0.000593	0.000068	0.009487	0.093961	0.801902
563	0.090798	0.000595	0.000067	0.009076	0.090694	0.808770
564	0.092757	0.000652	0.000075	0.009258	0.092382	0.804876
565	0.092202	0.000587	0.000067	0.009222	0.092158	0.805763
566	0.089051	0.000149	0.000016	0.015990	0.088777	0.806018
567	0.090012	0.000629	0.000070	0.008988	0.089746	0.810555
568	0.093486	0.000579	0.000067	0.009349	0.093480	0.803039
569	0.091530	0.000604	0.000068	0.009142	0.091272	0.807383
570	0.091673	0.000636	0.000072	0.009156	0.091419	0.807044
571	0.091135	0.000647	0.000073	0.009178	0.090628	0.808339
572	0.091348	0.000587	0.000066	0.009127	0.091118	0.807754
573	0.092364	0.000600	0.000068	0.009226	0.092100	0.805643
574	0.088783	0.000606	0.000066	0.008867	0.088456	0.813222
575	0.090836	0.000487	0.000055	0.009070	0.090557	0.808994
576	0.091859	0.000628	0.000071	0.009171	0.091551	0.806720
577	0.092069	0.000637	0.000073	0.009201	0.091945	0.806076
578	0.091547	0.000576	0.000065	0.009144	0.091290	0.807378
579	0.092375	0.000599	0.000068	0.009223	0.092078	0.805656
580	0.095507	0.000622	0.000074	0.009544	0.095350	0.798903
581	0.089231	0.000584	0.000064	0.008918	0.089086	0.812118
582	0.094409	0.000608	0.000071	0.009489	0.094142	0.801281
583	0.089315	0.000625	0.000068	0.008917	0.088923	0.812153
584	0.093268	0.000642	0.000074	0.009313	0.092969	0.803734
585	0.094152	0.000608	0.000071	0.009413	0.094104	0.801651
586	0.093007	0.000624	0.000072	0.009288	0.092712	0.804296
587	0.092927	0.000633	0.000073	0.009272	0.092500	0.804596
588	0.093289	0.000593	0.000069	0.009481	0.093156	0.803411
589	0.094764	0.000634	0.000075	0.009472	0.094658	0.800397
590	0.093288	0.000359	0.000042	0.010958	0.093139	0.802215
591	0.094004	0.000616	0.000072	0.009400	0.093965	0.801943
592	0.093422	0.000640	0.000074	0.009329	0.093147	0.803388
593	0.090736	0.000603	0.000067	0.009062	0.090501	0.809030
594	0.092156	0.000621	0.000071	0.009204	0.091887	0.806061
595	0.092249	0.000623	0.000071	0.009223	0.092190	0.805644
596	0.088744	0.000577	0.000063	0.008867	0.088574	0.813176
597	0.093277	0.000596	0.000069	0.009325	0.093198	0.803536
598	0.090244	0.000594	0.000066	0.009012	0.089975	0.810109
599	0.095656	0.000644	0.000077	0.009563	0.095519	0.798541
600	0.090487	0.000642	0.000072	0.009771	0.090404	0.808624
601	0.089366	0.000626	0.000069	0.008919	0.088982	0.812039
602	0.100909	0.000098	0.000012	0.013394	0.100504	0.785084
603	0.092296	0.000620	0.000071	0.009223	0.092129	0.805662
604	0.094031	0.000636	0.000074	0.009404	0.094009	0.801845
605	0.094154	0.000629	0.000074	0.009418	0.094012	0.801712
606	0.093294	0.000627	0.000072	0.009317	0.093030	0.803659
607	0.093919	0.000613	0.000071	0.009389	0.093809	0.802197
608	0.090356	0.000619	0.000068	0.009072	0.090206	0.809678
609	0.092923	0.000592	0.000068	0.009286	0.092748	0.804383
610	0.084893	0.000257	0.000027	0.010243	0.084780	0.819800
611	0.089326	0.000601	0.000066	0.008921	0.089066	0.812021
612	0.090175	0.000612	0.000068	0.009013	0.090010	0.810122
613	0.089939	0.000547	0.000060	0.009010	0.090001	0.810442
614	0.092718	0.000133	0.000015	0.016444	0.092519	0.798170
615	0.090054	0.000598	0.000066	0.009001	0.089956	0.810325
616	0.092054	0.000618	0.000070	0.009195	0.091845	0.806217
617	0.089652	0.000567	0.000063	0.008970	0.089635	0.811112
618	0.090918	0.000609	0.000068	0.009083	0.090703	0.808618
619	0.092378	0.000617	0.000070	0.009236	0.092296	0.805402
620	0.093431	0.000622	0.000072	0.009339	0.093321	0.803214
621	0.091127	0.000602	0.000068	0.009117	0.091135	0.807951
622	0.090418	0.000617	0.000068	0.009040	0.090293	0.809564
623	0.093659	0.000620	0.000072	0.009363	0.093589	0.802697
624	0.090171	0.000556	0.000062	0.009023	0.090152	0.810036
625	0.092653	0.000568	0.000065	0.009352	0.092595	0.804766
626	0.088021	0.000586	0.000063	0.008805	0.087978	0.814548
627	0.091873	0.000610	0.000069	0.009191	0.091893	0.806364
628	0.090672	0.000619	0.000069	0.009066	0.090629	0.808945
629	0.091273	0.000607	0.000069	0.009133	0.091256	0.807663
630	0.089122	0.000605	0.000066	0.008893	0.088731	0.812583
631	0.092482	0.000596	0.000068	0.009247	0.092439	0.805167
632	0.090533	0.000572	0.000064	0.009060	0.090518	0.809253
633	0.088360	0.000585	0.000063	0.008835	0.088295	0.813862
634	0.086809	0.000614	0.000065	0.008664	0.086393	0.817455
635	0.091861	0.000594	0.000067	0.009184	0.091809	0.806485
636	0.089839	0.000644	0.000071	0.008977	0.089689	0.810781
637	0.090131	0.000624	0.000069	0.009016	0.090074	0.810086
638	0.085611	0.000589	0.000061	0.008555	0.085468	0.819716
639	0.090184	0.000592	0.000066	0.009005	0.089910	0.810243
640	0.089588	0.000628	0.000069	0.008967	0.089153	0.811594
641	0.091010	0.000609	0.000068	0.009091	0.090805	0.808418
642	0.090933	0.000648	0.000073	0.009093	0.090910	0.808343
643	0.089163	0.000594	0.000065	0.008911	0.089048	0.812218
644	0.091695	0.000589	0.000067	0.009227	0.091615	0.806808
645	0.088255	0.000374	0.000041	0.010955	0.088198	0.812177
646	0.088392	0.000607	0.000066	0.008840	0.088386	0.813709
647	0.087947	0.000614	0.000066	0.008798	0.087907	0.814668
648	0.086427	0.000584	0.000061	0.008632	0.086158	0.818138
649	0.086066	0.000563	0.000059	0.008614	0.086048	0.818650
650	0.084124	0.000606	0.000062	0.008388	0.083562	0.823258
651	0.086457	0.000639	0.000068	0.008645	0.086434	0.817758
652	0.090882	0.000595	0.000067	0.009086	0.090842	0.808528
653	0.090398	0.000633	0.000071	0.009039	0.090339	0.809520
654	0.084981	0.000379	0.000039	0.010044	0.084968	0.819589
655	0.085831	0.000563	0.000059	0.008578	0.085718	0.819251
656	0.089251	0.000610	0.000067	0.008924	0.089190	0.811958
657	0.092210	0.000351	0.000040	0.012131	0.092023	0.803246
658	0.089860	0.000606	0.000067	0.009094	0.089851	0.810521
659	0.088833	0.000565	0.000062	0.008883	0.088819	0.812839
660	0.083434	0.000349	0.000035	0.010030	0.083431	0.822720
661	0.086260	0.000583	0.000061	0.008625	0.086213	0.818257
662	0.086974	0.000599	0.000064	0.008694	0.086861	0.816810
663	0.089735	0.000615	0.000068	0.008972	0.089666	0.810945
664	0.085986	0.000609	0.000064	0.008597	0.085878	0.818866
665	0.095522	0.000675	0.000081	0.009550	0.095421	0.798750
666	0.091666	0.000637	0.000072	0.009164	0.091587	0.806874
667	0.086577	0.000627	0.000066	0.008655	0.086501	0.817574
668	0.089289	0.000592	0.000065	0.008930	0.089275	0.811850
669	0.086604	0.000621	0.000066	0.008659	0.086554	0.817497
670	0.085443	0.000575	0.000059	0.008562	0.085592	0.819768
671	0.081683	0.000315	0.000031	0.008941	0.081687	0.827344
672	0.084132	0.000564	0.000058	0.008417	0.084126	0.822704
673	0.083097	0.000501	0.000050	0.008798	0.083096	0.824457
674	0.084501	0.000456	0.000047	0.009127	0.084499	0.821371
675	0.081658	0.000537	0.000053	0.008170	0.081677	0.827904
676	0.081826	0.000572	0.000057	0.008190	0.081800	0.827556
677	0.078829	0.000353	0.000033	0.009671	0.078834	0.832280
678	0.076060	0.000354	0.000032	0.009389	0.076061	0.838104
679	0.078316	0.000678	0.000063	0.007817	0.077922	0.835205
680	0.075882	0.000440	0.000040	0.009475	0.075879	0.838285
681	0.104185	0.000667	0.000088	0.010377	0.103371	0.781312
682	0.115355	0.000561	0.000085	0.011536	0.115307	0.757156
683	0.085779	0.000595	0.000062	0.008583	0.085688	0.819293
684	0.112800	0.000664	0.000098	0.011237	0.112004	0.763198
685	0.108463	0.000565	0.000079	0.010828	0.108117	0.771949
686	0.095455	0.000627	0.000075	0.009548	0.095369	0.798925
687	0.094091	0.000641	0.000075	0.009401	0.093791	0.802000
688	0.108623	0.000583	0.000082	0.010906	0.108607	0.771198
689	0.101080	0.000700	0.000090	0.010107	0.101010	0.787013
690	0.091715	0.000610	0.000069	0.009171	0.091663	0.806771
691	0.100173	0.000577	0.000073	0.010008	0.099851	0.789318
692	0.105824	0.000502	0.000068	0.010537	0.105018	0.778051
693	0.115229	0.000435	0.000066	0.011491	0.114761	0.758017
694	0.104572	0.000464	0.000062	0.010427	0.104003	0.780473
695	0.114204	0.000348	0.000052	0.011391	0.113770	0.760235
696	0.127884	0.000257	0.000045	0.012838	0.127493	0.731483
697	0.117133	0.000144	0.000022	0.017026	0.116497	0.749178
698	0.129311	0.000165	0.000029	0.012819	0.127925	0.729752
699	0.159540	0.000111	0.000025	0.015725	0.156979	0.667620
700	0.161479	0.000091	0.000021	0.015918	0.158912	0.663580
701	0.173051	0.000093	0.000024	0.017074	0.170529	0.639229
702	0.102959	0.001548	0.000229	0.098501	0.102627	0.694136
703	0.152888	0.000130	0.000029	0.021184	0.151243	0.674526
704	0.157154	0.000349	0.000084	0.043888	0.155830	0.642695
705	0.162006	0.000094	0.000023	0.021565	0.160137	0.656176
706	0.121449	0.000966	0.000195	0.159099	0.120828	0.597463
707	0.096515	0.004560	0.000925	0.368467	0.096354	0.433179
708	0.004804	0.000071	0.000017	0.100719	0.889785	0.004604
709	0.002547	0.000403	0.000088	0.195731	0.800017	0.001213
710	0.003807	0.000710	0.000178	0.212136	0.781636	0.001533
711	0.009141	0.001280	0.000264	0.183022	0.802227	0.004067
712	0.004835	0.001055	0.000239	0.229027	0.763031	0.001813
713	0.003946	0.001447	0.000289	0.302982	0.690172	0.001164
714	0.002772	0.000447	0.000091	0.197488	0.797935	0.001267
715	0.006402	0.000772	0.000191	0.171734	0.817537	0.003364
716	0.009888	0.001180	0.000269	0.169867	0.813462	0.005334
717	0.003691	0.000401	0.000093	0.164877	0.828922	0.002016
718	0.002748	0.000550	0.000122	0.219631	0.775845	0.001103
719	0.007183	0.000952	0.000202	0.178916	0.809093	0.003655
720	0.003320	0.000615	0.000147	0.210984	0.783604	0.001330
721	0.005900	0.000916	0.000219	0.193080	0.796919	0.002966
722	0.001985	0.000299	0.000073	0.190778	0.806086	0.000778
723	0.005704	0.000716	0.000165	0.174571	0.815513	0.003332
724	0.004383	0.001475	0.000369	0.288914	0.703857	0.001002
725	0.005135	0.000896	0.000194	0.204429	0.787126	0.002220
726	0.084270	0.004656	0.000947	0.425682	0.084017	0.400429
727	0.003493	0.000728	0.000172	0.224284	0.769923	0.001400
728	0.002528	0.000491	0.000103	0.215802	0.780074	0.001002
729	0.008701	0.000614	0.000138	0.138859	0.847733	0.003956
730	0.003641	0.000739	0.000173	0.221255	0.772690	0.001503
731	0.003686	0.000657	0.000160	0.207359	0.786608	0.001529
732	0.006130	0.001107	0.000214	0.207340	0.783204	0.002005
733	0.003804	0.000378	0.000094	0.158897	0.834980	0.001847
734	0.006443	0.001265	0.000283	0.215670	0.773443	0.002897
735	0.005035	0.000443	0.000105	0.151078	0.840122	0.003216
736	0.003138	0.000709	0.000171	0.234246	0.760621	0.001115
737	0.003875	0.000156	0.000082	0.113380	0.881577	0.000930
738	0.004947	0.000378	0.000186	0.136619	0.856889	0.000981
739	0.000650	0.000505	0.000130	0.446849	0.551773	0.000091
740	0.003356	0.000443	0.000135	0.175979	0.819304	0.000783
741	0.002237	0.000614	0.000212	0.249425	0.747070	0.000442
742	0.000877	0.000341	0.000145	0.295286	0.703201	0.000151
743	0.000475	0.000475	0.000128	0.497594	0.501270	0.000058
744	0.000934	0.000498	0.000128	0.365346	0.632929	0.000164
745	0.035807	0.003812	0.001609	0.140892	0.810018	0.007862
746	0.002157	0.000417	0.000102	0.210882	0.785972	0.000471
747	0.003407	0.000263	0.000109	0.139942	0.855522	0.000757
748	0.000220	0.000845	0.000211	0.788813	0.209901	0.000010
749	0.000570	0.000398	0.000131	0.414478	0.584341	0.000082
750	0.000348	0.001383	0.000362	0.796308	0.201584	0.000015
751	0.001204	0.000794	0.000272	0.403174	0.594388	0.000167
752	0.002199	0.000325	0.000222	0.159109	0.837639	0.000505
753	0.009461	0.000301	0.000252	0.104770	0.883138	0.002078
754	0.000204	0.000364	0.000117	0.634160	0.365139	0.000016
755	0.000422	0.000254	0.000110	0.373998	0.625152	0.000064
756	0.001486	0.000922	0.000223	0.398710	0.598416	0.000243
757	0.003015	0.000503	0.000166	0.193462	0.802132	0.000723
758	0.001529	0.000308	0.000083	0.217774	0.779900	0.000406
759	0.001906	0.000802	0.000235	0.319248	0.677490	0.000319
760	0.000478	0.001052	0.000266	0.683949	0.314222	0.000033
761	0.002884	0.000544	0.000168	0.203512	0.792229	0.000662
762	0.003874	0.000820	0.000250	0.220954	0.773133	0.000969
763	0.002785	0.000354	0.000201	0.155211	0.840792	0.000656
764	0.000517	0.000540	0.000155	0.510089	0.488638	0.000060
765	0.005735	0.000119	0.000139	0.097521	0.895406	0.001081
766	0.000725	0.000369	0.000173	0.335202	0.663420	0.000111
767	0.000658	0.000420	0.000106	0.403772	0.594932	0.000112
768	0.036841	0.008133	0.002252	0.203935	0.742295	0.006543
769	0.037861	0.007378	0.001800	0.194823	0.750750	0.007388
770	0.003296	0.001222	0.000317	0.301331	0.693112	0.000722
771	0.002254	0.000395	0.000113	0.202966	0.793659	0.000614
772	0.000771	0.000145	0.000080	0.191303	0.807515	0.000186
773	0.028765	0.020595	0.003106	0.409575	0.534043	0.003915
774	0.032875	0.012212	0.002485	0.280861	0.665898	0.005669
775	0.071635	0.021950	0.002441	0.659365	0.082103	0.162505
776	0.027676	0.019293	0.002913	0.401756	0.544748	0.003614
777	0.001510	0.000364	0.000112	0.234350	0.763298	0.000366
778	0.042441	0.006926	0.002657	0.171269	0.769258	0.007450
779	0.031846	0.013874	0.002885	0.309081	0.637463	0.004851
