# Supplementary material for: A minimal chemo-mechanical Markov model for rotary catalysis of F1-ATPase
Source: Nat Commun. 2026 Jun 15;17:5310. doi: 10.1038/s41467-026-73844-0 (PMC13272679; doi:10.1038/s41467-026-73844-0)
Supplement: Supplementary file 4 — Source Data [file 41467_2026_73844_MOESM4_ESM.zip › SourceData/MainFigures/Fig2/Fig2e/angle-distribution_top-left.csv]

#Set	Probability (360 degree)	Probability (80 degree)	Probability (120 degree)	Probability (200 degree)	Probability (240 degree)	Probability (320 degree)
1	0.550647	0.016743	0.131299	0.021759	0.217572	0.061980
2	0.574704	0.014561	0.113373	0.021086	0.210842	0.065434
3	0.544837	0.017952	0.140539	0.021470	0.214685	0.060516
4	0.540939	0.017972	0.141482	0.021746	0.217438	0.060423
5	0.558755	0.015817	0.123337	0.021758	0.217561	0.062772
6	0.563406	0.015221	0.117411	0.021758	0.217573	0.064630
7	0.559563	0.016939	0.130146	0.020886	0.208811	0.063655
8	0.576980	0.013827	0.106799	0.021631	0.216295	0.064468
9	0.553965	0.016762	0.130615	0.021492	0.214886	0.062279
10	0.571662	0.013777	0.104797	0.022209	0.222048	0.065507
11	0.550160	0.016380	0.129366	0.022023	0.220206	0.061865
12	0.544770	0.017676	0.139074	0.021601	0.216001	0.060878
13	0.575420	0.015342	0.121381	0.020408	0.203972	0.063477
14	0.575402	0.014292	0.112530	0.021220	0.212188	0.064368
15	0.599884	0.012042	0.092082	0.020854	0.207848	0.067289
16	0.541623	0.018259	0.142747	0.021472	0.214686	0.061212
17	0.565743	0.015507	0.121517	0.021216	0.212096	0.063921
18	0.551008	0.016844	0.131696	0.021575	0.215699	0.063177
19	0.550023	0.016175	0.130317	0.022034	0.220326	0.061125
20	0.557815	0.015834	0.124437	0.021674	0.216717	0.063522
21	0.555509	0.016278	0.128386	0.021616	0.216147	0.062064
22	0.556428	0.015521	0.112435	0.022583	0.225797	0.067236
23	0.561543	0.015824	0.122568	0.021449	0.214369	0.064247
24	0.552682	0.016982	0.132275	0.021487	0.214837	0.061737
25	0.555232	0.016332	0.132517	0.021398	0.213750	0.060770
26	0.545810	0.017684	0.138648	0.021472	0.214693	0.061693
27	0.555158	0.016951	0.124174	0.021495	0.214915	0.067307
28	0.554330	0.016090	0.126867	0.021854	0.218514	0.062346
29	0.550784	0.016897	0.129567	0.021746	0.217425	0.063581
30	0.556842	0.016081	0.122996	0.021900	0.218913	0.063269
31	0.551049	0.016940	0.134171	0.021468	0.214666	0.061707
32	0.566068	0.014590	0.112654	0.021933	0.219321	0.065434
33	0.539072	0.017429	0.140344	0.022127	0.221248	0.059779
34	0.560118	0.015671	0.126121	0.021539	0.215074	0.061477
35	0.582642	0.012926	0.101260	0.021610	0.216063	0.065500
36	0.564543	0.014612	0.111775	0.022085	0.220827	0.066157
37	0.537164	0.017917	0.142960	0.022039	0.220372	0.059547
38	0.606272	0.010377	0.078504	0.021421	0.214020	0.069405
39	0.555355	0.017224	0.138347	0.020808	0.207749	0.060517
40	0.580151	0.014872	0.117310	0.020374	0.203191	0.064103
41	0.572825	0.014700	0.102795	0.021617	0.216148	0.071915
42	0.545541	0.016725	0.130341	0.022279	0.222754	0.062361
43	0.578340	0.013810	0.101136	0.021609	0.215987	0.069118
44	0.538152	0.018196	0.140155	0.021967	0.219568	0.061963
45	0.550147	0.017216	0.134286	0.021509	0.215057	0.061785
46	0.560108	0.015957	0.128011	0.021260	0.212573	0.062091
47	0.538484	0.018419	0.135177	0.022132	0.221294	0.064494
48	0.554804	0.016106	0.126440	0.021800	0.217984	0.062865
49	0.543352	0.017234	0.139242	0.021837	0.218360	0.059976
50	0.565308	0.014882	0.114987	0.021785	0.217799	0.065239
51	0.553926	0.016325	0.123017	0.021958	0.219520	0.065254
52	0.555433	0.016472	0.130334	0.021507	0.215028	0.061226
53	0.560034	0.014206	0.114928	0.022610	0.226093	0.062130
54	0.540893	0.017881	0.137219	0.021932	0.219292	0.062783
55	0.633397	0.006623	0.046903	0.021758	0.216830	0.074489
56	0.578878	0.014281	0.111315	0.020937	0.209339	0.065250
57	0.586061	0.013126	0.102450	0.021184	0.211018	0.066161
58	0.569118	0.013577	0.106112	0.022454	0.224457	0.064283
59	0.556346	0.016561	0.126568	0.021443	0.214412	0.064670
60	0.551723	0.016836	0.131095	0.021584	0.215770	0.062992
61	0.552930	0.016904	0.127759	0.021562	0.215564	0.065282
62	0.567103	0.014996	0.120416	0.021377	0.213012	0.063095
63	0.553326	0.016204	0.126068	0.021914	0.219108	0.063380
64	0.561424	0.015728	0.119842	0.021685	0.216836	0.064484
65	0.552408	0.016522	0.127404	0.021787	0.217830	0.064050
66	0.546121	0.017733	0.137733	0.021431	0.214295	0.062687
67	0.714115	0.003575	0.020448	0.016186	0.161085	0.084591
68	0.566761	0.015361	0.119430	0.021266	0.212626	0.064556
69	0.538507	0.017218	0.133631	0.022608	0.226068	0.061968
70	0.541917	0.017328	0.136981	0.022053	0.220514	0.061207
71	0.560766	0.015027	0.121116	0.021872	0.218677	0.062540
72	0.573867	0.014910	0.117484	0.020975	0.209521	0.063243
73	0.559498	0.015698	0.126368	0.021489	0.214631	0.062316
74	0.578492	0.013754	0.110100	0.021248	0.212251	0.064155
75	0.558518	0.015104	0.117793	0.022198	0.221960	0.064427
76	0.567767	0.015124	0.111819	0.021518	0.215165	0.068607
77	0.581967	0.013459	0.103314	0.021292	0.212864	0.067104
78	0.544582	0.017246	0.136662	0.021804	0.217996	0.061710
79	0.546398	0.017144	0.133126	0.021903	0.218994	0.062435
80	0.549288	0.016840	0.128737	0.021949	0.219468	0.063718
81	0.572250	0.013231	0.101212	0.022512	0.224987	0.065808
82	0.561233	0.014890	0.112316	0.022281	0.222791	0.066489
83	0.556715	0.016079	0.127658	0.021571	0.215691	0.062287
84	0.570779	0.014069	0.113106	0.021741	0.217380	0.062924
85	0.584060	0.013659	0.104424	0.020914	0.209089	0.067854
86	0.587239	0.014572	0.107245	0.020095	0.200934	0.069915
87	0.548234	0.016264	0.130969	0.022170	0.221678	0.060686
88	0.545372	0.017690	0.143916	0.021342	0.212396	0.059284
89	0.560952	0.016907	0.117078	0.021157	0.211437	0.072469
90	0.558451	0.015879	0.120892	0.021835	0.218306	0.064637
91	0.565935	0.014498	0.107692	0.022206	0.222042	0.067627
92	0.549581	0.016853	0.135621	0.021527	0.215257	0.061161
93	0.571731	0.013882	0.112465	0.021695	0.216918	0.063309
94	0.546456	0.017219	0.141600	0.021337	0.213196	0.060193
95	0.558191	0.016232	0.130731	0.021248	0.212317	0.061281
96	0.552216	0.016354	0.130610	0.021713	0.217115	0.061993
97	0.561627	0.015311	0.121930	0.021659	0.216531	0.062942
98	0.551118	0.016590	0.132089	0.021625	0.216165	0.062413
99	0.564033	0.015724	0.125923	0.021075	0.210504	0.062741
100	0.555457	0.016068	0.126033	0.021747	0.217442	0.063253
101	0.560813	0.015544	0.125500	0.021495	0.214847	0.061801
102	0.535038	0.017963	0.137798	0.022473	0.224667	0.062062
103	0.591693	0.011487	0.090551	0.021813	0.217853	0.066601
104	0.534280	0.017524	0.139804	0.022604	0.226028	0.059760
105	0.554540	0.015719	0.124583	0.022090	0.220885	0.062183
106	0.547262	0.015897	0.127656	0.022530	0.225277	0.061378
107	0.559901	0.015237	0.105305	0.022526	0.225185	0.071846
108	0.563130	0.013924	0.104391	0.022777	0.227747	0.068032
109	0.660169	0.002532	0.017137	0.022222	0.222132	0.075807
110	0.566680	0.014110	0.111916	0.022114	0.221097	0.064083
111	0.540312	0.017234	0.133472	0.022397	0.223939	0.062647
112	0.520394	0.017646	0.140493	0.023912	0.239094	0.058461
113	0.527874	0.017846	0.141153	0.023033	0.230310	0.059784
114	0.531688	0.017867	0.145715	0.022286	0.222855	0.059589
115	0.538817	0.017267	0.143139	0.021991	0.219890	0.058897
116	0.525646	0.017615	0.140846	0.023330	0.233241	0.059323
117	0.559990	0.016097	0.105143	0.022006	0.218906	0.077857
118	0.661943	0.011830	0.078183	0.015617	0.154453	0.077974
119	0.547185	0.016804	0.132333	0.021858	0.218542	0.063279
120	0.547399	0.016553	0.136621	0.021741	0.217387	0.060300
121	0.549723	0.015560	0.127847	0.022375	0.223678	0.060818
122	0.660901	0.001499	0.009414	0.022318	0.223143	0.082725
123	0.527694	0.017394	0.147151	0.022742	0.227367	0.057653
124	0.522913	0.017773	0.150585	0.022861	0.228587	0.057280
125	0.673465	0.011417	0.067947	0.015195	0.150290	0.081686
126	0.670084	0.013341	0.067738	0.015482	0.153229	0.080126
127	0.675830	0.012556	0.064922	0.015131	0.150122	0.081440
128	0.670346	0.014096	0.068928	0.015379	0.150235	0.081016
129	0.684213	0.012631	0.061719	0.014406	0.142727	0.084304
130	0.678120	0.010667	0.056995	0.015753	0.156361	0.082103
131	0.667104	0.001421	0.008104	0.021478	0.214580	0.087312
132	0.669105	0.012303	0.064822	0.015865	0.157216	0.080689
133	0.676602	0.012591	0.062875	0.015142	0.150231	0.082559
134	0.673013	0.011699	0.062076	0.015926	0.155926	0.081359
135	0.673474	0.010952	0.059044	0.016015	0.158997	0.081517
136	0.672262	0.012488	0.062953	0.015595	0.154761	0.081940
137	0.704339	0.004246	0.021530	0.016646	0.166028	0.087211
138	0.711795	0.002465	0.012796	0.016848	0.168245	0.087851
139	0.703918	0.004653	0.023790	0.016445	0.163958	0.087236
140	0.672023	0.012422	0.062774	0.015620	0.155011	0.082150
141	0.683237	0.010063	0.052158	0.015575	0.154861	0.084106
142	0.673883	0.012386	0.062555	0.015419	0.153012	0.082746
143	0.676595	0.011199	0.058144	0.015632	0.155291	0.083138
144	0.675062	0.011960	0.060058	0.016511	0.153421	0.082987
145	0.674885	0.012030	0.060559	0.015529	0.154154	0.082843
146	0.667975	0.012546	0.064338	0.015886	0.157667	0.081587
147	0.665717	0.013434	0.066513	0.015932	0.156968	0.081437
148	0.663599	0.013074	0.066007	0.016208	0.160178	0.080934
149	0.671193	0.013293	0.064776	0.015369	0.152489	0.082881
150	0.654807	0.014245	0.070523	0.016611	0.164305	0.079510
151	0.664445	0.013278	0.067126	0.016056	0.157640	0.081454
152	0.684942	0.010032	0.050453	0.015509	0.154093	0.084971
153	0.666769	0.012817	0.064573	0.015917	0.158081	0.081843
154	0.668769	0.012335	0.062647	0.015938	0.158228	0.082082
155	0.657093	0.013508	0.068384	0.016579	0.164482	0.079954
156	0.707600	0.002494	0.012591	0.017211	0.171849	0.088255
157	0.673364	0.012427	0.061539	0.015553	0.153926	0.083191
158	0.709612	0.001334	0.007100	0.017651	0.176393	0.087909
159	0.678341	0.012321	0.060690	0.015250	0.148915	0.084484
160	0.669928	0.012074	0.061711	0.015925	0.158102	0.082260
161	0.701330	0.002434	0.013590	0.017767	0.177450	0.087428
162	0.704094	0.001976	0.010523	0.017871	0.178527	0.087008
163	0.658045	0.012671	0.066596	0.017009	0.165765	0.079914
164	0.663947	0.012952	0.065082	0.016166	0.160454	0.081398
165	0.665410	0.012415	0.063887	0.016181	0.160615	0.081492
166	0.677177	0.010458	0.054775	0.015882	0.157974	0.083735
167	0.678991	0.009592	0.049654	0.016252	0.161563	0.083948
168	0.670287	0.012258	0.063200	0.015690	0.155653	0.082911
169	0.665134	0.012129	0.063316	0.016284	0.161660	0.081478
170	0.649032	0.014953	0.072134	0.017036	0.168187	0.078658
171	0.675413	0.011956	0.060135	0.015398	0.152964	0.084133
172	0.664421	0.012047	0.063111	0.016375	0.162697	0.081349
173	0.661263	0.012223	0.064833	0.016670	0.164322	0.080689
174	0.672849	0.011597	0.060009	0.015764	0.156541	0.083239
175	0.675182	0.010304	0.054694	0.016134	0.160414	0.083271
176	0.662493	0.012479	0.065652	0.016858	0.161204	0.081314
177	0.681046	0.010226	0.051818	0.015739	0.156418	0.084752
178	0.674876	0.011442	0.058068	0.015703	0.155967	0.083944
179	0.661308	0.012322	0.064412	0.016539	0.164322	0.081098
180	0.668721	0.011787	0.060992	0.016109	0.159815	0.082576
181	0.659641	0.013467	0.067035	0.016413	0.162422	0.081023
182	0.673801	0.011475	0.059121	0.015724	0.156228	0.083650
183	0.664521	0.012012	0.062604	0.016402	0.162863	0.081599
184	0.700208	0.004394	0.022638	0.016882	0.168444	0.087433
185	0.670335	0.011719	0.060256	0.016002	0.158943	0.082745
186	0.666454	0.011772	0.061330	0.016319	0.162101	0.082024
187	0.664332	0.013256	0.065828	0.015956	0.158317	0.082311
188	0.703336	0.002095	0.010961	0.017836	0.178166	0.087606
189	0.667844	0.011986	0.061990	0.016054	0.159579	0.082546
190	0.662796	0.012771	0.065093	0.016247	0.161255	0.081837
191	0.659497	0.011857	0.064025	0.016818	0.167124	0.080678
192	0.654897	0.012731	0.066430	0.017033	0.168985	0.079924
193	0.668286	0.011979	0.060998	0.016102	0.159912	0.082723
194	0.663074	0.011847	0.061857	0.016620	0.165107	0.081495
195	0.670976	0.011626	0.058867	0.016039	0.159144	0.083348
196	0.667512	0.011965	0.061191	0.016153	0.160519	0.082660
197	0.664363	0.011951	0.062040	0.016432	0.163198	0.082016
198	0.672801	0.011270	0.056505	0.016068	0.159618	0.083738
199	0.659068	0.012992	0.064974	0.016651	0.165167	0.081149
200	0.665263	0.011515	0.060336	0.016747	0.164117	0.082022
201	0.708496	0.001657	0.008234	0.017466	0.174495	0.089652
202	0.662871	0.011557	0.062195	0.016620	0.165223	0.081534
203	0.666675	0.011832	0.060957	0.016276	0.161626	0.082634
204	0.656895	0.010963	0.061691	0.017412	0.173010	0.080029
205	0.680413	0.009197	0.046620	0.016440	0.162062	0.085267
206	0.659579	0.011920	0.063076	0.016915	0.167569	0.080940
207	0.666507	0.011995	0.062249	0.016139	0.160318	0.082791
208	0.653940	0.012809	0.065897	0.017142	0.170231	0.079981
209	0.657997	0.012742	0.066410	0.018281	0.163589	0.080981
210	0.698256	0.001051	0.005995	0.018993	0.189835	0.085871
211	0.659974	0.012443	0.064507	0.016625	0.165084	0.081368
212	0.664922	0.012307	0.062212	0.016295	0.161820	0.082444
213	0.667347	0.012054	0.060549	0.016207	0.160943	0.082899
214	0.668672	0.011332	0.058775	0.017156	0.161120	0.082945
215	0.694707	0.001943	0.010527	0.018809	0.187893	0.086121
216	0.657390	0.012836	0.064758	0.016861	0.167179	0.080976
217	0.650428	0.013152	0.068148	0.017272	0.171473	0.079526
218	0.671542	0.011325	0.057704	0.016077	0.159682	0.083671
219	0.702730	0.002840	0.014253	0.017452	0.174211	0.088515
220	0.660481	0.012387	0.064353	0.016563	0.164521	0.081694
221	0.658798	0.012881	0.065914	0.016549	0.164353	0.081504
222	0.667256	0.012257	0.061294	0.016099	0.159713	0.083381
223	0.668044	0.012510	0.062217	0.016541	0.157258	0.083429
224	0.660095	0.012830	0.064772	0.016517	0.164100	0.081686
225	0.665743	0.011962	0.061448	0.016486	0.161737	0.082624
226	0.657496	0.013014	0.066232	0.016649	0.165342	0.081266
227	0.650447	0.012637	0.067095	0.017500	0.172849	0.079471
228	0.660000	0.011899	0.062735	0.017070	0.166957	0.081338
229	0.670280	0.011505	0.057705	0.016204	0.160888	0.083418
230	0.662719	0.012436	0.064379	0.018397	0.160012	0.082057
231	0.664706	0.012468	0.062363	0.016261	0.161523	0.082679
232	0.676317	0.011927	0.058882	0.015378	0.152291	0.085205
233	0.656232	0.013098	0.065720	0.016845	0.167192	0.080914
234	0.659549	0.012659	0.064244	0.016656	0.165348	0.081544
235	0.699080	0.004070	0.020735	0.017133	0.170965	0.088018
236	0.652555	0.013890	0.068438	0.016970	0.167725	0.080422
237	0.664589	0.012200	0.062525	0.016351	0.161480	0.082855
238	0.655752	0.012612	0.066120	0.017539	0.167164	0.080814
239	0.668782	0.011632	0.059155	0.016187	0.160727	0.083519
240	0.654781	0.013692	0.067075	0.016812	0.166743	0.080897
241	0.664195	0.011831	0.060825	0.016530	0.164093	0.082526
242	0.668035	0.011828	0.060866	0.016056	0.159602	0.083612
243	0.699690	0.006019	0.028506	0.016094	0.160400	0.089291
244	0.656534	0.012222	0.064432	0.016999	0.168883	0.080930
245	0.655762	0.013825	0.067851	0.016586	0.164588	0.081388
246	0.653716	0.013561	0.067830	0.016881	0.167216	0.080795
247	0.674565	0.009936	0.051922	0.016398	0.163069	0.084110
248	0.661274	0.012027	0.062403	0.016662	0.165663	0.081971
249	0.660930	0.012550	0.063795	0.017091	0.163508	0.082126
250	0.665507	0.010826	0.058004	0.016729	0.166353	0.082581
251	0.669999	0.011175	0.055965	0.016489	0.162268	0.084104
252	0.662341	0.012120	0.061407	0.016855	0.165250	0.082027
253	0.663251	0.012114	0.061600	0.016523	0.164125	0.082387
254	0.656975	0.011994	0.062771	0.017215	0.170328	0.080716
255	0.667561	0.012093	0.061334	0.017075	0.158555	0.083382
256	0.660494	0.011574	0.061659	0.016871	0.167783	0.081619
257	0.659044	0.013554	0.065119	0.016494	0.163787	0.082003
258	0.655498	0.012868	0.065029	0.016987	0.168669	0.080948
259	0.662934	0.011759	0.061401	0.017060	0.164567	0.082279
260	0.666557	0.012061	0.061151	0.016169	0.160624	0.083438
261	0.657197	0.011876	0.062959	0.017107	0.169958	0.080904
262	0.676316	0.012195	0.058440	0.015412	0.151422	0.086214
263	0.663961	0.012256	0.061800	0.016392	0.162878	0.082713
264	0.695214	0.003512	0.018149	0.017827	0.177946	0.087352
265	0.669851	0.011035	0.056729	0.016836	0.161985	0.083564
266	0.652009	0.012903	0.065291	0.017353	0.172283	0.080161
267	0.660019	0.011535	0.060924	0.017114	0.168943	0.081466
268	0.670320	0.010898	0.056859	0.016279	0.161860	0.083784
269	0.670219	0.010798	0.057093	0.016403	0.160564	0.084922
270	0.645926	0.013590	0.069098	0.017847	0.174481	0.079059
271	0.667193	0.011244	0.058671	0.016422	0.163209	0.083261
272	0.663615	0.012207	0.061314	0.016482	0.163724	0.082658
273	0.658588	0.012725	0.064273	0.016697	0.165929	0.081789
274	0.673040	0.010830	0.055205	0.016121	0.160285	0.084518
275	0.650391	0.013743	0.068331	0.017124	0.170055	0.080357
276	0.691250	0.002792	0.014589	0.018553	0.185255	0.087562
277	0.650725	0.013940	0.068429	0.017112	0.169265	0.080529
278	0.690484	0.003617	0.019235	0.018214	0.181832	0.086617
279	0.667482	0.010912	0.056783	0.016834	0.164567	0.083423
280	0.647209	0.013710	0.067962	0.017584	0.174157	0.079378
281	0.698202	0.002461	0.012575	0.018049	0.180247	0.088466
282	0.668735	0.011622	0.058859	0.016161	0.160588	0.084035
283	0.657199	0.012779	0.064113	0.016876	0.167540	0.081493
284	0.664884	0.012079	0.060204	0.016450	0.163324	0.083061
285	0.651870	0.012024	0.064527	0.017812	0.173830	0.079938
286	0.658112	0.012188	0.063241	0.016905	0.167955	0.081599
287	0.662318	0.011853	0.060711	0.016714	0.165970	0.082435
288	0.670055	0.011261	0.057200	0.016234	0.161256	0.083994
289	0.665515	0.010333	0.055310	0.016987	0.168996	0.082859
290	0.667010	0.011799	0.059031	0.016333	0.162264	0.083562
291	0.652853	0.012797	0.065387	0.017225	0.171081	0.080658
292	0.668215	0.011907	0.060082	0.016020	0.158957	0.084819
293	0.650777	0.013085	0.066719	0.017301	0.171805	0.080313
294	0.669210	0.010992	0.055458	0.016613	0.163539	0.084188
295	0.665834	0.011512	0.058221	0.016585	0.164626	0.083222
296	0.661076	0.012127	0.062080	0.016661	0.165640	0.082416
297	0.669193	0.011987	0.060949	0.015896	0.156777	0.085199
298	0.669804	0.011271	0.061216	0.015772	0.156729	0.085208
299	0.664437	0.011711	0.060796	0.016429	0.163318	0.083308
300	0.656981	0.012961	0.063993	0.016957	0.167413	0.081694
301	0.663966	0.011658	0.059645	0.016611	0.165098	0.083023
302	0.662025	0.011645	0.060458	0.016766	0.166679	0.082427
303	0.660084	0.011824	0.061373	0.017214	0.167443	0.082063
304	0.663948	0.012406	0.062230	0.017001	0.161104	0.083311
305	0.663714	0.010988	0.057545	0.016925	0.168288	0.082540
306	0.649903	0.013108	0.066640	0.017374	0.172613	0.080363
307	0.664633	0.011644	0.059989	0.016499	0.164086	0.083149
308	0.666469	0.012831	0.061826	0.015969	0.158605	0.084300
309	0.660628	0.012239	0.061470	0.016762	0.166535	0.082366
310	0.702012	0.002245	0.011317	0.017740	0.177209	0.089478
311	0.661918	0.012052	0.061434	0.016620	0.165111	0.082864
312	0.646558	0.013829	0.068185	0.017547	0.174168	0.079714
313	0.691210	0.003038	0.016300	0.018442	0.184150	0.086859
314	0.654901	0.011896	0.062616	0.017351	0.172363	0.080873
315	0.652338	0.011729	0.063740	0.017535	0.174313	0.080346
316	0.688508	0.006739	0.034323	0.016711	0.166572	0.087148
317	0.666188	0.011426	0.058179	0.016516	0.164163	0.083529
318	0.667664	0.011628	0.058890	0.016246	0.161428	0.084144
319	0.645511	0.013385	0.068152	0.017701	0.175801	0.079450
320	0.670559	0.011818	0.058758	0.015923	0.158191	0.084752
321	0.695683	0.002353	0.012083	0.018335	0.183133	0.088414
322	0.657978	0.012254	0.062552	0.016923	0.168246	0.082047
323	0.653456	0.012207	0.063494	0.017363	0.172634	0.080846
324	0.655750	0.012839	0.064031	0.016986	0.168764	0.081631
325	0.662131	0.010729	0.057615	0.017099	0.169534	0.082893
326	0.651059	0.013707	0.067714	0.017065	0.169443	0.081012
327	0.660964	0.011347	0.059943	0.016937	0.168479	0.082329
328	0.653495	0.012950	0.065360	0.017073	0.169623	0.081498
329	0.651656	0.012483	0.065216	0.017403	0.172551	0.080691
330	0.629251	0.015802	0.077425	0.019063	0.181834	0.076626
331	0.658244	0.011159	0.059811	0.017290	0.171934	0.081562
332	0.665893	0.011097	0.056210	0.016772	0.166723	0.083305
333	0.664613	0.011146	0.058482	0.016691	0.165915	0.083153
334	0.660112	0.011850	0.060957	0.017218	0.167202	0.082661
335	0.679962	0.007176	0.036583	0.017366	0.173005	0.085908
336	0.658407	0.011879	0.061087	0.017568	0.169149	0.081911
337	0.655293	0.012211	0.063446	0.017145	0.170386	0.081519
338	0.691855	0.001565	0.007652	0.019281	0.192678	0.086968
339	0.650853	0.013154	0.065712	0.017343	0.172166	0.080771
340	0.661653	0.013156	0.063986	0.016240	0.161402	0.083564
341	0.652002	0.012052	0.063779	0.017489	0.173903	0.080775
342	0.654335	0.012787	0.065726	0.017005	0.168506	0.081641
343	0.696370	0.001882	0.009956	0.018564	0.185495	0.087733
344	0.663398	0.012478	0.061143	0.016413	0.163074	0.083494
345	0.663857	0.011797	0.059735	0.016711	0.164475	0.083425
346	0.660688	0.012116	0.061639	0.016702	0.165944	0.082910
347	0.675400	0.012212	0.058404	0.015314	0.152178	0.086493
348	0.655967	0.011100	0.060001	0.017523	0.174311	0.081097
349	0.661904	0.011186	0.058776	0.017569	0.167859	0.082707
350	0.658248	0.011823	0.061774	0.017902	0.168121	0.082132
351	0.659824	0.011036	0.059313	0.017147	0.170503	0.082177
352	0.659887	0.010942	0.058801	0.017220	0.171110	0.082040
353	0.665670	0.010323	0.054199	0.017024	0.169330	0.083454
354	0.659944	0.011691	0.060476	0.016859	0.167541	0.083489
355	0.667810	0.011576	0.058594	0.016255	0.161355	0.084410
356	0.689572	0.004851	0.023729	0.017629	0.175772	0.088447
357	0.664822	0.011618	0.058208	0.016632	0.165148	0.083572
358	0.649785	0.014040	0.067491	0.017188	0.170542	0.080953
359	0.687087	0.003280	0.017739	0.018738	0.187098	0.086059
360	0.651485	0.012462	0.064109	0.017473	0.173672	0.080799
361	0.658320	0.011823	0.060514	0.017100	0.170041	0.082202
362	0.649604	0.013886	0.067332	0.017304	0.170891	0.080984
363	0.666779	0.011565	0.058552	0.016337	0.162394	0.084372
364	0.658475	0.012786	0.062090	0.016971	0.167194	0.082484
365	0.655372	0.013158	0.064932	0.016877	0.167573	0.082087
366	0.649796	0.012856	0.065256	0.017565	0.173876	0.080651
367	0.654076	0.012905	0.064441	0.017217	0.169792	0.081570
368	0.665717	0.010318	0.054424	0.017098	0.168618	0.083824
369	0.664419	0.011666	0.058657	0.016620	0.165046	0.083593
370	0.652309	0.012822	0.064807	0.017252	0.171427	0.081382
371	0.645123	0.014375	0.069401	0.017510	0.173424	0.080168
372	0.645516	0.013336	0.067931	0.017681	0.175521	0.080015
373	0.656779	0.012845	0.063349	0.016883	0.167782	0.082363
374	0.690078	0.003307	0.017491	0.018389	0.183608	0.087128
375	0.663455	0.011292	0.057576	0.017153	0.167370	0.083154
376	0.660764	0.012000	0.061883	0.016671	0.165600	0.083082
377	0.648599	0.013013	0.065438	0.017835	0.174787	0.080327
378	0.653887	0.012544	0.064676	0.017109	0.170049	0.081736
379	0.658879	0.011605	0.060536	0.017038	0.169356	0.082587
380	0.694353	0.002543	0.013068	0.018350	0.183282	0.088404
381	0.648697	0.013087	0.067245	0.017863	0.172459	0.080648
382	0.645770	0.013519	0.067497	0.017671	0.175405	0.080138
383	0.660659	0.011509	0.059655	0.016930	0.168272	0.082976
384	0.657423	0.012091	0.061806	0.017039	0.169343	0.082299
385	0.649639	0.013095	0.065691	0.017482	0.173258	0.080835
386	0.662911	0.009279	0.049979	0.017808	0.177278	0.082745
387	0.651389	0.012301	0.063940	0.017485	0.173810	0.081075
388	0.683594	0.007252	0.036617	0.016920	0.168590	0.087027
389	0.658605	0.011936	0.061196	0.016965	0.168682	0.082616
390	0.662625	0.012467	0.062743	0.017278	0.160995	0.083894
391	0.657605	0.012102	0.062087	0.016967	0.168633	0.082607
392	0.649033	0.012508	0.065011	0.017635	0.175245	0.080569
393	0.651041	0.011923	0.062416	0.017783	0.176097	0.080740
394	0.652044	0.011880	0.062539	0.017590	0.174885	0.081063
395	0.664232	0.011380	0.058258	0.016658	0.165572	0.083900
396	0.658826	0.009507	0.051779	0.018073	0.179871	0.081943
397	0.656830	0.011557	0.061181	0.017461	0.170716	0.082255
398	0.699298	0.003544	0.017049	0.017313	0.172800	0.089996
399	0.649973	0.013380	0.066845	0.017222	0.171114	0.081464
400	0.661776	0.012614	0.061827	0.016542	0.163442	0.083799
401	0.421211	0.006804	0.043356	0.042041	0.420414	0.066174
402	0.421916	0.006544	0.042009	0.042167	0.421666	0.065697
403	0.420848	0.006913	0.044004	0.042023	0.420173	0.066038
404	0.421843	0.006622	0.041861	0.042102	0.421025	0.066548
405	0.421281	0.006762	0.043209	0.042096	0.420965	0.065687
406	0.421790	0.006616	0.042064	0.042114	0.421149	0.066267
407	0.421926	0.006573	0.041910	0.042142	0.421422	0.066027
408	0.420113	0.007134	0.045520	0.041950	0.419510	0.065773
409	0.421139	0.006783	0.043557	0.042090	0.420908	0.065523
410	0.420879	0.006936	0.044316	0.042007	0.420076	0.065786
411	0.421480	0.006726	0.042931	0.042081	0.420818	0.065964
412	0.423309	0.006665	0.042790	0.041923	0.419236	0.066076
413	0.421927	0.006557	0.041911	0.042155	0.421554	0.065897
414	0.420965	0.006882	0.043965	0.042033	0.420338	0.065817
415	0.420288	0.007058	0.045134	0.041988	0.419881	0.065651
416	0.420822	0.006929	0.044129	0.042010	0.420108	0.066001
417	0.420728	0.006915	0.044427	0.042046	0.420462	0.065423
418	0.421049	0.006836	0.043727	0.042056	0.420563	0.065769
419	0.421766	0.006634	0.042340	0.042112	0.421123	0.066025
420	0.421249	0.006735	0.043423	0.042116	0.421162	0.065315
421	0.428943	0.003852	0.024533	0.046421	0.428902	0.067350
422	0.421140	0.006884	0.043830	0.042008	0.420086	0.066052
423	0.421679	0.006676	0.042501	0.042085	0.420854	0.066205
424	0.420827	0.006920	0.044098	0.042017	0.420178	0.065960
425	0.422489	0.006452	0.041426	0.042184	0.421672	0.065776
426	0.420949	0.006880	0.043835	0.042030	0.420309	0.065996
427	0.421523	0.006660	0.042847	0.042136	0.421365	0.065469
428	0.421749	0.006600	0.042239	0.042144	0.421450	0.065817
429	0.421954	0.006550	0.041828	0.042152	0.421527	0.065989
430	0.421826	0.006587	0.042468	0.042157	0.421547	0.065415
431	0.423018	0.006213	0.039707	0.042274	0.422743	0.066046
432	0.421700	0.006620	0.042298	0.042129	0.421300	0.065953
433	0.421580	0.006663	0.042558	0.042118	0.421128	0.065952
434	0.421643	0.006632	0.042454	0.042133	0.421338	0.065801
435	0.420849	0.006897	0.043917	0.042028	0.420287	0.066021
436	0.421478	0.006689	0.042685	0.042105	0.421047	0.065996
437	0.421918	0.006538	0.042050	0.042174	0.421744	0.065576
438	0.421435	0.006690	0.042916	0.042123	0.421235	0.065600
439	0.421226	0.006803	0.043608	0.042063	0.420640	0.065660
440	0.421285	0.006765	0.043049	0.042069	0.420696	0.066136
441	0.420481	0.007018	0.044635	0.041986	0.419870	0.066010
442	0.420882	0.006887	0.043889	0.042037	0.420326	0.065979
443	0.420471	0.007010	0.044903	0.042000	0.420011	0.065605
444	0.421795	0.006630	0.042204	0.042107	0.421071	0.066193
445	0.422388	0.006281	0.041073	0.042443	0.422326	0.065489
446	0.421840	0.006577	0.042047	0.042146	0.421451	0.065938
447	0.420818	0.006868	0.044128	0.042064	0.420651	0.065471
448	0.421839	0.006560	0.042063	0.042165	0.421658	0.065714
449	0.421725	0.006640	0.042142	0.042108	0.421027	0.066359
450	0.420988	0.006851	0.043665	0.042046	0.420461	0.065990
451	0.421216	0.006775	0.043203	0.042077	0.420773	0.065957
452	0.420600	0.006948	0.044440	0.042031	0.420316	0.065664
453	0.421872	0.006550	0.041990	0.042163	0.421640	0.065784
454	0.421289	0.006742	0.042997	0.042087	0.420876	0.066009
455	0.422104	0.006474	0.041545	0.042192	0.421930	0.065755
456	0.420810	0.006962	0.044347	0.041990	0.419907	0.065985
457	0.420999	0.006859	0.043515	0.042032	0.420320	0.066276
458	0.420916	0.006880	0.043801	0.042041	0.420419	0.065942
459	0.421713	0.006618	0.042263	0.042135	0.421359	0.065911
460	0.420597	0.006963	0.044405	0.042016	0.420171	0.065847
461	0.423625	0.006780	0.043096	0.041829	0.418290	0.066380
462	0.421370	0.006708	0.042963	0.042112	0.421129	0.065717
463	0.420127	0.007140	0.045496	0.041943	0.419439	0.065855
464	0.421303	0.006735	0.043057	0.042098	0.420983	0.065825
465	0.421569	0.006666	0.042367	0.042106	0.421065	0.066228
466	0.420764	0.006898	0.044124	0.042043	0.420434	0.065737
467	0.420297	0.007055	0.044923	0.041980	0.419802	0.065944
468	0.420975	0.006811	0.043860	0.042093	0.420936	0.065325
469	0.421016	0.006844	0.043538	0.042046	0.420470	0.066086
470	0.421115	0.006787	0.043423	0.042080	0.420806	0.065788
471	0.421229	0.006787	0.043615	0.042077	0.420770	0.065521
472	0.420979	0.006907	0.043873	0.042005	0.420052	0.066185
473	0.421106	0.006793	0.043396	0.042075	0.420755	0.065875
474	0.421922	0.006547	0.041748	0.042154	0.421506	0.066124
475	0.421834	0.006569	0.041878	0.042145	0.421457	0.066117
476	0.421935	0.006535	0.041692	0.042158	0.421581	0.066098
477	0.420798	0.006918	0.043982	0.042016	0.420168	0.066117
478	0.422578	0.006653	0.042348	0.042025	0.420128	0.066268
479	0.420862	0.006873	0.043782	0.042043	0.420424	0.066015
480	0.421227	0.006835	0.043092	0.042013	0.420139	0.066693
481	0.422462	0.006359	0.040774	0.042232	0.422330	0.065843
482	0.421460	0.006668	0.042707	0.042130	0.421309	0.065726
483	0.421121	0.006760	0.043394	0.042105	0.421058	0.065563
484	0.421080	0.006786	0.043481	0.042089	0.420899	0.065665
485	0.421454	0.006668	0.042678	0.042126	0.421264	0.065811
486	0.420482	0.006954	0.044806	0.042046	0.420468	0.065243
487	0.421167	0.006791	0.043170	0.042063	0.420633	0.066176
488	0.421233	0.006802	0.043157	0.042045	0.420456	0.066307
489	0.421892	0.006559	0.041775	0.042161	0.421617	0.065996
490	0.421781	0.006560	0.042151	0.042171	0.421719	0.065618
491	0.421203	0.006754	0.043201	0.042098	0.420978	0.065766
492	0.420989	0.006884	0.043722	0.042015	0.420160	0.066230
493	0.420425	0.007064	0.044750	0.041953	0.419536	0.066272
494	0.420548	0.006957	0.044379	0.042021	0.420214	0.065881
495	0.421024	0.006792	0.043681	0.042094	0.420946	0.065463
496	0.420449	0.007033	0.044736	0.041978	0.419787	0.066017
497	0.420916	0.006863	0.043921	0.042051	0.420520	0.065729
498	0.421629	0.006812	0.043518	0.042012	0.420114	0.065915
499	0.421332	0.006756	0.042871	0.042066	0.420667	0.066308
500	0.423045	0.006548	0.041447	0.042024	0.420244	0.066691
501	0.421362	0.006708	0.042896	0.042109	0.421100	0.065825
502	0.421684	0.006630	0.041982	0.042112	0.421128	0.066465
503	0.420737	0.006928	0.043859	0.042007	0.420078	0.066391
504	0.421498	0.006651	0.042637	0.042135	0.421361	0.065717
505	0.421563	0.006698	0.042446	0.042077	0.420773	0.066444
506	0.421844	0.006549	0.041748	0.042163	0.421537	0.066159
507	0.420829	0.006879	0.043754	0.042042	0.420424	0.066072
508	0.421786	0.006933	0.044092	0.041910	0.419094	0.066185
509	0.420681	0.007030	0.044691	0.041957	0.419577	0.066065
510	0.423883	0.006729	0.042211	0.041809	0.418091	0.067277
511	0.421370	0.006690	0.042867	0.042121	0.421219	0.065733
512	0.422051	0.006482	0.041441	0.042186	0.421865	0.065975
513	0.422234	0.006434	0.040906	0.042187	0.421871	0.066369
514	0.420850	0.006875	0.043674	0.042041	0.420412	0.066149
515	0.422910	0.006323	0.040449	0.042207	0.422039	0.066071
516	0.421538	0.006640	0.042456	0.042137	0.421375	0.065854
517	0.421366	0.006733	0.042616	0.042071	0.420719	0.066496
518	0.422234	0.006414	0.041059	0.042242	0.422098	0.065953
519	0.425190	0.005452	0.034666	0.042887	0.424943	0.066862
520	0.421507	0.006634	0.042457	0.042142	0.421423	0.065838
521	0.420771	0.006884	0.043834	0.042043	0.420437	0.066031
522	0.420485	0.007007	0.044184	0.041980	0.419802	0.066543
523	0.420600	0.006954	0.044219	0.042012	0.420127	0.066088
524	0.420020	0.007129	0.045157	0.041953	0.419538	0.066202
525	0.421751	0.006593	0.041856	0.042134	0.421283	0.066382
526	0.421755	0.006567	0.042051	0.042165	0.421661	0.065800
527	0.421799	0.006590	0.041813	0.042125	0.421254	0.066420
528	0.421089	0.006811	0.043141	0.042055	0.420553	0.066350
529	0.420831	0.006864	0.043758	0.042051	0.420520	0.065975
530	0.421381	0.006718	0.042378	0.042073	0.420727	0.066723
531	0.421136	0.006785	0.043002	0.042062	0.420624	0.066391
532	0.420396	0.006978	0.044661	0.042028	0.420283	0.065654
533	0.421582	0.006628	0.042175	0.042129	0.421271	0.066215
534	0.421612	0.006602	0.042275	0.042153	0.421535	0.065822
535	0.424562	0.005555	0.035793	0.043048	0.424534	0.066507
536	0.423037	0.006157	0.039305	0.042296	0.422931	0.066274
537	0.421391	0.006677	0.042608	0.042120	0.421202	0.066003
538	0.421295	0.006719	0.042861	0.042104	0.421050	0.065972
539	0.423084	0.006346	0.040405	0.042163	0.421619	0.066382
540	0.420689	0.006922	0.043725	0.042012	0.420122	0.066530
541	0.422427	0.006581	0.042025	0.042081	0.420814	0.066072
542	0.420958	0.006844	0.043361	0.042044	0.420447	0.066347
543	0.421158	0.006751	0.042966	0.042089	0.420898	0.066138
544	0.421479	0.006753	0.042634	0.042043	0.420433	0.066658
545	0.420582	0.006955	0.044010	0.042012	0.420131	0.066311
546	0.420363	0.007010	0.044516	0.041998	0.419990	0.066123
547	0.422181	0.006429	0.041008	0.042201	0.422011	0.066170
548	0.421587	0.006662	0.042602	0.042113	0.421128	0.065907
549	0.421754	0.006556	0.041806	0.042170	0.421709	0.066005
550	0.425785	0.005186	0.033154	0.043278	0.425753	0.066845
551	0.421542	0.006622	0.042347	0.042146	0.421471	0.065872
552	0.421941	0.006501	0.041526	0.042185	0.421856	0.065991
553	0.421747	0.006563	0.041780	0.042155	0.421555	0.066199
554	0.420680	0.006909	0.043847	0.042029	0.420296	0.066239
555	0.420186	0.007064	0.044797	0.041983	0.419838	0.066131
556	0.421710	0.006589	0.041736	0.042130	0.421304	0.066531
557	0.420608	0.006964	0.043640	0.041983	0.419836	0.066969
558	0.424015	0.006889	0.043282	0.041703	0.416971	0.067139
559	0.422342	0.006474	0.040766	0.042135	0.421262	0.067021
560	0.420753	0.006855	0.043825	0.042070	0.420705	0.065792
561	0.422152	0.006436	0.041010	0.042211	0.422117	0.066075
562	0.421425	0.006675	0.042319	0.042118	0.421187	0.066277
563	0.423189	0.006721	0.042429	0.041896	0.418968	0.066797
564	0.420027	0.007112	0.045016	0.041958	0.419582	0.066304
565	0.421500	0.006635	0.042270	0.042136	0.421366	0.066094
566	0.434286	0.001252	0.007994	0.054088	0.433774	0.068607
567	0.423192	0.007015	0.043851	0.041688	0.416881	0.067372
568	0.422013	0.006460	0.041180	0.042197	0.421947	0.066203
569	0.421159	0.006755	0.042815	0.042083	0.420839	0.066349
570	0.420100	0.007075	0.044947	0.041980	0.419805	0.066094
571	0.420327	0.007083	0.044627	0.041934	0.419343	0.066686
572	0.421486	0.006654	0.042142	0.042114	0.421147	0.066457
573	0.421454	0.006656	0.042176	0.042112	0.421126	0.066475
574	0.420550	0.006946	0.043984	0.042013	0.420135	0.066372
575	0.424302	0.005659	0.035662	0.043298	0.423926	0.067153
576	0.420569	0.006964	0.044078	0.042000	0.420004	0.066385
577	0.420112	0.007079	0.045055	0.041989	0.419785	0.065979
578	0.422023	0.006479	0.041029	0.042169	0.421696	0.066604
579	0.421531	0.006635	0.041984	0.042116	0.421162	0.066573
580	0.421292	0.006692	0.042498	0.042109	0.421098	0.066312
581	0.422342	0.006716	0.042357	0.041992	0.419767	0.066827
582	0.421563	0.006641	0.041924	0.042109	0.421097	0.066666
583	0.420013	0.007140	0.044980	0.041940	0.419409	0.066517
584	0.420403	0.006981	0.044192	0.042006	0.420052	0.066367
585	0.421288	0.006684	0.042589	0.042121	0.421217	0.066100
586	0.420898	0.006827	0.043186	0.042053	0.420540	0.066496
587	0.420778	0.006879	0.043331	0.042031	0.420238	0.066743
588	0.423586	0.006436	0.040618	0.042027	0.420270	0.067063
589	0.420683	0.006875	0.043713	0.042054	0.420547	0.066128
590	0.430223	0.003636	0.022932	0.044418	0.430008	0.068783
591	0.420997	0.006774	0.043126	0.042092	0.420921	0.066091
592	0.420504	0.006954	0.044004	0.042011	0.420119	0.066409
593	0.420979	0.006797	0.043081	0.042069	0.420695	0.066380
594	0.420789	0.006857	0.043386	0.042046	0.420462	0.066461
595	0.420432	0.006948	0.044254	0.042034	0.420351	0.065981
596	0.421268	0.006703	0.042537	0.042104	0.421049	0.066338
597	0.421568	0.006597	0.041916	0.042145	0.421453	0.066322
598	0.421234	0.006721	0.042484	0.042088	0.420885	0.066589
599	0.420508	0.006938	0.043890	0.042027	0.420273	0.066365
600	0.421951	0.006806	0.043402	0.041934	0.419343	0.066563
601	0.420146	0.007070	0.044599	0.041967	0.419673	0.066546
602	0.427143	0.001298	0.008028	0.068321	0.426478	0.068732
603	0.420707	0.006869	0.043558	0.042050	0.420505	0.066312
604	0.420313	0.006981	0.044377	0.042024	0.420246	0.066058
605	0.420789	0.006840	0.043228	0.042054	0.420528	0.066561
606	0.420767	0.006870	0.043340	0.042038	0.420382	0.066604
607	0.421158	0.006726	0.042579	0.042097	0.420978	0.066462
608	0.420105	0.007074	0.044696	0.041980	0.419804	0.066340
609	0.421688	0.006569	0.041485	0.042142	0.421428	0.066687
610	0.433150	0.002752	0.017465	0.044926	0.432949	0.068758
611	0.420813	0.006847	0.043225	0.042048	0.420483	0.066584
612	0.420400	0.006973	0.044050	0.042013	0.420134	0.066430
613	0.422285	0.006385	0.040283	0.042207	0.422077	0.066763
614	0.435222	0.001054	0.006572	0.051874	0.434883	0.070396
615	0.421934	0.006757	0.042615	0.041991	0.419913	0.066791
616	0.420864	0.006821	0.043052	0.042060	0.420601	0.066602
617	0.422269	0.006514	0.041215	0.042122	0.421193	0.066688
618	0.420835	0.006828	0.043088	0.042056	0.420562	0.066631
619	0.420687	0.006865	0.043429	0.042054	0.420544	0.066422
620	0.421426	0.006768	0.042688	0.042033	0.420337	0.066748
621	0.420924	0.006780	0.042996	0.042086	0.420867	0.066347
622	0.420287	0.006994	0.044144	0.042008	0.420081	0.066487
623	0.420966	0.006765	0.042796	0.042087	0.420873	0.066514
624	0.422309	0.006343	0.040199	0.042229	0.422285	0.066636
625	0.422594	0.006243	0.039425	0.042252	0.422513	0.066972
626	0.420949	0.006762	0.042793	0.042094	0.420893	0.066509
627	0.420781	0.006814	0.043050	0.042074	0.420749	0.066532
628	0.420410	0.006928	0.043803	0.042034	0.420346	0.066478
629	0.421417	0.006759	0.042622	0.042038	0.420384	0.066780
630	0.421058	0.006805	0.042501	0.042027	0.420280	0.067328
631	0.421498	0.006588	0.041585	0.042143	0.421434	0.066752
632	0.421923	0.006450	0.040758	0.042190	0.421903	0.066776
633	0.421022	0.006740	0.042492	0.042090	0.420911	0.066745
634	0.420213	0.007027	0.043850	0.041967	0.419673	0.067270
635	0.421483	0.006589	0.041530	0.042141	0.421412	0.066846
636	0.419614	0.007179	0.045219	0.041944	0.419445	0.066600
637	0.420484	0.006981	0.043946	0.041985	0.419845	0.066760
638	0.420377	0.006945	0.043705	0.042018	0.420191	0.066762
639	0.421499	0.006609	0.041347	0.042110	0.421102	0.067333
640	0.420599	0.006930	0.043123	0.041983	0.419833	0.067532
641	0.421100	0.006732	0.042174	0.042074	0.420747	0.067173
642	0.419608	0.007166	0.045192	0.041956	0.419566	0.066512
643	0.421090	0.006717	0.042186	0.042094	0.420945	0.066968
644	0.421915	0.006439	0.040458	0.042196	0.421809	0.067182
645	0.428117	0.003921	0.024851	0.046990	0.428004	0.068117
646	0.420608	0.006922	0.043578	0.042010	0.420106	0.066776
647	0.421000	0.006974	0.043710	0.041933	0.419296	0.067087
648	0.421013	0.006753	0.042133	0.042064	0.420650	0.067386
649	0.421932	0.006623	0.041464	0.042072	0.420587	0.067322
650	0.420138	0.007065	0.043705	0.041933	0.419340	0.067819
651	0.420407	0.007319	0.045777	0.041769	0.417658	0.067069
652	0.421324	0.006620	0.041554	0.042126	0.421270	0.067106
653	0.420306	0.006990	0.043799	0.041986	0.419861	0.067057
654	0.429147	0.003998	0.025098	0.043544	0.429123	0.069090
655	0.421370	0.006613	0.041380	0.042121	0.421217	0.067299
656	0.420604	0.006845	0.042849	0.042049	0.420496	0.067158
657	0.424659	0.003895	0.023399	0.052777	0.424368	0.070903
658	0.422985	0.006755	0.041467	0.042307	0.417874	0.068612
659	0.421957	0.006419	0.040147	0.042187	0.421831	0.067459
660	0.429477	0.003772	0.023726	0.044625	0.429462	0.068938
661	0.420674	0.006821	0.042650	0.042058	0.420582	0.067216
662	0.423542	0.006770	0.041543	0.041774	0.417667	0.068704
663	0.420612	0.006834	0.042624	0.042050	0.420502	0.067378
664	0.419957	0.007049	0.043928	0.041976	0.419761	0.067330
665	0.401353	0.010233	0.063198	0.062085	0.401232	0.061898
666	0.420358	0.006905	0.043056	0.042025	0.420256	0.067399
667	0.419574	0.007154	0.044619	0.041946	0.419468	0.067238
668	0.421533	0.006581	0.040889	0.042107	0.421069	0.067821
669	0.419812	0.007059	0.043844	0.041974	0.419743	0.067568
670	0.420505	0.006847	0.042364	0.042047	0.420476	0.067761
671	0.429576	0.003690	0.022593	0.044129	0.429559	0.070452
672	0.421360	0.006597	0.040683	0.042098	0.420964	0.068300
673	0.422649	0.005845	0.035886	0.044035	0.422638	0.068947
674	0.425063	0.005123	0.031455	0.043794	0.425053	0.069512
675	0.421627	0.006436	0.039381	0.042157	0.421578	0.068821
676	0.420584	0.006782	0.041468	0.042035	0.420348	0.068781
677	0.429357	0.003689	0.022488	0.043821	0.429336	0.071308
678	0.428620	0.003876	0.023653	0.044046	0.428609	0.071196
679	0.417143	0.007860	0.046773	0.041654	0.416551	0.070019
680	0.424628	0.004848	0.029234	0.045314	0.424597	0.071379
681	0.377188	0.013435	0.077361	0.097783	0.376303	0.057930
682	0.373252	0.012357	0.073680	0.111712	0.373209	0.055790
683	0.390007	0.011708	0.066267	0.078917	0.389897	0.063203
684	0.355637	0.016141	0.091365	0.128693	0.354937	0.053226
685	0.367852	0.013388	0.075134	0.119049	0.367509	0.057068
686	0.369213	0.014714	0.081308	0.107569	0.369124	0.058072
687	0.368629	0.014906	0.080847	0.108516	0.368302	0.058799
688	0.360123	0.014564	0.079983	0.128334	0.360106	0.056890
689	0.353796	0.017472	0.094866	0.125591	0.353729	0.054548
690	0.362097	0.015611	0.082565	0.119237	0.362036	0.058455
691	0.357612	0.015149	0.080415	0.132542	0.357274	0.057009
692	0.340847	0.015864	0.085453	0.165681	0.340011	0.052144
693	0.338020	0.014249	0.079745	0.179924	0.337592	0.050469
694	0.323323	0.017063	0.089021	0.197297	0.322752	0.050543
695	0.326426	0.013157	0.071510	0.212890	0.325993	0.050024
696	0.294201	0.012570	0.069155	0.284837	0.293894	0.045344
697	0.239467	0.007570	0.040314	0.434620	0.238763	0.039266
698	0.218834	0.011934	0.063208	0.454386	0.217479	0.034159
699	0.171469	0.009251	0.053676	0.571517	0.168948	0.025139
700	0.161962	0.007900	0.045912	0.600659	0.159434	0.024133
701	0.137162	0.007972	0.046594	0.652649	0.135313	0.020310
702	0.135408	0.021589	0.097269	0.583791	0.135221	0.026722
703	0.132300	0.009620	0.049051	0.655137	0.131212	0.022681
704	0.118456	0.012438	0.064832	0.666935	0.117891	0.019447
705	0.107666	0.007313	0.039447	0.721326	0.106749	0.017499
706	0.040435	0.013090	0.062033	0.836344	0.040314	0.007783
707	0.015278	0.030145	0.137833	0.798429	0.015186	0.003129
708	0.008129	0.002745	0.017652	0.962363	0.007861	0.001250
709	0.007001	0.006187	0.038911	0.939995	0.006863	0.001044
710	0.007018	0.009613	0.061212	0.914235	0.006906	0.001015
711	0.006231	0.016437	0.096145	0.874136	0.006116	0.000935
712	0.006327	0.012247	0.072547	0.901704	0.006209	0.000966
713	0.005600	0.012116	0.073108	0.902848	0.005487	0.000841
714	0.005185	0.006578	0.040151	0.942214	0.005079	0.000793
715	0.003979	0.012232	0.074493	0.904813	0.003895	0.000589
716	0.003868	0.016829	0.099685	0.875261	0.003786	0.000571
717	0.003983	0.007254	0.043821	0.940437	0.003891	0.000614
718	0.003880	0.007207	0.044393	0.940138	0.003797	0.000586
719	0.003788	0.013254	0.078842	0.899832	0.003717	0.000568
720	0.003891	0.008466	0.052905	0.930333	0.003829	0.000577
721	0.003482	0.012693	0.077847	0.902056	0.003410	0.000511
722	0.003762	0.004943	0.031045	0.955977	0.003704	0.000569
723	0.003514	0.011979	0.068352	0.912142	0.003448	0.000564
724	0.003331	0.013529	0.083464	0.895937	0.003253	0.000486
725	0.003480	0.011503	0.067715	0.913346	0.003423	0.000534
726	0.003200	0.026061	0.129109	0.837835	0.003186	0.000609
727	0.003035	0.009347	0.057813	0.926369	0.002984	0.000452
728	0.002975	0.006816	0.040345	0.946470	0.002922	0.000471
729	0.002869	0.011526	0.069942	0.912412	0.002824	0.000427
730	0.002412	0.009418	0.057901	0.927538	0.002371	0.000360
731	0.002026	0.008833	0.055480	0.931382	0.001983	0.000295
732	0.002036	0.013411	0.076790	0.905436	0.002009	0.000319
733	0.001761	0.007127	0.044611	0.944519	0.001722	0.000261
734	0.001642	0.015632	0.087232	0.893624	0.001606	0.000264
735	0.001563	0.008616	0.053233	0.934825	0.001528	0.000234
736	0.000943	0.008672	0.053732	0.935589	0.000925	0.000140
737	0.000359	0.007076	0.043222	0.948934	0.000354	0.000055
738	0.000275	0.011454	0.067094	0.920862	0.000271	0.000043
739	0.000219	0.003841	0.023091	0.972598	0.000215	0.000035
740	0.000220	0.008025	0.047141	0.944363	0.000216	0.000035
741	0.000200	0.008308	0.048173	0.943090	0.000197	0.000032
742	0.000176	0.004357	0.025501	0.969764	0.000173	0.000029
743	0.000152	0.003716	0.018684	0.977268	0.000150	0.000030
744	0.000139	0.005010	0.027001	0.967689	0.000137	0.000025
745	0.000108	0.075147	0.288442	0.636170	0.000108	0.000025
746	0.000134	0.006189	0.035286	0.958236	0.000133	0.000022
747	0.000118	0.007094	0.044546	0.948108	0.000116	0.000017
748	0.000107	0.004025	0.021881	0.973861	0.000106	0.000020
749	0.000097	0.003329	0.020375	0.976089	0.000095	0.000015
750	0.000083	0.005986	0.038044	0.955793	0.000081	0.000013
751	0.000077	0.006343	0.040164	0.953328	0.000076	0.000012
752	0.000057	0.008572	0.047819	0.943485	0.000057	0.000010
753	0.000048	0.016531	0.097830	0.885536	0.000047	0.000007
754	0.000045	0.002094	0.012737	0.985074	0.000044	0.000007
755	0.000044	0.002608	0.014884	0.982412	0.000043	0.000008
756	0.000040	0.007305	0.042889	0.949719	0.000040	0.000007
757	0.000041	0.008606	0.050941	0.940365	0.000040	0.000006
758	0.000040	0.004726	0.028892	0.966298	0.000039	0.000006
759	0.000038	0.007714	0.047190	0.945016	0.000037	0.000006
760	0.000034	0.005604	0.031476	0.962846	0.000034	0.000006
761	0.000035	0.009084	0.049643	0.941197	0.000035	0.000006
762	0.000033	0.011582	0.067242	0.921105	0.000033	0.000005
763	0.000035	0.009505	0.053422	0.936996	0.000035	0.000006
764	0.000034	0.004030	0.022200	0.973697	0.000033	0.000006
765	0.000031	0.010347	0.065704	0.923884	0.000030	0.000004
766	0.000029	0.004076	0.023757	0.972106	0.000028	0.000005
767	0.000026	0.003942	0.020803	0.975200	0.000025	0.000005
768	0.000018	0.079659	0.313405	0.606897	0.000018	0.000004
769	0.000018	0.078172	0.286156	0.635632	0.000018	0.000004
770	0.000018	0.012111	0.067694	0.920157	0.000017	0.000003
771	0.000014	0.006274	0.039025	0.954672	0.000013	0.000002
772	0.000013	0.003319	0.018871	0.977782	0.000013	0.000002
773	0.000009	0.077866	0.340981	0.581133	0.000009	0.000002
774	0.000009	0.076895	0.314931	0.608154	0.000009	0.000002
775	0.000009	0.077979	0.263604	0.658396	0.000009	0.000003
776	0.000007	0.077406	0.330021	0.592556	0.000007	0.000002
777	0.000009	0.005920	0.031946	0.962114	0.000009	0.000002
778	0.000007	0.073222	0.349698	0.577065	0.000007	0.000001
779	0.000006	0.077735	0.330354	0.591898	0.000006	0.000001
