# Supplementary material for: A minimal chemo-mechanical Markov model for rotary catalysis of F1-ATPase
Source: Nat Commun. 2026 Jun 15;17:5310. doi: 10.1038/s41467-026-73844-0 (PMC13272679; doi:10.1038/s41467-026-73844-0)
Supplement: Supplementary file 4 — Source Data [file 41467_2026_73844_MOESM4_ESM.zip › SourceData/MainFigures/Fig2/Fig2e/angle-distribution_bottom-left.csv]

#Set	Probability (360 degree)	Probability (80 degree)	Probability (120 degree)	Probability (200 degree)	Probability (240 degree)	Probability (320 degree)
1	0.050292	0.064746	0.406889	0.420693	0.050200	0.007180
2	0.070198	0.058278	0.360875	0.430384	0.070240	0.010025
3	0.062788	0.066805	0.413847	0.384852	0.062863	0.008846
4	0.050139	0.067715	0.424595	0.400333	0.050091	0.007127
5	0.061614	0.062119	0.389040	0.416903	0.061611	0.008713
6	0.066493	0.060264	0.379444	0.417851	0.066543	0.009405
7	0.072152	0.063784	0.385388	0.396039	0.072272	0.010365
8	0.065259	0.057782	0.353949	0.448424	0.065211	0.009376
9	0.053523	0.064524	0.395040	0.425669	0.053471	0.007773
10	0.060088	0.058737	0.365134	0.447376	0.060009	0.008657
11	0.060874	0.063051	0.406625	0.400063	0.060961	0.008425
12	0.059533	0.065869	0.413213	0.393441	0.059563	0.008380
13	0.080128	0.058075	0.354045	0.416244	0.080152	0.011357
14	0.070069	0.056994	0.357006	0.435956	0.070077	0.009898
15	0.101746	0.048622	0.302481	0.431110	0.101822	0.014220
16	0.061090	0.067171	0.416943	0.384983	0.061140	0.008674
17	0.063504	0.060112	0.373419	0.430401	0.063473	0.009092
18	0.053826	0.063471	0.398135	0.423072	0.053747	0.007748
19	0.061527	0.061035	0.401046	0.406467	0.061512	0.008412
20	0.059930	0.061117	0.388148	0.422438	0.059892	0.008475
21	0.071244	0.061427	0.389339	0.396745	0.071349	0.009896
22	0.046507	0.065239	0.391142	0.443799	0.046280	0.007034
23	0.064316	0.061285	0.377742	0.423055	0.064301	0.009301
24	0.065137	0.064175	0.393465	0.402797	0.065144	0.009282
25	0.071300	0.059520	0.385504	0.402618	0.071315	0.009742
26	0.059682	0.066071	0.408532	0.397473	0.059684	0.008558
27	0.063439	0.064552	0.387670	0.411412	0.063509	0.009418
28	0.058765	0.061211	0.389417	0.423674	0.058672	0.008262
29	0.058524	0.064473	0.398181	0.411883	0.058483	0.008456
30	0.058802	0.062998	0.384840	0.426119	0.058728	0.008514
31	0.056362	0.064015	0.398944	0.416329	0.056287	0.008064
32	0.068215	0.058352	0.368862	0.426668	0.068216	0.009687
33	0.052852	0.064592	0.421069	0.401431	0.052753	0.007303
34	0.077088	0.058616	0.375613	0.400971	0.077100	0.010611
35	0.066946	0.054031	0.336522	0.465954	0.066917	0.009631
36	0.060106	0.059653	0.375676	0.435880	0.060040	0.008645
37	0.052296	0.066166	0.424282	0.397751	0.052207	0.007298
38	0.107123	0.045684	0.287005	0.437924	0.107261	0.015002
39	0.084731	0.061186	0.382220	0.375410	0.084758	0.011696
40	0.086191	0.055804	0.340976	0.418587	0.086204	0.012239
41	0.061668	0.061912	0.354927	0.450274	0.061601	0.009617
42	0.054721	0.064529	0.408969	0.409344	0.054649	0.007789
43	0.083009	0.056429	0.339439	0.425817	0.083139	0.012167
44	0.046116	0.068229	0.421993	0.410962	0.045968	0.006732
45	0.060690	0.064923	0.398656	0.406349	0.060665	0.008717
46	0.071926	0.059705	0.378982	0.407415	0.071969	0.010003
47	0.045999	0.070574	0.419634	0.411024	0.045824	0.006944
48	0.064911	0.061661	0.388857	0.410485	0.064903	0.009183
49	0.062123	0.063488	0.411348	0.392372	0.062135	0.008534
50	0.076892	0.058397	0.366769	0.410073	0.076971	0.010898
51	0.057669	0.063907	0.389827	0.422530	0.057579	0.008489
52	0.071068	0.061411	0.382644	0.403854	0.071073	0.009950
53	0.058343	0.057273	0.380257	0.437903	0.058224	0.007999
54	0.051692	0.066563	0.413227	0.409456	0.051566	0.007495
55	0.109216	0.035026	0.220438	0.510327	0.109277	0.015715
56	0.086754	0.057132	0.341689	0.415333	0.086780	0.012312
57	0.092822	0.051232	0.326091	0.423988	0.092895	0.012972
58	0.068107	0.056147	0.358385	0.439707	0.068062	0.009591
59	0.066178	0.062572	0.382253	0.413195	0.066175	0.009628
60	0.061274	0.063499	0.391164	0.413934	0.061248	0.008880
61	0.062812	0.063527	0.388070	0.413606	0.062790	0.009196
62	0.081999	0.057469	0.364377	0.402823	0.082031	0.011301
63	0.062666	0.062457	0.393035	0.410272	0.062657	0.008914
64	0.074557	0.060801	0.371508	0.407820	0.074607	0.010707
65	0.055329	0.063396	0.393303	0.424710	0.055215	0.008047
66	0.063804	0.065268	0.402674	0.395257	0.063827	0.009170
67	0.307485	0.011820	0.078423	0.249902	0.309148	0.043222
68	0.080125	0.058489	0.361790	0.408043	0.080169	0.011384
69	0.046471	0.065820	0.420003	0.414791	0.046274	0.006640
70	0.068605	0.063760	0.408188	0.381268	0.068655	0.009525
71	0.070211	0.057585	0.374801	0.417528	0.070201	0.009674
72	0.089702	0.055857	0.344340	0.407846	0.089712	0.012541
73	0.072539	0.060024	0.376415	0.408327	0.072542	0.010152
74	0.086153	0.054612	0.340489	0.420605	0.086170	0.011970
75	0.053028	0.059853	0.381731	0.444997	0.052799	0.007591
76	0.061984	0.060761	0.362786	0.443207	0.061905	0.009357
77	0.081235	0.054917	0.334921	0.435872	0.081249	0.011805
78	0.068052	0.062933	0.401109	0.390305	0.068071	0.009529
79	0.057506	0.064566	0.400006	0.412171	0.057440	0.008310
80	0.056058	0.064066	0.393535	0.422249	0.055922	0.008170
81	0.060090	0.056110	0.350113	0.465062	0.059930	0.008694
82	0.065262	0.059941	0.372808	0.427309	0.065205	0.009474
83	0.073200	0.060487	0.380366	0.402431	0.073226	0.010290
84	0.085802	0.056543	0.352882	0.407202	0.085813	0.011759
85	0.095384	0.053562	0.325770	0.416061	0.095471	0.013752
86	0.060199	0.059916	0.335057	0.475250	0.060043	0.009534
87	0.069073	0.060662	0.393826	0.397880	0.069067	0.009491
88	0.069973	0.062557	0.396299	0.391451	0.069973	0.009748
89	0.076506	0.064425	0.362081	0.408355	0.076544	0.012089
90	0.056984	0.062560	0.375566	0.439600	0.056833	0.008457
91	0.070660	0.058483	0.357964	0.431920	0.070618	0.010355
92	0.071862	0.061099	0.389046	0.396113	0.071872	0.010007
93	0.074279	0.056244	0.351001	0.433829	0.074274	0.010373
94	0.079370	0.059509	0.390489	0.380480	0.079412	0.010740
95	0.086352	0.060465	0.372869	0.381964	0.086367	0.011984
96	0.082252	0.059588	0.382403	0.382093	0.082354	0.011310
97	0.079839	0.059820	0.367697	0.401641	0.079848	0.011155
98	0.070299	0.060817	0.384498	0.404161	0.070295	0.009929
99	0.092495	0.057396	0.358398	0.386330	0.092531	0.012849
100	0.071010	0.060171	0.375543	0.412156	0.070987	0.010132
101	0.089668	0.056217	0.361237	0.390945	0.089691	0.012242
102	0.052553	0.067517	0.417097	0.402739	0.052421	0.007674
103	0.093334	0.048774	0.308787	0.442724	0.093349	0.013032
104	0.050968	0.065360	0.419114	0.406606	0.050769	0.007183
105	0.064133	0.060107	0.378045	0.424575	0.064035	0.009105
106	0.054416	0.060770	0.395000	0.427982	0.054209	0.007624
107	0.062087	0.063283	0.361348	0.441466	0.061991	0.009825
108	0.070304	0.057450	0.359602	0.432178	0.070247	0.010220
109	0.128746	0.020059	0.130428	0.573941	0.128757	0.018069
110	0.074921	0.057904	0.355823	0.425840	0.074918	0.010595
111	0.063827	0.064172	0.401080	0.397941	0.063785	0.009196
112	0.029697	0.068874	0.450887	0.417057	0.029258	0.004227
113	0.041084	0.067635	0.430686	0.413922	0.040766	0.005907
114	0.062916	0.065318	0.416956	0.383231	0.062905	0.008674
115	0.071130	0.063559	0.402275	0.382183	0.071128	0.009726
116	0.038586	0.066753	0.428551	0.422148	0.038398	0.005563
117	0.061978	0.064108	0.349403	0.452130	0.061898	0.010483
118	0.310201	0.023438	0.157951	0.155042	0.310574	0.042795
119	0.073292	0.062920	0.378640	0.401243	0.073289	0.010616
120	0.081395	0.060252	0.377487	0.388281	0.081395	0.011189
121	0.080860	0.058951	0.372168	0.395967	0.080856	0.011198
122	0.124812	0.014083	0.088226	0.629420	0.124819	0.018640
123	0.066017	0.062857	0.411089	0.385084	0.066007	0.008947
124	0.062271	0.063969	0.418717	0.384332	0.062263	0.008448
125	0.356192	0.017363	0.115460	0.104207	0.356351	0.050427
126	0.407694	0.009544	0.066043	0.041938	0.418491	0.056289
127	0.409722	0.009372	0.063746	0.041886	0.417883	0.057392
128	0.407650	0.009944	0.066688	0.041741	0.416508	0.057469
129	0.413970	0.009215	0.060218	0.041570	0.415147	0.059881
130	0.415735	0.008063	0.055669	0.042092	0.420327	0.058113
131	0.224525	0.009921	0.059496	0.446840	0.224579	0.034638
132	0.410426	0.009251	0.063514	0.041862	0.417739	0.057208
133	0.410647	0.009232	0.061664	0.041884	0.418053	0.058520
134	0.412066	0.008763	0.060397	0.042012	0.419246	0.057516
135	0.415075	0.008344	0.057733	0.041954	0.419010	0.057884
136	0.410157	0.009147	0.061701	0.041966	0.418872	0.058158
137	0.433290	0.003206	0.021217	0.044092	0.435837	0.062358
138	0.437225	0.001883	0.012655	0.044628	0.441214	0.062395
139	0.430554	0.003733	0.024835	0.046958	0.432030	0.061890
140	0.410953	0.009134	0.061525	0.041874	0.418055	0.058458
141	0.417199	0.007626	0.051236	0.042234	0.421753	0.059953
142	0.412201	0.009176	0.061274	0.041713	0.416593	0.059044
143	0.415524	0.008469	0.056903	0.041823	0.417890	0.059392
144	0.416748	0.008496	0.056275	0.041793	0.417324	0.059365
145	0.413419	0.008925	0.059336	0.041792	0.417453	0.059074
146	0.410886	0.009315	0.063049	0.041735	0.416729	0.058286
147	0.406290	0.009682	0.064968	0.041999	0.418937	0.058124
148	0.410338	0.009552	0.064428	0.041654	0.416008	0.058020
149	0.409986	0.009703	0.063503	0.041632	0.415669	0.059505
150	0.402785	0.010134	0.068976	0.042029	0.419236	0.056840
151	0.408663	0.009792	0.065446	0.041674	0.415880	0.058545
152	0.418834	0.007452	0.049214	0.042186	0.421525	0.060789
153	0.410233	0.009469	0.063358	0.041715	0.416544	0.058681
154	0.412713	0.009217	0.061421	0.041653	0.416120	0.058876
155	0.408011	0.009863	0.066972	0.041666	0.416014	0.057474
156	0.437501	0.001913	0.012603	0.045045	0.439608	0.063329
157	0.412204	0.009077	0.060222	0.041770	0.417228	0.059500
158	0.439596	0.001010	0.006885	0.044517	0.445068	0.062924
159	0.414735	0.009006	0.058755	0.041558	0.415357	0.060590
160	0.412545	0.008990	0.060486	0.041787	0.417351	0.058841
161	0.382431	0.005361	0.035587	0.136726	0.383700	0.056195
162	0.437350	0.001633	0.011082	0.047690	0.440003	0.062242
163	0.410215	0.009403	0.064568	0.041734	0.416668	0.057412
164	0.409209	0.009403	0.063766	0.041815	0.417520	0.058287
165	0.411624	0.009239	0.062545	0.041697	0.416458	0.058438
166	0.415397	0.008007	0.053920	0.042121	0.420500	0.060055
167	0.420456	0.007273	0.048739	0.042353	0.420914	0.060264
168	0.412767	0.009244	0.061918	0.041553	0.414944	0.059574
169	0.412346	0.009120	0.062046	0.041681	0.416348	0.058459
170	0.390351	0.010011	0.070355	0.043234	0.431037	0.055013
171	0.413223	0.008986	0.059059	0.041697	0.416441	0.060594
172	0.411071	0.009132	0.062034	0.041830	0.417572	0.058361
173	0.410044	0.009183	0.063351	0.041852	0.417722	0.057847
174	0.414510	0.008914	0.059611	0.042456	0.414934	0.059575
175	0.417163	0.007885	0.053663	0.042002	0.419689	0.059599
176	0.413585	0.009235	0.062710	0.041454	0.414364	0.058652
177	0.418840	0.007663	0.050743	0.042010	0.419955	0.060790
178	0.415171	0.008588	0.056901	0.041753	0.417201	0.060386
179	0.410681	0.009293	0.063324	0.041724	0.416629	0.058351
180	0.415154	0.008944	0.059634	0.041535	0.415312	0.059421
181	0.408177	0.009680	0.065431	0.041732	0.416684	0.058296
182	0.414214	0.008694	0.058036	0.041764	0.417190	0.060102
183	0.412565	0.009056	0.061396	0.041710	0.416616	0.058658
184	0.433346	0.003342	0.022153	0.043644	0.434682	0.062834
185	0.413233	0.008807	0.059099	0.041824	0.417706	0.059330
186	0.412807	0.008901	0.060240	0.041789	0.417351	0.058912
187	0.410545	0.009768	0.064448	0.041467	0.414225	0.059546
188	0.438724	0.001606	0.010764	0.044241	0.441456	0.063209
189	0.411328	0.009102	0.061020	0.041814	0.417370	0.059367
190	0.411212	0.009477	0.063755	0.041536	0.414944	0.059076
191	0.411631	0.009095	0.062915	0.041715	0.416571	0.058074
192	0.405790	0.009519	0.065343	0.042100	0.419828	0.057421
193	0.413377	0.008903	0.059727	0.041716	0.416800	0.059476
194	0.412049	0.008951	0.060767	0.041838	0.417765	0.058630
195	0.416008	0.008725	0.057532	0.041617	0.416095	0.060023
196	0.412351	0.008925	0.060098	0.041790	0.417416	0.059420
197	0.413292	0.009089	0.060871	0.041629	0.415906	0.059213
198	0.416574	0.008355	0.055159	0.041785	0.417726	0.060400
199	0.411579	0.009511	0.063470	0.041548	0.415145	0.058747
200	0.415672	0.008711	0.058590	0.041634	0.416232	0.059160
201	0.439590	0.001269	0.008215	0.044967	0.441239	0.064721
202	0.411538	0.008916	0.061250	0.041856	0.417754	0.058686
203	0.415030	0.008981	0.059660	0.041521	0.415119	0.059690
204	0.414596	0.008570	0.060507	0.041718	0.416859	0.057750
205	0.420484	0.007089	0.046505	0.043635	0.420781	0.061506
206	0.412272	0.009048	0.061799	0.041725	0.416768	0.058386
207	0.414152	0.009127	0.061007	0.041472	0.414431	0.059810
208	0.408708	0.009343	0.064574	0.041852	0.417946	0.057577
209	0.413779	0.009030	0.060983	0.041620	0.415827	0.058762
210	0.440700	0.000828	0.005845	0.044626	0.446187	0.061815
211	0.410780	0.009333	0.063280	0.041674	0.416151	0.058782
212	0.413010	0.009143	0.060918	0.041606	0.415768	0.059555
213	0.413575	0.009030	0.059411	0.041678	0.416410	0.059896
214	0.416815	0.008258	0.055498	0.041799	0.417764	0.059866
215	0.439064	0.001524	0.010441	0.044756	0.441946	0.062269
216	0.409682	0.009479	0.063524	0.041762	0.416967	0.058586
217	0.407060	0.009689	0.066830	0.041792	0.417172	0.057456
218	0.416444	0.008570	0.056507	0.041654	0.416515	0.060309
219	0.436926	0.002174	0.014207	0.044903	0.437875	0.063917
220	0.412177	0.009404	0.063105	0.041494	0.414599	0.059220
221	0.409806	0.009601	0.064679	0.041586	0.415283	0.059044
222	0.414421	0.009206	0.059942	0.041470	0.414503	0.060459
223	0.414477	0.009045	0.059252	0.041549	0.415230	0.060447
224	0.408820	0.009440	0.063600	0.041805	0.417367	0.058967
225	0.414788	0.008952	0.059641	0.041558	0.415315	0.059746
226	0.409347	0.009620	0.064972	0.041616	0.415594	0.058852
227	0.409592	0.009487	0.065622	0.041664	0.416075	0.057559
228	0.414615	0.009026	0.060816	0.041533	0.415070	0.058939
229	0.416486	0.008666	0.056427	0.041654	0.416517	0.060251
230	0.415756	0.008563	0.057997	0.041680	0.416551	0.059453
231	0.412288	0.009278	0.061160	0.041619	0.415791	0.059864
232	0.414537	0.008878	0.057579	0.041619	0.415896	0.061492
233	0.409911	0.009469	0.064266	0.041661	0.416175	0.058518
234	0.410484	0.009384	0.062953	0.041706	0.416458	0.059016
235	0.434265	0.003083	0.020307	0.043573	0.435229	0.063543
236	0.404164	0.009840	0.066885	0.042003	0.419116	0.057991
237	0.413757	0.009181	0.061030	0.041470	0.414450	0.060110
238	0.411136	0.009285	0.063298	0.041655	0.416002	0.058624
239	0.415597	0.008803	0.057946	0.041569	0.415677	0.060408
240	0.404826	0.009688	0.065700	0.042029	0.419491	0.058266
241	0.415048	0.008984	0.059471	0.041524	0.415133	0.059840
242	0.413599	0.009012	0.059811	0.041571	0.415415	0.060592
243	0.429669	0.004441	0.027856	0.043072	0.430217	0.064746
244	0.412279	0.009333	0.063200	0.041526	0.414911	0.058752
245	0.407824	0.009928	0.066390	0.041575	0.415190	0.059094
246	0.406526	0.009838	0.066437	0.041767	0.416897	0.058536
247	0.418116	0.007580	0.050928	0.042099	0.420656	0.060622
248	0.411981	0.009135	0.061368	0.041697	0.416460	0.059360
249	0.414131	0.009233	0.060952	0.041454	0.414438	0.059791
250	0.415500	0.008347	0.056892	0.041802	0.417701	0.059758
251	0.417096	0.008360	0.054434	0.041726	0.417231	0.061152
252	0.412191	0.008901	0.059736	0.041859	0.418081	0.059231
253	0.412888	0.009023	0.060395	0.041678	0.416421	0.059596
254	0.410705	0.008959	0.061439	0.041940	0.418731	0.058225
255	0.415795	0.008669	0.057541	0.041617	0.415997	0.060381
256	0.412366	0.008945	0.060747	0.041773	0.417102	0.059067
257	0.407807	0.009673	0.063850	0.041812	0.417475	0.059383
258	0.409622	0.009434	0.063770	0.041736	0.416794	0.058644
259	0.415138	0.008785	0.059076	0.041617	0.415781	0.059604
260	0.414422	0.009136	0.059909	0.041456	0.414522	0.060554
261	0.411900	0.008998	0.061761	0.041761	0.417078	0.058503
262	0.414278	0.008987	0.057027	0.041753	0.415492	0.062464
263	0.411835	0.009060	0.060629	0.041739	0.416941	0.059795
264	0.433199	0.002846	0.018823	0.046666	0.435230	0.063236
265	0.417209	0.008214	0.054547	0.041874	0.417853	0.060303
266	0.409381	0.009380	0.063961	0.041796	0.417432	0.058049
267	0.412856	0.008825	0.059684	0.041847	0.417821	0.058967
268	0.415330	0.008342	0.055887	0.041847	0.418069	0.060525
269	0.398469	0.011119	0.071696	0.060920	0.398556	0.059239
270	0.405630	0.009628	0.066940	0.041943	0.418727	0.057132
271	0.415922	0.008572	0.057388	0.041628	0.416240	0.060251
272	0.412180	0.008994	0.060112	0.041762	0.417176	0.059776
273	0.408368	0.009376	0.063170	0.041879	0.418041	0.059166
274	0.416635	0.008201	0.054029	0.041832	0.418111	0.061191
275	0.405283	0.009950	0.067076	0.041838	0.417548	0.058306
276	0.436047	0.002218	0.014701	0.045192	0.438280	0.063562
277	0.405499	0.009893	0.066936	0.041817	0.417477	0.058378
278	0.432867	0.002941	0.019746	0.045961	0.435821	0.062664
279	0.417038	0.008249	0.055072	0.041760	0.417448	0.060432
280	0.403193	0.009545	0.066360	0.042239	0.421633	0.057031
281	0.436960	0.001937	0.012725	0.045559	0.438781	0.064039
282	0.414686	0.008786	0.057693	0.041634	0.416109	0.061092
283	0.411263	0.009315	0.062702	0.041633	0.415963	0.059124
284	0.415036	0.009103	0.058847	0.041512	0.415069	0.060433
285	0.410611	0.009086	0.062720	0.041850	0.417771	0.057962
286	0.411875	0.009217	0.062088	0.041639	0.415924	0.059256
287	0.415067	0.009010	0.059375	0.041513	0.415106	0.059929
288	0.416946	0.008400	0.054957	0.041707	0.417058	0.060932
289	0.416467	0.007997	0.054300	0.041948	0.419111	0.060176
290	0.415500	0.008920	0.057771	0.041555	0.415538	0.060717
291	0.410976	0.009333	0.063959	0.041589	0.415595	0.058548
292	0.407427	0.010207	0.065485	0.048497	0.407702	0.060683
293	0.408802	0.009486	0.065270	0.041697	0.416497	0.058248
294	0.417332	0.008259	0.053975	0.041752	0.417451	0.061231
295	0.416092	0.008739	0.056966	0.041619	0.416149	0.060436
296	0.411015	0.009116	0.061087	0.041785	0.417233	0.059764
297	0.400474	0.011331	0.072164	0.055008	0.400678	0.060346
298	0.382558	0.013821	0.087861	0.074946	0.382778	0.058037
299	0.413818	0.008955	0.059683	0.041560	0.415353	0.060631
300	0.409254	0.009453	0.062599	0.041825	0.417500	0.059368
301	0.414538	0.008765	0.058500	0.041644	0.416249	0.060303
302	0.412984	0.008892	0.059482	0.041761	0.417081	0.059800
303	0.415040	0.008872	0.059302	0.041570	0.415518	0.059698
304	0.414636	0.009047	0.059135	0.041504	0.414935	0.060743
305	0.416749	0.008465	0.056431	0.041686	0.416824	0.059846
306	0.409434	0.009774	0.065421	0.041563	0.415110	0.058697
307	0.413006	0.008851	0.059036	0.041755	0.417068	0.060284
308	0.413380	0.009598	0.060541	0.041353	0.413465	0.061662
309	0.412488	0.009093	0.060274	0.041700	0.416604	0.059840
310	0.436903	0.001779	0.011541	0.045810	0.439086	0.064880
311	0.414304	0.009191	0.060184	0.041459	0.414446	0.060416
312	0.406060	0.009803	0.066670	0.041836	0.417747	0.057884
313	0.427945	0.003057	0.020407	0.057754	0.428923	0.061915
314	0.412123	0.008905	0.061364	0.041766	0.417233	0.058609
315	0.411766	0.009042	0.062630	0.041701	0.416487	0.058374
316	0.426850	0.005135	0.033715	0.042918	0.428279	0.063102
317	0.415930	0.008715	0.057062	0.041605	0.416009	0.060679
318	0.415524	0.008734	0.057102	0.041579	0.415760	0.061301
319	0.405464	0.009714	0.066838	0.041917	0.418412	0.057655
320	0.414854	0.008925	0.057770	0.041770	0.415160	0.061521
321	0.430942	0.002196	0.014355	0.054130	0.434566	0.063811
322	0.411942	0.009171	0.061448	0.041648	0.416101	0.059691
323	0.409318	0.009140	0.062452	0.041923	0.418537	0.058630
324	0.408976	0.009365	0.062826	0.041835	0.417727	0.059271
325	0.416224	0.008339	0.056547	0.041769	0.416962	0.060159
326	0.407522	0.009869	0.066296	0.041619	0.415642	0.059052
327	0.413367	0.008692	0.058992	0.041791	0.417460	0.059699
328	0.410956	0.009717	0.064189	0.041437	0.414014	0.059687
329	0.409726	0.009340	0.063942	0.041715	0.416572	0.058704
330	0.389366	0.010302	0.073795	0.043005	0.428983	0.054548
331	0.414376	0.008648	0.058787	0.041758	0.417203	0.059228
332	0.417088	0.008465	0.055096	0.041714	0.417114	0.060522
333	0.415801	0.008572	0.057452	0.041733	0.416143	0.060299
334	0.414849	0.008926	0.058970	0.041571	0.415302	0.060382
335	0.425383	0.005569	0.036424	0.043539	0.426581	0.062503
336	0.415440	0.008856	0.058604	0.041593	0.415752	0.059756
337	0.411600	0.009270	0.062344	0.041621	0.415728	0.059437
338	0.434810	0.001062	0.007246	0.044906	0.448972	0.063004
339	0.409441	0.009550	0.064317	0.041663	0.416147	0.058883
340	0.410212	0.009716	0.062882	0.041507	0.414590	0.061093
341	0.412036	0.009181	0.062684	0.041596	0.415613	0.058890
342	0.409099	0.009641	0.064533	0.041622	0.415470	0.059635
343	0.436700	0.001630	0.010869	0.049311	0.437923	0.063568
344	0.412653	0.009209	0.059952	0.041606	0.415742	0.060837
345	0.415097	0.008891	0.058228	0.041551	0.415426	0.060807
346	0.414136	0.009232	0.060406	0.041426	0.414226	0.060573
347	0.414078	0.009073	0.057314	0.041513	0.414977	0.063045
348	0.413438	0.008609	0.059074	0.041867	0.418136	0.058877
349	0.416508	0.008399	0.056287	0.041701	0.416919	0.060186
350	0.415379	0.008732	0.058486	0.041629	0.415857	0.059917
351	0.414960	0.008551	0.058279	0.041702	0.416754	0.059755
352	0.416283	0.008477	0.057629	0.041644	0.416401	0.059566
353	0.417489	0.007904	0.052870	0.041916	0.418955	0.060866
354	0.412847	0.009264	0.060856	0.043019	0.413387	0.060626
355	0.415261	0.008767	0.057410	0.041581	0.415600	0.061381
356	0.430505	0.003837	0.024390	0.045810	0.430973	0.064485
357	0.415851	0.008779	0.056988	0.041592	0.415884	0.060906
358	0.407584	0.009888	0.065913	0.041637	0.415880	0.059098
359	0.435254	0.002600	0.017662	0.044459	0.437369	0.062655
360	0.409379	0.009182	0.062952	0.041849	0.417940	0.058698
361	0.413497	0.008904	0.059468	0.041687	0.416578	0.059867
362	0.406095	0.009768	0.065770	0.041822	0.417593	0.058952
363	0.415064	0.008777	0.057436	0.041570	0.415605	0.061548
364	0.410393	0.009192	0.060596	0.041851	0.417954	0.060014
365	0.409539	0.009598	0.063643	0.041619	0.415661	0.059939
366	0.408983	0.009409	0.063911	0.041773	0.417159	0.058764
367	0.407119	0.009282	0.062963	0.042020	0.419487	0.059130
368	0.417515	0.007937	0.053245	0.041960	0.418382	0.060961
369	0.415580	0.008837	0.057404	0.041572	0.415662	0.060946
370	0.411224	0.009525	0.063592	0.041491	0.414610	0.059558
371	0.403029	0.010008	0.067868	0.041962	0.418861	0.058271
372	0.406442	0.009759	0.066698	0.041763	0.416974	0.058362
373	0.410583	0.009391	0.062166	0.041654	0.416115	0.060091
374	0.434006	0.002679	0.017926	0.045819	0.436195	0.063374
375	0.416537	0.008495	0.055731	0.041739	0.416905	0.060593
376	0.413720	0.009180	0.060847	0.041647	0.413986	0.060620
377	0.407600	0.009226	0.063552	0.041995	0.419365	0.058262
378	0.410372	0.009490	0.063598	0.041574	0.415188	0.059777
379	0.414865	0.008949	0.059423	0.041508	0.414943	0.060313
380	0.436733	0.001996	0.013088	0.044857	0.438733	0.064594
381	0.408269	0.009536	0.064875	0.041736	0.416675	0.058910
382	0.408320	0.009728	0.066048	0.041616	0.415697	0.058590
383	0.415224	0.008832	0.058514	0.041537	0.415333	0.060560
384	0.412358	0.009063	0.060675	0.041662	0.416232	0.060012
385	0.409157	0.009490	0.064248	0.041692	0.416422	0.058991
386	0.419632	0.007223	0.049147	0.042161	0.421387	0.060450
387	0.411059	0.009315	0.062871	0.041633	0.415843	0.059280
388	0.425805	0.005533	0.036052	0.042884	0.426397	0.063330
389	0.412404	0.009022	0.060179	0.041688	0.416444	0.060263
390	0.414209	0.009014	0.059098	0.041492	0.414810	0.061377
391	0.412423	0.009250	0.061108	0.041561	0.415180	0.060478
392	0.410013	0.009358	0.063779	0.041685	0.416319	0.058846
393	0.411561	0.008923	0.061160	0.041820	0.417724	0.058812
394	0.411846	0.009075	0.061498	0.041717	0.416653	0.059211
395	0.415529	0.008669	0.057113	0.041593	0.415840	0.061256
396	0.419224	0.007408	0.050865	0.042068	0.420521	0.059914
397	0.414550	0.008832	0.059454	0.041571	0.415462	0.060132
398	0.434865	0.002685	0.016845	0.044337	0.435445	0.065824
399	0.408443	0.009903	0.065684	0.041521	0.414632	0.059817
400	0.412133	0.009355	0.060475	0.041550	0.415130	0.061357
401	0.419854	0.006929	0.044090	0.042981	0.419747	0.066398
402	0.421717	0.006546	0.042036	0.042177	0.421715	0.065810
403	0.420318	0.006917	0.044077	0.042045	0.420289	0.066353
404	0.422648	0.006617	0.041959	0.041990	0.419716	0.067070
405	0.424762	0.006742	0.043295	0.041796	0.417175	0.066230
406	0.421250	0.006622	0.042142	0.042144	0.421284	0.066558
407	0.423051	0.006565	0.041970	0.042010	0.419989	0.066415
408	0.419655	0.007139	0.045594	0.041974	0.419601	0.066038
409	0.421509	0.006781	0.043591	0.042045	0.420394	0.065681
410	0.420627	0.006936	0.044376	0.042015	0.420047	0.065999
411	0.421008	0.006730	0.042998	0.042107	0.420948	0.066208
412	0.419510	0.006912	0.044213	0.044145	0.419462	0.065758
413	0.421611	0.006571	0.042071	0.042162	0.421541	0.066044
414	0.420676	0.006883	0.044025	0.042042	0.420302	0.066072
415	0.420486	0.007058	0.045188	0.041954	0.419444	0.065870
416	0.420313	0.006934	0.044204	0.042038	0.420248	0.066263
417	0.420991	0.006913	0.044463	0.042010	0.420033	0.065590
418	0.420793	0.006839	0.043781	0.042064	0.420541	0.065982
419	0.421332	0.006637	0.042393	0.042137	0.421281	0.066219
420	0.421459	0.006734	0.043435	0.042092	0.420898	0.065382
421	0.428850	0.003859	0.024574	0.046485	0.428885	0.067348
422	0.420461	0.006887	0.043904	0.042052	0.420390	0.066306
423	0.420876	0.006716	0.042770	0.042397	0.420789	0.066451
424	0.420339	0.006924	0.044173	0.042043	0.420280	0.066241
425	0.421994	0.006461	0.041491	0.042307	0.421985	0.065762
426	0.420480	0.006884	0.043906	0.042055	0.420421	0.066254
427	0.421993	0.006657	0.042867	0.042084	0.420802	0.065598
428	0.421509	0.006610	0.042355	0.042150	0.421437	0.065939
429	0.421610	0.006558	0.041933	0.042166	0.421556	0.066177
430	0.421682	0.006587	0.042471	0.042172	0.421680	0.065407
431	0.424619	0.006201	0.039744	0.042103	0.420965	0.066368
432	0.421374	0.006624	0.042349	0.042147	0.421380	0.066127
433	0.421228	0.006667	0.042612	0.042131	0.421207	0.066156
434	0.421872	0.006631	0.042494	0.042100	0.420922	0.065981
435	0.420425	0.006901	0.043989	0.042050	0.420362	0.066274
436	0.421116	0.006693	0.042739	0.042124	0.421141	0.066188
437	0.421893	0.006539	0.042073	0.042170	0.421662	0.065662
438	0.423535	0.006730	0.043273	0.042328	0.418199	0.065934
439	0.420999	0.006803	0.043642	0.042075	0.420688	0.065793
440	0.420775	0.006771	0.043126	0.042097	0.420826	0.066405
441	0.420538	0.007018	0.044709	0.041958	0.419435	0.066343
442	0.420462	0.006890	0.043951	0.042054	0.420418	0.066225
443	0.420166	0.007011	0.044934	0.042020	0.420125	0.065745
444	0.421306	0.006633	0.042264	0.042135	0.421248	0.066413
445	0.417230	0.007004	0.045094	0.048488	0.417232	0.064952
446	0.421525	0.006580	0.042096	0.042161	0.421524	0.066114
447	0.420834	0.006869	0.044150	0.042057	0.420532	0.065558
448	0.423303	0.006586	0.042303	0.042298	0.419551	0.065959
449	0.421190	0.006644	0.042223	0.042129	0.421138	0.066676
450	0.420535	0.006855	0.043730	0.042071	0.420578	0.066230
451	0.421571	0.006772	0.043258	0.042024	0.420145	0.066229
452	0.420627	0.006957	0.044566	0.042011	0.420037	0.065803
453	0.421662	0.006555	0.042034	0.042193	0.421681	0.065876
454	0.420983	0.006745	0.043049	0.042103	0.420929	0.066191
455	0.422009	0.006475	0.041565	0.042196	0.421927	0.065828
456	0.420259	0.006965	0.044410	0.042025	0.420130	0.066211
457	0.420468	0.006865	0.043601	0.042060	0.420439	0.066569
458	0.422916	0.006883	0.043969	0.041965	0.417866	0.066401
459	0.423032	0.006608	0.042299	0.041993	0.419861	0.066208
460	0.420828	0.006965	0.044496	0.041975	0.419650	0.066086
461	0.420936	0.006763	0.043106	0.042100	0.420928	0.066166
462	0.421236	0.006716	0.043067	0.042111	0.421055	0.065815
463	0.419647	0.007144	0.045571	0.041970	0.419577	0.066091
464	0.421778	0.006734	0.043109	0.042054	0.420283	0.066043
465	0.421818	0.006665	0.042430	0.042062	0.420511	0.066514
466	0.420533	0.006900	0.044165	0.042054	0.420458	0.065889
467	0.419906	0.007060	0.044992	0.041999	0.419873	0.066170
468	0.421740	0.006805	0.043866	0.042016	0.420149	0.065424
469	0.421060	0.006845	0.043608	0.042022	0.420100	0.066365
470	0.420880	0.006790	0.043460	0.042092	0.420857	0.065922
471	0.420976	0.006787	0.043630	0.042107	0.420967	0.065532
472	0.420508	0.006909	0.043940	0.042030	0.420183	0.066429
473	0.420821	0.006796	0.043445	0.042089	0.420814	0.066034
474	0.421615	0.006549	0.041787	0.042166	0.421581	0.066301
475	0.421601	0.006571	0.041925	0.042154	0.421458	0.066290
476	0.421656	0.006538	0.041734	0.042172	0.421642	0.066258
477	0.420338	0.006921	0.044044	0.042041	0.420280	0.066377
478	0.421331	0.006646	0.042360	0.042151	0.421322	0.066189
479	0.420510	0.006877	0.043837	0.042060	0.420502	0.066215
480	0.420461	0.006840	0.043194	0.042056	0.420369	0.067081
481	0.422874	0.006356	0.040791	0.042187	0.421838	0.065955
482	0.422854	0.006681	0.042864	0.042166	0.419481	0.065954
483	0.421663	0.006756	0.043401	0.042049	0.420480	0.065652
484	0.421554	0.006783	0.043502	0.042036	0.420315	0.065810
485	0.421599	0.006667	0.042701	0.042105	0.421005	0.065922
486	0.420755	0.006952	0.044809	0.042019	0.420187	0.065278
487	0.421012	0.006794	0.043239	0.042058	0.420464	0.066433
488	0.420823	0.006804	0.043224	0.042064	0.420522	0.066562
489	0.425797	0.006555	0.041964	0.041969	0.417148	0.066567
490	0.422006	0.006558	0.042159	0.042147	0.421462	0.065668
491	0.422358	0.006761	0.043318	0.042087	0.419467	0.066008
492	0.420299	0.006908	0.043904	0.042207	0.420211	0.066470
493	0.419810	0.007068	0.044836	0.041988	0.419732	0.066565
494	0.420307	0.006959	0.044421	0.042033	0.420248	0.066032
495	0.420902	0.006801	0.043740	0.042163	0.420906	0.065488
496	0.420302	0.007034	0.044797	0.041975	0.419638	0.066254
497	0.420770	0.006864	0.043953	0.042056	0.420510	0.065846
498	0.420842	0.006808	0.043532	0.042085	0.420825	0.065907
499	0.421164	0.006757	0.042936	0.042062	0.420502	0.066578
500	0.421553	0.006546	0.041497	0.042188	0.421521	0.066696
501	0.421795	0.006706	0.042932	0.042056	0.420505	0.066006
502	0.421337	0.006641	0.042135	0.042119	0.421058	0.066710
503	0.420256	0.006933	0.043931	0.042033	0.420192	0.066655
504	0.421721	0.006650	0.042655	0.042108	0.421057	0.065808
505	0.421027	0.006702	0.042516	0.042108	0.420957	0.066691
506	0.421679	0.006549	0.041755	0.042179	0.421673	0.066165
507	0.420582	0.006886	0.043862	0.042046	0.420370	0.066253
508	0.420385	0.006927	0.044118	0.042042	0.420357	0.066172
509	0.420409	0.007027	0.044742	0.041968	0.419590	0.066264
510	0.420883	0.006715	0.042260	0.042110	0.420846	0.067186
511	0.421477	0.006690	0.042886	0.042105	0.421020	0.065822
512	0.422269	0.006481	0.041464	0.042157	0.421534	0.066093
513	0.421962	0.006437	0.040949	0.042199	0.421915	0.066538
514	0.421350	0.006872	0.043730	0.041975	0.419645	0.066427
515	0.422453	0.006323	0.040464	0.042262	0.422447	0.066052
516	0.422341	0.006634	0.042477	0.042051	0.420474	0.066023
517	0.420889	0.006737	0.042686	0.042097	0.420830	0.066761
518	0.422106	0.006419	0.041096	0.042277	0.422092	0.066009
519	0.424883	0.005467	0.034766	0.043016	0.424908	0.066960
520	0.421664	0.006633	0.042468	0.042123	0.421215	0.065897
521	0.420613	0.006886	0.043877	0.042047	0.420387	0.066190
522	0.420876	0.007004	0.044273	0.041915	0.418982	0.066949
523	0.420312	0.006957	0.044277	0.042023	0.420121	0.066310
524	0.420372	0.007127	0.045228	0.041900	0.418881	0.066491
525	0.421405	0.006596	0.041903	0.042146	0.421366	0.066584
526	0.422683	0.006560	0.042063	0.042070	0.420679	0.065946
527	0.421412	0.006593	0.041865	0.042146	0.421363	0.066621
528	0.422825	0.006858	0.043554	0.042308	0.417643	0.066811
529	0.420679	0.006866	0.043798	0.042055	0.420473	0.066128
530	0.420844	0.006724	0.042458	0.042101	0.420853	0.067020
531	0.420750	0.006789	0.043062	0.042081	0.420688	0.066629
532	0.420551	0.006977	0.044676	0.042009	0.420063	0.065725
533	0.421349	0.006630	0.042210	0.042139	0.421325	0.066348
534	0.421737	0.006601	0.042286	0.042139	0.421367	0.065870
535	0.420907	0.006038	0.038502	0.047527	0.420915	0.066111
536	0.422869	0.006170	0.039382	0.042397	0.422876	0.066306
537	0.421420	0.006677	0.042633	0.042111	0.421056	0.066104
538	0.421796	0.006715	0.042892	0.042046	0.420410	0.066141
539	0.422327	0.006344	0.040421	0.042250	0.422321	0.066336
540	0.420236	0.006927	0.043799	0.042036	0.420231	0.066772
541	0.421619	0.006576	0.042026	0.042162	0.421617	0.066000
542	0.421175	0.006842	0.043417	0.042005	0.419950	0.066612
543	0.420953	0.006753	0.043000	0.042100	0.420944	0.066250
544	0.420940	0.006754	0.042702	0.042075	0.420637	0.066891
545	0.421848	0.006945	0.044069	0.041869	0.418589	0.066680
546	0.420577	0.007009	0.044562	0.041963	0.419548	0.066340
547	0.422095	0.006430	0.041026	0.042203	0.422007	0.066238
548	0.421337	0.006663	0.042615	0.042144	0.421330	0.065911
549	0.423861	0.006539	0.041813	0.041958	0.419567	0.066263
550	0.424381	0.005363	0.034145	0.045022	0.424395	0.066694
551	0.422108	0.006618	0.042360	0.042088	0.420862	0.065965
552	0.422205	0.006505	0.041599	0.042151	0.421496	0.066044
553	0.422133	0.006560	0.041803	0.042110	0.421053	0.066340
554	0.420402	0.006911	0.043891	0.042044	0.420364	0.066388
555	0.421425	0.007054	0.044843	0.041848	0.418399	0.066430
556	0.421399	0.006592	0.041783	0.042146	0.421371	0.066709
557	0.420840	0.006962	0.043738	0.041931	0.419118	0.067411
558	0.420489	0.006864	0.043279	0.042049	0.420484	0.066834
559	0.421736	0.006478	0.040810	0.042229	0.421720	0.067028
560	0.421050	0.006853	0.043832	0.042039	0.420381	0.065845
561	0.425056	0.006413	0.041017	0.041920	0.419185	0.066409
562	0.424686	0.006688	0.042578	0.042081	0.417215	0.066752
563	0.421365	0.006705	0.042443	0.042079	0.420718	0.066690
564	0.419671	0.007117	0.045080	0.041976	0.419649	0.066508
565	0.422181	0.006630	0.042292	0.042063	0.420601	0.066233
566	0.421932	0.001733	0.010957	0.075976	0.421973	0.067428
567	0.419955	0.006996	0.043887	0.042000	0.419919	0.067244
568	0.421977	0.006461	0.041183	0.042202	0.421976	0.066201
569	0.420813	0.006768	0.042963	0.042097	0.420892	0.066467
570	0.419889	0.007078	0.044986	0.041990	0.419830	0.066228
571	0.419344	0.007139	0.044985	0.042350	0.419257	0.066924
572	0.422058	0.006650	0.042184	0.042044	0.420355	0.066710
573	0.421153	0.006659	0.042219	0.042131	0.421226	0.066612
574	0.420150	0.006951	0.044039	0.042039	0.420272	0.066550
575	0.424687	0.005570	0.035202	0.042481	0.424669	0.067392
576	0.420364	0.006965	0.044123	0.042006	0.419975	0.066567
577	0.419925	0.007078	0.045066	0.041993	0.419904	0.066033
578	0.421752	0.006482	0.041070	0.042184	0.421762	0.066751
579	0.421248	0.006638	0.042030	0.042129	0.421216	0.066739
580	0.421152	0.006693	0.042523	0.042116	0.421122	0.066394
581	0.421017	0.006708	0.042373	0.042113	0.420995	0.066793
582	0.422686	0.006661	0.042137	0.042203	0.419326	0.066988
583	0.420986	0.007132	0.045048	0.041822	0.418096	0.066916
584	0.420118	0.006984	0.044238	0.042020	0.420112	0.066528
585	0.421441	0.006683	0.042598	0.042104	0.421027	0.066148
586	0.420582	0.006830	0.043231	0.042072	0.420633	0.066651
587	0.420372	0.006882	0.043383	0.042045	0.420331	0.066987
588	0.421330	0.006509	0.041076	0.042854	0.421306	0.066925
589	0.420879	0.006874	0.043732	0.042030	0.420268	0.066218
590	0.426055	0.004044	0.025268	0.050105	0.426116	0.068411
591	0.421343	0.006771	0.043136	0.042055	0.420530	0.066166
592	0.420226	0.006956	0.044046	0.042026	0.420187	0.066559
593	0.420793	0.006799	0.043117	0.042077	0.420708	0.066506
594	0.420498	0.006860	0.043433	0.042062	0.420539	0.066607
595	0.420641	0.006946	0.044265	0.042011	0.420092	0.066045
596	0.421461	0.006702	0.042563	0.042077	0.420723	0.066474
597	0.421646	0.006596	0.041931	0.042133	0.421305	0.066388
598	0.421032	0.006723	0.042526	0.042095	0.420875	0.066749
599	0.421614	0.006928	0.043920	0.041908	0.419024	0.066606
600	0.417989	0.007202	0.045584	0.045148	0.417880	0.066197
601	0.419808	0.007074	0.044658	0.041983	0.419721	0.066756
602	0.432294	0.001109	0.006891	0.057609	0.432452	0.069645
603	0.420735	0.006870	0.043585	0.042040	0.420349	0.066422
604	0.421167	0.006974	0.044386	0.041937	0.419354	0.066182
605	0.420587	0.006846	0.043275	0.042102	0.420566	0.066624
606	0.421276	0.006865	0.043380	0.041974	0.419670	0.066835
607	0.421793	0.006721	0.042602	0.042027	0.420232	0.066625
608	0.422138	0.007078	0.044853	0.041916	0.417313	0.066703
609	0.422453	0.006564	0.041518	0.042055	0.420496	0.066913
610	0.428486	0.003136	0.019733	0.051756	0.428555	0.068334
611	0.420728	0.006852	0.043307	0.042040	0.420328	0.066744
612	0.421573	0.006963	0.044085	0.041886	0.418796	0.066698
613	0.424478	0.006368	0.040315	0.041980	0.419751	0.067109
614	0.422491	0.001507	0.009308	0.075090	0.422573	0.069030
615	0.420895	0.006751	0.042629	0.042091	0.420881	0.066754
616	0.420767	0.006827	0.043145	0.042054	0.420488	0.066718
617	0.421705	0.006514	0.041234	0.042200	0.421703	0.066644
618	0.421051	0.006827	0.043122	0.042024	0.420177	0.066799
619	0.421602	0.006858	0.043448	0.041957	0.419539	0.066596
620	0.420846	0.006766	0.042708	0.042091	0.420829	0.066761
621	0.421230	0.006777	0.043004	0.042055	0.420527	0.066406
622	0.421359	0.006985	0.044171	0.041893	0.418880	0.066712
623	0.421191	0.006763	0.042810	0.042062	0.420594	0.066579
624	0.422266	0.006347	0.040222	0.042259	0.422266	0.066641
625	0.422240	0.006289	0.039680	0.042628	0.422191	0.066972
626	0.420900	0.006764	0.042812	0.042111	0.420883	0.066529
627	0.421868	0.006805	0.043056	0.041965	0.419642	0.066665
628	0.420476	0.006928	0.043813	0.042026	0.420245	0.066513
629	0.420874	0.006759	0.042643	0.042116	0.420871	0.066737
630	0.420801	0.006806	0.042560	0.042034	0.420230	0.067569
631	0.421713	0.006587	0.041594	0.042121	0.421177	0.066808
632	0.421878	0.006454	0.040782	0.042222	0.421884	0.066778
633	0.421370	0.006738	0.042507	0.042052	0.420494	0.066840
634	0.419767	0.007032	0.043920	0.041990	0.419773	0.067518
635	0.421660	0.006587	0.041539	0.042120	0.421192	0.066901
636	0.419531	0.007181	0.045242	0.041946	0.419423	0.066677
637	0.420128	0.006982	0.043971	0.042039	0.420120	0.066759
638	0.420501	0.006945	0.043731	0.042000	0.419948	0.066875
639	0.421217	0.006612	0.041387	0.042125	0.421176	0.067483
640	0.419979	0.006951	0.043282	0.042136	0.419875	0.067777
641	0.420980	0.006732	0.042203	0.042076	0.420710	0.067299
642	0.419831	0.007164	0.045198	0.041933	0.419319	0.066555
643	0.420925	0.006728	0.042306	0.042096	0.420934	0.067011
644	0.421630	0.006472	0.040641	0.042446	0.421612	0.067200
645	0.424008	0.004336	0.027226	0.052660	0.424063	0.067707
646	0.420351	0.006921	0.043584	0.042042	0.420350	0.066751
647	0.420118	0.006972	0.043731	0.042040	0.420112	0.067028
648	0.420653	0.006763	0.042251	0.042080	0.420713	0.067541
649	0.421235	0.006621	0.041482	0.042162	0.421232	0.067267
650	0.419529	0.007071	0.043801	0.041963	0.419453	0.068183
651	0.419031	0.007309	0.045777	0.041904	0.419026	0.066953
652	0.421419	0.006619	0.041561	0.042116	0.421145	0.067141
653	0.420058	0.006991	0.043816	0.042018	0.420049	0.067068
654	0.424323	0.004530	0.028101	0.050155	0.424338	0.068553
655	0.421575	0.006611	0.041399	0.042095	0.420917	0.067403
656	0.420810	0.006843	0.042863	0.042025	0.420227	0.067231
657	0.422417	0.004087	0.024467	0.055668	0.422601	0.070760
658	0.420442	0.006736	0.041456	0.042552	0.420440	0.068375
659	0.421892	0.006419	0.040150	0.042192	0.421888	0.067460
660	0.424891	0.004252	0.026460	0.051080	0.424899	0.068418
661	0.421428	0.006815	0.042661	0.041979	0.419775	0.067341
662	0.420570	0.006751	0.041557	0.042067	0.420555	0.068502
663	0.420733	0.006838	0.042693	0.042029	0.420268	0.067439
664	0.420378	0.007045	0.043953	0.041927	0.419220	0.067478
665	0.418979	0.007477	0.048776	0.041913	0.418960	0.063894
666	0.420372	0.006906	0.043070	0.042021	0.420181	0.067450
667	0.419753	0.007153	0.044638	0.041925	0.419223	0.067309
668	0.421291	0.006581	0.040897	0.042138	0.421289	0.067804
669	0.419910	0.007058	0.043854	0.041962	0.419602	0.067614
670	0.423696	0.006820	0.042372	0.041728	0.417266	0.068119
671	0.427667	0.003892	0.023716	0.046814	0.427710	0.070201
672	0.421147	0.006597	0.040695	0.042133	0.421146	0.068281
673	0.422108	0.005920	0.036285	0.044692	0.422124	0.068870
674	0.423535	0.005319	0.032512	0.045748	0.423549	0.069336
675	0.422454	0.006432	0.039419	0.042071	0.420699	0.068926
676	0.420425	0.006787	0.041499	0.042086	0.420420	0.068782
677	0.423598	0.004299	0.025847	0.051967	0.423665	0.070623
678	0.422837	0.004505	0.027077	0.052199	0.422860	0.070522
679	0.416695	0.007863	0.046840	0.041678	0.416637	0.070287
680	0.419353	0.005494	0.032628	0.052364	0.419402	0.070759
681	0.421047	0.006946	0.045816	0.042105	0.420821	0.063264
682	0.425541	0.005739	0.038901	0.042566	0.425530	0.061723
683	0.420090	0.007068	0.044041	0.042056	0.420072	0.066673
684	0.421771	0.006863	0.046646	0.042173	0.421517	0.061031
685	0.424523	0.005934	0.038803	0.042461	0.424502	0.063776
686	0.420645	0.007068	0.045611	0.042096	0.420621	0.063959
687	0.420604	0.007046	0.044867	0.042089	0.420523	0.064871
688	0.424103	0.006025	0.038766	0.042583	0.424098	0.064424
689	0.419446	0.007520	0.049686	0.041956	0.419423	0.061969
690	0.421430	0.006810	0.042915	0.042154	0.421413	0.065279
691	0.423945	0.006086	0.038852	0.042426	0.423872	0.064820
692	0.426922	0.005405	0.036026	0.042680	0.426576	0.062390
693	0.430342	0.004518	0.030817	0.043022	0.430116	0.061185
694	0.428595	0.004917	0.032178	0.042859	0.428368	0.063084
695	0.433729	0.003503	0.023296	0.043361	0.433473	0.062639
696	0.436868	0.002589	0.017109	0.043941	0.436570	0.062922
697	0.432468	0.001343	0.008304	0.063019	0.431406	0.063459
698	0.442412	0.001550	0.010131	0.044017	0.439841	0.062049
699	0.448502	0.000956	0.006630	0.044090	0.440662	0.059160
700	0.450007	0.000749	0.005104	0.044050	0.440269	0.059822
701	0.449816	0.000699	0.004799	0.044199	0.441800	0.058686
702	0.294027	0.012896	0.066171	0.281491	0.293375	0.052040
703	0.435412	0.001149	0.006805	0.060263	0.430542	0.065829
704	0.405176	0.002860	0.017704	0.113205	0.402152	0.058903
705	0.439930	0.000759	0.004733	0.058457	0.434275	0.061847
706	0.275834	0.006843	0.035919	0.361083	0.274276	0.046045
707	0.143641	0.024198	0.119025	0.544245	0.142402	0.026490
708	0.023963	0.000282	0.001870	0.098648	0.870696	0.004541
709	0.010864	0.001474	0.010049	0.192011	0.783510	0.002093
710	0.016087	0.002663	0.018716	0.205253	0.754403	0.002877
711	0.033760	0.004299	0.029195	0.172765	0.753947	0.006033
712	0.018938	0.003773	0.025273	0.219470	0.729173	0.003373
713	0.013903	0.004797	0.032592	0.289121	0.657384	0.002202
714	0.011308	0.001574	0.010477	0.193591	0.780836	0.002214
715	0.026780	0.002866	0.019781	0.164636	0.781093	0.004843
716	0.038040	0.004172	0.028867	0.159880	0.762439	0.006602
717	0.015965	0.001463	0.009698	0.161175	0.808519	0.003180
718	0.010867	0.001937	0.013132	0.214732	0.757332	0.002000
719	0.027482	0.003236	0.021994	0.171114	0.771133	0.005041
720	0.013514	0.002250	0.015606	0.205274	0.760942	0.002414
721	0.024458	0.003358	0.023229	0.184714	0.759820	0.004420
722	0.008138	0.001092	0.007532	0.188054	0.793679	0.001505
723	0.025472	0.002780	0.017550	0.167848	0.781329	0.005022
724	0.016229	0.005266	0.037425	0.273590	0.665055	0.002434
725	0.019964	0.003126	0.020813	0.196796	0.755612	0.003688
726	0.120456	0.021452	0.113499	0.604686	0.119411	0.020496
727	0.014429	0.002689	0.018386	0.217362	0.744529	0.002606
728	0.010122	0.001763	0.011558	0.211445	0.763206	0.001906
729	0.032612	0.002102	0.014591	0.133375	0.811540	0.005781
730	0.014836	0.002674	0.018177	0.214432	0.747160	0.002722
731	0.014909	0.002337	0.016277	0.201417	0.762332	0.002728
732	0.022161	0.003702	0.024539	0.198427	0.747180	0.003991
733	0.016220	0.001384	0.009589	0.155314	0.814425	0.003068
734	0.026119	0.004678	0.029771	0.204367	0.730231	0.004835
735	0.022092	0.001627	0.011050	0.146804	0.814177	0.004249
736	0.012629	0.002569	0.017609	0.227542	0.737393	0.002258
737	0.013514	0.000937	0.008928	0.111113	0.863622	0.001886
738	0.020203	0.002031	0.018980	0.131565	0.824243	0.002977
739	0.002368	0.001880	0.013963	0.439247	0.542297	0.000244
740	0.011914	0.001684	0.013356	0.171867	0.799312	0.001866
741	0.008690	0.002569	0.022019	0.241785	0.723763	0.001175
742	0.003897	0.001598	0.014921	0.289600	0.689518	0.000466
743	0.002022	0.002039	0.014437	0.488882	0.492427	0.000193
744	0.003770	0.002032	0.014028	0.358615	0.621054	0.000501
745	0.119567	0.020001	0.141267	0.103762	0.593189	0.022214
746	0.007309	0.001493	0.011530	0.207110	0.771434	0.001124
747	0.011770	0.001185	0.010741	0.137090	0.837561	0.001652
748	0.000860	0.003296	0.021812	0.769301	0.204697	0.000033
749	0.002227	0.001593	0.014078	0.407477	0.574405	0.000220
750	0.001252	0.005003	0.035186	0.764896	0.193616	0.000047
751	0.004478	0.003058	0.028054	0.389651	0.574323	0.000436
752	0.012765	0.002225	0.022967	0.153352	0.806997	0.001694
753	0.037881	0.002488	0.024007	0.098745	0.831711	0.005169
754	0.000812	0.001448	0.011867	0.625618	0.360203	0.000051
755	0.001973	0.001205	0.011182	0.368887	0.616547	0.000206
756	0.005294	0.003334	0.023802	0.386744	0.580202	0.000624
757	0.010988	0.002047	0.017612	0.188167	0.779608	0.001577
758	0.005756	0.001158	0.008586	0.214801	0.768791	0.000909
759	0.006601	0.002944	0.024739	0.309146	0.655794	0.000776
760	0.001840	0.004074	0.027978	0.661931	0.304069	0.000108
761	0.011029	0.002278	0.019214	0.197518	0.768300	0.001661
762	0.014852	0.003250	0.025200	0.212373	0.742070	0.002255
763	0.014095	0.002227	0.022520	0.149543	0.809685	0.001930
764	0.002135	0.002254	0.016623	0.499943	0.478851	0.000195
765	0.023283	0.001414	0.013592	0.094179	0.864534	0.002998
766	0.003495	0.001806	0.018041	0.327741	0.648545	0.000372
767	0.002710	0.001732	0.011142	0.397916	0.586147	0.000354
768	0.101412	0.027799	0.199569	0.141918	0.512804	0.016497
769	0.104210	0.026683	0.166092	0.141834	0.542676	0.018505
770	0.012410	0.004599	0.031897	0.287911	0.661355	0.001828
771	0.008380	0.001486	0.011297	0.199209	0.778328	0.001300
772	0.003950	0.000839	0.008234	0.188957	0.797477	0.000542
773	0.063307	0.049315	0.264421	0.268123	0.347772	0.007062
774	0.082097	0.034971	0.223629	0.192965	0.454619	0.011719
775	0.058638	0.071505	0.252295	0.536138	0.067348	0.014076
776	0.060838	0.045718	0.264862	0.264684	0.356958	0.006940
777	0.006442	0.001595	0.012063	0.230046	0.748821	0.001034
778	0.110810	0.023919	0.213453	0.116400	0.519977	0.015440
779	0.077779	0.038244	0.244047	0.206473	0.423033	0.010425
