# Supplementary material for: A minimal chemo-mechanical Markov model for rotary catalysis of F1-ATPase
Source: Nat Commun. 2026 Jun 15;17:5310. doi: 10.1038/s41467-026-73844-0 (PMC13272679; doi:10.1038/s41467-026-73844-0)
Supplement: Supplementary file 4 — Source Data [file 41467_2026_73844_MOESM4_ESM.zip › SourceData/MainFigures/Fig2/Fig2e/angle-distribution_top-right.csv]

#Set	Probability (360 degree)	Probability (80 degree)	Probability (120 degree)	Probability (200 degree)	Probability (240 degree)	Probability (320 degree)
1	0.118858	0.002050	0.001213	0.046754	0.466642	0.364484
2	0.115009	0.001230	0.000668	0.040703	0.406586	0.435804
3	0.131255	0.002376	0.001341	0.040923	0.408652	0.415453
4	0.122398	0.002391	0.001472	0.046846	0.466897	0.359996
5	0.122144	0.001914	0.001084	0.043284	0.432307	0.399268
6	0.122777	0.001656	0.001024	0.043704	0.436676	0.394162
7	0.127101	0.001836	0.000958	0.038179	0.380428	0.451499
8	0.119644	0.001646	0.000852	0.041097	0.410345	0.426415
9	0.133993	0.002040	0.001031	0.039842	0.397849	0.425244
10	0.117284	0.001734	0.001054	0.046169	0.459974	0.373785
11	0.122634	0.001969	0.001347	0.047538	0.473938	0.352573
12	0.126725	0.002213	0.001305	0.043279	0.432326	0.394151
13	0.141222	0.001609	0.000729	0.028913	0.288258	0.539269
14	0.120507	0.001460	0.000826	0.041382	0.413369	0.422457
15	0.137486	0.001490	0.000757	0.028463	0.280585	0.551219
16	0.128688	0.002133	0.001265	0.042104	0.419750	0.406060
17	0.120249	0.001618	0.000914	0.042324	0.421726	0.413170
18	0.121290	0.001745	0.001023	0.044692	0.445288	0.385963
19	0.124283	0.001790	0.001169	0.045393	0.453247	0.374118
20	0.119663	0.001641	0.001081	0.046256	0.461457	0.369901
21	0.128370	0.001881	0.001107	0.041140	0.410726	0.416776
22	0.112206	0.002198	0.001371	0.051023	0.508648	0.324554
23	0.128087	0.001653	0.000884	0.038736	0.385755	0.444885
24	0.131725	0.002145	0.001121	0.039034	0.389566	0.436409
25	0.140403	0.001875	0.001060	0.036605	0.363546	0.456511
26	0.126801	0.001942	0.001102	0.041598	0.415208	0.413349
27	0.122323	0.001933	0.001191	0.045096	0.449642	0.379814
28	0.124390	0.001880	0.001084	0.043639	0.435709	0.393298
29	0.122588	0.001996	0.001182	0.044468	0.443448	0.386319
30	0.129739	0.002169	0.001184	0.041739	0.415872	0.409297
31	0.120720	0.001866	0.001048	0.043666	0.436261	0.396439
32	0.122099	0.001451	0.000914	0.043512	0.434758	0.397265
33	0.122442	0.002137	0.001371	0.047214	0.470966	0.355871
34	0.155555	0.001838	0.000925	0.027954	0.278028	0.535701
35	0.133725	0.001312	0.000639	0.032899	0.328751	0.502674
36	0.115291	0.001474	0.001034	0.048827	0.487375	0.345999
37	0.124939	0.002409	0.001527	0.046720	0.466207	0.358198
38	0.122933	0.000954	0.000512	0.032932	0.327127	0.515543
39	0.160476	0.002059	0.000905	0.023507	0.233870	0.579183
40	0.153896	0.001794	0.000850	0.023409	0.232543	0.587507
41	0.113541	0.001639	0.000924	0.045492	0.454180	0.384223
42	0.122375	0.002013	0.001324	0.046965	0.468468	0.358854
43	0.124658	0.001455	0.000766	0.038081	0.378965	0.456076
44	0.119760	0.002414	0.001526	0.048919	0.485597	0.341784
45	0.128399	0.002188	0.001279	0.042447	0.423588	0.402100
46	0.125979	0.001621	0.000953	0.040706	0.406313	0.424427
47	0.117801	0.002579	0.001516	0.048621	0.484964	0.344520
48	0.124474	0.001741	0.001048	0.042874	0.428138	0.401725
49	0.127238	0.002016	0.001372	0.045136	0.450804	0.373434
50	0.124394	0.001393	0.000822	0.040136	0.400112	0.433142
51	0.119265	0.001867	0.001106	0.045307	0.451258	0.381198
52	0.140115	0.002085	0.001102	0.036775	0.367115	0.452808
53	0.119979	0.001567	0.001132	0.048274	0.482301	0.346748
54	0.121125	0.002202	0.001370	0.047204	0.471081	0.357018
55	0.118298	0.000916	0.000527	0.034285	0.336478	0.509496
56	0.105794	0.000837	0.000350	0.031334	0.312851	0.548834
57	0.133276	0.001549	0.000938	0.034419	0.336582	0.493235
58	0.129814	0.001567	0.000946	0.040998	0.408562	0.418113
59	0.129373	0.001777	0.001027	0.040623	0.405820	0.421382
60	0.136079	0.001829	0.000978	0.037954	0.378764	0.444396
61	0.124345	0.001838	0.001108	0.043437	0.432863	0.396409
62	0.112668	0.001259	0.000852	0.037177	0.357170	0.490875
63	0.121929	0.001826	0.001210	0.046075	0.459469	0.369492
64	0.130566	0.001826	0.000982	0.038334	0.383017	0.445275
65	0.118375	0.001815	0.001142	0.046783	0.466443	0.365441
66	0.126903	0.001894	0.001162	0.042481	0.424377	0.403182
67	0.119212	0.000747	0.000111	0.014001	0.137693	0.728235
68	0.133625	0.001521	0.000824	0.035484	0.354374	0.474173
69	0.118708	0.002270	0.001551	0.050711	0.506153	0.320607
70	0.133961	0.001911	0.001200	0.040872	0.408232	0.413824
71	0.126293	0.001448	0.000919	0.041820	0.417165	0.412354
72	0.167984	0.001869	0.000810	0.020036	0.199899	0.609401
73	0.117791	0.001177	0.000619	0.033007	0.327602	0.519804
74	0.112648	0.000928	0.000444	0.031142	0.309003	0.545835
75	0.113390	0.001615	0.001075	0.049676	0.495931	0.338314
76	0.114860	0.001446	0.000861	0.044995	0.449355	0.388484
77	0.125037	0.001156	0.000576	0.033206	0.331584	0.508441
78	0.132693	0.001754	0.001032	0.039658	0.395628	0.429235
79	0.130669	0.002049	0.001211	0.042672	0.425957	0.397442
80	0.122373	0.001999	0.001149	0.044530	0.444566	0.385383
81	0.119564	0.001577	0.000930	0.044337	0.440761	0.392831
82	0.120074	0.001576	0.001002	0.045487	0.454281	0.377581
83	0.130290	0.001665	0.000940	0.038658	0.386136	0.442312
84	0.105295	0.000721	0.000288	0.030355	0.303054	0.560287
85	0.118811	0.000999	0.000455	0.031513	0.314572	0.533651
86	0.105141	0.001444	0.000805	0.046221	0.461401	0.384987
87	0.136702	0.001873	0.001159	0.040302	0.402622	0.417343
88	0.188145	0.002515	0.001160	0.018318	0.179719	0.610142
89	0.132850	0.001515	0.000779	0.033803	0.336855	0.494197
90	0.119787	0.001793	0.000942	0.042730	0.426229	0.408518
91	0.124854	0.001574	0.000933	0.042062	0.420207	0.410369
92	0.131920	0.001678	0.000915	0.037833	0.378025	0.449629
93	0.104236	0.000701	0.000287	0.030053	0.300147	0.564578
94	0.139067	0.001618	0.000937	0.035190	0.350002	0.473187
95	0.128155	0.001309	0.000558	0.024875	0.247977	0.597126
96	0.132799	0.001560	0.000935	0.038187	0.381410	0.445110
97	0.105710	0.000812	0.000370	0.033157	0.330425	0.529526
98	0.147001	0.001632	0.000905	0.032830	0.327722	0.489910
99	0.133215	0.001348	0.000643	0.028152	0.279525	0.557118
100	0.133742	0.001667	0.000933	0.038137	0.380871	0.444649
101	0.157432	0.001707	0.000903	0.028415	0.283562	0.527981
102	0.126409	0.002319	0.001470	0.046114	0.459355	0.364334
103	0.117162	0.000900	0.000537	0.034512	0.341788	0.505102
104	0.123824	0.002257	0.001449	0.047284	0.472157	0.353029
105	0.128896	0.001781	0.001036	0.041492	0.414564	0.412231
106	0.120599	0.001813	0.001235	0.048114	0.480133	0.348105
107	0.124802	0.001673	0.000915	0.041526	0.414180	0.416903
108	0.121005	0.001256	0.000910	0.045911	0.458446	0.372471
109	0.111518	0.000192	0.000073	0.025663	0.254407	0.608146
110	0.104242	0.000663	0.000283	0.031370	0.312759	0.550683
111	0.136996	0.001899	0.001138	0.040210	0.401612	0.418146
112	0.107588	0.002839	0.002097	0.058876	0.586508	0.242091
113	0.116517	0.002362	0.001541	0.051235	0.511324	0.317021
114	0.111869	0.001039	0.000640	0.041253	0.412223	0.432977
115	0.110300	0.000925	0.000399	0.031508	0.314800	0.542068
116	0.126163	0.002167	0.001376	0.049207	0.490310	0.330778
117	0.120745	0.001622	0.000970	0.042340	0.411071	0.423252
118	0.148075	0.002065	0.000494	0.013083	0.129285	0.706998
119	0.108246	0.000811	0.000306	0.027819	0.277871	0.584948
120	0.111614	0.000837	0.000333	0.029001	0.289691	0.568524
121	0.115710	0.000878	0.000371	0.027838	0.277791	0.577413
122	0.111803	0.000092	0.000034	0.028113	0.280312	0.579646
123	0.116318	0.000933	0.000459	0.032862	0.327983	0.521446
124	0.113489	0.000843	0.000392	0.032755	0.327175	0.525345
125	0.137213	0.002070	0.000375	0.010890	0.108420	0.741033
126	0.140165	0.002554	0.000352	0.012027	0.119940	0.724961
127	0.127701	0.002149	0.000257	0.010858	0.108292	0.750744
128	0.130697	0.002682	0.000334	0.011190	0.110199	0.744898
129	0.116437	0.002270	0.000292	0.009432	0.094179	0.777389
130	0.136524	0.001928	0.000282	0.011693	0.116707	0.732866
131	0.119254	0.000141	0.000043	0.014662	0.146202	0.719698
132	0.136288	0.002186	0.000303	0.011760	0.117177	0.732287
133	0.121359	0.002127	0.000245	0.010284	0.102604	0.763380
134	0.137262	0.002065	0.000286	0.012007	0.118192	0.730189
135	0.135045	0.001922	0.000288	0.011565	0.115446	0.735735
136	0.127155	0.002109	0.000265	0.010934	0.109097	0.750439
137	0.112220	0.000680	0.000089	0.009744	0.097386	0.779881
138	0.116858	0.000388	0.000052	0.010313	0.103095	0.769294
139	0.115577	0.000769	0.000107	0.009990	0.099831	0.773727
140	0.124749	0.002097	0.000261	0.010668	0.106459	0.755767
141	0.116964	0.001574	0.000182	0.009913	0.098968	0.772399
142	0.121832	0.002114	0.000267	0.010316	0.102973	0.762497
143	0.118713	0.001796	0.000239	0.010028	0.100145	0.769079
144	0.116640	0.002022	0.000296	0.010292	0.096243	0.774507
145	0.119904	0.002012	0.000259	0.010171	0.101529	0.766125
146	0.125463	0.002117	0.000275	0.010724	0.107032	0.754390
147	0.125751	0.002194	0.000252	0.010942	0.108386	0.752475
148	0.123668	0.002213	0.000292	0.010574	0.105152	0.758101
149	0.113823	0.002173	0.000240	0.009566	0.095464	0.778733
150	0.128740	0.002260	0.000274	0.011309	0.112494	0.744924
151	0.122336	0.002184	0.000258	0.010543	0.104082	0.760597
152	0.118535	0.001700	0.000218	0.010029	0.100153	0.769366
153	0.117746	0.002006	0.000243	0.010055	0.100372	0.769578
154	0.116792	0.002002	0.000254	0.009874	0.098568	0.772510
155	0.123439	0.002186	0.000280	0.010584	0.105619	0.757891
156	0.107510	0.000393	0.000049	0.009400	0.093972	0.788676
157	0.113326	0.001962	0.000226	0.009623	0.095760	0.779103
158	0.116270	0.000194	0.000025	0.010444	0.104428	0.768638
159	0.110007	0.002031	0.000253	0.009140	0.089857	0.788712
160	0.123795	0.002025	0.000265	0.010583	0.105640	0.757692
161	0.109874	0.000338	0.000047	0.010650	0.106200	0.772890
162	0.116923	0.000300	0.000043	0.010402	0.103987	0.768345
163	0.129597	0.002114	0.000289	0.011358	0.111424	0.745218
164	0.122141	0.002091	0.000254	0.010466	0.104461	0.760587
165	0.127412	0.002109	0.000295	0.010944	0.109243	0.749998
166	0.117264	0.001574	0.000179	0.009974	0.099565	0.771443
167	0.115539	0.001552	0.000218	0.009675	0.096667	0.776349
168	0.120151	0.002041	0.000266	0.010084	0.100640	0.766818
169	0.126362	0.002050	0.000282	0.010808	0.107901	0.752597
170	0.135676	0.002103	0.000243	0.012997	0.129032	0.719949
171	0.110584	0.001851	0.000204	0.009243	0.092279	0.785839
172	0.126412	0.001925	0.000250	0.010923	0.109018	0.751471
173	0.134376	0.002056	0.000281	0.011755	0.116456	0.735076
174	0.115125	0.001858	0.000256	0.009559	0.095490	0.777712
175	0.120787	0.001620	0.000216	0.010304	0.102916	0.764157
176	0.122700	0.002080	0.000314	0.010657	0.102560	0.761689
177	0.112387	0.001647	0.000208	0.009409	0.094000	0.782349
178	0.115869	0.001874	0.000235	0.009731	0.097185	0.775106
179	0.119267	0.001899	0.000228	0.010208	0.101905	0.766492
180	0.114796	0.001844	0.000275	0.009604	0.095835	0.777644
181	0.127102	0.002250	0.000297	0.010984	0.109362	0.750006
182	0.117479	0.001820	0.000225	0.009939	0.099238	0.771300
183	0.124726	0.002001	0.000269	0.010675	0.106562	0.755767
184	0.109025	0.000635	0.000086	0.009547	0.095436	0.785271
185	0.125674	0.001958	0.000264	0.010804	0.107858	0.753442
186	0.121989	0.001906	0.000241	0.010433	0.104146	0.761286
187	0.116568	0.002207	0.000271	0.009835	0.098181	0.772938
188	0.113722	0.000312	0.000043	0.010088	0.100859	0.774977
189	0.120527	0.001857	0.000220	0.010337	0.103170	0.763889
190	0.120585	0.002137	0.000273	0.010235	0.102185	0.764586
191	0.128677	0.001907	0.000260	0.011110	0.110919	0.747127
192	0.132554	0.001984	0.000245	0.011704	0.116571	0.736942
193	0.122709	0.001996	0.000272	0.010504	0.104894	0.759624
194	0.125006	0.001914	0.000248	0.010777	0.107574	0.754481
195	0.116273	0.001942	0.000282	0.009547	0.095346	0.776610
196	0.117140	0.001854	0.000223	0.010029	0.100146	0.770608
197	0.119822	0.001933	0.000258	0.010181	0.101645	0.766161
198	0.116084	0.001863	0.000259	0.009801	0.097907	0.774086
199	0.122982	0.002222	0.000316	0.010488	0.104694	0.759298
200	0.118046	0.001827	0.000273	0.010068	0.099218	0.770569
201	0.104659	0.000252	0.000032	0.009232	0.092308	0.793518
202	0.128248	0.001828	0.000231	0.011074	0.110522	0.748097
203	0.113777	0.001860	0.000271	0.009472	0.094624	0.779996
204	0.136325	0.001827	0.000291	0.011735	0.117194	0.732628
205	0.106512	0.001380	0.000179	0.009088	0.089974	0.792868
206	0.125929	0.001890	0.000266	0.010939	0.108871	0.752106
207	0.112588	0.001852	0.000253	0.009400	0.093919	0.781989
208	0.126201	0.001988	0.000262	0.010963	0.109445	0.751140
209	0.122103	0.002054	0.000297	0.011488	0.103493	0.760565
210	0.129853	0.000150	0.000023	0.011724	0.117225	0.741025
211	0.125533	0.002054	0.000269	0.010800	0.107808	0.753535
212	0.118264	0.002006	0.000269	0.010077	0.100636	0.768748
213	0.113408	0.001930	0.000236	0.009580	0.095646	0.779199
214	0.119616	0.001821	0.000266	0.010720	0.101223	0.766353
215	0.125518	0.000308	0.000047	0.011197	0.111946	0.750983
216	0.118991	0.002004	0.000241	0.010235	0.101996	0.766533
217	0.129400	0.002094	0.000274	0.011270	0.112466	0.744496
218	0.110661	0.001743	0.000244	0.009233	0.092217	0.785903
219	0.110007	0.000453	0.000061	0.009618	0.096153	0.783708
220	0.119564	0.001989	0.000270	0.010185	0.101701	0.766292
221	0.120226	0.002057	0.000253	0.010295	0.102776	0.764393
222	0.109875	0.001947	0.000267	0.009068	0.090531	0.788312
223	0.113136	0.002089	0.000271	0.009753	0.093351	0.781400
224	0.120158	0.001959	0.000234	0.010382	0.103631	0.763636
225	0.120998	0.002028	0.000301	0.010196	0.100670	0.765806
226	0.119610	0.002049	0.000250	0.010257	0.102393	0.765441
227	0.126735	0.001974	0.000269	0.011055	0.109743	0.750223
228	0.120684	0.001900	0.000301	0.010356	0.101857	0.764903
229	0.112491	0.001821	0.000274	0.009363	0.093496	0.782555
230	0.119237	0.002018	0.000290	0.011458	0.100268	0.766729
231	0.114587	0.001961	0.000246	0.009768	0.097533	0.775904
232	0.111381	0.001898	0.000235	0.009352	0.093143	0.783992
233	0.123417	0.002127	0.000284	0.010616	0.105985	0.757572
234	0.125884	0.002108	0.000281	0.010867	0.108464	0.752396
235	0.105448	0.000592	0.000075	0.009202	0.091989	0.792694
236	0.126146	0.002172	0.000256	0.011062	0.109942	0.750421
237	0.115094	0.001995	0.000263	0.009615	0.095562	0.777471
238	0.120650	0.001961	0.000246	0.010774	0.103287	0.763082
239	0.108494	0.001777	0.000237	0.009027	0.090153	0.790311
240	0.122023	0.002044	0.000236	0.010660	0.106274	0.758762
241	0.116321	0.001888	0.000289	0.009731	0.097169	0.774601
242	0.108665	0.001743	0.000202	0.009146	0.091358	0.788885
243	0.096778	0.000883	0.000103	0.008294	0.082901	0.811040
244	0.122507	0.001954	0.000278	0.010516	0.105009	0.759736
245	0.119350	0.002216	0.000269	0.010214	0.101963	0.765987
246	0.122071	0.002101	0.000249	0.010587	0.105413	0.759578
247	0.121970	0.001587	0.000216	0.010479	0.104668	0.761080
248	0.117023	0.001803	0.000224	0.010068	0.100525	0.770358
249	0.114162	0.002022	0.000292	0.009884	0.095145	0.778495
250	0.122991	0.001692	0.000236	0.010559	0.105475	0.759047
251	0.106112	0.001701	0.000222	0.008949	0.088551	0.794465
252	0.121773	0.001914	0.000249	0.010668	0.105142	0.760254
253	0.118264	0.001941	0.000250	0.010122	0.101074	0.768348
254	0.132198	0.001928	0.000273	0.011639	0.115697	0.738266
255	0.113956	0.001944	0.000268	0.010145	0.094770	0.778917
256	0.120332	0.001729	0.000215	0.010359	0.103413	0.763952
257	0.113939	0.002016	0.000227	0.009797	0.097787	0.776233
258	0.120415	0.002023	0.000249	0.010365	0.103459	0.763489
259	0.117755	0.001882	0.000267	0.010195	0.098908	0.770993
260	0.107547	0.001810	0.000242	0.008995	0.089866	0.791540
261	0.131315	0.001960	0.000282	0.011426	0.114076	0.740940
262	0.105017	0.001913	0.000216	0.008794	0.086914	0.797146
263	0.117703	0.001909	0.000236	0.010120	0.101054	0.768978
264	0.114580	0.000534	0.000075	0.010161	0.101558	0.773092
265	0.113862	0.001695	0.000238	0.009956	0.096283	0.777965
266	0.123276	0.002018	0.000263	0.010674	0.106549	0.757219
267	0.125761	0.001828	0.000243	0.010951	0.108582	0.752636
268	0.117231	0.001671	0.000209	0.010005	0.099918	0.770967
269	0.108153	0.001573	0.000212	0.009219	0.090687	0.790156
270	0.133597	0.002150	0.000297	0.011926	0.117286	0.734744
271	0.115555	0.001745	0.000246	0.009735	0.097272	0.775446
272	0.119152	0.001950	0.000245	0.010241	0.102256	0.766157
273	0.120205	0.001911	0.000222	0.010425	0.104050	0.763186
274	0.113776	0.001663	0.000218	0.009685	0.096750	0.777908
275	0.120954	0.002047	0.000239	0.010534	0.105113	0.761113
276	0.115115	0.000419	0.000059	0.010201	0.101969	0.772237
277	0.117221	0.002051	0.000230	0.010165	0.101078	0.769255
278	0.117016	0.000525	0.000073	0.010392	0.103858	0.768136
279	0.112966	0.001640	0.000229	0.009750	0.095784	0.779632
280	0.131938	0.002070	0.000269	0.011755	0.117076	0.736892
281	0.113361	0.000381	0.000053	0.010038	0.100350	0.775817
282	0.111137	0.001793	0.000223	0.009372	0.093621	0.783853
283	0.122548	0.002089	0.000285	0.010546	0.105304	0.759228
284	0.112508	0.001917	0.000293	0.009392	0.093804	0.782086
285	0.132768	0.001907	0.000269	0.011833	0.116054	0.737170
286	0.121140	0.001939	0.000253	0.010419	0.104020	0.762229
287	0.115948	0.001887	0.000293	0.009707	0.096956	0.775209
288	0.113991	0.001797	0.000258	0.009506	0.094966	0.779482
289	0.118368	0.001544	0.000199	0.010169	0.101574	0.768146
290	0.109540	0.001794	0.000263	0.009217	0.092064	0.787122
291	0.122832	0.002021	0.000281	0.010603	0.105895	0.758369
292	0.112086	0.001883	0.000260	0.009357	0.093386	0.783028
293	0.127280	0.002071	0.000284	0.011063	0.110461	0.748841
294	0.107722	0.001665	0.000222	0.009135	0.090390	0.790866
295	0.111203	0.001753	0.000263	0.009386	0.093663	0.783732
296	0.115839	0.001804	0.000207	0.009970	0.099540	0.772641
297	0.105687	0.001828	0.000224	0.008821	0.087496	0.795944
298	0.104667	0.001564	0.000197	0.008873	0.088543	0.796154
299	0.112471	0.001758	0.000219	0.009536	0.095260	0.780756
300	0.119773	0.002076	0.000241	0.010364	0.102857	0.764689
301	0.112812	0.001809	0.000228	0.009600	0.095899	0.779652
302	0.117770	0.001780	0.000219	0.010117	0.101002	0.769112
303	0.119401	0.001945	0.000286	0.010219	0.100001	0.768149
304	0.109289	0.001900	0.000259	0.009638	0.091849	0.787065
305	0.113078	0.001620	0.000246	0.009629	0.096200	0.779227
306	0.117846	0.001979	0.000255	0.010176	0.101578	0.768166
307	0.113983	0.001722	0.000203	0.009784	0.097699	0.776609
308	0.099741	0.001868	0.000238	0.008330	0.083217	0.806605
309	0.118099	0.001925	0.000253	0.010178	0.101622	0.767924
310	0.104383	0.000315	0.000039	0.009259	0.092569	0.793435
311	0.109239	0.001785	0.000256	0.009256	0.092441	0.787024
312	0.126549	0.002122	0.000286	0.011086	0.110649	0.749307
313	0.114458	0.000432	0.000065	0.010260	0.102536	0.772249
314	0.130455	0.001958	0.000281	0.011354	0.113369	0.742583
315	0.131678	0.001872	0.000272	0.011495	0.114777	0.739905
316	0.106764	0.000956	0.000119	0.009266	0.092605	0.790290
317	0.106332	0.001653	0.000226	0.008998	0.089889	0.792902
318	0.108108	0.001769	0.000228	0.009050	0.090426	0.790419
319	0.128082	0.002014	0.000260	0.011280	0.112576	0.745788
320	0.108644	0.001814	0.000239	0.009106	0.090979	0.789219
321	0.110433	0.000347	0.000043	0.009927	0.099177	0.780073
322	0.113292	0.001803	0.000221	0.009755	0.097422	0.777509
323	0.124023	0.001803	0.000227	0.010856	0.108367	0.754725
324	0.120142	0.001940	0.000238	0.010440	0.104213	0.763028
325	0.113947	0.001537	0.000209	0.009799	0.097586	0.776922
326	0.120213	0.002112	0.000265	0.010394	0.103764	0.763253
327	0.118501	0.001685	0.000212	0.010248	0.102344	0.767010
328	0.109112	0.001937	0.000229	0.009274	0.092599	0.786849
329	0.125351	0.001930	0.000254	0.010939	0.108958	0.752568
330	0.138439	0.002108	0.000259	0.013950	0.133972	0.711272
331	0.125050	0.001736	0.000251	0.010840	0.108254	0.753869
332	0.109201	0.001641	0.000245	0.009250	0.092399	0.787265
333	0.115834	0.001701	0.000242	0.009826	0.098178	0.774219
334	0.106630	0.001721	0.000223	0.009230	0.090086	0.792110
335	0.104892	0.001033	0.000127	0.009041	0.090345	0.794563
336	0.119390	0.001926	0.000307	0.010398	0.100693	0.767287
337	0.119267	0.001893	0.000241	0.010273	0.102568	0.765758
338	0.115238	0.000200	0.000027	0.010643	0.106414	0.767479
339	0.122790	0.002102	0.000277	0.010618	0.105994	0.758218
340	0.104755	0.001907	0.000201	0.008883	0.088701	0.795552
341	0.117392	0.001777	0.000233	0.010155	0.101423	0.769021
342	0.120538	0.001977	0.000236	0.010430	0.103797	0.763022
343	0.107935	0.000254	0.000035	0.009679	0.096765	0.785331
344	0.110779	0.001925	0.000234	0.009455	0.094425	0.783182
345	0.107690	0.001788	0.000231	0.009118	0.090234	0.790939
346	0.107972	0.001802	0.000248	0.009093	0.090845	0.790039
347	0.097343	0.001766	0.000184	0.008085	0.080776	0.811847
348	0.126131	0.001682	0.000231	0.011006	0.109893	0.751058
349	0.107907	0.001554	0.000209	0.009636	0.092467	0.788226
350	0.113146	0.001758	0.000250	0.010208	0.096342	0.778297
351	0.120739	0.001702	0.000232	0.010351	0.103399	0.763577
352	0.120739	0.001684	0.000263	0.010274	0.102600	0.764441
353	0.116610	0.001571	0.000214	0.010008	0.099981	0.771616
354	0.111317	0.001732	0.000236	0.009440	0.094289	0.782985
355	0.109560	0.001754	0.000229	0.009236	0.092180	0.787041
356	0.100356	0.000732	0.000087	0.008661	0.086566	0.803597
357	0.109811	0.001816	0.000253	0.009149	0.091373	0.787598
358	0.121229	0.002222	0.000288	0.010469	0.104503	0.761289
359	0.117418	0.000470	0.000067	0.010442	0.104387	0.767216
360	0.121851	0.001846	0.000230	0.010621	0.106050	0.759402
361	0.110911	0.001720	0.000212	0.009542	0.095306	0.782309
362	0.115812	0.002037	0.000225	0.010057	0.099860	0.772008
363	0.106863	0.001709	0.000212	0.009022	0.090142	0.792051
364	0.114844	0.001947	0.000225	0.009970	0.098742	0.774272
365	0.117673	0.002084	0.000250	0.010108	0.100912	0.768972
366	0.119362	0.001919	0.000233	0.010389	0.103338	0.764758
367	0.121353	0.001867	0.000220	0.010719	0.106185	0.759656
368	0.112374	0.001493	0.000197	0.009720	0.096265	0.779951
369	0.111987	0.001811	0.000265	0.009426	0.094125	0.782386
370	0.111150	0.001908	0.000234	0.009520	0.095078	0.782109
371	0.120802	0.002092	0.000239	0.010611	0.105669	0.760587
372	0.118486	0.001888	0.000222	0.010338	0.103084	0.765982
373	0.111505	0.001886	0.000221	0.009589	0.095754	0.781045
374	0.112302	0.000470	0.000062	0.009967	0.099627	0.777571
375	0.117189	0.001771	0.000277	0.010175	0.099794	0.770794
376	0.114778	0.001888	0.000261	0.009641	0.096319	0.777113
377	0.126474	0.001956	0.000252	0.011246	0.110792	0.749280
378	0.116623	0.001902	0.000227	0.010030	0.100142	0.771076
379	0.107717	0.001656	0.000226	0.009163	0.091526	0.789713
380	0.105599	0.000355	0.000044	0.009362	0.093601	0.791038
381	0.122554	0.001967	0.000243	0.010969	0.106433	0.757834
382	0.121873	0.002116	0.000273	0.010535	0.105169	0.760035
383	0.110152	0.001704	0.000234	0.009325	0.093170	0.785415
384	0.117345	0.001868	0.000236	0.010118	0.101046	0.769387
385	0.123121	0.002064	0.000268	0.010695	0.106576	0.757276
386	0.114985	0.001361	0.000176	0.009918	0.099094	0.774466
387	0.117003	0.001836	0.000227	0.010105	0.100894	0.769935
388	0.105584	0.001045	0.000132	0.009125	0.091209	0.792904
389	0.114007	0.001776	0.000212	0.009816	0.098022	0.776167
390	0.106791	0.001835	0.000228	0.009629	0.090195	0.791321
391	0.109019	0.001802	0.000201	0.009225	0.092114	0.787639
392	0.126904	0.001960	0.000271	0.011089	0.110716	0.749061
393	0.123522	0.001810	0.000239	0.010814	0.107577	0.756038
394	0.122380	0.001811	0.000240	0.010643	0.106267	0.758658
395	0.111108	0.001727	0.000230	0.009397	0.093892	0.783646
396	0.119148	0.001439	0.000200	0.010292	0.102829	0.766093
397	0.115001	0.001725	0.000234	0.009985	0.098101	0.774954
398	0.099375	0.000508	0.000065	0.008756	0.087529	0.803768
399	0.112193	0.001978	0.000222	0.009620	0.096035	0.779952
400	0.108583	0.001900	0.000222	0.009315	0.092486	0.787494
401	0.096566	0.000638	0.000071	0.009178	0.091767	0.801781
402	0.100053	0.000624	0.000076	0.009736	0.097354	0.792158
403	0.092961	0.000626	0.000066	0.008802	0.087998	0.809548
404	0.097603	0.000627	0.000069	0.009260	0.092594	0.799848
405	0.098597	0.000625	0.000072	0.009587	0.095872	0.795247
406	0.097045	0.000622	0.000069	0.009218	0.092175	0.800870
407	0.095599	0.000600	0.000066	0.009184	0.091839	0.802712
408	0.094912	0.000661	0.000072	0.009046	0.090458	0.804850
409	0.099534	0.000647	0.000078	0.009695	0.096949	0.793097
410	0.096137	0.000646	0.000072	0.009238	0.092377	0.801530
411	0.093456	0.000607	0.000065	0.008928	0.089275	0.807670
412	0.092721	0.000588	0.000066	0.009077	0.090764	0.806784
413	0.099136	0.000624	0.000074	0.009568	0.095675	0.794924
414	0.092676	0.000617	0.000066	0.008854	0.088540	0.809247
415	0.099746	0.000682	0.000080	0.009600	0.095994	0.793898
416	0.096322	0.000650	0.000072	0.009182	0.091818	0.801956
417	0.094674	0.000627	0.000070	0.009178	0.091781	0.803669
418	0.094660	0.000624	0.000069	0.009084	0.090835	0.804728
419	0.098742	0.000631	0.000074	0.009506	0.095059	0.795988
420	0.098554	0.000631	0.000076	0.009709	0.097095	0.793934
421	0.097337	0.000341	0.000041	0.010425	0.096318	0.795538
422	0.094014	0.000630	0.000068	0.008962	0.089618	0.806708
423	0.095917	0.000620	0.000069	0.009144	0.091430	0.802821
424	0.092761	0.000624	0.000066	0.008823	0.088223	0.809503
425	0.096780	0.000589	0.000070	0.009558	0.095536	0.797467
426	0.094616	0.000632	0.000069	0.009024	0.090234	0.805426
427	0.096330	0.000609	0.000071	0.009424	0.094239	0.799328
428	0.100956	0.000640	0.000078	0.009799	0.097991	0.790536
429	0.095975	0.000604	0.000068	0.009215	0.092145	0.801994
430	0.095004	0.000591	0.000070	0.009454	0.094537	0.800344
431	0.098955	0.000580	0.000068	0.009633	0.096334	0.794430
432	0.097585	0.000621	0.000071	0.009380	0.093795	0.798547
433	0.095034	0.000610	0.000068	0.009122	0.091201	0.803966
434	0.097763	0.000621	0.000072	0.009465	0.094650	0.797429
435	0.096077	0.000645	0.000071	0.009152	0.091511	0.802544
436	0.098931	0.000639	0.000075	0.009512	0.095116	0.795727
437	0.093794	0.000582	0.000065	0.009160	0.091598	0.804801
438	0.096897	0.000610	0.000070	0.009474	0.094740	0.798209
439	0.094384	0.000617	0.000069	0.009147	0.091467	0.804317
440	0.093089	0.000612	0.000065	0.008837	0.088362	0.809035
441	0.094343	0.000646	0.000069	0.008980	0.089799	0.806163
442	0.094476	0.000633	0.000069	0.009022	0.090206	0.805594
443	0.097248	0.000660	0.000077	0.009422	0.094222	0.798371
444	0.097117	0.000623	0.000071	0.009313	0.093131	0.799745
445	0.093934	0.000544	0.000062	0.009323	0.092766	0.803370
446	0.093734	0.000592	0.000065	0.009015	0.090143	0.806451
447	0.098593	0.000650	0.000078	0.009643	0.096428	0.794608
448	0.098648	0.000611	0.000072	0.009662	0.096618	0.794388
449	0.092344	0.000596	0.000062	0.008752	0.087504	0.810742
450	0.091484	0.000608	0.000063	0.008695	0.086942	0.812208
451	0.096227	0.000629	0.000071	0.009261	0.092612	0.801200
452	0.099737	0.000671	0.000080	0.009682	0.096819	0.793010
453	0.096977	0.000609	0.000071	0.009421	0.094207	0.798715
454	0.099762	0.000651	0.000077	0.009614	0.096138	0.793757
455	0.097782	0.000603	0.000071	0.009547	0.095475	0.796522
456	0.093492	0.000634	0.000068	0.008941	0.089409	0.807456
457	0.093909	0.000630	0.000067	0.008873	0.088727	0.807794
458	0.095112	0.000627	0.000068	0.009172	0.091712	0.803309
459	0.097313	0.000614	0.000071	0.009448	0.094481	0.798073
460	0.095212	0.000643	0.000071	0.009152	0.091515	0.803407
461	0.090344	0.000593	0.000065	0.008895	0.088952	0.811150
462	0.096116	0.000619	0.000071	0.009340	0.093400	0.800454
463	0.091849	0.000641	0.000067	0.008772	0.087713	0.810957
464	0.094863	0.000614	0.000068	0.009182	0.091822	0.803450
465	0.098025	0.000633	0.000072	0.009407	0.094069	0.797794
466	0.094677	0.000631	0.000070	0.009136	0.091362	0.804123
467	0.096270	0.000664	0.000074	0.009211	0.092109	0.801671
468	0.094833	0.000614	0.000071	0.009395	0.093950	0.801136
469	0.092549	0.000615	0.000065	0.008836	0.088360	0.809575
470	0.095548	0.000625	0.000071	0.009254	0.092538	0.801964
471	0.095689	0.000621	0.000073	0.009444	0.094435	0.799739
472	0.096257	0.000650	0.000073	0.009210	0.092099	0.801712
473	0.094786	0.000622	0.000069	0.009147	0.091468	0.803907
474	0.095739	0.000604	0.000068	0.009229	0.092277	0.802083
475	0.097089	0.000615	0.000070	0.009356	0.093559	0.799311
476	0.097347	0.000613	0.000071	0.009410	0.094101	0.798457
477	0.091818	0.000620	0.000065	0.008743	0.087425	0.811329
478	0.099540	0.000638	0.000079	0.009823	0.098200	0.791720
479	0.096049	0.000642	0.000072	0.009225	0.092243	0.801769
480	0.092828	0.000626	0.000065	0.008734	0.087330	0.810417
481	0.095772	0.000577	0.000067	0.009394	0.093944	0.800245
482	0.098574	0.000625	0.000074	0.009672	0.096724	0.794331
483	0.101545	0.000656	0.000083	0.010043	0.100429	0.787243
484	0.096502	0.000628	0.000073	0.009431	0.094312	0.799054
485	0.099626	0.000638	0.000077	0.009733	0.097328	0.792598
486	0.093891	0.000624	0.000072	0.009347	0.093476	0.802589
487	0.092067	0.000610	0.000064	0.008782	0.087819	0.810658
488	0.095755	0.000636	0.000070	0.009153	0.091522	0.802864
489	0.095664	0.000585	0.000065	0.009329	0.093287	0.801070
490	0.094730	0.000591	0.000068	0.009352	0.093526	0.801733
491	0.094356	0.000610	0.000068	0.009198	0.091982	0.803785
492	0.091602	0.000616	0.000064	0.008728	0.087276	0.811714
493	0.092606	0.000645	0.000068	0.008788	0.087875	0.810018
494	0.097916	0.000663	0.000077	0.009457	0.094570	0.797317
495	0.092992	0.000606	0.000068	0.009159	0.091591	0.805583
496	0.092939	0.000639	0.000068	0.008902	0.089015	0.808437
497	0.092118	0.000610	0.000066	0.008942	0.089416	0.808848
498	0.096906	0.000637	0.000075	0.009516	0.095158	0.797708
499	0.094016	0.000619	0.000067	0.008986	0.089856	0.806456
500	0.095969	0.000610	0.000070	0.009320	0.093203	0.800828
501	0.091762	0.000591	0.000064	0.008908	0.089082	0.809593
502	0.096210	0.000622	0.000069	0.009179	0.091786	0.802134
503	0.097489	0.000663	0.000075	0.009317	0.093163	0.799293
504	0.094376	0.000600	0.000068	0.009249	0.092490	0.803217
505	0.094126	0.000615	0.000066	0.008974	0.089732	0.806486
506	0.095817	0.000595	0.000070	0.009474	0.094717	0.799327
507	0.096240	0.000646	0.000073	0.009267	0.092669	0.801105
508	0.092795	0.000628	0.000069	0.009034	0.090339	0.807134
509	0.091800	0.000631	0.000067	0.008823	0.088232	0.810447
510	0.089866	0.000594	0.000062	0.008670	0.086695	0.814114
511	0.092564	0.000593	0.000066	0.009053	0.090530	0.807194
512	0.094553	0.000586	0.000066	0.009223	0.092234	0.803338
513	0.098602	0.000613	0.000072	0.009523	0.095228	0.795963
514	0.094974	0.000635	0.000070	0.009126	0.091253	0.803943
515	0.092635	0.000559	0.000063	0.009160	0.091594	0.805989
516	0.095182	0.000605	0.000069	0.009314	0.093138	0.801693
517	0.095895	0.000632	0.000070	0.009161	0.091603	0.802639
518	0.094066	0.000578	0.000066	0.009227	0.092198	0.803865
519	0.092086	0.000478	0.000052	0.009018	0.089355	0.809011
520	0.100360	0.000639	0.000079	0.009896	0.098964	0.790062
521	0.096410	0.000646	0.000074	0.009323	0.093225	0.800322
522	0.095639	0.000661	0.000071	0.009091	0.090905	0.803633
523	0.089062	0.000605	0.000061	0.008501	0.085009	0.816761
524	0.099077	0.000695	0.000080	0.009522	0.095211	0.795414
525	0.094523	0.000606	0.000067	0.009086	0.090846	0.804872
526	0.092039	0.000576	0.000064	0.009053	0.090533	0.807736
527	0.092762	0.000593	0.000064	0.008910	0.089101	0.808571
528	0.092752	0.000609	0.000064	0.008918	0.089177	0.808480
529	0.091892	0.000612	0.000066	0.008876	0.088762	0.809792
530	0.095834	0.000634	0.000069	0.009097	0.090965	0.803401
531	0.093381	0.000620	0.000067	0.008923	0.089228	0.807781
532	0.096670	0.000653	0.000077	0.009501	0.095006	0.798094
533	0.096864	0.000622	0.000072	0.009395	0.093940	0.799107
534	0.094097	0.000595	0.000068	0.009270	0.092698	0.803272
535	0.097271	0.000507	0.000061	0.009793	0.096577	0.795790
536	0.096708	0.000570	0.000067	0.009501	0.095006	0.798148
537	0.095306	0.000614	0.000070	0.009299	0.092989	0.801722
538	0.089209	0.000577	0.000060	0.008638	0.086383	0.815133
539	0.092570	0.000564	0.000064	0.009149	0.091484	0.806170
540	0.096860	0.000662	0.000074	0.009229	0.092283	0.800892
541	0.091523	0.000579	0.000065	0.009106	0.091065	0.807662
542	0.093173	0.000623	0.000067	0.008947	0.089468	0.807721
543	0.095677	0.000627	0.000071	0.009285	0.092847	0.801492
544	0.092908	0.000616	0.000066	0.008877	0.088761	0.808772
545	0.094444	0.000641	0.000070	0.009104	0.091041	0.804701
546	0.093130	0.000639	0.000069	0.008983	0.089829	0.807349
547	0.094968	0.000586	0.000067	0.009305	0.093051	0.802021
548	0.090399	0.000579	0.000063	0.008930	0.089300	0.810728
549	0.098405	0.000613	0.000074	0.009743	0.097429	0.793736
550	0.092103	0.000449	0.000051	0.009276	0.091254	0.806868
551	0.090751	0.000577	0.000063	0.008947	0.089466	0.810197
552	0.090990	0.000570	0.000062	0.008949	0.089494	0.809934
553	0.094635	0.000599	0.000068	0.009237	0.092369	0.803092
554	0.096303	0.000652	0.000075	0.009322	0.093223	0.800425
555	0.093647	0.000645	0.000070	0.009041	0.090413	0.806184
556	0.094723	0.000609	0.000068	0.009121	0.091205	0.804275
557	0.095647	0.000663	0.000071	0.009055	0.090537	0.804028
558	0.090997	0.000620	0.000069	0.008999	0.089977	0.809338
559	0.096643	0.000600	0.000071	0.009493	0.094912	0.798280
560	0.094232	0.000624	0.000072	0.009324	0.093245	0.802502
561	0.093649	0.000568	0.000064	0.009275	0.092752	0.803692
562	0.094918	0.000602	0.000067	0.009270	0.092699	0.802445
563	0.091594	0.000604	0.000066	0.008993	0.089925	0.808818
564	0.093894	0.000660	0.000072	0.009014	0.090137	0.806223
565	0.093026	0.000596	0.000066	0.009117	0.091173	0.806022
566	0.090618	0.000105	0.000011	0.010837	0.086901	0.811529
567	0.091055	0.000639	0.000068	0.008806	0.088061	0.811371
568	0.093632	0.000580	0.000067	0.009336	0.093358	0.803027
569	0.092581	0.000612	0.000066	0.008932	0.089321	0.808487
570	0.092711	0.000644	0.000070	0.008965	0.089651	0.807959
571	0.092358	0.000651	0.000068	0.008788	0.087877	0.810257
572	0.092391	0.000598	0.000064	0.008930	0.089295	0.808722
573	0.093418	0.000607	0.000066	0.009010	0.090095	0.806805
574	0.089907	0.000614	0.000063	0.008598	0.085977	0.814840
575	0.091901	0.000504	0.000054	0.009049	0.088592	0.809900
576	0.092941	0.000637	0.000069	0.008959	0.089592	0.807802
577	0.092918	0.000643	0.000072	0.009107	0.091050	0.806209
578	0.092601	0.000583	0.000063	0.008932	0.089318	0.808502
579	0.093454	0.000606	0.000066	0.009016	0.090156	0.806701
580	0.096419	0.000628	0.000073	0.009402	0.094018	0.799460
581	0.090138	0.000591	0.000063	0.008809	0.088055	0.812344
582	0.095447	0.000616	0.000069	0.009239	0.092389	0.802240
583	0.090455	0.000638	0.000065	0.008657	0.086570	0.813615
584	0.094341	0.000650	0.000072	0.009108	0.091075	0.804755
585	0.094802	0.000613	0.000071	0.009354	0.093540	0.801620
586	0.094082	0.000631	0.000070	0.009064	0.090636	0.805518
587	0.094091	0.000642	0.000070	0.009006	0.090035	0.806157
588	0.094169	0.000590	0.000067	0.009223	0.092228	0.803723
589	0.095584	0.000641	0.000074	0.009373	0.093729	0.800599
590	0.094325	0.000319	0.000036	0.009491	0.091872	0.803958
591	0.094673	0.000622	0.000072	0.009337	0.093371	0.801925
592	0.094474	0.000648	0.000072	0.009144	0.091437	0.804225
593	0.091751	0.000610	0.000066	0.008886	0.088863	0.809823
594	0.093214	0.000628	0.000069	0.009001	0.090013	0.807075
595	0.092945	0.000629	0.000071	0.009157	0.091575	0.805623
596	0.089697	0.000585	0.000062	0.008727	0.087268	0.813661
597	0.094062	0.000602	0.000068	0.009234	0.092340	0.803694
598	0.091313	0.000602	0.000064	0.008793	0.087927	0.811301
599	0.096588	0.000656	0.000075	0.009417	0.094166	0.799099
600	0.091306	0.000601	0.000066	0.008976	0.089755	0.809296
601	0.090506	0.000635	0.000066	0.008658	0.086573	0.813562
602	0.102085	0.000118	0.000014	0.015324	0.095660	0.786798
603	0.093221	0.000627	0.000070	0.009084	0.090843	0.806155
604	0.094670	0.000644	0.000074	0.009347	0.093471	0.801793
605	0.095028	0.000635	0.000073	0.009304	0.093033	0.801928
606	0.094310	0.000638	0.000071	0.009138	0.091374	0.804470
607	0.094797	0.000622	0.000071	0.009269	0.092688	0.802553
608	0.091323	0.000630	0.000067	0.008878	0.088775	0.810327
609	0.093882	0.000602	0.000067	0.009133	0.091331	0.804986
610	0.085937	0.000224	0.000022	0.008671	0.083556	0.821591
611	0.090368	0.000610	0.000064	0.008726	0.087259	0.812973
612	0.091141	0.000623	0.000066	0.008856	0.088560	0.810754
613	0.090856	0.000558	0.000059	0.008867	0.088671	0.810988
614	0.094183	0.000091	0.000010	0.010899	0.091363	0.803454
615	0.090854	0.000604	0.000066	0.008915	0.089151	0.810410
616	0.093028	0.000626	0.000069	0.009037	0.090366	0.806875
617	0.089999	0.000569	0.000063	0.008943	0.089427	0.810998
618	0.091902	0.000618	0.000067	0.008916	0.089157	0.809341
619	0.093199	0.000626	0.000070	0.009138	0.091381	0.805587
620	0.094251	0.000628	0.000072	0.009242	0.092415	0.803393
621	0.091720	0.000607	0.000067	0.009059	0.090593	0.807954
622	0.091323	0.000628	0.000067	0.008907	0.089074	0.810001
623	0.094365	0.000626	0.000072	0.009292	0.092923	0.802722
624	0.090528	0.000558	0.000062	0.008991	0.089908	0.809954
625	0.093336	0.000567	0.000064	0.009194	0.091943	0.804896
626	0.088608	0.000589	0.000063	0.008748	0.087470	0.814523
627	0.092354	0.000617	0.000069	0.009161	0.091614	0.806184
628	0.091291	0.000624	0.000069	0.009009	0.090093	0.808914
629	0.091603	0.000609	0.000069	0.009103	0.091036	0.807580
630	0.090244	0.000615	0.000063	0.008643	0.086428	0.814007
631	0.093094	0.000601	0.000068	0.009196	0.091962	0.805079
632	0.090852	0.000574	0.000064	0.009030	0.090297	0.809184
633	0.089123	0.000592	0.000063	0.008749	0.087493	0.813979
634	0.087967	0.000623	0.000062	0.008364	0.083637	0.819347
635	0.092500	0.000599	0.000067	0.009127	0.091276	0.806431
636	0.090714	0.000650	0.000070	0.008864	0.088637	0.811064
637	0.090776	0.000628	0.000069	0.008958	0.089575	0.809995
638	0.086508	0.000596	0.000060	0.008432	0.084318	0.820086
639	0.091206	0.000600	0.000064	0.008819	0.088191	0.811120
640	0.090738	0.000635	0.000066	0.008668	0.086671	0.813223
641	0.091964	0.000616	0.000067	0.008940	0.089402	0.809011
642	0.091441	0.000652	0.000073	0.009055	0.090552	0.808226
643	0.089995	0.000600	0.000064	0.008809	0.088089	0.812443
644	0.092438	0.000590	0.000066	0.009084	0.090805	0.807017
645	0.089123	0.000334	0.000036	0.009595	0.087393	0.813521
646	0.088533	0.000608	0.000066	0.008822	0.088222	0.813748
647	0.088491	0.000618	0.000066	0.008756	0.087550	0.814519
648	0.087480	0.000592	0.000059	0.008406	0.084058	0.819405
649	0.086419	0.000565	0.000059	0.008585	0.085827	0.818544
650	0.085347	0.000616	0.000058	0.008043	0.080419	0.825518
651	0.086865	0.000643	0.000068	0.008617	0.086162	0.817645
652	0.091435	0.000599	0.000067	0.009042	0.090424	0.808433
653	0.091040	0.000638	0.000070	0.008987	0.089871	0.809394
654	0.085443	0.000327	0.000034	0.008608	0.084828	0.820761
655	0.086664	0.000570	0.000058	0.008478	0.084776	0.819454
656	0.089993	0.000616	0.000066	0.008840	0.088396	0.812088
657	0.093272	0.000335	0.000037	0.011190	0.089974	0.805192
658	0.090073	0.000609	0.000067	0.009082	0.089702	0.810467
659	0.089133	0.000566	0.000062	0.008861	0.088602	0.812776
660	0.083698	0.000303	0.000031	0.008651	0.083255	0.824063
661	0.086952	0.000591	0.000061	0.008555	0.085549	0.818292
662	0.087793	0.000606	0.000063	0.008591	0.085897	0.817050
663	0.090474	0.000622	0.000067	0.008889	0.088890	0.811058
664	0.086872	0.000618	0.000063	0.008463	0.084631	0.819354
665	0.095838	0.001048	0.000123	0.014543	0.094009	0.794438
666	0.092389	0.000643	0.000072	0.009088	0.090879	0.806929
667	0.087317	0.000633	0.000066	0.008576	0.085759	0.817650
668	0.089569	0.000593	0.000065	0.008909	0.089088	0.811776
669	0.087223	0.000626	0.000065	0.008604	0.086037	0.817445
670	0.085982	0.000585	0.000059	0.008521	0.085208	0.819645
671	0.081563	0.000295	0.000029	0.008311	0.080900	0.828902
672	0.084279	0.000564	0.000058	0.008400	0.083993	0.822707
673	0.083063	0.000492	0.000049	0.008612	0.082655	0.825129
674	0.084618	0.000435	0.000045	0.008685	0.084295	0.821922
675	0.082181	0.000544	0.000053	0.008128	0.081277	0.827818
676	0.082261	0.000575	0.000056	0.008154	0.081534	0.827421
677	0.078887	0.000294	0.000027	0.007979	0.078172	0.834642
678	0.076101	0.000294	0.000026	0.007779	0.075696	0.840102
679	0.079363	0.000687	0.000060	0.007552	0.075518	0.836819
680	0.076094	0.000377	0.000034	0.008024	0.075188	0.840284
681	0.104443	0.001734	0.000204	0.024512	0.094708	0.774399
682	0.113316	0.001647	0.000248	0.033414	0.111671	0.739705
683	0.085815	0.001202	0.000123	0.016969	0.083861	0.812029
684	0.112071	0.002384	0.000309	0.036069	0.099986	0.749180
685	0.107584	0.001811	0.000237	0.032533	0.100628	0.757207
686	0.094502	0.001808	0.000211	0.026890	0.092322	0.784266
687	0.093689	0.001878	0.000207	0.026049	0.088563	0.789613
688	0.105796	0.002015	0.000282	0.037422	0.105029	0.749456
689	0.099175	0.002436	0.000307	0.034443	0.097097	0.766542
690	0.090368	0.001978	0.000221	0.029196	0.088697	0.789539
691	0.099066	0.002111	0.000250	0.034206	0.092431	0.771936
692	0.104729	0.002405	0.000279	0.043315	0.089482	0.759790
693	0.112456	0.002252	0.000314	0.053595	0.100937	0.730446
694	0.102307	0.002754	0.000324	0.053560	0.088129	0.752924
695	0.110502	0.002188	0.000302	0.063357	0.097424	0.726227
696	0.119856	0.002307	0.000373	0.099320	0.102822	0.675322
697	0.109040	0.001646	0.000227	0.133971	0.073953	0.681162
698	0.122281	0.003174	0.000439	0.135311	0.065740	0.673055
699	0.151834	0.003436	0.000572	0.175654	0.053147	0.615357
700	0.154926	0.003154	0.000519	0.176690	0.048075	0.616636
701	0.160771	0.003965	0.000767	0.217471	0.046187	0.570839
702	0.086442	0.005814	0.000771	0.285382	0.066357	0.555235
703	0.137693	0.004047	0.000684	0.231138	0.047056	0.579382
704	0.130482	0.005669	0.001094	0.305753	0.054775	0.502226
705	0.139932	0.003932	0.000753	0.277519	0.041649	0.536216
706	0.069540	0.008593	0.001371	0.619121	0.030000	0.271376
707	0.050390	0.031992	0.003779	0.743364	0.014253	0.156223
708	0.010493	0.000903	0.000151	0.956189	0.007879	0.024384
709	0.008747	0.002433	0.000409	0.954685	0.007048	0.026678
710	0.008787	0.003821	0.000744	0.954472	0.007318	0.024858
711	0.009576	0.009260	0.001292	0.944890	0.006793	0.028189
712	0.008455	0.005514	0.000911	0.953270	0.006707	0.025143
713	0.007912	0.006047	0.000862	0.953930	0.005924	0.025326
714	0.007880	0.003263	0.000467	0.960688	0.005238	0.022465
715	0.007213	0.007270	0.001101	0.964165	0.004271	0.015979
716	0.007567	0.011568	0.001516	0.957387	0.004312	0.017651
717	0.006968	0.004014	0.000597	0.968387	0.004073	0.015961
718	0.006589	0.004009	0.000584	0.968461	0.003968	0.016390
719	0.007029	0.008758	0.001168	0.961065	0.004072	0.017909
720	0.006443	0.004495	0.000733	0.968352	0.004040	0.015938
721	0.006540	0.007884	0.001150	0.965955	0.003759	0.014712
722	0.006100	0.002468	0.000414	0.972240	0.003794	0.014984
723	0.006599	0.006923	0.000996	0.966500	0.003745	0.015236
724	0.005694	0.007760	0.001191	0.968579	0.003607	0.013167
725	0.006142	0.007017	0.001011	0.966049	0.003687	0.016094
726	0.013000	0.036552	0.004310	0.909608	0.003485	0.033046
727	0.005570	0.005489	0.000850	0.972007	0.003179	0.012904
728	0.005596	0.004095	0.000554	0.972767	0.003036	0.013952
729	0.006119	0.008639	0.001186	0.967582	0.003043	0.013430
730	0.004750	0.006055	0.000903	0.975206	0.002532	0.010555
731	0.004321	0.006249	0.000919	0.977839	0.002119	0.008552
732	0.004144	0.009864	0.001210	0.971225	0.002184	0.011373
733	0.004189	0.005370	0.000767	0.980457	0.001814	0.007403
734	0.003719	0.011553	0.001427	0.973359	0.001815	0.008127
735	0.004061	0.007066	0.000925	0.979233	0.001636	0.007079
736	0.002271	0.006787	0.000966	0.984752	0.000988	0.004237
737	0.000904	0.005983	0.000704	0.990136	0.000377	0.001896
738	0.000656	0.008626	0.001156	0.987986	0.000295	0.001281
739	0.000709	0.003627	0.000406	0.993911	0.000221	0.001126
740	0.000570	0.006886	0.000883	0.990378	0.000230	0.001053
741	0.000454	0.005769	0.000774	0.991797	0.000210	0.000995
742	0.000468	0.003184	0.000394	0.994932	0.000179	0.000844
743	0.000432	0.002690	0.000279	0.995554	0.000153	0.000891
744	0.000348	0.003429	0.000418	0.994927	0.000141	0.000736
745	0.000182	0.040811	0.005861	0.951934	0.000162	0.001051
746	0.000302	0.004715	0.000538	0.993505	0.000139	0.000801
747	0.000362	0.006975	0.000846	0.991161	0.000124	0.000532
748	0.000288	0.002786	0.000321	0.995928	0.000109	0.000567
749	0.000306	0.003028	0.000336	0.995728	0.000098	0.000505
750	0.000267	0.005343	0.000681	0.993246	0.000085	0.000379
751	0.000202	0.005019	0.000627	0.993684	0.000081	0.000387
752	0.000131	0.005462	0.000688	0.993349	0.000061	0.000309
753	0.000131	0.014772	0.001867	0.982935	0.000056	0.000240
754	0.000151	0.001896	0.000217	0.997476	0.000045	0.000216
755	0.000136	0.002087	0.000241	0.997274	0.000045	0.000217
756	0.000116	0.006391	0.000740	0.992496	0.000042	0.000215
757	0.000106	0.007234	0.000885	0.991519	0.000043	0.000213
758	0.000118	0.004292	0.000541	0.994819	0.000040	0.000189
759	0.000086	0.005691	0.000746	0.993241	0.000039	0.000196
760	0.000100	0.004327	0.000502	0.994855	0.000035	0.000181
761	0.000087	0.007243	0.000784	0.991635	0.000037	0.000214
762	0.000086	0.009415	0.001246	0.989057	0.000036	0.000160
763	0.000072	0.005963	0.000743	0.992982	0.000038	0.000202
764	0.000090	0.002766	0.000340	0.996595	0.000034	0.000176
765	0.000078	0.008463	0.001177	0.990113	0.000033	0.000137
766	0.000079	0.003022	0.000350	0.996374	0.000029	0.000146
767	0.000080	0.003250	0.000375	0.996135	0.000026	0.000133
768	0.000033	0.052158	0.005961	0.941610	0.000027	0.000211
769	0.000030	0.046452	0.005867	0.947422	0.000027	0.000201
770	0.000044	0.009394	0.001235	0.989220	0.000019	0.000089
771	0.000036	0.005139	0.000730	0.994019	0.000014	0.000062
772	0.000036	0.002396	0.000297	0.997193	0.000013	0.000065
773	0.000016	0.051778	0.006871	0.941213	0.000015	0.000106
774	0.000016	0.047516	0.006096	0.946249	0.000015	0.000109
775	0.000024	0.057785	0.004437	0.937611	0.000013	0.000129
776	0.000013	0.052744	0.005839	0.941298	0.000012	0.000095
777	0.000025	0.004407	0.000537	0.994973	0.000010	0.000048
778	0.000013	0.055725	0.007850	0.936332	0.000011	0.000069
779	0.000012	0.052334	0.006688	0.940890	0.000010	0.000068
