# Supplementary material for: A minimal chemo-mechanical Markov model for rotary catalysis of F1-ATPase
Source: Nat Commun. 2026 Jun 15;17:5310. doi: 10.1038/s41467-026-73844-0 (PMC13272679; doi:10.1038/s41467-026-73844-0)
Supplement: Supplementary file 4 — Source Data [file 41467_2026_73844_MOESM4_ESM.zip › SourceData/MainFigures/Fig2/Fig2ab/predictions_set-2165.csv]

log10([NUC])	k_cat	efficiency	occupancy (ATP titration)	occupancy (ADP titration)
-9.0000	-0.948694	0.933708	0.093274	0.024307
-8.5000	-0.522373	0.934577	0.246079	0.073080
-8.0000	-0.191195	0.937197	0.511644	0.200010
-7.5000	0.027828	0.944375	0.784133	0.444364
-7.0000	0.202831	0.959547	0.974514	0.729444
-6.5000	0.428077	0.977161	1.151587	0.940247
-6.0000	0.715879	0.981313	1.427393	1.118283
-5.5000	0.998650	0.975029	1.810633	1.393378
-5.0000	1.240745	0.971956	2.205015	1.832442
-4.5000	1.427638	0.972294	2.557815	2.327807
-4.0000	1.534533	0.973172	2.801839	2.701242
-3.5000	1.579322	0.973689	2.917957	2.890563
-3.0000	1.595083	0.973881	2.961129	2.963498
-2.5000	1.600262	0.973914	2.975563	2.988231
-2.0000	1.601936	0.973879	2.980213	2.996234
-1.5000	1.602482	0.973832	2.981695	2.998783
-1.0000	1.602666	0.973794	2.982169	2.999592
