# Supplementary material for: A minimal chemo-mechanical Markov model for rotary catalysis of F1-ATPase
Source: Nat Commun. 2026 Jun 15;17:5310. doi: 10.1038/s41467-026-73844-0 (PMC13272679; doi:10.1038/s41467-026-73844-0)
Supplement: Supplementary file 4 — Source Data [file 41467_2026_73844_MOESM4_ESM.zip › SourceData/MainFigures/Fig2/Fig2ab/predictions_set-4514.csv]

log10([NUC])	k_cat	efficiency	occupancy (ATP titration)	occupancy (ADP titration)
-9.0000	-2.274156	0.106518	0.100434	0.025269
-8.5000	-1.787990	0.226068	0.261950	0.075819
-8.0000	-1.312976	0.444927	0.535113	0.206468
-7.5000	-0.841296	0.680064	0.810577	0.454369
-7.0000	-0.365714	0.827460	1.005780	0.738123
-6.5000	0.106853	0.899407	1.171708	0.945947
-6.0000	0.556366	0.943005	1.397809	1.124275
-5.5000	0.959364	0.975267	1.727712	1.401956
-5.0000	1.267833	0.991680	2.182995	1.839069
-4.5000	1.417049	0.994658	2.635831	2.327924
-4.0000	1.450484	0.992746	2.875629	2.699122
-3.5000	1.452903	0.991156	2.960451	2.889319
-3.0000	1.452434	0.990496	2.987507	2.963034
-2.5000	1.452186	0.990271	2.996052	2.988095
-2.0000	1.452101	0.990199	2.998752	2.996213
-1.5000	1.452074	0.990177	2.999605	2.998800
-1.0000	1.452065	0.990173	2.999875	2.999620
