# Supplementary material for: A minimal chemo-mechanical Markov model for rotary catalysis of F1-ATPase
Source: Nat Commun. 2026 Jun 15;17:5310. doi: 10.1038/s41467-026-73844-0 (PMC13272679; doi:10.1038/s41467-026-73844-0)
Supplement: Supplementary file 4 — Source Data [file 41467_2026_73844_MOESM4_ESM.zip › SourceData/MainFigures/Fig2/Fig2ab/predictions_set-4272.csv]

log10([NUC])	k_cat	efficiency	occupancy (ATP titration)	occupancy (ADP titration)
-9.0000	-2.087600	0.188403	0.083578	0.024163
-8.5000	-1.589331	0.291046	0.230312	0.072678
-8.0000	-1.092813	0.493757	0.513176	0.199119
-7.5000	-0.597190	0.720639	0.818298	0.443375
-7.0000	-0.102063	0.847375	0.991111	0.730371
-6.5000	0.385768	0.906185	1.115727	0.946566
-6.0000	0.840283	0.963486	1.352770	1.135740
-5.5000	1.197499	1.022125	1.778334	1.423035
-5.0000	1.412778	1.046161	2.243012	1.851011
-4.5000	1.527116	1.028844	2.601859	2.318168
-4.0000	1.585229	0.992339	2.828777	2.685320
-3.5000	1.610222	0.956399	2.937459	2.882116
-3.0000	1.619377	0.933384	2.979060	2.960342
-2.5000	1.622448	0.923491	2.993246	2.987198
-2.0000	1.623439	0.920265	2.997852	2.995925
-1.5000	1.623754	0.919346	2.999319	2.998709
-1.0000	1.623854	0.919080	2.999785	2.999591
