# Supplementary material for: A minimal chemo-mechanical Markov model for rotary catalysis of F1-ATPase
Source: Nat Commun. 2026 Jun 15;17:5310. doi: 10.1038/s41467-026-73844-0 (PMC13272679; doi:10.1038/s41467-026-73844-0)
Supplement: Supplementary file 4 — Source Data [file 41467_2026_73844_MOESM4_ESM.zip › SourceData/MainFigures/Fig2/Fig2ab/predictions_set-2603.csv]

log10([NUC])	k_cat	efficiency	occupancy (ATP titration)	occupancy (ADP titration)
-9.0000	-1.555043	0.341767	0.103932	0.023211
-8.5000	-1.106452	0.388991	0.269070	0.069950
-8.0000	-0.708178	0.499699	0.541974	0.192617
-7.5000	-0.334668	0.673248	0.805742	0.433098
-7.0000	0.065141	0.826712	0.984642	0.721366
-6.5000	0.481534	0.908711	1.155864	0.941038
-6.0000	0.855414	0.945389	1.427841	1.130862
-5.5000	1.140604	0.969521	1.804861	1.416471
-5.0000	1.350324	0.994033	2.204792	1.844634
-4.5000	1.500699	1.013425	2.574301	2.314559
-4.0000	1.583410	1.023304	2.823317	2.683870
-3.5000	1.617230	1.027123	2.937478	2.881615
-3.0000	1.628940	1.028101	2.978918	2.960178
-2.5000	1.632778	1.027142	2.992679	2.987146
-2.0000	1.634087	1.024104	2.997281	2.995908
-1.5000	1.634598	1.019907	2.998973	2.998703
-1.0000	1.634786	1.016752	2.999635	2.999590
