# Supplementary material for: A minimal chemo-mechanical Markov model for rotary catalysis of F1-ATPase
Source: Nat Commun. 2026 Jun 15;17:5310. doi: 10.1038/s41467-026-73844-0 (PMC13272679; doi:10.1038/s41467-026-73844-0)
Supplement: Supplementary file 4 — Source Data [file 41467_2026_73844_MOESM4_ESM.zip › SourceData/MainFigures/Fig2/Fig2ab/predictions_set-3509.csv]

log10([NUC])	k_cat	efficiency	occupancy (ATP titration)	occupancy (ADP titration)
-9.0000	-2.210313	0.921179	0.109234	0.024978
-8.5000	-1.713206	0.927454	0.277888	0.074963
-8.0000	-1.218600	0.937737	0.544345	0.204428
-7.5000	-0.726437	0.946412	0.789764	0.451245
-7.0000	-0.241050	0.949086	0.954748	0.735464
-6.5000	0.223603	0.944850	1.119151	0.944350
-6.0000	0.644812	0.933865	1.384372	1.123235
-5.5000	0.998155	0.923855	1.777342	1.403188
-5.0000	1.253080	0.934062	2.217170	1.849492
-4.5000	1.392639	0.972650	2.576709	2.347468
-4.0000	1.451828	1.011082	2.803720	2.714385
-3.5000	1.474650	1.029726	2.923264	2.896314
-3.0000	1.482318	1.037422	2.973637	2.965561
-2.5000	1.484648	1.039983	2.991424	2.988932
-2.0000	1.485400	1.039184	2.997250	2.996482
-1.5000	1.485767	1.033800	2.999113	2.998886
-1.0000	1.486237	1.018505	2.999706	2.999647
