# Supplementary material for: A minimal chemo-mechanical Markov model for rotary catalysis of F1-ATPase
Source: Nat Commun. 2026 Jun 15;17:5310. doi: 10.1038/s41467-026-73844-0 (PMC13272679; doi:10.1038/s41467-026-73844-0)
Supplement: Supplementary file 4 — Source Data [file 41467_2026_73844_MOESM4_ESM.zip › SourceData/MainFigures/Fig2/Fig2ab/predictions_set-4266.csv]

log10([NUC])	k_cat	efficiency	occupancy (ATP titration)	occupancy (ADP titration)
-9.0000	-1.895342	-0.207634	0.096810	0.023804
-8.5000	-1.430086	-0.095388	0.255185	0.071655
-8.0000	-0.998124	0.152344	0.529040	0.196723
-7.5000	-0.578922	0.501658	0.803714	0.439826
-7.0000	-0.134495	0.775511	0.977938	0.728244
-6.5000	0.330253	0.913431	1.117234	0.948364
-6.0000	0.771359	0.985205	1.360755	1.143736
-5.5000	1.119087	1.030314	1.780345	1.437663
-5.0000	1.332010	1.036555	2.235206	1.863639
-4.5000	1.448882	1.007806	2.594255	2.321863
-4.0000	1.509704	0.975248	2.826221	2.684711
-3.5000	1.535793	0.952065	2.937092	2.881371
-3.0000	1.545238	0.936115	2.979024	2.960020
-2.5000	1.548390	0.927360	2.993237	2.987086
-2.0000	1.549408	0.923952	2.997847	2.995888
-1.5000	1.549732	0.922910	2.999318	2.998697
-1.0000	1.549834	0.922613	2.999784	2.999588
