# Supplementary material for: A minimal chemo-mechanical Markov model for rotary catalysis of F1-ATPase
Source: Nat Commun. 2026 Jun 15;17:5310. doi: 10.1038/s41467-026-73844-0 (PMC13272679; doi:10.1038/s41467-026-73844-0)
Supplement: Supplementary file 4 — Source Data [file 41467_2026_73844_MOESM4_ESM.zip › SourceData/MainFigures/Fig2/Fig2ab/predictions_set-5178.csv]

log10([NUC])	k_cat	efficiency	occupancy (ATP titration)	occupancy (ADP titration)
-9.0000	-0.885430	0.985235	0.090354	0.023272
-8.5000	-0.453440	0.984047	0.239694	0.070119
-8.0000	-0.107623	0.980560	0.503277	0.192977
-7.5000	0.144574	0.971660	0.779705	0.433382
-7.0000	0.377743	0.954964	0.978244	0.720332
-6.5000	0.653085	0.934484	1.165656	0.936250
-6.0000	0.918166	0.912582	1.437299	1.118224
-5.5000	1.096796	0.882904	1.787456	1.396391
-5.0000	1.193967	0.853567	2.185275	1.837544
-4.5000	1.244091	0.860957	2.584748	2.332861
-4.0000	1.262777	0.903996	2.841309	2.704387
-3.5000	1.267001	0.935530	2.946222	2.891923
-3.0000	1.267771	0.939707	2.981993	2.964000
-2.5000	1.267934	0.911324	2.994015	2.988419
-2.0000	1.267987	0.821263	2.998055	2.996317
-1.5000	1.268028	0.625059	2.999378	2.998833
-1.0000	1.268069	0.358077	2.999803	2.999631
