# Supplementary material for: A minimal chemo-mechanical Markov model for rotary catalysis of F1-ATPase
Source: Nat Commun. 2026 Jun 15;17:5310. doi: 10.1038/s41467-026-73844-0 (PMC13272679; doi:10.1038/s41467-026-73844-0)
Supplement: Supplementary file 4 — Source Data [file 41467_2026_73844_MOESM4_ESM.zip › SourceData/MainFigures/Fig2/Fig2ab/predictions_set-2617.csv]

log10([NUC])	k_cat	efficiency	occupancy (ATP titration)	occupancy (ADP titration)
-9.0000	-2.076894	1.484374	0.095829	0.023764
-8.5000	-1.578042	1.401485	0.251753	0.071527
-8.0000	-1.080788	1.258282	0.519772	0.196299
-7.5000	-0.587069	1.116156	0.791748	0.438377
-7.0000	-0.103605	1.034575	0.983027	0.723510
-6.5000	0.350774	1.000488	1.166169	0.934255
-6.0000	0.741810	0.985235	1.445850	1.108174
-5.5000	1.049799	0.972981	1.811680	1.378454
-5.0000	1.299956	0.960277	2.186272	1.829259
-4.5000	1.491542	0.951029	2.543401	2.346306
-4.0000	1.599519	0.945627	2.799050	2.719821
-3.5000	1.644355	0.939927	2.921700	2.899529
-3.0000	1.660150	0.926477	2.967558	2.966792
-2.5000	1.665569	0.888938	2.983477	2.989345
-2.0000	1.667890	0.797817	2.990004	2.996615
-1.5000	1.669536	0.644641	2.994295	2.998928
-1.0000	1.670742	0.498009	2.997422	2.999661
