# Supplementary material for: A minimal chemo-mechanical Markov model for rotary catalysis of F1-ATPase
Source: Nat Commun. 2026 Jun 15;17:5310. doi: 10.1038/s41467-026-73844-0 (PMC13272679; doi:10.1038/s41467-026-73844-0)
Supplement: Supplementary file 4 — Source Data [file 41467_2026_73844_MOESM4_ESM.zip › SourceData/MainFigures/Fig2/Fig2ab/predictions_set-2171.csv]

log10([NUC])	k_cat	efficiency	occupancy (ATP titration)	occupancy (ADP titration)
-9.0000	-1.083194	1.037388	0.097176	0.024588
-8.5000	-0.659294	1.037320	0.254556	0.073880
-8.0000	-0.331538	1.037101	0.522841	0.201870
-7.5000	-0.112735	1.036376	0.791534	0.447076
-7.0000	0.070510	1.033924	0.976021	0.730973
-6.5000	0.312100	1.026523	1.147972	0.938567
-6.0000	0.618943	1.011359	1.420191	1.111245
-5.5000	0.922445	0.995365	1.801708	1.380258
-5.0000	1.186699	0.987972	2.192159	1.823074
-4.5000	1.391958	0.986605	2.543170	2.330804
-4.0000	1.509753	0.986889	2.791365	2.707341
-3.5000	1.559555	0.987216	2.912207	2.893838
-3.0000	1.577877	0.987253	2.959239	2.964749
-2.5000	1.585492	0.986954	2.978624	2.988672
-2.0000	1.589880	0.986239	2.989286	2.996399
-1.5000	1.592381	0.985184	2.995199	2.998859
-1.0000	1.593467	0.984241	2.997744	2.999639
