# Supplementary material for: A minimal chemo-mechanical Markov model for rotary catalysis of F1-ATPase
Source: Nat Commun. 2026 Jun 15;17:5310. doi: 10.1038/s41467-026-73844-0 (PMC13272679; doi:10.1038/s41467-026-73844-0)
Supplement: Supplementary file 4 — Source Data [file 41467_2026_73844_MOESM4_ESM.zip › SourceData/MainFigures/Fig2/Fig2ab/predictions_set-4500.csv]

log10([NUC])	k_cat	efficiency	occupancy (ATP titration)	occupancy (ADP titration)
-9.0000	-2.190169	0.718339	0.080207	0.030226
-8.5000	-1.709527	0.748194	0.216839	0.089917
-8.0000	-1.248198	0.811443	0.471237	0.238453
-7.5000	-0.796046	0.895641	0.757393	0.500606
-7.0000	-0.333083	0.957699	0.973657	0.773256
-6.5000	0.132892	0.985744	1.178016	0.960054
-6.0000	0.563211	0.994852	1.473236	1.122908
-5.5000	0.914982	0.997519	1.844571	1.388681
-5.0000	1.190036	0.998843	2.216464	1.820260
-4.5000	1.387644	0.999639	2.561563	2.312698
-4.0000	1.492893	0.999983	2.804076	2.690787
-3.5000	1.532170	1.000086	2.923508	2.885938
-3.0000	1.542536	1.000101	2.972451	2.961868
-2.5000	1.544579	1.000097	2.990723	2.987718
-2.0000	1.544959	1.000095	2.996995	2.996093
-1.5000	1.545043	1.000094	2.999042	2.998762
-1.0000	1.545066	1.000094	2.999696	2.999608
