# Supplementary material for: A minimal chemo-mechanical Markov model for rotary catalysis of F1-ATPase
Source: Nat Commun. 2026 Jun 15;17:5310. doi: 10.1038/s41467-026-73844-0 (PMC13272679; doi:10.1038/s41467-026-73844-0)
Supplement: Supplementary file 4 — Source Data [file 41467_2026_73844_MOESM4_ESM.zip › SourceData/MainFigures/Fig2/Fig2ab/predictions_set-1478.csv]

log10([NUC])	k_cat	efficiency	occupancy (ATP titration)	occupancy (ADP titration)
-9.0000	-1.157294	2.415768	0.094494	0.023873
-8.5000	-0.730714	2.396692	0.249122	0.071837
-8.0000	-0.397998	2.338851	0.517606	0.197069
-7.5000	-0.172169	2.178037	0.794427	0.439793
-7.0000	0.026268	1.823777	0.993573	0.725649
-6.5000	0.314268	1.349949	1.181121	0.938517
-6.0000	0.712195	1.046109	1.441300	1.118257
-5.5000	1.103291	0.949704	1.793978	1.396143
-5.0000	1.361436	0.940772	2.218621	1.841732
-4.5000	1.455221	0.963044	2.585655	2.342378
-4.0000	1.460686	0.986079	2.808746	2.712084
-3.5000	1.449918	0.995771	2.923439	2.895469
-3.0000	1.443716	0.998013	2.973048	2.965278
-2.5000	1.441652	0.998438	2.991135	2.988840
-2.0000	1.441124	0.998529	2.997159	2.996452
-1.5000	1.440992	0.998554	2.999098	2.998876
-1.0000	1.440955	0.998561	2.999714	2.999644
