# Supplementary material for: A minimal chemo-mechanical Markov model for rotary catalysis of F1-ATPase
Source: Nat Commun. 2026 Jun 15;17:5310. doi: 10.1038/s41467-026-73844-0 (PMC13272679; doi:10.1038/s41467-026-73844-0)
Supplement: Supplementary file 4 — Source Data [file 41467_2026_73844_MOESM4_ESM.zip › SourceData/MainFigures/Fig2/Fig2ab/predictions_set-2159.csv]

log10([NUC])	k_cat	efficiency	occupancy (ATP titration)	occupancy (ADP titration)
-9.0000	-1.318408	2.349494	0.100082	0.024193
-8.5000	-0.894407	2.326757	0.261035	0.072755
-8.0000	-0.563771	2.259227	0.532325	0.199230
-7.5000	-0.330501	2.079920	0.800868	0.443083
-7.0000	-0.105893	1.723164	0.985461	0.728063
-6.5000	0.216919	1.306930	1.157117	0.938573
-6.0000	0.638865	1.060506	1.414553	1.115537
-5.5000	1.042478	0.981259	1.784304	1.392308
-5.0000	1.305867	0.971882	2.220466	1.845748
-4.5000	1.410446	0.984204	2.591849	2.357037
-4.0000	1.434060	0.994823	2.819381	2.724422
-3.5000	1.437265	0.998475	2.931630	2.901153
-3.0000	1.437507	0.999273	2.976735	2.967324
-2.5000	1.437495	0.999444	2.992452	2.989515
-2.0000	1.437485	0.999487	2.997593	2.996668
-1.5000	1.437480	0.999499	2.999237	2.998944
-1.0000	1.437479	0.999503	2.999758	2.999666
