# Supplementary material for: A minimal chemo-mechanical Markov model for rotary catalysis of F1-ATPase
Source: Nat Commun. 2026 Jun 15;17:5310. doi: 10.1038/s41467-026-73844-0 (PMC13272679; doi:10.1038/s41467-026-73844-0)
Supplement: Supplementary file 4 — Source Data [file 41467_2026_73844_MOESM4_ESM.zip › SourceData/MainFigures/Fig2/Fig2ab/predictions_set-5636.csv]

log10([NUC])	k_cat	efficiency	occupancy (ATP titration)	occupancy (ADP titration)
-9.0000	-2.368682	0.982328	0.080408	0.029124
-8.5000	-1.870825	0.972672	0.217138	0.086733
-8.0000	-1.375162	0.954704	0.470502	0.231541
-7.5000	-0.881589	0.935293	0.751748	0.491497
-7.0000	-0.391829	0.925251	0.954693	0.768812
-6.5000	0.084423	0.927647	1.132231	0.965613
-6.0000	0.526527	0.944817	1.405534	1.143854
-5.5000	0.910412	0.976645	1.813162	1.422464
-5.0000	1.213662	1.008126	2.264411	1.829263
-4.5000	1.406512	1.026276	2.642471	2.272731
-4.0000	1.497113	1.034311	2.861495	2.645298
-3.5000	1.531054	1.037916	2.952725	2.862333
-3.0000	1.542457	1.039531	2.984657	2.952983
-2.5000	1.546133	1.040210	2.995104	2.984742
-2.0000	1.547300	1.040506	2.998447	2.995134
-1.5000	1.547670	1.040630	2.999508	2.998457
-1.0000	1.547786	1.040675	2.999844	2.999512
