# Supplementary material for: A minimal chemo-mechanical Markov model for rotary catalysis of F1-ATPase
Source: Nat Commun. 2026 Jun 15;17:5310. doi: 10.1038/s41467-026-73844-0 (PMC13272679; doi:10.1038/s41467-026-73844-0)
Supplement: Supplementary file 4 — Source Data [file 41467_2026_73844_MOESM4_ESM.zip › SourceData/MainFigures/Fig2/Fig2ab/predictions_set-4528.csv]

log10([NUC])	k_cat	efficiency	occupancy (ATP titration)	occupancy (ADP titration)
-9.0000	-2.132148	0.680093	0.077902	0.030081
-8.5000	-1.655817	0.709506	0.211583	0.089430
-8.0000	-1.205001	0.776018	0.463252	0.237503
-7.5000	-0.767449	0.871520	0.750521	0.499253
-7.0000	-0.313377	0.947627	0.968625	0.772207
-6.5000	0.156685	0.983455	1.171408	0.959386
-6.0000	0.605100	0.994780	1.462606	1.122012
-5.5000	0.980673	0.997590	1.836237	1.386219
-5.0000	1.270989	0.998789	2.219024	1.813934
-4.5000	1.473272	0.999532	2.572025	2.303144
-4.0000	1.579043	0.999867	2.814944	2.683490
-3.5000	1.618583	0.999976	2.930928	2.882573
-3.0000	1.629478	1.000003	2.976088	2.960650
-2.5000	1.631917	1.000007	2.992116	2.987315
-2.0000	1.632474	1.000007	2.997468	2.995964
-1.5000	1.632621	1.000007	2.999195	2.998721
-1.0000	1.632664	1.000007	2.999745	2.999595
