# Supplementary material for: A minimal chemo-mechanical Markov model for rotary catalysis of F1-ATPase
Source: Nat Commun. 2026 Jun 15;17:5310. doi: 10.1038/s41467-026-73844-0 (PMC13272679; doi:10.1038/s41467-026-73844-0)
Supplement: Supplementary file 4 — Source Data [file 41467_2026_73844_MOESM4_ESM.zip › SourceData/MainFigures/Fig2/Fig2ab/predictions_set-3247.csv]

log10([NUC])	k_cat	efficiency	occupancy (ATP titration)	occupancy (ADP titration)
-9.0000	-1.704353	0.722001	0.090001	0.026571
-8.5000	-1.237409	0.749347	0.238883	0.079520
-8.0000	-0.803420	0.809977	0.501947	0.215067
-7.5000	-0.386406	0.896002	0.777442	0.467321
-7.0000	0.043763	0.963935	0.972170	0.748719
-6.5000	0.470691	0.996583	1.151742	0.951624
-6.0000	0.837440	1.007686	1.427221	1.127603
-5.5000	1.093959	1.008734	1.806381	1.402991
-5.0000	1.253041	1.004373	2.209849	1.830918
-4.5000	1.353879	0.998617	2.584670	2.309264
-4.0000	1.407902	0.995023	2.836790	2.683446
-3.5000	1.428661	0.993672	2.949159	2.881910
-3.0000	1.434255	0.993367	2.986254	2.960339
-2.5000	1.435340	0.993342	2.996551	2.987205
-2.0000	1.435533	0.993352	2.999140	2.995928
-1.5000	1.435576	0.993359	2.999744	2.998710
-1.0000	1.435588	0.993361	2.999892	2.999592
