# Supplementary material for: A minimal chemo-mechanical Markov model for rotary catalysis of F1-ATPase
Source: Nat Commun. 2026 Jun 15;17:5310. doi: 10.1038/s41467-026-73844-0 (PMC13272679; doi:10.1038/s41467-026-73844-0)
Supplement: Supplementary file 4 — Source Data [file 41467_2026_73844_MOESM4_ESM.zip › SourceData/MainFigures/Fig2/Fig2ab/predictions_set-1450.csv]

log10([NUC])	k_cat	efficiency	occupancy (ATP titration)	occupancy (ADP titration)
-9.0000	-0.563896	1.084095	0.097142	0.024835
-8.5000	-0.143629	1.084122	0.254519	0.074587
-8.0000	0.172921	1.084199	0.523072	0.203555
-7.5000	0.359196	1.084369	0.793140	0.449789
-7.0000	0.462098	1.084281	0.981924	0.733765
-6.5000	0.563229	1.080226	1.163056	0.941819
-6.0000	0.733092	1.059267	1.442027	1.117662
-5.5000	0.992087	1.018719	1.809713	1.392593
-5.0000	1.284716	0.985883	2.185848	1.837719
-4.5000	1.514459	0.970205	2.544171	2.340520
-4.0000	1.634863	0.963117	2.803217	2.711667
-3.5000	1.677427	0.959354	2.929089	2.895406
-3.0000	1.687864	0.957772	2.976474	2.965269
-2.5000	1.689809	0.957819	2.992437	2.988839
-2.0000	1.690087	0.958455	2.997595	2.996452
-1.5000	1.690098	0.958916	2.999238	2.998876
-1.0000	1.690080	0.959134	2.999759	2.999644
