# Supplementary material for: A minimal chemo-mechanical Markov model for rotary catalysis of F1-ATPase
Source: Nat Commun. 2026 Jun 15;17:5310. doi: 10.1038/s41467-026-73844-0 (PMC13272679; doi:10.1038/s41467-026-73844-0)
Supplement: Supplementary file 4 — Source Data [file 41467_2026_73844_MOESM4_ESM.zip › SourceData/MainFigures/Fig2/Fig2ab/predictions_set-837.csv]

log10([NUC])	k_cat	efficiency	occupancy (ATP titration)	occupancy (ADP titration)
-9.0000	-2.484345	2.020958	0.095928	0.024232
-8.5000	-1.984597	1.852310	0.252028	0.072869
-8.0000	-1.485266	1.561817	0.520485	0.199504
-7.5000	-0.987167	1.274623	0.793793	0.443508
-7.0000	-0.492689	1.109524	0.989016	0.728416
-6.5000	-0.007863	1.038596	1.180540	0.938692
-6.0000	0.457213	1.004798	1.467531	1.115008
-5.5000	0.891437	0.983083	1.827605	1.388274
-5.0000	1.267297	0.970154	2.192928	1.830889
-4.5000	1.531602	0.963257	2.547862	2.333203
-4.0000	1.668042	0.957718	2.804556	2.706977
-3.5000	1.721466	0.951759	2.929020	2.893395
-3.0000	1.739266	0.947217	2.976253	2.964561
-2.5000	1.744875	0.944986	2.992319	2.988607
-2.0000	1.746636	0.944088	2.997537	2.996378
-1.5000	1.747191	0.943641	2.999202	2.998853
-1.0000	1.747366	0.943291	2.999731	2.999637
