# Supplementary material for: A minimal chemo-mechanical Markov model for rotary catalysis of F1-ATPase
Source: Nat Commun. 2026 Jun 15;17:5310. doi: 10.1038/s41467-026-73844-0 (PMC13272679; doi:10.1038/s41467-026-73844-0)
Supplement: Supplementary file 4 — Source Data [file 41467_2026_73844_MOESM4_ESM.zip › SourceData/MainFigures/Fig2/Fig2ab/predictions_set-1336.csv]

log10([NUC])	k_cat	efficiency	occupancy (ATP titration)	occupancy (ADP titration)
-9.0000	-2.036378	0.694136	0.098828	0.023587
-8.5000	-1.567959	0.734259	0.258172	0.071028
-8.0000	-1.127868	0.817886	0.527872	0.195210
-7.5000	-0.697515	0.925496	0.795876	0.437301
-7.0000	-0.251970	1.002020	0.979847	0.725441
-6.5000	0.193273	1.034661	1.152914	0.944748
-6.0000	0.596905	1.040249	1.424433	1.136721
-5.5000	0.931629	1.030084	1.800209	1.426500
-5.0000	1.206213	1.014067	2.198553	1.855713
-4.5000	1.406734	1.002712	2.568041	2.322371
-4.0000	1.514144	0.997388	2.819364	2.687924
-3.5000	1.557455	0.994635	2.935743	2.883247
-3.0000	1.572491	0.991462	2.978463	2.960744
-2.5000	1.577473	0.985994	2.992822	2.987331
-2.0000	1.579154	0.979346	2.997609	2.995967
-1.5000	1.579731	0.974754	2.999218	2.998722
-1.0000	1.579924	0.972729	2.999749	2.999596
