# Supplementary material for: A minimal chemo-mechanical Markov model for rotary catalysis of F1-ATPase
Source: Nat Commun. 2026 Jun 15;17:5310. doi: 10.1038/s41467-026-73844-0 (PMC13272679; doi:10.1038/s41467-026-73844-0)
Supplement: Supplementary file 4 — Source Data [file 41467_2026_73844_MOESM4_ESM.zip › SourceData/MainFigures/Fig2/Fig2ab/predictions_set-189.csv]

log10([NUC])	k_cat	efficiency	occupancy (ATP titration)	occupancy (ADP titration)
-9.0000	-2.525643	1.920714	0.098195	0.024404
-8.5000	-2.025864	1.763618	0.256861	0.073369
-8.0000	-1.526447	1.496092	0.526402	0.200670
-7.5000	-1.028001	1.235588	0.795899	0.445256
-7.0000	-0.532445	1.088832	0.983209	0.729599
-6.5000	-0.044907	1.030065	1.162313	0.938375
-6.0000	0.424735	1.009533	1.439456	1.112643
-5.5000	0.862580	1.002414	1.809624	1.384532
-5.0000	1.238613	0.999890	2.194005	1.831702
-4.5000	1.500964	0.999016	2.557152	2.341385
-4.0000	1.636079	0.998707	2.811985	2.714454
-3.5000	1.689729	0.998541	2.932450	2.896925
-3.0000	1.708218	0.998291	2.977004	2.965841
-2.5000	1.714239	0.997607	2.991874	2.989030
-2.0000	1.716170	0.995544	2.996680	2.996514
-1.5000	1.716809	0.989573	2.998270	2.998896
-1.0000	1.717074	0.974814	2.998922	2.999651
