# Supplementary material for: A minimal chemo-mechanical Markov model for rotary catalysis of F1-ATPase
Source: Nat Commun. 2026 Jun 15;17:5310. doi: 10.1038/s41467-026-73844-0 (PMC13272679; doi:10.1038/s41467-026-73844-0)
Supplement: Supplementary file 4 — Source Data [file 41467_2026_73844_MOESM4_ESM.zip › SourceData/MainFigures/Fig2/Fig2ab/predictions_set-3521.csv]

log10([NUC])	k_cat	efficiency	occupancy (ATP titration)	occupancy (ADP titration)
-9.0000	-1.575670	0.690757	0.089123	0.027070
-8.5000	-1.107070	0.720371	0.236932	0.080932
-8.0000	-0.669830	0.785496	0.499239	0.218317
-7.5000	-0.248708	0.876903	0.775433	0.472108
-7.0000	0.184425	0.948330	0.971249	0.752479
-6.5000	0.612667	0.982650	1.151541	0.953357
-6.0000	0.979485	0.995053	1.428232	1.128063
-5.5000	1.234244	0.998368	1.810591	1.402546
-5.0000	1.388370	0.997975	2.217256	1.829205
-4.5000	1.482260	0.996482	2.588359	2.306515
-4.0000	1.531692	0.995430	2.832926	2.681278
-3.5000	1.551725	0.994982	2.943185	2.880892
-3.0000	1.558346	0.994839	2.982349	2.959968
-2.5000	1.560159	0.994804	2.994542	2.987082
-2.0000	1.560588	0.994800	2.998126	2.995888
-1.5000	1.560694	0.994800	2.999200	2.998697
-1.0000	1.560723	0.994800	2.999541	2.999588
