# Supplementary material for: A minimal chemo-mechanical Markov model for rotary catalysis of F1-ATPase
Source: Nat Commun. 2026 Jun 15;17:5310. doi: 10.1038/s41467-026-73844-0 (PMC13272679; doi:10.1038/s41467-026-73844-0)
Supplement: Supplementary file 4 — Source Data [file 41467_2026_73844_MOESM4_ESM.zip › SourceData/MainFigures/Fig2/Fig2ab/predictions_set-5150.csv]

log10([NUC])	k_cat	efficiency	occupancy (ATP titration)	occupancy (ADP titration)
-9.0000	-0.875381	0.980700	0.094481	0.025785
-8.5000	-0.445757	0.979813	0.248829	0.077293
-8.0000	-0.103215	0.977226	0.516115	0.209903
-7.5000	0.148774	0.970687	0.791259	0.459566
-7.0000	0.386839	0.958535	0.991970	0.742333
-6.5000	0.662458	0.942907	1.191851	0.947998
-6.0000	0.912220	0.922848	1.470943	1.125240
-5.5000	1.070578	0.891257	1.800544	1.403594
-5.0000	1.157343	0.856332	2.170397	1.844148
-4.5000	1.206227	0.856542	2.564114	2.336177
-4.0000	1.225901	0.897176	2.830494	2.705425
-3.5000	1.230494	0.930010	2.942092	2.892208
-3.0000	1.231328	0.936858	2.980500	2.964082
-2.5000	1.231499	0.914499	2.993499	2.988444
-2.0000	1.231552	0.838884	2.997885	2.996325
-1.5000	1.231587	0.665227	2.999324	2.998836
-1.0000	1.231624	0.403973	2.999785	2.999632
