# Supplementary material for: A minimal chemo-mechanical Markov model for rotary catalysis of F1-ATPase
Source: Nat Commun. 2026 Jun 15;17:5310. doi: 10.1038/s41467-026-73844-0 (PMC13272679; doi:10.1038/s41467-026-73844-0)
Supplement: Supplementary file 4 — Source Data [file 41467_2026_73844_MOESM4_ESM.zip › SourceData/MainFigures/Fig2/Fig2ab/predictions_set-3535.csv]

log10([NUC])	k_cat	efficiency	occupancy (ATP titration)	occupancy (ADP titration)
-9.0000	-2.143682	0.526450	0.080421	0.029025
-8.5000	-1.674968	0.561893	0.217335	0.086412
-8.0000	-1.240294	0.644320	0.471773	0.230737
-7.5000	-0.827068	0.771086	0.756971	0.489763
-7.0000	-0.398737	0.880950	0.970802	0.765022
-6.5000	0.042809	0.939339	1.171032	0.955792
-6.0000	0.463938	0.965993	1.462197	1.120036
-5.5000	0.846278	0.981337	1.830585	1.385110
-5.0000	1.182084	0.990792	2.205745	1.816195
-4.5000	1.426855	0.995246	2.566813	2.309676
-4.0000	1.555932	0.996895	2.823981	2.689218
-3.5000	1.606375	0.997420	2.943463	2.885315
-3.0000	1.622169	0.997559	2.983900	2.961654
-2.5000	1.626467	0.997588	2.995400	2.987648
-2.0000	1.627634	0.997593	2.998618	2.996071
-1.5000	1.627974	0.997594	2.999571	2.998755
-1.0000	1.628079	0.997594	2.999865	2.999606
