# Supplementary material for: A minimal chemo-mechanical Markov model for rotary catalysis of F1-ATPase
Source: Nat Commun. 2026 Jun 15;17:5310. doi: 10.1038/s41467-026-73844-0 (PMC13272679; doi:10.1038/s41467-026-73844-0)
Supplement: Supplementary file 4 — Source Data [file 41467_2026_73844_MOESM4_ESM.zip › SourceData/MainFigures/Fig2/Fig2ab/predictions_set-5144.csv]

log10([NUC])	k_cat	efficiency	occupancy (ATP titration)	occupancy (ADP titration)
-9.0000	-2.102943	1.323439	0.076463	0.028834
-8.5000	-1.613182	1.304689	0.208169	0.085902
-8.0000	-1.133863	1.266283	0.458152	0.229591
-7.5000	-0.661428	1.217940	0.746462	0.488153
-7.0000	-0.191642	1.181530	0.967058	0.763887
-6.5000	0.258933	1.155668	1.172965	0.955530
-6.0000	0.657118	1.121423	1.468869	1.120565
-5.5000	0.989188	1.065695	1.840351	1.385902
-5.0000	1.271221	1.006438	2.215709	1.814958
-4.5000	1.480416	0.971515	2.568576	2.305437
-4.0000	1.592843	0.961500	2.813452	2.685410
-3.5000	1.639023	0.967821	2.929458	2.883483
-3.0000	1.656308	0.983322	2.974543	2.960983
-2.5000	1.662837	0.998652	2.991219	2.987425
-2.0000	1.665204	1.007572	2.997107	2.995999
-1.5000	1.666003	1.011228	2.999071	2.998732
-1.0000	1.666263	1.012489	2.999704	2.999599
