# Supplementary material for: A minimal chemo-mechanical Markov model for rotary catalysis of F1-ATPase
Source: Nat Commun. 2026 Jun 15;17:5310. doi: 10.1038/s41467-026-73844-0 (PMC13272679; doi:10.1038/s41467-026-73844-0)
Supplement: Supplementary file 4 — Source Data [file 41467_2026_73844_MOESM4_ESM.zip › SourceData/MainFigures/Fig2/Fig2ab/predictions_set-1322.csv]

log10([NUC])	k_cat	efficiency	occupancy (ATP titration)	occupancy (ADP titration)
-9.0000	-2.393054	0.763605	0.095257	0.022291
-8.5000	-1.929552	0.788975	0.250399	0.067305
-8.0000	-1.500802	0.844912	0.517324	0.186215
-7.5000	-1.085575	0.923616	0.787425	0.422565
-7.0000	-0.644828	0.984468	0.972986	0.710977
-6.5000	-0.178811	1.010724	1.142705	0.931500
-6.0000	0.287754	1.013522	1.408523	1.116178
-5.5000	0.726570	1.005700	1.787638	1.394460
-5.0000	1.095875	0.997826	2.200264	1.833030
-4.5000	1.343645	0.992990	2.578212	2.325918
-4.0000	1.465966	0.988450	2.826720	2.699169
-3.5000	1.512267	0.980253	2.939055	2.889552
-3.0000	1.526333	0.967231	2.979921	2.963148
-2.5000	1.529644	0.955439	2.993580	2.988137
-2.0000	1.530350	0.949420	2.997992	2.996227
-1.5000	1.530580	0.947426	2.999382	2.998805
-1.0000	1.530682	0.947121	2.999812	2.999622
