# Supplementary material for: A minimal chemo-mechanical Markov model for rotary catalysis of F1-ATPase
Source: Nat Commun. 2026 Jun 15;17:5310. doi: 10.1038/s41467-026-73844-0 (PMC13272679; doi:10.1038/s41467-026-73844-0)
Supplement: Supplementary file 4 — Source Data [file 41467_2026_73844_MOESM4_ESM.zip › SourceData/MainFigures/Fig2/Fig2ab/predictions_set-1444.csv]

log10([NUC])	k_cat	efficiency	occupancy (ATP titration)	occupancy (ADP titration)
-9.0000	-1.938195	0.663947	0.099858	0.024167
-8.5000	-1.486255	0.689532	0.260407	0.072737
-8.0000	-1.082139	0.749541	0.530784	0.199249
-7.5000	-0.702048	0.843456	0.797816	0.443544
-7.0000	-0.295180	0.926182	0.980390	0.730375
-6.5000	0.134400	0.969546	1.152643	0.946097
-6.0000	0.539943	0.986581	1.425724	1.134306
-5.5000	0.887756	0.992981	1.807818	1.420213
-5.0000	1.176817	0.995690	2.211438	1.847572
-4.5000	1.384836	0.996871	2.578603	2.315343
-4.0000	1.494291	0.997355	2.824658	2.683657
-3.5000	1.537903	0.997541	2.938131	2.881407
-3.0000	1.552805	0.997607	2.979729	2.960091
-2.5000	1.557523	0.997631	2.993541	2.987116
-2.0000	1.558955	0.997640	2.997965	2.995898
-1.5000	1.559362	0.997642	2.999364	2.998700
-1.0000	1.559447	0.997643	2.999802	2.999589
