# Supplementary material for: A minimal chemo-mechanical Markov model for rotary catalysis of F1-ATPase
Source: Nat Commun. 2026 Jun 15;17:5310. doi: 10.1038/s41467-026-73844-0 (PMC13272679; doi:10.1038/s41467-026-73844-0)
Supplement: Supplementary file 4 — Source Data [file 41467_2026_73844_MOESM4_ESM.zip › SourceData/MainFigures/Fig2/Fig2ab/predictions_set-823.csv]

log10([NUC])	k_cat	efficiency	occupancy (ATP titration)	occupancy (ADP titration)
-9.0000	-2.004017	0.673040	0.096516	0.023304
-8.5000	-1.546906	0.699615	0.253205	0.070215
-8.0000	-1.132396	0.760587	0.521506	0.193242
-7.5000	-0.738970	0.852618	0.792143	0.434046
-7.0000	-0.322718	0.930450	0.980560	0.722023
-6.5000	0.108835	0.970177	1.159026	0.940901
-6.0000	0.510123	0.985806	1.435368	1.130036
-5.5000	0.852614	0.992065	1.808060	1.417723
-5.0000	1.142453	0.995060	2.196283	1.856639
-4.5000	1.357228	0.996447	2.560488	2.338095
-4.0000	1.473038	0.996984	2.814331	2.703103
-3.5000	1.519667	0.997172	2.933987	2.890667
-3.0000	1.535348	0.997237	2.978254	2.963476
-2.5000	1.540026	0.997259	2.993042	2.988238
-2.0000	1.541343	0.997267	2.997804	2.996259
-1.5000	1.541715	0.997269	2.999313	2.998815
-1.0000	1.541816	0.997269	2.999786	2.999625
