# Supplementary material for: A minimal chemo-mechanical Markov model for rotary catalysis of F1-ATPase
Source: Nat Commun. 2026 Jun 15;17:5310. doi: 10.1038/s41467-026-73844-0 (PMC13272679; doi:10.1038/s41467-026-73844-0)
Supplement: Supplementary file 4 — Source Data [file 41467_2026_73844_MOESM4_ESM.zip › SourceData/MainFigures/Fig2/Fig2ab/predictions_set-5622.csv]

log10([NUC])	k_cat	efficiency	occupancy (ATP titration)	occupancy (ADP titration)
-9.0000	-2.232776	0.918033	0.080088	0.028924
-8.5000	-1.734797	0.912074	0.216371	0.086161
-8.0000	-1.238964	0.900773	0.469261	0.230244
-7.5000	-0.745232	0.888877	0.750300	0.489556
-7.0000	-0.255336	0.884127	0.952469	0.766926
-6.5000	0.220988	0.890591	1.127470	0.963379
-6.0000	0.662595	0.913980	1.397640	1.139720
-5.5000	1.043788	0.956430	1.807639	1.416691
-5.0000	1.341706	0.999285	2.266009	1.828472
-4.5000	1.529290	1.024243	2.646515	2.280974
-4.0000	1.616800	1.034893	2.863882	2.654679
-3.5000	1.649460	1.039270	2.953662	2.867317
-3.0000	1.660417	1.041117	2.984977	2.954881
-2.5000	1.663948	1.041862	2.995209	2.985380
-2.0000	1.665070	1.042172	2.998481	2.995340
-1.5000	1.665425	1.042301	2.999519	2.998523
-1.0000	1.665537	1.042350	2.999848	2.999533
