# Supplementary material for: A minimal chemo-mechanical Markov model for rotary catalysis of F1-ATPase
Source: Nat Commun. 2026 Jun 15;17:5310. doi: 10.1038/s41467-026-73844-0 (PMC13272679; doi:10.1038/s41467-026-73844-0)
Supplement: Supplementary file 4 — Source Data [file 41467_2026_73844_MOESM4_ESM.zip › SourceData/MainFigures/Fig2/Fig2ab/predictions_set-3253.csv]

log10([NUC])	k_cat	efficiency	occupancy (ATP titration)	occupancy (ADP titration)
-9.0000	-2.323839	0.147828	0.089395	0.022228
-8.5000	-1.827020	0.246629	0.244842	0.067116
-8.0000	-1.333317	0.439677	0.539216	0.185745
-7.5000	-0.841007	0.651775	0.850606	0.421688
-7.0000	-0.348733	0.767449	1.036443	0.709683
-6.5000	0.137364	0.821653	1.200069	0.929092
-6.0000	0.606911	0.879702	1.460865	1.111001
-5.5000	1.046384	0.955844	1.797788	1.388049
-5.0000	1.422143	1.029465	2.165460	1.838727
-4.5000	1.681312	1.072627	2.534026	2.348533
-4.0000	1.813090	1.080127	2.797629	2.718778
-3.5000	1.864608	1.070224	2.925811	2.898728
-3.0000	1.882075	1.060800	2.975073	2.966470
-2.5000	1.887703	1.056110	2.991941	2.989236
-2.0000	1.889491	1.054216	2.997432	2.996580
-1.5000	1.890057	1.053435	2.999186	2.998917
-1.0000	1.890237	1.053105	2.999742	2.999657
