# Supplementary material for: A minimal chemo-mechanical Markov model for rotary catalysis of F1-ATPase
Source: Nat Commun. 2026 Jun 15;17:5310. doi: 10.1038/s41467-026-73844-0 (PMC13272679; doi:10.1038/s41467-026-73844-0)
Supplement: Supplementary file 4 — Source Data [file 41467_2026_73844_MOESM4_ESM.zip › SourceData/MainFigures/Fig2/Fig2ab/predictions_set-5811.csv]

log10([NUC])	k_cat	efficiency	occupancy (ATP titration)	occupancy (ADP titration)
-9.0000	-2.263301	0.040376	0.090008	0.024208
-8.5000	-1.768104	0.090709	0.245304	0.072805
-8.0000	-1.277682	0.195307	0.536339	0.199462
-7.5000	-0.789981	0.332923	0.843462	0.443992
-7.0000	-0.304431	0.444619	1.025139	0.731262
-6.5000	0.166454	0.527243	1.176577	0.948235
-6.0000	0.602059	0.630304	1.429846	1.139378
-5.5000	0.989389	0.788942	1.787900	1.428160
-5.0000	1.314881	0.953522	2.188373	1.851366
-4.5000	1.539661	1.040308	2.569090	2.310658
-4.0000	1.652223	1.053246	2.823340	2.677531
-3.5000	1.695163	1.043633	2.938313	2.878191
-3.0000	1.709530	1.036212	2.979834	2.958879
-2.5000	1.714144	1.032403	2.993555	2.986710
-2.0000	1.715609	1.030550	2.997955	2.995768
-1.5000	1.716073	1.029848	2.999353	2.998659
-1.0000	1.716219	1.029684	2.999795	2.999576
