# Supplementary material for: A minimal chemo-mechanical Markov model for rotary catalysis of F1-ATPase
Source: Nat Commun. 2026 Jun 15;17:5310. doi: 10.1038/s41467-026-73844-0 (PMC13272679; doi:10.1038/s41467-026-73844-0)
Supplement: Supplementary file 4 — Source Data [file 41467_2026_73844_MOESM4_ESM.zip › SourceData/MainFigures/Fig2/Fig2ab/predictions_set-610.csv]

log10([NUC])	k_cat	efficiency	occupancy (ATP titration)	occupancy (ADP titration)
-9.0000	-1.031500	1.042837	0.094358	0.023415
-8.5000	-0.608035	1.043025	0.248454	0.070530
-8.0000	-0.284419	1.043598	0.514833	0.193957
-7.5000	-0.084069	1.045218	0.786260	0.434912
-7.0000	0.050038	1.048815	0.974671	0.721549
-6.5000	0.217138	1.051775	1.148783	0.936553
-6.0000	0.485736	1.040793	1.418232	1.117470
-5.5000	0.835662	1.012090	1.793854	1.394256
-5.0000	1.176361	0.992083	2.192471	1.834142
-4.5000	1.420879	0.988365	2.558992	2.329370
-4.0000	1.548520	0.988866	2.812934	2.702160
-3.5000	1.599678	0.988736	2.933335	2.890955
-3.0000	1.617359	0.988268	2.978023	2.963653
-2.5000	1.623115	0.987964	2.992955	2.988303
-2.0000	1.624952	0.987829	2.997763	2.996280
-1.5000	1.625535	0.987780	2.999292	2.998822
-1.0000	1.625719	0.987764	2.999776	2.999627
