# Supplementary material for: A minimal chemo-mechanical Markov model for rotary catalysis of F1-ATPase
Source: Nat Commun. 2026 Jun 15;17:5310. doi: 10.1038/s41467-026-73844-0 (PMC13272679; doi:10.1038/s41467-026-73844-0)
Supplement: Supplementary file 4 — Source Data [file 41467_2026_73844_MOESM4_ESM.zip › SourceData/MainFigures/Fig2/Fig2ab/predictions_set-176.csv]

log10([NUC])	k_cat	efficiency	occupancy (ATP titration)	occupancy (ADP titration)
-9.0000	-2.568220	0.840233	0.086178	0.023910
-8.5000	-2.070426	0.868483	0.235388	0.071950
-8.0000	-1.574669	0.916517	0.516209	0.197364
-7.5000	-1.079530	0.950838	0.814753	0.440438
-7.0000	-0.583936	0.950311	1.000653	0.727012
-6.5000	-0.091819	0.945155	1.160864	0.941944
-6.0000	0.388077	0.952570	1.421230	1.126679
-5.5000	0.838451	0.969766	1.787331	1.410303
-5.0000	1.221386	0.985887	2.180236	1.850201
-4.5000	1.483915	0.994120	2.549597	2.336886
-4.0000	1.617334	0.994384	2.803943	2.704066
-3.5000	1.670363	0.986217	2.923847	2.891347
-3.0000	1.689503	0.968037	2.970589	2.963746
-2.5000	1.696677	0.946454	2.988938	2.988330
-2.0000	1.699404	0.932358	2.996147	2.996289
-1.5000	1.700367	0.926288	2.998734	2.998824
-1.0000	1.700686	0.924144	2.999594	2.999628
