# Supplementary material for: A minimal chemo-mechanical Markov model for rotary catalysis of F1-ATPase
Source: Nat Commun. 2026 Jun 15;17:5310. doi: 10.1038/s41467-026-73844-0 (PMC13272679; doi:10.1038/s41467-026-73844-0)
Supplement: Supplementary file 4 — Source Data [file 41467_2026_73844_MOESM4_ESM.zip › SourceData/MainFigures/Fig2/Fig2ab/predictions_set-2818.csv]

log10([NUC])	k_cat	efficiency	occupancy (ATP titration)	occupancy (ADP titration)
-9.0000	-1.046987	0.113510	0.100720	0.026690
-8.5000	-0.617635	0.142275	0.262264	0.079860
-8.0000	-0.271097	0.222942	0.533366	0.215840
-7.5000	0.000559	0.406268	0.800351	0.468396
-7.0000	0.280571	0.677900	0.983866	0.749278
-6.5000	0.614393	0.900812	1.159152	0.950954
-6.0000	0.944733	1.004224	1.432385	1.125225
-5.5000	1.202566	1.022337	1.801404	1.400680
-5.0000	1.392509	0.995213	2.191005	1.837397
-4.5000	1.533382	0.960832	2.568113	2.327247
-4.0000	1.610315	0.942358	2.830883	2.699069
-3.5000	1.637518	0.936556	2.945152	2.889366
-3.0000	1.644972	0.935230	2.982706	2.963065
-2.5000	1.647027	0.934956	2.994330	2.988109
-2.0000	1.647646	0.934905	2.997980	2.996218
-1.5000	1.647837	0.934915	2.999159	2.998802
-1.0000	1.647888	0.934951	2.999574	2.999621
