# Supplementary material for: A minimal chemo-mechanical Markov model for rotary catalysis of F1-ATPase
Source: Nat Commun. 2026 Jun 15;17:5310. doi: 10.1038/s41467-026-73844-0 (PMC13272679; doi:10.1038/s41467-026-73844-0)
Supplement: Supplementary file 4 — Source Data [file 41467_2026_73844_MOESM4_ESM.zip › SourceData/MainFigures/Fig2/Fig2ab/predictions_set-162.csv]

log10([NUC])	k_cat	efficiency	occupancy (ATP titration)	occupancy (ADP titration)
-9.0000	-2.562199	1.904887	0.095221	0.025178
-8.5000	-2.062374	1.754418	0.250435	0.075568
-8.0000	-1.562846	1.494476	0.518014	0.205886
-7.5000	-1.064069	1.236690	0.790530	0.453571
-7.0000	-0.567502	1.089411	0.982629	0.737845
-6.5000	-0.077137	1.030100	1.166373	0.947061
-6.0000	0.398901	1.009520	1.446164	1.127972
-5.5000	0.846723	1.002629	1.810896	1.408801
-5.0000	1.233914	1.000322	2.184075	1.845022
-4.5000	1.506940	0.999555	2.542743	2.329143
-4.0000	1.649592	0.999283	2.802672	2.698303
-3.5000	1.706830	0.999129	2.928409	2.888728
-3.0000	1.726651	0.998895	2.975407	2.962804
-2.5000	1.733119	0.998256	2.991157	2.988019
-2.0000	1.735198	0.996338	2.996263	2.996189
-1.5000	1.735895	0.990858	2.997976	2.998793
-1.0000	1.736204	0.977771	2.998725	2.999618
