# Supplementary material for: A minimal chemo-mechanical Markov model for rotary catalysis of F1-ATPase
Source: Nat Commun. 2026 Jun 15;17:5310. doi: 10.1038/s41467-026-73844-0 (PMC13272679; doi:10.1038/s41467-026-73844-0)
Supplement: Supplementary file 4 — Source Data [file 41467_2026_73844_MOESM4_ESM.zip › SourceData/MainFigures/Fig2/Fig2ab/predictions_set-604.csv]

log10([NUC])	k_cat	efficiency	occupancy (ATP titration)	occupancy (ADP titration)
-9.0000	-2.037047	0.129313	0.086741	0.023902
-8.5000	-1.580858	0.182256	0.233827	0.071878
-8.0000	-1.176154	0.318948	0.504268	0.197277
-7.5000	-0.807769	0.563080	0.798931	0.440336
-7.0000	-0.406165	0.795159	1.002960	0.726851
-6.5000	0.052107	0.890722	1.177642	0.941593
-6.0000	0.527277	0.905965	1.436945	1.125597
-5.5000	0.978559	0.918338	1.784197	1.406794
-5.0000	1.359399	0.954101	2.173211	1.841177
-4.5000	1.616201	0.991565	2.552246	2.323577
-4.0000	1.744326	1.009149	2.808286	2.694114
-3.5000	1.793992	1.007456	2.926681	2.886809
-3.0000	1.810561	0.992549	2.972499	2.962111
-2.5000	1.815691	0.974797	2.990002	2.987791
-2.0000	1.817305	0.962989	2.996571	2.996116
-1.5000	1.817848	0.957335	2.998876	2.998769
-1.0000	1.818065	0.954380	2.999638	2.999611
