# Supplementary material for: A minimal chemo-mechanical Markov model for rotary catalysis of F1-ATPase
Source: Nat Commun. 2026 Jun 15;17:5310. doi: 10.1038/s41467-026-73844-0 (PMC13272679; doi:10.1038/s41467-026-73844-0)
Supplement: Supplementary file 4 — Source Data [file 41467_2026_73844_MOESM4_ESM.zip › SourceData/MainFigures/Fig2/Fig2ab/predictions_set-5805.csv]

log10([NUC])	k_cat	efficiency	occupancy (ATP titration)	occupancy (ADP titration)
-9.0000	-2.147740	1.378719	0.095199	0.022424
-8.5000	-1.684667	1.314391	0.250318	0.067698
-8.0000	-1.257116	1.172261	0.517472	0.187297
-7.5000	-0.844812	0.971712	0.788534	0.425151
-7.0000	-0.411169	0.816945	0.976601	0.717047
-6.5000	0.036508	0.753399	1.151880	0.947318
-6.0000	0.462180	0.758436	1.424944	1.154030
-5.5000	0.840731	0.805879	1.804000	1.452794
-5.0000	1.161003	0.857443	2.207828	1.857355
-4.5000	1.386113	0.885967	2.579018	2.283258
-4.0000	1.501196	0.895559	2.826435	2.645949
-3.5000	1.546100	0.897264	2.939131	2.861525
-3.0000	1.561330	0.897202	2.980064	2.952556
-2.5000	1.566244	0.897057	2.993624	2.984586
-2.0000	1.567807	0.896979	2.997977	2.995083
-1.5000	1.568302	0.896923	2.999360	2.998441
-1.0000	1.568459	0.896873	2.999797	2.999507
