# Supplementary material for: A minimal chemo-mechanical Markov model for rotary catalysis of F1-ATPase
Source: Nat Commun. 2026 Jun 15;17:5310. doi: 10.1038/s41467-026-73844-0 (PMC13272679; doi:10.1038/s41467-026-73844-0)
Supplement: Supplementary file 4 — Source Data [file 41467_2026_73844_MOESM4_ESM.zip › SourceData/MainFigures/Fig2/Fig2ab/predictions_set-1493.csv]

log10([NUC])	k_cat	efficiency	occupancy (ATP titration)	occupancy (ADP titration)
-9.0000	-2.222747	1.065140	0.104042	0.022514
-8.5000	-1.749962	1.062629	0.269255	0.067977
-8.0000	-1.299638	1.057994	0.541946	0.187881
-7.5000	-0.854083	1.052332	0.804671	0.425528
-7.0000	-0.394748	1.048013	0.980829	0.714941
-6.5000	0.064413	1.044362	1.146103	0.938164
-6.0000	0.491498	1.038554	1.411099	1.130886
-5.5000	0.863587	1.028954	1.789925	1.419569
-5.0000	1.174752	1.019092	2.198969	1.852389
-4.5000	1.394907	1.013220	2.573966	2.325739
-4.0000	1.508923	1.010693	2.823880	2.692394
-3.5000	1.554079	1.009431	2.938060	2.885572
-3.0000	1.569608	1.007863	2.979658	2.961616
-2.5000	1.574668	1.004310	2.993465	2.987622
-2.0000	1.576300	0.997249	2.997909	2.996061
-1.5000	1.576836	0.988553	2.999331	2.998752
-1.0000	1.577015	0.982574	2.999787	2.999605
