# Supplementary material for: A minimal chemo-mechanical Markov model for rotary catalysis of F1-ATPase
Source: Nat Commun. 2026 Jun 15;17:5310. doi: 10.1038/s41467-026-73844-0 (PMC13272679; doi:10.1038/s41467-026-73844-0)
Supplement: Supplementary file 4 — Source Data [file 41467_2026_73844_MOESM4_ESM.zip › SourceData/MainFigures/Fig2/Fig2ab/predictions_set-3284.csv]

log10([NUC])	k_cat	efficiency	occupancy (ATP titration)	occupancy (ADP titration)
-9.0000	-2.452365	0.094311	0.084909	0.023048
-8.5000	-1.956309	0.195454	0.234163	0.069478
-8.0000	-1.464255	0.398787	0.522996	0.191403
-7.5000	-0.973873	0.632600	0.838684	0.430657
-7.0000	-0.482243	0.764766	1.028673	0.716973
-6.5000	0.004775	0.822781	1.186603	0.931100
-6.0000	0.476279	0.878747	1.438611	1.107253
-5.5000	0.917828	0.952912	1.773649	1.378624
-5.0000	1.295414	1.029607	2.146371	1.829692
-4.5000	1.556317	1.079601	2.522435	2.346436
-4.0000	1.689400	1.091806	2.791997	2.719782
-3.5000	1.741566	1.083348	2.923459	2.899495
-3.0000	1.759272	1.073977	2.974210	2.966778
-2.5000	1.764976	1.069089	2.991650	2.989340
-2.0000	1.766789	1.067015	2.997337	2.996613
-1.5000	1.767364	1.066143	2.999155	2.998927
-1.0000	1.767545	1.065784	2.999733	2.999661
