# Supplementary material for: A minimal chemo-mechanical Markov model for rotary catalysis of F1-ATPase
Source: Nat Commun. 2026 Jun 15;17:5310. doi: 10.1038/s41467-026-73844-0 (PMC13272679; doi:10.1038/s41467-026-73844-0)
Supplement: Supplementary file 4 — Source Data [file 41467_2026_73844_MOESM4_ESM.zip › SourceData/MainFigures/Fig2/Fig2ab/predictions_set-5193.csv]

log10([NUC])	k_cat	efficiency	occupancy (ATP titration)	occupancy (ADP titration)
-9.0000	-1.747029	1.715207	0.100336	0.025136
-8.5000	-1.315555	1.679752	0.257332	0.075444
-8.0000	-0.955412	1.597431	0.514165	0.205534
-7.5000	-0.657159	1.471876	0.775621	0.452615
-7.0000	-0.387235	1.367532	0.984892	0.735145
-6.5000	-0.110176	1.309641	1.179995	0.938843
-6.0000	0.244483	1.230354	1.437374	1.104774
-5.5000	0.717095	1.098303	1.811052	1.367603
-5.0000	1.142519	1.018345	2.272306	1.810593
-4.5000	1.322090	1.001373	2.572621	2.314995
-4.0000	1.409767	0.999693	2.752084	2.687177
-3.5000	1.467268	0.999580	2.881818	2.878128
-3.0000	1.495951	0.999458	2.951121	2.957061
-2.5000	1.508170	0.999296	2.981411	2.985791
-2.0000	1.512983	0.999187	2.993449	2.995434
-1.5000	1.514651	0.999144	2.997757	2.998548
-1.0000	1.515159	0.999132	2.999204	2.999540
