# Supplementary material for: A minimal chemo-mechanical Markov model for rotary catalysis of F1-ATPase
Source: Nat Commun. 2026 Jun 15;17:5310. doi: 10.1038/s41467-026-73844-0 (PMC13272679; doi:10.1038/s41467-026-73844-0)
Supplement: Supplementary file 4 — Source Data [file 41467_2026_73844_MOESM4_ESM.zip › SourceData/MainFigures/Fig2/Fig2ab/predictions_set-2824.csv]

log10([NUC])	k_cat	efficiency	occupancy (ATP titration)	occupancy (ADP titration)
-9.0000	-2.348505	1.574877	0.099182	0.023390
-8.5000	-1.873824	1.484080	0.259119	0.070460
-8.0000	-1.420580	1.303052	0.530022	0.193721
-7.5000	-0.972031	1.085955	0.801307	0.434298
-7.0000	-0.507042	0.944906	0.994968	0.719937
-6.5000	-0.031616	0.898209	1.188193	0.932082
-6.0000	0.436577	0.910922	1.473647	1.106344
-5.5000	0.879927	0.944651	1.820582	1.376458
-5.0000	1.264241	0.967418	2.171223	1.829467
-4.5000	1.534212	0.972584	2.522191	2.349894
-4.0000	1.673838	0.965307	2.786050	2.723047
-3.5000	1.728868	0.953966	2.920051	2.901028
-3.0000	1.747525	0.946294	2.972906	2.967332
-2.5000	1.753516	0.942939	2.991215	2.989523
-2.0000	1.755413	0.941718	2.997198	2.996672
-1.5000	1.756011	0.941262	2.999111	2.998946
-1.0000	1.756201	0.941054	2.999719	2.999667
