# Supplementary material for: A minimal chemo-mechanical Markov model for rotary catalysis of F1-ATPase
Source: Nat Commun. 2026 Jun 15;17:5310. doi: 10.1038/s41467-026-73844-0 (PMC13272679; doi:10.1038/s41467-026-73844-0)
Supplement: Supplementary file 4 — Source Data [file 41467_2026_73844_MOESM4_ESM.zip › SourceData/MainFigures/Fig2/Fig2ab/predictions_set-5187.csv]

log10([NUC])	k_cat	efficiency	occupancy (ATP titration)	occupancy (ADP titration)
-9.0000	-0.825532	0.988115	0.099172	0.022864
-8.5000	-0.399456	0.986968	0.259190	0.068948
-8.0000	-0.063122	0.983631	0.530656	0.190175
-7.5000	0.182035	0.975266	0.803233	0.428946
-7.0000	0.413686	0.960017	0.998688	0.716605
-6.5000	0.683033	0.941173	1.191219	0.934665
-6.0000	0.930316	0.918352	1.459745	1.118472
-5.5000	1.090921	0.883185	1.782231	1.398619
-5.0000	1.182376	0.844666	2.150534	1.842309
-4.5000	1.235705	0.847047	2.548078	2.338861
-4.0000	1.257439	0.893937	2.820989	2.708536
-3.5000	1.262632	0.930150	2.937343	2.893754
-3.0000	1.263621	0.935555	2.978478	2.964652
-2.5000	1.263836	0.905416	2.992786	2.988633
-2.0000	1.263911	0.813004	2.997656	2.996386
-1.5000	1.263965	0.617957	2.999251	2.998855
-1.0000	1.264018	0.353016	2.999762	2.999638
