# Supplementary material for: A minimal chemo-mechanical Markov model for rotary catalysis of F1-ATPase
Source: Nat Commun. 2026 Jun 15;17:5310. doi: 10.1038/s41467-026-73844-0 (PMC13272679; doi:10.1038/s41467-026-73844-0)
Supplement: Supplementary file 4 — Source Data [file 41467_2026_73844_MOESM4_ESM.zip › SourceData/MainFigures/Fig2/Fig2ab/predictions_set-4299.csv]

log10([NUC])	k_cat	efficiency	occupancy (ATP titration)	occupancy (ADP titration)
-9.0000	-2.133766	0.567388	0.078816	0.029605
-8.5000	-1.653992	0.608213	0.213797	0.087944
-8.0000	-1.194924	0.696103	0.466685	0.234130
-7.5000	-0.746840	0.815923	0.753349	0.494662
-7.0000	-0.289228	0.907750	0.970445	0.769159
-6.5000	0.170366	0.954487	1.174339	0.959239
-6.0000	0.599208	0.977886	1.469437	1.125240
-5.5000	0.964653	0.991234	1.840177	1.392942
-5.0000	1.260638	0.997191	2.210841	1.819706
-4.5000	1.474811	0.999022	2.559704	2.303584
-4.0000	1.591169	0.999505	2.808146	2.681802
-3.5000	1.638779	0.999631	2.928137	2.881515
-3.0000	1.655440	0.999654	2.974582	2.960236
-2.5000	1.660930	0.999651	2.991378	2.987174
-2.0000	1.662700	0.999647	2.997184	2.995918
-1.5000	1.663263	0.999646	2.999099	2.998707
-1.0000	1.663442	0.999645	2.999714	2.999591
