# Supplementary material for: A minimal chemo-mechanical Markov model for rotary catalysis of F1-ATPase
Source: Nat Commun. 2026 Jun 15;17:5310. doi: 10.1038/s41467-026-73844-0 (PMC13272679; doi:10.1038/s41467-026-73844-0)
Supplement: Supplementary file 4 — Source Data [file 41467_2026_73844_MOESM4_ESM.zip › SourceData/MainFigures/Fig2/Fig2ab/predictions_set-2830.csv]

log10([NUC])	k_cat	efficiency	occupancy (ATP titration)	occupancy (ADP titration)
-9.0000	-1.649928	0.302998	0.102265	0.023145
-8.5000	-1.202759	0.349162	0.265505	0.069762
-8.0000	-0.808710	0.459658	0.537231	0.192169
-7.5000	-0.443197	0.639593	0.801741	0.432383
-7.0000	-0.050919	0.806044	0.980445	0.720752
-6.5000	0.362334	0.898361	1.148018	0.940753
-6.0000	0.736534	0.941697	1.413737	1.131106
-5.5000	1.021568	0.973543	1.786785	1.419042
-5.0000	1.228373	1.009548	2.184870	1.854259
-4.5000	1.377286	1.040054	2.556465	2.330925
-4.0000	1.460953	1.056078	2.812746	2.696901
-3.5000	1.495812	1.062133	2.932731	2.887724
-3.0000	1.508054	1.063706	2.976945	2.962403
-2.5000	1.512092	1.062897	2.991749	2.987883
-2.0000	1.513455	1.059641	2.996705	2.996145
-1.5000	1.513998	1.053980	2.998592	2.998779
-1.0000	1.514248	1.048540	2.999440	2.999613
