# Supplementary material for: A minimal chemo-mechanical Markov model for rotary catalysis of F1-ATPase
Source: Nat Commun. 2026 Jun 15;17:5310. doi: 10.1038/s41467-026-73844-0 (PMC13272679; doi:10.1038/s41467-026-73844-0)
Supplement: Supplementary file 4 — Source Data [file 41467_2026_73844_MOESM4_ESM.zip › SourceData/MainFigures/Fig2/Fig2ab/predictions_set-5839.csv]

log10([NUC])	k_cat	efficiency	occupancy (ATP titration)	occupancy (ADP titration)
-9.0000	-2.355652	0.038625	0.086662	0.023592
-8.5000	-1.863160	0.085754	0.237036	0.071047
-8.0000	-1.378172	0.186163	0.522594	0.195290
-7.5000	-0.896832	0.323765	0.832110	0.437630
-7.0000	-0.414741	0.440125	1.021066	0.726650
-6.5000	0.055305	0.527145	1.175768	0.948459
-6.0000	0.491076	0.633008	1.429237	1.146074
-5.5000	0.879543	0.793943	1.785095	1.442423
-5.0000	1.207673	0.960865	2.182058	1.868802
-4.5000	1.436151	1.049736	2.562160	2.325412
-4.0000	1.551628	1.063783	2.819300	2.686545
-3.5000	1.595966	1.054350	2.936697	2.882112
-3.0000	1.610842	1.047092	2.979281	2.960278
-2.5000	1.615623	1.043628	2.993375	2.987170
-2.0000	1.617142	1.041993	2.997898	2.995915
-1.5000	1.617623	1.041318	2.999334	2.998705
-1.0000	1.617775	1.041092	2.999789	2.999590
