# Supplementary material for: A minimal chemo-mechanical Markov model for rotary catalysis of F1-ATPase
Source: Nat Commun. 2026 Jun 15;17:5310. doi: 10.1038/s41467-026-73844-0 (PMC13272679; doi:10.1038/s41467-026-73844-0)
Supplement: Supplementary file 4 — Source Data [file 41467_2026_73844_MOESM4_ESM.zip › SourceData/MainFigures/Fig2/Fig2ab/predictions_set-3290.csv]

log10([NUC])	k_cat	efficiency	occupancy (ATP titration)	occupancy (ADP titration)
-9.0000	-2.245187	1.496692	0.085142	0.026126
-8.5000	-1.747796	1.437424	0.227895	0.078223
-8.0000	-1.253581	1.329158	0.486989	0.211911
-7.5000	-0.762941	1.211485	0.768179	0.462407
-7.0000	-0.281386	1.137695	0.974195	0.744004
-6.5000	0.172393	1.100782	1.167991	0.946671
-6.0000	0.564467	1.071202	1.456243	1.118929
-5.5000	0.876328	1.028622	1.829777	1.390096
-5.0000	1.129420	0.979136	2.211415	1.827177
-4.5000	1.316909	0.947671	2.565201	2.323237
-4.0000	1.419001	0.940762	2.807183	2.698661
-3.5000	1.461925	0.950937	2.922241	2.889522
-3.0000	1.479156	0.969005	2.969231	2.963159
-2.5000	1.486487	0.988521	2.988549	2.988144
-2.0000	1.489396	1.003392	2.996074	2.996229
-1.5000	1.490419	1.010888	2.998718	2.998806
-1.0000	1.490755	1.013748	2.999589	2.999622
