# Supplementary material for: A minimal chemo-mechanical Markov model for rotary catalysis of F1-ATPase
Source: Nat Commun. 2026 Jun 15;17:5310. doi: 10.1038/s41467-026-73844-0 (PMC13272679; doi:10.1038/s41467-026-73844-0)
Supplement: Supplementary file 4 — Source Data [file 41467_2026_73844_MOESM4_ESM.zip › SourceData/MainFigures/Fig2/Fig2ab/predictions_set-1487.csv]

log10([NUC])	k_cat	efficiency	occupancy (ATP titration)	occupancy (ADP titration)
-9.0000	-2.001142	0.810223	0.102784	0.022471
-8.5000	-1.535494	0.837013	0.266640	0.067864
-8.0000	-1.099907	0.892662	0.538773	0.187600
-7.5000	-0.673506	0.963985	0.803141	0.425103
-7.0000	-0.229454	1.014290	0.982175	0.714618
-6.5000	0.216933	1.034870	1.151674	0.938174
-6.0000	0.624874	1.036035	1.421281	1.131260
-5.5000	0.966739	1.024567	1.799400	1.419801
-5.0000	1.247303	1.008649	2.202814	1.850628
-4.5000	1.449350	0.997417	2.573364	2.321581
-4.0000	1.556098	0.990975	2.821513	2.688848
-3.5000	1.599014	0.984744	2.935562	2.883879
-3.0000	1.614245	0.975886	2.977884	2.960996
-2.5000	1.619581	0.966948	2.992594	2.987416
-2.0000	1.621433	0.961655	2.997587	2.995995
-1.5000	1.622042	0.959522	2.999228	2.998731
-1.0000	1.622223	0.958860	2.999755	2.999598
