# Supplementary material for: A minimal chemo-mechanical Markov model for rotary catalysis of F1-ATPase
Source: Nat Commun. 2026 Jun 15;17:5310. doi: 10.1038/s41467-026-73844-0 (PMC13272679; doi:10.1038/s41467-026-73844-0)
Supplement: Supplementary file 4 — Source Data [file 41467_2026_73844_MOESM4_ESM.zip › SourceData/MainFigures/Fig2/Fig2ab/predictions_set-638.csv]

log10([NUC])	k_cat	efficiency	occupancy (ATP titration)	occupancy (ADP titration)
-9.0000	-1.944336	0.097068	0.094027	0.023753
-8.5000	-1.498496	0.142330	0.249891	0.071343
-8.0000	-1.117032	0.265436	0.525477	0.196062
-7.5000	-0.783192	0.504278	0.811990	0.438360
-7.0000	-0.412740	0.759541	1.006413	0.725280
-6.5000	0.030970	0.875573	1.176864	0.941131
-6.0000	0.501288	0.895614	1.433656	1.126448
-5.5000	0.947283	0.914798	1.784930	1.410114
-5.0000	1.317880	0.965038	2.189006	1.849191
-4.5000	1.560953	1.015440	2.574180	2.334966
-4.0000	1.678738	1.039004	2.821926	2.702541
-3.5000	1.723524	1.038339	2.932629	2.890642
-3.0000	1.738287	1.022204	2.974868	2.963492
-2.5000	1.742806	1.003225	2.990919	2.988246
-2.0000	1.744216	0.991054	2.996903	2.996262
-1.5000	1.744692	0.985370	2.998987	2.998816
-1.0000	1.744893	0.982238	2.999674	2.999625
