# Supplementary material for: A minimal chemo-mechanical Markov model for rotary catalysis of F1-ATPase
Source: Nat Commun. 2026 Jun 15;17:5310. doi: 10.1038/s41467-026-73844-0 (PMC13272679; doi:10.1038/s41467-026-73844-0)
Supplement: Supplementary file 4 — Source Data [file 41467_2026_73844_MOESM4_ESM.zip › SourceData/MainFigures/Fig2/Fig2ab/predictions_set-1108.csv]

log10([NUC])	k_cat	efficiency	occupancy (ATP titration)	occupancy (ADP titration)
-9.0000	-2.119169	1.041479	0.104404	0.022814
-8.5000	-1.647608	1.040327	0.270006	0.068828
-8.0000	-1.199469	1.038076	0.542932	0.189950
-7.5000	-0.756574	1.035301	0.805414	0.428924
-7.0000	-0.299385	1.033007	0.981381	0.718035
-6.5000	0.157540	1.030624	1.146778	0.940259
-6.0000	0.580721	1.026223	1.411449	1.133109
-5.5000	0.947011	1.018551	1.787418	1.422915
-5.0000	1.254173	1.010350	2.191536	1.855987
-4.5000	1.474676	1.005176	2.565285	2.328214
-4.0000	1.590548	1.002376	2.818563	2.693641
-3.5000	1.636858	0.999483	2.935695	2.886064
-3.0000	1.652913	0.993886	2.978661	2.961785
-2.5000	1.658261	0.984637	2.993049	2.987677
-2.0000	1.660065	0.975653	2.997756	2.996079
-1.5000	1.660671	0.970607	2.999283	2.998757
-1.0000	1.660866	0.968630	2.999772	2.999607
