# Supplementary material for: A minimal chemo-mechanical Markov model for rotary catalysis of F1-ATPase
Source: Nat Commun. 2026 Jun 15;17:5310. doi: 10.1038/s41467-026-73844-0 (PMC13272679; doi:10.1038/s41467-026-73844-0)
Supplement: Supplementary file 4 — Source Data [file 41467_2026_73844_MOESM4_ESM.zip › SourceData/MainFigures/Fig2/Fig2ab/predictions_set-2401.csv]

log10([NUC])	k_cat	efficiency	occupancy (ATP titration)	occupancy (ADP titration)
-9.0000	-2.139436	0.898075	0.099330	0.022707
-8.5000	-1.667428	0.919139	0.259284	0.068569
-8.0000	-1.219903	0.962227	0.529104	0.189342
-7.5000	-0.779315	1.015196	0.795812	0.428155
-7.0000	-0.324131	1.050677	0.976875	0.718166
-6.5000	0.132736	1.063092	1.144532	0.942967
-6.0000	0.558101	1.058818	1.410445	1.140614
-5.5000	0.927902	1.042396	1.790182	1.433912
-5.0000	1.236385	1.023733	2.200413	1.857247
-4.5000	1.454379	1.012390	2.575710	2.313378
-4.0000	1.567155	1.007671	2.824925	2.678230
-3.5000	1.611783	1.005939	2.938500	2.878329
-3.0000	1.627121	1.005096	2.979828	2.958909
-2.5000	1.632110	1.004063	2.993537	2.986718
-2.0000	1.633705	1.001922	2.997941	2.995770
-1.5000	1.634216	0.998256	2.999344	2.998659
-1.0000	1.634382	0.994534	2.999791	2.999576
