# Supplementary material for: A minimal chemo-mechanical Markov model for rotary catalysis of F1-ATPase
Source: Nat Commun. 2026 Jun 15;17:5310. doi: 10.1038/s41467-026-73844-0 (PMC13272679; doi:10.1038/s41467-026-73844-0)
Supplement: Supplementary file 4 — Source Data [file 41467_2026_73844_MOESM4_ESM.zip › SourceData/MainFigures/Fig2/Fig2ab/predictions_set-4070.csv]

log10([NUC])	k_cat	efficiency	occupancy (ATP titration)	occupancy (ADP titration)
-9.0000	-1.863518	-0.167930	0.095400	0.024516
-8.5000	-1.393157	-0.051257	0.252521	0.073688
-8.0000	-0.950853	0.200168	0.527170	0.201512
-7.5000	-0.518485	0.540489	0.805598	0.447121
-7.0000	-0.064599	0.794701	0.981920	0.733664
-6.5000	0.403507	0.918318	1.122466	0.948727
-6.0000	0.843675	0.984130	1.367918	1.137669
-5.5000	1.189805	1.026869	1.784362	1.423700
-5.0000	1.403210	1.031183	2.234139	1.844362
-4.5000	1.521168	1.000728	2.592136	2.302747
-4.0000	1.582651	0.967526	2.824985	2.671839
-3.5000	1.609032	0.945005	2.936633	2.875557
-3.0000	1.618575	0.930056	2.978881	2.957921
-2.5000	1.621758	0.921743	2.993192	2.986392
-2.0000	1.622784	0.918438	2.997833	2.995666
-1.5000	1.623111	0.917413	2.999313	2.998626
-1.0000	1.623215	0.917117	2.999783	2.999565
