# Supplementary material for: A minimal chemo-mechanical Markov model for rotary catalysis of F1-ATPase
Source: Nat Commun. 2026 Jun 15;17:5310. doi: 10.1038/s41467-026-73844-0 (PMC13272679; doi:10.1038/s41467-026-73844-0)
Supplement: Supplementary file 4 — Source Data [file 41467_2026_73844_MOESM4_ESM.zip › SourceData/MainFigures/Fig2/Fig2ab/predictions_set-3079.csv]

log10([NUC])	k_cat	efficiency	occupancy (ATP titration)	occupancy (ADP titration)
-9.0000	-2.389368	0.291852	0.099431	0.023841
-8.5000	-1.930589	0.331658	0.257544	0.071739
-8.0000	-1.510127	0.423684	0.521429	0.196760
-7.5000	-1.103801	0.572440	0.787218	0.438837
-7.0000	-0.654800	0.721715	0.982813	0.722718
-6.5000	-0.131049	0.819432	1.175420	0.929866
-6.0000	0.440929	0.879402	1.456246	1.095947
-5.5000	0.977085	0.933078	1.811992	1.357172
-5.0000	1.402013	0.985712	2.191360	1.819673
-4.5000	1.677300	1.020169	2.557445	2.363687
-4.0000	1.813316	1.033905	2.810019	2.738552
-3.5000	1.866495	1.035071	2.928672	2.908463
-3.0000	1.885002	1.029987	2.974393	2.970028
-2.5000	1.891242	1.024438	2.991182	2.990414
-2.0000	1.893312	1.021355	2.997096	2.996958
-1.5000	1.893984	1.020132	2.999067	2.999037
-1.0000	1.894198	1.019713	2.999704	2.999695
