# Supplementary material for: A minimal chemo-mechanical Markov model for rotary catalysis of F1-ATPase
Source: Nat Commun. 2026 Jun 15;17:5310. doi: 10.1038/s41467-026-73844-0 (PMC13272679; doi:10.1038/s41467-026-73844-0)
Supplement: Supplementary file 4 — Source Data [file 41467_2026_73844_MOESM4_ESM.zip › SourceData/MainFigures/Fig2/Fig2ab/predictions_set-4716.csv]

log10([NUC])	k_cat	efficiency	occupancy (ATP titration)	occupancy (ADP titration)
-9.0000	-2.189927	1.273583	0.082002	0.030281
-8.5000	-1.699663	1.251879	0.220953	0.089940
-8.0000	-1.219012	1.209266	0.477366	0.238626
-7.5000	-0.744382	1.158386	0.762504	0.500852
-7.0000	-0.273596	1.122662	0.977100	0.773556
-6.5000	0.174845	1.100518	1.182091	0.960558
-6.0000	0.567113	1.075421	1.477949	1.123886
-5.5000	0.892374	1.035949	1.840674	1.389239
-5.0000	1.173243	0.993247	2.202052	1.816004
-4.5000	1.388425	0.966900	2.550848	2.302332
-4.0000	1.507362	0.957124	2.803248	2.681904
-3.5000	1.556607	0.957828	2.925533	2.881707
-3.0000	1.574676	0.967715	2.972777	2.960322
-2.5000	1.581463	0.983640	2.990279	2.987205
-2.0000	1.584033	0.996255	2.996704	2.995928
-1.5000	1.584938	1.002298	2.998927	2.998710
-1.0000	1.585238	1.004527	2.999657	2.999592
