# Supplementary material for: A minimal chemo-mechanical Markov model for rotary catalysis of F1-ATPase
Source: Nat Commun. 2026 Jun 15;17:5310. doi: 10.1038/s41467-026-73844-0 (PMC13272679; doi:10.1038/s41467-026-73844-0)
Supplement: Supplementary file 4 — Source Data [file 41467_2026_73844_MOESM4_ESM.zip › SourceData/MainFigures/Fig2/Fig2ab/predictions_set-5408.csv]

log10([NUC])	k_cat	efficiency	occupancy (ATP titration)	occupancy (ADP titration)
-9.0000	-2.074092	0.060954	0.103313	0.022876
-8.5000	-1.620158	0.118254	0.267629	0.069000
-8.0000	-1.209584	0.247978	0.539411	0.190394
-7.5000	-0.816459	0.439752	0.801053	0.429894
-7.0000	-0.394625	0.601574	0.973195	0.720125
-6.5000	0.050898	0.696485	1.128025	0.945451
-6.0000	0.480427	0.769604	1.380595	1.145119
-5.5000	0.858796	0.860007	1.767909	1.439507
-5.0000	1.166786	0.950702	2.205751	1.855691
-4.5000	1.374781	1.008548	2.593999	2.301110
-4.0000	1.478051	1.037169	2.837066	2.665971
-3.5000	1.517845	1.049730	2.943521	2.872120
-3.0000	1.531347	1.054529	2.981574	2.956586
-2.5000	1.535716	1.056260	2.994113	2.985941
-2.0000	1.537108	1.057000	2.998132	2.995520
-1.5000	1.537549	1.057407	2.999408	2.998580
-1.0000	1.537689	1.057594	2.999813	2.999551
