# Supplementary material for: A minimal chemo-mechanical Markov model for rotary catalysis of F1-ATPase
Source: Nat Commun. 2026 Jun 15;17:5310. doi: 10.1038/s41467-026-73844-0 (PMC13272679; doi:10.1038/s41467-026-73844-0)
Supplement: Supplementary file 4 — Source Data [file 41467_2026_73844_MOESM4_ESM.zip › SourceData/MainFigures/Fig2/Fig2ab/predictions_set-2367.csv]

log10([NUC])	k_cat	efficiency	occupancy (ATP titration)	occupancy (ADP titration)
-9.0000	-0.767700	0.571911	0.095597	0.024360
-8.5000	-0.345759	0.575065	0.251160	0.073239
-8.0000	-0.025705	0.584875	0.518441	0.200446
-7.5000	0.166884	0.614218	0.788567	0.445431
-7.0000	0.282531	0.692822	0.974446	0.732074
-6.5000	0.408008	0.850992	1.145350	0.947384
-6.0000	0.603578	1.025324	1.411679	1.136200
-5.5000	0.863045	1.078772	1.783894	1.424723
-5.0000	1.137440	1.029901	2.180872	1.857319
-4.5000	1.356375	0.976730	2.559775	2.329035
-4.0000	1.473444	0.947545	2.825603	2.694040
-3.5000	1.514804	0.937859	2.942365	2.886221
-3.0000	1.524434	0.941236	2.981727	2.961839
-2.5000	1.523674	0.950765	2.994217	2.987694
-2.0000	1.521404	0.958525	2.998167	2.996084
-1.5000	1.520167	0.962216	2.999417	2.998759
-1.0000	1.519697	0.963572	2.999813	2.999607
