# Supplementary material for: A minimal chemo-mechanical Markov model for rotary catalysis of F1-ATPase
Source: Nat Commun. 2026 Jun 15;17:5310. doi: 10.1038/s41467-026-73844-0 (PMC13272679; doi:10.1038/s41467-026-73844-0)
Supplement: Supplementary file 4 — Source Data [file 41467_2026_73844_MOESM4_ESM.zip › SourceData/MainFigures/Fig2/Fig2ab/predictions_set-4702.csv]

log10([NUC])	k_cat	efficiency	occupancy (ATP titration)	occupancy (ADP titration)
-9.0000	-2.095106	0.063418	0.089819	0.023831
-8.5000	-1.613417	0.165351	0.242515	0.071731
-8.0000	-1.149506	0.378330	0.522509	0.196917
-7.5000	-0.691394	0.642738	0.815258	0.440203
-7.0000	-0.219679	0.808315	0.994065	0.728887
-6.5000	0.254475	0.880096	1.138770	0.949739
-6.0000	0.696872	0.932706	1.388290	1.146710
-5.5000	1.055698	0.979968	1.783098	1.441128
-5.0000	1.292349	0.993189	2.211779	1.861002
-4.5000	1.427199	0.966196	2.569951	2.310755
-4.0000	1.496868	0.920245	2.810769	2.674224
-3.5000	1.527002	0.877627	2.930127	2.876165
-3.0000	1.538072	0.853271	2.976559	2.958087
-2.5000	1.541769	0.844113	2.992446	2.986442
-2.0000	1.542954	0.841277	2.997598	2.995681
-1.5000	1.543329	0.840414	2.999239	2.998631
-1.0000	1.543448	0.840147	2.999759	2.999567
