# Supplementary material for: A minimal chemo-mechanical Markov model for rotary catalysis of F1-ATPase
Source: Nat Commun. 2026 Jun 15;17:5310. doi: 10.1038/s41467-026-73844-0 (PMC13272679; doi:10.1038/s41467-026-73844-0)
Supplement: Supplementary file 4 — Source Data [file 41467_2026_73844_MOESM4_ESM.zip › SourceData/MainFigures/Fig2/Fig2ab/predictions_set-2373.csv]

log10([NUC])	k_cat	efficiency	occupancy (ATP titration)	occupancy (ADP titration)
-9.0000	-0.642839	0.548949	0.096892	0.023726
-8.5000	-0.221954	0.552206	0.253977	0.071427
-8.0000	0.096263	0.562325	0.522212	0.196158
-7.5000	0.286914	0.592614	0.791337	0.438782
-7.0000	0.401042	0.673871	0.975973	0.726653
-6.5000	0.525011	0.837934	1.146558	0.945221
-6.0000	0.719139	1.019795	1.412664	1.136646
-5.5000	0.978658	1.076270	1.782768	1.426553
-5.0000	1.256121	1.025363	2.177063	1.857601
-4.5000	1.479501	0.969228	2.558178	2.326390
-4.0000	1.597945	0.938634	2.826408	2.691306
-3.5000	1.638837	0.929174	2.942864	2.884860
-3.0000	1.647838	0.933576	2.981894	2.961335
-2.5000	1.646699	0.943830	2.994270	2.987527
-2.0000	1.644387	0.951629	2.998185	2.996030
-1.5000	1.643189	0.955203	2.999424	2.998742
-1.0000	1.642743	0.956495	2.999816	2.999602
