# Supplementary material for: A minimal chemo-mechanical Markov model for rotary catalysis of F1-ATPase
Source: Nat Commun. 2026 Jun 15;17:5310. doi: 10.1038/s41467-026-73844-0 (PMC13272679; doi:10.1038/s41467-026-73844-0)
Supplement: Supplementary file 4 — Source Data [file 41467_2026_73844_MOESM4_ESM.zip › SourceData/MainFigures/Fig2/Fig2ab/predictions_set-2415.csv]

log10([NUC])	k_cat	efficiency	occupancy (ATP titration)	occupancy (ADP titration)
-9.0000	-2.067958	0.683488	0.105902	0.023463
-8.5000	-1.600797	0.720283	0.273127	0.070715
-8.0000	-1.160988	0.794877	0.546498	0.194462
-7.5000	-0.727491	0.886954	0.806413	0.436025
-7.0000	-0.275794	0.950487	0.977310	0.723878
-6.5000	0.180506	0.979263	1.133838	0.942329
-6.0000	0.606153	0.990832	1.388046	1.131272
-5.5000	0.973041	0.996942	1.766012	1.415339
-5.0000	1.275204	1.001146	2.184278	1.839067
-4.5000	1.489118	1.003476	2.566971	2.304426
-4.0000	1.600669	1.004420	2.821062	2.675481
-3.5000	1.645038	1.004715	2.937087	2.877600
-3.0000	1.660320	1.004705	2.979359	2.958705
-2.5000	1.665293	1.004375	2.993387	2.986656
-2.0000	1.666882	1.003356	2.997893	2.995751
-1.5000	1.667388	1.001013	2.999328	2.998653
-1.0000	1.667551	0.997560	2.999785	2.999574
