# Supplementary material for: A minimal chemo-mechanical Markov model for rotary catalysis of F1-ATPase
Source: Nat Commun. 2026 Jun 15;17:5310. doi: 10.1038/s41467-026-73844-0 (PMC13272679; doi:10.1038/s41467-026-73844-0)
Supplement: Supplementary file 4 — Source Data [file 41467_2026_73844_MOESM4_ESM.zip › SourceData/MainFigures/Fig2/Fig2ab/predictions_set-4064.csv]

log10([NUC])	k_cat	efficiency	occupancy (ATP titration)	occupancy (ADP titration)
-9.0000	-2.191649	0.537936	0.079406	0.028369
-8.5000	-1.719269	0.577923	0.215015	0.084659
-8.0000	-1.276560	0.668557	0.468593	0.226782
-7.5000	-0.852035	0.802522	0.755515	0.484087
-7.0000	-0.415382	0.913180	0.973534	0.760549
-6.5000	0.027831	0.968422	1.180341	0.953171
-6.0000	0.444846	0.989037	1.477827	1.117594
-5.5000	0.820769	0.995648	1.845657	1.381470
-5.0000	1.150995	0.997560	2.217045	1.812286
-4.5000	1.391289	0.998100	2.574506	2.307395
-4.0000	1.517465	0.998259	2.827524	2.688347
-3.5000	1.566688	0.998309	2.944533	2.885030
-3.0000	1.582142	0.998326	2.984181	2.961564
-2.5000	1.586361	0.998333	2.995483	2.987619
-2.0000	1.587505	0.998335	2.998644	2.996062
-1.5000	1.587839	0.998335	2.999579	2.998752
-1.0000	1.587941	0.998336	2.999868	2.999605
