# Supplementary material for: A minimal chemo-mechanical Markov model for rotary catalysis of F1-ATPase
Source: Nat Commun. 2026 Jun 15;17:5310. doi: 10.1038/s41467-026-73844-0 (PMC13272679; doi:10.1038/s41467-026-73844-0)
Supplement: Supplementary file 4 — Source Data [file 41467_2026_73844_MOESM4_ESM.zip › SourceData/MainFigures/Fig2/Fig2ab/predictions_set-5352.csv]

log10([NUC])	k_cat	efficiency	occupancy (ATP titration)	occupancy (ADP titration)
-9.0000	-1.941793	0.063733	0.099851	0.023388
-8.5000	-1.482525	0.124931	0.260256	0.070466
-8.0000	-1.061532	0.260745	0.529882	0.193879
-7.5000	-0.655520	0.454869	0.794390	0.435271
-7.0000	-0.224312	0.612898	0.969948	0.724015
-6.5000	0.225714	0.703600	1.126184	0.944974
-6.0000	0.656853	0.773495	1.379896	1.138662
-5.5000	1.034310	0.860482	1.772157	1.426681
-5.0000	1.337703	0.947514	2.217531	1.842354
-4.5000	1.539096	1.001575	2.606219	2.292638
-4.0000	1.637694	1.027048	2.843686	2.661863
-3.5000	1.675417	1.038173	2.946078	2.870498
-3.0000	1.688178	1.042554	2.982439	2.956026
-2.5000	1.692303	1.044124	2.994393	2.985759
-2.0000	1.693616	1.044739	2.998221	2.995462
-1.5000	1.694032	1.045084	2.999437	2.998561
-1.0000	1.694164	1.045299	2.999822	2.999545
