# Supplementary material for: A minimal chemo-mechanical Markov model for rotary catalysis of F1-ATPase
Source: Nat Commun. 2026 Jun 15;17:5310. doi: 10.1038/s41467-026-73844-0 (PMC13272679; doi:10.1038/s41467-026-73844-0)
Supplement: Supplementary file 4 — Source Data [file 41467_2026_73844_MOESM4_ESM.zip › SourceData/MainFigures/Fig2/Fig2ab/predictions_set-3723.csv]

log10([NUC])	k_cat	efficiency	occupancy (ATP titration)	occupancy (ADP titration)
-9.0000	-1.888473	0.975300	0.099018	0.024040
-8.5000	-1.423118	0.958683	0.258599	0.072329
-8.0000	-0.989477	0.923420	0.528516	0.198291
-7.5000	-0.567890	0.877000	0.796676	0.442081
-7.0000	-0.130199	0.844790	0.981314	0.729280
-6.5000	0.306595	0.837084	1.156242	0.945990
-6.0000	0.694443	0.854880	1.430144	1.135304
-5.5000	0.999774	0.904658	1.806033	1.421749
-5.0000	1.238139	0.975559	2.202863	1.846934
-4.5000	1.412706	1.030500	2.571061	2.311358
-4.0000	1.508011	1.057120	2.821182	2.679815
-3.5000	1.546841	1.067823	2.936806	2.879502
-3.0000	1.560341	1.073161	2.979165	2.959385
-2.5000	1.564750	1.078180	2.993279	2.986880
-2.0000	1.566157	1.083748	2.997845	2.995823
-1.5000	1.566603	1.087797	2.999312	2.998676
-1.0000	1.566744	1.089692	2.999781	2.999581
