# Supplementary material for: A minimal chemo-mechanical Markov model for rotary catalysis of F1-ATPase
Source: Nat Commun. 2026 Jun 15;17:5310. doi: 10.1038/s41467-026-73844-0 (PMC13272679; doi:10.1038/s41467-026-73844-0)
Supplement: Supplementary file 4 — Source Data [file 41467_2026_73844_MOESM4_ESM.zip › SourceData/MainFigures/Fig2/Fig2ab/predictions_set-1134.csv]

log10([NUC])	k_cat	efficiency	occupancy (ATP titration)	occupancy (ADP titration)
-9.0000	-1.045723	1.097739	0.097102	0.024082
-8.5000	-0.624479	1.097605	0.254451	0.072445
-8.0000	-0.304916	1.097183	0.523017	0.198571
-7.5000	-0.109593	1.095837	0.792924	0.442528
-7.0000	0.018585	1.091560	0.980560	0.729695
-6.5000	0.177838	1.078720	1.158586	0.946358
-6.0000	0.440153	1.049339	1.433991	1.136152
-5.5000	0.789710	1.013111	1.803485	1.425042
-5.0000	1.137399	0.994865	2.181322	1.856838
-4.5000	1.395737	0.992084	2.537664	2.327358
-4.0000	1.535270	0.992349	2.798701	2.692528
-3.5000	1.592302	0.992088	2.927327	2.885487
-3.0000	1.612159	0.991623	2.975922	2.961568
-2.5000	1.618635	0.991358	2.992269	2.987604
-2.0000	1.620702	0.991255	2.997543	2.996055
-1.5000	1.621356	0.991221	2.999222	2.998750
-1.0000	1.621563	0.991210	2.999754	2.999604
