# Supplementary material for: A minimal chemo-mechanical Markov model for rotary catalysis of F1-ATPase
Source: Nat Commun. 2026 Jun 15;17:5310. doi: 10.1038/s41467-026-73844-0 (PMC13272679; doi:10.1038/s41467-026-73844-0)
Supplement: Supplementary file 4 — Source Data [file 41467_2026_73844_MOESM4_ESM.zip › SourceData/MainFigures/Fig2/Fig2ab/predictions_set-1652.csv]

log10([NUC])	k_cat	efficiency	occupancy (ATP titration)	occupancy (ADP titration)
-9.0000	-0.910984	1.022546	0.093262	0.024967
-8.5000	-0.485340	1.022825	0.246000	0.074961
-8.0000	-0.156212	1.023665	0.511252	0.204428
-7.5000	0.057113	1.025963	0.782785	0.451092
-7.0000	0.219537	1.030663	0.970758	0.734690
-6.5000	0.428772	1.034361	1.142611	0.941770
-6.0000	0.714459	1.027145	1.411790	1.116252
-5.5000	1.020515	1.009936	1.794959	1.389266
-5.0000	1.295638	0.995745	2.199651	1.833148
-4.5000	1.501171	0.989108	2.560850	2.336673
-4.0000	1.612823	0.987136	2.803394	2.709538
-3.5000	1.658465	0.986629	2.916761	2.894543
-3.0000	1.675260	0.986294	2.960731	2.964971
-2.5000	1.682541	0.985692	2.979599	2.988742
-2.0000	1.686590	0.984648	2.989744	2.996421
-1.5000	1.688613	0.983465	2.994751	2.998866
-1.0000	1.689408	0.982677	2.996721	2.999641
