# Supplementary material for: A minimal chemo-mechanical Markov model for rotary catalysis of F1-ATPase
Source: Nat Commun. 2026 Jun 15;17:5310. doi: 10.1038/s41467-026-73844-0 (PMC13272679; doi:10.1038/s41467-026-73844-0)
Supplement: Supplementary file 4 — Source Data [file 41467_2026_73844_MOESM4_ESM.zip › SourceData/MainFigures/Fig2/Fig2ab/predictions_set-3045.csv]

log10([NUC])	k_cat	efficiency	occupancy (ATP titration)	occupancy (ADP titration)
-9.0000	-1.292474	0.205079	0.104923	0.021857
-8.5000	-0.857416	0.245167	0.271065	0.066045
-8.0000	-0.491712	0.349144	0.543970	0.183161
-7.5000	-0.173009	0.547367	0.804952	0.417567
-7.0000	0.173922	0.771353	0.977455	0.706395
-6.5000	0.563519	0.913805	1.135919	0.928533
-6.0000	0.932815	0.974383	1.392353	1.113326
-5.5000	1.217747	0.995505	1.770984	1.390299
-5.0000	1.416295	1.002123	2.189259	1.828826
-4.5000	1.550948	1.003927	2.573554	2.323757
-4.0000	1.623182	1.003838	2.826232	2.698496
-3.5000	1.652118	1.002214	2.938595	2.889370
-3.0000	1.662189	0.999822	2.978934	2.963096
-2.5000	1.665647	0.997569	2.992411	2.988122
-2.0000	1.667071	0.994570	2.996852	2.996222
-1.5000	1.668142	0.988807	2.998447	2.998803
-1.0000	1.669041	0.980072	2.999213	2.999621
