# Supplementary material for: A minimal chemo-mechanical Markov model for rotary catalysis of F1-ATPase
Source: Nat Commun. 2026 Jun 15;17:5310. doi: 10.1038/s41467-026-73844-0 (PMC13272679; doi:10.1038/s41467-026-73844-0)
Supplement: Supplementary file 4 — Source Data [file 41467_2026_73844_MOESM4_ESM.zip › SourceData/MainFigures/Fig2/Fig2ab/predictions_set-5434.csv]

log10([NUC])	k_cat	efficiency	occupancy (ATP titration)	occupancy (ADP titration)
-9.0000	-1.762614	0.050855	0.097754	0.023192
-8.5000	-1.315458	0.092587	0.255775	0.069899
-8.0000	-0.923790	0.195492	0.524194	0.192543
-7.5000	-0.565289	0.373129	0.791130	0.433268
-7.0000	-0.177205	0.552138	0.970792	0.722812
-6.5000	0.249083	0.668227	1.132246	0.946083
-6.0000	0.669705	0.752838	1.390788	1.143509
-5.5000	1.044337	0.848418	1.778487	1.435824
-5.0000	1.351664	0.941655	2.211710	1.851701
-4.5000	1.559383	1.002814	2.596874	2.298372
-4.0000	1.662017	1.034228	2.838392	2.664522
-3.5000	1.701392	1.047687	2.944024	2.871521
-3.0000	1.714730	1.052668	2.981741	2.956376
-2.5000	1.719044	1.054503	2.994165	2.985872
-2.0000	1.720419	1.055278	2.998148	2.995498
-1.5000	1.720855	1.055599	2.999413	2.998573
-1.0000	1.720993	1.055683	2.999814	2.999548
