# Supplementary material for: A minimal chemo-mechanical Markov model for rotary catalysis of F1-ATPase
Source: Nat Commun. 2026 Jun 15;17:5310. doi: 10.1038/s41467-026-73844-0 (PMC13272679; doi:10.1038/s41467-026-73844-0)
Supplement: Supplementary file 4 — Source Data [file 41467_2026_73844_MOESM4_ESM.zip › SourceData/MainFigures/Fig2/Fig2ab/predictions_set-3051.csv]

log10([NUC])	k_cat	efficiency	occupancy (ATP titration)	occupancy (ADP titration)
-9.0000	-2.517993	0.292551	0.104728	0.024653
-8.5000	-2.060603	0.338481	0.268264	0.074059
-8.0000	-1.641060	0.442518	0.533906	0.202236
-7.5000	-1.233685	0.606018	0.794641	0.447267
-7.0000	-0.783202	0.763707	0.985387	0.729481
-6.5000	-0.258265	0.856148	1.175389	0.932288
-6.0000	0.316608	0.900218	1.453749	1.094370
-5.5000	0.859982	0.936008	1.802548	1.351940
-5.0000	1.297537	0.974072	2.169398	1.814589
-4.5000	1.588221	1.000421	2.532097	2.363261
-4.0000	1.735791	1.011456	2.794461	2.739794
-3.5000	1.794518	1.012883	2.921585	2.909186
-3.0000	1.815171	1.008601	2.970969	2.970302
-2.5000	1.822293	1.002559	2.989542	2.990506
-2.0000	1.824736	0.998621	2.996449	2.996987
-1.5000	1.825545	0.996963	2.998846	2.999046
-1.0000	1.825805	0.996385	2.999632	2.999698
