# Supplementary material for: A minimal chemo-mechanical Markov model for rotary catalysis of F1-ATPase
Source: Nat Commun. 2026 Jun 15;17:5310. doi: 10.1038/s41467-026-73844-0 (PMC13272679; doi:10.1038/s41467-026-73844-0)
Supplement: Supplementary file 4 — Source Data [file 41467_2026_73844_MOESM4_ESM.zip › SourceData/MainFigures/Fig2/Fig2ab/predictions_set-5420.csv]

log10([NUC])	k_cat	efficiency	occupancy (ATP titration)	occupancy (ADP titration)
-9.0000	-1.908704	0.055805	0.102077	0.023924
-8.5000	-1.465743	0.096849	0.265041	0.072003
-8.0000	-1.081900	0.198815	0.536294	0.197576
-7.5000	-0.732766	0.377355	0.799710	0.441326
-7.0000	-0.351781	0.560144	0.975147	0.730244
-6.5000	0.070717	0.678488	1.135298	0.951747
-6.0000	0.489460	0.760569	1.394318	1.150612
-5.5000	0.863412	0.848233	1.781043	1.445957
-5.0000	1.171737	0.930653	2.210860	1.859505
-4.5000	1.381778	0.981933	2.594111	2.299875
-4.0000	1.486440	1.007117	2.836500	2.663299
-3.5000	1.526805	1.018027	2.943238	2.870597
-3.0000	1.540502	1.022161	2.981469	2.955998
-2.5000	1.544934	1.023689	2.994077	2.985743
-2.0000	1.546347	1.024356	2.998120	2.995456
-1.5000	1.546795	1.024676	2.999404	2.998559
-1.0000	1.546937	1.024797	2.999812	2.999544
