# Supplementary material for: A minimal chemo-mechanical Markov model for rotary catalysis of F1-ATPase
Source: Nat Commun. 2026 Jun 15;17:5310. doi: 10.1038/s41467-026-73844-0 (PMC13272679; doi:10.1038/s41467-026-73844-0)
Supplement: Supplementary file 4 — Source Data [file 41467_2026_73844_MOESM4_ESM.zip › SourceData/MainFigures/Fig2/Fig2ab/predictions_set-1646.csv]

log10([NUC])	k_cat	efficiency	occupancy (ATP titration)	occupancy (ADP titration)
-9.0000	-2.005009	0.828457	0.104232	0.023831
-8.5000	-1.537235	0.848940	0.269626	0.071667
-8.0000	-1.096830	0.890628	0.542308	0.196698
-7.5000	-0.663550	0.942378	0.804452	0.439588
-7.0000	-0.213524	0.977972	0.979228	0.727123
-6.5000	0.238223	0.993035	1.141528	0.944798
-6.0000	0.653633	0.996158	1.401796	1.135160
-5.5000	1.005054	0.992853	1.776357	1.426233
-5.0000	1.294885	0.987288	2.182110	1.866326
-4.5000	1.505249	0.983289	2.558403	2.345152
-4.0000	1.617621	0.981143	2.814924	2.706772
-3.5000	1.662931	0.979195	2.934174	2.892129
-3.0000	1.678655	0.975287	2.978015	2.963979
-2.5000	1.683849	0.967098	2.992713	2.988402
-2.0000	1.685594	0.955742	2.997577	2.996311
-1.5000	1.686197	0.946941	2.999206	2.998831
-1.0000	1.686402	0.942746	2.999745	2.999630
