# Supplementary material for: A minimal chemo-mechanical Markov model for rotary catalysis of F1-ATPase
Source: Nat Commun. 2026 Jun 15;17:5310. doi: 10.1038/s41467-026-73844-0 (PMC13272679; doi:10.1038/s41467-026-73844-0)
Supplement: Supplementary file 4 — Source Data [file 41467_2026_73844_MOESM4_ESM.zip › SourceData/MainFigures/Fig2/Fig2ab/predictions_set-1120.csv]

log10([NUC])	k_cat	efficiency	occupancy (ATP titration)	occupancy (ADP titration)
-9.0000	-2.481619	1.921254	0.090318	0.025578
-8.5000	-1.982000	1.783570	0.239760	0.076681
-8.0000	-1.482614	1.538406	0.503693	0.208526
-7.5000	-0.984622	1.287088	0.781065	0.457178
-7.0000	-0.490761	1.137539	0.981253	0.739062
-6.5000	-0.007875	1.069437	1.172869	0.941898
-6.0000	0.452779	1.030712	1.458687	1.111093
-5.5000	0.881286	0.999763	1.821780	1.379080
-5.0000	1.255076	0.979583	2.189183	1.827256
-4.5000	1.522337	0.970477	2.544644	2.342180
-4.0000	1.663107	0.967169	2.803911	2.716689
-3.5000	1.719772	0.966041	2.929696	2.898130
-3.0000	1.739384	0.965592	2.976764	2.966293
-2.5000	1.745715	0.965278	2.992538	2.989181
-2.0000	1.747663	0.964981	2.997626	2.996562
-1.5000	1.748243	0.964760	2.999247	2.998911
-1.0000	1.748417	0.964592	2.999762	2.999656
