# Supplementary material for: A minimal chemo-mechanical Markov model for rotary catalysis of F1-ATPase
Source: Nat Commun. 2026 Jun 15;17:5310. doi: 10.1038/s41467-026-73844-0 (PMC13272679; doi:10.1038/s41467-026-73844-0)
Supplement: Supplementary file 4 — Source Data [file 41467_2026_73844_MOESM4_ESM.zip › SourceData/MainFigures/Fig2/Fig2ab/predictions_set-2429.csv]

log10([NUC])	k_cat	efficiency	occupancy (ATP titration)	occupancy (ADP titration)
-9.0000	-2.337838	0.201711	0.119992	0.022864
-8.5000	-1.885660	0.257646	0.292987	0.068947
-8.0000	-1.469291	0.376354	0.547580	0.190157
-7.5000	-1.064276	0.561527	0.787106	0.428812
-7.0000	-0.622646	0.758180	0.974811	0.716019
-6.5000	-0.102106	0.873468	1.169171	0.932797
-6.0000	0.473346	0.906919	1.449775	1.113909
-5.5000	1.006397	0.928424	1.806870	1.392627
-5.0000	1.412346	0.973085	2.197731	1.846160
-4.5000	1.658594	1.024669	2.563745	2.356541
-4.0000	1.773528	1.054820	2.797694	2.723810
-3.5000	1.819010	1.061399	2.906411	2.900851
-3.0000	1.837867	1.054182	2.956654	2.967214
-2.5000	1.846097	1.045285	2.982498	2.989479
-2.0000	1.848975	1.041026	2.993909	2.996657
-1.5000	1.849808	1.039672	2.998024	2.998941
-1.0000	1.850048	1.039268	2.999379	2.999665
