# Supplementary material for: A minimal chemo-mechanical Markov model for rotary catalysis of F1-ATPase
Source: Nat Commun. 2026 Jun 15;17:5310. doi: 10.1038/s41467-026-73844-0 (PMC13272679; doi:10.1038/s41467-026-73844-0)
Supplement: Supplementary file 4 — Source Data [file 41467_2026_73844_MOESM4_ESM.zip › SourceData/MainFigures/Fig2/Fig2ab/predictions_set-5346.csv]

log10([NUC])	k_cat	efficiency	occupancy (ATP titration)	occupancy (ADP titration)
-9.0000	-2.227170	1.369119	0.074201	0.025667
-8.5000	-1.740760	1.349817	0.202944	0.076961
-8.0000	-1.268756	1.308912	0.450790	0.209181
-7.5000	-0.806305	1.254370	0.743122	0.458739
-7.0000	-0.344623	1.210839	0.974088	0.742850
-6.5000	0.100847	1.178730	1.195791	0.952092
-6.0000	0.498846	1.137387	1.503386	1.135933
-5.5000	0.844081	1.076722	1.863425	1.417135
-5.0000	1.150262	1.020204	2.217115	1.834148
-4.5000	1.380487	0.989566	2.561584	2.291616
-4.0000	1.504864	0.979248	2.810943	2.663900
-3.5000	1.555599	0.980065	2.931016	2.871876
-3.0000	1.573740	0.987211	2.976433	2.956579
-2.5000	1.580066	0.995227	2.992199	2.985947
-2.0000	1.582228	1.000005	2.997479	2.995523
-1.5000	1.582939	1.001965	2.999196	2.998581
-1.0000	1.583168	1.002640	2.999745	2.999551
