# Supplementary material for: A minimal chemo-mechanical Markov model for rotary catalysis of F1-ATPase
Source: Nat Commun. 2026 Jun 15;17:5310. doi: 10.1038/s41467-026-73844-0 (PMC13272679; doi:10.1038/s41467-026-73844-0)
Supplement: Supplementary file 4 — Source Data [file 41467_2026_73844_MOESM4_ESM.zip › SourceData/MainFigures/Fig2/Fig2ab/predictions_set-4058.csv]

log10([NUC])	k_cat	efficiency	occupancy (ATP titration)	occupancy (ADP titration)
-9.0000	-2.154585	0.930672	0.110272	0.023598
-8.5000	-1.658528	0.935436	0.279574	0.071078
-8.0000	-1.165520	0.942734	0.544953	0.195367
-7.5000	-0.675963	0.948992	0.788223	0.437682
-7.0000	-0.196156	0.951183	0.955123	0.726348
-6.5000	0.253782	0.948702	1.129748	0.947126
-6.0000	0.641585	0.940354	1.408908	1.142332
-5.5000	0.947318	0.928229	1.793264	1.434561
-5.0000	1.168633	0.927134	2.208434	1.856821
-4.5000	1.294011	0.950337	2.571423	2.311923
-4.0000	1.343085	0.980032	2.810826	2.676899
-3.5000	1.358715	0.997656	2.929773	2.877673
-3.0000	1.363447	1.004724	2.976392	2.958666
-2.5000	1.364918	1.005977	2.992357	2.986637
-2.0000	1.365476	1.002424	2.997541	2.995744
-1.5000	1.365946	0.989702	2.999196	2.998651
-1.0000	1.366825	0.956854	2.999723	2.999573
