# Supplementary material for: A minimal chemo-mechanical Markov model for rotary catalysis of F1-ATPase
Source: Nat Commun. 2026 Jun 15;17:5310. doi: 10.1038/s41467-026-73844-0 (PMC13272679; doi:10.1038/s41467-026-73844-0)
Supplement: Supplementary file 4 — Source Data [file 41467_2026_73844_MOESM4_ESM.zip › SourceData/MainFigures/Fig2/Fig2ab/predictions_set-3737.csv]

log10([NUC])	k_cat	efficiency	occupancy (ATP titration)	occupancy (ADP titration)
-9.0000	-1.897029	1.141443	0.099879	0.023832
-8.5000	-1.435210	1.110955	0.260411	0.071732
-8.0000	-1.008855	1.044754	0.530645	0.196881
-7.5000	-0.596566	0.954074	0.797193	0.439907
-7.0000	-0.165283	0.886439	0.978446	0.727567
-6.5000	0.269484	0.860478	1.147349	0.945538
-6.0000	0.657430	0.868810	1.413930	1.136277
-5.5000	0.959703	0.911336	1.788799	1.424752
-5.0000	1.189260	0.978632	2.190052	1.852658
-4.5000	1.356022	1.034976	2.562715	2.318758
-4.0000	1.447899	1.064275	2.816786	2.685338
-3.5000	1.485640	1.077609	2.934832	2.882066
-3.0000	1.498835	1.086182	2.978330	2.960317
-2.5000	1.503157	1.094109	2.992956	2.987189
-2.0000	1.504537	1.099859	2.997736	2.995922
-1.5000	1.504975	1.102615	2.999277	2.998708
-1.0000	1.505113	1.103638	2.999768	2.999591
