# Supplementary material for: A minimal chemo-mechanical Markov model for rotary catalysis of F1-ATPase
Source: Nat Commun. 2026 Jun 15;17:5310. doi: 10.1038/s41467-026-73844-0 (PMC13272679; doi:10.1038/s41467-026-73844-0)
Supplement: Supplementary file 4 — Source Data [file 41467_2026_73844_MOESM4_ESM.zip › SourceData/MainFigures/Fig2/Fig2ab/predictions_set-3904.csv]

log10([NUC])	k_cat	efficiency	occupancy (ATP titration)	occupancy (ADP titration)
-9.0000	-2.088963	0.579650	0.078314	0.029846
-8.5000	-1.617323	0.614012	0.212471	0.088740
-8.0000	-1.176744	0.692655	0.464541	0.235922
-7.5000	-0.755861	0.811634	0.751192	0.497097
-7.0000	-0.321844	0.912524	0.967916	0.770761
-6.5000	0.122301	0.964193	1.169484	0.959233
-6.0000	0.544283	0.984674	1.459955	1.123257
-5.5000	0.927556	0.992814	1.824827	1.388620
-5.0000	1.266543	0.996327	2.194099	1.814937
-4.5000	1.516937	0.997732	2.553151	2.300900
-4.0000	1.651025	0.998225	2.814969	2.680834
-3.5000	1.704264	0.998384	2.939444	2.881213
-3.0000	1.721287	0.998430	2.982547	2.960143
-2.5000	1.726005	0.998442	2.995008	2.987145
-2.0000	1.727291	0.998446	2.998504	2.995909
-1.5000	1.727665	0.998447	2.999536	2.998704
-1.0000	1.727780	0.998447	2.999854	2.999590
