# Supplementary material for: A minimal chemo-mechanical Markov model for rotary catalysis of F1-ATPase
Source: Nat Commun. 2026 Jun 15;17:5310. doi: 10.1038/s41467-026-73844-0 (PMC13272679; doi:10.1038/s41467-026-73844-0)
Supplement: Supplementary file 4 — Source Data [file 41467_2026_73844_MOESM4_ESM.zip › SourceData/MainFigures/Fig2/Fig2ab/predictions_set-374.csv]

log10([NUC])	k_cat	efficiency	occupancy (ATP titration)	occupancy (ADP titration)
-9.0000	-1.735666	1.119351	0.092124	0.023198
-8.5000	-1.298676	1.111606	0.245326	0.069912
-8.0000	-0.937534	1.090009	0.518358	0.192504
-7.5000	-0.645927	1.042239	0.806670	0.432735
-7.0000	-0.339971	0.976054	1.008445	0.720211
-6.5000	0.037934	0.932037	1.186037	0.937526
-6.0000	0.459346	0.930573	1.449878	1.121377
-5.5000	0.875539	0.956039	1.808514	1.400650
-5.0000	1.241911	0.980499	2.189237	1.846088
-4.5000	1.501560	0.992807	2.552877	2.345636
-4.0000	1.636581	0.997232	2.809955	2.712203
-3.5000	1.690456	0.998082	2.932092	2.894958
-3.0000	1.709061	0.996418	2.977373	2.965018
-2.5000	1.715132	0.990390	2.992517	2.988746
-2.0000	1.717094	0.975737	2.997449	2.996422
-1.5000	1.717752	0.952122	2.999104	2.998866
-1.0000	1.717987	0.930653	2.999691	2.999641
