# Supplementary material for: A minimal chemo-mechanical Markov model for rotary catalysis of F1-ATPase
Source: Nat Commun. 2026 Jun 15;17:5310. doi: 10.1038/s41467-026-73844-0 (PMC13272679; doi:10.1038/s41467-026-73844-0)
Supplement: Supplementary file 4 — Source Data [file 41467_2026_73844_MOESM4_ESM.zip › SourceData/MainFigures/Fig2/Fig2ab/predictions_set-1875.csv]

log10([NUC])	k_cat	efficiency	occupancy (ATP titration)	occupancy (ADP titration)
-9.0000	-2.205504	0.108443	0.087203	0.023279
-8.5000	-1.708718	0.228697	0.239161	0.070142
-8.0000	-1.215148	0.463648	0.527775	0.193043
-7.5000	-0.723221	0.719387	0.832896	0.433552
-7.0000	-0.232118	0.851312	1.009528	0.720765
-6.5000	0.249169	0.895898	1.153495	0.937419
-6.0000	0.697522	0.922154	1.403288	1.120974
-5.5000	1.068650	0.948447	1.788641	1.399901
-5.0000	1.316919	0.973121	2.217276	1.834985
-4.5000	1.449340	0.991658	2.576314	2.321515
-4.0000	1.510907	0.995611	2.812848	2.694200
-3.5000	1.536213	0.991569	2.930717	2.887065
-3.0000	1.545297	0.988051	2.976761	2.962228
-2.5000	1.548296	0.985182	2.992500	2.987831
-2.0000	1.549258	0.983238	2.997611	2.996129
-1.5000	1.549564	0.982397	2.999243	2.998774
-1.0000	1.549660	0.982122	2.999760	2.999612
