# Supplementary material for: A minimal chemo-mechanical Markov model for rotary catalysis of F1-ATPase
Source: Nat Commun. 2026 Jun 15;17:5310. doi: 10.1038/s41467-026-73844-0 (PMC13272679; doi:10.1038/s41467-026-73844-0)
Supplement: Supplementary file 4 — Source Data [file 41467_2026_73844_MOESM4_ESM.zip › SourceData/MainFigures/Fig2/Fig2ab/predictions_set-412.csv]

log10([NUC])	k_cat	efficiency	occupancy (ATP titration)	occupancy (ADP titration)
-9.0000	-1.728226	0.524902	0.101566	0.023430
-8.5000	-1.303581	0.533633	0.264222	0.070563
-8.0000	-0.969478	0.559121	0.536763	0.194040
-7.5000	-0.724586	0.623194	0.806203	0.435012
-7.0000	-0.480011	0.738086	0.997303	0.721491
-6.5000	-0.149839	0.859364	1.188736	0.936060
-6.0000	0.263050	0.936917	1.470455	1.116238
-5.5000	0.717184	0.975133	1.801047	1.393264
-5.0000	1.173162	0.991239	2.128894	1.838265
-4.5000	1.545600	0.996723	2.531647	2.339699
-4.0000	1.727220	0.998130	2.856675	2.710679
-3.5000	1.774581	0.998399	2.966632	2.894913
-3.0000	1.784198	0.998446	2.991517	2.965088
-2.5000	1.786397	0.998456	2.997555	2.988779
-2.0000	1.786995	0.998458	2.999247	2.996433
-1.5000	1.787174	0.998459	2.999760	2.998870
-1.0000	1.787230	0.998459	2.999920	2.999643
