# Supplementary material for: A minimal chemo-mechanical Markov model for rotary catalysis of F1-ATPase
Source: Nat Commun. 2026 Jun 15;17:5310. doi: 10.1038/s41467-026-73844-0 (PMC13272679; doi:10.1038/s41467-026-73844-0)
Supplement: Supplementary file 4 — Source Data [file 41467_2026_73844_MOESM4_ESM.zip › SourceData/MainFigures/Fig2/Fig2ab/predictions_set-4919.csv]

log10([NUC])	k_cat	efficiency	occupancy (ATP titration)	occupancy (ADP titration)
-9.0000	-1.575771	1.532577	0.088964	0.025004
-8.5000	-1.135790	1.505751	0.234251	0.075068
-8.0000	-0.765577	1.444759	0.489963	0.204676
-7.5000	-0.473797	1.354165	0.775307	0.451458
-7.0000	-0.244199	1.278382	1.005987	0.734896
-6.5000	-0.029170	1.231311	1.185388	0.941195
-6.0000	0.291313	1.165976	1.397898	1.112955
-5.5000	0.794689	1.065507	1.782489	1.385560
-5.0000	1.223624	1.011186	2.324506	1.836809
-4.5000	1.362686	1.000470	2.597039	2.341855
-4.0000	1.420584	0.999459	2.732309	2.709376
-3.5000	1.469716	0.999494	2.853399	2.892848
-3.0000	1.500750	0.999437	2.934178	2.964059
-2.5000	1.515742	0.999273	2.973949	2.988403
-2.0000	1.522039	0.999143	2.990664	2.996308
-1.5000	1.524287	0.999089	2.996807	2.998830
-1.0000	1.524968	0.999074	2.998882	2.999630
