# Supplementary material for: A minimal chemo-mechanical Markov model for rotary catalysis of F1-ATPase
Source: Nat Commun. 2026 Jun 15;17:5310. doi: 10.1038/s41467-026-73844-0 (PMC13272679; doi:10.1038/s41467-026-73844-0)
Supplement: Supplementary file 4 — Source Data [file 41467_2026_73844_MOESM4_ESM.zip › SourceData/MainFigures/Fig2/Fig2ab/predictions_set-1861.csv]

log10([NUC])	k_cat	efficiency	occupancy (ATP titration)	occupancy (ADP titration)
-9.0000	-1.870418	0.734647	0.095676	0.024490
-8.5000	-1.393048	0.760345	0.251368	0.073608
-8.0000	-0.935578	0.811499	0.518851	0.201267
-7.5000	-0.485046	0.873167	0.789426	0.446391
-7.0000	-0.027347	0.915090	0.976713	0.731507
-6.5000	0.418797	0.934990	1.151159	0.942583
-6.0000	0.810208	0.946266	1.423053	1.123076
-5.5000	1.114349	0.959113	1.799610	1.404461
-5.0000	1.346030	0.975507	2.196703	1.852549
-4.5000	1.512296	0.989717	2.557716	2.351412
-4.0000	1.602956	0.999152	2.799786	2.717090
-3.5000	1.642445	1.005054	2.917552	2.897497
-3.0000	1.659115	1.008510	2.968545	2.965980
-2.5000	1.665829	1.010163	2.989046	2.989069
-2.0000	1.668204	1.010807	2.996392	2.996526
-1.5000	1.668923	1.011045	2.998832	2.998900
-1.0000	1.669092	1.011132	2.999619	2.999652
