# Supplementary material for: A minimal chemo-mechanical Markov model for rotary catalysis of F1-ATPase
Source: Nat Commun. 2026 Jun 15;17:5310. doi: 10.1038/s41467-026-73844-0 (PMC13272679; doi:10.1038/s41467-026-73844-0)
Supplement: Supplementary file 4 — Source Data [file 41467_2026_73844_MOESM4_ESM.zip › SourceData/MainFigures/Fig2/Fig2ab/predictions_set-406.csv]

log10([NUC])	k_cat	efficiency	occupancy (ATP titration)	occupancy (ADP titration)
-9.0000	-2.618325	0.692959	0.088481	0.023784
-8.5000	-2.126900	0.738871	0.240457	0.071587
-8.0000	-1.643325	0.823052	0.522651	0.196469
-7.5000	-1.161176	0.898823	0.818976	0.438841
-7.0000	-0.672563	0.921065	1.006391	0.724779
-6.5000	-0.183499	0.925748	1.174949	0.937838
-6.0000	0.293913	0.942196	1.444028	1.117204
-5.5000	0.741625	0.970729	1.806964	1.393486
-5.0000	1.121406	0.997365	2.192457	1.835845
-4.5000	1.380256	1.011592	2.557632	2.334495
-4.0000	1.510951	1.013315	2.808394	2.706538
-3.5000	1.562784	1.003836	2.926411	2.893016
-3.0000	1.581504	0.985170	2.972591	2.964405
-2.5000	1.588348	0.967022	2.990235	2.988554
-2.0000	1.590814	0.956838	2.996723	2.996361
-1.5000	1.591650	0.952766	2.998940	2.998847
-1.0000	1.591922	0.951367	2.999662	2.999635
