# Supplementary material for: A minimal chemo-mechanical Markov model for rotary catalysis of F1-ATPase
Source: Nat Commun. 2026 Jun 15;17:5310. doi: 10.1038/s41467-026-73844-0 (PMC13272679; doi:10.1038/s41467-026-73844-0)
Supplement: Supplementary file 4 — Source Data [file 41467_2026_73844_MOESM4_ESM.zip › SourceData/MainFigures/Fig2/Fig2ab/predictions_set-360.csv]

log10([NUC])	k_cat	efficiency	occupancy (ATP titration)	occupancy (ADP titration)
-9.0000	-1.900519	0.378071	0.091698	0.026641
-8.5000	-1.457420	0.406324	0.242729	0.079716
-8.0000	-1.080214	0.481306	0.507712	0.215503
-7.5000	-0.755622	0.631422	0.783632	0.467827
-7.0000	-0.407099	0.812973	0.981097	0.748528
-6.5000	0.001422	0.933833	1.168697	0.949596
-6.0000	0.439872	0.982133	1.445746	1.122045
-5.5000	0.880676	0.993111	1.790434	1.394748
-5.0000	1.302885	0.993205	2.142670	1.831317
-4.5000	1.636789	0.992395	2.542402	2.324347
-4.0000	1.802917	0.992107	2.851355	2.698323
-3.5000	1.849969	0.992059	2.962823	2.889214
-3.0000	1.860311	0.992057	2.990165	2.963031
-2.5000	1.862789	0.992058	2.997122	2.988100
-2.0000	1.863478	0.992059	2.999112	2.996215
-1.5000	1.863686	0.992059	2.999719	2.998801
-1.0000	1.863751	0.992059	2.999909	2.999621
