# Supplementary material for: A minimal chemo-mechanical Markov model for rotary catalysis of F1-ATPase
Source: Nat Commun. 2026 Jun 15;17:5310. doi: 10.1038/s41467-026-73844-0 (PMC13272679; doi:10.1038/s41467-026-73844-0)
Supplement: Supplementary file 4 — Source Data [file 41467_2026_73844_MOESM4_ESM.zip › SourceData/MainFigures/Fig2/Fig2ab/predictions_set-3910.csv]

log10([NUC])	k_cat	efficiency	occupancy (ATP titration)	occupancy (ADP titration)
-9.0000	-2.132546	1.519944	0.079979	0.028446
-8.5000	-1.636882	1.462887	0.216119	0.084762
-8.0000	-1.146666	1.354659	0.470189	0.226949
-7.5000	-0.660773	1.230118	0.755601	0.484433
-7.0000	-0.182419	1.148320	0.969915	0.761253
-6.5000	0.269903	1.107115	1.170162	0.954892
-6.0000	0.662579	1.075949	1.461119	1.122195
-5.5000	0.980242	1.033943	1.828653	1.391803
-5.0000	1.245672	0.987853	2.198406	1.828791
-4.5000	1.446772	0.960999	2.547046	2.324863
-4.0000	1.558318	0.957984	2.794061	2.699730
-3.5000	1.606236	0.969103	2.915700	2.889989
-3.0000	1.625925	0.982686	2.966942	2.963325
-2.5000	1.634240	0.992445	2.988004	2.988198
-2.0000	1.637444	0.997486	2.995965	2.996247
-1.5000	1.638550	0.999502	2.998694	2.998811
-1.0000	1.638910	1.000199	2.999583	2.999624
