# Supplementary material for: A minimal chemo-mechanical Markov model for rotary catalysis of F1-ATPase
Source: Nat Commun. 2026 Jun 15;17:5310. doi: 10.1038/s41467-026-73844-0 (PMC13272679; doi:10.1038/s41467-026-73844-0)
Supplement: Supplementary file 4 — Source Data [file 41467_2026_73844_MOESM4_ESM.zip › SourceData/MainFigures/Fig2/Fig2ab/predictions_set-348.csv]

log10([NUC])	k_cat	efficiency	occupancy (ATP titration)	occupancy (ADP titration)
-9.0000	-2.569379	1.915107	0.090423	0.024234
-8.5000	-2.069580	1.769370	0.239859	0.072877
-8.0000	-1.570095	1.511675	0.503496	0.199545
-7.5000	-1.071396	1.248520	0.779419	0.443740
-7.0000	-0.575009	1.094646	0.975760	0.729371
-6.5000	-0.085186	1.031926	1.159590	0.941717
-6.0000	0.389168	1.010044	1.439022	1.122783
-5.5000	0.832615	1.002674	1.811968	1.401484
-5.0000	1.211092	1.000188	2.200026	1.838547
-4.5000	1.472180	0.999361	2.564119	2.327034
-4.0000	1.605295	0.999080	2.816321	2.698420
-3.5000	1.657836	0.998947	2.934422	2.889004
-3.0000	1.675895	0.998775	2.977910	2.962928
-2.5000	1.681770	0.998327	2.992399	2.988063
-2.0000	1.683649	0.996972	2.997069	2.996203
-1.5000	1.684258	0.992951	2.998585	2.998797
-1.0000	1.684484	0.982323	2.999145	2.999619
