# Supplementary material for: A minimal chemo-mechanical Markov model for rotary catalysis of F1-ATPase
Source: Nat Commun. 2026 Jun 15;17:5310. doi: 10.1038/s41467-026-73844-0 (PMC13272679; doi:10.1038/s41467-026-73844-0)
Supplement: Supplementary file 4 — Source Data [file 41467_2026_73844_MOESM4_ESM.zip › SourceData/MainFigures/Fig2/Fig2ab/predictions_set-3938.csv]

log10([NUC])	k_cat	efficiency	occupancy (ATP titration)	occupancy (ADP titration)
-9.0000	-2.082666	0.507344	0.081964	0.030977
-8.5000	-1.610756	0.548094	0.220851	0.091863
-8.0000	-1.168431	0.639826	0.476763	0.242893
-7.5000	-0.742847	0.773319	0.760217	0.506650
-7.0000	-0.303443	0.882217	0.970210	0.777523
-6.5000	0.144405	0.938018	1.165838	0.961472
-6.0000	0.568348	0.963810	1.454246	1.122144
-5.5000	0.949592	0.979723	1.828268	1.386836
-5.0000	1.279456	0.990143	2.213949	1.821133
-4.5000	1.515751	0.995201	2.577669	2.318160
-4.0000	1.638498	0.997102	2.828877	2.695888
-3.5000	1.686434	0.997718	2.944187	2.888401
-3.0000	1.701779	0.997888	2.983841	2.962771
-2.5000	1.706062	0.997924	2.995372	2.988017
-2.0000	1.707231	0.997931	2.998614	2.996189
-1.5000	1.707569	0.997932	2.999571	2.998793
-1.0000	1.707673	0.997932	2.999865	2.999618
