# Supplementary material for: A minimal chemo-mechanical Markov model for rotary catalysis of F1-ATPase
Source: Nat Commun. 2026 Jun 15;17:5310. doi: 10.1038/s41467-026-73844-0 (PMC13272679; doi:10.1038/s41467-026-73844-0)
Supplement: Supplementary file 4 — Source Data [file 41467_2026_73844_MOESM4_ESM.zip › SourceData/MainFigures/Fig2/Fig2ab/predictions_set-5391.csv]

log10([NUC])	k_cat	efficiency	occupancy (ATP titration)	occupancy (ADP titration)
-9.0000	-2.026333	0.061754	0.096822	0.023487
-8.5000	-1.565057	0.121627	0.253749	0.070749
-8.0000	-1.140831	0.254845	0.521489	0.194571
-7.5000	-0.732080	0.446173	0.789102	0.436502
-7.0000	-0.299835	0.603241	0.969510	0.725672
-6.5000	0.149849	0.695697	1.130811	0.947840
-6.0000	0.580000	0.771197	1.388635	1.144922
-5.5000	0.958455	0.867656	1.776259	1.436932
-5.0000	1.267617	0.964662	2.209804	1.850350
-4.5000	1.476745	1.027791	2.595209	2.293713
-4.0000	1.580450	1.059907	2.837419	2.660043
-3.5000	1.620362	1.073791	2.943632	2.869246
-3.0000	1.633900	1.078933	2.981609	2.955522
-2.5000	1.638281	1.080736	2.994125	2.985587
-2.0000	1.639677	1.081458	2.998136	2.995406
-1.5000	1.640119	1.081799	2.999410	2.998544
-1.0000	1.640260	1.081919	2.999813	2.999539
