# Supplementary material for: A minimal chemo-mechanical Markov model for rotary catalysis of F1-ATPase
Source: Nat Commun. 2026 Jun 15;17:5310. doi: 10.1038/s41467-026-73844-0 (PMC13272679; doi:10.1038/s41467-026-73844-0)
Supplement: Supplementary file 4 — Source Data [file 41467_2026_73844_MOESM4_ESM.zip › SourceData/MainFigures/Fig2/Fig2ab/predictions_set-2398.csv]

log10([NUC])	k_cat	efficiency	occupancy (ATP titration)	occupancy (ADP titration)
-9.0000	-1.095646	0.944887	0.100455	0.025628
-8.5000	-0.672464	0.945879	0.261621	0.076844
-8.0000	-0.343735	0.948810	0.532122	0.208846
-7.5000	-0.115319	0.956380	0.798036	0.457893
-7.0000	0.093393	0.970327	0.978758	0.740633
-6.5000	0.367277	0.982868	1.148723	0.946025
-6.0000	0.689470	0.983135	1.422384	1.121652
-5.5000	0.980994	0.978307	1.811647	1.398750
-5.0000	1.216297	0.979498	2.207101	1.845114
-4.5000	1.398583	0.983623	2.553875	2.346037
-4.0000	1.506781	0.986399	2.798171	2.714465
-3.5000	1.553472	0.987633	2.917671	2.896495
-3.0000	1.570468	0.988015	2.963564	2.965641
-2.5000	1.576978	0.987937	2.981070	2.988960
-2.0000	1.580493	0.987465	2.989974	2.996491
-1.5000	1.582720	0.986644	2.995357	2.998888
-1.0000	1.583816	0.985809	2.997966	2.999648
