# Supplementary material for: A minimal chemo-mechanical Markov model for rotary catalysis of F1-ATPase
Source: Nat Commun. 2026 Jun 15;17:5310. doi: 10.1038/s41467-026-73844-0 (PMC13272679; doi:10.1038/s41467-026-73844-0)
Supplement: Supplementary file 4 — Source Data [file 41467_2026_73844_MOESM4_ESM.zip › SourceData/MainFigures/Fig2/Fig2ab/predictions_set-4931.csv]

log10([NUC])	k_cat	efficiency	occupancy (ATP titration)	occupancy (ADP titration)
-9.0000	-2.219833	1.351258	0.079662	0.028949
-8.5000	-1.730053	1.322889	0.215627	0.086233
-8.0000	-1.250459	1.266158	0.469498	0.230314
-7.5000	-0.777355	1.197106	0.756246	0.489160
-7.0000	-0.307480	1.148334	0.973934	0.764550
-6.5000	0.141348	1.119932	1.180712	0.955514
-6.0000	0.535404	1.091795	1.478716	1.119659
-5.5000	0.862641	1.050403	1.847070	1.383723
-5.0000	1.142013	1.007017	2.215852	1.811785
-4.5000	1.351070	0.981210	2.564411	2.302427
-4.0000	1.464422	0.973128	2.808660	2.683538
-3.5000	1.511798	0.976635	2.926027	2.882676
-3.0000	1.530198	0.986714	2.972887	2.960697
-2.5000	1.537344	0.996021	2.990632	2.987331
-2.0000	1.539935	1.000889	2.996922	2.995969
-1.5000	1.540805	1.002760	2.999013	2.998723
-1.0000	1.541087	1.003389	2.999686	2.999596
