# Supplementary material for: A minimal chemo-mechanical Markov model for rotary catalysis of F1-ATPase
Source: Nat Commun. 2026 Jun 15;17:5310. doi: 10.1038/s41467-026-73844-0 (PMC13272679; doi:10.1038/s41467-026-73844-0)
Supplement: Supplementary file 4 — Source Data [file 41467_2026_73844_MOESM4_ESM.zip › SourceData/MainFigures/Fig2/Fig2ab/predictions_set-3086.csv]

log10([NUC])	k_cat	efficiency	occupancy (ATP titration)	occupancy (ADP titration)
-9.0000	-1.937192	0.558815	0.079692	0.027957
-8.5000	-1.475407	0.586392	0.215703	0.083438
-8.0000	-1.057613	0.654304	0.469674	0.224010
-7.5000	-0.672454	0.770524	0.756651	0.480197
-7.0000	-0.270983	0.884570	0.974882	0.757931
-6.5000	0.154059	0.949800	1.182094	0.953189
-6.0000	0.566479	0.977614	1.476257	1.121166
-5.5000	0.948971	0.989621	1.829220	1.390779
-5.0000	1.298550	0.995212	2.177929	1.828133
-4.5000	1.567328	0.997520	2.533476	2.325019
-4.0000	1.715666	0.998328	2.810804	2.700101
-3.5000	1.773073	0.998574	2.942866	2.890191
-3.0000	1.789595	0.998637	2.984714	2.963401
-2.5000	1.793710	0.998651	2.995734	2.988223
-2.0000	1.794787	0.998654	2.998724	2.996255
-1.5000	1.795098	0.998655	2.999604	2.998814
-1.0000	1.795194	0.998655	2.999875	2.999625
