# Supplementary material for: A minimal chemo-mechanical Markov model for rotary catalysis of F1-ATPase
Source: Nat Commun. 2026 Jun 15;17:5310. doi: 10.1038/s41467-026-73844-0 (PMC13272679; doi:10.1038/s41467-026-73844-0)
Supplement: Supplementary file 4 — Source Data [file 41467_2026_73844_MOESM4_ESM.zip › SourceData/MainFigures/Fig2/Fig2ab/predictions_set-1849.csv]

log10([NUC])	k_cat	efficiency	occupancy (ATP titration)	occupancy (ADP titration)
-9.0000	-1.062551	1.012968	0.099063	0.023953
-8.5000	-0.639696	1.013548	0.258614	0.072068
-8.0000	-0.313140	1.015272	0.528091	0.197606
-7.5000	-0.093155	1.019817	0.794789	0.440578
-7.0000	0.096532	1.028423	0.975930	0.726065
-6.5000	0.348242	1.035082	1.143906	0.937876
-6.0000	0.663586	1.028223	1.413121	1.115608
-5.5000	0.971181	1.011927	1.802831	1.390015
-5.0000	1.230485	1.000166	2.213451	1.832302
-4.5000	1.422384	0.995010	2.572401	2.333026
-4.0000	1.528130	0.993356	2.810788	2.706312
-3.5000	1.571559	0.992954	2.921223	2.893010
-3.0000	1.586717	0.992847	2.961797	2.964396
-2.5000	1.591683	0.992784	2.975305	2.988532
-2.0000	1.593285	0.992724	2.979651	2.996334
-1.5000	1.593802	0.992681	2.981034	2.998818
-1.0000	1.593972	0.992655	2.981474	2.999607
