# Supplementary material for: A minimal chemo-mechanical Markov model for rotary catalysis of F1-ATPase
Source: Nat Commun. 2026 Jun 15;17:5310. doi: 10.1038/s41467-026-73844-0 (PMC13272679; doi:10.1038/s41467-026-73844-0)
Supplement: Supplementary file 4 — Source Data [file 41467_2026_73844_MOESM4_ESM.zip › SourceData/MainFigures/Fig2/Fig2ab/predictions_set-1691.csv]

log10([NUC])	k_cat	efficiency	occupancy (ATP titration)	occupancy (ADP titration)
-9.0000	-2.123654	0.993650	0.098173	0.021914
-8.5000	-1.649371	1.000107	0.256729	0.066215
-8.0000	-1.197323	1.013048	0.525775	0.183638
-7.5000	-0.751733	1.028609	0.793572	0.418723
-7.0000	-0.293919	1.038461	0.976159	0.709160
-6.5000	0.162103	1.040504	1.144946	0.935866
-6.0000	0.582209	1.035201	1.411488	1.131493
-5.5000	0.942061	1.022620	1.790232	1.421092
-5.0000	1.240678	1.008178	2.197817	1.849544
-4.5000	1.453815	0.998567	2.571647	2.316783
-4.0000	1.565369	0.992746	2.821594	2.684374
-3.5000	1.610050	0.986354	2.936334	2.881688
-3.0000	1.625875	0.977448	2.978635	2.960187
-2.5000	1.631349	0.969386	2.993021	2.987147
-2.0000	1.633202	0.965051	2.997760	2.995908
-1.5000	1.633800	0.963394	2.999288	2.998703
-1.0000	1.633973	0.962897	2.999774	2.999590
