# Supplementary material for: A minimal chemo-mechanical Markov model for rotary catalysis of F1-ATPase
Source: Nat Commun. 2026 Jun 15;17:5310. doi: 10.1038/s41467-026-73844-0 (PMC13272679; doi:10.1038/s41467-026-73844-0)
Supplement: Supplementary file 4 — Source Data [file 41467_2026_73844_MOESM4_ESM.zip › SourceData/MainFigures/Fig2/Fig2ab/predictions_set-1685.csv]

log10([NUC])	k_cat	efficiency	occupancy (ATP titration)	occupancy (ADP titration)
-9.0000	-2.136676	0.807696	0.098386	0.022691
-8.5000	-1.666742	0.834652	0.257175	0.068459
-8.0000	-1.223506	0.890244	0.526267	0.189008
-7.5000	-0.788899	0.960802	0.793561	0.427283
-7.0000	-0.339039	1.010190	0.975019	0.716057
-6.5000	0.112161	1.030617	1.141765	0.937396
-6.0000	0.526514	1.032774	1.406630	1.127235
-5.5000	0.875021	1.023653	1.789125	1.413467
-5.0000	1.157504	1.010631	2.205210	1.850022
-4.5000	1.356613	1.001659	2.582242	2.330669
-4.0000	1.459943	0.997299	2.828543	2.698057
-3.5000	1.500877	0.994418	2.939577	2.888431
-3.0000	1.514989	0.989971	2.979855	2.962677
-2.5000	1.519662	0.981922	2.993328	2.987975
-2.0000	1.521242	0.972468	2.997796	2.996175
-1.5000	1.521784	0.966201	2.999284	2.998788
-1.0000	1.521964	0.963497	2.999771	2.999617
