# Supplementary material for: A minimal chemo-mechanical Markov model for rotary catalysis of F1-ATPase
Source: Nat Commun. 2026 Jun 15;17:5310. doi: 10.1038/s41467-026-73844-0 (PMC13272679; doi:10.1038/s41467-026-73844-0)
Supplement: Supplementary file 4 — Source Data [file 41467_2026_73844_MOESM4_ESM.zip › SourceData/MainFigures/Fig2/Fig2ab/predictions_set-4925.csv]

log10([NUC])	k_cat	efficiency	occupancy (ATP titration)	occupancy (ADP titration)
-9.0000	-2.078364	1.384316	0.081119	0.030660
-8.5000	-1.586342	1.347216	0.218988	0.090993
-8.0000	-1.102134	1.274500	0.474492	0.240953
-7.5000	-0.623568	1.189114	0.760391	0.504010
-7.0000	-0.150655	1.131312	0.976528	0.775640
-6.5000	0.297441	1.100257	1.182954	0.960746
-6.0000	0.686426	1.073341	1.480059	1.122068
-5.5000	1.004935	1.035130	1.843221	1.386127
-5.0000	1.277402	0.994091	2.203399	1.816436
-4.5000	1.485870	0.969852	2.547773	2.309065
-4.0000	1.601560	0.964679	2.795244	2.688546
-3.5000	1.650944	0.972213	2.917377	2.884979
-3.0000	1.670885	0.984510	2.968215	2.961529
-2.5000	1.679101	0.993923	2.988641	2.987606
-2.0000	1.682214	0.998513	2.996209	2.996057
-1.5000	1.683280	1.000240	2.998777	2.998751
-1.0000	1.683627	1.000820	2.999610	2.999605
