# Supplementary material for: A minimal chemo-mechanical Markov model for rotary catalysis of F1-ATPase
Source: Nat Commun. 2026 Jun 15;17:5310. doi: 10.1038/s41467-026-73844-0 (PMC13272679; doi:10.1038/s41467-026-73844-0)
Supplement: Supplementary file 4 — Source Data [file 41467_2026_73844_MOESM4_ESM.zip › SourceData/MainFigures/Fig2/Fig2ab/predictions_set-3092.csv]

log10([NUC])	k_cat	efficiency	occupancy (ATP titration)	occupancy (ADP titration)
-9.0000	-1.662698	0.338014	0.097124	0.024814
-8.5000	-1.213931	0.376805	0.254443	0.074528
-8.0000	-0.818917	0.471445	0.522621	0.203429
-7.5000	-0.456400	0.631188	0.790789	0.449676
-7.0000	-0.069045	0.785507	0.973122	0.734029
-6.5000	0.342030	0.873827	1.139373	0.943127
-6.0000	0.716362	0.915614	1.402905	1.121098
-5.5000	0.997072	0.946124	1.785067	1.397660
-5.0000	1.186667	0.981486	2.199946	1.837253
-4.5000	1.311081	1.012707	2.570854	2.331043
-4.0000	1.377201	1.029242	2.810099	2.702767
-3.5000	1.404679	1.034450	2.918578	2.891157
-3.0000	1.415551	1.033953	2.960785	2.963721
-2.5000	1.420608	1.031896	2.978403	2.988327
-2.0000	1.423435	1.031046	2.987468	2.996288
-1.5000	1.425142	1.031620	2.993391	2.998824
-1.0000	1.425889	1.032352	2.997098	2.999628
