# Supplementary material for: A minimal chemo-mechanical Markov model for rotary catalysis of F1-ATPase
Source: Nat Commun. 2026 Jun 15;17:5310. doi: 10.1038/s41467-026-73844-0 (PMC13272679; doi:10.1038/s41467-026-73844-0)
Supplement: Supplementary file 4 — Source Data [file 41467_2026_73844_MOESM4_ESM.zip › SourceData/MainFigures/Fig2/Fig2ab/predictions_set-5385.csv]

log10([NUC])	k_cat	efficiency	occupancy (ATP titration)	occupancy (ADP titration)
-9.0000	-1.858236	0.053224	0.100214	0.022829
-8.5000	-1.414101	0.094222	0.261053	0.068858
-8.0000	-1.028411	0.196207	0.531049	0.190061
-7.5000	-0.677782	0.375240	0.795715	0.429412
-7.0000	-0.296111	0.559168	0.972186	0.719936
-6.5000	0.126972	0.678698	1.131188	0.946125
-6.0000	0.546480	0.762229	1.388183	1.147401
-5.5000	0.920120	0.852749	1.777256	1.443982
-5.0000	1.225603	0.939161	2.213509	1.861370
-4.5000	1.431687	0.993353	2.599120	2.306505
-4.0000	1.533625	1.019991	2.839526	2.669628
-3.5000	1.572788	1.031586	2.944442	2.873796
-3.0000	1.586057	1.036028	2.981880	2.957196
-2.5000	1.590349	1.037728	2.994210	2.986143
-2.0000	1.591716	1.038543	2.998162	2.995585
-1.5000	1.592150	1.038980	2.999418	2.998600
-1.0000	1.592287	1.039157	2.999816	2.999557
