# Supplementary material for: A minimal chemo-mechanical Markov model for rotary catalysis of F1-ATPase
Source: Nat Commun. 2026 Jun 15;17:5310. doi: 10.1038/s41467-026-73844-0 (PMC13272679; doi:10.1038/s41467-026-73844-0)
Supplement: Supplementary file 4 — Source Data [file 41467_2026_73844_MOESM4_ESM.zip › SourceData/MainFigures/Fig2/Fig2ab/predictions_set-4104.csv]

log10([NUC])	k_cat	efficiency	occupancy (ATP titration)	occupancy (ADP titration)
-9.0000	-1.955022	1.133473	0.103027	0.023554
-8.5000	-1.490596	1.097948	0.267091	0.070932
-8.0000	-1.057506	1.023581	0.539079	0.194974
-7.5000	-0.634397	0.927425	0.802259	0.436893
-7.0000	-0.193326	0.859878	0.978319	0.724934
-6.5000	0.249219	0.835592	1.141588	0.943944
-6.0000	0.646932	0.845801	1.404202	1.134921
-5.5000	0.962029	0.890109	1.786195	1.422978
-5.0000	1.201220	0.956731	2.203266	1.850967
-4.5000	1.368944	1.010469	2.581004	2.317819
-4.0000	1.457780	1.039102	2.827548	2.684969
-3.5000	1.493408	1.054077	2.938983	2.881940
-3.0000	1.505702	1.063465	2.979756	2.960276
-2.5000	1.509696	1.068675	2.993464	2.987176
-2.0000	1.510969	1.070861	2.997913	2.995918
-1.5000	1.511372	1.071631	2.999334	2.998706
-1.0000	1.511500	1.071882	2.999785	2.999591
