# Supplementary material for: A minimal chemo-mechanical Markov model for rotary catalysis of F1-ATPase
Source: Nat Commun. 2026 Jun 15;17:5310. doi: 10.1038/s41467-026-73844-0 (PMC13272679; doi:10.1038/s41467-026-73844-0)
Supplement: Supplementary file 4 — Source Data [file 41467_2026_73844_MOESM4_ESM.zip › SourceData/MainFigures/Fig2/Fig2ab/predictions_set-2575.csv]

log10([NUC])	k_cat	efficiency	occupancy (ATP titration)	occupancy (ADP titration)
-9.0000	-2.290718	0.764226	0.094267	0.023664
-8.5000	-1.802324	0.796407	0.248506	0.071080
-8.0000	-1.324262	0.856151	0.514887	0.194853
-7.5000	-0.850226	0.921603	0.786814	0.436290
-7.0000	-0.377142	0.962212	0.976173	0.722051
-6.5000	0.076815	0.979374	1.152341	0.934820
-6.0000	0.475150	0.985733	1.424367	1.112184
-5.5000	0.792766	0.988540	1.795947	1.388909
-5.0000	1.047132	0.990311	2.186223	1.847659
-4.5000	1.236782	0.991366	2.552100	2.365969
-4.0000	1.341540	0.991853	2.806870	2.731903
-3.5000	1.384539	0.992108	2.926911	2.904561
-3.0000	1.399527	0.992429	2.971361	2.968545
-2.5000	1.404401	0.993148	2.986487	2.989917
-2.0000	1.405912	0.994526	2.991924	2.996798
-1.5000	1.406343	0.996135	2.994247	2.998986
-1.0000	1.406457	0.997189	2.995308	2.999679
