# Supplementary material for: A minimal chemo-mechanical Markov model for rotary catalysis of F1-ATPase
Source: Nat Commun. 2026 Jun 15;17:5310. doi: 10.1038/s41467-026-73844-0 (PMC13272679; doi:10.1038/s41467-026-73844-0)
Supplement: Supplementary file 4 — Source Data [file 41467_2026_73844_MOESM4_ESM.zip › SourceData/MainFigures/Fig2/Fig2ab/predictions_set-2213.csv]

log10([NUC])	k_cat	efficiency	occupancy (ATP titration)	occupancy (ADP titration)
-9.0000	-1.131248	0.976048	0.093551	0.025006
-8.5000	-0.704652	0.976844	0.246665	0.075074
-8.0000	-0.372409	0.979236	0.512307	0.204686
-7.5000	-0.149835	0.985705	0.784041	0.451454
-7.0000	0.033824	0.998899	0.972598	0.734838
-6.5000	0.273084	1.012714	1.146262	0.941331
-6.0000	0.577674	1.012065	1.418783	1.114638
-5.5000	0.880329	0.999546	1.805733	1.385608
-5.0000	1.140029	0.989868	2.211211	1.827685
-4.5000	1.333824	0.985686	2.569317	2.331483
-4.0000	1.440607	0.984442	2.809035	2.706419
-3.5000	1.484411	0.984189	2.920390	2.893221
-3.0000	1.499691	0.984129	2.961335	2.964489
-2.5000	1.504698	0.984077	2.974970	2.988563
-2.0000	1.506313	0.984016	2.979357	2.996343
-1.5000	1.506836	0.983969	2.980753	2.998821
-1.0000	1.507009	0.983939	2.981200	2.999607
