# Supplementary material for: A minimal chemo-mechanical Markov model for rotary catalysis of F1-ATPase
Source: Nat Commun. 2026 Jun 15;17:5310. doi: 10.1038/s41467-026-73844-0 (PMC13272679; doi:10.1038/s41467-026-73844-0)
Supplement: Supplementary file 4 — Source Data [file 41467_2026_73844_MOESM4_ESM.zip › SourceData/MainFigures/Fig2/Fig2ab/predictions_set-4662.csv]

log10([NUC])	k_cat	efficiency	occupancy (ATP titration)	occupancy (ADP titration)
-9.0000	-2.130435	1.316300	0.081431	0.030123
-8.5000	-1.641308	1.291994	0.219671	0.089483
-8.0000	-1.162828	1.243633	0.475357	0.237598
-7.5000	-0.690685	1.185036	0.760448	0.499428
-7.0000	-0.220955	1.143506	0.974592	0.772511
-6.5000	0.228849	1.118180	1.177698	0.960108
-6.0000	0.625197	1.090689	1.472666	1.123828
-5.5000	0.955422	1.048633	1.840708	1.389637
-5.0000	1.237734	1.004069	2.210953	1.817350
-4.5000	1.449516	0.977153	2.562413	2.304532
-4.0000	1.564449	0.967765	2.809984	2.683640
-3.5000	1.611820	0.969580	2.928179	2.882519
-3.0000	1.629479	0.979461	2.974031	2.960617
-2.5000	1.636145	0.991261	2.990988	2.987302
-2.0000	1.638580	0.998595	2.997018	2.995960
-1.5000	1.639408	1.001664	2.999041	2.998720
-1.0000	1.639677	1.002736	2.999695	2.999595
