# Supplementary material for: A minimal chemo-mechanical Markov model for rotary catalysis of F1-ATPase
Source: Nat Commun. 2026 Jun 15;17:5310. doi: 10.1038/s41467-026-73844-0 (PMC13272679; doi:10.1038/s41467-026-73844-0)
Supplement: Supplementary file 4 — Source Data [file 41467_2026_73844_MOESM4_ESM.zip › SourceData/MainFigures/Fig2/Fig2ab/predictions_set-2207.csv]

log10([NUC])	k_cat	efficiency	occupancy (ATP titration)	occupancy (ADP titration)
-9.0000	-1.956890	0.984099	0.095757	0.026080
-8.5000	-1.477797	0.992975	0.251528	0.078125
-8.0000	-1.016936	1.010409	0.519062	0.211794
-7.5000	-0.562403	1.030825	0.789598	0.462140
-7.0000	-0.102150	1.043526	0.976904	0.743251
-6.5000	0.344883	1.046351	1.151204	0.944597
-6.0000	0.736755	1.039706	1.420565	1.113903
-5.5000	1.044153	1.020978	1.787881	1.383048
-5.0000	1.286804	0.993580	2.173869	1.829732
-4.5000	1.470597	0.971538	2.541456	2.340768
-4.0000	1.574699	0.959831	2.803879	2.714561
-3.5000	1.617949	0.952271	2.929730	2.897046
-3.0000	1.632638	0.940223	2.976625	2.965892
-2.5000	1.636260	0.912157	2.992381	2.989048
-2.0000	1.635636	0.860738	2.997558	2.996520
-1.5000	1.634320	0.806554	2.999259	2.998898
-1.0000	1.633790	0.777117	2.999794	2.999651
