# Supplementary material for: A minimal chemo-mechanical Markov model for rotary catalysis of F1-ATPase
Source: Nat Commun. 2026 Jun 15;17:5310. doi: 10.1038/s41467-026-73844-0 (PMC13272679; doi:10.1038/s41467-026-73844-0)
Supplement: Supplementary file 4 — Source Data [file 41467_2026_73844_MOESM4_ESM.zip › SourceData/MainFigures/Fig2/Fig2ab/predictions_set-5568.csv]

log10([NUC])	k_cat	efficiency	occupancy (ATP titration)	occupancy (ADP titration)
-9.0000	-2.033021	0.945830	0.110393	0.031362
-8.5000	-1.549575	0.932755	0.282544	0.092935
-8.0000	-1.078187	0.909799	0.558880	0.245459
-7.5000	-0.607807	0.886850	0.817339	0.511105
-7.0000	-0.131107	0.876353	0.990663	0.784754
-6.5000	0.339700	0.881286	1.161199	0.977640
-6.0000	0.781654	0.904482	1.438915	1.160421
-5.5000	1.174993	0.943188	1.831356	1.448924
-5.0000	1.498708	0.977527	2.251396	1.857259
-4.5000	1.713315	0.995468	2.620093	2.293170
-4.0000	1.817555	1.002345	2.848533	2.657034
-3.5000	1.857349	1.004601	2.947660	2.867428
-3.0000	1.870826	1.005179	2.982950	2.954808
-2.5000	1.875186	1.005077	2.994562	2.985344
-2.0000	1.876576	1.004527	2.998280	2.995328
-1.5000	1.877018	1.003683	2.999458	2.998519
-1.0000	1.877159	1.002991	2.999829	2.999531
