# Supplementary material for: A minimal chemo-mechanical Markov model for rotary catalysis of F1-ATPase
Source: Nat Commun. 2026 Jun 15;17:5310. doi: 10.1038/s41467-026-73844-0 (PMC13272679; doi:10.1038/s41467-026-73844-0)
Supplement: Supplementary file 4 — Source Data [file 41467_2026_73844_MOESM4_ESM.zip › SourceData/MainFigures/Fig2/Fig2ab/predictions_set-4676.csv]

log10([NUC])	k_cat	efficiency	occupancy (ATP titration)	occupancy (ADP titration)
-9.0000	-0.791220	0.991410	0.096281	0.025331
-8.5000	-0.363576	0.990250	0.252731	0.075997
-8.0000	-0.025139	0.986856	0.521048	0.206840
-7.5000	0.220328	0.978265	0.792709	0.454689
-7.0000	0.451119	0.962493	0.983958	0.737286
-6.5000	0.728594	0.944168	1.166987	0.941844
-6.0000	0.999981	0.926618	1.439402	1.112795
-5.5000	1.183190	0.903898	1.791949	1.379797
-5.0000	1.276454	0.878108	2.174524	1.815984
-4.5000	1.320593	0.875744	2.554234	2.316891
-4.0000	1.338425	0.908241	2.819378	2.696362
-3.5000	1.343127	0.941665	2.937562	2.888804
-3.0000	1.344038	0.954155	2.978992	2.962936
-2.5000	1.344222	0.944060	2.992934	2.988074
-2.0000	1.344272	0.897682	2.997674	2.996207
-1.5000	1.344295	0.774314	2.999252	2.998799
-1.0000	1.344318	0.541302	2.999762	2.999620
