# Supplementary material for: A minimal chemo-mechanical Markov model for rotary catalysis of F1-ATPase
Source: Nat Commun. 2026 Jun 15;17:5310. doi: 10.1038/s41467-026-73844-0 (PMC13272679; doi:10.1038/s41467-026-73844-0)
Supplement: Supplementary file 4 — Source Data [file 41467_2026_73844_MOESM4_ESM.zip › SourceData/MainFigures/Fig2/Fig2ab/predictions_set-3119.csv]

log10([NUC])	k_cat	efficiency	occupancy (ATP titration)	occupancy (ADP titration)
-9.0000	-2.331191	0.557975	0.100409	0.022883
-8.5000	-1.852794	0.615384	0.261628	0.068879
-8.0000	-1.392375	0.725988	0.532664	0.189917
-7.5000	-0.937242	0.853050	0.800311	0.428264
-7.0000	-0.476473	0.935028	0.985255	0.714851
-6.5000	-0.030137	0.970341	1.163105	0.929792
-6.0000	0.360755	0.983174	1.438816	1.106025
-5.5000	0.671739	0.988146	1.804745	1.376407
-5.0000	0.924837	0.990650	2.181792	1.825878
-4.5000	1.118473	0.991949	2.540938	2.342228
-4.0000	1.227634	0.992482	2.798270	2.717124
-3.5000	1.272964	0.992633	2.921928	2.898372
-3.0000	1.288842	0.992572	2.968175	2.966384
-2.5000	1.294011	0.992273	2.984088	2.989212
-2.0000	1.295611	0.991669	2.990016	2.996572
-1.5000	1.296066	0.990980	2.992701	2.998914
-1.0000	1.296187	0.990529	2.993978	2.999657
