# Supplementary material for: A minimal chemo-mechanical Markov model for rotary catalysis of F1-ATPase
Source: Nat Commun. 2026 Jun 15;17:5310. doi: 10.1038/s41467-026-73844-0 (PMC13272679; doi:10.1038/s41467-026-73844-0)
Supplement: Supplementary file 4 — Source Data [file 41467_2026_73844_MOESM4_ESM.zip › SourceData/MainFigures/Fig2/Fig2ab/predictions_set-4110.csv]

log10([NUC])	k_cat	efficiency	occupancy (ATP titration)	occupancy (ADP titration)
-9.0000	-1.933037	-0.208143	0.094988	0.024186
-8.5000	-1.465102	-0.091517	0.250949	0.072744
-8.0000	-1.027770	0.162646	0.522434	0.199283
-7.5000	-0.602196	0.514474	0.797775	0.443678
-7.0000	-0.154611	0.787666	0.975768	0.730833
-6.5000	0.308899	0.926121	1.120017	0.947462
-6.0000	0.745853	0.994141	1.367143	1.137559
-5.5000	1.090044	1.030664	1.784985	1.424533
-5.0000	1.302758	1.029093	2.237064	1.846260
-4.5000	1.420270	0.995984	2.595902	2.305377
-4.0000	1.481228	0.963506	2.827611	2.673887
-3.5000	1.507230	0.944614	2.937892	2.876529
-3.0000	1.516586	0.933741	2.979366	2.958277
-2.5000	1.519693	0.927202	2.993356	2.986511
-2.0000	1.520695	0.924145	2.997886	2.995704
-1.5000	1.521014	0.923085	2.999330	2.998638
-1.0000	1.521115	0.922772	2.999788	2.999569
