# Supplementary material for: A minimal chemo-mechanical Markov model for rotary catalysis of F1-ATPase
Source: Nat Commun. 2026 Jun 15;17:5310. doi: 10.1038/s41467-026-73844-0 (PMC13272679; doi:10.1038/s41467-026-73844-0)
Supplement: Supplementary file 4 — Source Data [file 41467_2026_73844_MOESM4_ESM.zip › SourceData/MainFigures/Fig2/Fig2ab/predictions_set-2561.csv]

log10([NUC])	k_cat	efficiency	occupancy (ATP titration)	occupancy (ADP titration)
-9.0000	-1.195580	1.162941	0.102977	0.026100
-8.5000	-0.773941	1.161144	0.266942	0.078185
-8.0000	-0.447303	1.155807	0.538698	0.211968
-7.5000	-0.218934	1.141728	0.801454	0.462619
-7.0000	-0.005441	1.113579	0.976783	0.744592
-6.5000	0.278248	1.077249	1.139596	0.948417
-6.0000	0.616372	1.044306	1.407503	1.123515
-5.5000	0.931712	1.019449	1.805098	1.398949
-5.0000	1.188444	1.007058	2.220872	1.836757
-4.5000	1.377106	1.003915	2.576669	2.328510
-4.0000	1.482178	1.003837	2.812791	2.700506
-3.5000	1.525781	1.004127	2.923315	2.890084
-3.0000	1.541498	1.004217	2.965305	2.963331
-2.5000	1.547774	1.004074	2.981943	2.988197
-2.0000	1.551250	1.003705	2.990675	2.996246
-1.5000	1.553232	1.003187	2.995497	2.998811
-1.0000	1.554103	1.002727	2.997597	2.999624
