# Supplementary material for: A minimal chemo-mechanical Markov model for rotary catalysis of F1-ATPase
Source: Nat Commun. 2026 Jun 15;17:5310. doi: 10.1038/s41467-026-73844-0 (PMC13272679; doi:10.1038/s41467-026-73844-0)
Supplement: Supplementary file 4 — Source Data [file 41467_2026_73844_MOESM4_ESM.zip › SourceData/MainFigures/Fig2/Fig2ab/predictions_set-1068.csv]

log10([NUC])	k_cat	efficiency	occupancy (ATP titration)	occupancy (ADP titration)
-9.0000	-2.005086	0.903853	0.099382	0.023078
-8.5000	-1.534012	0.918246	0.259351	0.069585
-8.0000	-1.088184	0.947574	0.529164	0.191739
-7.5000	-0.649930	0.984012	0.795786	0.431717
-7.0000	-0.197152	1.008865	0.976617	0.720290
-6.5000	0.256094	1.018466	1.143657	0.940861
-6.0000	0.673661	1.017863	1.407845	1.131869
-5.5000	1.030034	1.010221	1.783412	1.419458
-5.0000	1.326384	1.000398	2.187587	1.850601
-4.5000	1.540725	0.993720	2.561858	2.322451
-4.0000	1.654455	0.989944	2.816364	2.689742
-3.5000	1.700188	0.986028	2.934463	2.884325
-3.0000	1.716160	0.979150	2.977987	2.961161
-2.5000	1.721571	0.969726	2.992734	2.987471
-2.0000	1.723422	0.962332	2.997639	2.996013
-1.5000	1.724042	0.958771	2.999244	2.998736
-1.0000	1.724238	0.957494	2.999760	2.999600
