# Supplementary material for: A minimal chemo-mechanical Markov model for rotary catalysis of F1-ATPase
Source: Nat Commun. 2026 Jun 15;17:5310. doi: 10.1038/s41467-026-73844-0 (PMC13272679; doi:10.1038/s41467-026-73844-0)
Supplement: Supplementary file 4 — Source Data [file 41467_2026_73844_MOESM4_ESM.zip › SourceData/MainFigures/Fig2/Fig2ab/predictions_set-3657.csv]

log10([NUC])	k_cat	efficiency	occupancy (ATP titration)	occupancy (ADP titration)
-9.0000	-2.168218	0.564766	0.079138	0.028505
-8.5000	-1.698964	0.601416	0.214364	0.084995
-8.0000	-1.263741	0.686280	0.467218	0.227389
-7.5000	-0.850215	0.817696	0.752738	0.485010
-7.0000	-0.421623	0.931423	0.966755	0.761227
-6.5000	0.021389	0.988689	1.164659	0.953382
-6.0000	0.445727	1.006707	1.453197	1.117275
-5.5000	0.831253	1.007022	1.824479	1.379869
-5.0000	1.167552	1.003020	2.205583	1.807537
-4.5000	1.410427	1.000422	2.568483	2.299855
-4.0000	1.537729	0.999377	2.823701	2.682502
-3.5000	1.587740	0.999036	2.942342	2.882323
-3.0000	1.603781	0.998949	2.983324	2.960583
-2.5000	1.608257	0.998936	2.995233	2.987295
-2.0000	1.609476	0.998936	2.998574	2.995958
-1.5000	1.609830	0.998936	2.999558	2.998719
-1.0000	1.609938	0.998937	2.999861	2.999595
