# Supplementary material for: A minimal chemo-mechanical Markov model for rotary catalysis of F1-ATPase
Source: Nat Commun. 2026 Jun 15;17:5310. doi: 10.1038/s41467-026-73844-0 (PMC13272679; doi:10.1038/s41467-026-73844-0)
Supplement: Supplementary file 4 — Source Data [file 41467_2026_73844_MOESM4_ESM.zip › SourceData/MainFigures/Fig2/Fig2ab/predictions_set-4138.csv]

log10([NUC])	k_cat	efficiency	occupancy (ATP titration)	occupancy (ADP titration)
-9.0000	-2.049054	1.287805	0.094815	0.023243
-8.5000	-1.579866	1.238536	0.249395	0.070045
-8.0000	-1.139297	1.134358	0.515724	0.192836
-7.5000	-0.709781	0.997160	0.785187	0.433457
-7.0000	-0.264909	0.898311	0.968361	0.721734
-6.5000	0.181616	0.859360	1.131906	0.941434
-6.0000	0.586530	0.864550	1.391194	1.131674
-5.5000	0.911839	0.907339	1.776844	1.418552
-5.0000	1.158918	0.972236	2.204784	1.849161
-4.5000	1.328775	1.023716	2.587473	2.320933
-4.0000	1.416932	1.050958	2.831795	2.688721
-3.5000	1.451884	1.065213	2.940707	2.883870
-3.0000	1.463879	1.073979	2.980351	2.960998
-2.5000	1.467765	1.078689	2.993660	2.987417
-2.0000	1.469002	1.080624	2.997976	2.995995
-1.5000	1.469394	1.081298	2.999354	2.998731
-1.0000	1.469519	1.081517	2.999791	2.999598
