# Supplementary material for: A minimal chemo-mechanical Markov model for rotary catalysis of F1-ATPase
Source: Nat Commun. 2026 Jun 15;17:5310. doi: 10.1038/s41467-026-73844-0 (PMC13272679; doi:10.1038/s41467-026-73844-0)
Supplement: Supplementary file 4 — Source Data [file 41467_2026_73844_MOESM4_ESM.zip › SourceData/MainFigures/Fig2/Fig2ab/predictions_set-5226.csv]

log10([NUC])	k_cat	efficiency	occupancy (ATP titration)	occupancy (ADP titration)
-9.0000	-1.852085	0.866100	0.082427	0.031585
-8.5000	-1.362564	0.880422	0.221875	0.093587
-8.0000	-0.883352	0.908570	0.477988	0.246672
-7.5000	-0.410577	0.941952	0.760029	0.511946
-7.0000	0.057997	0.964203	0.966470	0.782019
-6.5000	0.500781	0.974237	1.155781	0.965615
-6.0000	0.870365	0.978788	1.439584	1.128851
-5.5000	1.124995	0.982755	1.823202	1.395796
-5.0000	1.282151	0.988249	2.226801	1.819340
-4.5000	1.380781	0.993759	2.593849	2.298454
-4.0000	1.433180	0.997023	2.834386	2.676715
-3.5000	1.454580	0.998363	2.942673	2.878987
-3.0000	1.461994	0.998824	2.981750	2.959299
-2.5000	1.464325	0.998966	2.994482	2.986863
-2.0000	1.464966	0.999003	2.998340	2.995818
-1.5000	1.465116	0.999010	2.999450	2.998675
-1.0000	1.465150	0.999011	2.999779	2.999581
