# Supplementary material for: A minimal chemo-mechanical Markov model for rotary catalysis of F1-ATPase
Source: Nat Commun. 2026 Jun 15;17:5310. doi: 10.1038/s41467-026-73844-0 (PMC13272679; doi:10.1038/s41467-026-73844-0)
Supplement: Supplementary file 4 — Source Data [file 41467_2026_73844_MOESM4_ESM.zip › SourceData/MainFigures/Fig2/Fig2ab/predictions_set-2549.csv]

log10([NUC])	k_cat	efficiency	occupancy (ATP titration)	occupancy (ADP titration)
-9.0000	-1.537655	0.273332	0.103297	0.022969
-8.5000	-1.095119	0.319133	0.267655	0.069250
-8.0000	-0.711626	0.432155	0.539762	0.190938
-7.5000	-0.362530	0.626991	0.802581	0.430338
-7.0000	0.015827	0.819738	0.977998	0.718594
-6.5000	0.425515	0.929922	1.140310	0.938284
-6.0000	0.808099	0.975174	1.401933	1.126209
-5.5000	1.111533	0.992973	1.784409	1.408564
-5.0000	1.337538	1.001828	2.203346	1.836802
-4.5000	1.494997	1.006771	2.582677	2.310573
-4.0000	1.578767	1.009303	2.829750	2.682588
-3.5000	1.612383	1.010745	2.940624	2.881256
-3.0000	1.623922	1.011399	2.980484	2.960074
-2.5000	1.627660	1.010857	2.993602	2.987114
-2.0000	1.628874	1.008476	2.997834	2.995898
-1.5000	1.629297	1.004133	2.999239	2.998700
-1.0000	1.629450	0.999843	2.999736	2.999589
