# Supplementary material for: A minimal chemo-mechanical Markov model for rotary catalysis of F1-ATPase
Source: Nat Commun. 2026 Jun 15;17:5310. doi: 10.1038/s41467-026-73844-0 (PMC13272679; doi:10.1038/s41467-026-73844-0)
Supplement: Supplementary file 4 — Source Data [file 41467_2026_73844_MOESM4_ESM.zip › SourceData/MainFigures/Fig2/Fig2ab/predictions_set-1040.csv]

log10([NUC])	k_cat	efficiency	occupancy (ATP titration)	occupancy (ADP titration)
-9.0000	-2.593191	2.011074	0.091134	0.024342
-8.5000	-2.093449	1.849973	0.241457	0.073178
-8.0000	-1.594177	1.566055	0.505872	0.200236
-7.5000	-1.096119	1.276951	0.781986	0.444676
-7.0000	-0.601619	1.107003	0.979687	0.729534
-6.5000	-0.116748	1.033605	1.167414	0.939745
-6.0000	0.348040	0.999150	1.448201	1.116854
-5.5000	0.781730	0.977005	1.808669	1.392139
-5.0000	1.159077	0.963541	2.177168	1.837000
-4.5000	1.427643	0.956503	2.535569	2.339504
-4.0000	1.568138	0.951299	2.798038	2.710933
-3.5000	1.623656	0.945814	2.926561	2.895079
-3.0000	1.642212	0.941509	2.975449	2.965153
-2.5000	1.648054	0.939346	2.992074	2.988801
-2.0000	1.649884	0.938491	2.997472	2.996440
-1.5000	1.650460	0.938120	2.999195	2.998872
-1.0000	1.650642	0.937885	2.999741	2.999643
