# Supplementary material for: A minimal chemo-mechanical Markov model for rotary catalysis of F1-ATPase
Source: Nat Commun. 2026 Jun 15;17:5310. doi: 10.1038/s41467-026-73844-0 (PMC13272679; doi:10.1038/s41467-026-73844-0)
Supplement: Supplementary file 4 — Source Data [file 41467_2026_73844_MOESM4_ESM.zip › SourceData/MainFigures/Fig2/Fig2ab/predictions_set-599.csv]

log10([NUC])	k_cat	efficiency	occupancy (ATP titration)	occupancy (ADP titration)
-9.0000	-2.045315	0.208250	0.087238	0.025271
-8.5000	-1.586019	0.265788	0.234559	0.075806
-8.0000	-1.171807	0.405096	0.504066	0.206362
-7.5000	-0.785930	0.637179	0.796666	0.454010
-7.0000	-0.368084	0.840222	1.001782	0.736931
-6.5000	0.097473	0.917613	1.181896	0.942359
-6.0000	0.576212	0.924404	1.445784	1.114985
-5.5000	1.030318	0.929544	1.790750	1.385132
-5.0000	1.412131	0.960455	2.175520	1.825056
-4.5000	1.668068	0.998286	2.553071	2.326886
-4.0000	1.795072	1.019048	2.807543	2.702918
-3.5000	1.844266	1.021737	2.924450	2.891651
-3.0000	1.860818	1.010985	2.969740	2.963945
-2.5000	1.865987	0.993786	2.987984	2.988405
-2.0000	1.867610	0.980081	2.995602	2.996313
-1.5000	1.868161	0.972954	2.998511	2.998832
-1.0000	1.868374	0.969578	2.999515	2.999631
