# Supplementary material for: A minimal chemo-mechanical Markov model for rotary catalysis of F1-ATPase
Source: Nat Commun. 2026 Jun 15;17:5310. doi: 10.1038/s41467-026-73844-0 (PMC13272679; doi:10.1038/s41467-026-73844-0)
Supplement: Supplementary file 4 — Source Data [file 41467_2026_73844_MOESM4_ESM.zip › SourceData/MainFigures/Fig2/Fig2ab/predictions_set-1726.csv]

log10([NUC])	k_cat	efficiency	occupancy (ATP titration)	occupancy (ADP titration)
-9.0000	-0.881553	1.103608	0.098727	0.024078
-8.5000	-0.460065	1.103418	0.257926	0.072426
-8.0000	-0.138024	1.102823	0.527406	0.198442
-7.5000	0.068547	1.101012	0.795277	0.441809
-7.0000	0.227627	1.095825	0.979350	0.726771
-6.5000	0.435696	1.082840	1.152789	0.937134
-6.0000	0.720414	1.057612	1.425371	1.112537
-5.5000	1.028483	1.025738	1.805644	1.384883
-5.0000	1.309598	1.001169	2.206350	1.831114
-4.5000	1.519066	0.988683	2.567362	2.339359
-4.0000	1.631602	0.984199	2.809333	2.712724
-3.5000	1.677019	0.982852	2.921069	2.896107
-3.0000	1.692755	0.982426	2.962005	2.965526
-2.5000	1.697896	0.982251	2.975618	2.988905
-2.0000	1.699549	0.982151	2.979995	2.996453
-1.5000	1.700082	0.982093	2.981389	2.998856
-1.0000	1.700262	0.982049	2.981834	2.999618
