# Supplementary material for: A minimal chemo-mechanical Markov model for rotary catalysis of F1-ATPase
Source: Nat Commun. 2026 Jun 15;17:5310. doi: 10.1038/s41467-026-73844-0 (PMC13272679; doi:10.1038/s41467-026-73844-0)
Supplement: Supplementary file 4 — Source Data [file 41467_2026_73844_MOESM4_ESM.zip › SourceData/MainFigures/Fig2/Fig2ab/predictions_set-4886.csv]

log10([NUC])	k_cat	efficiency	occupancy (ATP titration)	occupancy (ADP titration)
-9.0000	-0.864411	0.984846	0.092479	0.026016
-8.5000	-0.433807	0.983977	0.244429	0.077948
-8.0000	-0.090358	0.981430	0.509976	0.211429
-7.5000	0.159709	0.974943	0.785333	0.461877
-7.0000	0.392426	0.962817	0.982936	0.744284
-6.5000	0.668998	0.947930	1.173054	0.949233
-6.0000	0.934560	0.931551	1.449396	1.126377
-5.5000	1.109509	0.907780	1.791705	1.404426
-5.0000	1.198743	0.879811	2.158944	1.841989
-4.5000	1.242622	0.873909	2.536754	2.330383
-4.0000	1.260779	0.902351	2.809633	2.700553
-3.5000	1.265655	0.934343	2.933892	2.889927
-3.0000	1.266605	0.947152	2.977775	2.963255
-2.5000	1.266795	0.938598	2.992502	2.988170
-2.0000	1.266848	0.900050	2.997517	2.996238
-1.5000	1.266873	0.800000	2.999198	2.998808
-1.0000	1.266893	0.595685	2.999744	2.999623
