# Supplementary material for: A minimal chemo-mechanical Markov model for rotary catalysis of F1-ATPase
Source: Nat Commun. 2026 Jun 15;17:5310. doi: 10.1038/s41467-026-73844-0 (PMC13272679; doi:10.1038/s41467-026-73844-0)
Supplement: Supplementary file 4 — Source Data [file 41467_2026_73844_MOESM4_ESM.zip › SourceData/MainFigures/Fig2/Fig2ab/predictions_set-5540.csv]

log10([NUC])	k_cat	efficiency	occupancy (ATP titration)	occupancy (ADP titration)
-9.0000	-2.208770	1.355336	0.079243	0.032363
-8.5000	-1.709742	1.311566	0.214651	0.095711
-8.0000	-1.212313	1.229101	0.468055	0.251248
-7.5000	-0.718874	1.136983	0.755154	0.517662
-7.0000	-0.236846	1.077096	0.973616	0.784326
-6.5000	0.213846	1.044818	1.181337	0.960840
-6.0000	0.599327	1.014914	1.481449	1.112088
-5.5000	0.904957	0.970278	1.854116	1.365974
-5.0000	1.153500	0.922663	2.224454	1.802617
-4.5000	1.334728	0.901770	2.559569	2.316571
-4.0000	1.432420	0.913252	2.785127	2.700945
-3.5000	1.475774	0.940506	2.897996	2.891520
-3.0000	1.496653	0.967357	2.953044	2.963981
-2.5000	1.507574	0.985687	2.981098	2.988425
-2.0000	1.512388	0.994449	2.993313	2.996321
-1.5000	1.514147	0.997732	2.997760	2.998834
-1.0000	1.514732	0.998834	2.999240	2.999631
