# Supplementary material for: A minimal chemo-mechanical Markov model for rotary catalysis of F1-ATPase
Source: Nat Commun. 2026 Jun 15;17:5310. doi: 10.1038/s41467-026-73844-0 (PMC13272679; doi:10.1038/s41467-026-73844-0)
Supplement: Supplementary file 4 — Source Data [file 41467_2026_73844_MOESM4_ESM.zip › SourceData/MainFigures/Fig2/Fig2ab/predictions_set-3131.csv]

log10([NUC])	k_cat	efficiency	occupancy (ATP titration)	occupancy (ADP titration)
-9.0000	-2.299828	0.454780	0.099451	0.022589
-8.5000	-1.817208	0.529429	0.259552	0.068228
-8.0000	-1.348845	0.669983	0.529752	0.188427
-7.5000	-0.884785	0.826157	0.797524	0.425834
-7.0000	-0.417847	0.924095	0.981609	0.712511
-6.5000	0.032662	0.965579	1.155925	0.927870
-6.0000	0.427649	0.980446	1.427904	1.103359
-5.5000	0.740899	0.985977	1.797596	1.372571
-5.0000	0.991079	0.988550	2.183425	1.824916
-4.5000	1.178443	0.989809	2.544988	2.346719
-4.0000	1.282499	0.990269	2.797516	2.721589
-3.5000	1.325341	0.990243	2.916816	2.900494
-3.0000	1.340301	0.989660	2.961144	2.967154
-2.5000	1.345187	0.987867	2.976552	2.989466
-2.0000	1.346737	0.983714	2.982926	2.996654
-1.5000	1.347212	0.977442	2.987064	2.998940
-1.0000	1.347350	0.972135	2.990368	2.999665
