# Supplementary material for: A minimal chemo-mechanical Markov model for rotary catalysis of F1-ATPase
Source: Nat Commun. 2026 Jun 15;17:5310. doi: 10.1038/s41467-026-73844-0 (PMC13272679; doi:10.1038/s41467-026-73844-0)
Supplement: Supplementary file 4 — Source Data [file 41467_2026_73844_MOESM4_ESM.zip › SourceData/MainFigures/Fig2/Fig2ab/predictions_set-4892.csv]

log10([NUC])	k_cat	efficiency	occupancy (ATP titration)	occupancy (ADP titration)
-9.0000	-2.178782	1.339619	0.082207	0.030997
-8.5000	-1.688210	1.310876	0.221452	0.091917
-8.0000	-1.206722	1.254201	0.477912	0.242989
-7.5000	-0.730988	1.187118	0.762268	0.506772
-7.0000	-0.259028	1.140878	0.974883	0.777563
-6.5000	0.191013	1.114213	1.176414	0.961309
-6.0000	0.585171	1.087420	1.469984	1.121393
-5.5000	0.909950	1.046790	1.837234	1.383935
-5.0000	1.185843	1.002633	2.205995	1.812679
-4.5000	1.394055	0.975728	2.555447	2.304890
-4.0000	1.508218	0.967661	2.802669	2.685731
-3.5000	1.556301	0.972432	2.922604	2.883732
-3.0000	1.575180	0.984610	2.971103	2.961084
-2.5000	1.582666	0.996080	2.989868	2.987460
-2.0000	1.585431	1.002302	2.996646	2.996010
-1.5000	1.586368	1.004747	2.998921	2.998736
-1.0000	1.586672	1.005576	2.999657	2.999600
