# Supplementary material for: A minimal chemo-mechanical Markov model for rotary catalysis of F1-ATPase
Source: Nat Commun. 2026 Jun 15;17:5310. doi: 10.1038/s41467-026-73844-0 (PMC13272679; doi:10.1038/s41467-026-73844-0)
Supplement: Supplementary file 4 — Source Data [file 41467_2026_73844_MOESM4_ESM.zip › SourceData/MainFigures/Fig2/Fig2ab/predictions_set-5554.csv]

log10([NUC])	k_cat	efficiency	occupancy (ATP titration)	occupancy (ADP titration)
-9.0000	-2.236796	0.960134	0.079826	0.030016
-8.5000	-1.739039	0.951156	0.215760	0.089221
-8.0000	-1.243616	0.934241	0.468234	0.237103
-7.5000	-0.750208	0.915921	0.748929	0.499180
-7.0000	-0.260091	0.906634	0.949927	0.774140
-6.5000	0.217611	0.909790	1.121440	0.966743
-6.0000	0.662528	0.928632	1.385960	1.141151
-5.5000	1.048663	0.964237	1.793331	1.418092
-5.0000	1.351443	1.000650	2.254268	1.831759
-4.5000	1.542746	1.021991	2.639373	2.286494
-4.0000	1.632338	1.031090	2.860721	2.659404
-3.5000	1.665858	1.034813	2.952522	2.869653
-3.0000	1.677115	1.036393	2.984599	2.955751
-2.5000	1.680745	1.037042	2.995088	2.985671
-2.0000	1.681899	1.037319	2.998442	2.995434
-1.5000	1.682264	1.037438	2.999507	2.998553
-1.0000	1.682379	1.037482	2.999844	2.999542
