# Supplementary material for: A minimal chemo-mechanical Markov model for rotary catalysis of F1-ATPase
Source: Nat Commun. 2026 Jun 15;17:5310. doi: 10.1038/s41467-026-73844-0 (PMC13272679; doi:10.1038/s41467-026-73844-0)
Supplement: Supplementary file 4 — Source Data [file 41467_2026_73844_MOESM4_ESM.zip › SourceData/MainFigures/Fig2/Fig2ab/predictions_set-3125.csv]

log10([NUC])	k_cat	efficiency	occupancy (ATP titration)	occupancy (ADP titration)
-9.0000	-1.138083	0.080339	0.092815	0.025280
-8.5000	-0.701538	0.112472	0.245068	0.075857
-8.0000	-0.341258	0.201627	0.510204	0.206546
-7.5000	-0.051393	0.399081	0.782545	0.454446
-7.0000	0.246999	0.679185	0.971463	0.737984
-6.5000	0.595934	0.898919	1.143814	0.945180
-6.0000	0.938030	0.998975	1.411895	1.121914
-5.5000	1.200877	1.019174	1.791388	1.396049
-5.0000	1.381165	0.997875	2.202954	1.827790
-4.5000	1.503272	0.968008	2.586018	2.313778
-4.0000	1.567564	0.950980	2.840032	2.689083
-3.5000	1.590516	0.945364	2.949266	2.884814
-3.0000	1.596801	0.944082	2.985141	2.961425
-2.5000	1.598488	0.943834	2.995837	2.987567
-2.0000	1.598993	0.943791	2.998819	2.996044
-1.5000	1.599137	0.943784	2.999610	2.998747
-1.0000	1.599128	0.943781	2.999831	2.999603
