# Supplementary material for: A minimal chemo-mechanical Markov model for rotary catalysis of F1-ATPase
Source: Nat Commun. 2026 Jun 15;17:5310. doi: 10.1038/s41467-026-73844-0 (PMC13272679; doi:10.1038/s41467-026-73844-0)
Supplement: Supplementary file 4 — Source Data [file 41467_2026_73844_MOESM4_ESM.zip › SourceData/MainFigures/Fig2/Fig2ab/predictions_set-1732.csv]

log10([NUC])	k_cat	efficiency	occupancy (ATP titration)	occupancy (ADP titration)
-9.0000	-2.089976	1.012147	0.102887	0.024723
-8.5000	-1.616605	1.006904	0.266776	0.074274
-8.0000	-1.165307	0.996669	0.538659	0.202870
-7.5000	-0.718971	0.984675	0.801928	0.449057
-7.0000	-0.258978	0.977127	0.978050	0.734655
-6.5000	0.201286	0.975191	1.141335	0.947212
-6.0000	0.629973	0.977968	1.404875	1.132288
-5.5000	1.001594	0.984837	1.790988	1.416214
-5.0000	1.306305	0.992314	2.214193	1.846805
-4.5000	1.515842	0.996649	2.592878	2.320536
-4.0000	1.621611	0.997864	2.834920	2.689169
-3.5000	1.662887	0.996621	2.942411	2.884178
-3.0000	1.677044	0.992360	2.981105	2.961121
-2.5000	1.681722	0.985363	2.993924	2.987459
-2.0000	1.683273	0.979121	2.998062	2.996009
-1.5000	1.683783	0.975850	2.999385	2.998735
-1.0000	1.683946	0.974613	2.999805	2.999600
