# Supplementary material for: A minimal chemo-mechanical Markov model for rotary catalysis of F1-ATPase
Source: Nat Commun. 2026 Jun 15;17:5310. doi: 10.1038/s41467-026-73844-0 (PMC13272679; doi:10.1038/s41467-026-73844-0)
Supplement: Supplementary file 4 — Source Data [file 41467_2026_73844_MOESM4_ESM.zip › SourceData/MainFigures/Fig2/Fig2ab/predictions_set-1054.csv]

log10([NUC])	k_cat	efficiency	occupancy (ATP titration)	occupancy (ADP titration)
-9.0000	-2.017748	0.713438	0.097080	0.023838
-8.5000	-1.561186	0.736621	0.254377	0.071760
-8.0000	-1.147648	0.789904	0.522753	0.196891
-7.5000	-0.755083	0.870499	0.791754	0.439582
-7.0000	-0.338490	0.938814	0.976319	0.725770
-6.5000	0.095818	0.973727	1.147417	0.939513
-6.0000	0.502799	0.987450	1.416033	1.120521
-5.5000	0.850397	0.992925	1.792554	1.396251
-5.0000	1.140349	0.995558	2.192534	1.826122
-4.5000	1.352338	0.996802	2.562652	2.308927
-4.0000	1.465758	0.997302	2.816361	2.684771
-3.5000	1.511132	0.997489	2.934973	2.882737
-3.0000	1.526268	0.997560	2.978673	2.960663
-2.5000	1.530797	0.997588	2.993205	2.987314
-2.0000	1.532106	0.997597	2.997861	2.995963
-1.5000	1.532479	0.997600	2.999332	2.998721
-1.0000	1.532578	0.997601	2.999791	2.999595
