# Supplementary material for: A minimal chemo-mechanical Markov model for rotary catalysis of F1-ATPase
Source: Nat Commun. 2026 Jun 15;17:5310. doi: 10.1038/s41467-026-73844-0 (PMC13272679; doi:10.1038/s41467-026-73844-0)
Supplement: Supplementary file 4 — Source Data [file 41467_2026_73844_MOESM4_ESM.zip › SourceData/MainFigures/Fig2/Fig2ab/predictions_set-3643.csv]

log10([NUC])	k_cat	efficiency	occupancy (ATP titration)	occupancy (ADP titration)
-9.0000	-1.878797	0.624813	0.094536	0.021698
-8.5000	-1.406577	0.646975	0.248880	0.065588
-8.0000	-0.959778	0.693024	0.515598	0.182101
-7.5000	-0.522787	0.752323	0.787428	0.416187
-7.0000	-0.074592	0.796166	0.976830	0.706792
-6.5000	0.367502	0.821421	1.153460	0.934265
-6.0000	0.759185	0.845513	1.425726	1.130052
-5.5000	1.070498	0.885184	1.795624	1.420391
-5.0000	1.318948	0.937833	2.182988	1.853540
-4.5000	1.505083	0.980148	2.547589	2.326326
-4.0000	1.608276	1.004124	2.802764	2.692566
-3.5000	1.651270	1.015880	2.924739	2.885614
-3.0000	1.667514	1.021187	2.972786	2.961627
-2.5000	1.673599	1.023413	2.990677	2.987625
-2.0000	1.675734	1.024252	2.996941	2.996062
-1.5000	1.676402	1.024553	2.999012	2.998752
-1.0000	1.676572	1.024661	2.999680	2.999605
