# Supplementary material for: A minimal chemo-mechanical Markov model for rotary catalysis of F1-ATPase
Source: Nat Commun. 2026 Jun 15;17:5310. doi: 10.1038/s41467-026-73844-0 (PMC13272679; doi:10.1038/s41467-026-73844-0)
Supplement: Supplementary file 4 — Source Data [file 41467_2026_73844_MOESM4_ESM.zip › SourceData/MainFigures/Fig2/Fig2ab/predictions_set-5232.csv]

log10([NUC])	k_cat	efficiency	occupancy (ATP titration)	occupancy (ADP titration)
-9.0000	-0.869987	0.985368	0.098250	0.023841
-8.5000	-0.443785	0.984044	0.257009	0.071751
-8.0000	-0.107730	0.980171	0.526762	0.196880
-7.5000	0.135653	0.970358	0.796766	0.439615
-7.0000	0.365430	0.952227	0.985347	0.726025
-6.5000	0.641056	0.930392	1.164997	0.940453
-6.0000	0.907926	0.906994	1.429338	1.123368
-5.5000	1.089130	0.873694	1.773409	1.403743
-5.0000	1.189193	0.837626	2.166320	1.841613
-4.5000	1.242244	0.841535	2.565511	2.329536
-4.0000	1.262857	0.888100	2.830105	2.699810
-3.5000	1.267748	0.923523	2.941557	2.889573
-3.0000	1.268689	0.928762	2.980314	2.963126
-2.5000	1.268897	0.898832	2.993476	2.988127
-2.0000	1.268967	0.803866	2.997888	2.996224
-1.5000	1.269017	0.601173	2.999326	2.998804
-1.0000	1.269068	0.334780	2.999786	2.999621
