# Supplementary material for: A minimal chemo-mechanical Markov model for rotary catalysis of F1-ATPase
Source: Nat Commun. 2026 Jun 15;17:5310. doi: 10.1038/s41467-026-73844-0 (PMC13272679; doi:10.1038/s41467-026-73844-0)
Supplement: Supplementary file 4 — Source Data [file 41467_2026_73844_MOESM4_ESM.zip › SourceData/MainFigures/Fig2/Fig2ab/predictions_set-3870.csv]

log10([NUC])	k_cat	efficiency	occupancy (ATP titration)	occupancy (ADP titration)
-9.0000	-2.129584	0.555356	0.079599	0.030544
-8.5000	-1.656533	0.596785	0.215361	0.090691
-8.0000	-1.212009	0.690473	0.468504	0.240237
-7.5000	-0.784261	0.827480	0.752880	0.503082
-7.0000	-0.342939	0.938942	0.964002	0.775199
-6.5000	0.108322	0.992527	1.156815	0.961326
-6.0000	0.538930	1.008470	1.440919	1.124357
-5.5000	0.928571	1.007612	1.816703	1.390657
-5.0000	1.264331	1.002871	2.207960	1.820984
-4.5000	1.503130	0.999908	2.574720	2.310878
-4.0000	1.626745	0.998720	2.826763	2.688715
-3.5000	1.675171	0.998328	2.942701	2.884894
-3.0000	1.690917	0.998222	2.983123	2.961481
-2.5000	1.695420	0.998203	2.995121	2.987589
-2.0000	1.696668	0.998201	2.998535	2.996051
-1.5000	1.697032	0.998201	2.999546	2.998749
-1.0000	1.697144	0.998201	2.999857	2.999604
