# Supplementary material for: A minimal chemo-mechanical Markov model for rotary catalysis of F1-ATPase
Source: Nat Commun. 2026 Jun 15;17:5310. doi: 10.1038/s41467-026-73844-0 (PMC13272679; doi:10.1038/s41467-026-73844-0)
Supplement: Supplementary file 4 — Source Data [file 41467_2026_73844_MOESM4_ESM.zip › SourceData/MainFigures/Fig2/Fig2ab/predictions_set-34.csv]

log10([NUC])	k_cat	efficiency	occupancy (ATP titration)	occupancy (ADP titration)
-9.0000	-1.769839	1.097277	0.095116	0.022840
-8.5000	-1.337530	1.092209	0.252293	0.068878
-8.0000	-0.987846	1.077760	0.529284	0.190045
-7.5000	-0.718563	1.043592	0.816939	0.428957
-7.0000	-0.442371	0.990336	1.013485	0.717603
-6.5000	-0.084410	0.949315	1.181660	0.938434
-6.0000	0.336669	0.944531	1.434146	1.128009
-5.5000	0.764905	0.964570	1.789654	1.414691
-5.0000	1.143515	0.984376	2.174960	1.856237
-4.5000	1.411116	0.994299	2.543552	2.331657
-4.0000	1.550394	0.997899	2.805299	2.686426
-3.5000	1.606077	0.998745	2.930335	2.879213
-3.0000	1.625327	0.997906	2.976822	2.958733
-2.5000	1.631605	0.994350	2.992373	2.986600
-2.0000	1.633624	0.984703	2.997414	2.995726
-1.5000	1.634290	0.965688	2.999079	2.998645
-1.0000	1.634528	0.943254	2.999671	2.999571
