# Supplementary material for: A minimal chemo-mechanical Markov model for rotary catalysis of F1-ATPase
Source: Nat Commun. 2026 Jun 15;17:5310. doi: 10.1038/s41467-026-73844-0 (PMC13272679; doi:10.1038/s41467-026-73844-0)
Supplement: Supplementary file 4 — Source Data [file 41467_2026_73844_MOESM4_ESM.zip › SourceData/MainFigures/Fig2/Fig2ab/predictions_set-200.csv]

log10([NUC])	k_cat	efficiency	occupancy (ATP titration)	occupancy (ADP titration)
-9.0000	-2.555139	1.900383	0.097261	0.025400
-8.5000	-2.055363	1.747663	0.254856	0.076195
-8.0000	-1.555931	1.486295	0.523815	0.207332
-7.5000	-1.057341	1.230209	0.794289	0.455627
-7.0000	-0.561219	1.085295	0.983162	0.738903
-6.5000	-0.072079	1.027317	1.164020	0.945510
-6.0000	0.400902	1.007447	1.443270	1.121966
-5.5000	0.842649	1.001035	1.815466	1.397495
-5.0000	1.219893	0.999011	2.202061	1.835231
-4.5000	1.480329	0.998370	2.565227	2.327360
-4.0000	1.613144	0.998154	2.816959	2.699894
-3.5000	1.665567	0.998041	2.934845	2.889838
-3.0000	1.683585	0.997866	2.978253	2.963246
-2.5000	1.689446	0.997381	2.992713	2.988169
-2.0000	1.691319	0.995905	2.997371	2.996238
-1.5000	1.691922	0.991545	2.998872	2.998808
-1.0000	1.692134	0.980175	2.999399	2.999623
