# Supplementary material for: A minimal chemo-mechanical Markov model for rotary catalysis of F1-ATPase
Source: Nat Commun. 2026 Jun 15;17:5310. doi: 10.1038/s41467-026-73844-0 (PMC13272679; doi:10.1038/s41467-026-73844-0)
Supplement: Supplementary file 4 — Source Data [file 41467_2026_73844_MOESM4_ESM.zip › SourceData/MainFigures/Fig2/Fig2ab/predictions_set-1901.csv]

log10([NUC])	k_cat	efficiency	occupancy (ATP titration)	occupancy (ADP titration)
-9.0000	-1.281190	2.372736	0.098422	0.024635
-8.5000	-0.855825	2.349957	0.257568	0.074009
-8.0000	-0.522907	2.282106	0.528302	0.202164
-7.5000	-0.287577	2.101732	0.799778	0.447459
-7.0000	-0.061647	1.741666	0.989296	0.730990
-6.5000	0.263220	1.321859	1.165951	0.937600
-6.0000	0.687779	1.075793	1.420955	1.108615
-5.5000	1.094885	0.995859	1.777909	1.377732
-5.0000	1.363374	0.982088	2.208825	1.830705
-4.5000	1.467733	0.988547	2.579555	2.351027
-4.0000	1.484977	0.995850	2.805300	2.723714
-3.5000	1.481923	0.998657	2.922282	2.901301
-3.0000	1.479512	0.999292	2.972726	2.967426
-2.5000	1.478874	0.999421	2.991041	2.989553
-2.0000	1.478743	0.999452	2.997131	2.996681
-1.5000	1.478713	0.999461	2.999089	2.998948
-1.0000	1.478705	0.999463	2.999712	2.999667
