# Supplementary material for: A minimal chemo-mechanical Markov model for rotary catalysis of F1-ATPase
Source: Nat Commun. 2026 Jun 15;17:5310. doi: 10.1038/s41467-026-73844-0 (PMC13272679; doi:10.1038/s41467-026-73844-0)
Supplement: Supplementary file 4 — Source Data [file 41467_2026_73844_MOESM4_ESM.zip › SourceData/MainFigures/Fig2/Fig2ab/predictions_set-566.csv]

log10([NUC])	k_cat	efficiency	occupancy (ATP titration)	occupancy (ADP titration)
-9.0000	-1.497525	1.054065	0.090483	0.021630
-8.5000	-1.064848	1.051392	0.242964	0.065390
-8.0000	-0.720500	1.043266	0.520792	0.181593
-7.5000	-0.479405	1.021620	0.820102	0.415203
-7.0000	-0.265054	0.978654	1.023154	0.705207
-6.5000	0.027029	0.933155	1.181941	0.930970
-6.0000	0.410318	0.922827	1.416617	1.121885
-5.5000	0.821171	0.947634	1.775255	1.406413
-5.0000	1.183810	0.975855	2.189990	1.849292
-4.5000	1.431504	0.990873	2.573108	2.338241
-4.0000	1.555246	0.996295	2.824504	2.703171
-3.5000	1.603399	0.997010	2.938134	2.890317
-3.0000	1.619854	0.993872	2.979356	2.963285
-2.5000	1.625216	0.983730	2.993063	2.988168
-2.0000	1.626974	0.961503	2.997570	2.996235
-1.5000	1.627589	0.931243	2.999132	2.998807
-1.0000	1.627817	0.908341	2.999702	2.999623
