# Supplementary material for: A minimal chemo-mechanical Markov model for rotary catalysis of F1-ATPase
Source: Nat Commun. 2026 Jun 15;17:5310. doi: 10.1038/s41467-026-73844-0 (PMC13272679; doi:10.1038/s41467-026-73844-0)
Supplement: Supplementary file 4 — Source Data [file 41467_2026_73844_MOESM4_ESM.zip › SourceData/MainFigures/Fig2/Fig2ab/predictions_set-4879.csv]

log10([NUC])	k_cat	efficiency	occupancy (ATP titration)	occupancy (ADP titration)
-9.0000	-2.074733	1.320097	0.078192	0.029544
-8.5000	-1.582800	1.291396	0.212233	0.087880
-8.0000	-1.099138	1.234406	0.464498	0.234047
-7.5000	-0.621523	1.165797	0.752540	0.494449
-7.0000	-0.149417	1.118173	0.973060	0.768668
-6.5000	0.298297	1.091754	1.182464	0.957913
-6.0000	0.687124	1.067713	1.481855	1.122116
-5.5000	1.005157	1.032859	1.847933	1.389027
-5.0000	1.275517	0.995215	2.211289	1.823318
-4.5000	1.480053	0.972227	2.554879	2.318435
-4.0000	1.592684	0.965476	2.797863	2.695366
-3.5000	1.641273	0.970827	2.917668	2.888065
-3.0000	1.661422	0.983806	2.968388	2.962639
-2.5000	1.669723	0.995337	2.988823	2.987972
-2.0000	1.672807	1.001199	2.996297	2.996175
-1.5000	1.673851	1.003419	2.998809	2.998788
-1.0000	1.674189	1.004161	2.999621	2.999616
