# Supplementary material for: A minimal chemo-mechanical Markov model for rotary catalysis of F1-ATPase
Source: Nat Commun. 2026 Jun 15;17:5310. doi: 10.1038/s41467-026-73844-0 (PMC13272679; doi:10.1038/s41467-026-73844-0)
Supplement: Supplementary file 4 — Source Data [file 41467_2026_73844_MOESM4_ESM.zip › SourceData/MainFigures/Fig2/Fig2ab/predictions_set-1915.csv]

log10([NUC])	k_cat	efficiency	occupancy (ATP titration)	occupancy (ADP titration)
-9.0000	-2.663001	0.819989	0.106292	0.024294
-8.5000	-2.164508	0.846608	0.273445	0.073134
-8.0000	-1.667521	0.890927	0.545056	0.200144
-7.5000	-1.170788	0.932083	0.803730	0.444793
-7.0000	-0.674335	0.953775	0.982185	0.730809
-6.5000	-0.181212	0.960169	1.162609	0.944325
-6.0000	0.301180	0.958166	1.445659	1.128861
-5.5000	0.756275	0.953072	1.812709	1.412870
-5.0000	1.146127	0.949685	2.186553	1.850900
-4.5000	1.416735	0.948924	2.543539	2.334437
-4.0000	1.556185	0.948539	2.798027	2.701475
-3.5000	1.611944	0.945186	2.920060	2.890070
-3.0000	1.631900	0.935239	2.967198	2.963276
-2.5000	1.639500	0.917866	2.985960	2.988174
-2.0000	1.642683	0.901092	2.994458	2.996238
-1.5000	1.643862	0.891844	2.998055	2.998808
-1.0000	1.644232	0.888218	2.999360	2.999623
