# Supplementary material for: A minimal chemo-mechanical Markov model for rotary catalysis of F1-ATPase
Source: Nat Commun. 2026 Jun 15;17:5310. doi: 10.1038/s41467-026-73844-0 (PMC13272679; doi:10.1038/s41467-026-73844-0)
Supplement: Supplementary file 4 — Source Data [file 41467_2026_73844_MOESM4_ESM.zip › SourceData/MainFigures/Fig2/Fig2ab/predictions_set-572.csv]

log10([NUC])	k_cat	efficiency	occupancy (ATP titration)	occupancy (ADP titration)
-9.0000	-2.527481	0.526701	0.095462	0.024093
-8.5000	-2.029241	0.594102	0.252214	0.072474
-8.0000	-1.532436	0.713092	0.525560	0.198609
-7.5000	-1.036140	0.833793	0.806306	0.442402
-7.0000	-0.540023	0.902514	0.999877	0.728766
-6.5000	-0.047155	0.930146	1.176252	0.943185
-6.0000	0.434560	0.946529	1.447564	1.128314
-5.5000	0.887296	0.962856	1.812310	1.414024
-5.0000	1.271452	0.974396	2.194957	1.857915
-4.5000	1.533755	0.979028	2.556460	2.347008
-4.0000	1.666532	0.977358	2.806719	2.711235
-3.5000	1.718986	0.967896	2.925062	2.894542
-3.0000	1.737454	0.949541	2.971459	2.964888
-2.5000	1.743877	0.930034	2.989540	2.988706
-2.0000	1.746097	0.918328	2.996428	2.996409
-1.5000	1.746838	0.913490	2.998836	2.998862
-1.0000	1.747079	0.911802	2.999628	2.999640
