# Supplementary material for: A minimal chemo-mechanical Markov model for rotary catalysis of F1-ATPase
Source: Nat Commun. 2026 Jun 15;17:5310. doi: 10.1038/s41467-026-73844-0 (PMC13272679; doi:10.1038/s41467-026-73844-0)
Supplement: Supplementary file 4 — Source Data [file 41467_2026_73844_MOESM4_ESM.zip › SourceData/MainFigures/Fig2/Fig2ab/predictions_set-214.csv]

log10([NUC])	k_cat	efficiency	occupancy (ATP titration)	occupancy (ADP titration)
-9.0000	-1.842279	0.550144	0.095576	0.024131
-8.5000	-1.411203	0.560395	0.251293	0.072583
-8.0000	-1.064002	0.589856	0.519641	0.198878
-7.5000	-0.798503	0.660842	0.793630	0.442860
-7.0000	-0.527191	0.778039	0.989965	0.729318
-6.5000	-0.172662	0.889041	1.182082	0.943984
-6.0000	0.254220	0.953070	1.463399	1.129637
-5.5000	0.711097	0.981963	1.798402	1.413891
-5.0000	1.157847	0.993490	2.130497	1.848862
-4.5000	1.517525	0.997408	2.523220	2.328389
-4.0000	1.699393	0.998472	2.844679	2.696245
-3.5000	1.750672	0.998695	2.961858	2.887589
-3.0000	1.761805	0.998738	2.990060	2.962372
-2.5000	1.764452	0.998747	2.997112	2.987874
-2.0000	1.765186	0.998750	2.999112	2.996142
-1.5000	1.765407	0.998751	2.999720	2.998778
-1.0000	1.765476	0.998751	2.999910	2.999613
