# Supplementary material for: A minimal chemo-mechanical Markov model for rotary catalysis of F1-ATPase
Source: Nat Commun. 2026 Jun 15;17:5310. doi: 10.1038/s41467-026-73844-0 (PMC13272679; doi:10.1038/s41467-026-73844-0)
Supplement: Supplementary file 4 — Source Data [file 41467_2026_73844_MOESM4_ESM.zip › SourceData/MainFigures/Fig2/Fig2ab/predictions_set-3864.csv]

log10([NUC])	k_cat	efficiency	occupancy (ATP titration)	occupancy (ADP titration)
-9.0000	-2.210006	0.133170	0.084570	0.023251
-8.5000	-1.713988	0.243752	0.232560	0.070066
-8.0000	-1.221939	0.463577	0.516177	0.192910
-7.5000	-0.731538	0.711129	0.820754	0.433646
-7.0000	-0.240341	0.847893	0.998126	0.722219
-6.5000	0.242944	0.904600	1.137097	0.942731
-6.0000	0.690676	0.949250	1.389093	1.134525
-5.5000	1.045190	0.989284	1.800913	1.421048
-5.0000	1.265658	1.001428	2.238997	1.842032
-4.5000	1.384538	0.983265	2.588629	2.301265
-4.0000	1.445072	0.954821	2.819697	2.671109
-3.5000	1.471263	0.931466	2.933763	2.875267
-3.0000	1.480844	0.915895	2.977804	2.957821
-2.5000	1.484048	0.907885	2.992837	2.986360
-2.0000	1.485080	0.904901	2.997720	2.995655
-1.5000	1.485408	0.903991	2.999278	2.998623
-1.0000	1.485512	0.903716	2.999771	2.999564
