# Supplementary material for: A minimal chemo-mechanical Markov model for rotary catalysis of F1-ATPase
Source: Nat Commun. 2026 Jun 15;17:5310. doi: 10.1038/s41467-026-73844-0 (PMC13272679; doi:10.1038/s41467-026-73844-0)
Supplement: Supplementary file 4 — Source Data [file 41467_2026_73844_MOESM4_ESM.zip › SourceData/MainFigures/Fig2/Fig2ab/predictions_set-20.csv]

log10([NUC])	k_cat	efficiency	occupancy (ATP titration)	occupancy (ADP titration)
-9.0000	-1.822585	0.457644	0.093021	0.024608
-8.5000	-1.386125	0.476654	0.245633	0.073930
-8.0000	-1.025790	0.529514	0.511630	0.202009
-7.5000	-0.734446	0.647225	0.786294	0.447479
-7.0000	-0.427392	0.815165	0.981740	0.732161
-6.5000	-0.045846	0.944913	1.167781	0.942026
-6.0000	0.386913	0.997368	1.444989	1.120161
-5.5000	0.831896	1.003754	1.794736	1.396285
-5.0000	1.253234	0.998916	2.155872	1.835537
-4.5000	1.578272	0.995822	2.556205	2.329612
-4.0000	1.738191	0.994862	2.856677	2.701958
-3.5000	1.783762	0.994688	2.964416	2.890824
-3.0000	1.793770	0.994672	2.990682	2.963605
-2.5000	1.796145	0.994673	2.997290	2.988289
-2.0000	1.796800	0.994674	2.999166	2.996276
-1.5000	1.796998	0.994675	2.999737	2.998820
-1.0000	1.797060	0.994675	2.999916	2.999627
