# Supplementary material for: A minimal chemo-mechanical Markov model for rotary catalysis of F1-ATPase
Source: Nat Commun. 2026 Jun 15;17:5310. doi: 10.1038/s41467-026-73844-0 (PMC13272679; doi:10.1038/s41467-026-73844-0)
Supplement: Supplementary file 4 — Source Data [file 41467_2026_73844_MOESM4_ESM.zip › SourceData/MainFigures/Fig2/Fig2ab/predictions_set-1083.csv]

log10([NUC])	k_cat	efficiency	occupancy (ATP titration)	occupancy (ADP titration)
-9.0000	-1.033189	1.142747	0.096642	0.022927
-8.5000	-0.611372	1.142475	0.253431	0.069134
-8.0000	-0.290391	1.141623	0.521519	0.190659
-7.5000	-0.091733	1.139004	0.791249	0.429947
-7.0000	0.044294	1.131386	0.977807	0.718508
-6.5000	0.218390	1.111941	1.152507	0.939096
-6.0000	0.497536	1.073838	1.424002	1.128869
-5.5000	0.857353	1.028290	1.796936	1.414180
-5.0000	1.207305	1.002507	2.185500	1.844669
-4.5000	1.462176	0.996380	2.546717	2.318235
-4.0000	1.597564	0.995852	2.804547	2.687551
-3.5000	1.652316	0.995568	2.929687	2.883434
-3.0000	1.671264	0.995129	2.976723	2.960846
-2.5000	1.677428	0.994849	2.992527	2.987366
-2.0000	1.679393	0.994735	2.997626	2.995979
-1.5000	1.680015	0.994695	2.999248	2.998726
-1.0000	1.680212	0.994682	2.999762	2.999597
