# Supplementary material for: A minimal chemo-mechanical Markov model for rotary catalysis of F1-ATPase
Source: Nat Commun. 2026 Jun 15;17:5310. doi: 10.1038/s41467-026-73844-0 (PMC13272679; doi:10.1038/s41467-026-73844-0)
Supplement: Supplementary file 4 — Source Data [file 41467_2026_73844_MOESM4_ESM.zip › SourceData/MainFigures/Fig2/Fig2ab/predictions_set-3694.csv]

log10([NUC])	k_cat	efficiency	occupancy (ATP titration)	occupancy (ADP titration)
-9.0000	-2.065847	0.665870	0.091679	0.026395
-8.5000	-1.593188	0.707204	0.242567	0.079094
-8.0000	-1.146261	0.794123	0.506770	0.214109
-7.5000	-0.710014	0.907344	0.779831	0.465818
-7.0000	-0.261678	0.987855	0.969534	0.747086
-6.5000	0.184181	1.018447	1.141404	0.949474
-6.0000	0.585083	1.011450	1.408664	1.123739
-5.5000	0.907541	0.971937	1.789204	1.399985
-5.0000	1.158546	0.916193	2.198557	1.842517
-4.5000	1.335805	0.879121	2.566911	2.339040
-4.0000	1.429375	0.877380	2.806991	2.708714
-3.5000	1.467420	0.923146	2.916657	2.893843
-3.0000	1.482039	1.051958	2.960256	2.964685
-2.5000	1.488973	1.277368	2.980544	2.988644
-2.0000	1.492874	1.500096	2.991699	2.996390
-1.5000	1.494729	1.626693	2.996960	2.998856
-1.0000	1.495433	1.677458	2.998955	2.999638
