# Supplementary material for: A minimal chemo-mechanical Markov model for rotary catalysis of F1-ATPase
Source: Nat Commun. 2026 Jun 15;17:5310. doi: 10.1038/s41467-026-73844-0 (PMC13272679; doi:10.1038/s41467-026-73844-0)
Supplement: Supplementary file 4 — Source Data [file 41467_2026_73844_MOESM4_ESM.zip › SourceData/MainFigures/Fig2/Fig2ab/predictions_set-4845.csv]

log10([NUC])	k_cat	efficiency	occupancy (ATP titration)	occupancy (ADP titration)
-9.0000	-2.118328	1.356524	0.080487	0.030181
-8.5000	-1.628229	1.326773	0.217528	0.089645
-8.0000	-1.148031	1.267782	0.472327	0.237984
-7.5000	-0.674127	1.196624	0.758584	0.499987
-7.0000	-0.203851	1.146904	0.975365	0.773013
-6.5000	0.244596	1.118488	1.181944	0.960649
-6.0000	0.637281	1.091102	1.479758	1.124984
-5.5000	0.962499	1.051048	1.846261	1.392602
-5.0000	1.240712	1.008795	2.211650	1.823664
-4.5000	1.450402	0.983570	2.558133	2.313142
-4.0000	1.565159	0.975892	2.803256	2.690010
-3.5000	1.613896	0.979728	2.922799	2.885432
-3.0000	1.633288	0.989506	2.971544	2.961669
-2.5000	1.640878	0.997935	2.990195	2.987650
-2.0000	1.643609	1.002154	2.996787	2.996071
-1.5000	1.644521	1.003741	2.998971	2.998755
-1.0000	1.644816	1.004269	2.999673	2.999606
