# Supplementary material for: A minimal chemo-mechanical Markov model for rotary catalysis of F1-ATPase
Source: Nat Commun. 2026 Jun 15;17:5310. doi: 10.1038/s41467-026-73844-0 (PMC13272679; doi:10.1038/s41467-026-73844-0)
Supplement: Supplementary file 4 — Source Data [file 41467_2026_73844_MOESM4_ESM.zip › SourceData/MainFigures/Fig2/Fig2ab/predictions_set-5583.csv]

log10([NUC])	k_cat	efficiency	occupancy (ATP titration)	occupancy (ADP titration)
-9.0000	-2.272252	0.939049	0.077934	0.028475
-8.5000	-1.774941	0.934110	0.211367	0.084881
-8.0000	-1.280336	0.924936	0.461755	0.227413
-7.5000	-0.787946	0.915069	0.744118	0.485488
-7.0000	-0.298642	0.911005	0.948762	0.763717
-6.5000	0.178359	0.916333	1.123917	0.961485
-6.0000	0.622594	0.935781	1.391394	1.137814
-5.5000	1.009177	0.970956	1.796742	1.412938
-5.0000	1.314870	1.006249	2.251467	1.820834
-4.5000	1.510065	1.026667	2.634724	2.269724
-4.0000	1.602240	1.035300	2.858074	2.645315
-3.5000	1.636879	1.038843	2.951494	2.862693
-3.0000	1.648532	1.040392	2.984251	2.953156
-2.5000	1.652293	1.041050	2.994975	2.984804
-2.0000	1.653488	1.041344	2.998406	2.995155
-1.5000	1.653867	1.041477	2.999495	2.998464
-1.0000	1.653986	1.041530	2.999840	2.999514
