# Supplementary material for: A minimal chemo-mechanical Markov model for rotary catalysis of F1-ATPase
Source: Nat Commun. 2026 Jun 15;17:5310. doi: 10.1038/s41467-026-73844-0 (PMC13272679; doi:10.1038/s41467-026-73844-0)
Supplement: Supplementary file 4 — Source Data [file 41467_2026_73844_MOESM4_ESM.zip › SourceData/MainFigures/Fig2/Fig2ab/predictions_set-1929.csv]

log10([NUC])	k_cat	efficiency	occupancy (ATP titration)	occupancy (ADP titration)
-9.0000	-1.310994	2.385475	0.096605	0.023645
-8.5000	-0.885066	2.364024	0.253654	0.071173
-8.0000	-0.552113	2.299614	0.523231	0.195467
-7.5000	-0.320508	2.125275	0.796749	0.437166
-7.0000	-0.105411	1.763688	0.989816	0.722905
-6.5000	0.204822	1.320193	1.170440	0.935362
-6.0000	0.616507	1.053057	1.428777	1.112243
-5.5000	1.010109	0.968986	1.785838	1.385434
-5.0000	1.265299	0.959835	2.205602	1.831730
-4.5000	1.361417	0.975648	2.562521	2.339436
-4.0000	1.374301	0.991198	2.788155	2.712596
-3.5000	1.368792	0.997416	2.912554	2.896042
-3.0000	1.365004	0.998837	2.968806	2.965520
-2.5000	1.363864	0.999114	2.989690	2.988923
-2.0000	1.363615	0.999176	2.996691	2.996479
-1.5000	1.363559	0.999192	2.998949	2.998884
-1.0000	1.363544	0.999197	2.999667	2.999647
