# Supplementary material for: A minimal chemo-mechanical Markov model for rotary catalysis of F1-ATPase
Source: Nat Commun. 2026 Jun 15;17:5310. doi: 10.1038/s41467-026-73844-0 (PMC13272679; doi:10.1038/s41467-026-73844-0)
Supplement: Supplementary file 4 — Source Data [file 41467_2026_73844_MOESM4_ESM.zip › SourceData/MainFigures/Fig2/Fig2ab/predictions_set-4689.csv]

log10([NUC])	k_cat	efficiency	occupancy (ATP titration)	occupancy (ADP titration)
-9.0000	-2.163761	0.017928	0.091985	0.024158
-8.5000	-1.686410	0.118565	0.246367	0.072666
-8.0000	-1.230804	0.331113	0.524106	0.199109
-7.5000	-0.782540	0.603793	0.811555	0.443477
-7.0000	-0.317500	0.786532	0.991473	0.730975
-6.5000	0.154261	0.870322	1.139541	0.948558
-6.0000	0.596347	0.928648	1.392275	1.140516
-5.5000	0.954756	0.978217	1.790632	1.429117
-5.0000	1.190379	0.991542	2.222504	1.848023
-4.5000	1.323956	0.965537	2.581989	2.301710
-4.0000	1.391861	0.923068	2.819131	2.669415
-3.5000	1.420652	0.883397	2.933884	2.874181
-3.0000	1.431112	0.860068	2.977902	2.957391
-2.5000	1.434594	0.851114	2.992886	2.986214
-2.0000	1.435710	0.848322	2.997738	2.995608
-1.5000	1.436063	0.847479	2.999283	2.998608
-1.0000	1.436175	0.847220	2.999773	2.999559
