# Supplementary material for: A minimal chemo-mechanical Markov model for rotary catalysis of F1-ATPase
Source: Nat Commun. 2026 Jun 15;17:5310. doi: 10.1038/s41467-026-73844-0 (PMC13272679; doi:10.1038/s41467-026-73844-0)
Supplement: Supplementary file 4 — Source Data [file 41467_2026_73844_MOESM4_ESM.zip › SourceData/MainFigures/Fig2/Fig2ab/predictions_set-4851.csv]

log10([NUC])	k_cat	efficiency	occupancy (ATP titration)	occupancy (ADP titration)
-9.0000	-2.166568	0.138176	0.084288	0.025908
-8.5000	-1.669552	0.246978	0.231643	0.077649
-8.0000	-1.175440	0.462997	0.513916	0.210792
-7.5000	-0.682291	0.708702	0.817235	0.461286
-7.0000	-0.187871	0.850439	0.988921	0.745394
-6.5000	0.301136	0.917664	1.110875	0.954970
-6.0000	0.756796	0.981173	1.347733	1.141526
-5.5000	1.109040	1.042551	1.781912	1.428153
-5.0000	1.314632	1.060146	2.246437	1.850284
-4.5000	1.424512	1.031549	2.599989	2.309174
-4.0000	1.482577	0.992400	2.827115	2.676419
-3.5000	1.508038	0.961971	2.936951	2.877671
-3.0000	1.517377	0.942334	2.978918	2.958690
-2.5000	1.520510	0.932705	2.993199	2.986647
-2.0000	1.521522	0.929089	2.997835	2.995748
-1.5000	1.521844	0.927949	2.999314	2.998652
-1.0000	1.521946	0.927627	2.999783	2.999574
