# Supplementary material for: A minimal chemo-mechanical Markov model for rotary catalysis of F1-ATPase
Source: Nat Commun. 2026 Jun 15;17:5310. doi: 10.1038/s41467-026-73844-0 (PMC13272679; doi:10.1038/s41467-026-73844-0)
Supplement: Supplementary file 4 — Source Data [file 41467_2026_73844_MOESM4_ESM.zip › SourceData/MainFigures/Fig2/Fig2ab/predictions_set-5597.csv]

log10([NUC])	k_cat	efficiency	occupancy (ATP titration)	occupancy (ADP titration)
-9.0000	-2.343465	0.988322	0.080961	0.030228
-8.5000	-1.846113	0.972961	0.218356	0.089762
-8.0000	-1.351394	0.944196	0.472110	0.238338
-7.5000	-0.858786	0.912777	0.752287	0.500985
-7.0000	-0.369289	0.895524	0.952538	0.775879
-6.5000	0.107772	0.895946	1.125085	0.968836
-6.0000	0.551806	0.915303	1.391881	1.145165
-5.5000	0.937402	0.953201	1.798869	1.424346
-5.0000	1.240779	0.991798	2.256253	1.835483
-4.5000	1.433165	1.014352	2.639257	2.284253
-4.0000	1.523481	1.024083	2.860401	2.655556
-3.5000	1.557312	1.028110	2.952366	2.867498
-3.0000	1.568677	1.029790	2.984539	2.954921
-2.5000	1.572340	1.030496	2.995066	2.985391
-2.0000	1.573503	1.030811	2.998434	2.995344
-1.5000	1.573871	1.030942	2.999504	2.998524
-1.0000	1.573987	1.030988	2.999843	2.999533
