# Supplementary material for: A minimal chemo-mechanical Markov model for rotary catalysis of F1-ATPase
Source: Nat Commun. 2026 Jun 15;17:5310. doi: 10.1038/s41467-026-73844-0 (PMC13272679; doi:10.1038/s41467-026-73844-0)
Supplement: Supplementary file 4 — Source Data [file 41467_2026_73844_MOESM4_ESM.zip › SourceData/MainFigures/Fig2/Fig2ab/predictions_set-3858.csv]

log10([NUC])	k_cat	efficiency	occupancy (ATP titration)	occupancy (ADP titration)
-9.0000	-1.981905	0.965038	0.101439	0.023230
-8.5000	-1.485900	0.966686	0.261353	0.070016
-8.0000	-0.993403	0.969020	0.522664	0.192807
-7.5000	-0.505110	0.970679	0.774371	0.433666
-7.0000	-0.028017	0.969410	0.953500	0.723063
-6.5000	0.415264	0.962383	1.141579	0.946002
-6.0000	0.788957	0.944516	1.432198	1.143688
-5.5000	1.075682	0.916490	1.811093	1.440865
-5.0000	1.284463	0.905632	2.210412	1.873553
-4.5000	1.404652	0.941857	2.564697	2.337568
-4.0000	1.451702	0.989480	2.798342	2.697070
-3.5000	1.468984	1.011772	2.920627	2.887169
-3.0000	1.475287	1.018124	2.972431	2.962133
-2.5000	1.477443	1.017156	2.990908	2.987787
-2.0000	1.478395	1.007692	2.996998	2.996113
-1.5000	1.479441	0.979276	2.998956	2.998768
-1.0000	1.481411	0.914435	2.999592	2.999610
