# Supplementary material for: A minimal chemo-mechanical Markov model for rotary catalysis of F1-ATPase
Source: Nat Commun. 2026 Jun 15;17:5310. doi: 10.1038/s41467-026-73844-0 (PMC13272679; doi:10.1038/s41467-026-73844-0)
Supplement: Supplementary file 4 — Source Data [file 41467_2026_73844_MOESM4_ESM.zip › SourceData/MainFigures/Fig2/Fig2ab/predictions_set-3680.csv]

log10([NUC])	k_cat	efficiency	occupancy (ATP titration)	occupancy (ADP titration)
-9.0000	-2.113660	0.952126	0.096746	0.024997
-8.5000	-1.616646	0.954864	0.251810	0.075060
-8.0000	-1.122668	0.959636	0.511885	0.204732
-7.5000	-0.632443	0.963417	0.768882	0.451867
-7.0000	-0.152163	0.962823	0.949547	0.736721
-6.5000	0.298894	0.954580	1.128394	0.947398
-6.0000	0.690064	0.934004	1.405068	1.130188
-5.5000	1.002091	0.904933	1.787786	1.411649
-5.0000	1.229338	0.897633	2.205527	1.841919
-4.5000	1.357328	0.939463	2.567654	2.317707
-4.0000	1.407618	0.994699	2.802485	2.688036
-3.5000	1.425146	1.024082	2.923260	2.883790
-3.0000	1.430998	1.034740	2.973571	2.960995
-2.5000	1.432836	1.037208	2.991363	2.987419
-2.0000	1.433500	1.034153	2.997204	2.995996
-1.5000	1.433994	1.021747	2.999075	2.998731
-1.0000	1.434881	0.988598	2.999673	2.999599
