# Supplementary material for: A minimal chemo-mechanical Markov model for rotary catalysis of F1-ATPase
Source: Nat Commun. 2026 Jun 15;17:5310. doi: 10.1038/s41467-026-73844-0 (PMC13272679; doi:10.1038/s41467-026-73844-0)
Supplement: Supplementary file 4 — Source Data [file 41467_2026_73844_MOESM4_ESM.zip › SourceData/MainFigures/Fig2/Fig2ab/predictions_set-228.csv]

log10([NUC])	k_cat	efficiency	occupancy (ATP titration)	occupancy (ADP titration)
-9.0000	-2.465547	1.678061	0.098709	0.026178
-8.5000	-1.967070	1.562470	0.257966	0.078400
-8.0000	-1.469872	1.364365	0.527850	0.212454
-7.5000	-0.973551	1.169914	0.796865	0.463298
-7.0000	-0.479026	1.059728	0.983464	0.744942
-6.5000	0.008586	1.015609	1.161913	0.947977
-6.0000	0.479313	1.000480	1.438279	1.122019
-5.5000	0.919035	0.995589	1.807469	1.397943
-5.0000	1.297291	0.994042	2.190716	1.843032
-4.5000	1.561890	0.993553	2.553999	2.343348
-4.0000	1.698621	0.993388	2.810561	2.712623
-3.5000	1.753042	0.993303	2.932424	2.895689
-3.0000	1.771815	0.993173	2.977593	2.965355
-2.5000	1.777929	0.992816	2.992677	2.988866
-2.0000	1.779878	0.991774	2.997539	2.996461
-1.5000	1.780494	0.988919	2.999102	2.998879
-1.0000	1.780690	0.981832	2.999621	2.999645
