# Supplementary material for: A minimal chemo-mechanical Markov model for rotary catalysis of F1-ATPase
Source: Nat Commun. 2026 Jun 15;17:5310. doi: 10.1038/s41467-026-73844-0 (PMC13272679; doi:10.1038/s41467-026-73844-0)
Supplement: Supplementary file 4 — Source Data [file 41467_2026_73844_MOESM4_ESM.zip › SourceData/MainFigures/Fig2/Fig2ab/predictions_set-1097.csv]

log10([NUC])	k_cat	efficiency	occupancy (ATP titration)	occupancy (ADP titration)
-9.0000	-2.285522	0.587460	0.102692	0.023938
-8.5000	-1.825278	0.616263	0.266579	0.072012
-8.0000	-1.401017	0.678936	0.539437	0.197501
-7.5000	-0.988269	0.765990	0.806193	0.440608
-7.0000	-0.547877	0.835903	0.990805	0.726964
-6.5000	-0.082391	0.878805	1.171225	0.941237
-6.0000	0.383727	0.914390	1.449351	1.124328
-5.5000	0.826483	0.948583	1.811689	1.404061
-5.0000	1.209068	0.971002	2.184888	1.837331
-4.5000	1.476674	0.979912	2.544193	2.319927
-4.0000	1.614532	0.979634	2.801937	2.691827
-3.5000	1.668315	0.971632	2.926367	2.885820
-3.0000	1.685871	0.957394	2.974147	2.961761
-2.5000	1.691322	0.942935	2.991200	2.987675
-2.0000	1.693093	0.933964	2.997103	2.996079
-1.5000	1.693677	0.930119	2.999069	2.998758
-1.0000	1.693866	0.928759	2.999704	2.999607
