# Supplementary material for: A minimal chemo-mechanical Markov model for rotary catalysis of F1-ATPase
Source: Nat Commun. 2026 Jun 15;17:5310. doi: 10.1038/s41467-026-73844-0 (PMC13272679; doi:10.1038/s41467-026-73844-0)
Supplement: Supplementary file 4 — Source Data [file 41467_2026_73844_MOESM4_ESM.zip › SourceData/MainFigures/Fig2/Fig2ab/predictions_set-1518.csv]

log10([NUC])	k_cat	efficiency	occupancy (ATP titration)	occupancy (ADP titration)
-9.0000	-1.199448	2.441433	0.093725	0.023980
-8.5000	-0.771947	2.420857	0.247407	0.072138
-8.0000	-0.437272	2.359133	0.515183	0.197741
-7.5000	-0.207759	2.188986	0.792387	0.440611
-7.0000	-0.002960	1.821468	0.992095	0.725383
-6.5000	0.292826	1.344011	1.179714	0.935149
-6.0000	0.697111	1.045065	1.438860	1.108400
-5.5000	1.095229	0.952228	1.787005	1.378147
-5.0000	1.362313	0.945827	2.209605	1.828162
-4.5000	1.465783	0.968181	2.582287	2.344704
-4.0000	1.481571	0.987956	2.811168	2.718701
-3.5000	1.478626	0.995185	2.926666	2.899040
-3.0000	1.476280	0.996728	2.974705	2.966618
-2.5000	1.475563	0.997023	2.991764	2.989288
-2.0000	1.475404	0.997091	2.997374	2.996596
-1.5000	1.475366	0.997110	2.999168	2.998922
-1.0000	1.475355	0.997116	2.999737	2.999659
