# Supplementary material for: A minimal chemo-mechanical Markov model for rotary catalysis of F1-ATPase
Source: Nat Commun. 2026 Jun 15;17:5310. doi: 10.1038/s41467-026-73844-0 (PMC13272679; doi:10.1038/s41467-026-73844-0)
Supplement: Supplementary file 4 — Source Data [file 41467_2026_73844_MOESM4_ESM.zip › SourceData/MainFigures/Fig2/Fig2ab/predictions_set-4460.csv]

log10([NUC])	k_cat	efficiency	occupancy (ATP titration)	occupancy (ADP titration)
-9.0000	-1.897796	1.125779	0.100978	0.023828
-8.5000	-1.435867	1.094464	0.262705	0.071719
-8.0000	-1.008795	1.026956	0.533297	0.196840
-7.5000	-0.594614	0.935475	0.797714	0.439777
-7.0000	-0.160383	0.867943	0.974498	0.727155
-6.5000	0.279450	0.842026	1.135672	0.944304
-6.0000	0.676489	0.849673	1.395547	1.133010
-5.5000	0.988035	0.890155	1.782387	1.418130
-5.0000	1.216459	0.954232	2.210912	1.843516
-4.5000	1.370849	1.009149	2.592032	2.309743
-4.0000	1.450856	1.040906	2.833540	2.679369
-3.5000	1.482619	1.058544	2.941105	2.879401
-3.0000	1.493541	1.068485	2.980455	2.959359
-2.5000	1.497089	1.073051	2.993691	2.986873
-2.0000	1.498220	1.074750	2.997979	2.995821
-1.5000	1.498580	1.075317	2.999347	2.998675
-1.0000	1.498695	1.075496	2.999781	2.999581
