# Supplementary material for: A minimal chemo-mechanical Markov model for rotary catalysis of F1-ATPase
Source: Nat Commun. 2026 Jun 15;17:5310. doi: 10.1038/s41467-026-73844-0 (PMC13272679; doi:10.1038/s41467-026-73844-0)
Supplement: Supplementary file 4 — Source Data [file 41467_2026_73844_MOESM4_ESM.zip › SourceData/MainFigures/Fig2/Fig2ab/predictions_set-2011.csv]

log10([NUC])	k_cat	efficiency	occupancy (ATP titration)	occupancy (ADP titration)
-9.0000	-2.137671	1.187088	0.096212	0.026072
-8.5000	-1.647336	1.163570	0.252574	0.078101
-8.0000	-1.165179	1.120674	0.520786	0.211732
-7.5000	-0.686954	1.074905	0.792223	0.462014
-7.0000	-0.212599	1.046570	0.982605	0.743007
-6.5000	0.238039	1.032592	1.164400	0.943993
-6.0000	0.627825	1.021523	1.441525	1.112319
-5.5000	0.935964	1.005059	1.803720	1.379724
-5.0000	1.188026	0.984335	2.176061	1.825345
-4.5000	1.383089	0.968838	2.536223	2.337355
-4.0000	1.494018	0.960611	2.798694	2.712816
-3.5000	1.539961	0.954314	2.926154	2.896367
-3.0000	1.554969	0.942341	2.974077	2.965661
-2.5000	1.557257	0.913673	2.990637	2.988973
-2.0000	1.554473	0.864817	2.996674	2.996496
-1.5000	1.551942	0.821607	2.998983	2.998890
-1.0000	1.551184	0.804932	2.999732	2.999649
