# Supplementary material for: A minimal chemo-mechanical Markov model for rotary catalysis of F1-ATPase
Source: Nat Commun. 2026 Jun 15;17:5310. doi: 10.1038/s41467-026-73844-0 (PMC13272679; doi:10.1038/s41467-026-73844-0)
Supplement: Supplementary file 4 — Source Data [file 41467_2026_73844_MOESM4_ESM.zip › SourceData/MainFigures/Fig2/Fig2ab/predictions_set-2777.csv]

log10([NUC])	k_cat	efficiency	occupancy (ATP titration)	occupancy (ADP titration)
-9.0000	-0.995262	0.099671	0.099575	0.025484
-8.5000	-0.565979	0.126336	0.259798	0.076392
-8.0000	-0.220544	0.201705	0.530017	0.207794
-7.5000	0.046916	0.376234	0.797466	0.456234
-7.0000	0.319813	0.643575	0.980809	0.738995
-6.5000	0.648851	0.871538	1.153606	0.944213
-6.0000	0.980553	0.981480	1.423438	1.117945
-5.5000	1.244936	1.005367	1.793202	1.390105
-5.0000	1.443429	0.985340	2.187224	1.829262
-4.5000	1.591111	0.957936	2.568355	2.327334
-4.0000	1.671044	0.943382	2.832679	2.701911
-3.5000	1.698855	0.938955	2.946423	2.891020
-3.0000	1.706326	0.938004	2.983340	2.963700
-2.5000	1.708360	0.937826	2.994681	2.988322
-2.0000	1.708971	0.937802	2.998226	2.996287
-1.5000	1.709159	0.937819	2.999351	2.998824
-1.0000	1.709208	0.937867	2.999714	2.999628
