# Supplementary material for: A minimal chemo-mechanical Markov model for rotary catalysis of F1-ATPase
Source: Nat Commun. 2026 Jun 15;17:5310. doi: 10.1038/s41467-026-73844-0 (PMC13272679; doi:10.1038/s41467-026-73844-0)
Supplement: Supplementary file 4 — Source Data [file 41467_2026_73844_MOESM4_ESM.zip › SourceData/MainFigures/Fig2/Fig2ab/predictions_set-5018.csv]

log10([NUC])	k_cat	efficiency	occupancy (ATP titration)	occupancy (ADP titration)
-9.0000	-1.627467	1.537225	0.086928	0.026320
-8.5000	-1.186347	1.511026	0.229703	0.078807
-8.0000	-0.814232	1.450797	0.483193	0.213394
-7.5000	-0.519596	1.360078	0.768543	0.464664
-7.0000	-0.284887	1.283335	1.001544	0.745819
-6.5000	-0.063483	1.236315	1.186842	0.947271
-6.0000	0.259244	1.171086	1.407957	1.117134
-5.5000	0.756100	1.068444	1.793032	1.388622
-5.0000	1.183469	1.011750	2.325834	1.830943
-4.5000	1.326242	1.000440	2.603112	2.324026
-4.0000	1.386034	0.999332	2.742874	2.691498
-3.5000	1.434467	0.999308	2.862599	2.882471
-3.0000	1.463911	0.999213	2.939214	2.959764
-2.5000	1.477908	0.999036	2.976215	2.986903
-2.0000	1.483722	0.998909	2.991599	2.995818
-1.5000	1.485769	0.998857	2.997203	2.998674
-1.0000	1.486380	0.998844	2.999078	2.999580
