# Supplementary material for: A minimal chemo-mechanical Markov model for rotary catalysis of F1-ATPase
Source: Nat Commun. 2026 Jun 15;17:5310. doi: 10.1038/s41467-026-73844-0 (PMC13272679; doi:10.1038/s41467-026-73844-0)
Supplement: Supplementary file 4 — Source Data [file 41467_2026_73844_MOESM4_ESM.zip › SourceData/MainFigures/Fig2/Fig2ab/predictions_set-4306.csv]

log10([NUC])	k_cat	efficiency	occupancy (ATP titration)	occupancy (ADP titration)
-9.0000	-2.133025	0.509109	0.077548	0.029795
-8.5000	-1.655258	0.551838	0.210559	0.088829
-8.0000	-1.201121	0.646427	0.461252	0.235932
-7.5000	-0.760117	0.780347	0.746546	0.497297
-7.0000	-0.307200	0.886922	0.959321	0.771464
-6.5000	0.153322	0.942157	1.151972	0.961381
-6.0000	0.589374	0.970138	1.438554	1.128939
-5.5000	0.964664	0.987349	1.819915	1.399694
-5.0000	1.265850	0.995633	2.202703	1.827530
-4.5000	1.481169	0.998052	2.555211	2.309026
-4.0000	1.597516	0.998540	2.805359	2.684482
-3.5000	1.644079	0.998531	2.926914	2.882557
-3.0000	1.659023	0.998379	2.974345	2.960593
-2.5000	1.663190	0.998252	2.991413	2.987290
-2.0000	1.664335	0.998192	2.997219	2.995955
-1.5000	1.664671	0.998170	2.999113	2.998718
-1.0000	1.664774	0.998162	2.999719	2.999594
