# Supplementary material for: A minimal chemo-mechanical Markov model for rotary catalysis of F1-ATPase
Source: Nat Commun. 2026 Jun 15;17:5310. doi: 10.1038/s41467-026-73844-0 (PMC13272679; doi:10.1038/s41467-026-73844-0)
Supplement: Supplementary file 4 — Source Data [file 41467_2026_73844_MOESM4_ESM.zip › SourceData/MainFigures/Fig2/Fig2ab/predictions_set-3469.csv]

log10([NUC])	k_cat	efficiency	occupancy (ATP titration)	occupancy (ADP titration)
-9.0000	-1.559291	0.649227	0.088043	0.027198
-8.5000	-1.095646	0.681251	0.234503	0.081304
-8.0000	-0.669953	0.754716	0.495755	0.219153
-7.5000	-0.266175	0.865729	0.772454	0.473371
-7.0000	0.152896	0.959515	0.968626	0.753624
-6.5000	0.575316	1.006537	1.147326	0.954409
-6.0000	0.942779	1.022390	1.420987	1.129766
-5.5000	1.202423	1.022610	1.801699	1.405203
-5.0000	1.364010	1.013729	2.208335	1.830886
-4.5000	1.465605	1.002670	2.581631	2.305678
-4.0000	1.519987	0.995759	2.830140	2.679816
-3.5000	1.542016	0.992932	2.942698	2.880098
-3.0000	1.549115	0.992052	2.982368	2.959667
-2.5000	1.550983	0.991846	2.994559	2.986981
-2.0000	1.551430	0.991807	2.998153	2.995856
-1.5000	1.551546	0.991800	2.999246	2.998687
-1.0000	1.551580	0.991798	2.999601	2.999584
