# Supplementary material for: A minimal chemo-mechanical Markov model for rotary catalysis of F1-ATPase
Source: Nat Commun. 2026 Jun 15;17:5310. doi: 10.1038/s41467-026-73844-0 (PMC13272679; doi:10.1038/s41467-026-73844-0)
Supplement: Supplementary file 4 — Source Data [file 41467_2026_73844_MOESM4_ESM.zip › SourceData/MainFigures/Fig2/Fig2ab/predictions_set-2763.csv]

log10([NUC])	k_cat	efficiency	occupancy (ATP titration)	occupancy (ADP titration)
-9.0000	-1.825784	0.566595	0.101068	0.023102
-8.5000	-1.361469	0.606249	0.263016	0.069637
-8.0000	-0.929396	0.690328	0.534376	0.191872
-7.5000	-0.509202	0.801682	0.801202	0.431929
-7.0000	-0.073296	0.884446	0.984731	0.720432
-6.5000	0.358851	0.925723	1.160731	0.940820
-6.0000	0.735080	0.949220	1.435074	1.131653
-5.5000	1.018362	0.976420	1.803191	1.419645
-5.0000	1.230256	1.013022	2.184938	1.853048
-4.5000	1.388668	1.043986	2.545453	2.327374
-4.0000	1.479337	1.059338	2.800087	2.693807
-3.5000	1.517751	1.063852	2.921982	2.886247
-3.0000	1.531956	1.063826	2.968941	2.961863
-2.5000	1.537488	1.063126	2.987033	2.987704
-2.0000	1.539956	1.062884	2.994867	2.996087
-1.5000	1.541004	1.062894	2.998174	2.998760
-1.0000	1.541362	1.062979	2.999392	2.999608
