# Supplementary material for: A minimal chemo-mechanical Markov model for rotary catalysis of F1-ATPase
Source: Nat Commun. 2026 Jun 15;17:5310. doi: 10.1038/s41467-026-73844-0 (PMC13272679; doi:10.1038/s41467-026-73844-0)
Supplement: Supplementary file 4 — Source Data [file 41467_2026_73844_MOESM4_ESM.zip › SourceData/MainFigures/Fig2/Fig2ab/predictions_set-4312.csv]

log10([NUC])	k_cat	efficiency	occupancy (ATP titration)	occupancy (ADP titration)
-9.0000	-1.929683	1.308299	0.099997	0.022522
-8.5000	-1.467553	1.261224	0.260592	0.067978
-8.0000	-1.040348	1.159353	0.530475	0.187894
-7.5000	-0.626375	1.020316	0.795422	0.425648
-7.0000	-0.192310	0.916036	0.972368	0.715374
-6.5000	0.248032	0.872096	1.131758	0.939476
-6.0000	0.646748	0.871747	1.387151	1.133905
-5.5000	0.961547	0.906956	1.767099	1.422725
-5.0000	1.195867	0.966712	2.188287	1.847200
-4.5000	1.358842	1.019205	2.570870	2.309422
-4.0000	1.445755	1.049904	2.822163	2.677696
-3.5000	1.480827	1.066965	2.936772	2.878419
-3.0000	1.492954	1.076631	2.979015	2.958979
-2.5000	1.496896	1.081125	2.993235	2.986745
-2.0000	1.498153	1.082811	2.997841	2.995779
-1.5000	1.498552	1.083377	2.999309	2.998662
-1.0000	1.498680	1.083557	2.999775	2.999577
