# Supplementary material for: A minimal chemo-mechanical Markov model for rotary catalysis of F1-ATPase
Source: Nat Commun. 2026 Jun 15;17:5310. doi: 10.1038/s41467-026-73844-0 (PMC13272679; doi:10.1038/s41467-026-73844-0)
Supplement: Supplementary file 4 — Source Data [file 41467_2026_73844_MOESM4_ESM.zip › SourceData/MainFigures/Fig2/Fig2ab/predictions_set-4474.csv]

log10([NUC])	k_cat	efficiency	occupancy (ATP titration)	occupancy (ADP titration)
-9.0000	-2.090122	0.092915	0.079741	0.024679
-8.5000	-1.591592	0.205714	0.221385	0.074156
-8.0000	-1.094676	0.433675	0.500920	0.202627
-7.5000	-0.599003	0.698582	0.813578	0.448898
-7.0000	-0.105133	0.850134	0.996136	0.735402
-6.5000	0.378528	0.912981	1.128703	0.950473
-6.0000	0.824460	0.961373	1.373184	1.140679
-5.5000	1.173068	1.002662	1.788924	1.428915
-5.0000	1.386369	1.005039	2.233097	1.850163
-4.5000	1.503166	0.967538	2.585040	2.307047
-4.0000	1.564709	0.926226	2.818419	2.674233
-3.5000	1.591742	0.902955	2.933629	2.876563
-3.0000	1.601636	0.893896	2.977881	2.958276
-2.5000	1.604931	0.890940	2.992884	2.986509
-2.0000	1.605991	0.889893	2.997737	2.995703
-1.5000	1.606327	0.889347	2.999283	2.998638
-1.0000	1.606434	0.889027	2.999773	2.999569
