# Supplementary material for: A minimal chemo-mechanical Markov model for rotary catalysis of F1-ATPase
Source: Nat Commun. 2026 Jun 15;17:5310. doi: 10.1038/s41467-026-73844-0 (PMC13272679; doi:10.1038/s41467-026-73844-0)
Supplement: Supplementary file 4 — Source Data [file 41467_2026_73844_MOESM4_ESM.zip › SourceData/MainFigures/Fig2/Fig2ab/predictions_set-2005.csv]

log10([NUC])	k_cat	efficiency	occupancy (ATP titration)	occupancy (ADP titration)
-9.0000	-1.543140	0.350196	0.098016	0.023775
-8.5000	-1.092427	0.397769	0.256397	0.071565
-8.0000	-0.692211	0.511380	0.525358	0.196463
-7.5000	-0.320349	0.695523	0.793364	0.439132
-7.0000	0.075797	0.864458	0.976312	0.726376
-6.5000	0.490498	0.955663	1.145391	0.943159
-6.0000	0.864275	0.992102	1.410802	1.130865
-5.5000	1.146196	1.006499	1.783635	1.416247
-5.0000	1.347039	1.014261	2.182394	1.848534
-4.5000	1.490582	1.019043	2.556074	2.323655
-4.0000	1.571174	1.020972	2.813744	2.691667
-3.5000	1.604379	1.020654	2.932876	2.885350
-3.0000	1.615944	1.018665	2.976213	2.961547
-2.5000	1.619883	1.014546	2.990876	2.987600
-2.0000	1.621437	1.007299	2.996175	2.996054
-1.5000	1.622167	0.999133	2.998447	2.998750
-1.0000	1.622364	0.993782	2.999434	2.999604
