# Supplementary material for: A minimal chemo-mechanical Markov model for rotary catalysis of F1-ATPase
Source: Nat Commun. 2026 Jun 15;17:5310. doi: 10.1038/s41467-026-73844-0 (PMC13272679; doi:10.1038/s41467-026-73844-0)
Supplement: Supplementary file 4 — Source Data [file 41467_2026_73844_MOESM4_ESM.zip › SourceData/MainFigures/Fig2/Fig2ab/predictions_set-3333.csv]

log10([NUC])	k_cat	efficiency	occupancy (ATP titration)	occupancy (ADP titration)
-9.0000	-1.086886	0.066092	0.090852	0.027583
-8.5000	-0.649733	0.095515	0.240756	0.082376
-8.0000	-0.289495	0.177905	0.504414	0.221586
-7.5000	-0.003357	0.364476	0.778768	0.476646
-7.0000	0.287006	0.639310	0.971159	0.755006
-6.5000	0.628762	0.863954	1.147011	0.951224
-6.0000	0.968523	0.969904	1.416744	1.118881
-5.5000	1.237906	0.994584	1.789522	1.387343
-5.0000	1.437855	0.979305	2.188695	1.825531
-4.5000	1.584538	0.956725	2.570495	2.325257
-4.0000	1.664380	0.944368	2.833475	2.701224
-3.5000	1.693087	0.940412	2.947626	2.890824
-3.0000	1.701094	0.939499	2.984707	2.963642
-2.5000	1.703340	0.939311	2.995629	2.988304
-2.0000	1.704037	0.939274	2.998707	2.996281
-1.5000	1.704231	0.939265	2.999574	2.998822
-1.0000	1.704194	0.939260	2.999832	2.999627
