# Supplementary material for: A minimal chemo-mechanical Markov model for rotary catalysis of F1-ATPase
Source: Nat Commun. 2026 Jun 15;17:5310. doi: 10.1038/s41467-026-73844-0 (PMC13272679; doi:10.1038/s41467-026-73844-0)
Supplement: Supplementary file 4 — Source Data [file 41467_2026_73844_MOESM4_ESM.zip › SourceData/MainFigures/Fig2/Fig2ab/predictions_set-5742.csv]

log10([NUC])	k_cat	efficiency	occupancy (ATP titration)	occupancy (ADP titration)
-9.0000	-2.337454	0.280817	0.080548	0.024696
-8.5000	-1.857144	0.332515	0.222849	0.074179
-8.0000	-1.399945	0.434283	0.510310	0.202549
-7.5000	-0.954868	0.569857	0.870587	0.447988
-7.0000	-0.469323	0.704645	1.092853	0.730954
-6.5000	0.050890	0.804929	1.174923	0.936093
-6.0000	0.529598	0.875131	1.348530	1.104448
-5.5000	0.919324	0.941184	1.742590	1.372032
-5.0000	1.182412	0.990231	2.275095	1.835563
-4.5000	1.299054	1.004437	2.700437	2.370090
-4.0000	1.326726	0.999720	2.899017	2.739288
-3.5000	1.330442	0.993787	2.967779	2.908308
-3.0000	1.330819	0.990721	2.989800	2.969921
-2.5000	1.330862	0.989502	2.996774	2.990374
-2.0000	1.330875	0.988995	2.998980	2.996944
-1.5000	1.330895	0.988725	2.999677	2.999032
-1.0000	1.330928	0.988588	2.999898	2.999694
