# Supplementary material for: A minimal chemo-mechanical Markov model for rotary catalysis of F1-ATPase
Source: Nat Commun. 2026 Jun 15;17:5310. doi: 10.1038/s41467-026-73844-0 (PMC13272679; doi:10.1038/s41467-026-73844-0)
Supplement: Supplementary file 4 — Source Data [file 41467_2026_73844_MOESM4_ESM.zip › SourceData/MainFigures/Fig2/Fig2ab/predictions_set-1524.csv]

log10([NUC])	k_cat	efficiency	occupancy (ATP titration)	occupancy (ADP titration)
-9.0000	-1.000816	1.012924	0.100775	0.025529
-8.5000	-0.579737	1.013445	0.262281	0.076561
-8.0000	-0.256938	1.015006	0.532863	0.208170
-7.5000	-0.043636	1.019191	0.798170	0.456777
-7.0000	0.134891	1.027421	0.977731	0.739309
-6.5000	0.373168	1.034405	1.145235	0.943963
-6.0000	0.680958	1.028313	1.413322	1.117007
-5.5000	0.990720	1.012247	1.797931	1.389796
-5.0000	1.258895	1.000027	2.202805	1.834966
-4.5000	1.459665	0.994469	2.562197	2.339873
-4.0000	1.570653	0.992703	2.805112	2.711965
-3.5000	1.616571	0.992234	2.919395	2.895623
-3.0000	1.633391	0.991965	2.963319	2.965338
-2.5000	1.640472	0.991488	2.981505	2.988842
-2.0000	1.644527	0.990564	2.991378	2.996433
-1.5000	1.646751	0.989243	2.996625	2.998850
-1.0000	1.647687	0.988067	2.998811	2.999617
