# Supplementary material for: A minimal chemo-mechanical Markov model for rotary catalysis of F1-ATPase
Source: Nat Commun. 2026 Jun 15;17:5310. doi: 10.1038/s41467-026-73844-0 (PMC13272679; doi:10.1038/s41467-026-73844-0)
Supplement: Supplementary file 4 — Source Data [file 41467_2026_73844_MOESM4_ESM.zip › SourceData/MainFigures/Fig2/Fig2ab/predictions_set-943.csv]

log10([NUC])	k_cat	efficiency	occupancy (ATP titration)	occupancy (ADP titration)
-9.0000	-2.584185	0.349635	0.095082	0.025103
-8.5000	-2.086933	0.438301	0.251913	0.075355
-8.0000	-1.591940	0.597048	0.527304	0.205369
-7.5000	-1.097673	0.760751	0.811476	0.452646
-7.0000	-0.603218	0.854666	1.004854	0.736480
-6.5000	-0.112387	0.893321	1.177530	0.944347
-6.0000	0.366011	0.918762	1.444319	1.121450
-5.5000	0.815747	0.945210	1.802777	1.396433
-5.0000	1.200603	0.964664	2.179753	1.831425
-4.5000	1.467124	0.973290	2.542206	2.320877
-4.0000	1.603769	0.971824	2.799283	2.694849
-3.5000	1.657836	0.960255	2.923378	2.887514
-3.0000	1.676454	0.941770	2.972275	2.962406
-2.5000	1.682645	0.925820	2.990438	2.987892
-2.0000	1.684705	0.917369	2.996849	2.996149
-1.5000	1.685379	0.914053	2.998988	2.998780
-1.0000	1.685596	0.912912	2.999678	2.999614
