# Supplementary material for: A minimal chemo-mechanical Markov model for rotary catalysis of F1-ATPase
Source: Nat Commun. 2026 Jun 15;17:5310. doi: 10.1038/s41467-026-73844-0 (PMC13272679; doi:10.1038/s41467-026-73844-0)
Supplement: Supplementary file 4 — Source Data [file 41467_2026_73844_MOESM4_ESM.zip › SourceData/MainFigures/Fig2/Fig2ab/predictions_set-1242.csv]

log10([NUC])	k_cat	efficiency	occupancy (ATP titration)	occupancy (ADP titration)
-9.0000	-2.278516	2.092037	0.097734	0.025408
-8.5000	-1.819884	1.990092	0.255822	0.076238
-8.0000	-1.401531	1.760283	0.524720	0.207321
-7.5000	-1.000277	1.422331	0.793390	0.455380
-7.0000	-0.571401	1.145489	0.977791	0.737685
-6.5000	-0.114945	1.010334	1.149354	0.941516
-6.0000	0.340422	0.965682	1.416182	1.111530
-5.5000	0.769775	0.958865	1.782772	1.379063
-5.0000	1.143326	0.961664	2.169304	1.822415
-4.5000	1.409217	0.963789	2.537714	2.331987
-4.0000	1.548664	0.964123	2.801581	2.708711
-3.5000	1.604369	0.963055	2.928653	2.894516
-3.0000	1.623249	0.961229	2.976269	2.964999
-2.5000	1.629160	0.959796	2.992342	2.988755
-2.0000	1.630979	0.959146	2.997558	2.996426
-1.5000	1.631544	0.958924	2.999225	2.998868
-1.0000	1.631720	0.958821	2.999754	2.999642
