# Supplementary material for: A minimal chemo-mechanical Markov model for rotary catalysis of F1-ATPase
Source: Nat Commun. 2026 Jun 15;17:5310. doi: 10.1038/s41467-026-73844-0 (PMC13272679; doi:10.1038/s41467-026-73844-0)
Supplement: Supplementary file 4 — Source Data [file 41467_2026_73844_MOESM4_ESM.zip › SourceData/MainFigures/Fig2/Fig2ab/predictions_set-5024.csv]

log10([NUC])	k_cat	efficiency	occupancy (ATP titration)	occupancy (ADP titration)
-9.0000	-1.656717	1.563366	0.090693	0.025614
-8.5000	-1.217915	1.534839	0.237769	0.076802
-8.0000	-0.848878	1.469960	0.493598	0.208712
-7.5000	-0.555308	1.373808	0.775390	0.457480
-7.0000	-0.318357	1.294707	1.004460	0.739321
-6.5000	-0.092193	1.248367	1.191100	0.941706
-6.0000	0.231942	1.182884	1.417705	1.108632
-5.5000	0.723161	1.075264	1.794131	1.375647
-5.0000	1.161372	1.013539	2.311569	1.826526
-4.5000	1.316488	1.000932	2.600445	2.337748
-4.0000	1.379565	0.999713	2.744949	2.709381
-3.5000	1.428811	0.999707	2.865098	2.893456
-3.0000	1.458259	0.999626	2.940841	2.964372
-2.5000	1.472076	0.999464	2.977023	2.988518
-2.0000	1.477721	0.999350	2.991864	2.996347
-1.5000	1.479687	0.999303	2.997218	2.998842
-1.0000	1.480276	0.999291	2.999014	2.999634
