# Supplementary material for: A minimal chemo-mechanical Markov model for rotary catalysis of F1-ATPase
Source: Nat Commun. 2026 Jun 15;17:5310. doi: 10.1038/s41467-026-73844-0 (PMC13272679; doi:10.1038/s41467-026-73844-0)
Supplement: Supplementary file 4 — Source Data [file 41467_2026_73844_MOESM4_ESM.zip › SourceData/MainFigures/Fig2/Fig2ab/predictions_set-2993.csv]

log10([NUC])	k_cat	efficiency	occupancy (ATP titration)	occupancy (ADP titration)
-9.0000	-1.525915	0.669482	0.087745	0.025585
-8.5000	-1.061690	0.694734	0.233879	0.076725
-8.0000	-0.634632	0.752561	0.495144	0.208587
-7.5000	-0.229204	0.839370	0.773090	0.457676
-7.0000	0.190127	0.912370	0.972406	0.741206
-6.5000	0.609484	0.949591	1.157058	0.948730
-6.0000	0.969365	0.964639	1.435143	1.128370
-5.5000	1.220006	0.972130	1.805012	1.406351
-5.0000	1.378514	0.978927	2.189885	1.834044
-4.5000	1.485104	0.985303	2.557234	2.309836
-4.0000	1.545924	0.989135	2.818047	2.682886
-3.5000	1.570832	0.990668	2.940084	2.881513
-3.0000	1.578298	0.991120	2.982310	2.960180
-2.5000	1.580020	0.991228	2.994763	2.987150
-2.0000	1.580391	0.991259	2.998345	2.995910
-1.5000	1.580482	0.991270	2.999408	2.998704
-1.0000	1.580505	0.991275	2.999743	2.999590
