# Supplementary material for: A minimal chemo-mechanical Markov model for rotary catalysis of F1-ATPase
Source: Nat Commun. 2026 Jun 15;17:5310. doi: 10.1038/s41467-026-73844-0 (PMC13272679; doi:10.1038/s41467-026-73844-0)
Supplement: Supplementary file 4 — Source Data [file 41467_2026_73844_MOESM4_ESM.zip › SourceData/MainFigures/Fig2/Fig2ab/predictions_set-3455.csv]

log10([NUC])	k_cat	efficiency	occupancy (ATP titration)	occupancy (ADP titration)
-9.0000	-1.683178	0.778120	0.087549	0.027018
-8.5000	-1.210636	0.800595	0.233360	0.080800
-8.0000	-0.765262	0.849068	0.494069	0.217980
-7.5000	-0.333480	0.914950	0.770837	0.471502
-7.0000	0.108057	0.964738	0.966721	0.751526
-6.5000	0.542044	0.988141	1.143598	0.951305
-6.0000	0.914846	0.996470	1.414215	1.123044
-5.5000	1.176546	0.998555	1.793120	1.393154
-5.0000	1.337151	0.997999	2.199587	1.819407
-4.5000	1.436881	0.996652	2.575429	2.301363
-4.0000	1.490345	0.995726	2.828580	2.679600
-3.5000	1.511917	0.995345	2.943800	2.880420
-3.0000	1.518592	0.995240	2.983861	2.959831
-2.5000	1.520148	0.995226	2.995661	2.987040
-2.0000	1.520447	0.995229	2.998860	2.995875
-1.5000	1.520510	0.995233	2.999679	2.998693
-1.0000	1.520526	0.995235	2.999883	2.999586
