# Supplementary material for: A minimal chemo-mechanical Markov model for rotary catalysis of F1-ATPase
Source: Nat Commun. 2026 Jun 15;17:5310. doi: 10.1038/s41467-026-73844-0 (PMC13272679; doi:10.1038/s41467-026-73844-0)
Supplement: Supplementary file 4 — Source Data [file 41467_2026_73844_MOESM4_ESM.zip › SourceData/MainFigures/Fig2/Fig2ab/predictions_set-5030.csv]

log10([NUC])	k_cat	efficiency	occupancy (ATP titration)	occupancy (ADP titration)
-9.0000	-2.370016	0.343068	0.095482	0.024878
-8.5000	-1.876735	0.418508	0.251770	0.074712
-8.0000	-1.389610	0.554174	0.524462	0.203818
-7.5000	-0.906864	0.697219	0.813237	0.450058
-7.0000	-0.427286	0.789592	1.031148	0.733404
-6.5000	0.046542	0.847737	1.213367	0.939598
-6.0000	0.503600	0.902082	1.426448	1.111243
-5.5000	0.919793	0.948128	1.723683	1.379472
-5.0000	1.240402	0.971670	2.161122	1.822029
-4.5000	1.396310	0.977375	2.621041	2.330103
-4.0000	1.432489	0.976115	2.869808	2.707039
-3.5000	1.437052	0.974509	2.958378	2.893728
-3.0000	1.437663	0.973774	2.986813	2.964712
-2.5000	1.437799	0.973507	2.995828	2.988660
-2.0000	1.437839	0.973407	2.998680	2.996395
-1.5000	1.437856	0.973360	2.999583	2.998858
-1.0000	1.437870	0.973336	2.999868	2.999639
