# Supplementary material for: A minimal chemo-mechanical Markov model for rotary catalysis of F1-ATPase
Source: Nat Commun. 2026 Jun 15;17:5310. doi: 10.1038/s41467-026-73844-0 (PMC13272679; doi:10.1038/s41467-026-73844-0)
Supplement: Supplementary file 4 — Source Data [file 41467_2026_73844_MOESM4_ESM.zip › SourceData/MainFigures/Fig2/Fig2ab/predictions_set-2987.csv]

log10([NUC])	k_cat	efficiency	occupancy (ATP titration)	occupancy (ADP titration)
-9.0000	-1.697178	0.715566	0.088084	0.026292
-8.5000	-1.230534	0.738887	0.234609	0.078702
-8.0000	-0.798028	0.791151	0.496001	0.213191
-7.5000	-0.384229	0.867059	0.773058	0.464466
-7.0000	0.042711	0.928640	0.970226	0.746219
-6.5000	0.467712	0.959275	1.150899	0.949662
-6.0000	0.833470	0.971499	1.424847	1.124852
-5.5000	1.090408	0.977500	1.796612	1.398573
-5.0000	1.253359	0.982848	2.188068	1.827030
-4.5000	1.361856	0.987803	2.559750	2.308256
-4.0000	1.423019	0.990752	2.821182	2.683820
-3.5000	1.447714	0.991914	2.942358	2.882238
-3.0000	1.454894	0.992241	2.983660	2.960475
-2.5000	1.456454	0.992311	2.995520	2.987251
-2.0000	1.456764	0.992328	2.998741	2.995943
-1.5000	1.456836	0.992334	2.999593	2.998714
-1.0000	1.456854	0.992337	2.999826	2.999593
