# Supplementary material for: A minimal chemo-mechanical Markov model for rotary catalysis of F1-ATPase
Source: Nat Commun. 2026 Jun 15;17:5310. doi: 10.1038/s41467-026-73844-0 (PMC13272679; doi:10.1038/s41467-026-73844-0)
Supplement: Supplementary file 4 — Source Data [file 41467_2026_73844_MOESM4_ESM.zip › SourceData/MainFigures/Fig2/Fig2ab/predictions_set-3441.csv]

log10([NUC])	k_cat	efficiency	occupancy (ATP titration)	occupancy (ADP titration)
-9.0000	-2.304151	0.444908	0.094897	0.022471
-8.5000	-1.824552	0.513946	0.249717	0.067830
-8.0000	-1.363000	0.649622	0.517118	0.187427
-7.5000	-0.908122	0.810167	0.790141	0.424459
-7.0000	-0.448903	0.916539	0.983191	0.712383
-6.5000	-0.005514	0.963012	1.168265	0.931451
-6.0000	0.380114	0.979894	1.448919	1.114891
-5.5000	0.685071	0.986230	1.811474	1.396857
-5.0000	0.935284	0.989205	2.179541	1.854948
-4.5000	1.130034	0.990668	2.533813	2.367066
-4.0000	1.241392	0.991221	2.792403	2.730640
-3.5000	1.288013	0.991261	2.918229	2.903755
-3.0000	1.304411	0.990796	2.965495	2.968232
-2.5000	1.309781	0.989282	2.981665	2.989812
-2.0000	1.311487	0.985580	2.987656	2.996764
-1.5000	1.312011	0.979447	2.990805	2.998975
-1.0000	1.312162	0.973672	2.992952	2.999676
