# Supplementary material for: A minimal chemo-mechanical Markov model for rotary catalysis of F1-ATPase
Source: Nat Commun. 2026 Jun 15;17:5310. doi: 10.1038/s41467-026-73844-0 (PMC13272679; doi:10.1038/s41467-026-73844-0)
Supplement: Supplementary file 4 — Source Data [file 41467_2026_73844_MOESM4_ESM.zip › SourceData/MainFigures/Fig2/Fig2ab/predictions_set-1256.csv]

log10([NUC])	k_cat	efficiency	occupancy (ATP titration)	occupancy (ADP titration)
-9.0000	-2.109091	1.038485	0.104709	0.022624
-8.5000	-1.638023	1.032024	0.270661	0.068260
-8.0000	-1.190765	1.019271	0.543700	0.188580
-7.5000	-0.748665	1.004057	0.805738	0.426723
-7.0000	-0.291468	0.994070	0.980887	0.716228
-6.5000	0.166991	0.990308	1.144947	0.939655
-6.0000	0.594424	0.990533	1.407821	1.133498
-5.5000	0.968173	0.993276	1.782779	1.422942
-5.0000	1.283398	0.996482	2.186719	1.851761
-4.5000	1.509626	0.998297	2.561308	2.319025
-4.0000	1.628506	0.998586	2.816516	2.685891
-3.5000	1.676042	0.997314	2.935025	2.882369
-3.0000	1.692506	0.993491	2.978546	2.960433
-2.5000	1.697957	0.986553	2.993072	2.987228
-2.0000	1.699774	0.979424	2.997781	2.995934
-1.5000	1.700378	0.975262	2.999294	2.998712
-1.0000	1.700573	0.973603	2.999776	2.999592
