# Supplementary material for: A minimal chemo-mechanical Markov model for rotary catalysis of F1-ATPase
Source: Nat Commun. 2026 Jun 15;17:5310. doi: 10.1038/s41467-026-73844-0 (PMC13272679; doi:10.1038/s41467-026-73844-0)
Supplement: Supplementary file 4 — Source Data [file 41467_2026_73844_MOESM4_ESM.zip › SourceData/MainFigures/Fig2/Fig2ab/predictions_set-1530.csv]

log10([NUC])	k_cat	efficiency	occupancy (ATP titration)	occupancy (ADP titration)
-9.0000	-2.545781	0.267665	0.090987	0.025254
-8.5000	-2.047160	0.362420	0.243990	0.075778
-8.0000	-1.549837	0.536029	0.521100	0.206334
-7.5000	-1.053389	0.718805	0.814695	0.453948
-7.0000	-0.558162	0.821985	1.008889	0.736806
-6.5000	-0.068412	0.862968	1.173711	0.942065
-6.0000	0.406525	0.892404	1.433506	1.114447
-5.5000	0.850180	0.925994	1.792191	1.385548
-5.0000	1.226515	0.953917	2.178950	1.830901
-4.5000	1.483234	0.968058	2.548238	2.338475
-4.0000	1.612432	0.965910	2.803538	2.712001
-3.5000	1.662688	0.950387	2.925761	2.895793
-3.0000	1.679760	0.931526	2.973900	2.965433
-2.5000	1.685368	0.918721	2.991279	2.988896
-2.0000	1.687200	0.912832	2.997178	2.996471
-1.5000	1.687792	0.910653	2.999100	2.998882
-1.0000	1.687982	0.909916	2.999715	2.999646
